# Supplementary material for: Evaluation of the Synergistic Potential of Simultaneous Pan- or Isoform-Specific BET and SYK Inhibition in B-Cell Lymphoma: An In Vitro Approach
Source: Cancers (Basel). 2022 Sep 27;14(19):4691. doi: 10.3390/cancers14194691 (PMC9564024; doi:10.3390/cancers14194691)
Supplement: Supplementary file 1 [file cancers-14-04691-s001.zip]

Archive with 38 entries (33 files):
- cancers-1798753-supplementary/
- cancers-1798753-supplementary/supplementary material/
- cancers-1798753-supplementary/supplementary material/Supplementary tables/
- cancers-1798753-supplementary/supplementary material/Supplementary tables/Raw data/
- cancers-1798753-supplementary/supplementary material/Supplementary tables/Raw data/Enrichr/
- cancers-1798753-supplementary/supplementary material/Supplementary tables/Raw data/Enrichr/AZDDMSOOverexpressed.txt
- cancers-1798753-supplementary/supplementary material/Supplementary tables/Raw data/Enrichr/AZDDMSOUnderexpressed.txt
- cancers-1798753-supplementary/supplementary material/Supplementary tables/Raw data/Enrichr/enrichrResults.xlsx
- cancers-1798753-supplementary/supplementary material/Supplementary tables/Raw data/Enrichr/EntoAZDAZDOverexpressed.txt
- cancers-1798753-supplementary/supplementary material/Supplementary tables/Raw data/Enrichr/EntoAZDAZDUnderexpressed.txt
- cancers-1798753-supplementary/supplementary material/Supplementary tables/Raw data/Enrichr/EntoAZDDMSOOverexpressed.txt
- cancers-1798753-supplementary/supplementary material/Supplementary tables/Raw data/Enrichr/EntoAZDDMSOUnderexpressed.txt
- cancers-1798753-supplementary/supplementary material/Supplementary tables/Raw data/Enrichr/EntoAZDEntoOverexpressed.txt
- cancers-1798753-supplementary/supplementary material/Supplementary tables/Raw data/Enrichr/EntoAZDEntoUnderexpressed.txt
- cancers-1798753-supplementary/supplementary material/Supplementary tables/Raw data/Enrichr/EntoDMSOOverexpressed.txt
- cancers-1798753-supplementary/supplementary material/Supplementary tables/Raw data/Enrichr/EntoDMSOUnderexpressed.txt
- cancers-1798753-supplementary/supplementary material/Supplementary tables/Raw data/Enrichr/GOIntersects.xlsx
- cancers-1798753-supplementary/supplementary material/Supplementary tables/Raw data/GOOverlap.xlsx
- cancers-1798753-supplementary/supplementary material/Supplementary tables/Raw data/microarrayDG75DEA.xlsx
- cancers-1798753-supplementary/supplementary material/Supplementary tables/Raw data/microarraySUDHL4DEA.xlsx
- cancers-1798753-supplementary/supplementary material/Supplementary tables/Raw data/platformEntoAZDDEGSummary.xlsx
- cancers-1798753-supplementary/supplementary material/Supplementary tables/Raw data/rnaseqDEA.xlsx
- cancers-1798753-supplementary/supplementary material/Supplementary tables/Raw data/rnaseqDEGSummary.xlsx
- cancers-1798753-supplementary/supplementary material/Supplementary tables/Supplementary table S1 RNASeq DEGs.xlsx
- cancers-1798753-supplementary/supplementary material/Supplementary tables/Supplementary table S2 SU-DHL-4 Microarray.xlsx
- cancers-1798753-supplementary/supplementary material/Supplementary tables/Supplementary table S3 DG-75 Microarray.xlsx
- cancers-1798753-supplementary/supplementary material/Supplementary tables/Supplementary table S4 platform comparison.xlsx
- cancers-1798753-supplementary/supplementary material/Supplementary tables/Supplementary table S5 RNAseq Gene Intersection.xlsx
- cancers-1798753-supplementary/supplementary material/Supplementary tables/Supplementary table S6 GO terms.xlsx
- cancers-1798753-supplementary/supplementary material/Supplementary tables/Supplementary table S7a GO + DEG.xlsx
- cancers-1798753-supplementary/supplementary material/Supplementary tables/Supplementary table S7b GO + DEG.xlsx
- cancers-1798753-supplementary/supplementary material/Supplementary tables/Supplementary table S7c GO + DEG.xlsx
- cancers-1798753-supplementary/supplementary material/Supplementary tables/Supplementary table S7d GO + DEG.xlsx
- cancers-1798753-supplementary/supplementary material/Supplementary tables/Supplementary table S7e GO + DEG.xlsx
- cancers-1798753-supplementary/supplementary material/Supplementary tables/Supplementary table S7f GO + DEG.xlsx
- cancers-1798753-supplementary/supplementary material/Supplementary tables/Supplementary table S8 GO intersections.xlsx
- cancers-1798753-supplementary/supplementary material/Supplementary tables/Supplementary table S9 GO significant Overlaps.xlsx
- cancers-1798753-supplementary/supplementary material/~$pplementary Figures.docx
