# Supplementary material for: Evaluation of the Synergistic Potential of Simultaneous Pan- or Isoform-Specific BET and SYK Inhibition in B-Cell Lymphoma: An In Vitro Approach
Source: Cancers (Basel). 2022 Sep 27;14(19):4691. doi: 10.3390/cancers14194691 (PMC9564024; doi:10.3390/cancers14194691)
Supplement: Supplementary file 1 [file cancers-14-04691-s001.zip › cancers-1798753-supplementary/supplementary material/Supplementary tables/Raw data/Enrichr/AZDDMSOOverexpressed.txt]

Term	Overlap	P-value	Adjusted P-value	Old P-value	Old Adjusted P-value	Odds Ratio	Combined Score	Genes
regulation of vascular wound healing (GO:0061043)	2/8	7.630677920775641E-4	0.37860531814177006	0	0	63.743589743589745	457.56192080967276	XBP1;TNF
myeloid dendritic cell activation (GO:0001773)	2/14	0.0024290159012020714	0.37860531814177006	0	0	31.862179487179485	191.81889407044008	DHRS2;SLAMF1
positive regulation of nitric-oxide synthase activity (GO:0051000)	2/18	0.004027920502030799	0.37860531814177006	0	0	23.891826923076923	131.75159999784861	FCER2;TNF
positive regulation of monooxygenase activity (GO:0032770)	2/28	0.009614441179994904	0.37860531814177006	0	0	14.695266272189349	68.25200286531897	FCER2;TNF
negative regulation of interleukin-6 production (GO:0032715)	2/31	0.01170603512032248	0.37860531814177006	0	0	13.173076923076923	58.589245429320336	TNF;SLAMF1
regulation of nitric-oxide synthase activity (GO:0050999)	2/39	0.018149626115873393	0.37860531814177006	0	0	10.32068607068607	41.37671741304582	FCER2;TNF
regulation of interleukin-6 production (GO:0032675)	3/110	0.020744703029674336	0.37860531814177006	0	0	5.386171853733781	20.8739169513387	XBP1;TNF;SLAMF1
regulation of synaptic transmission, glutamatergic (GO:0051966)	2/46	0.02475159898664617	0.37860531814177006	0	0	8.6756993006993	32.090242112187305	UNC13A;TNF
glucuronate catabolic process (GO:0006064)	1/5	0.02622300558108204	0.37860531814177006	0	0	47.357142857142854	172.43295370979877	DCXR
glucuronate catabolic process to xylulose 5-phosphate (GO:0019640)	1/5	0.02622300558108204	0.37860531814177006	0	0	47.357142857142854	172.43295370979877	DCXR
positive regulation of glial cell proliferation (GO:0060252)	1/5	0.02622300558108204	0.37860531814177006	0	0	47.357142857142854	172.43295370979877	TNF
positive regulation of heat generation (GO:0031652)	1/5	0.02622300558108204	0.37860531814177006	0	0	47.357142857142854	172.43295370979877	TNF
response to fructose (GO:0009750)	1/5	0.02622300558108204	0.37860531814177006	0	0	47.357142857142854	172.43295370979877	XBP1
heparin metabolic process (GO:0030202)	1/5	0.02622300558108204	0.37860531814177006	0	0	47.357142857142854	172.43295370979877	IDUA
response to salt stress (GO:0009651)	1/5	0.02622300558108204	0.37860531814177006	0	0	47.357142857142854	172.43295370979877	TNF
negative regulation of myosin-light-chain-phosphatase activity (GO:0035509)	1/5	0.02622300558108204	0.37860531814177006	0	0	47.357142857142854	172.43295370979877	TNF
regulation of fever generation (GO:0031620)	1/5	0.02622300558108204	0.37860531814177006	0	0	47.357142857142854	172.43295370979877	TNF
cellular response to nicotine (GO:0071316)	1/5	0.02622300558108204	0.37860531814177006	0	0	47.357142857142854	172.43295370979877	TNF
cellular response to nutrient (GO:0031670)	1/5	0.02622300558108204	0.37860531814177006	0	0	47.357142857142854	172.43295370979877	XBP1
chronic inflammatory response (GO:0002544)	1/5	0.02622300558108204	0.37860531814177006	0	0	47.357142857142854	172.43295370979877	TNF
xylulose 5-phosphate biosynthetic process (GO:1901159)	1/5	0.02622300558108204	0.37860531814177006	0	0	47.357142857142854	172.43295370979877	DCXR
protein de-ADP-ribosylation (GO:0051725)	1/5	0.02622300558108204	0.37860531814177006	0	0	47.357142857142854	172.43295370979877	MACROD2
3'-phosphoadenosine 5'-phosphosulfate biosynthetic process (GO:0050428)	1/6	0.03138529680575103	0.37860531814177006	0	0	37.883809523809525	131.13161496811227	SLC26A1
purine ribonucleoside bisphosphate biosynthetic process (GO:0034036)	1/6	0.03138529680575103	0.37860531814177006	0	0	37.883809523809525	131.13161496811227	SLC26A1
regulation of vitamin D biosynthetic process (GO:0060556)	1/6	0.03138529680575103	0.37860531814177006	0	0	37.883809523809525	131.13161496811227	TNF
positive regulation of fever generation (GO:0031622)	1/6	0.03138529680575103	0.37860531814177006	0	0	37.883809523809525	131.13161496811227	TNF
positive regulation of I-kappaB phosphorylation (GO:1903721)	1/6	0.03138529680575103	0.37860531814177006	0	0	37.883809523809525	131.13161496811227	TNF
negative regulation of morphogenesis of an epithelium (GO:1905331)	1/6	0.03138529680575103	0.37860531814177006	0	0	37.883809523809525	131.13161496811227	TNF
positive regulation of killing of cells of other organism (GO:0051712)	1/6	0.03138529680575103	0.37860531814177006	0	0	37.883809523809525	131.13161496811227	FCER2
regulation of hepatocyte proliferation (GO:2000345)	1/6	0.03138529680575103	0.37860531814177006	0	0	37.883809523809525	131.13161496811227	XBP1
cellular triglyceride homeostasis (GO:0035356)	1/6	0.03138529680575103	0.37860531814177006	0	0	37.883809523809525	131.13161496811227	XBP1
positive regulation of B cell activation (GO:0050871)	2/53	0.03217777872679021	0.37860531814177006	0	0	7.4822775263951735	25.712690836036508	IGLL5;XBP1
glycosaminoglycan catabolic process (GO:0006027)	2/56	0.03559579031761306	0.37860531814177006	0	0	7.065527065527066	23.567262638464786	CEMIP2;IDUA
purine-containing compound metabolic process (GO:0072521)	1/7	0.03652047958894548	0.37860531814177006	0	0	31.56825396825397	104.48719845726775	MACROD2
positive regulation of chemokine (C-X-C motif) ligand 2 production (GO:2000343)	1/7	0.03652047958894548	0.37860531814177006	0	0	31.56825396825397	104.48719845726775	TNF
regulation of calcidiol 1-monooxygenase activity (GO:0060558)	1/7	0.03652047958894548	0.37860531814177006	0	0	31.56825396825397	104.48719845726775	TNF
response to alkaloid (GO:0043279)	1/7	0.03652047958894548	0.37860531814177006	0	0	31.56825396825397	104.48719845726775	TRPV1
positive regulation of gliogenesis (GO:0014015)	1/7	0.03652047958894548	0.37860531814177006	0	0	31.56825396825397	104.48719845726775	TNF
positive regulation of podosome assembly (GO:0071803)	1/7	0.03652047958894548	0.37860531814177006	0	0	31.56825396825397	104.48719845726775	TNF
regulation of I-kappaB phosphorylation (GO:1903719)	1/7	0.03652047958894548	0.37860531814177006	0	0	31.56825396825397	104.48719845726775	TNF
synaptic vesicle docking (GO:0016081)	1/7	0.03652047958894548	0.37860531814177006	0	0	31.56825396825397	104.48719845726775	UNC13A
creatine metabolic process (GO:0006600)	1/7	0.03652047958894548	0.37860531814177006	0	0	31.56825396825397	104.48719845726775	SLC6A8
death-inducing signaling complex assembly (GO:0071550)	1/7	0.03652047958894548	0.37860531814177006	0	0	31.56825396825397	104.48719845726775	TNF
regulation of myosin-light-chain-phosphatase activity (GO:0035507)	1/7	0.03652047958894548	0.37860531814177006	0	0	31.56825396825397	104.48719845726775	TNF
pentose metabolic process (GO:0019321)	1/7	0.03652047958894548	0.37860531814177006	0	0	31.56825396825397	104.48719845726775	DCXR
response to organic cyclic compound (GO:0014070)	2/60	0.04036033447033667	0.37860531814177006	0	0	6.576923076923077	21.111316660657067	TRPV1;TNF
response to hydroperoxide (GO:0033194)	1/8	0.041628694578224525	0.37860531814177006	0	0	27.057142857142857	86.01372572734715	GPX3
positive regulation of MHC class II biosynthetic process (GO:0045348)	1/8	0.041628694578224525	0.37860531814177006	0	0	27.057142857142857	86.01372572734715	XBP1
positive regulation of steroid biosynthetic process (GO:0010893)	1/8	0.041628694578224525	0.37860531814177006	0	0	27.057142857142857	86.01372572734715	TNF
regulation of nitrogen compound metabolic process (GO:0051171)	1/8	0.041628694578224525	0.37860531814177006	0	0	27.057142857142857	86.01372572734715	TNF
negative regulation of amyloid-beta clearance (GO:1900222)	1/8	0.041628694578224525	0.37860531814177006	0	0	27.057142857142857	86.01372572734715	TNF
positive regulation of B cell differentiation (GO:0045579)	1/9	0.046710081786484385	0.37860531814177006	0	0	23.673809523809524	72.5317052519737	XBP1
ATF6-mediated unfolded protein response (GO:0036500)	1/9	0.046710081786484385	0.37860531814177006	0	0	23.673809523809524	72.5317052519737	XBP1
negative regulation of lipid localization (GO:1905953)	1/9	0.046710081786484385	0.37860531814177006	0	0	23.673809523809524	72.5317052519737	TNF
negative regulation of production of molecular mediator of immune response (GO:0002701)	1/9	0.046710081786484385	0.37860531814177006	0	0	23.673809523809524	72.5317052519737	TNF
regulation of endothelial cell development (GO:1901550)	1/9	0.046710081786484385	0.37860531814177006	0	0	23.673809523809524	72.5317052519737	TNF
negative regulation of protein-containing complex disassembly (GO:0043242)	1/9	0.046710081786484385	0.37860531814177006	0	0	23.673809523809524	72.5317052519737	TNF
regulation of glial cell proliferation (GO:0060251)	1/9	0.046710081786484385	0.37860531814177006	0	0	23.673809523809524	72.5317052519737	TNF
complement activation, classical pathway (GO:0006958)	1/9	0.046710081786484385	0.37860531814177006	0	0	23.673809523809524	72.5317052519737	IGLL5
response to interleukin-4 (GO:0070670)	1/10	0.05176478059643375	0.37860531814177006	0	0	21.04232804232804	62.30728596638391	XBP1
regulation of endoplasmic reticulum unfolded protein response (GO:1900101)	1/10	0.05176478059643375	0.37860531814177006	0	0	21.04232804232804	62.30728596638391	XBP1
cellular response to acidic pH (GO:0071468)	1/10	0.05176478059643375	0.37860531814177006	0	0	21.04232804232804	62.30728596638391	TRPV1
regulation of epithelial cell apoptotic process (GO:1904035)	1/10	0.05176478059643375	0.37860531814177006	0	0	21.04232804232804	62.30728596638391	TNF
cellular response to interleukin-4 (GO:0071353)	1/10	0.05176478059643375	0.37860531814177006	0	0	21.04232804232804	62.30728596638391	XBP1
nucleoside metabolic process (GO:0009116)	1/10	0.05176478059643375	0.37860531814177006	0	0	21.04232804232804	62.30728596638391	MACROD2
regulation of podosome assembly (GO:0071801)	1/10	0.05176478059643375	0.37860531814177006	0	0	21.04232804232804	62.30728596638391	TNF
myeloid dendritic cell differentiation (GO:0043011)	1/10	0.05176478059643375	0.37860531814177006	0	0	21.04232804232804	62.30728596638391	DHRS2
fatty acid homeostasis (GO:0055089)	1/11	0.056792929712261776	0.37860531814177006	0	0	18.937142857142856	54.31822944685532	XBP1
positive regulation of ceramide biosynthetic process (GO:2000304)	1/11	0.056792929712261776	0.37860531814177006	0	0	18.937142857142856	54.31822944685532	TNF
response to corticosteroid (GO:0031960)	1/11	0.056792929712261776	0.37860531814177006	0	0	18.937142857142856	54.31822944685532	TNF
humoral immune response mediated by circulating immunoglobulin (GO:0002455)	1/11	0.056792929712261776	0.37860531814177006	0	0	18.937142857142856	54.31822944685532	IGLL5
positive regulation of nitric-oxide synthase biosynthetic process (GO:0051770)	1/11	0.056792929712261776	0.37860531814177006	0	0	18.937142857142856	54.31822944685532	FCER2
positive regulation of sphingolipid biosynthetic process (GO:0090154)	1/11	0.056792929712261776	0.37860531814177006	0	0	18.937142857142856	54.31822944685532	TNF
positive regulation of interleukin-6 production (GO:0032755)	2/76	0.06156614433466432	0.37860531814177006	0	0	5.150727650727651	14.358390727688093	XBP1;TNF
cellular response to hormone stimulus (GO:0032870)	2/76	0.06156614433466432	0.37860531814177006	0	0	5.150727650727651	14.358390727688093	XBP1;LMO2
adipose tissue development (GO:0060612)	1/12	0.06179466715785234	0.37860531814177006	0	0	17.214718614718613	47.92471292911524	XBP1
negative regulation of gene silencing by miRNA (GO:0060965)	1/12	0.06179466715785234	0.37860531814177006	0	0	17.214718614718613	47.92471292911524	TNF
positive regulation of endoplasmic reticulum unfolded protein response (GO:1900103)	1/12	0.06179466715785234	0.37860531814177006	0	0	17.214718614718613	47.92471292911524	XBP1
calcium ion-regulated exocytosis of neurotransmitter (GO:0048791)	1/12	0.06179466715785234	0.37860531814177006	0	0	17.214718614718613	47.92471292911524	UNC13A
negative regulation of production of miRNAs involved in gene silencing by miRNA (GO:1903799)	1/12	0.06179466715785234	0.37860531814177006	0	0	17.214718614718613	47.92471292911524	TNF
positive regulation of neuroinflammatory response (GO:0150078)	1/12	0.06179466715785234	0.37860531814177006	0	0	17.214718614718613	47.92471292911524	TNF
cellular response to thyroid hormone stimulus (GO:0097067)	1/12	0.06179466715785234	0.37860531814177006	0	0	17.214718614718613	47.92471292911524	LMO2
regulation of MHC class II biosynthetic process (GO:0045346)	1/12	0.06179466715785234	0.37860531814177006	0	0	17.214718614718613	47.92471292911524	XBP1
positive regulation of calcineurin-mediated signaling (GO:0106058)	1/13	0.06677013024916706	0.37860531814177006	0	0	15.77936507936508	42.70684291496826	TNF
positive regulation of calcineurin-NFAT signaling cascade (GO:0070886)	1/13	0.06677013024916706	0.37860531814177006	0	0	15.77936507936508	42.70684291496826	TNF
regulation of chemokine (C-X-C motif) ligand 2 production (GO:2000341)	1/13	0.06677013024916706	0.37860531814177006	0	0	15.77936507936508	42.70684291496826	TNF
negative regulation of myotube differentiation (GO:0010832)	1/13	0.06677013024916706	0.37860531814177006	0	0	15.77936507936508	42.70684291496826	XBP1
response to thyroid hormone (GO:0097066)	1/13	0.06677013024916706	0.37860531814177006	0	0	15.77936507936508	42.70684291496826	LMO2
positive regulation of protein localization to cell surface (GO:2000010)	1/13	0.06677013024916706	0.37860531814177006	0	0	15.77936507936508	42.70684291496826	TNF
chondroitin sulfate catabolic process (GO:0030207)	1/13	0.06677013024916706	0.37860531814177006	0	0	15.77936507936508	42.70684291496826	IDUA
regulation of leukocyte adhesion to vascular endothelial cell (GO:1904994)	1/13	0.06677013024916706	0.37860531814177006	0	0	15.77936507936508	42.70684291496826	TNF
dermatan sulfate metabolic process (GO:0030205)	1/13	0.06677013024916706	0.37860531814177006	0	0	15.77936507936508	42.70684291496826	IDUA
regulation of fat cell differentiation (GO:0045598)	2/80	0.06735015346422489	0.37860531814177006	0	0	4.88560157790927	13.180620693409884	XBP1;TNF
protein maturation by iron-sulfur cluster transfer (GO:0097428)	1/14	0.07171945564755952	0.37860531814177006	0	0	14.564835164835165	38.37824191326997	BOLA2
negative regulation of interleukin-12 production (GO:0032695)	1/14	0.07171945564755952	0.37860531814177006	0	0	14.564835164835165	38.37824191326997	SLAMF1
calcium ion import across plasma membrane (GO:0098703)	1/14	0.07171945564755952	0.37860531814177006	0	0	14.564835164835165	38.37824191326997	TRPV1
sulfate transport (GO:0008272)	1/14	0.07171945564755952	0.37860531814177006	0	0	14.564835164835165	38.37824191326997	SLC26A1
positive regulation of protein-containing complex disassembly (GO:0043243)	1/14	0.07171945564755952	0.37860531814177006	0	0	14.564835164835165	38.37824191326997	TNF
regulation of nitric-oxide synthase biosynthetic process (GO:0051769)	1/14	0.07171945564755952	0.37860531814177006	0	0	14.564835164835165	38.37824191326997	FCER2
positive regulation of acute inflammatory response (GO:0002675)	1/15	0.07664277929367237	0.37860531814177006	0	0	13.523809523809524	34.73725554308256	TNF
positive regulation of cell killing (GO:0031343)	1/15	0.07664277929367237	0.37860531814177006	0	0	13.523809523809524	34.73725554308256	FCER2
negative regulation of endoplasmic reticulum stress-induced intrinsic apoptotic signaling pathway (GO:1902236)	1/15	0.07664277929367237	0.37860531814177006	0	0	13.523809523809524	34.73725554308256	XBP1
glucan catabolic process (GO:0009251)	1/15	0.07664277929367237	0.37860531814177006	0	0	13.523809523809524	34.73725554308256	PYGB
glycogen catabolic process (GO:0005980)	1/15	0.07664277929367237	0.37860531814177006	0	0	13.523809523809524	34.73725554308256	PYGB
response to acidic pH (GO:0010447)	1/15	0.07664277929367237	0.37860531814177006	0	0	13.523809523809524	34.73725554308256	TRPV1
calcium ion import into cytosol (GO:1902656)	1/15	0.07664277929367237	0.37860531814177006	0	0	13.523809523809524	34.73725554308256	TRPV1
positive regulation of heterotypic cell-cell adhesion (GO:0034116)	1/15	0.07664277929367237	0.37860531814177006	0	0	13.523809523809524	34.73725554308256	TNF
positive regulation of membrane protein ectodomain proteolysis (GO:0051044)	1/15	0.07664277929367237	0.37860531814177006	0	0	13.523809523809524	34.73725554308256	TNF
cellular response to ATP (GO:0071318)	1/15	0.07664277929367237	0.37860531814177006	0	0	13.523809523809524	34.73725554308256	TRPV1
positive regulation of osteoclast differentiation (GO:0045672)	1/15	0.07664277929367237	0.37860531814177006	0	0	13.523809523809524	34.73725554308256	TNF
positive regulation of secretion (GO:0051047)	1/15	0.07664277929367237	0.37860531814177006	0	0	13.523809523809524	34.73725554308256	XBP1
electron transport chain (GO:0022900)	1/15	0.07664277929367237	0.37860531814177006	0	0	13.523809523809524	34.73725554308256	DHRS2
regulation of amyloid-beta clearance (GO:1900221)	1/16	0.08154023643974265	0.37860531814177006	0	0	12.6215873015873	31.638011389100345	TNF
regulation of ceramide biosynthetic process (GO:2000303)	1/16	0.08154023643974265	0.37860531814177006	0	0	12.6215873015873	31.638011389100345	TNF
positive regulation of leukocyte adhesion to vascular endothelial cell (GO:1904996)	1/16	0.08154023643974265	0.37860531814177006	0	0	12.6215873015873	31.638011389100345	TNF
cellular polysaccharide catabolic process (GO:0044247)	1/16	0.08154023643974265	0.37860531814177006	0	0	12.6215873015873	31.638011389100345	PYGB
negative regulation of cytokine production involved in immune response (GO:0002719)	1/17	0.08641196167957486	0.37860531814177006	0	0	11.832142857142857	28.97253011271759	TNF
positive regulation of cytokine production involved in inflammatory response (GO:1900017)	1/17	0.08641196167957486	0.37860531814177006	0	0	11.832142857142857	28.97253011271759	TNF
positive regulation of dendrite extension (GO:1903861)	1/17	0.08641196167957486	0.37860531814177006	0	0	11.832142857142857	28.97253011271759	UNC13A
regulation of establishment of endothelial barrier (GO:1903140)	1/17	0.08641196167957486	0.37860531814177006	0	0	11.832142857142857	28.97253011271759	TNF
modified amino acid transport (GO:0072337)	1/17	0.08641196167957486	0.37860531814177006	0	0	11.832142857142857	28.97253011271759	SLC6A8
regulation of protein-containing complex disassembly (GO:0043244)	1/18	0.0912580888842393	0.37860531814177006	0	0	11.135574229691876	26.659273431080635	TNF
positive regulation of amyloid-beta formation (GO:1902004)	1/18	0.0912580888842393	0.37860531814177006	0	0	11.135574229691876	26.659273431080635	TNF
regulation of B cell differentiation (GO:0045577)	1/18	0.0912580888842393	0.37860531814177006	0	0	11.135574229691876	26.659273431080635	XBP1
negative regulation of lipid catabolic process (GO:0050995)	1/18	0.0912580888842393	0.37860531814177006	0	0	11.135574229691876	26.659273431080635	TNF
hyaluronan catabolic process (GO:0030214)	1/18	0.0912580888842393	0.37860531814177006	0	0	11.135574229691876	26.659273431080635	CEMIP2
cell migration involved in sprouting angiogenesis (GO:0002042)	1/18	0.0912580888842393	0.37860531814177006	0	0	11.135574229691876	26.659273431080635	EPHB4
regulation of dendrite extension (GO:1903859)	1/18	0.0912580888842393	0.37860531814177006	0	0	11.135574229691876	26.659273431080635	UNC13A
cellular response to alkaloid (GO:0071312)	1/18	0.0912580888842393	0.37860531814177006	0	0	11.135574229691876	26.659273431080635	TRPV1
leukocyte tethering or rolling (GO:0050901)	1/18	0.0912580888842393	0.37860531814177006	0	0	11.135574229691876	26.659273431080635	TNF
cellular response to pH (GO:0071467)	1/18	0.0912580888842393	0.37860531814177006	0	0	11.135574229691876	26.659273431080635	TRPV1
synaptic transmission, glutamatergic (GO:0035249)	1/18	0.0912580888842393	0.37860531814177006	0	0	11.135574229691876	26.659273431080635	UNC13A
positive regulation of response to endoplasmic reticulum stress (GO:1905898)	1/18	0.0912580888842393	0.37860531814177006	0	0	11.135574229691876	26.659273431080635	XBP1
regulation of production of miRNAs involved in gene silencing by miRNA (GO:1903798)	1/18	0.0912580888842393	0.37860531814177006	0	0	11.135574229691876	26.659273431080635	TNF
protein maturation (GO:0051604)	2/97	0.093742331727151	0.37860531814177006	0	0	4.007894736842105	9.487510113331576	CPM;BOLA2
regulation of bicellular tight junction assembly (GO:2000810)	1/19	0.09607875125962116	0.37860531814177006	0	0	10.516402116402116	24.63558791711873	TNF
positive regulation of establishment of protein localization (GO:1904951)	1/19	0.09607875125962116	0.37860531814177006	0	0	10.516402116402116	24.63558791711873	TNF
response to ATP (GO:0033198)	1/19	0.09607875125962116	0.37860531814177006	0	0	10.516402116402116	24.63558791711873	TRPV1
negative regulation of nervous system development (GO:0051961)	1/19	0.09607875125962116	0.37860531814177006	0	0	10.516402116402116	24.63558791711873	TNF
negative regulation of RNA metabolic process (GO:0051253)	1/19	0.09607875125962116	0.37860531814177006	0	0	10.516402116402116	24.63558791711873	TNF
negative regulation of striated muscle cell differentiation (GO:0051154)	1/19	0.09607875125962116	0.37860531814177006	0	0	10.516402116402116	24.63558791711873	XBP1
positive regulation of oxidoreductase activity (GO:0051353)	1/19	0.09607875125962116	0.37860531814177006	0	0	10.516402116402116	24.63558791711873	TNF
leukocyte adhesion to vascular endothelial cell (GO:0061756)	1/19	0.09607875125962116	0.37860531814177006	0	0	10.516402116402116	24.63558791711873	TNF
synaptic transmission, cholinergic (GO:0007271)	1/19	0.09607875125962116	0.37860531814177006	0	0	10.516402116402116	24.63558791711873	CHRNA10
regulation of neuroinflammatory response (GO:0150077)	1/19	0.09607875125962116	0.37860531814177006	0	0	10.516402116402116	24.63558791711873	TNF
myeloid cell activation involved in immune response (GO:0002275)	1/19	0.09607875125962116	0.37860531814177006	0	0	10.516402116402116	24.63558791711873	SLAMF1
cellular response to chemical stress (GO:0062197)	2/101	0.10032816842017447	0.37860531814177006	0	0	3.845182595182595	8.841262108597789	GPX3;DHRS2
negative regulation of lipid storage (GO:0010888)	1/20	0.10087408130420863	0.37860531814177006	0	0	9.962406015037594	22.852586421851232	TNF
hepaticobiliary system development (GO:0061008)	1/20	0.10087408130420863	0.37860531814177006	0	0	9.962406015037594	22.852586421851232	XBP1
positive regulation of lymphocyte differentiation (GO:0045621)	1/20	0.10087408130420863	0.37860531814177006	0	0	9.962406015037594	22.852586421851232	XBP1
positive regulation of nitrogen compound metabolic process (GO:0051173)	1/20	0.10087408130420863	0.37860531814177006	0	0	9.962406015037594	22.852586421851232	TNF
lipopolysaccharide-mediated signaling pathway (GO:0031663)	1/20	0.10087408130420863	0.37860531814177006	0	0	9.962406015037594	22.852586421851232	TNF
cortical actin cytoskeleton organization (GO:0030866)	1/20	0.10087408130420863	0.37860531814177006	0	0	9.962406015037594	22.852586421851232	TNF
embryonic digestive tract development (GO:0048566)	1/20	0.10087408130420863	0.37860531814177006	0	0	9.962406015037594	22.852586421851232	TNF
cellular response to organonitrogen compound (GO:0071417)	2/103	0.10366858862487792	0.38047867835687144	0	0	3.7686595582635185	8.541878370350245	XBP1;TRPV1
response to progesterone (GO:0032570)	1/21	0.10564421088252372	0.38047867835687144	0	0	9.463809523809523	21.271599601670488	CATSPER2
hydrogen peroxide catabolic process (GO:0042744)	1/21	0.10564421088252372	0.38047867835687144	0	0	9.463809523809523	21.271599601670488	GPX3
innate immune response in mucosa (GO:0002227)	1/21	0.10564421088252372	0.38047867835687144	0	0	9.463809523809523	21.271599601670488	H2BC21
regulation of lipid catabolic process (GO:0050994)	1/21	0.10564421088252372	0.38047867835687144	0	0	9.463809523809523	21.271599601670488	TNF
positive regulation of transcription from RNA polymerase II promoter involved in cellular response to chemical stimulus (GO:1901522)	1/21	0.10564421088252372	0.38047867835687144	0	0	9.463809523809523	21.271599601670488	XBP1
positive regulation of amyloid precursor protein catabolic process (GO:1902993)	1/22	0.1103892711343678	0.38047867835687144	0	0	9.012698412698413	19.861665014147402	TNF
regulation of endoplasmic reticulum stress-induced intrinsic apoptotic signaling pathway (GO:1902235)	1/22	0.1103892711343678	0.38047867835687144	0	0	9.012698412698413	19.861665014147402	XBP1
regulation of lipid storage (GO:0010883)	1/22	0.1103892711343678	0.38047867835687144	0	0	9.012698412698413	19.861665014147402	TNF
regulation of membrane protein ectodomain proteolysis (GO:0051043)	1/22	0.1103892711343678	0.38047867835687144	0	0	9.012698412698413	19.861665014147402	TNF
microglial cell activation (GO:0001774)	1/22	0.1103892711343678	0.38047867835687144	0	0	9.012698412698413	19.861665014147402	TNF
modulation of chemical synaptic transmission (GO:0050804)	2/109	0.11386771266041949	0.38047867835687144	0	0	3.556254493170381	7.726737864147891	UNC13A;TNF
negative regulation of extrinsic apoptotic signaling pathway in absence of ligand (GO:2001240)	1/23	0.11510939254477756	0.38047867835687144	0	0	8.602597402597402	18.59771757676144	TNF
blood vessel endothelial cell migration (GO:0043534)	1/23	0.11510939254477756	0.38047867835687144	0	0	8.602597402597402	18.59771757676144	EPHB4
positive regulation of JUN kinase activity (GO:0043507)	1/23	0.11510939254477756	0.38047867835687144	0	0	8.602597402597402	18.59771757676144	TNF
hyaluronan metabolic process (GO:0030212)	1/23	0.11510939254477756	0.38047867835687144	0	0	8.602597402597402	18.59771757676144	CEMIP2
negative regulation of phosphoprotein phosphatase activity (GO:0032515)	1/23	0.11510939254477756	0.38047867835687144	0	0	8.602597402597402	18.59771757676144	TNF
negative regulation of signal transduction in absence of ligand (GO:1901099)	1/23	0.11510939254477756	0.38047867835687144	0	0	8.602597402597402	18.59771757676144	TNF
cilium-dependent cell motility (GO:0060285)	1/23	0.11510939254477756	0.38047867835687144	0	0	8.602597402597402	18.59771757676144	CFAP44
regulation of mononuclear cell migration (GO:0071675)	1/23	0.11510939254477756	0.38047867835687144	0	0	8.602597402597402	18.59771757676144	TNF
C21-steroid hormone metabolic process (GO:0008207)	1/24	0.11980470494974153	0.38047867835687144	0	0	8.228157349896481	17.45926389427172	DHRS2
negative regulation of lipid metabolic process (GO:0045833)	1/24	0.11980470494974153	0.38047867835687144	0	0	8.228157349896481	17.45926389427172	TNF
regulation of cytokine production involved in immune response (GO:0002718)	1/24	0.11980470494974153	0.38047867835687144	0	0	8.228157349896481	17.45926389427172	TNF
iron-sulfur cluster assembly (GO:0016226)	1/24	0.11980470494974153	0.38047867835687144	0	0	8.228157349896481	17.45926389427172	BOLA2
positive regulation of neuron apoptotic process (GO:0043525)	1/24	0.11980470494974153	0.38047867835687144	0	0	8.228157349896481	17.45926389427172	TNF
neuromuscular junction development (GO:0007528)	1/24	0.11980470494974153	0.38047867835687144	0	0	8.228157349896481	17.45926389427172	UNC13A
dendritic cell differentiation (GO:0097028)	1/24	0.11980470494974153	0.38047867835687144	0	0	8.228157349896481	17.45926389427172	DHRS2
protein kinase B signaling (GO:0043491)	1/24	0.11980470494974153	0.38047867835687144	0	0	8.228157349896481	17.45926389427172	TNF
positive regulation of kinase activity (GO:0033674)	2/114	0.12255626040024835	0.38067060876740516	0	0	3.3966346153846154	7.130164726715683	TNF;EPHB4
3'-phosphoadenosine 5'-phosphosulfate metabolic process (GO:0050427)	1/25	0.1244753374689266	0.38067060876740516	0	0	7.884920634920635	16.42939655103013	SLC26A1
negative regulation of cell junction assembly (GO:1901889)	1/25	0.1244753374689266	0.38067060876740516	0	0	7.884920634920635	16.42939655103013	TNF
negative regulation of response to endoplasmic reticulum stress (GO:1903573)	1/25	0.1244753374689266	0.38067060876740516	0	0	7.884920634920635	16.42939655103013	XBP1
cellular response to hexose stimulus (GO:0071331)	1/25	0.1244753374689266	0.38067060876740516	0	0	7.884920634920635	16.42939655103013	XBP1
regulation of heterotypic cell-cell adhesion (GO:0034114)	1/25	0.1244753374689266	0.38067060876740516	0	0	7.884920634920635	16.42939655103013	TNF
regulation of myotube differentiation (GO:0010830)	1/25	0.1244753374689266	0.38067060876740516	0	0	7.884920634920635	16.42939655103013	XBP1
negative regulation of cell development (GO:0010721)	1/26	0.129121418613924	0.3824262841808306	0	0	7.569142857142857	15.494051230927994	TNF
regulation of synapse organization (GO:0050807)	1/26	0.129121418613924	0.3824262841808306	0	0	7.569142857142857	15.494051230927994	TNF
negative regulation of signaling receptor activity (GO:2000272)	1/26	0.129121418613924	0.3824262841808306	0	0	7.569142857142857	15.494051230927994	TNF
cellular response to lipopolysaccharide (GO:0071222)	2/120	0.13318779331203762	0.3824262841808306	0	0	3.2229465449804433	6.497444657782642	XBP1;TNF
response to glucocorticoid (GO:0051384)	1/27	0.1337430762062543	0.3824262841808306	0	0	7.277655677655678	14.6414399447917	TNF
positive regulation of nitric oxide biosynthetic process (GO:0045429)	1/27	0.1337430762062543	0.3824262841808306	0	0	7.277655677655678	14.6414399447917	TNF
regulation of protein transport (GO:0051223)	1/28	0.1383404373758099	0.3824262841808306	0	0	7.007760141093474	13.861613711094853	TNF
positive regulation of cell communication (GO:0010647)	1/28	0.1383404373758099	0.3824262841808306	0	0	7.007760141093474	13.861613711094853	TNF
regulation of B cell activation (GO:0050864)	1/28	0.1383404373758099	0.3824262841808306	0	0	7.007760141093474	13.861613711094853	IGLL5
regulation of calcineurin-NFAT signaling cascade (GO:0070884)	1/28	0.1383404373758099	0.3824262841808306	0	0	7.007760141093474	13.861613711094853	TNF
glycogen metabolic process (GO:0005977)	1/28	0.1383404373758099	0.3824262841808306	0	0	7.007760141093474	13.861613711094853	PYGB
carbohydrate derivative biosynthetic process (GO:1901137)	1/28	0.1383404373758099	0.3824262841808306	0	0	7.007760141093474	13.861613711094853	GBGT1
response to ketone (GO:1901654)	1/28	0.1383404373758099	0.3824262841808306	0	0	7.007760141093474	13.861613711094853	CATSPER2
cellular response to acid chemical (GO:0071229)	1/28	0.1383404373758099	0.3824262841808306	0	0	7.007760141093474	13.861613711094853	XBP1
sarcomere organization (GO:0045214)	1/28	0.1383404373758099	0.3824262841808306	0	0	7.007760141093474	13.861613711094853	MYOM2
regulation of extrinsic apoptotic signaling pathway in absence of ligand (GO:2001239)	1/28	0.1383404373758099	0.3824262841808306	0	0	7.007760141093474	13.861613711094853	TNF
positive regulation of nitric oxide metabolic process (GO:1904407)	1/28	0.1383404373758099	0.3824262841808306	0	0	7.007760141093474	13.861613711094853	TNF
regulation of immunoglobulin production (GO:0002637)	1/28	0.1383404373758099	0.3824262841808306	0	0	7.007760141093474	13.861613711094853	XBP1
sulfur compound transport (GO:0072348)	1/28	0.1383404373758099	0.3824262841808306	0	0	7.007760141093474	13.861613711094853	SLC26A1
mucosal immune response (GO:0002385)	1/28	0.1383404373758099	0.3824262841808306	0	0	7.007760141093474	13.861613711094853	H2BC21
cellular response to oxidative stress (GO:0034599)	2/125	0.14220214293778144	0.3824262841808306	0	0	3.0911507191995	6.029307072135791	GPX3;DHRS2
actin filament polymerization (GO:0030041)	1/29	0.14291362869041419	0.3824262841808306	0	0	6.757142857142857	13.146121612489974	PSTPIP2
positive regulation of extrinsic apoptotic signaling pathway (GO:2001238)	1/29	0.14291362869041419	0.3824262841808306	0	0	6.757142857142857	13.146121612489974	TNF
positive regulation of leukocyte migration (GO:0002687)	1/29	0.14291362869041419	0.3824262841808306	0	0	6.757142857142857	13.146121612489974	TNF
hydrogen peroxide metabolic process (GO:0042743)	1/29	0.14291362869041419	0.3824262841808306	0	0	6.757142857142857	13.146121612489974	GPX3
negative regulation of wound healing (GO:0061045)	1/29	0.14291362869041419	0.3824262841808306	0	0	6.757142857142857	13.146121612489974	TNF
dicarboxylic acid transport (GO:0006835)	1/29	0.14291362869041419	0.3824262841808306	0	0	6.757142857142857	13.146121612489974	SLC26A1
synapse organization (GO:0050808)	2/126	0.14402060793903446	0.38361249487908716	0	0	3.0660669975186106	5.941421190600932	UNC13A;DNER
extrinsic apoptotic signaling pathway via death domain receptors (GO:0008625)	1/30	0.14746277593480303	0.3874249295014371	0	0	6.523809523809524	12.487742462791424	TNF
chondroitin sulfate metabolic process (GO:0030204)	1/30	0.14746277593480303	0.3874249295014371	0	0	6.523809523809524	12.487742462791424	IDUA
plasma membrane invagination (GO:0099024)	1/30	0.14746277593480303	0.3874249295014371	0	0	6.523809523809524	12.487742462791424	IGLL5
positive regulation of macromolecule biosynthetic process (GO:0010557)	2/129	0.14950532915762313	0.38871268377196394	0	0	2.9931859479103573	5.688320137790887	FCER2;XBP1
muscle contraction (GO:0006936)	2/129	0.14950532915762313	0.38871268377196394	0	0	2.9931859479103573	5.688320137790887	SLC6A8;MYOM2
aminoglycan catabolic process (GO:0006026)	1/31	0.15198800438142535	0.38871268377196394	0	0	6.306031746031746	11.880271712830174	IDUA
positive regulation of leukocyte cell-cell adhesion (GO:1903039)	1/31	0.15198800438142535	0.38871268377196394	0	0	6.306031746031746	11.880271712830174	TNF
positive regulation of mononuclear cell migration (GO:0071677)	1/31	0.15198800438142535	0.38871268377196394	0	0	6.306031746031746	11.880271712830174	TNF
triglyceride homeostasis (GO:0070328)	1/31	0.15198800438142535	0.38871268377196394	0	0	6.306031746031746	11.880271712830174	XBP1
response to amino acid (GO:0043200)	1/32	0.15648943856141306	0.3915623181320205	0	0	6.102304147465437	11.318350870830447	XBP1
positive regulation of immune effector process (GO:0002699)	1/32	0.15648943856141306	0.3915623181320205	0	0	6.102304147465437	11.318350870830447	XBP1
cellular response to glucose stimulus (GO:0071333)	1/32	0.15648943856141306	0.3915623181320205	0	0	6.102304147465437	11.318350870830447	XBP1
liver development (GO:0001889)	1/32	0.15648943856141306	0.3915623181320205	0	0	6.102304147465437	11.318350870830447	XBP1
positive regulation of receptor signaling pathway via STAT (GO:1904894)	1/32	0.15648943856141306	0.3915623181320205	0	0	6.102304147465437	11.318350870830447	TNF
regulation of sprouting angiogenesis (GO:1903670)	1/33	0.16096720242306567	0.3976027478655212	0	0	5.911309523809524	10.79732987706831	CEMIP2
positive regulation of receptor signaling pathway via JAK-STAT (GO:0046427)	1/33	0.16096720242306567	0.3976027478655212	0	0	5.911309523809524	10.79732987706831	TNF
regulation of protein localization to cell surface (GO:2000008)	1/33	0.16096720242306567	0.3976027478655212	0	0	5.911309523809524	10.79732987706831	TNF
negative regulation of blood vessel endothelial cell migration (GO:0043537)	1/34	0.16542141923502365	0.39838991799101525	0	0	5.731890331890332	10.313155296299051	TNF
regulation of amyloid-beta formation (GO:1902003)	1/34	0.16542141923502365	0.39838991799101525	0	0	5.731890331890332	10.313155296299051	TNF
B cell receptor signaling pathway (GO:0050853)	1/34	0.16542141923502365	0.39838991799101525	0	0	5.731890331890332	10.313155296299051	IGLL5
response to steroid hormone (GO:0048545)	1/34	0.16542141923502365	0.39838991799101525	0	0	5.731890331890332	10.313155296299051	CATSPER2
cellular response to amino acid stimulus (GO:0071230)	1/34	0.16542141923502365	0.39838991799101525	0	0	5.731890331890332	10.313155296299051	XBP1
positive regulation of pri-miRNA transcription by RNA polymerase II (GO:1902895)	1/34	0.16542141923502365	0.39838991799101525	0	0	5.731890331890332	10.313155296299051	TNF
positive regulation of immunoglobulin production (GO:0002639)	1/35	0.16985221163922948	0.4023548292109616	0	0	5.563025210084033	9.862278864903406	XBP1
negative regulation of neurogenesis (GO:0050768)	1/35	0.16985221163922948	0.4023548292109616	0	0	5.563025210084033	9.862278864903406	TNF
positive regulation of lymphocyte activation (GO:0051251)	1/35	0.16985221163922948	0.4023548292109616	0	0	5.563025210084033	9.862278864903406	IGLL5
regulation of JUN kinase activity (GO:0043506)	1/35	0.16985221163922948	0.4023548292109616	0	0	5.563025210084033	9.862278864903406	TNF
negative regulation of fat cell differentiation (GO:0045599)	1/36	0.17425970165143273	0.4045064560422816	0	0	5.403809523809524	9.441582225640868	TNF
positive regulation of myeloid leukocyte differentiation (GO:0002763)	1/36	0.17425970165143273	0.4045064560422816	0	0	5.403809523809524	9.441582225640868	TNF
cellular response to heat (GO:0034605)	1/36	0.17425970165143273	0.4045064560422816	0	0	5.403809523809524	9.441582225640868	TRPV1
macrophage activation (GO:0042116)	1/36	0.17425970165143273	0.4045064560422816	0	0	5.403809523809524	9.441582225640868	TNF
regulation of osteoclast differentiation (GO:0045670)	1/36	0.17425970165143273	0.4045064560422816	0	0	5.403809523809524	9.441582225640868	TNF
phagocytosis, engulfment (GO:0006911)	1/37	0.17864401065644064	0.41302495263769073	0	0	5.253439153439153	9.048314619475114	IGLL5
negative regulation of endothelial cell migration (GO:0010596)	1/38	0.18300525944013887	0.4148119213976481	0	0	5.111196911196911	8.680041017660667	TNF
regulation of apoptotic signaling pathway (GO:2001233)	1/38	0.18300525944013887	0.4148119213976481	0	0	5.111196911196911	8.680041017660667	TNF
positive regulation of production of molecular mediator of immune response (GO:0002702)	1/38	0.18300525944013887	0.4148119213976481	0	0	5.111196911196911	8.680041017660667	XBP1
positive regulation of signaling (GO:0023056)	1/38	0.18300525944013887	0.4148119213976481	0	0	5.111196911196911	8.680041017660667	TNF
connective tissue development (GO:0061448)	1/38	0.18300525944013887	0.4148119213976481	0	0	5.111196911196911	8.680041017660667	XBP1
regulation of T cell differentiation (GO:0045580)	1/39	0.1873435681263354	0.41961717605214616	0	0	4.976441102756892	8.334598723356978	XBP1
cellular response to organic cyclic compound (GO:0071407)	2/150	0.18892686731120853	0.41961717605214616	0	0	2.5657484407484406	4.275551102231249	TRPV1;TNF
glycolipid biosynthetic process (GO:0009247)	1/40	0.19165905618990758	0.41961717605214616	0	0	4.848595848595848	8.010060876808517	GBGT1
response to organonitrogen compound (GO:0010243)	1/40	0.19165905618990758	0.41961717605214616	0	0	4.848595848595848	8.010060876808517	TRPV1
sulfur compound catabolic process (GO:0044273)	1/40	0.19165905618990758	0.41961717605214616	0	0	4.848595848595848	8.010060876808517	IDUA
synaptic vesicle exocytosis (GO:0016079)	1/40	0.19165905618990758	0.41961717605214616	0	0	4.848595848595848	8.010060876808517	UNC13A
digestive tract development (GO:0048565)	1/40	0.19165905618990758	0.41961717605214616	0	0	4.848595848595848	8.010060876808517	TNF
positive regulation of wound healing (GO:0090303)	1/40	0.19165905618990758	0.41961717605214616	0	0	4.848595848595848	8.010060876808517	XBP1
regulation of nitric oxide biosynthetic process (GO:0045428)	1/40	0.19165905618990758	0.41961717605214616	0	0	4.848595848595848	8.010060876808517	TNF
positive regulation of programmed cell death (GO:0043068)	3/286	0.19390369451080136	0.4229295676499743	0	0	2.0183539744073555	3.3108950697596904	FCER2;ADAMTSL4;TNF
hexose metabolic process (GO:0019318)	1/41	0.19595184260915272	0.4241953746370422	0	0	4.727142857142857	7.7047056216813425	DCXR
cortical cytoskeleton organization (GO:0030865)	1/41	0.19595184260915272	0.4241953746370422	0	0	4.727142857142857	7.7047056216813425	TNF
calcium ion transmembrane import into cytosol (GO:0097553)	1/42	0.2002220456345367	0.42665535933835835	0	0	4.611614401858304	7.416989951698654	TRPV1
regulation of chemokine production (GO:0032642)	1/42	0.2002220456345367	0.42665535933835835	0	0	4.611614401858304	7.416989951698654	TNF
translesion synthesis (GO:0019985)	1/42	0.2002220456345367	0.42665535933835835	0	0	4.611614401858304	7.416989951698654	POLN
regulation of cytokine production involved in inflammatory response (GO:1900015)	1/43	0.20446978293551085	0.42665535933835835	0	0	4.501587301587302	7.145527417540153	TNF
cellular glucose homeostasis (GO:0001678)	1/43	0.20446978293551085	0.42665535933835835	0	0	4.501587301587302	7.145527417540153	XBP1
cellular response to glucose starvation (GO:0042149)	1/43	0.20446978293551085	0.42665535933835835	0	0	4.501587301587302	7.145527417540153	XBP1
signal release from synapse (GO:0099643)	1/43	0.20446978293551085	0.42665535933835835	0	0	4.501587301587302	7.145527417540153	UNC13A
positive regulation of T cell differentiation (GO:0045582)	1/43	0.20446978293551085	0.42665535933835835	0	0	4.501587301587302	7.145527417540153	XBP1
DNA synthesis involved in DNA repair (GO:0000731)	1/43	0.20446978293551085	0.42665535933835835	0	0	4.501587301587302	7.145527417540153	POLN
myofibril assembly (GO:0030239)	1/43	0.20446978293551085	0.42665535933835835	0	0	4.501587301587302	7.145527417540153	MYOM2
antibacterial humoral response (GO:0019731)	1/44	0.20869517162400106	0.4308064614238308	0	0	4.396677740863788	6.889069059482109	H2BC21
regulation of endothelial cell apoptotic process (GO:2000351)	1/44	0.20869517162400106	0.4308064614238308	0	0	4.396677740863788	6.889069059482109	TNF
neurotransmitter secretion (GO:0007269)	1/44	0.20869517162400106	0.4308064614238308	0	0	4.396677740863788	6.889069059482109	UNC13A
regulation of receptor signaling pathway via JAK-STAT (GO:0046425)	1/45	0.21289832809904788	0.43636607674202016	0	0	4.296536796536796	6.646487038527603	TNF
regulation of pri-miRNA transcription by RNA polymerase II (GO:1902893)	1/45	0.21289832809904788	0.43636607674202016	0	0	4.296536796536796	6.646487038527603	TNF
interleukin-12-mediated signaling pathway (GO:0035722)	1/46	0.21707936826802343	0.4371842329579008	0	0	4.200846560846561	6.416760522811149	BOLA2
positive regulation of organelle assembly (GO:1902117)	1/46	0.21707936826802343	0.4371842329579008	0	0	4.200846560846561	6.416760522811149	TNF
negative regulation of tumor necrosis factor production (GO:0032720)	1/46	0.21707936826802343	0.4371842329579008	0	0	4.200846560846561	6.416760522811149	SLAMF1
positive regulation of smooth muscle cell proliferation (GO:0048661)	1/46	0.21707936826802343	0.4371842329579008	0	0	4.200846560846561	6.416760522811149	TNF
postreplication repair (GO:0006301)	1/46	0.21707936826802343	0.4371842329579008	0	0	4.200846560846561	6.416760522811149	POLN
positive regulation of cell-cell adhesion (GO:0022409)	1/47	0.22123840740179573	0.44247681480359147	0	0	4.109316770186336	6.1989634907193745	TNF
positive regulation of neuron death (GO:1901216)	1/47	0.22123840740179573	0.44247681480359147	0	0	4.109316770186336	6.1989634907193745	TNF
purine ribonucleotide biosynthetic process (GO:0009152)	1/48	0.22537556017488292	0.44459752143714104	0	0	4.021681864235056	5.9922541460255765	SLC26A1
cellular response to interleukin-12 (GO:0071349)	1/48	0.22537556017488292	0.44459752143714104	0	0	4.021681864235056	5.9922541460255765	BOLA2
negative regulation of tumor necrosis factor superfamily cytokine production (GO:1903556)	1/48	0.22537556017488292	0.44459752143714104	0	0	4.021681864235056	5.9922541460255765	SLAMF1
cognition (GO:0050890)	1/48	0.22537556017488292	0.44459752143714104	0	0	4.021681864235056	5.9922541460255765	TNF
negative regulation of catabolic process (GO:0009895)	1/49	0.22949094066533868	0.4451200124314287	0	0	3.937698412698413	5.795865707171542	TNF
regulation of smooth muscle cell proliferation (GO:0048660)	1/49	0.22949094066533868	0.4451200124314287	0	0	3.937698412698413	5.795865707171542	TNF
response to glucose (GO:0009749)	1/49	0.22949094066533868	0.4451200124314287	0	0	3.937698412698413	5.795865707171542	XBP1
positive regulation of reactive oxygen species metabolic process (GO:2000379)	1/49	0.22949094066533868	0.4451200124314287	0	0	3.937698412698413	5.795865707171542	DCXR
oligosaccharide metabolic process (GO:0009311)	1/49	0.22949094066533868	0.4451200124314287	0	0	3.937698412698413	5.795865707171542	IDUA
positive regulation of ERK1 and ERK2 cascade (GO:0070374)	2/172	0.23152571382483986	0.44665404551783805	0	0	2.2312217194570136	3.2644209252018577	TNF;SLAMF1
actin polymerization or depolymerization (GO:0008154)	1/50	0.2335846623503299	0.44665404551783805	0	0	3.857142857142857	5.6090983677319475	PSTPIP2
neuron migration (GO:0001764)	1/50	0.2335846623503299	0.44665404551783805	0	0	3.857142857142857	5.6090983677319475	DNER
positive regulation of fat cell differentiation (GO:0045600)	1/51	0.2376568381629201	0.44665404551783805	0	0	3.779809523809524	5.4313122580067175	XBP1
regulation of interleukin-12 production (GO:0032655)	1/51	0.2376568381629201	0.44665404551783805	0	0	3.779809523809524	5.4313122580067175	SLAMF1
defense response to bacterium (GO:0042742)	2/176	0.2393509963490456	0.44665404551783805	0	0	2.1794871794871793	3.1162835137443325	IGLL5;H2BC21
positive regulation of developmental process (GO:0051094)	2/177	0.24130962235720166	0.44665404551783805	0	0	2.166923076923077	3.0806591302221364	XBP1;TNF
positive regulation of developmental growth (GO:0048639)	1/52	0.24170758039791695	0.44665404551783805	0	0	3.7055088702147527	5.261921269428735	UNC13A
glycolipid metabolic process (GO:0006664)	1/52	0.24170758039791695	0.44665404551783805	0	0	3.7055088702147527	5.261921269428735	GBGT1
response to peptide hormone (GO:0043434)	1/52	0.24170758039791695	0.44665404551783805	0	0	3.7055088702147527	5.261921269428735	XBP1
sprouting angiogenesis (GO:0002040)	1/52	0.24170758039791695	0.44665404551783805	0	0	3.7055088702147527	5.261921269428735	EPHB4
positive regulation of protein localization to cell periphery (GO:1904377)	1/52	0.24170758039791695	0.44665404551783805	0	0	3.7055088702147527	5.261921269428735	TNF
positive regulation of protein localization to plasma membrane (GO:1903078)	1/52	0.24170758039791695	0.44665404551783805	0	0	3.7055088702147527	5.261921269428735	TNF
protein homotetramerization (GO:0051289)	1/52	0.24170758039791695	0.44665404551783805	0	0	3.7055088702147527	5.261921269428735	TRPV1
negative regulation of cysteine-type endopeptidase activity (GO:2000117)	1/53	0.2457370008212327	0.44665404551783805	0	0	3.634065934065934	5.100387616495913	TNF
positive regulation of chemokine production (GO:0032722)	1/53	0.2457370008212327	0.44665404551783805	0	0	3.634065934065934	5.100387616495913	TNF
heart morphogenesis (GO:0003007)	1/53	0.2457370008212327	0.44665404551783805	0	0	3.634065934065934	5.100387616495913	EPHB4
IRE1-mediated unfolded protein response (GO:0036498)	1/53	0.2457370008212327	0.44665404551783805	0	0	3.634065934065934	5.100387616495913	XBP1
positive regulation of NIK/NF-kappaB signaling (GO:1901224)	1/53	0.2457370008212327	0.44665404551783805	0	0	3.634065934065934	5.100387616495913	TNF
positive regulation of phagocytosis (GO:0050766)	1/53	0.2457370008212327	0.44665404551783805	0	0	3.634065934065934	5.100387616495913	TNF
glycosaminoglycan metabolic process (GO:0030203)	1/54	0.24974521057517934	0.449696983527893	0	0	3.565318957771788	4.946217041895164	IDUA
inorganic anion transport (GO:0015698)	1/54	0.24974521057517934	0.449696983527893	0	0	3.565318957771788	4.946217041895164	SLC26A1
negative regulation of viral genome replication (GO:0045071)	1/54	0.24974521057517934	0.449696983527893	0	0	3.565318957771788	4.946217041895164	TNF
negative regulation of cytokine production (GO:0001818)	2/182	0.2511134222842477	0.4507563915537117	0	0	2.1061965811965813	2.910448925844347	TNF;SLAMF1
negative regulation of cysteine-type endopeptidase activity involved in apoptotic process (GO:0043154)	1/55	0.2537323203064243	0.4512531727295792	0	0	3.4991181657848323	4.798954572574761	TNF
regulation of blood vessel endothelial cell migration (GO:0043535)	1/55	0.2537323203064243	0.4512531727295792	0	0	3.4991181657848323	4.798954572574761	TNF
interstrand cross-link repair (GO:0036297)	1/55	0.2537323203064243	0.4512531727295792	0	0	3.4991181657848323	4.798954572574761	POLN
positive regulation of interleukin-1 beta production (GO:0032731)	1/56	0.2576984399548785	0.45690091501202384	0	0	3.4353246753246753	4.658180762204601	TNF
regulation of reactive oxygen species metabolic process (GO:2000377)	1/57	0.2616436790521454	0.4582041451918742	0	0	3.373809523809524	4.523508345839324	DCXR
cellular response to peptide (GO:1901653)	1/57	0.2616436790521454	0.4582041451918742	0	0	3.373809523809524	4.523508345839324	XBP1
positive regulation of proteolysis (GO:0045862)	1/57	0.2616436790521454	0.4582041451918742	0	0	3.373809523809524	4.523508345839324	TNF
monocarboxylic acid transport (GO:0015718)	1/57	0.2616436790521454	0.4582041451918742	0	0	3.373809523809524	4.523508345839324	SLC6A8
regulation of tumor necrosis factor-mediated signaling pathway (GO:0010803)	1/58	0.26556814643473675	0.4582041451918742	0	0	3.314452798663325	4.394579268842185	TNF
cellular iron ion homeostasis (GO:0006879)	1/58	0.26556814643473675	0.4582041451918742	0	0	3.314452798663325	4.394579268842185	BOLA2
membrane lipid biosynthetic process (GO:0046467)	1/58	0.26556814643473675	0.4582041451918742	0	0	3.314452798663325	4.394579268842185	GBGT1
nucleosome assembly (GO:0006334)	1/58	0.26556814643473675	0.4582041451918742	0	0	3.314452798663325	4.394579268842185	H2BC21
regulation of phagocytosis (GO:0050764)	1/58	0.26556814643473675	0.4582041451918742	0	0	3.314452798663325	4.394579268842185	TNF
positive regulation of apoptotic signaling pathway (GO:2001235)	1/59	0.2694719504191045	0.4608129803024923	0	0	3.257142857142857	4.271062030014721	TNF
protein polymerization (GO:0051258)	1/59	0.2694719504191045	0.4608129803024923	0	0	3.257142857142857	4.271062030014721	PSTPIP2
positive regulation of tyrosine phosphorylation of STAT protein (GO:0042531)	1/59	0.2694719504191045	0.4608129803024923	0	0	3.257142857142857	4.271062030014721	TNF
Notch signaling pathway (GO:0007219)	1/60	0.2733551988363283	0.46607464580353325	0	0	3.201775625504439	4.152649308026699	FCER2
positive regulation of interleukin-8 production (GO:0032757)	1/61	0.27721799885021126	0.4695171798299604	0	0	3.148253968253968	4.039055837681037	TNF
iron ion homeostasis (GO:0055072)	1/61	0.27721799885021126	0.4695171798299604	0	0	3.148253968253968	4.039055837681037	BOLA2
positive regulation of cysteine-type endopeptidase activity (GO:2001056)	1/62	0.28106045713004546	0.4695171798299604	0	0	3.0964871194379393	3.9300164998561837	TNF
glucose metabolic process (GO:0006006)	1/62	0.28106045713004546	0.4695171798299604	0	0	3.0964871194379393	3.9300164998561837	DCXR
positive regulation of interleukin-1 production (GO:0032732)	1/62	0.28106045713004546	0.4695171798299604	0	0	3.0964871194379393	3.9300164998561837	TNF
I-kappaB kinase/NF-kappaB signaling (GO:0007249)	1/62	0.28106045713004546	0.4695171798299604	0	0	3.0964871194379393	3.9300164998561837	TNF
regulation of neurogenesis (GO:0050767)	1/62	0.28106045713004546	0.4695171798299604	0	0	3.0964871194379393	3.9300164998561837	TNF
monocarboxylic acid biosynthetic process (GO:0072330)	1/63	0.2848826797803083	0.47453080378391405	0	0	3.046390168970814	3.8252846069370485	XBP1
antimicrobial humoral immune response mediated by antimicrobial peptide (GO:0061844)	1/64	0.2886847723269296	0.47538404103978715	0	0	2.997883597883598	3.724630357914596	H2BC21
negative regulation of intrinsic apoptotic signaling pathway (GO:2001243)	1/64	0.2886847723269296	0.47538404103978715	0	0	2.997883597883598	3.724630357914596	XBP1
regulation of extrinsic apoptotic signaling pathway (GO:2001236)	1/64	0.2886847723269296	0.47538404103978715	0	0	2.997883597883598	3.724630357914596	TNF
lipid homeostasis (GO:0055088)	1/64	0.2886847723269296	0.47538404103978715	0	0	2.997883597883598	3.724630357914596	XBP1
regulation of angiogenesis (GO:0045765)	2/203	0.29233981984302576	0.478269146230579	0	0	1.8841370072713357	2.3171840174942444	XBP1;CEMIP2
axon guidance (GO:0007411)	2/203	0.29233981984302576	0.478269146230579	0	0	1.8841370072713357	2.3171840174942444	SPTBN5;EPHB4
extracellular matrix disassembly (GO:0022617)	1/66	0.29622898676565274	0.478269146230579	0	0	2.9053479853479853	3.5347117868222266	TLL2
positive regulation of cell death (GO:0010942)	1/66	0.29622898676565274	0.478269146230579	0	0	2.9053479853479853	3.5347117868222266	TNF
cellular component disassembly (GO:0022411)	1/66	0.29622898676565274	0.478269146230579	0	0	2.9053479853479853	3.5347117868222266	TLL2
cellular response to nutrient levels (GO:0031669)	1/66	0.29622898676565274	0.478269146230579	0	0	2.9053479853479853	3.5347117868222266	XBP1
embryonic organ development (GO:0048568)	1/66	0.29622898676565274	0.478269146230579	0	0	2.9053479853479853	3.5347117868222266	TNF
positive regulation of catabolic process (GO:0009896)	1/67	0.29997131701341107	0.48028648541205426	0	0	2.8611832611832613	3.4450604053391833	TNF
anion transmembrane transport (GO:0098656)	1/67	0.29997131701341107	0.48028648541205426	0	0	2.8611832611832613	3.4450604053391833	SLC6A8
regulation of viral genome replication (GO:0045069)	1/67	0.29997131701341107	0.48028648541205426	0	0	2.8611832611832613	3.4450604053391833	TNF
regulation of tyrosine phosphorylation of STAT protein (GO:0042509)	1/68	0.30369393396631833	0.48490357412301655	0	0	2.8183368869936034	3.3587103743546707	TNF
positive regulation of MAP kinase activity (GO:0043406)	1/69	0.30739694052464905	0.48642336631507327	0	0	2.776750700280112	3.2754978898915463	TNF
synapse assembly (GO:0007416)	1/69	0.30739694052464905	0.48642336631507327	0	0	2.776750700280112	3.2754978898915463	DNER
positive regulation of protein transport (GO:0051222)	1/69	0.30739694052464905	0.48642336631507327	0	0	2.776750700280112	3.2754978898915463	TNF
negative regulation of viral process (GO:0048525)	1/70	0.31108043898044446	0.48642336631507327	0	0	2.7363699102829537	3.195269416588392	TNF
defense response to Gram-positive bacterium (GO:0050830)	1/70	0.31108043898044446	0.48642336631507327	0	0	2.7363699102829537	3.195269416588392	H2BC21
protein tetramerization (GO:0051262)	1/71	0.3147445311450474	0.48642336631507327	0	0	2.697142857142857	3.117880909948564	TRPV1
fatty acid biosynthetic process (GO:0006633)	1/71	0.3147445311450474	0.48642336631507327	0	0	2.697142857142857	3.117880909948564	XBP1
positive regulation of cellular protein localization (GO:1903829)	1/71	0.3147445311450474	0.48642336631507327	0	0	2.697142857142857	3.117880909948564	TNF
gland development (GO:0048732)	1/71	0.3147445311450474	0.48642336631507327	0	0	2.697142857142857	3.117880909948564	XBP1
regulation of hematopoietic stem cell differentiation (GO:1902036)	1/71	0.3147445311450474	0.48642336631507327	0	0	2.697142857142857	3.117880909948564	LMO2
cholesterol homeostasis (GO:0042632)	1/71	0.3147445311450474	0.48642336631507327	0	0	2.697142857142857	3.117880909948564	XBP1
myeloid leukocyte differentiation (GO:0002573)	1/71	0.3147445311450474	0.48642336631507327	0	0	2.697142857142857	3.117880909948564	DHRS2
extrinsic apoptotic signaling pathway (GO:0097191)	1/72	0.3183893182917479	0.4894388988633784	0	0	2.659020791415158	3.043197108910819	TNF
sterol homeostasis (GO:0055092)	1/72	0.3183893182917479	0.4894388988633784	0	0	2.659020791415158	3.043197108910819	XBP1
positive regulation of JNK cascade (GO:0046330)	1/73	0.32201490119774046	0.4898016128744579	0	0	2.621957671957672	2.9710908892199424	SLAMF1
chromatin assembly (GO:0031497)	1/73	0.32201490119774046	0.4898016128744579	0	0	2.621957671957672	2.9710908892199424	H2BC21
neurotransmitter transport (GO:0006836)	1/73	0.32201490119774046	0.4898016128744579	0	0	2.621957671957672	2.9710908892199424	UNC13A
positive regulation of synaptic transmission (GO:0050806)	1/73	0.32201490119774046	0.4898016128744579	0	0	2.621957671957672	2.9710908892199424	TNF
regulation of cytokine-mediated signaling pathway (GO:0001959)	1/74	0.32562138003242663	0.49269412999670836	0	0	2.5859099804305283	2.901442673624927	TNF
regulation of peptide hormone secretion (GO:0090276)	1/74	0.32562138003242663	0.49269412999670836	0	0	2.5859099804305283	2.901442673624927	TNF
positive regulation of immune response (GO:0050778)	1/75	0.32920885458247745	0.49424082584070644	0	0	2.550836550836551	2.834139889441226	XBP1
regulation of hematopoietic progenitor cell differentiation (GO:1901532)	1/75	0.32920885458247745	0.49424082584070644	0	0	2.550836550836551	2.834139889441226	LMO2
positive regulation of T cell activation (GO:0050870)	1/75	0.32920885458247745	0.49424082584070644	0	0	2.550836550836551	2.834139889441226	XBP1
actomyosin structure organization (GO:0031032)	1/76	0.3327774239489931	0.49701641096257887	0	0	2.5166984126984127	2.769076475621896	MYOM2
chloride transport (GO:0006821)	1/76	0.3327774239489931	0.49701641096257887	0	0	2.5166984126984127	2.769076475621896	SLC26A1
inorganic cation import across plasma membrane (GO:0098659)	1/77	0.3363271868901672	0.4997355116260068	0	0	2.4834586466165414	2.706152425654923	TRPV1
positive regulation of phosphatidylinositol 3-kinase signaling (GO:0014068)	1/77	0.3363271868901672	0.4997355116260068	0	0	2.4834586466165414	2.706152425654923	TNF
negative regulation of apoptotic signaling pathway (GO:2001234)	1/78	0.33985824153562827	0.5036873425835722	0	0	2.451082251082251	2.6452733724343602	TNF
recombinational repair (GO:0000725)	1/79	0.34337068556731415	0.505006922214305	0	0	2.4195360195360194	2.5863502031619676	POLN
negative regulation of cellular component organization (GO:0051129)	1/80	0.34686461612297415	0.505006922214305	0	0	2.38878842676311	2.529298706870077	TNF
positive regulation of cell adhesion (GO:0045785)	1/80	0.34686461612297415	0.505006922214305	0	0	2.38878842676311	2.529298706870077	TNF
negative regulation of extrinsic apoptotic signaling pathway (GO:2001237)	1/80	0.34686461612297415	0.505006922214305	0	0	2.38878842676311	2.529298706870077	TNF
lipid biosynthetic process (GO:0008610)	1/80	0.34686461612297415	0.505006922214305	0	0	2.38878842676311	2.529298706870077	XBP1
regulation of NIK/NF-kappaB signaling (GO:1901222)	1/80	0.34686461612297415	0.505006922214305	0	0	2.38878842676311	2.529298706870077	TNF
regulation of protein localization to plasma membrane (GO:1903076)	1/80	0.34686461612297415	0.505006922214305	0	0	2.38878842676311	2.529298706870077	TNF
activation of cysteine-type endopeptidase activity involved in apoptotic process (GO:0006919)	1/81	0.3503401298474933	0.5062414876296278	0	0	2.3588095238095237	2.4740392486081637	TNF
positive regulation of cellular amide metabolic process (GO:0034250)	1/81	0.3503401298474933	0.5062414876296278	0	0	2.3588095238095237	2.4740392486081637	TNF
regulation of interleukin-8 production (GO:0032677)	1/81	0.3503401298474933	0.5062414876296278	0	0	2.3588095238095237	2.4740392486081637	TNF
ephrin receptor signaling pathway (GO:0048013)	1/82	0.35379732293855676	0.5099622260810119	0	0	2.329570840681952	2.4204964689786492	EPHB4
regulation of interleukin-1 beta production (GO:0032651)	1/83	0.35723629104276144	0.5123637127114544	0	0	2.3010452961672474	2.3685990076974717	TNF
peptide metabolic process (GO:0006518)	1/83	0.35723629104276144	0.5123637127114544	0	0	2.3010452961672474	2.3685990076974717	CPM
regulation of ERK1 and ERK2 cascade (GO:0070372)	2/238	0.36023668049216934	0.5147156067804073	0	0	1.601857887874837	1.635487320794999	TNF;SLAMF1
response to insulin (GO:0032868)	1/84	0.3606571293184515	0.5147156067804073	0	0	2.2732071141709698	2.318279247019639	XBP1
axonogenesis (GO:0007409)	2/240	0.364055709601553	0.5170187738576028	0	0	1.588235294117647	1.604829771582649	SPTBN5;EPHB4
positive regulation of protein catabolic process (GO:0045732)	1/85	0.36405993245682405	0.5170187738576028	0	0	2.246031746031746	2.2694730746637686	TNF
negative regulation of angiogenesis (GO:0016525)	1/87	0.3708118094826056	0.522754209465722	0	0	2.193576965669989	2.176161274432933	TNF
calcium ion transmembrane transport (GO:0070588)	1/87	0.3708118094826056	0.522754209465722	0	0	2.193576965669989	2.176161274432933	TRPV1
sodium ion transmembrane transport (GO:0035725)	1/87	0.3708118094826056	0.522754209465722	0	0	2.193576965669989	2.176161274432933	SLC6A8
positive regulation of inflammatory response (GO:0050729)	1/89	0.37749266978674556	0.5283069325344768	0	0	2.1435064935064934	2.0882128749369477	TNF
regulation of cysteine-type endopeptidase activity involved in apoptotic process (GO:0043281)	1/89	0.37749266978674556	0.5283069325344768	0	0	2.1435064935064934	2.0882128749369477	TNF
collagen fibril organization (GO:0030199)	1/89	0.37749266978674556	0.5283069325344768	0	0	2.1435064935064934	2.0882128749369477	TLL2
sodium ion transport (GO:0006814)	1/90	0.3808067001974504	0.5316576635606916	0	0	2.1193151417870517	2.0461211625404925	SLC6A8
regulation of stem cell differentiation (GO:2000736)	1/91	0.3841032532502064	0.5336819239870656	0	0	2.0956613756613756	2.0052207489993443	LMO2
positive regulation of transport (GO:0051050)	1/91	0.3841032532502064	0.5336819239870656	0	0	2.0956613756613756	2.0052207489993443	TNF
positive regulation of cellular component biogenesis (GO:0044089)	1/92	0.3873824203534316	0.5369473356457638	0	0	2.0725274725274727	1.96546672933473	TNF
positive regulation of phosphorylation (GO:0042327)	2/253	0.3886637195493589	0.5374345212907403	0	0	1.504980079681275	1.422267553508112	TNF;EPHB4
positive regulation of peptidyl-serine phosphorylation (GO:0033138)	1/93	0.39064429218974767	0.5388840116603202	0	0	2.049896480331263	1.9268163328682866	TNF
regulation of kinase activity (GO:0043549)	1/94	0.3938889592186841	0.5407786661007111	0	0	2.027752176139273	1.889228798205254	EPHB4
nucleosome organization (GO:0034728)	1/94	0.3938889592186841	0.5407786661007111	0	0	2.027752176139273	1.889228798205254	H2BC21
cellular transition metal ion homeostasis (GO:0046916)	1/96	0.4003270378587071	0.5483152319486557	0	0	1.984862155388471	1.8170886473975005	BOLA2
regulation of MAP kinase activity (GO:0043405)	1/97	0.40352062788235465	0.5500823653679269	0	0	1.9640873015873015	1.7824635728667912	TNF
double-strand break repair via homologous recombination (GO:0000724)	1/97	0.40352062788235465	0.5500823653679269	0	0	1.9640873015873015	1.7824635728667912	POLN
positive regulation of defense response (GO:0031349)	1/98	0.40669736977067755	0.5505177511181537	0	0	1.943740795287187	1.7487562515727495	TNF
regulation of neuron apoptotic process (GO:0043523)	1/98	0.40669736977067755	0.5505177511181537	0	0	1.943740795287187	1.7487562515727495	TNF
regulation of peptidyl-serine phosphorylation (GO:0033135)	1/98	0.40669736977067755	0.5505177511181537	0	0	1.943740795287187	1.7487562515727495	TNF
positive regulation of stress-activated MAPK cascade (GO:0032874)	1/99	0.4098573516877627	0.5534989469054366	0	0	1.9238095238095239	1.715934406782979	SLAMF1
organic acid transport (GO:0015849)	1/100	0.41300066113378575	0.5564437812012311	0	0	1.9042809042809044	1.6839671916127796	SLC26A1
negative regulation of signal transduction (GO:0009968)	2/267	0.4146954947045432	0.5570559518122563	0	0	1.424455732946299	1.2538212857551334	TNF;SLAMF1
positive regulation of protein localization to membrane (GO:1905477)	1/101	0.41612738529333887	0.5570559518122563	0	0	1.8851428571428572	1.6528251110148593	TNF
positive regulation of cell growth (GO:0030307)	1/102	0.41923761079296107	0.5570559518122563	0	0	1.8663837812352664	1.6224799513447534	UNC13A
cell junction assembly (GO:0034329)	1/102	0.41923761079296107	0.5570559518122563	0	0	1.8663837812352664	1.6224799513447534	DNER
positive regulation of vasculature development (GO:1904018)	1/102	0.41923761079296107	0.5570559518122563	0	0	1.8663837812352664	1.6224799513447534	XBP1
regulation of protein catabolic process (GO:0042176)	1/102	0.41923761079296107	0.5570559518122563	0	0	1.8663837812352664	1.6224799513447534	TNF
steroid metabolic process (GO:0008202)	1/104	0.4254089104291192	0.5604849693869045	0	0	1.8299583911234396	1.5640735444024818	DHRS2
regulation of insulin secretion (GO:0050796)	1/104	0.4254089104291192	0.5604849693869045	0	0	1.8299583911234396	1.5640735444024818	TNF
positive regulation of MAPK cascade (GO:0043410)	2/274	0.4275082234059536	0.5604849693869045	0	0	1.387302036199095	1.1789039586936962	TNF;SLAMF1
inorganic cation transmembrane transport (GO:0098662)	2/274	0.4275082234059536	0.5604849693869045	0	0	1.387302036199095	1.1789039586936962	SLC6A8;TRPV1
positive regulation of cellular metabolic process (GO:0031325)	1/105	0.42847015567821656	0.5604849693869045	0	0	1.8122710622710623	1.535961689955308	DCXR
regulation of JNK cascade (GO:0046328)	1/105	0.42847015567821656	0.5604849693869045	0	0	1.8122710622710623	1.535961689955308	SLAMF1
protein processing (GO:0016485)	1/106	0.4315152445971842	0.5604849693869045	0	0	1.794920634920635	1.508545426817783	CPM
cellular response to peptide hormone stimulus (GO:0071375)	1/106	0.4315152445971842	0.5604849693869045	0	0	1.794920634920635	1.508545426817783	XBP1
positive regulation of protein serine/threonine kinase activity (GO:0071902)	1/106	0.4315152445971842	0.5604849693869045	0	0	1.794920634920635	1.508545426817783	TNF
regulation of phosphatidylinositol 3-kinase signaling (GO:0014066)	1/106	0.4315152445971842	0.5604849693869045	0	0	1.794920634920635	1.508545426817783	TNF
regulation of protein kinase activity (GO:0045859)	1/110	0.44353571909876244	0.5748063803566921	0	0	1.72870249017038	1.4053952629762632	TNF
positive regulation of metabolic process (GO:0009893)	1/113	0.45238552836260576	0.5807927785776191	0	0	1.6821428571428572	1.334310238316945	TNF
sulfur compound biosynthetic process (GO:0044272)	1/113	0.45238552836260576	0.5807927785776191	0	0	1.6821428571428572	1.334310238316945	SLC26A1
positive regulation of cellular component organization (GO:0051130)	1/114	0.4553043704329457	0.5807927785776191	0	0	1.667172355667931	1.3117131000621676	TNF
response to lipid (GO:0033993)	1/114	0.4553043704329457	0.5807927785776191	0	0	1.667172355667931	1.3117131000621676	GPX3
calcium ion transport (GO:0006816)	1/115	0.4582078007576643	0.5807927785776191	0	0	1.6524644945697577	1.2896369707478221	TRPV1
cellular amide metabolic process (GO:0043603)	1/115	0.4582078007576643	0.5807927785776191	0	0	1.6524644945697577	1.2896369707478221	CPM
cellular response to molecule of bacterial origin (GO:0071219)	1/115	0.4582078007576643	0.5807927785776191	0	0	1.6524644945697577	1.2896369707478221	XBP1
positive regulation of protein metabolic process (GO:0051247)	1/115	0.4582078007576643	0.5807927785776191	0	0	1.6524644945697577	1.2896369707478221	TNF
regulation of protein-containing complex assembly (GO:0043254)	1/116	0.46109589984697014	0.5807927785776191	0	0	1.6380124223602484	1.268066058647926	TNF
positive regulation of angiogenesis (GO:0045766)	1/116	0.46109589984697014	0.5807927785776191	0	0	1.6380124223602484	1.268066058647926	XBP1
ion transport (GO:0006811)	1/116	0.46109589984697014	0.5807927785776191	0	0	1.6380124223602484	1.268066058647926	SLC26A1
tumor necrosis factor-mediated signaling pathway (GO:0033209)	1/116	0.46109589984697014	0.5807927785776191	0	0	1.6380124223602484	1.268066058647926	TNF
positive regulation of cell population proliferation (GO:0008284)	3/474	0.46121779475281516	0.5807927785776191	0	0	1.2011007358852266	0.929513732175976	XBP1;TNF;SLAMF1
positive regulation of protein-containing complex assembly (GO:0031334)	1/118	0.4668264248945745	0.5865775512805741	0	0	1.6098494098494098	1.2263796929893613	TNF
positive regulation of cysteine-type endopeptidase activity involved in apoptotic process (GO:0043280)	1/119	0.4696690099855059	0.5888691708711983	0	0	1.5961259079903147	1.2062355501155537	TNF
cellular response to cytokine stimulus (GO:0071345)	3/482	0.4721896660929828	0.5907481103933854	0	0	1.1805541480025132	0.8858577747700919	FCER2;XBP1;TNF
extracellular matrix organization (GO:0030198)	2/300	0.47377677719076616	0.5914535145059673	0	0	1.264584408879711	0.9446685835821483	ADAMTSL4;TLL2
protein homooligomerization (GO:0051260)	1/121	0.47530921996402753	0.5919466150873006	0	0	1.5693650793650793	1.1672775774145348	TRPV1
negative regulation of apoptotic process (GO:0043066)	3/485	0.476278881458885	0.5919466150873006	0	0	1.1730250171212182	0.8700933133743471	XBP1;TNF;DHRS2
innate immune response (GO:0045087)	2/302	0.4772441568004881	0.5919466150873006	0	0	1.256025641025641	0.9291161546306695	IGLL5;H2BC21
MAPK cascade (GO:0000165)	2/303	0.478972721995379	0.592653353125097	0	0	1.2517889087656529	0.921456375312202	SPTBN5;TNF
positive regulation of epithelial cell proliferation (GO:0050679)	1/123	0.4808900045253815	0.592653353125097	0	0	1.5434816549570647	1.1300087201991638	XBP1
cellular response to organic substance (GO:0071310)	1/123	0.4808900045253815	0.592653353125097	0	0	1.5434816549570647	1.1300087201991638	TNF
fatty acid metabolic process (GO:0006631)	1/124	0.4836583063672189	0.5928636231749992	0	0	1.5308555942702284	1.1119776819108949	XBP1
regulation of tumor necrosis factor production (GO:0032680)	1/124	0.4836583063672189	0.5928636231749992	0	0	1.5308555942702284	1.1119776819108949	SLAMF1
chemical synaptic transmission (GO:0007268)	2/306	0.48413776840588163	0.5928636231749992	0	0	1.239245951417004	0.8989313753453168	UNC13A;CHRNA10
regulation of protein secretion (GO:0050708)	1/125	0.48641198395640933	0.5943892742638576	0	0	1.5184331797235022	1.0943337457663809	TNF
positive regulation of apoptotic process (GO:0043065)	2/310	0.49097586714780495	0.5987005299819225	0	0	1.222902097902098	0.8699240066673678	ADAMTSL4;TNF
cellular response to insulin stimulus (GO:0032869)	1/129	0.4972819762114124	0.6051136468425187	0	0	1.4706845238095239	1.0274173511009626	XBP1
Golgi organization (GO:0007030)	1/130	0.49996367242548206	0.6070987450880854	0	0	1.4592100406053894	1.011553348464968	SPTBN5
regulation of cell adhesion (GO:0030155)	1/133	0.5079240312601514	0.6154718869357809	0	0	1.425829725829726	0.965890402655994	TNF
positive regulation of peptidyl-tyrosine phosphorylation (GO:0050731)	1/134	0.510549486913049	0.6173590030036451	0	0	1.4150375939849624	0.9512840799715656	TNF
cellular response to oxygen-containing compound (GO:1901701)	2/323	0.5128078459548723	0.6187952713192404	0	0	1.1725976515696142	0.7831241179060953	XBP1;TRPV1
protein localization to plasma membrane (GO:0072659)	1/136	0.5157588408881221	0.6210596042361136	0	0	1.3939329805996472	0.9229453089873052	TNF
regulation of cellular component organization (GO:0051128)	1/139	0.5234700629641909	0.6277296605670172	0	0	1.3634230503795721	0.882510250234346	TNF
positive regulation of response to external stimulus (GO:0032103)	1/139	0.5234700629641909	0.6277296605670172	0	0	1.3634230503795721	0.882510250234346	TNF
protein localization to cell periphery (GO:1990778)	1/140	0.5260133410282987	0.6281729568478442	0	0	1.353545734840699	0.8695566314187259	TNF
enzyme linked receptor protein signaling pathway (GO:0007167)	1/140	0.5260133410282987	0.6281729568478442	0	0	1.353545734840699	0.8695566314187259	EPHB4
positive regulation of cellular catabolic process (GO:0031331)	1/141	0.5285431727845232	0.6293862980036956	0	0	1.3438095238095238	0.8568543252232574	TNF
positive regulation of cytokine production (GO:0001819)	2/335	0.5324151081959873	0.6293862980036956	0	0	1.1296488796488797	0.7120536290009779	XBP1;TNF
protein-DNA complex assembly (GO:0065004)	1/143	0.5335627785844479	0.6293862980036956	0	0	1.3247484909456742	0.8321785756785223	H2BC21
neuron development (GO:0048666)	1/143	0.5335627785844479	0.6293862980036956	0	0	1.3247484909456742	0.8321785756785223	XBP1
nitrogen compound transport (GO:0071705)	1/143	0.5335627785844479	0.6293862980036956	0	0	1.3247484909456742	0.8321785756785223	SLC6A8
monocarboxylic acid metabolic process (GO:0032787)	1/143	0.5335627785844479	0.6293862980036956	0	0	1.3247484909456742	0.8321785756785223	SLC6A8
positive regulation of cytosolic calcium ion concentration (GO:0007204)	1/147	0.5434437079423835	0.6397361775777957	0	0	1.2881930854533594	0.7855776956622087	CHRNA10
regulation of cytosolic calcium ion concentration (GO:0051480)	1/148	0.545881366683608	0.6399988436980231	0	0	1.2793650793650793	0.774468261601828	CHRNA10
positive regulation of transferase activity (GO:0051347)	1/148	0.545881366683608	0.6399988436980231	0	0	1.2793650793650793	0.774468261601828	EPHB4
positive regulation of multicellular organismal process (GO:0051240)	2/345	0.5483450545286104	0.6415859140031109	0	0	1.0961538461538463	0.6586246179314525	XBP1;TNF
regulation of cytokine production (GO:0001817)	1/150	0.5507180722491736	0.6430606985050956	0	0	1.2620645573665707	0.7528622307290838	TNF
regulation of apoptotic process (GO:0042981)	4/742	0.5572392900300394	0.649363527494683	0	0	1.0179074339763006	0.5952320867432059	XBP1;ADAMTSL4;TNF;DHRS2
positive regulation of protein kinase activity (GO:0045860)	1/154	0.5602389151145917	0.6515454586242133	0	0	1.228820417055711	0.7119686602209577	TNF
positive regulation of NF-kappaB transcription factor activity (GO:0051092)	1/155	0.5625877281524873	0.6529632668115214	0	0	1.2207792207792207	0.7022022131818262	TNF
regulation of cell differentiation (GO:0045595)	1/156	0.5649241136413624	0.6543609973641432	0	0	1.21284178187404	0.6926101204364593	TNF
cellular response to starvation (GO:0009267)	1/158	0.5695598620528467	0.6584112005330908	0	0	1.197270245677889	0.6739331107226537	XBP1
response to lipopolysaccharide (GO:0032496)	1/159	0.5718593541897979	0.658435670760365	0	0	1.1896323086196503	0.66484053170876	XBP1
protein autophosphorylation (GO:0046777)	1/159	0.5718593541897979	0.658435670760365	0	0	1.1896323086196503	0.66484053170876	EPHB4
positive regulation of protein kinase B signaling (GO:0051897)	1/161	0.5764218949571264	0.6623694936087854	0	0	1.174642857142857	0.6471288745969447	TNF
regulation of cell population proliferation (GO:0042127)	4/764	0.5805582095496272	0.6657988990469931	0	0	0.9873065015479876	0.5368629251964567	XBP1;CHRNA10;DHRS2;SLAMF1
heart development (GO:0007507)	1/164	0.5831755493982907	0.6661570504984429	0	0	1.1528483786152497	0.6216931143358645	EPHB4
double-strand break repair (GO:0006302)	1/164	0.5831755493982907	0.6661570504984429	0	0	1.1528483786152497	0.6216931143358645	POLN
positive regulation of I-kappaB kinase/NF-kappaB signaling (GO:0043123)	1/171	0.5985220801704833	0.6823387817328191	0	0	1.1049859943977591	0.5671803187132046	TNF
negative regulation of programmed cell death (GO:0043069)	2/381	0.6025385776470404	0.6855655470078531	0	0	0.9902070225289222	0.5016424288692595	XBP1;DHRS2
neuron differentiation (GO:0030182)	1/174	0.604926572432175	0.6869303710526465	0	0	1.0856592347921827	0.5457046560536392	XBP1
positive regulation of cellular biosynthetic process (GO:0031328)	1/180	0.6174334870529027	0.6997579519932897	0	0	1.048949188613993	0.5057864416706279	TNF
antigen receptor-mediated signaling pathway (GO:0050851)	1/185	0.6275557066432643	0.7084515594527476	0	0	1.0201863354037266	0.4753281110370096	IGLL5
endoplasmic reticulum to Golgi vesicle-mediated transport (GO:0006888)	1/185	0.6275557066432643	0.7084515594527476	0	0	1.0201863354037266	0.4753281110370096	SPTBN5
negative regulation of cell differentiation (GO:0045596)	1/191	0.6393527020299515	0.7203623036516803	0	0	0.9876691729323308	0.4417834506872668	TNF
cytokine-mediated signaling pathway (GO:0019221)	3/621	0.6436117654594594	0.7212273125434019	0	0	0.9084739372231124	0.4003277466424827	FCER2;BOLA2;TNF
negative regulation of macromolecule metabolic process (GO:0010605)	1/194	0.6451116273095826	0.7212273125434019	0	0	0.9721687638786084	0.4261325926339499	TNF
cellular response to tumor necrosis factor (GO:0071356)	1/194	0.6451116273095826	0.7212273125434019	0	0	0.9721687638786084	0.4261325926339499	TNF
regulation of programmed cell death (GO:0043067)	1/194	0.6451116273095826	0.7212273125434019	0	0	0.9721687638786084	0.4261325926339499	TNF
protein localization to membrane (GO:0072657)	1/195	0.6470109521397635	0.7215881203594319	0	0	0.9671084928816888	0.4210713561076919	TNF
positive regulation of cellular process (GO:0048522)	3/625	0.6479312014992131	0.7215881203594319	0	0	0.9024443542596697	0.3916344611858575	XBP1;TNF;SLAMF1
endomembrane system organization (GO:0010256)	1/199	0.6545080824190038	0.7275109069965081	0	0	0.9473785473785474	0.4015666188274303	SPTBN5
modification-dependent protein catabolic process (GO:0019941)	1/201	0.6581972796505022	0.7302073467139928	0	0	0.9378095238095238	0.3922393730379847	XBP1
generation of neurons (GO:0048699)	1/202	0.6600272178464839	0.7308347354698614	0	0	0.9330964226486614	0.38767749499540405	DNER
regulation of inflammatory response (GO:0050727)	1/206	0.6672504270497411	0.7374201660320274	0	0	0.9147038327526132	0.3700798871126477	TNF
regulation of protein kinase B signaling (GO:0051896)	1/207	0.6690323464005458	0.7379784278998387	0	0	0.9102172907998151	0.3658371455217104	TNF
negative regulation of multicellular organismal process (GO:0051241)	1/214	0.6812438633963052	0.7485911654811109	0	0	0.8799910574558462	0.3377713155345154	TNF
positive regulation of protein modification process (GO:0031401)	1/214	0.6812438633963052	0.7485911654811109	0	0	0.8799910574558462	0.3377713155345154	TNF
extracellular structure organization (GO:0043062)	1/216	0.6846501453867853	0.7509066110693773	0	0	0.8717165005537099	0.3302474494448817	ADAMTSL4
external encapsulating structure organization (GO:0045229)	1/217	0.6863397399539267	0.7513340335101698	0	0	0.867636684303351	0.32656328697919546	ADAMTSL4
cellular response to lipid (GO:0071396)	1/219	0.6896920730904579	0.7535765940383453	0	0	0.8595893403232853	0.31934608042133084	XBP1
positive regulation of cell motility (GO:2000147)	1/221	0.6930089115278614	0.7543486833580111	0	0	0.8516883116883117	0.31232468231407395	XBP1
transcription, DNA-templated (GO:0006351)	1/221	0.6930089115278614	0.7543486833580111	0	0	0.8516883116883117	0.31232468231407395	XBP1
regulation of I-kappaB kinase/NF-kappaB signaling (GO:0043122)	1/224	0.6979184297179016	0.7582647601070436	0	0	0.8401024983984625	0.3021454224315705	TNF
cilium organization (GO:0044782)	1/228	0.7043436644685898	0.7638098275100279	0	0	0.8251311097126075	0.28919928029411396	CFAP44
inflammatory response (GO:0006954)	1/230	0.7075053277606161	0.7658016469019403	0	0	0.817841547099189	0.2829814511080495	TNF
anterograde trans-synaptic signaling (GO:0098916)	1/244	0.7287185539300713	0.787288456395479	0	0	0.7701744072114443	0.24373531781529853	CHRNA10
positive regulation of DNA-binding transcription factor activity (GO:0051091)	1/246	0.7316219007633727	0.7889504825396072	0	0	0.7638095238095238	0.2386839284178098	TNF
positive regulation of signal transduction (GO:0009967)	1/252	0.740148534331346	0.7966589438426779	0	0	0.7453234680326314	0.2242711041394238	XBP1
positive regulation of cell differentiation (GO:0045597)	1/258	0.7484067415328226	0.8040503654386086	0	0	0.7277005743931814	0.21089394049539353	XBP1
regulation of protein phosphorylation (GO:0001932)	1/266	0.7590145655866741	0.8135480434090043	0	0	0.70544474393531	0.1945153206111238	TNF
protein-containing complex assembly (GO:0065003)	1/267	0.760308996345195	0.8135480434090043	0	0	0.7027568922305765	0.1925767200889652	TNF
central nervous system development (GO:0007417)	1/268	0.7615965394139067	0.8135480434090043	0	0	0.7000891742464777	0.19066112311265954	DNER
positive regulation of cell migration (GO:0030335)	1/269	0.762877231016748	0.8135480434090043	0	0	0.6974413646055437	0.18876819898821662	XBP1
plasma membrane bounded cell projection assembly (GO:0120031)	1/278	0.774101038654207	0.8239970540370748	0	0	0.6744713769984528	0.17270033384698752	CFAP44
proteolysis (GO:0006508)	1/287	0.7847983576153128	0.8338482549662698	0	0	0.6529470529470529	0.1582276560719391	CPM
DNA repair (GO:0006281)	1/298	0.7971934778761945	0.8454639086466796	0	0	0.6284110950777617	0.14243432153029595	POLN
cilium assembly (GO:0060271)	1/314	0.8139705223601108	0.8616757544398242	0	0	0.5958010041077134	0.12263439211470244	CFAP44
transcription by RNA polymerase II (GO:0006366)	1/320	0.8199009841174569	0.8663670362338028	0	0	0.5844155844155844	0.11604839440389454	XBP1
negative regulation of gene expression (GO:0010629)	1/322	0.8218358817182775	0.866826897140811	0	0	0.5807150274439994	0.11394474425567779	TNF
cellular response to DNA damage stimulus (GO:0006974)	1/350	0.8468578614915866	0.8908387825240488	0	0	0.5333606221858371	0.08865648933727406	MACROD2
supramolecular fiber organization (GO:0097435)	1/351	0.8476839626093889	0.8908387825240488	0	0	0.5318095238095238	0.08788014017776907	TLL2
ubiquitin-dependent protein catabolic process (GO:0006511)	1/354	0.8501358721103367	0.8917940727400627	0	0	0.5272089572372859	0.08559716797658579	XBP1
positive regulation of protein phosphorylation (GO:0001934)	1/371	0.8633092928669888	0.9039724117339122	0	0	0.5025482625482626	0.07386567910919423	TNF
positive regulation of transcription by RNA polymerase II (GO:0045944)	3/908	0.8654021605365536	0.9045252238519492	0	0	0.6111355468540471	0.0883463380547249	XBP1;LMO2;TNF
negative regulation of cell population proliferation (GO:0008285)	1/379	0.8691050451868151	0.9067558052671103	0	0	0.49171075837742506	0.06898273192103017	DHRS2
positive regulation of macromolecule metabolic process (GO:0010604)	1/384	0.8726030719262516	0.9087650010331053	0	0	0.4851672261593933	0.06611592012781903	TNF
transmembrane receptor protein tyrosine kinase signaling pathway (GO:0007169)	1/404	0.8856929225071956	0.9207383259157537	0	0	0.46061680255228643	0.05591196000439378	EPHB4
regulation of cell migration (GO:0030334)	1/408	0.8881463440014015	0.9216312151396948	0	0	0.455996255996256	0.05408970487176429	XBP1
organelle organization (GO:0006996)	1/420	0.8951979402185382	0.9272838878966219	0	0	0.4426639390839868	0.0490075119006477	SPTBN5
organelle assembly (GO:0070925)	1/425	0.8980044522659709	0.9285269649547964	0	0	0.43733153638814015	0.04704823720369678	CFAP44
regulation of intracellular signal transduction (GO:1902531)	1/437	0.9044399711015593	0.9335112558869666	0	0	0.4250327653997379	0.04269001183369852	TNF
nervous system development (GO:0007399)	1/447	0.9094943789866636	0.9370548147135322	0	0	0.4152893444373265	0.03939703055416818	DNER
negative regulation of nucleic acid-templated transcription (GO:1903507)	1/464	0.917486194718354	0.9436067981267057	0	0	0.39969145325516814	0.0344205269679068	TNF
neutrophil degranulation (GO:0043312)	1/481	0.9247783704579278	0.9472583100307913	0	0	0.3851984126984127	0.03012296643312864	PYGB
positive regulation of gene expression (GO:0010628)	1/482	0.9251868587356843	0.9472583100307913	0	0	0.38437778437778436	0.02988904447605581	TNF
neutrophil activation involved in immune response (GO:0002283)	1/485	0.9263991849906198	0.9472583100307913	0	0	0.3819362455726092	0.029199045805487617	PYGB
neutrophil mediated immunity (GO:0002446)	1/488	0.9275920475388026	0.9472583100307913	0	0	0.3795247873276621	0.028526315254855713	PYGB
protein phosphorylation (GO:0006468)	1/496	0.9306801973975672	0.9487357215093367	0	0	0.37323713323713326	0.026813193339399858	EPHB4
positive regulation of nucleic acid-templated transcription (GO:1903508)	1/511	0.9361229837294067	0.952604022175347	0	0	0.3619794584500467	0.023893691495816504	TNF
positive regulation of intracellular signal transduction (GO:1902533)	1/546	0.9472314194205795	0.9608174420902559	0	0	0.3381214504150284	0.018330187512826213	TNF
negative regulation of cellular macromolecule biosynthetic process (GO:2000113)	1/547	0.9475189307810481	0.9608174420902559	0	0	0.3374847374847375	0.018193249569582525	TNF
negative regulation of cellular process (GO:0048523)	1/566	0.9526960365020163	0.9641321837564758	0	0	0.32581542351453857	0.015788813599511536	DHRS2
positive regulation of transcription, DNA-templated (GO:0045893)	3/1183	0.9541238911915297	0.9641321837564758	0	0	0.4619220009873293	0.021692665984831244	XBP1;LMO2;TNF
negative regulation of transcription by RNA polymerase II (GO:0000122)	1/684	0.9752381120066476	0.98374804317599	0	0	0.267879801994004	0.006716716456720228	TNF
negative regulation of transcription, DNA-templated (GO:0045892)	1/948	0.9942631961462842	0.9998171381393547	0	0	0.19054658822346257	0.0010962759770340791	TNF
cellular protein modification process (GO:0006464)	1/1025	0.996268941039635	0.9998171381393547	0	0	0.17550223214285715	6.560337886394569E-4	MACROD2
regulation of gene expression (GO:0010468)	1/1079	0.997243326869174	0.9998171381393547	0	0	0.16623376623376623	4.588849457121885E-4	TNF
regulation of transcription by RNA polymerase II (GO:0006357)	4/2206	0.9980873507031275	0.9998171381393547	0	0	0.3150789834553258	6.032126473548717E-4	ZNF132;XBP1;LMO2;TNF
regulation of transcription, DNA-templated (GO:0006355)	2/2244	0.9999501485599773	0.9999501485599773	0	0	0.1514101420435051	7.548201760833368E-6	ZNF132;TNF
