# Supplementary material for: Evaluation of the Synergistic Potential of Simultaneous Pan- or Isoform-Specific BET and SYK Inhibition in B-Cell Lymphoma: An In Vitro Approach
Source: Cancers (Basel). 2022 Sep 27;14(19):4691. doi: 10.3390/cancers14194691 (PMC9564024; doi:10.3390/cancers14194691)
Supplement: Supplementary file 1 [file cancers-14-04691-s001.zip › cancers-1798753-supplementary/supplementary material/Supplementary tables/Raw data/Enrichr/AZDDMSOUnderexpressed.txt]

Term	Overlap	P-value	Adjusted P-value	Old P-value	Old Adjusted P-value	Odds Ratio	Combined Score	Genes
positive regulation of chromatin binding (GO:0035563)	3/9	5.050396539331199E-4	0.5736217969093081	0	0	26.36962365591398	200.1684802924154	CDT1;DTX3L;PARP9
regulation of chromatin binding (GO:0035561)	3/12	0.0012684792026315588	0.5736217969093081	0	0	17.57706093189964	117.23788157845556	CDT1;DTX3L;PARP9
regulation of vesicle-mediated transport (GO:0060627)	7/96	0.0021995350794671194	0.5736217969093081	0	0	4.1753786028334146	25.551268059392104	RIMS2;HIP1;SRC;RAB26;FES;PACSIN3;CPLX1
regulation of mast cell degranulation (GO:0043304)	3/16	0.0030540770023256437	0.5736217969093081	0	0	12.166253101736972	70.45815221394089	CD84;FES;GAB2
cellular response to vitamin D (GO:0071305)	2/5	0.003377384137025068	0.5736217969093081	0	0	35.07059874888293	199.57463579584865	FES;PIM1
regulation of platelet-derived growth factor receptor-beta signaling pathway (GO:2000586)	2/5	0.003377384137025068	0.5736217969093081	0	0	35.07059874888293	199.57463579584865	HIP1;LRP1
positive regulation of prostaglandin secretion (GO:0032308)	2/5	0.003377384137025068	0.5736217969093081	0	0	35.07059874888293	199.57463579584865	P2RX4;TNFRSF11A
protein K48-linked ubiquitination (GO:0070936)	5/57	0.004250353237169804	0.5736217969093081	0	0	5.086538461538462	27.776331103817288	HACE1;DTX3L;NHLRC4;UBE2C;KBTBD7
regulation of cell cycle G1/S phase transition (GO:1902806)	4/36	0.004461264598766506	0.5736217969093081	0	0	6.601415094339623	35.72899081904482	CDKN1B;KIF14;ATP2B4;GLI1
regulation of sodium ion transport (GO:0002028)	4/36	0.004461264598766506	0.5736217969093081	0	0	6.601415094339623	35.72899081904482	SPTBN4;P2RX4;WNK2;ATP2B4
regulation of Notch signaling pathway (GO:0008593)	6/83	0.004688359792793851	0.5736217969093081	0	0	4.127969591384225	22.136948934425494	ENHO;MMP14;SRC;NOTCH4;NEURL1;CHAC1
signal complex assembly (GO:0007172)	2/6	0.00500338261207921	0.5736217969093081	0	0	26.301608579088473	139.33648189113762	SRC;CD3E
negative regulation of cytokinesis (GO:0032466)	2/6	0.00500338261207921	0.5736217969093081	0	0	26.301608579088473	139.33648189113762	AURKB;E2F8
negative regulation of meiotic cell cycle (GO:0051447)	2/6	0.00500338261207921	0.5736217969093081	0	0	26.301608579088473	139.33648189113762	DUSP1;FBXO43
axon guidance (GO:0007411)	10/203	0.0051203328364792895	0.5736217969093081	0	0	2.7584640499680604	14.549617480891587	SEMA6B;SPTBN4;PLXND1;NFIB;SRC;KIF5A;WNT5A;GAB2;LGR6;SPTBN1
positive regulation of cellular component organization (GO:0051130)	7/114	0.005710942769117566	0.5736217969093081	0	0	3.4697785453067858	17.922694031305593	HRK;CDT1;LRP1;ABCB4;NEURL1;FNIP2;IGF1R
regulation of cGMP-mediated signaling (GO:0010752)	2/7	0.006918182605375601	0.5736217969093081	0	0	21.040214477211798	104.6456564469114	CGAS;RUNDC3A
epithelial cell migration (GO:0010631)	4/41	0.007128649889084327	0.5736217969093081	0	0	5.707874990893859	28.217641555633975	ZEB2;PLXND1;ADGRA2;PLEKHG5
osteoclast differentiation (GO:0030316)	3/22	0.007729157437288016	0.5736217969093081	0	0	8.321731748726656	40.46654617639738	SRC;GAB2;TNFRSF11A
protein localization to presynapse (GO:1905383)	2/8	0.009110440772341594	0.5736217969093081	0	0	17.532618409294013	82.37410043420661	KIF5A;HSPB1
anterograde axonal protein transport (GO:0099641)	2/8	0.009110440772341594	0.5736217969093081	0	0	17.532618409294013	82.37410043420661	KIF5A;HSPB1
axo-dendritic protein transport (GO:0099640)	2/8	0.009110440772341594	0.5736217969093081	0	0	17.532618409294013	82.37410043420661	KIF5A;HSPB1
protein autophosphorylation (GO:0046777)	8/159	0.01039805766988023	0.5736217969093081	0	0	2.8112673006478155	12.836629537767184	FES;SRC;DAPK2;WNK2;PIM1;TYRO3;AURKB;IGF1R
positive regulation of release of cytochrome c from mitochondria (GO:0090200)	3/25	0.011075875161459931	0.5736217969093081	0	0	7.185850439882698	32.357783532386044	HRK;MLLT11;BBC3
adenosine metabolic process (GO:0046085)	2/9	0.011569135601543483	0.5736217969093081	0	0	15.027192646495596	67.01248004412324	ACP3;ADA
response to vitamin D (GO:0033280)	2/9	0.011569135601543483	0.5736217969093081	0	0	15.027192646495596	67.01248004412324	FES;AQP3
substrate adhesion-dependent cell spreading (GO:0034446)	4/48	0.012368491149399148	0.5736217969093081	0	0	4.798088703749081	21.076099201994673	NTNG2;KIF14;TYRO3;SRCIN1
regulation of vasculature development (GO:1901342)	3/27	0.013703503401683555	0.5736217969093081	0	0	6.58635752688172	28.25615716501981	PLXND1;ADGRA2;VASH2
regulation of cell-cell adhesion mediated by integrin (GO:0033632)	2/10	0.014283559409305807	0.5736217969093081	0	0	13.148123324396783	55.86172281582707	CD3E;ADA
positive regulation of toll-like receptor 4 signaling pathway (GO:0034145)	2/10	0.014283559409305807	0.5736217969093081	0	0	13.148123324396783	55.86172281582707	NINJ1;IFI35
regulation of postsynapse organization (GO:0099175)	3/28	0.015138622522431755	0.5736217969093081	0	0	6.32258064516129	26.494812241437238	WNT5A;ABHD17C;SRCIN1
positive regulation of defense response to virus by host (GO:0002230)	3/28	0.015138622522431755	0.5736217969093081	0	0	6.32258064516129	26.494812241437238	DTX3L;CGAS;PARP9
regulation of intrinsic apoptotic signaling pathway (GO:2001242)	4/52	0.01623774781761619	0.5736217969093081	0	0	4.397349505840072	18.118912053979134	SRC;DAPK2;RTKN2;BBC3
response to zinc ion (GO:0010043)	3/29	0.01665534901052144	0.5736217969093081	0	0	6.07909429280397	24.894036129145924	MT2A;P2RX4;CRIP1
negative regulation of transferase activity (GO:0051348)	3/29	0.01665534901052144	0.5736217969093081	0	0	6.07909429280397	24.894036129145924	CDKN1B;DTX3L;SRC
regulation of mitochondrial depolarization (GO:0051900)	2/11	0.017243310497898547	0.5736217969093081	0	0	11.686624962764373	47.45156571448753	MLLT11;SRC
positive regulation of DNA-dependent DNA replication (GO:2000105)	2/11	0.017243310497898547	0.5736217969093081	0	0	11.686624962764373	47.45156571448753	CDT1;E2F8
negative regulation of Notch signaling pathway (GO:0045746)	3/30	0.018254081209446268	0.5736217969093081	0	0	5.853643966547192	23.434282720784758	MMP14;NEURL1;CHAC1
protein mono-ADP-ribosylation (GO:0140289)	2/12	0.020438285507689495	0.5736217969093081	0	0	10.517426273458446	40.9164208853067	PARP16;PARP9
negative regulation of cardiac muscle hypertrophy (GO:0010614)	2/12	0.020438285507689495	0.5736217969093081	0	0	10.517426273458446	40.9164208853067	P2RX4;ATP2B4
negative regulation of cell division (GO:0051782)	2/12	0.020438285507689495	0.5736217969093081	0	0	10.517426273458446	40.9164208853067	AURKB;E2F8
nonribosomal peptide biosynthetic process (GO:0019184)	2/12	0.020438285507689495	0.5736217969093081	0	0	10.517426273458446	40.9164208853067	BDH2;CHAC1
cellular response to peptide (GO:1901653)	4/57	0.022038445409239698	0.5736217969093081	0	0	3.9814880740477037	15.189244945117087	LRP1;SRC;VIM;IGF1R
regulation of neurotransmitter secretion (GO:0046928)	3/33	0.0235445768625495	0.5736217969093081	0	0	5.26747311827957	19.747018046259587	RIMS2;CPLX1;BAIAP3
central nervous system projection neuron axonogenesis (GO:0021952)	2/13	0.023858671937752936	0.5736217969093081	0	0	9.560809164026322	35.71543065320963	SPTBN4;NFIB
lymphocyte mediated immunity (GO:0002449)	2/13	0.023858671937752936	0.5736217969093081	0	0	9.560809164026322	35.71543065320963	BTN3A3;BTN3A2
positive regulation of lipid transport (GO:0032370)	2/13	0.023858671937752936	0.5736217969093081	0	0	9.560809164026322	35.71543065320963	LRP1;ABCB4
regulation of endocytosis (GO:0030100)	4/61	0.027483099244510274	0.5736217969093081	0	0	3.701328793682319	13.303256862846638	HIP1;LRP1;SRC;PACSIN3
NAD biosynthesis via nicotinamide riboside salvage pathway (GO:0034356)	2/14	0.027494940842956544	0.5736217969093081	0	0	8.763628239499553	31.494317560221972	PARP16;PARP9
negative regulation of pri-miRNA transcription by RNA polymerase II (GO:1902894)	2/14	0.027494940842956544	0.5736217969093081	0	0	8.763628239499553	31.494317560221972	NFIB;NFATC4
positive regulation of cardiac muscle cell proliferation (GO:0060045)	2/14	0.027494940842956544	0.5736217969093081	0	0	8.763628239499553	31.494317560221972	PIM1;GLI1
T cell activation (GO:0042110)	5/92	0.029485516237395353	0.5736217969093081	0	0	3.034793414103759	10.694175318542115	JAML;KIF13B;CD3E;CD1C;ADA
regulation of defense response to virus by host (GO:0050691)	3/36	0.02957687176774244	0.5736217969093081	0	0	4.787878787878788	16.856984484808915	DTX3L;CGAS;PARP9
platelet aggregation (GO:0070527)	3/36	0.02957687176774244	0.5736217969093081	0	0	4.787878787878788	16.856984484808915	UBASH3B;TYRO3;HSPB1
central nervous system development (GO:0007417)	10/268	0.030399178313310266	0.5736217969093081	0	0	2.0565997663799513	7.184401611116983	SEMA6B;MEIS1;ADGRA2;NFIB;B3GNT5;HESX1;CELSR1;GRIN2B;POU6F1;GLIS2
regulation of endothelial cell chemotaxis (GO:2001026)	2/15	0.031337839694786124	0.5736217969093081	0	0	8.089090534130749	28.01194599749964	P2RX4;HSPB1
regulation of extracellular matrix organization (GO:1903053)	2/15	0.031337839694786124	0.5736217969093081	0	0	8.089090534130749	28.01194599749964	LRP1;AEBP1
regulation of integrin activation (GO:0033623)	2/15	0.031337839694786124	0.5736217969093081	0	0	8.089090534130749	28.01194599749964	SRC;KIF14
regulation of neuron projection arborization (GO:0150011)	2/15	0.031337839694786124	0.5736217969093081	0	0	8.089090534130749	28.01194599749964	NTNG2;WNT5A
positive regulation of endothelial cell chemotaxis (GO:2001028)	2/15	0.031337839694786124	0.5736217969093081	0	0	8.089090534130749	28.01194599749964	P2RX4;HSPB1
hemopoiesis (GO:0030097)	5/94	0.03194574342165981	0.5736217969093081	0	0	2.966292134831461	10.215068673978713	MEIS1;NOTCH4;RTKN2;WNT5A;FLT3LG
regulation of innate immune response (GO:0045088)	4/64	0.03204813505023532	0.5736217969093081	0	0	3.5157232704402515	12.095903169260392	DHX58;TYRO3;IFI35;PARP9
positive regulation of cell death (GO:0010942)	4/66	0.035323692146228595	0.5736217969093081	0	0	3.4019650465176943	11.373454219717107	CDKN1B;LRP1;WNT5A;GRIN2B
regulation of Rac protein signal transduction (GO:0035020)	2/16	0.03537838541827226	0.5736217969093081	0	0	7.510915358100345	25.098882052991396	RASGRF1;KBTBD7
T cell mediated immunity (GO:0002456)	2/16	0.03537838541827226	0.5736217969093081	0	0	7.510915358100345	25.098882052991396	BTN3A3;BTN3A2
positive regulation of double-strand break repair via nonhomologous end joining (GO:2001034)	2/16	0.03537838541827226	0.5736217969093081	0	0	7.510915358100345	25.098882052991396	DTX3L;PARP9
positive regulation of canonical Wnt signaling pathway (GO:0090263)	6/130	0.0359494223346072	0.5736217969093081	0	0	2.557172829792814	8.504242037890574	ZEB2;ADGRA2;PTK7;WNK2;PLEKHA4;LGR6
regulation of nitric-oxide synthase activity (GO:0050999)	3/39	0.03634508144121946	0.5736217969093081	0	0	4.388216845878136	14.545606560678289	S100A1;DDAH2;ATP2B4
endothelial cell migration (GO:0043542)	3/39	0.03634508144121946	0.5736217969093081	0	0	4.388216845878136	14.545606560678289	PLXND1;ADGRA2;PLEKHG5
axonogenesis (GO:0007409)	9/240	0.037773728597009074	0.5736217969093081	0	0	2.064509261230573	6.763624320548269	SEMA6B;SPTBN4;NTNG2;SRC;KIF5A;WNT5A;GAB2;LGR6;SPTBN1
regulation of angiogenesis (GO:0045765)	8/203	0.03807568137268106	0.5736217969093081	0	0	2.1720114581150005	7.098523288207921	PLXND1;ADGRA2;NINJ1;WNT5A;VASH2;ATP2B4;FOXJ2;HSPB1
regulation of nitric oxide biosynthetic process (GO:0045428)	3/40	0.038762695766837	0.5736217969093081	0	0	4.269398430688753	13.876812672626816	P2RX4;DDAH2;ATP2B4
positive regulation of cardiac muscle tissue growth (GO:0055023)	2/17	0.03960785758725446	0.5736217969093081	0	0	7.009830205540661	22.632833352872982	PIM1;GLI1
positive regulation of DNA replication (GO:0045740)	2/17	0.03960785758725446	0.5736217969093081	0	0	7.009830205540661	22.632833352872982	CDT1;GLI1
positive regulation of transcription of Notch receptor target (GO:0007221)	2/17	0.03960785758725446	0.5736217969093081	0	0	7.009830205540661	22.632833352872982	PLXND1;NOTCH4
regulation of release of cytochrome c from mitochondria (GO:0090199)	3/41	0.041260124087732684	0.5736217969093081	0	0	4.156833616298812	13.251398473730674	HRK;MLLT11;BBC3
positive regulation of protein localization to membrane (GO:1905477)	5/101	0.04154655357642302	0.5736217969093081	0	0	2.7490146396396398	8.74445257284416	TCAF1;LRP1;ATP2B4;SPTBN1;BBC3
intrinsic apoptotic signaling pathway (GO:0097193)	5/102	0.043045593305509805	0.5736217969093081	0	0	2.7205349679576485	8.55743026966068	MLLT11;CHAC1;CRIP1;FNIP2;BBC3
cellular response to zinc ion (GO:0071294)	2/18	0.04401779175589018	0.5736217969093081	0	0	6.571380697050938	20.523482332090868	MT2A;P2RX4
sodium ion import across plasma membrane (GO:0098719)	2/18	0.04401779175589018	0.5736217969093081	0	0	6.571380697050938	20.523482332090868	SLC9A9;HCN2
response to metal ion (GO:0010038)	4/71	0.04433071201735116	0.5736217969093081	0	0	3.147282455646297	9.807176262102724	MT2A;TESMIN;AQP3;CRIP1
cell morphogenesis involved in differentiation (GO:0000904)	4/72	0.046272511690434434	0.5736217969093081	0	0	3.100840336134454	9.529524829043536	NTNG2;KIF14;TYRO3;SRCIN1
substantia nigra development (GO:0021762)	3/43	0.04649166102147307	0.5736217969093081	0	0	3.9485887096774195	12.116174626205968	S100A1;GNB4;SYNGR3
potassium ion transmembrane transport (GO:0071805)	6/139	0.04721604383734298	0.5736217969093081	0	0	2.383030747600709	7.275444184651929	SLC12A5;KCNH8;SLC9A9;KCNA3;KCNN4;HCN2
positive regulation of synaptic transmission (GO:0050806)	4/73	0.04826101532681385	0.5736217969093081	0	0	3.055744365014258	9.262362023894495	RIMS2;GRIN2B;BAIAP3;NFATC4
enzyme linked receptor protein signaling pathway (GO:0007167)	6/140	0.048588381723376955	0.5736217969093081	0	0	2.365125591554423	7.153016862207062	FES;SRC;TYRO3;LCP2;CD3E;IGF1R
long-term memory (GO:0007616)	2/19	0.048599973019494376	0.5736217969093081	0	0	6.184513483677653	18.702787005752825	RASGRF1;NFATC4
homotypic cell-cell adhesion (GO:0034109)	3/44	0.04922423880577265	0.5736217969093081	0	0	3.852084972462628	11.600049726549745	UBASH3B;TYRO3;HSPB1
positive regulation of potassium ion transmembrane transport (GO:1901381)	3/44	0.04922423880577265	0.5736217969093081	0	0	3.852084972462628	11.600049726549745	GABBR1;WNK2;KCNN4
positive regulation of protein serine/threonine kinase activity (GO:0071902)	5/106	0.04936411989135915	0.5736217969093081	0	0	2.612255820176612	7.859053755635024	PSRC1;SRC;WNT5A;ATP2B4;PARP16
regulation of canonical Wnt signaling pathway (GO:0060828)	9/253	0.04981054815684156	0.5736217969093081	0	0	1.9532047836603064	5.858693428601443	ZEB2;ADGRA2;PTK7;WNK2;WNT5A;PLEKHA4;IGFBP6;GLI1;LGR6
zymogen activation (GO:0031638)	3/45	0.05203357601531283	0.5736217969093081	0	0	3.7601766513056836	11.114578603994655	MMP14;KLK1;NLRC4
positive regulation of Notch signaling pathway (GO:0045747)	3/45	0.05203357601531283	0.5736217969093081	0	0	3.7601766513056836	11.114578603994655	ENHO;SRC;NOTCH4
positive regulation of response to biotic stimulus (GO:0002833)	3/45	0.05203357601531283	0.5736217969093081	0	0	3.7601766513056836	11.114578603994655	DHX58;IFI35;SCIMP
positive regulation of intracellular signal transduction (GO:1902533)	16/546	0.053216788467147544	0.5736217969093081	0	0	1.6057181899406108	4.710183807345376	HIP1;SRC;PLEKHG5;RTKN2;WNT5A;FLT3LG;CGAS;IFI35;GAB2;CFLAR;RUNDC3A;BBC3;IGF1R;P2RX4;DHX58;S100A4
adaptive immune response based on somatic recombination of immune receptors built from immunoglobulin superfamily domains (GO:0002460)	2/20	0.05334642959880297	0.5736217969093081	0	0	5.840631516234733	17.118588590470992	BTN3A3;BTN3A2
regulation of nuclear division (GO:0051783)	2/20	0.05334642959880297	0.5736217969093081	0	0	5.840631516234733	17.118588590470992	CDC25C;FBXO43
regulation of protein localization to cell periphery (GO:1904375)	2/20	0.05334642959880297	0.5736217969093081	0	0	5.840631516234733	17.118588590470992	MMP14;SPTBN1
inorganic cation import across plasma membrane (GO:0098659)	4/77	0.056679895879323414	0.5736217969093081	0	0	2.887715541114352	8.288713012434346	SLC12A5;SLC9A9;ATP2B4;HCN2
epithelial to mesenchymal transition (GO:0001837)	3/47	0.057878882243304605	0.5736217969093081	0	0	3.588892961876833	10.22620125620396	NOTCH4;WNT5A;S100A4
regulation of protein serine/threonine kinase activity (GO:0071900)	5/111	0.05799058326228386	0.5736217969093081	0	0	2.488398776134625	7.085652407169984	CCNA2;CDKN1B;SRC;PARP16;CDC25C
regulation of cardiac muscle cell proliferation (GO:0060043)	2/21	0.058249426722348556	0.5736217969093081	0	0	5.53294765062791	15.73028651900342	PIM1;GLI1
calcium ion transport into cytosol (GO:0060402)	2/21	0.058249426722348556	0.5736217969093081	0	0	5.53294765062791	15.73028651900342	ATP2B4;GRIN2B
regulation of dendritic spine development (GO:0060998)	2/21	0.058249426722348556	0.5736217969093081	0	0	5.53294765062791	15.73028651900342	NEURL1;FOXO6
long-term synaptic potentiation (GO:0060291)	2/21	0.058249426722348556	0.5736217969093081	0	0	5.53294765062791	15.73028651900342	GRIN2B;NFATC4
NAD biosynthetic process (GO:0009435)	2/21	0.058249426722348556	0.5736217969093081	0	0	5.53294765062791	15.73028651900342	PARP16;PARP9
regulation of response to cytokine stimulus (GO:0060759)	2/22	0.06330146053614469	0.5736217969093081	0	0	5.2560321715817695	14.50584397340174	WNT5A;PARP9
positive regulation of dendritic spine development (GO:0060999)	2/22	0.06330146053614469	0.5736217969093081	0	0	5.2560321715817695	14.50584397340174	NEURL1;FOXO6
regulation of protein localization to plasma membrane (GO:1903076)	4/80	0.0634776553913401	0.5736217969093081	0	0	2.773301177471982	7.646178041070623	MMP14;LRP1;ATP2B4;SPTBN1
negative regulation of cell cycle (GO:0045786)	4/80	0.0634776553913401	0.5736217969093081	0	0	2.773301177471982	7.646178041070623	BTG4;CDKN1B;DUSP1;NUDT6
brain development (GO:0007420)	6/150	0.06366045654672318	0.5736217969093081	0	0	2.1997515808491417	6.058537514166604	MEIS1;NFIB;B3GNT5;HESX1;GRIN2B;POU6F1
activation of cysteine-type endopeptidase activity involved in apoptotic process (GO:0006919)	4/81	0.06583456395172085	0.5736217969093081	0	0	2.737144257359891	7.44670283328289	HIP1;NLRC4;CFLAR;BBC3
ion transport (GO:0006811)	5/116	0.0674258143332638	0.5736217969093081	0	0	2.375700024348673	6.406615189275778	CALHM1;SLC12A5;SLC9A9;SLC17A7;KCNN4
positive regulation of angiogenesis (GO:0045766)	5/116	0.0674258143332638	0.5736217969093081	0	0	2.375700024348673	6.406615189275778	S100A1;WNT5A;NINJ1;VASH2;HSPB1
regulation of cyclin-dependent protein serine/threonine kinase activity (GO:0000079)	4/82	0.06823653615343378	0.5736217969093081	0	0	2.7019144377634943	7.254032704416994	CCNA2;CDKN1B;PSRC1;CDC25C
regulation of toll-like receptor 4 signaling pathway (GO:0034143)	2/23	0.06849525222787593	0.5736217969093081	0	0	5.005489595301928	13.41967178804633	NINJ1;IFI35
positive regulation of Wnt signaling pathway (GO:0030177)	6/153	0.06866263439305861	0.5736217969093081	0	0	2.154526851390963	5.771008162834712	ZEB2;ADGRA2;PTK7;WNK2;PLEKHA4;LGR6
mesenchymal cell differentiation (GO:0048762)	3/51	0.07044799177118562	0.5736217969093081	0	0	3.289146505376344	8.72571277960809	NOTCH4;WNT5A;S100A4
mitotic metaphase plate congression (GO:0007080)	3/51	0.07044799177118562	0.5736217969093081	0	0	3.289146505376344	8.72571277960809	CDT1;PSRC1;KIF14
regulation of cytokinesis (GO:0032465)	4/84	0.07317449890066698	0.5736217969093081	0	0	2.634097035040431	6.887922185144061	KIF14;KIF20A;AURKB;E2F8
regulation of exocytosis (GO:0017157)	3/52	0.0737669894526588	0.5736217969093081	0	0	3.2218564845292956	8.39887706781444	RIMS2;RAB26;CPLX1
positive regulation of protein localization to cell periphery (GO:1904377)	3/52	0.0737669894526588	0.5736217969093081	0	0	3.2218564845292956	8.39887706781444	LRP1;ATP2B4;SPTBN1
positive regulation of protein localization to plasma membrane (GO:1903078)	3/52	0.0737669894526588	0.5736217969093081	0	0	3.2218564845292956	8.39887706781444	LRP1;ATP2B4;SPTBN1
regulation of cytokine production involved in immune response (GO:0002718)	2/24	0.07382374223268667	0.5736217969093081	0	0	4.777723616865708	12.45110554279233	WNT5A;SCIMP
endocrine system development (GO:0035270)	2/24	0.07382374223268667	0.5736217969093081	0	0	4.777723616865708	12.45110554279233	TG;HESX1
lipid translocation (GO:0034204)	2/24	0.07382374223268667	0.5736217969093081	0	0	4.777723616865708	12.45110554279233	ATP8B3;ABCB4
positive regulation of protein catabolic process (GO:0045732)	4/85	0.07570985581550232	0.5736217969093081	0	0	2.6014442115071046	6.7139293102164865	CDKN1B;HACE1;WNT5A;PACSIN3
regulation of DNA replication (GO:0006275)	3/53	0.07715437723337325	0.5736217969093081	0	0	3.157258064516129	8.088727716493196	CCNA2;CDT1;GLI1
T cell receptor signaling pathway (GO:0050852)	6/158	0.07749196733183672	0.5736217969093081	0	0	2.083119383825417	5.327746547066533	BTN3A1;BTN3A3;LCP2;BTN3A2;CD247;CD3E
protein homooligomerization (GO:0051260)	5/121	0.07766267513473032	0.5736217969093081	0	0	2.272716682199441	5.807655911081326	CALHM1;CTH;NINJ1;NLRC4;IKZF4
regulation of cholesterol transport (GO:0032374)	2/25	0.07928008465397338	0.5736217969093081	0	0	4.569763375684812	11.58329143995728	LRP1;ABCB4
regulation of neutrophil chemotaxis (GO:0090022)	2/25	0.07928008465397338	0.5736217969093081	0	0	4.569763375684812	11.58329143995728	MPP1;DAPK2
regulation of protein processing (GO:0070613)	2/25	0.07928008465397338	0.5736217969093081	0	0	4.569763375684812	11.58329143995728	NLRC4;CHAC1
negative regulation of ion transport (GO:0043271)	2/25	0.07928008465397338	0.5736217969093081	0	0	4.569763375684812	11.58329143995728	WNK2;PACSIN3
nervous system development (GO:0007399)	13/447	0.0796133297233136	0.5736217969093081	0	0	1.5879713318226951	4.018478554272898	SEMA6B;PLXND1;CELSR1;GLIS2;ZEB2;ADGRA2;B3GNT5;SCN8A;NINJ1;PRX;NEURL1;TYRO3;CHAC1
potassium ion transport (GO:0006813)	5/122	0.07980514539950631	0.5736217969093081	0	0	2.253176253176253	5.69640651971768	KCNH8;SLC9A9;KCNA3;KCNN4;HCN2
regulation of cyclin-dependent protein kinase activity (GO:1904029)	3/54	0.08060895380086334	0.5736217969093081	0	0	3.095192915876028	7.7941462560487595	CCNA2;CDKN1B;CDC25C
regulation of anatomical structure morphogenesis (GO:0022603)	5/123	0.08197901109743536	0.5736217969093081	0	0	2.233967017865323	5.587803889715635	PLXND1;ADGRA2;VASH2;KIF13B;SRCIN1
positive regulation of protein kinase B signaling (GO:0051897)	6/161	0.08308335847200744	0.5736217969093081	0	0	2.042486231313926	5.081523668599574	HIP1;P2RX4;SRC;FLT3LG;GAB2;IGF1R
regulation of blood vessel endothelial cell migration (GO:0043535)	3/55	0.08412949181486276	0.5736217969093081	0	0	3.035514888337469	7.514107780775243	P2RX4;ATP2B4;HSPB1
regulation of mitotic metaphase/anaphase transition (GO:0030071)	2/26	0.08485764172120264	0.5736217969093081	0	0	4.379133154602323	10.8023590895341	DUSP1;UBE2C
regulation of synapse organization (GO:0050807)	2/26	0.08485764172120264	0.5736217969093081	0	0	4.379133154602323	10.8023590895341	WNT5A;ABHD17C
regulation of viral life cycle (GO:1903900)	2/26	0.08485764172120264	0.5736217969093081	0	0	4.379133154602323	10.8023590895341	LAMP3;TYRO3
membrane depolarization during action potential (GO:0086010)	2/26	0.08485764172120264	0.5736217969093081	0	0	4.379133154602323	10.8023590895341	SCN8A;HCN2
positive regulation of histone methylation (GO:0031062)	2/26	0.08485764172120264	0.5736217969093081	0	0	4.379133154602323	10.8023590895341	MYB;TET1
positive regulation of ion transmembrane transporter activity (GO:0032414)	2/26	0.08485764172120264	0.5736217969093081	0	0	4.379133154602323	10.8023590895341	TCAF1;WNK2
positive regulation of microtubule polymerization or depolymerization (GO:0031112)	2/26	0.08485764172120264	0.5736217969093081	0	0	4.379133154602323	10.8023590895341	PSRC1;FES
positive regulation of T cell mediated cytotoxicity (GO:0001916)	2/26	0.08485764172120264	0.5736217969093081	0	0	4.379133154602323	10.8023590895341	AZGP1;CD1C
protein phosphorylation (GO:0006468)	14/496	0.08533308802874486	0.5736217969093081	0	0	1.5402236755899357	3.790787725466199	SRC;DAPK2;HUNK;AURKB;GDF7;IGF1R;CCNA2;FES;WNK2;TYRO3;PIM1;PRKG2;FNIP2;CILK1
DNA damage response, signal transduction by p53 class mediator resulting in cell cycle arrest (GO:0006977)	3/56	0.08771474013352644	0.5736217969093081	0	0	2.978088861838101	7.2476715806356	CDKN1B;CDC25C;E2F8
peptidyl-tyrosine modification (GO:0018212)	3/56	0.08771474013352644	0.5736217969093081	0	0	2.978088861838101	7.2476715806356	TPST1;SRC;FES
positive regulation of interleukin-1 beta production (GO:0032731)	3/56	0.08771474013352644	0.5736217969093081	0	0	2.978088861838101	7.2476715806356	WNT5A;HSPB1;NLRC4
negative regulation of protein kinase activity (GO:0006469)	4/90	0.08903612113107227	0.5736217969093081	0	0	2.449570613677678	5.924808621306914	CDKN1B;UBASH3B;HSPB1;SRCIN1
positive regulation of binding (GO:0051099)	4/90	0.08903612113107227	0.5736217969093081	0	0	2.449570613677678	5.924808621306914	CDT1;DTX3L;LRP1;PARP9
protein complex oligomerization (GO:0051259)	4/90	0.08903612113107227	0.5736217969093081	0	0	2.449570613677678	5.924808621306914	CALHM1;NINJ1;NLRC4;IKZF4
anterograde dendritic transport (GO:0098937)	1/5	0.09030806828051365	0.5736217969093081	0	0	13.115641711229946	31.536933933981818	KIF5A
anterograde dendritic transport of neurotransmitter receptor complex (GO:0098971)	1/5	0.09030806828051365	0.5736217969093081	0	0	13.115641711229946	31.536933933981818	KIF5A
antigen processing and presentation of lipid antigen via MHC class Ib (GO:0048003)	1/5	0.09030806828051365	0.5736217969093081	0	0	13.115641711229946	31.536933933981818	CD1C
antigen processing and presentation, endogenous lipid antigen via MHC class Ib (GO:0048006)	1/5	0.09030806828051365	0.5736217969093081	0	0	13.115641711229946	31.536933933981818	CD1C
antigen processing and presentation, exogenous lipid antigen via MHC class Ib (GO:0048007)	1/5	0.09030806828051365	0.5736217969093081	0	0	13.115641711229946	31.536933933981818	CD1C
bile acid secretion (GO:0032782)	1/5	0.09030806828051365	0.5736217969093081	0	0	13.115641711229946	31.536933933981818	ABCB4
regulation of caveolin-mediated endocytosis (GO:2001286)	1/5	0.09030806828051365	0.5736217969093081	0	0	13.115641711229946	31.536933933981818	SRC
regulation of cellular response to vascular endothelial growth factor stimulus (GO:1902547)	1/5	0.09030806828051365	0.5736217969093081	0	0	13.115641711229946	31.536933933981818	ATP2B4
regulation of dendritic cell cytokine production (GO:0002730)	1/5	0.09030806828051365	0.5736217969093081	0	0	13.115641711229946	31.536933933981818	SCIMP
cellular response to antibiotic (GO:0071236)	1/5	0.09030806828051365	0.5736217969093081	0	0	13.115641711229946	31.536933933981818	CRIP1
cellular response to cGMP (GO:0071321)	1/5	0.09030806828051365	0.5736217969093081	0	0	13.115641711229946	31.536933933981818	HCN2
cellular response to erythropoietin (GO:0036018)	1/5	0.09030806828051365	0.5736217969093081	0	0	13.115641711229946	31.536933933981818	MT2A
regulation of hormone metabolic process (GO:0032350)	1/5	0.09030806828051365	0.5736217969093081	0	0	13.115641711229946	31.536933933981818	GNB3
cellular response to vitamin (GO:0071295)	1/5	0.09030806828051365	0.5736217969093081	0	0	13.115641711229946	31.536933933981818	FES
dopamine catabolic process (GO:0042420)	1/5	0.09030806828051365	0.5736217969093081	0	0	13.115641711229946	31.536933933981818	MOXD1
double-strand break repair via synthesis-dependent strand annealing (GO:0045003)	1/5	0.09030806828051365	0.5736217969093081	0	0	13.115641711229946	31.536933933981818	DMC1
regulation of protein kinase C activity (GO:1900019)	1/5	0.09030806828051365	0.5736217969093081	0	0	13.115641711229946	31.536933933981818	WNT5A
regulation of receptor catabolic process (GO:2000644)	1/5	0.09030806828051365	0.5736217969093081	0	0	13.115641711229946	31.536933933981818	DTX3L
exocyst localization (GO:0051601)	1/5	0.09030806828051365	0.5736217969093081	0	0	13.115641711229946	31.536933933981818	TNFAIP2
regulation of sterol transport (GO:0032371)	1/5	0.09030806828051365	0.5736217969093081	0	0	13.115641711229946	31.536933933981818	LRP1
regulation of triglyceride metabolic process (GO:0090207)	1/5	0.09030806828051365	0.5736217969093081	0	0	13.115641711229946	31.536933933981818	GNB3
glucuronate catabolic process (GO:0006064)	1/5	0.09030806828051365	0.5736217969093081	0	0	13.115641711229946	31.536933933981818	XYLB
glucuronate catabolic process to xylulose 5-phosphate (GO:0019640)	1/5	0.09030806828051365	0.5736217969093081	0	0	13.115641711229946	31.536933933981818	XYLB
regulation of voltage-gated sodium channel activity (GO:1905150)	1/5	0.09030806828051365	0.5736217969093081	0	0	13.115641711229946	31.536933933981818	FGF14
response to acetylcholine (GO:1905144)	1/5	0.09030806828051365	0.5736217969093081	0	0	13.115641711229946	31.536933933981818	ATP2B4
response to cGMP (GO:0070305)	1/5	0.09030806828051365	0.5736217969093081	0	0	13.115641711229946	31.536933933981818	HCN2
response to denervation involved in regulation of muscle adaptation (GO:0014894)	1/5	0.09030806828051365	0.5736217969093081	0	0	13.115641711229946	31.536933933981818	FBXO32
homoserine metabolic process (GO:0009092)	1/5	0.09030806828051365	0.5736217969093081	0	0	13.115641711229946	31.536933933981818	CTH
inosine metabolic process (GO:0046102)	1/5	0.09030806828051365	0.5736217969093081	0	0	13.115641711229946	31.536933933981818	ADA
lymph node development (GO:0048535)	1/5	0.09030806828051365	0.5736217969093081	0	0	13.115641711229946	31.536933933981818	TNFRSF11A
transsulfuration (GO:0019346)	1/5	0.09030806828051365	0.5736217969093081	0	0	13.115641711229946	31.536933933981818	CTH
trophoblast giant cell differentiation (GO:0060707)	1/5	0.09030806828051365	0.5736217969093081	0	0	13.115641711229946	31.536933933981818	E2F8
monocyte extravasation (GO:0035696)	1/5	0.09030806828051365	0.5736217969093081	0	0	13.115641711229946	31.536933933981818	JAML
xylulose 5-phosphate biosynthetic process (GO:1901159)	1/5	0.09030806828051365	0.5736217969093081	0	0	13.115641711229946	31.536933933981818	XYLB
negative regulation of heterochromatin assembly (GO:0031452)	1/5	0.09030806828051365	0.5736217969093081	0	0	13.115641711229946	31.536933933981818	TET1
negative regulation of mast cell activation involved in immune response (GO:0033007)	1/5	0.09030806828051365	0.5736217969093081	0	0	13.115641711229946	31.536933933981818	CD84
negative regulation of metallopeptidase activity (GO:1905049)	1/5	0.09030806828051365	0.5736217969093081	0	0	13.115641711229946	31.536933933981818	LRP1
ornithine transport (GO:0015822)	1/5	0.09030806828051365	0.5736217969093081	0	0	13.115641711229946	31.536933933981818	SLC25A29
pentose catabolic process (GO:0019323)	1/5	0.09030806828051365	0.5736217969093081	0	0	13.115641711229946	31.536933933981818	XYLB
positive regulation of anion transmembrane transport (GO:1903961)	1/5	0.09030806828051365	0.5736217969093081	0	0	13.115641711229946	31.536933933981818	TCAF1
positive regulation of cAMP-dependent protein kinase activity (GO:2000481)	1/5	0.09030806828051365	0.5736217969093081	0	0	13.115641711229946	31.536933933981818	ATP2B4
positive regulation of cell proliferation involved in heart morphogenesis (GO:2000138)	1/5	0.09030806828051365	0.5736217969093081	0	0	13.115641711229946	31.536933933981818	PIM1
positive regulation of endothelial cell chemotaxis by VEGF-activated vascular endothelial growth factor receptor signaling pathway (GO:0038033)	1/5	0.09030806828051365	0.5736217969093081	0	0	13.115641711229946	31.536933933981818	HSPB1
positive regulation of leukocyte mediated immunity (GO:0002705)	1/5	0.09030806828051365	0.5736217969093081	0	0	13.115641711229946	31.536933933981818	SCIMP
positive regulation of mast cell activation involved in immune response (GO:0033008)	1/5	0.09030806828051365	0.5736217969093081	0	0	13.115641711229946	31.536933933981818	GAB2
positive regulation of mitochondrial depolarization (GO:0051901)	1/5	0.09030806828051365	0.5736217969093081	0	0	13.115641711229946	31.536933933981818	MLLT11
positive regulation of neurotransmitter transport (GO:0051590)	1/5	0.09030806828051365	0.5736217969093081	0	0	13.115641711229946	31.536933933981818	BAIAP3
positive regulation of protein catabolic process in the vacuole (GO:1904352)	1/5	0.09030806828051365	0.5736217969093081	0	0	13.115641711229946	31.536933933981818	LRP1
positive regulation of protein kinase C activity (GO:1900020)	1/5	0.09030806828051365	0.5736217969093081	0	0	13.115641711229946	31.536933933981818	WNT5A
positive regulation of protein localization to synapse (GO:1902474)	1/5	0.09030806828051365	0.5736217969093081	0	0	13.115641711229946	31.536933933981818	WNT5A
positive thymic T cell selection (GO:0045059)	1/5	0.09030806828051365	0.5736217969093081	0	0	13.115641711229946	31.536933933981818	CD3E
positive regulation of nitric oxide biosynthetic process (GO:0045429)	2/27	0.09054997845417095	0.5736217969093081	0	0	4.2037533512064345	10.096798996009895	P2RX4;DDAH2
positive regulation of toll-like receptor signaling pathway (GO:0034123)	2/27	0.09054997845417095	0.5736217969093081	0	0	4.2037533512064345	10.096798996009895	NINJ1;IFI35
regulation of neuron projection development (GO:0010975)	6/165	0.09087796206557044	0.5736217969093081	0	0	1.990693869202843	4.774157183258333	NTNG2;FES;PTK7;WNT5A;KIF13B;SRCIN1
regulation of mitotic nuclear division (GO:0007088)	3/57	0.09136342600686956	0.5736217969093081	0	0	2.92278972520908	6.993972859854957	DUSP1;CDC25C;FBXO43
regulation of calcium ion transport (GO:0051924)	3/58	0.09507425716680837	0.5736217969093081	0	0	2.86950146627566	6.752215401767755	CD84;P2RX4;PACSIN3
positive regulation of mitochondrion organization (GO:0010822)	3/58	0.09507425716680837	0.5736217969093081	0	0	2.86950146627566	6.752215401767755	HRK;MLLT11;BBC3
muscle contraction (GO:0006936)	5/129	0.09567247058474315	0.5736217969093081	0	0	2.1252179598953793	4.987513970557972	MYBPC1;SGCA;VIM;SORBS3;SNTB1
positive regulation of cytosolic calcium ion concentration involved in phospholipase C-activating G protein-coupled signaling pathway (GO:0051482)	2/28	0.09635085739939094	0.5736217969093081	0	0	4.041864301917921	9.456988318023301	GPR174;P2RY10
positive regulation of microtubule polymerization (GO:0031116)	2/28	0.09635085739939094	0.5736217969093081	0	0	4.041864301917921	9.456988318023301	PSRC1;FES
positive regulation of nitric oxide metabolic process (GO:1904407)	2/28	0.09635085739939094	0.5736217969093081	0	0	4.041864301917921	9.456988318023301	P2RX4;DDAH2
regulation of response to external stimulus (GO:0032101)	5/130	0.09806139382361062	0.5736217969093081	0	0	2.108108108108108	4.895367547353058	P2RX4;ADGRA2;DHX58;WNT5A;CNGA1
regulation of secretion by cell (GO:1903530)	3/59	0.0988459237924426	0.5736217969093081	0	0	2.8181163594470044	6.521665057835342	RIMS2;RAB26;CPLX1
cellular response to metal ion (GO:0071248)	5/131	0.10048025957479978	0.5736217969093081	0	0	2.0912698412698414	4.805307278839704	MT2A;CDKN1B;P2RX4;CPNE7;WNT5A
regulation of double-strand break repair via nonhomologous end joining (GO:2001032)	2/29	0.10225423355727765	0.5736217969093081	0	0	3.8919670340581867	8.874825498982958	DTX3L;PARP9
regulation of T cell mediated cytotoxicity (GO:0001914)	2/29	0.10225423355727765	0.5736217969093081	0	0	3.8919670340581867	8.874825498982958	AZGP1;CD1C
intrinsic apoptotic signaling pathway in response to endoplasmic reticulum stress (GO:0070059)	2/29	0.10225423355727765	0.5736217969093081	0	0	3.8919670340581867	8.874825498982958	CHAC1;BBC3
protein ADP-ribosylation (GO:0006471)	2/29	0.10225423355727765	0.5736217969093081	0	0	3.8919670340581867	8.874825498982958	PARP16;PARP9
Notch signaling pathway (GO:0007219)	3/60	0.10267710044893066	0.5736217969093081	0	0	2.7685342388228635	6.3016439529992345	PLXND1;DTX3L;NOTCH4
positive regulation of signal transduction (GO:0009967)	8/252	0.10293063672891298	0.5736217969093081	0	0	1.7314512886943316	3.936800704072544	RIMS2;ENHO;SRC;NOTCH4;ERFE;GLI1;LGR6;SCIMP
regulation of cell adhesion (GO:0030155)	5/133	0.10540692884239275	0.5736217969093081	0	0	2.0583826013513513	4.631210398637321	PLXND1;FES;DUSP1;SRC;KIF14
regulation of cell motility (GO:2000145)	5/133	0.10540692884239275	0.5736217969093081	0	0	2.0583826013513513	4.631210398637321	HACE1;PLXND1;FES;KIF14;SRCIN1
O-glycan processing (GO:0016266)	3/61	0.10656644788658462	0.5736217969093081	0	0	2.7206618464961068	6.091525321055244	B3GNT7;B3GNT5;MUC19
protein sulfation (GO:0006477)	1/6	0.10736902889736524	0.5736217969093081	0	0	10.491978609625669	23.412677254939368	TPST1
purine ribonucleoside catabolic process (GO:0046130)	1/6	0.10736902889736524	0.5736217969093081	0	0	10.491978609625669	23.412677254939368	ADA
amino-acid betaine transport (GO:0015838)	1/6	0.10736902889736524	0.5736217969093081	0	0	10.491978609625669	23.412677254939368	SLC25A29
aromatic amino acid transport (GO:0015801)	1/6	0.10736902889736524	0.5736217969093081	0	0	10.491978609625669	23.412677254939368	SLC25A29
regulation of anion channel activity (GO:0010359)	1/6	0.10736902889736524	0.5736217969093081	0	0	10.491978609625669	23.412677254939368	TCAF1
regulation of cardiac muscle hypertrophy in response to stress (GO:1903242)	1/6	0.10736902889736524	0.5736217969093081	0	0	10.491978609625669	23.412677254939368	ATP2B4
regulation of cell cycle checkpoint (GO:1901976)	1/6	0.10736902889736524	0.5736217969093081	0	0	10.491978609625669	23.412677254939368	WDR76
carnitine transport (GO:0015879)	1/6	0.10736902889736524	0.5736217969093081	0	0	10.491978609625669	23.412677254939368	SLC25A29
regulation of collagen fibril organization (GO:1904026)	1/6	0.10736902889736524	0.5736217969093081	0	0	10.491978609625669	23.412677254939368	AEBP1
regulation of DNA-dependent DNA replication initiation (GO:0030174)	1/6	0.10736902889736524	0.5736217969093081	0	0	10.491978609625669	23.412677254939368	CDT1
chitin catabolic process (GO:0006032)	1/6	0.10736902889736524	0.5736217969093081	0	0	10.491978609625669	23.412677254939368	CHI3L2
chitin metabolic process (GO:0006030)	1/6	0.10736902889736524	0.5736217969093081	0	0	10.491978609625669	23.412677254939368	CHI3L2
choline catabolic process (GO:0042426)	1/6	0.10736902889736524	0.5736217969093081	0	0	10.491978609625669	23.412677254939368	CHDH
regulation of mitotic sister chromatid segregation (GO:0033047)	1/6	0.10736902889736524	0.5736217969093081	0	0	10.491978609625669	23.412677254939368	DUSP1
regulation of mitotic spindle checkpoint (GO:1903504)	1/6	0.10736902889736524	0.5736217969093081	0	0	10.491978609625669	23.412677254939368	DUSP1
regulation of nitric oxide mediated signal transduction (GO:0010749)	1/6	0.10736902889736524	0.5736217969093081	0	0	10.491978609625669	23.412677254939368	ATP2B4
regulation of peptidyl-cysteine S-nitrosylation (GO:2000169)	1/6	0.10736902889736524	0.5736217969093081	0	0	10.491978609625669	23.412677254939368	ATP2B4
epithelial tube branching involved in lung morphogenesis (GO:0060441)	1/6	0.10736902889736524	0.5736217969093081	0	0	10.491978609625669	23.412677254939368	CELSR1
establishment of planar polarity (GO:0001736)	1/6	0.10736902889736524	0.5736217969093081	0	0	10.491978609625669	23.412677254939368	CELSR1
free ubiquitin chain polymerization (GO:0010994)	1/6	0.10736902889736524	0.5736217969093081	0	0	10.491978609625669	23.412677254939368	UBE2C
regulation of T-helper cell differentiation (GO:0045622)	1/6	0.10736902889736524	0.5736217969093081	0	0	10.491978609625669	23.412677254939368	MYB
glycosylceramide catabolic process (GO:0046477)	1/6	0.10736902889736524	0.5736217969093081	0	0	10.491978609625669	23.412677254939368	GALC
hepatocyte differentiation (GO:0070365)	1/6	0.10736902889736524	0.5736217969093081	0	0	10.491978609625669	23.412677254939368	E2F8
histone-serine phosphorylation (GO:0035404)	1/6	0.10736902889736524	0.5736217969093081	0	0	10.491978609625669	23.412677254939368	AURKB
hydrogen sulfide metabolic process (GO:0070813)	1/6	0.10736902889736524	0.5736217969093081	0	0	10.491978609625669	23.412677254939368	CTH
ISG15-protein conjugation (GO:0032020)	1/6	0.10736902889736524	0.5736217969093081	0	0	10.491978609625669	23.412677254939368	UBE2L6
L-arginine transmembrane transport (GO:1903400)	1/6	0.10736902889736524	0.5736217969093081	0	0	10.491978609625669	23.412677254939368	SLC25A29
L-ornithine transmembrane transport (GO:1903352)	1/6	0.10736902889736524	0.5736217969093081	0	0	10.491978609625669	23.412677254939368	SLC25A29
leukocyte chemotaxis involved in inflammatory response (GO:0002232)	1/6	0.10736902889736524	0.5736217969093081	0	0	10.491978609625669	23.412677254939368	NINJ1
multinuclear osteoclast differentiation (GO:0072674)	1/6	0.10736902889736524	0.5736217969093081	0	0	10.491978609625669	23.412677254939368	TNFRSF11A
negative regulation of hematopoietic progenitor cell differentiation (GO:1901533)	1/6	0.10736902889736524	0.5736217969093081	0	0	10.491978609625669	23.412677254939368	MYB
negative regulation of mast cell activation (GO:0033004)	1/6	0.10736902889736524	0.5736217969093081	0	0	10.491978609625669	23.412677254939368	CD84
negative regulation of monocyte chemotaxis (GO:0090027)	1/6	0.10736902889736524	0.5736217969093081	0	0	10.491978609625669	23.412677254939368	DUSP1
negative regulation of myeloid leukocyte mediated immunity (GO:0002887)	1/6	0.10736902889736524	0.5736217969093081	0	0	10.491978609625669	23.412677254939368	CD84
neurotransmitter loading into synaptic vesicle (GO:0098700)	1/6	0.10736902889736524	0.5736217969093081	0	0	10.491978609625669	23.412677254939368	SLC17A7
neutrophil extravasation (GO:0072672)	1/6	0.10736902889736524	0.5736217969093081	0	0	10.491978609625669	23.412677254939368	JAML
norepinephrine biosynthetic process (GO:0042421)	1/6	0.10736902889736524	0.5736217969093081	0	0	10.491978609625669	23.412677254939368	MOXD1
photoreceptor cell outer segment organization (GO:0035845)	1/6	0.10736902889736524	0.5736217969093081	0	0	10.491978609625669	23.412677254939368	CDHR1
positive regulation of cell-cell adhesion mediated by integrin (GO:0033634)	1/6	0.10736902889736524	0.5736217969093081	0	0	10.491978609625669	23.412677254939368	CD3E
positive regulation of fever generation (GO:0031622)	1/6	0.10736902889736524	0.5736217969093081	0	0	10.491978609625669	23.412677254939368	TNFRSF11A
positive regulation of microglial cell migration (GO:1904141)	1/6	0.10736902889736524	0.5736217969093081	0	0	10.491978609625669	23.412677254939368	P2RX4
positive regulation of neurotransmitter secretion (GO:0001956)	1/6	0.10736902889736524	0.5736217969093081	0	0	10.491978609625669	23.412677254939368	BAIAP3
positive regulation of non-membrane spanning protein tyrosine kinase activity (GO:1903997)	1/6	0.10736902889736524	0.5736217969093081	0	0	10.491978609625669	23.412677254939368	SRC
positive regulation of sterol transport (GO:0032373)	1/6	0.10736902889736524	0.5736217969093081	0	0	10.491978609625669	23.412677254939368	ABCB4
positive regulation of Wnt signaling pathway, planar cell polarity pathway (GO:2000096)	1/6	0.10736902889736524	0.5736217969093081	0	0	10.491978609625669	23.412677254939368	PLEKHA4
protein localization to ciliary transition zone (GO:1904491)	1/6	0.10736902889736524	0.5736217969093081	0	0	10.491978609625669	23.412677254939368	TCTN2
regulation of protein localization to membrane (GO:1905475)	2/30	0.10825424938323239	0.5736217969093081	0	0	3.752776713902719	8.343445858089078	MMP14;SPTBN1
Golgi to plasma membrane protein transport (GO:0043001)	2/30	0.10825424938323239	0.5736217969093081	0	0	3.752776713902719	8.343445858089078	RAB26;SPTBN1
ion homeostasis (GO:0050801)	2/30	0.10825424938323239	0.5736217969093081	0	0	3.752776713902719	8.343445858089078	SLC12A5;WNK2
synaptic vesicle cycle (GO:0099504)	2/30	0.10825424938323239	0.5736217969093081	0	0	3.752776713902719	8.343445858089078	SLC17A7;CPLX1
positive regulation of small GTPase mediated signal transduction (GO:0051057)	2/30	0.10825424938323239	0.5736217969093081	0	0	3.752776713902719	8.343445858089078	SRC;RASGRF1
response to retinoic acid (GO:0032526)	3/62	0.11051261485986956	0.5736217969093081	0	0	2.674412247129579	5.8907288882703455	PTK7;WNT5A;AQP3
negative regulation of kinase activity (GO:0033673)	3/62	0.11051261485986956	0.5736217969093081	0	0	2.674412247129579	5.8907288882703455	CDKN1B;UBASH3B;HSPB1
positive regulation of interleukin-1 production (GO:0032732)	3/62	0.11051261485986956	0.5736217969093081	0	0	2.674412247129579	5.8907288882703455	WNT5A;HSPB1;NLRC4
negative regulation of response to biotic stimulus (GO:0002832)	2/31	0.11434522984881411	0.5736217969093081	0	0	3.6231857261717666	7.856998083134573	DHX58;TYRO3
phospholipid translocation (GO:0045332)	2/31	0.11434522984881411	0.5736217969093081	0	0	3.6231857261717666	7.856998083134573	ATP8B3;ABCB4
positive regulation of Rho protein signal transduction (GO:0035025)	2/31	0.11434522984881411	0.5736217969093081	0	0	3.6231857261717666	7.856998083134573	GPR174;P2RY10
anterior/posterior pattern specification (GO:0009952)	3/63	0.11451423973449605	0.5736217969093081	0	0	2.629704301075269	5.698716744808768	HES7;HOXB7;HOXA4
positive regulation of Ras protein signal transduction (GO:0046579)	3/63	0.11451423973449605	0.5736217969093081	0	0	2.629704301075269	5.698716744808768	GPR174;P2RY10;RASGRF1
MAPK cascade (GO:0000165)	9/303	0.11799938986052287	0.5736217969093081	0	0	1.6168450986952159	3.4553205735201113	SPTBN4;RASGRF1;FLT3LG;IL5RA;PRKG2;ABHD17C;KBTBD7;GRIN2B;SPTBN1
negative regulation of cell cycle process (GO:0010948)	3/64	0.1185699521286511	0.5736217969093081	0	0	2.5864621893178215	5.514989639724199	FBXO43;AURKB;E2F8
negative regulation of intrinsic apoptotic signaling pathway (GO:2001243)	3/64	0.1185699521286511	0.5736217969093081	0	0	2.5864621893178215	5.514989639724199	SRC;RTKN2;HSPB1
negative regulation of immune response (GO:0050777)	6/178	0.1188192026784442	0.5736217969093081	0	0	1.8390054830780866	3.917361660935927	GPR176;GPR15;SRC;DHX58;TYRO3;CD247
regulation of chemotaxis (GO:0050920)	2/32	0.12052167778727393	0.5736217969093081	0	0	3.5022341376228776	7.410467021623392	P2RX4;ADGRA2
membrane depolarization (GO:0051899)	2/32	0.12052167778727393	0.5736217969093081	0	0	3.5022341376228776	7.410467021623392	P2RX4;SCN8A
positive regulation of immune effector process (GO:0002699)	2/32	0.12052167778727393	0.5736217969093081	0	0	3.5022341376228776	7.410467021623392	DHX58;MYB
positive regulation of response to external stimulus (GO:0032103)	5/139	0.12088102822095505	0.5736217969093081	0	0	1.9656111335215813	4.153235007556143	DHX58;WNT5A;NINJ1;IFI35;SCIMP
regulation of immune response (GO:0050776)	6/179	0.12112861217836252	0.5736217969093081	0	0	1.8282814042013253	3.859323580802847	JAML;DHX58;CD247;CD1C;CD3E;ULBP1
epithelial cell differentiation (GO:0030855)	4/101	0.1219493655032628	0.5736217969093081	0	0	2.1705615916858867	4.5671857780369685	CPT1A;BDH2;GLI1;E2F8
regulation of cellular catabolic process (GO:0031329)	3/65	0.1226783744961664	0.5736217969093081	0	0	2.5446149843912593	5.339083652385668	LAMP3;DAPK2;HSPB1
chemical homeostasis (GO:0048878)	3/65	0.1226783744961664	0.5736217969093081	0	0	2.5446149843912593	5.339083652385668	ABCB4;WNK2;TLCD3B
mitotic G1 DNA damage checkpoint signaling (GO:0031571)	3/65	0.1226783744961664	0.5736217969093081	0	0	2.5446149843912593	5.339083652385668	CDKN1B;CDC25C;E2F8
positive regulation of cellular biosynthetic process (GO:0031328)	6/180	0.12346015525240167	0.5736217969093081	0	0	1.8176805905990094	3.8022911582501564	CDT1;ZEB2;P2RX4;DDAH2;VIM;GLI1
purine ribonucleoside metabolic process (GO:0046128)	1/7	0.12411085600553891	0.5736217969093081	0	0	8.742869875222816	18.24269840967278	ACP3
amino-acid betaine metabolic process (GO:0006577)	1/7	0.12411085600553891	0.5736217969093081	0	0	8.742869875222816	18.24269840967278	CPT1A
angiotensin-activated signaling pathway (GO:0038166)	1/7	0.12411085600553891	0.5736217969093081	0	0	8.742869875222816	18.24269840967278	SRC
antigen processing and presentation of endogenous peptide antigen via MHC class I via ER pathway (GO:0002484)	1/7	0.12411085600553891	0.5736217969093081	0	0	8.742869875222816	18.24269840967278	AZGP1
antigen processing and presentation of endogenous peptide antigen via MHC class I via ER pathway, TAP-independent (GO:0002486)	1/7	0.12411085600553891	0.5736217969093081	0	0	8.742869875222816	18.24269840967278	AZGP1
calcium ion export (GO:1901660)	1/7	0.12411085600553891	0.5736217969093081	0	0	8.742869875222816	18.24269840967278	ATP2B4
catecholamine catabolic process (GO:0042424)	1/7	0.12411085600553891	0.5736217969093081	0	0	8.742869875222816	18.24269840967278	MOXD1
cellular cation homeostasis (GO:0030003)	1/7	0.12411085600553891	0.5736217969093081	0	0	8.742869875222816	18.24269840967278	TESMIN
cellular ion homeostasis (GO:0006873)	1/7	0.12411085600553891	0.5736217969093081	0	0	8.742869875222816	18.24269840967278	SLC12A5
citrulline metabolic process (GO:0000052)	1/7	0.12411085600553891	0.5736217969093081	0	0	8.742869875222816	18.24269840967278	DDAH2
cleavage furrow formation (GO:0036089)	1/7	0.12411085600553891	0.5736217969093081	0	0	8.742869875222816	18.24269840967278	AURKB
collagen-activated tyrosine kinase receptor signaling pathway (GO:0038063)	1/7	0.12411085600553891	0.5736217969093081	0	0	8.742869875222816	18.24269840967278	UBASH3B
regulation of lysosomal protein catabolic process (GO:1905165)	1/7	0.12411085600553891	0.5736217969093081	0	0	8.742869875222816	18.24269840967278	LRP1
regulation of MDA-5 signaling pathway (GO:0039533)	1/7	0.12411085600553891	0.5736217969093081	0	0	8.742869875222816	18.24269840967278	DHX58
regulation of metallopeptidase activity (GO:1905048)	1/7	0.12411085600553891	0.5736217969093081	0	0	8.742869875222816	18.24269840967278	LRP1
regulation of microglial cell migration (GO:1904139)	1/7	0.12411085600553891	0.5736217969093081	0	0	8.742869875222816	18.24269840967278	P2RX4
dense core granule cytoskeletal transport (GO:0099519)	1/7	0.12411085600553891	0.5736217969093081	0	0	8.742869875222816	18.24269840967278	KIF5A
regulation of non-membrane spanning protein tyrosine kinase activity (GO:1903995)	1/7	0.12411085600553891	0.5736217969093081	0	0	8.742869875222816	18.24269840967278	SRC
regulation of phospholipid transport (GO:2001138)	1/7	0.12411085600553891	0.5736217969093081	0	0	8.742869875222816	18.24269840967278	ABCB4
excitatory chemical synaptic transmission (GO:0098976)	1/7	0.12411085600553891	0.5736217969093081	0	0	8.742869875222816	18.24269840967278	GRIN2B
exocrine system development (GO:0035272)	1/7	0.12411085600553891	0.5736217969093081	0	0	8.742869875222816	18.24269840967278	RAB26
regulation of skeletal muscle satellite cell proliferation (GO:0014842)	1/7	0.12411085600553891	0.5736217969093081	0	0	8.742869875222816	18.24269840967278	CFLAR
gamma-delta T cell activation (GO:0046629)	1/7	0.12411085600553891	0.5736217969093081	0	0	8.742869875222816	18.24269840967278	JAML
glial cell migration (GO:0008347)	1/7	0.12411085600553891	0.5736217969093081	0	0	8.742869875222816	18.24269840967278	P2RX4
glutathione catabolic process (GO:0006751)	1/7	0.12411085600553891	0.5736217969093081	0	0	8.742869875222816	18.24269840967278	CHAC1
glycerol transport (GO:0015793)	1/7	0.12411085600553891	0.5736217969093081	0	0	8.742869875222816	18.24269840967278	AQP3
hypotonic response (GO:0006971)	1/7	0.12411085600553891	0.5736217969093081	0	0	8.742869875222816	18.24269840967278	SLC12A5
skin morphogenesis (GO:0043589)	1/7	0.12411085600553891	0.5736217969093081	0	0	8.742869875222816	18.24269840967278	ITGB4
thiamine-containing compound metabolic process (GO:0042723)	1/7	0.12411085600553891	0.5736217969093081	0	0	8.742869875222816	18.24269840967278	ACP3
membrane biogenesis (GO:0044091)	1/7	0.12411085600553891	0.5736217969093081	0	0	8.742869875222816	18.24269840967278	SPTBN1
negative regulation of heart rate (GO:0010459)	1/7	0.12411085600553891	0.5736217969093081	0	0	8.742869875222816	18.24269840967278	SPTBN4
negative regulation of meiotic nuclear division (GO:0045835)	1/7	0.12411085600553891	0.5736217969093081	0	0	8.742869875222816	18.24269840967278	FBXO43
negative regulation of p38MAPK cascade (GO:1903753)	1/7	0.12411085600553891	0.5736217969093081	0	0	8.742869875222816	18.24269840967278	DUSP1
negative regulation of RIG-I signaling pathway (GO:0039536)	1/7	0.12411085600553891	0.5736217969093081	0	0	8.742869875222816	18.24269840967278	DHX58
norepinephrine metabolic process (GO:0042415)	1/7	0.12411085600553891	0.5736217969093081	0	0	8.742869875222816	18.24269840967278	MOXD1
pentose metabolic process (GO:0019321)	1/7	0.12411085600553891	0.5736217969093081	0	0	8.742869875222816	18.24269840967278	XYLB
pituitary gland development (GO:0021983)	1/7	0.12411085600553891	0.5736217969093081	0	0	8.742869875222816	18.24269840967278	HESX1
positive regulation of amyloid-beta clearance (GO:1900223)	1/7	0.12411085600553891	0.5736217969093081	0	0	8.742869875222816	18.24269840967278	LRP1
positive regulation of cAMP-mediated signaling (GO:0043950)	1/7	0.12411085600553891	0.5736217969093081	0	0	8.742869875222816	18.24269840967278	CGAS
positive regulation of histone H3-K9 methylation (GO:0051574)	1/7	0.12411085600553891	0.5736217969093081	0	0	8.742869875222816	18.24269840967278	MYB
positive regulation of icosanoid secretion (GO:0032305)	1/7	0.12411085600553891	0.5736217969093081	0	0	8.742869875222816	18.24269840967278	P2RX4
positive regulation of lamellipodium morphogenesis (GO:2000394)	1/7	0.12411085600553891	0.5736217969093081	0	0	8.742869875222816	18.24269840967278	SRC
positive regulation of lipopolysaccharide-mediated signaling pathway (GO:0031666)	1/7	0.12411085600553891	0.5736217969093081	0	0	8.742869875222816	18.24269840967278	SCIMP
positive regulation of membrane depolarization (GO:1904181)	1/7	0.12411085600553891	0.5736217969093081	0	0	8.742869875222816	18.24269840967278	MLLT11
positive regulation of potassium ion import across plasma membrane (GO:1903288)	1/7	0.12411085600553891	0.5736217969093081	0	0	8.742869875222816	18.24269840967278	WNK2
positive regulation of receptor catabolic process (GO:2000646)	1/7	0.12411085600553891	0.5736217969093081	0	0	8.742869875222816	18.24269840967278	DTX3L
positive regulation of type I interferon-mediated signaling pathway (GO:0060340)	1/7	0.12411085600553891	0.5736217969093081	0	0	8.742869875222816	18.24269840967278	WNT5A
positive regulation of vascular associated smooth muscle cell differentiation (GO:1905065)	1/7	0.12411085600553891	0.5736217969093081	0	0	8.742869875222816	18.24269840967278	CTH
protein O-linked glycosylation (GO:0006493)	4/102	0.12516992909816363	0.5736217969093081	0	0	2.148302986962979	4.464351984988925	B3GNT7;B3GNT5;MUC19;TET1
regulation of protein catabolic process (GO:0042176)	4/102	0.12516992909816363	0.5736217969093081	0	0	2.148302986962979	4.464351984988925	HACE1;CDKN1B;RAB26;WNT5A
positive regulation of vasculature development (GO:1904018)	4/102	0.12516992909816363	0.5736217969093081	0	0	2.148302986962979	4.464351984988925	WNT5A;NINJ1;VASH2;HSPB1
apoptotic cell clearance (GO:0043277)	2/33	0.12677826918022947	0.5736217969093081	0	0	3.389085877367465	6.999532035196079	LRP1;TYRO3
apoptotic mitochondrial changes (GO:0008637)	2/33	0.12677826918022947	0.5736217969093081	0	0	3.389085877367465	6.999532035196079	BBC3;IFIT2
regulation of sprouting angiogenesis (GO:1903670)	2/33	0.12677826918022947	0.5736217969093081	0	0	3.389085877367465	6.999532035196079	S100A1;E2F2
negative chemotaxis (GO:0050919)	2/33	0.12677826918022947	0.5736217969093081	0	0	3.389085877367465	6.999532035196079	SEMA6B;LGR6
positive regulation of cholesterol transport (GO:0032376)	2/33	0.12677826918022947	0.5736217969093081	0	0	3.389085877367465	6.999532035196079	LRP1;ABCB4
positive regulation of cytokine production involved in immune response (GO:0002720)	2/33	0.12677826918022947	0.5736217969093081	0	0	3.389085877367465	6.999532035196079	WNT5A;SCIMP
regulation of cell population proliferation (GO:0042127)	19/764	0.12973783293138527	0.5736217969093081	0	0	1.3525375160244326	2.7622055871217306	BTG4;CDKN1B;RTKN2;KIF14;FLT3LG;TET1;IFI35;GAB2;TNFRSF11A;GLI1;NUDT6;IGF1R;AZGP1;MEIS1;FABP6;FES;WNK2;NEURL1;IGFBP6
positive regulation of catabolic process (GO:0009896)	3/67	0.1310478113780274	0.5736217969093081	0	0	2.46484375	5.009038338124978	CDKN1B;HACE1;WNT5A
cell-substrate junction assembly (GO:0007044)	2/34	0.13310984861591704	0.5736217969093081	0	0	3.2830093833780163	6.620452908071278	ITGB4;SRC
regulation of transmembrane transport (GO:0034762)	2/34	0.13310984861591704	0.5736217969093081	0	0	3.2830093833780163	6.620452908071278	CALHM1;PIM1
phosphatidylinositol 3-kinase signaling (GO:0014065)	2/34	0.13310984861591704	0.5736217969093081	0	0	3.2830093833780163	6.620452908071278	TYRO3;IGF1R
antigen receptor-mediated signaling pathway (GO:0050851)	6/185	0.1354439173619636	0.5736217969093081	0	0	1.7664531952582097	3.5314890208830687	BTN3A1;BTN3A3;LCP2;BTN3A2;CD247;CD3E
protein processing (GO:0016485)	4/106	0.13840364831827584	0.5736217969093081	0	0	2.0636330003699594	4.081001155509719	MMP14;KLK1;MYRFL;AEBP1
regulation of cell cycle process (GO:0010564)	4/106	0.13840364831827584	0.5736217969093081	0	0	2.0636330003699594	4.081001155509719	KIF20A;CDC25C;FBXO43;AURKB
cellular response to amyloid-beta (GO:1904646)	2/35	0.13951142498815333	0.5736217969093081	0	0	3.18336176781217	6.269977292630393	LRP1;IGF1R
embryonic skeletal system development (GO:0048706)	2/35	0.13951142498815333	0.5736217969093081	0	0	3.18336176781217	6.269977292630393	WNT5A;HOXA4
semaphorin-plexin signaling pathway (GO:0071526)	2/35	0.13951142498815333	0.5736217969093081	0	0	3.18336176781217	6.269977292630393	SEMA6B;PLXND1
smoothened signaling pathway (GO:0007224)	2/35	0.13951142498815333	0.5736217969093081	0	0	3.18336176781217	6.269977292630393	TCTN2;GLI1
muscle cell differentiation (GO:0042692)	2/35	0.13951142498815333	0.5736217969093081	0	0	3.18336176781217	6.269977292630393	NEBL;NINJ1
peptidyl-tyrosine dephosphorylation (GO:0035335)	2/35	0.13951142498815333	0.5736217969093081	0	0	3.18336176781217	6.269977292630393	UBASH3B;DUSP1
peptidyl-tyrosine phosphorylation (GO:0018108)	3/69	0.1396114397383358	0.5736217969093081	0	0	2.389907135874878	4.705469388206716	SRC;FES;IGF1R
regulation of dendritic spine maintenance (GO:1902950)	1/8	0.14053950289790704	0.5736217969093081	0	0	7.4935064935064934	14.704258035963319	GRIN2B
cellular response to epinephrine stimulus (GO:0071872)	1/8	0.14053950289790704	0.5736217969093081	0	0	7.4935064935064934	14.704258035963319	ATP2B4
cellular response to UV-B (GO:0071493)	1/8	0.14053950289790704	0.5736217969093081	0	0	7.4935064935064934	14.704258035963319	CRIP1
regulation of interleukin-18 production (GO:0032661)	1/8	0.14053950289790704	0.5736217969093081	0	0	7.4935064935064934	14.704258035963319	CD84
commissural neuron axon guidance (GO:0071679)	1/8	0.14053950289790704	0.5736217969093081	0	0	7.4935064935064934	14.704258035963319	NFIB
regulation of meiotic nuclear division (GO:0040020)	1/8	0.14053950289790704	0.5736217969093081	0	0	7.4935064935064934	14.704258035963319	FBXO43
cysteine metabolic process (GO:0006534)	1/8	0.14053950289790704	0.5736217969093081	0	0	7.4935064935064934	14.704258035963319	CTH
regulation of metaphase/anaphase transition of cell cycle (GO:1902099)	1/8	0.14053950289790704	0.5736217969093081	0	0	7.4935064935064934	14.704258035963319	UBE2C
dendritic spine maintenance (GO:0097062)	1/8	0.14053950289790704	0.5736217969093081	0	0	7.4935064935064934	14.704258035963319	IGF1R
regulation of myeloid leukocyte differentiation (GO:0002761)	1/8	0.14053950289790704	0.5736217969093081	0	0	7.4935064935064934	14.704258035963319	UBASH3B
regulation of phospholipase A2 activity (GO:0032429)	1/8	0.14053950289790704	0.5736217969093081	0	0	7.4935064935064934	14.704258035963319	LRP1
regulation of potassium ion import (GO:1903286)	1/8	0.14053950289790704	0.5736217969093081	0	0	7.4935064935064934	14.704258035963319	WNK2
regulation of protein localization to early endosome (GO:1902965)	1/8	0.14053950289790704	0.5736217969093081	0	0	7.4935064935064934	14.704258035963319	DTX3L
entry of bacterium into host cell (GO:0035635)	1/8	0.14053950289790704	0.5736217969093081	0	0	7.4935064935064934	14.704258035963319	SRC
excitatory synapse assembly (GO:1904861)	1/8	0.14053950289790704	0.5736217969093081	0	0	7.4935064935064934	14.704258035963319	WNT5A
forebrain neuron development (GO:0021884)	1/8	0.14053950289790704	0.5736217969093081	0	0	7.4935064935064934	14.704258035963319	WNT5A
galactosylceramide metabolic process (GO:0006681)	1/8	0.14053950289790704	0.5736217969093081	0	0	7.4935064935064934	14.704258035963319	GALC
response to epinephrine (GO:0071871)	1/8	0.14053950289790704	0.5736217969093081	0	0	7.4935064935064934	14.704258035963319	ATP2B4
skeletal muscle tissue regeneration (GO:0043403)	1/8	0.14053950289790704	0.5736217969093081	0	0	7.4935064935064934	14.704258035963319	CFLAR
skeletal myofibril assembly (GO:0014866)	1/8	0.14053950289790704	0.5736217969093081	0	0	7.4935064935064934	14.704258035963319	CFLAR
store-operated calcium entry (GO:0002115)	1/8	0.14053950289790704	0.5736217969093081	0	0	7.4935064935064934	14.704258035963319	CRACR2B
sulfur amino acid biosynthetic process (GO:0000097)	1/8	0.14053950289790704	0.5736217969093081	0	0	7.4935064935064934	14.704258035963319	CTH
macromolecule depalmitoylation (GO:0098734)	1/8	0.14053950289790704	0.5736217969093081	0	0	7.4935064935064934	14.704258035963319	ABHD17C
thyroid gland development (GO:0030878)	1/8	0.14053950289790704	0.5736217969093081	0	0	7.4935064935064934	14.704258035963319	TG
mitotic spindle elongation (GO:0000022)	1/8	0.14053950289790704	0.5736217969093081	0	0	7.4935064935064934	14.704258035963319	AURKB
mitotic spindle midzone assembly (GO:0051256)	1/8	0.14053950289790704	0.5736217969093081	0	0	7.4935064935064934	14.704258035963319	AURKB
negative regulation of B cell apoptotic process (GO:0002903)	1/8	0.14053950289790704	0.5736217969093081	0	0	7.4935064935064934	14.704258035963319	AURKB
negative regulation of monooxygenase activity (GO:0032769)	1/8	0.14053950289790704	0.5736217969093081	0	0	7.4935064935064934	14.704258035963319	ATP2B4
negative regulation of muscle hypertrophy (GO:0014741)	1/8	0.14053950289790704	0.5736217969093081	0	0	7.4935064935064934	14.704258035963319	P2RX4
negative regulation of neural precursor cell proliferation (GO:2000178)	1/8	0.14053950289790704	0.5736217969093081	0	0	7.4935064935064934	14.704258035963319	WNT5A
negative regulation of sodium ion transport (GO:0010766)	1/8	0.14053950289790704	0.5736217969093081	0	0	7.4935064935064934	14.704258035963319	WNK2
positive regulation of CD4-positive, alpha-beta T cell differentiation (GO:0043372)	1/8	0.14053950289790704	0.5736217969093081	0	0	7.4935064935064934	14.704258035963319	MYB
positive regulation of cell migration by vascular endothelial growth factor signaling pathway (GO:0038089)	1/8	0.14053950289790704	0.5736217969093081	0	0	7.4935064935064934	14.704258035963319	HSPB1
positive regulation of dendritic cell cytokine production (GO:0002732)	1/8	0.14053950289790704	0.5736217969093081	0	0	7.4935064935064934	14.704258035963319	SCIMP
positive regulation of epithelial cell proliferation involved in wound healing (GO:0060054)	1/8	0.14053950289790704	0.5736217969093081	0	0	7.4935064935064934	14.704258035963319	JAML
positive regulation of glial cell migration (GO:1903977)	1/8	0.14053950289790704	0.5736217969093081	0	0	7.4935064935064934	14.704258035963319	P2RX4
positive regulation of melanin biosynthetic process (GO:0048023)	1/8	0.14053950289790704	0.5736217969093081	0	0	7.4935064935064934	14.704258035963319	ZEB2
positive regulation of myotube differentiation (GO:0010831)	1/8	0.14053950289790704	0.5736217969093081	0	0	7.4935064935064934	14.704258035963319	MMP14
positive regulation of neuron projection arborization (GO:0150012)	1/8	0.14053950289790704	0.5736217969093081	0	0	7.4935064935064934	14.704258035963319	WNT5A
positive regulation of protein localization to early endosome (GO:1902966)	1/8	0.14053950289790704	0.5736217969093081	0	0	7.4935064935064934	14.704258035963319	DTX3L
positive regulation of protein localization to endosome (GO:1905668)	1/8	0.14053950289790704	0.5736217969093081	0	0	7.4935064935064934	14.704258035963319	DTX3L
positive regulation of secondary metabolite biosynthetic process (GO:1900378)	1/8	0.14053950289790704	0.5736217969093081	0	0	7.4935064935064934	14.704258035963319	ZEB2
postsynapse organization (GO:0099173)	1/8	0.14053950289790704	0.5736217969093081	0	0	7.4935064935064934	14.704258035963319	WNT5A
progesterone receptor signaling pathway (GO:0050847)	1/8	0.14053950289790704	0.5736217969093081	0	0	7.4935064935064934	14.704258035963319	SRC
protein depalmitoylation (GO:0002084)	1/8	0.14053950289790704	0.5736217969093081	0	0	7.4935064935064934	14.704258035963319	ABHD17C
wound healing (GO:0042060)	3/70	0.14396259494903227	0.5736217969093081	0	0	2.3541165142031777	4.5627527956678104	JAML;WNT5A;CFLAR
inorganic cation transmembrane transport (GO:0098662)	8/274	0.14474097496224228	0.5736217969093081	0	0	1.5864456782282683	3.066297299706721	P2RX4;KCNH8;SCN8A;SLC9A9;KCNA3;ATP2B4;KCNN4;HCN2
apoptotic process (GO:0006915)	7/231	0.14485619422958473	0.5736217969093081	0	0	1.6475033967391304	3.182999285886188	CASP7;HIP1;DAPK2;MAGI3;CFLAR;IFIT2;BBC3
endoderm formation (GO:0001706)	2/36	0.1459781669650045	0.5736217969093081	0	0	3.0895757766913734	5.94526513610334	MMP14;DUSP1
establishment of protein localization to plasma membrane (GO:0061951)	2/36	0.1459781669650045	0.5736217969093081	0	0	3.0895757766913734	5.94526513610334	RAB26;SPTBN1
retina homeostasis (GO:0001895)	2/36	0.1459781669650045	0.5736217969093081	0	0	3.0895757766913734	5.94526513610334	AZGP1;HSPB1
Wnt signaling pathway, calcium modulating pathway (GO:0007223)	2/36	0.1459781669650045	0.5736217969093081	0	0	3.0895757766913734	5.94526513610334	FZD2;WNT5A
positive regulation of cytokine-mediated signaling pathway (GO:0001961)	2/36	0.1459781669650045	0.5736217969093081	0	0	3.0895757766913734	5.94526513610334	WNT5A;PARP9
positive regulation of innate immune response (GO:0045089)	2/36	0.1459781669650045	0.5736217969093081	0	0	3.0895757766913734	5.94526513610334	WNT5A;IFI35
positive regulation of T cell mediated immunity (GO:0002711)	2/36	0.1459781669650045	0.5736217969093081	0	0	3.0895757766913734	5.94526513610334	AZGP1;CD1C
regulation of cell migration (GO:0030334)	11/408	0.14673896894956345	0.5736217969093081	0	0	1.463642151299582	2.8088756409920483	SEMA6B;NTNG2;MMP14;TCAF1;HACE1;PLXND1;SRC;KIF14;LGR6;SRCIN1;IGF1R
gland development (GO:0048732)	3/71	0.14835812099281617	0.5736217969093081	0	0	2.3193785578747628	4.425666974581734	TG;NOTCH4;HESX1
negative regulation of neuron apoptotic process (GO:0043524)	3/71	0.14835812099281617	0.5736217969093081	0	0	2.3193785578747628	4.425666974581734	KIF14;TYRO3;NFATC4
phosphatidylinositol-mediated signaling (GO:0048015)	3/71	0.14835812099281617	0.5736217969093081	0	0	2.3193785578747628	4.425666974581734	TYRO3;GAB2;IGF1R
positive regulation of cellular protein localization (GO:1903829)	3/71	0.14835812099281617	0.5736217969093081	0	0	2.3193785578747628	4.425666974581734	CDT1;DTX3L;PARP9
cellular response to organic cyclic compound (GO:0071407)	5/150	0.15179047542093577	0.5736217969093081	0	0	1.81547064305685	3.4226235826377938	CASP7;P2RX4;FES;ABCB4;HCN2
anterograde axonal transport (GO:0008089)	2/37	0.15250539897120893	0.5736217969093081	0	0	3.0011489850631943	5.6438265713421245	KIF5A;HSPB1
regulation of vascular associated smooth muscle cell proliferation (GO:1904705)	2/37	0.15250539897120893	0.5736217969093081	0	0	3.0011489850631943	5.6438265713421245	CDKN1B;FOXJ2
positive regulation of cytokinesis (GO:0032467)	2/37	0.15250539897120893	0.5736217969093081	0	0	3.0011489850631943	5.6438265713421245	KIF14;AURKB
cytoskeleton-dependent cytokinesis (GO:0061640)	3/72	0.15279662747837933	0.5736217969093081	0	0	2.2856474988312296	4.293925900064842	KIF20A;AURKB;SPTBN1
cellular response to oxygen-containing compound (GO:1901701)	9/323	0.15499365880115742	0.5736217969093081	0	0	1.5122950819672132	2.819479205960472	P2RX4;PTK7;FES;ABCB4;WNT5A;NEURL1;ATP2B4;VIM;HCN2
acid secretion (GO:0046717)	1/9	0.15666081226719075	0.5736217969093081	0	0	6.5564839572192515	12.153572317609969	ABCB4
quaternary ammonium group transport (GO:0015697)	1/9	0.15666081226719075	0.5736217969093081	0	0	6.5564839572192515	12.153572317609969	SLC25A29
anoikis (GO:0043276)	1/9	0.15666081226719075	0.5736217969093081	0	0	6.5564839572192515	12.153572317609969	DAPK2
basement membrane assembly (GO:0070831)	1/9	0.15666081226719075	0.5736217969093081	0	0	6.5564839572192515	12.153572317609969	NTNG2
bone cell development (GO:0098751)	1/9	0.15666081226719075	0.5736217969093081	0	0	6.5564839572192515	12.153572317609969	SRC
bone resorption (GO:0045453)	1/9	0.15666081226719075	0.5736217969093081	0	0	6.5564839572192515	12.153572317609969	SRC
regulation of cell adhesion molecule production (GO:0060353)	1/9	0.15666081226719075	0.5736217969093081	0	0	6.5564839572192515	12.153572317609969	NOTCH4
regulation of endothelial cell differentiation (GO:0045601)	1/9	0.15666081226719075	0.5736217969093081	0	0	6.5564839572192515	12.153572317609969	NOTCH4
cellular response to muramyl dipeptide (GO:0071225)	1/9	0.15666081226719075	0.5736217969093081	0	0	6.5564839572192515	12.153572317609969	VIM
regulation of leukocyte degranulation (GO:0043300)	1/9	0.15666081226719075	0.5736217969093081	0	0	6.5564839572192515	12.153572317609969	FES
regulation of lipid transport (GO:0032368)	1/9	0.15666081226719075	0.5736217969093081	0	0	6.5564839572192515	12.153572317609969	LRP1
collagen-activated signaling pathway (GO:0038065)	1/9	0.15666081226719075	0.5736217969093081	0	0	6.5564839572192515	12.153572317609969	UBASH3B
endothelial cell chemotaxis (GO:0035767)	1/9	0.15666081226719075	0.5736217969093081	0	0	6.5564839572192515	12.153572317609969	PLEKHG5
estrogen biosynthetic process (GO:0006703)	1/9	0.15666081226719075	0.5736217969093081	0	0	6.5564839572192515	12.153572317609969	HSD17B14
regulation of transmembrane transporter activity (GO:0022898)	1/9	0.15666081226719075	0.5736217969093081	0	0	6.5564839572192515	12.153572317609969	PIM1
glucosamine-containing compound catabolic process (GO:1901072)	1/9	0.15666081226719075	0.5736217969093081	0	0	6.5564839572192515	12.153572317609969	CHI3L2
glycerolipid biosynthetic process (GO:0045017)	1/9	0.15666081226719075	0.5736217969093081	0	0	6.5564839572192515	12.153572317609969	CPNE7
regulation of Wnt signaling pathway, planar cell polarity pathway (GO:2000095)	1/9	0.15666081226719075	0.5736217969093081	0	0	6.5564839572192515	12.153572317609969	PLEKHA4
histone phosphorylation (GO:0016572)	1/9	0.15666081226719075	0.5736217969093081	0	0	6.5564839572192515	12.153572317609969	CCNA2
response to vitamin (GO:0033273)	1/9	0.15666081226719075	0.5736217969093081	0	0	6.5564839572192515	12.153572317609969	AQP3
intestinal epithelial cell differentiation (GO:0060575)	1/9	0.15666081226719075	0.5736217969093081	0	0	6.5564839572192515	12.153572317609969	SRC
semaphorin-plexin signaling pathway involved in axon guidance (GO:1902287)	1/9	0.15666081226719075	0.5736217969093081	0	0	6.5564839572192515	12.153572317609969	PLXND1
ketone body biosynthetic process (GO:0046951)	1/9	0.15666081226719075	0.5736217969093081	0	0	6.5564839572192515	12.153572317609969	BDH2
mesodermal cell differentiation (GO:0048333)	1/9	0.15666081226719075	0.5736217969093081	0	0	6.5564839572192515	12.153572317609969	ITGB4
negative regulation of bone resorption (GO:0045779)	1/9	0.15666081226719075	0.5736217969093081	0	0	6.5564839572192515	12.153572317609969	UBASH3B
negative regulation of leukocyte degranulation (GO:0043301)	1/9	0.15666081226719075	0.5736217969093081	0	0	6.5564839572192515	12.153572317609969	CD84
negative regulation of nitric oxide biosynthetic process (GO:0045019)	1/9	0.15666081226719075	0.5736217969093081	0	0	6.5564839572192515	12.153572317609969	ATP2B4
negative regulation of nitric oxide metabolic process (GO:1904406)	1/9	0.15666081226719075	0.5736217969093081	0	0	6.5564839572192515	12.153572317609969	ATP2B4
neuronal ion channel clustering (GO:0045161)	1/9	0.15666081226719075	0.5736217969093081	0	0	6.5564839572192515	12.153572317609969	SPTBN4
organic acid catabolic process (GO:0016054)	1/9	0.15666081226719075	0.5736217969093081	0	0	6.5564839572192515	12.153572317609969	CTH
organic cyclic compound catabolic process (GO:1901361)	1/9	0.15666081226719075	0.5736217969093081	0	0	6.5564839572192515	12.153572317609969	HSD17B14
peroxisome fission (GO:0016559)	1/9	0.15666081226719075	0.5736217969093081	0	0	6.5564839572192515	12.153572317609969	PEX11A
phenol-containing compound biosynthetic process (GO:0046189)	1/9	0.15666081226719075	0.5736217969093081	0	0	6.5564839572192515	12.153572317609969	MOXD1
positive regulation of B cell differentiation (GO:0045579)	1/9	0.15666081226719075	0.5736217969093081	0	0	6.5564839572192515	12.153572317609969	MMP14
positive regulation of macrophage cytokine production (GO:0060907)	1/9	0.15666081226719075	0.5736217969093081	0	0	6.5564839572192515	12.153572317609969	WNT5A
positive regulation of mast cell degranulation (GO:0043306)	1/9	0.15666081226719075	0.5736217969093081	0	0	6.5564839572192515	12.153572317609969	GAB2
positive regulation of protein kinase C signaling (GO:0090037)	1/9	0.15666081226719075	0.5736217969093081	0	0	6.5564839572192515	12.153572317609969	WNT5A
positive regulation of sequestering of triglyceride (GO:0010890)	1/9	0.15666081226719075	0.5736217969093081	0	0	6.5564839572192515	12.153572317609969	PLIN2
positive regulation of synapse maturation (GO:0090129)	1/9	0.15666081226719075	0.5736217969093081	0	0	6.5564839572192515	12.153572317609969	NEURL1
regulation of actin filament-based process (GO:0032970)	3/73	0.1572767268127504	0.5736217969093081	0	0	2.252880184331797	4.167261592981552	LRP1;CELSR1;IQGAP3
actin-myosin filament sliding (GO:0033275)	2/38	0.1590885970005225	0.5736217969093081	0	0	2.917634792969914	5.363470586940738	MYBPC1;VIM
muscle filament sliding (GO:0030049)	2/38	0.1590885970005225	0.5736217969093081	0	0	2.917634792969914	5.363470586940738	MYBPC1;VIM
negative regulation of innate immune response (GO:0045824)	2/38	0.1590885970005225	0.5736217969093081	0	0	2.917634792969914	5.363470586940738	DHX58;TYRO3
positive regulation of potassium ion transport (GO:0043268)	2/38	0.1590885970005225	0.5736217969093081	0	0	2.917634792969914	5.363470586940738	GABBR1;KCNN4
positive regulation of production of molecular mediator of immune response (GO:0002702)	2/38	0.1590885970005225	0.5736217969093081	0	0	2.917634792969914	5.363470586940738	WNT5A;SCIMP
regulation of cytoskeleton organization (GO:0051493)	4/112	0.1592431486685129	0.5736217969093081	0	0	1.948387740840571	3.5798176246445035	LRP1;CELSR1;IQGAP3;SORBS3
regulation of apoptotic process (GO:0042981)	18/742	0.16043692404151114	0.5736217969093081	0	0	1.3162867356887507	2.4086130884952017	HRK;FCMR;HIP1;SRC;DAPK2;PLEKHG5;WNT5A;KIF14;HSPB1;NLRC4;CFLAR;CD3E;IFIT2;IGF1R;MLLT11;DDAH2;NEURL1;PIM1
DNA damage response, signal transduction by p53 class mediator (GO:0030330)	3/74	0.16179703520255947	0.5736217969093081	0	0	2.221035892776011	4.045422756526244	CDKN1B;CDC25C;E2F8
positive regulation of protein kinase activity (GO:0045860)	5/154	0.16377994263403967	0.5736217969093081	0	0	1.7663703972428804	3.195773078884304	SRC;KIF14;PARP16;LCP2;SRCIN1
protein monoubiquitination (GO:0006513)	2/39	0.16572338454705365	0.5736217969093081	0	0	2.8386348815303237	5.102262365851122	DTX3L;NEURL1
positive regulation of nucleic acid-templated transcription (GO:1903508)	13/511	0.165784686398788	0.5736217969093081	0	0	1.3792795491357697	2.4786555580389473	FZD2;DTX3L;NOTCH4;WNT5A;MYRFL;GLI1;PARP9;GDF7;GLIS2;MLLT11;PSRC1;NFIB;MYB
positive regulation of NF-kappaB transcription factor activity (GO:0051092)	5/155	0.16683525307819735	0.5736217969093081	0	0	1.7545045045045045	3.1418762430116787	RTKN2;WNT5A;TNFRSF11A;NLRC4;CFLAR
regulation of signal transduction (GO:0009966)	6/198	0.16900374789020783	0.5736217969093081	0	0	1.6457486449864498	2.9258685341394175	UBASH3B;SRC;RGS12;IGFBP6;CD3E;GLI1
regulation of cell differentiation (GO:0045595)	5/156	0.16991302523375446	0.5736217969093081	0	0	1.7427957759083588	3.0890507700558496	HEMGN;FES;NOTCH4;GNB3;MBOAT2
calcium ion transport (GO:0006816)	4/115	0.17007184992456892	0.5736217969093081	0	0	1.8954372161919333	3.3578320128034664	CRACR2B;P2RX4;ATP2B4;KCNN4
cell morphogenesis involved in neuron differentiation (GO:0048667)	3/76	0.1709527690223233	0.5736217969093081	0	0	2.1599646486964206	3.8152923613760286	SPTBN4;NTNG2;CDHR1
regulation of microtubule polymerization (GO:0031113)	2/40	0.1724055287701861	0.5736217969093081	0	0	2.763792860166502	4.8584876421440635	PSRC1;FES
regulation of sodium ion transmembrane transporter activity (GO:2000649)	2/40	0.1724055287701861	0.5736217969093081	0	0	2.763792860166502	4.8584876421440635	FGF14;WNK2
sulfur compound catabolic process (GO:0044273)	2/40	0.1724055287701861	0.5736217969093081	0	0	2.763792860166502	4.8584876421440635	CTH;CHAC1
synaptic vesicle exocytosis (GO:0016079)	2/40	0.1724055287701861	0.5736217969093081	0	0	2.763792860166502	4.8584876421440635	RIMS2;CPLX1
positive regulation of double-strand break repair (GO:2000781)	2/40	0.1724055287701861	0.5736217969093081	0	0	2.763792860166502	4.8584876421440635	DTX3L;PARP9
protein poly-ADP-ribosylation (GO:0070212)	1/10	0.17248051825613087	0.5736217969093081	0	0	5.827688651218063	10.241993723070818	PARP9
apical protein localization (GO:0045176)	1/10	0.17248051825613087	0.5736217969093081	0	0	5.827688651218063	10.241993723070818	CELSR1
arginine metabolic process (GO:0006525)	1/10	0.17248051825613087	0.5736217969093081	0	0	5.827688651218063	10.241993723070818	DDAH2
cellular biogenic amine catabolic process (GO:0042402)	1/10	0.17248051825613087	0.5736217969093081	0	0	5.827688651218063	10.241993723070818	CHDH
regulation of DNA damage checkpoint (GO:2000001)	1/10	0.17248051825613087	0.5736217969093081	0	0	5.827688651218063	10.241993723070818	WDR76
cellular response to acetylcholine (GO:1905145)	1/10	0.17248051825613087	0.5736217969093081	0	0	5.827688651218063	10.241993723070818	ATP2B4
chloride ion homeostasis (GO:0055064)	1/10	0.17248051825613087	0.5736217969093081	0	0	5.827688651218063	10.241993723070818	SLC12A5
regulation of mast cell activation (GO:0033003)	1/10	0.17248051825613087	0.5736217969093081	0	0	5.827688651218063	10.241993723070818	CD84
regulation of neutrophil migration (GO:1902622)	1/10	0.17248051825613087	0.5736217969093081	0	0	5.827688651218063	10.241993723070818	MPP1
regulation of phospholipid metabolic process (GO:1903725)	1/10	0.17248051825613087	0.5736217969093081	0	0	5.827688651218063	10.241993723070818	GNB3
regulation of store-operated calcium entry (GO:2001256)	1/10	0.17248051825613087	0.5736217969093081	0	0	5.827688651218063	10.241993723070818	CD84
histone H2B ubiquitination (GO:0033523)	1/10	0.17248051825613087	0.5736217969093081	0	0	5.827688651218063	10.241993723070818	DTX3L
lipoprotein transport (GO:0042953)	1/10	0.17248051825613087	0.5736217969093081	0	0	5.827688651218063	10.241993723070818	LRP1
sulfur amino acid catabolic process (GO:0000098)	1/10	0.17248051825613087	0.5736217969093081	0	0	5.827688651218063	10.241993723070818	CTH
Wnt signaling pathway involved in midbrain dopaminergic neuron differentiation (GO:1904953)	1/10	0.17248051825613087	0.5736217969093081	0	0	5.827688651218063	10.241993723070818	WNT5A
monovalent inorganic anion homeostasis (GO:0055083)	1/10	0.17248051825613087	0.5736217969093081	0	0	5.827688651218063	10.241993723070818	SLC12A5
myelin maintenance (GO:0043217)	1/10	0.17248051825613087	0.5736217969093081	0	0	5.827688651218063	10.241993723070818	PRX
negative regulation of cell-cell adhesion mediated by cadherin (GO:2000048)	1/10	0.17248051825613087	0.5736217969093081	0	0	5.827688651218063	10.241993723070818	NOTCH4
negative regulation of lymphocyte apoptotic process (GO:0070229)	1/10	0.17248051825613087	0.5736217969093081	0	0	5.827688651218063	10.241993723070818	AURKB
negative regulation of telomerase activity (GO:0051974)	1/10	0.17248051825613087	0.5736217969093081	0	0	5.827688651218063	10.241993723070818	SRC
negative regulation of viral-induced cytoplasmic pattern recognition receptor signaling pathway (GO:0039532)	1/10	0.17248051825613087	0.5736217969093081	0	0	5.827688651218063	10.241993723070818	DHX58
positive regulation of monocyte differentiation (GO:0045657)	1/10	0.17248051825613087	0.5736217969093081	0	0	5.827688651218063	10.241993723070818	FES
positive regulation of RIG-I signaling pathway (GO:1900246)	1/10	0.17248051825613087	0.5736217969093081	0	0	5.827688651218063	10.241993723070818	DHX58
regulation of protein-containing complex assembly (GO:0043254)	4/116	0.17373778067461249	0.5736217969093081	0	0	1.8784174046977282	3.287621402083091	HRK;CDT1;SRC;FNIP2
negative regulation of cell population proliferation (GO:0008285)	10/379	0.17663482621445564	0.5736217969093081	0	0	1.429706351858039	2.478640163829486	BTG4;AZGP1;CDKN1B;FABP6;WNK2;WNT5A;NEURL1;IFI35;IGFBP6;NUDT6
positive regulation of cell projection organization (GO:0031346)	4/117	0.17743082144919134	0.5736217969093081	0	0	1.8616988288051906	3.2192021123119754	PLXND1;FES;PTK7;WNT5A
regulation of cell development (GO:0060284)	2/41	0.17913093665593915	0.5736217969093081	0	0	2.692788891180312	4.630622778741906	HES7;ADGRA2
sensory perception of bitter taste (GO:0050913)	2/41	0.17913093665593915	0.5736217969093081	0	0	2.692788891180312	4.630622778741906	CALHM1;AZGP1
positive regulation of cation transmembrane transport (GO:1904064)	2/41	0.17913093665593915	0.5736217969093081	0	0	2.692788891180312	4.630622778741906	GABBR1;KCNN4
negative regulation of cellular process (GO:0048523)	14/566	0.17923300189054192	0.5736217969093081	0	0	1.3399875546991047	2.303530573976005	BTG4;CDKN1B;PLXND1;DUSP1;NOTCH4;PARP16;IFI35;NUDT6;AZGP1;PSRC1;FABP6;WNK2;NEURL1;IGFBP6
negative regulation of apoptotic signaling pathway (GO:2001234)	3/78	0.18025287054662276	0.5736217969093081	0	0	2.1021505376344085	3.601813332442216	SRC;RTKN2;CFLAR
regulation of protein binding (GO:0043393)	4/118	0.18115032515624543	0.5736217969093081	0	0	1.8452735612616447	3.1525171427745886	DTX3L;LRP1;AURKB;IFIT2
positive regulation of protein-containing complex assembly (GO:0031334)	4/118	0.18115032515624543	0.5736217969093081	0	0	1.8452735612616447	3.1525171427745886	HRK;CDT1;SRC;FNIP2
positive regulation of cell population proliferation (GO:0008284)	12/474	0.18187983514693085	0.5736217969093081	0	0	1.3711852885406604	2.337060623804103	MEIS1;RTKN2;WNT5A;KIF14;PIM1;FLT3LG;TET1;IL5RA;GAB2;TNFRSF11A;GLI1;IGF1R
positive regulation of cysteine-type endopeptidase activity involved in apoptotic process (GO:0043280)	4/119	0.18489564258864125	0.5736217969093081	0	0	1.829133950544943	3.087511724091021	HIP1;NLRC4;CFLAR;BBC3
axon development (GO:0061564)	3/79	0.18495366616804226	0.5736217969093081	0	0	2.0743845500848894	3.500834958206339	SPTBN4;NTNG2;VASH2
regulation of ion transport (GO:0043269)	3/79	0.18495366616804226	0.5736217969093081	0	0	2.0743845500848894	3.500834958206339	SPTBN4;CALHM1;P2RX4
calcium ion transmembrane import into cytosol (GO:0097553)	2/42	0.18589565124212648	0.5736217969093081	0	0	2.6253351206434314	4.417309529866734	ATP2B4;GRIN2B
ceramide biosynthetic process (GO:0046513)	2/42	0.18589565124212648	0.5736217969093081	0	0	2.6253351206434314	4.417309529866734	B3GALT4;TLCD3B
regulation of nervous system development (GO:0051960)	2/42	0.18589565124212648	0.5736217969093081	0	0	2.6253351206434314	4.417309529866734	HES7;KIF14
positive regulation of protein tyrosine kinase activity (GO:0061098)	2/42	0.18589565124212648	0.5736217969093081	0	0	2.6253351206434314	4.417309529866734	SRC;SRCIN1
potassium ion import across plasma membrane (GO:1990573)	2/42	0.18589565124212648	0.5736217969093081	0	0	2.6253351206434314	4.417309529866734	SLC12A5;HCN2
calcineurin-NFAT signaling cascade (GO:0033173)	1/11	0.1880042484056369	0.5736217969093081	0	0	5.244652406417113	8.765338888630843	NFATC4
carnitine shuttle (GO:0006853)	1/11	0.1880042484056369	0.5736217969093081	0	0	5.244652406417113	8.765338888630843	CPT1A
regulation of cytoplasmic transport (GO:1903649)	1/11	0.1880042484056369	0.5736217969093081	0	0	5.244652406417113	8.765338888630843	SRC
cell proliferation in forebrain (GO:0021846)	1/11	0.1880042484056369	0.5736217969093081	0	0	5.244652406417113	8.765338888630843	KIF14
regulation of lamellipodium morphogenesis (GO:2000392)	1/11	0.1880042484056369	0.5736217969093081	0	0	5.244652406417113	8.765338888630843	SRC
regulation of long-term neuronal synaptic plasticity (GO:0048169)	1/11	0.1880042484056369	0.5736217969093081	0	0	5.244652406417113	8.765338888630843	NEURL1
regulation of mast cell activation involved in immune response (GO:0033006)	1/11	0.1880042484056369	0.5736217969093081	0	0	5.244652406417113	8.765338888630843	FES
regulation of melanin biosynthetic process (GO:0048021)	1/11	0.1880042484056369	0.5736217969093081	0	0	5.244652406417113	8.765338888630843	ZEB2
regulation of mesenchymal cell proliferation (GO:0010464)	1/11	0.1880042484056369	0.5736217969093081	0	0	5.244652406417113	8.765338888630843	WNT5A
regulation of myeloid leukocyte mediated immunity (GO:0002886)	1/11	0.1880042484056369	0.5736217969093081	0	0	5.244652406417113	8.765338888630843	FES
regulation of phospholipase activity (GO:0010517)	1/11	0.1880042484056369	0.5736217969093081	0	0	5.244652406417113	8.765338888630843	LRP1
regulation of synapse maturation (GO:0090128)	1/11	0.1880042484056369	0.5736217969093081	0	0	5.244652406417113	8.765338888630843	NEURL1
glutathione biosynthetic process (GO:0006750)	1/11	0.1880042484056369	0.5736217969093081	0	0	5.244652406417113	8.765338888630843	CHAC1
hematopoietic stem cell proliferation (GO:0071425)	1/11	0.1880042484056369	0.5736217969093081	0	0	5.244652406417113	8.765338888630843	WNT5A
rhodopsin mediated signaling pathway (GO:0016056)	1/11	0.1880042484056369	0.5736217969093081	0	0	5.244652406417113	8.765338888630843	CNGA1
inhibitory synapse assembly (GO:1904862)	1/11	0.1880042484056369	0.5736217969093081	0	0	5.244652406417113	8.765338888630843	WNT5A
insulin-like growth factor receptor signaling pathway (GO:0048009)	1/11	0.1880042484056369	0.5736217969093081	0	0	5.244652406417113	8.765338888630843	IGF1R
ketone body metabolic process (GO:1902224)	1/11	0.1880042484056369	0.5736217969093081	0	0	5.244652406417113	8.765338888630843	BDH2
lipoprotein catabolic process (GO:0042159)	1/11	0.1880042484056369	0.5736217969093081	0	0	5.244652406417113	8.765338888630843	ABHD17C
lipoprotein localization (GO:0044872)	1/11	0.1880042484056369	0.5736217969093081	0	0	5.244652406417113	8.765338888630843	LRP1
synaptic vesicle transport (GO:0048489)	1/11	0.1880042484056369	0.5736217969093081	0	0	5.244652406417113	8.765338888630843	KIF5A
tetrahydrobiopterin metabolic process (GO:0046146)	1/11	0.1880042484056369	0.5736217969093081	0	0	5.244652406417113	8.765338888630843	PRKG2
midbrain dopaminergic neuron differentiation (GO:1904948)	1/11	0.1880042484056369	0.5736217969093081	0	0	5.244652406417113	8.765338888630843	WNT5A
miRNA mediated inhibition of translation (GO:0035278)	1/11	0.1880042484056369	0.5736217969093081	0	0	5.244652406417113	8.765338888630843	NOTCH4
negative regulation of bone remodeling (GO:0046851)	1/11	0.1880042484056369	0.5736217969093081	0	0	5.244652406417113	8.765338888630843	UBASH3B
negative regulation of nuclear division (GO:0051784)	1/11	0.1880042484056369	0.5736217969093081	0	0	5.244652406417113	8.765338888630843	FBXO43
negative regulation of platelet-derived growth factor receptor signaling pathway (GO:0010642)	1/11	0.1880042484056369	0.5736217969093081	0	0	5.244652406417113	8.765338888630843	LRP1
negative regulation of protein maturation (GO:1903318)	1/11	0.1880042484056369	0.5736217969093081	0	0	5.244652406417113	8.765338888630843	CHAC1
negative regulation of sprouting angiogenesis (GO:1903671)	1/11	0.1880042484056369	0.5736217969093081	0	0	5.244652406417113	8.765338888630843	E2F2
negative regulation of translation, ncRNA-mediated (GO:0040033)	1/11	0.1880042484056369	0.5736217969093081	0	0	5.244652406417113	8.765338888630843	NOTCH4
positive regulation of bone resorption (GO:0045780)	1/11	0.1880042484056369	0.5736217969093081	0	0	5.244652406417113	8.765338888630843	TNFRSF11A
positive regulation of integrin activation (GO:0033625)	1/11	0.1880042484056369	0.5736217969093081	0	0	5.244652406417113	8.765338888630843	SRC
positive regulation of lipid localization (GO:1905954)	1/11	0.1880042484056369	0.5736217969093081	0	0	5.244652406417113	8.765338888630843	LRP1
positive regulation of non-canonical Wnt signaling pathway (GO:2000052)	1/11	0.1880042484056369	0.5736217969093081	0	0	5.244652406417113	8.765338888630843	PLEKHA4
positive regulation of phospholipid transport (GO:2001140)	1/11	0.1880042484056369	0.5736217969093081	0	0	5.244652406417113	8.765338888630843	ABCB4
postsynapse assembly (GO:0099068)	1/11	0.1880042484056369	0.5736217969093081	0	0	5.244652406417113	8.765338888630843	WNT5A
regulation of cell-cell adhesion (GO:0022407)	2/43	0.1926958480384546	0.5736217969093081	0	0	2.5611717779376186	4.217333659161213	SRC;ADA
cellular response to retinoic acid (GO:0071300)	2/43	0.1926958480384546	0.5736217969093081	0	0	2.5611717779376186	4.217333659161213	PTK7;WNT5A
negative regulation of type I interferon production (GO:0032480)	2/43	0.1926958480384546	0.5736217969093081	0	0	2.5611717779376186	4.217333659161213	DHX58;UBE2L6
positive regulation of leukocyte mediated cytotoxicity (GO:0001912)	2/43	0.1926958480384546	0.5736217969093081	0	0	2.5611717779376186	4.217333659161213	AZGP1;CD1C
regulation of protein kinase B signaling (GO:0051896)	6/207	0.1940783002295696	0.5736217969093081	0	0	1.5713303401690732	2.5761860234910356	HIP1;P2RX4;SRC;FLT3LG;GAB2;IGF1R
response to amyloid-beta (GO:1904645)	2/44	0.1995278313931706	0.5736217969093081	0	0	2.500063832503511	4.029606751958036	LRP1;IGF1R
metal ion homeostasis (GO:0055065)	2/44	0.1995278313931706	0.5736217969093081	0	0	2.500063832503511	4.029606751958036	SLC12A5;TESMIN
neurotransmitter secretion (GO:0007269)	2/44	0.1995278313931706	0.5736217969093081	0	0	2.500063832503511	4.029606751958036	RIMS2;CPLX1
positive regulation of cell division (GO:0051781)	2/44	0.1995278313931706	0.5736217969093081	0	0	2.500063832503511	4.029606751958036	KIF14;AURKB
negative regulation of apoptotic process (GO:0043066)	12/485	0.20202147476432813	0.5736217969093081	0	0	1.3385284713364667	2.1408173751404935	FCMR;DDAH2;SRC;LAMP3;WNT5A;TYRO3;KIF14;PIM1;HSPB1;CFLAR;NFATC4;IGF1R
purine nucleotide biosynthetic process (GO:0006164)	1/12	0.20323752550787305	0.5736217969093081	0	0	4.767622751579971	7.596634299158939	ADA
ATP transport (GO:0015867)	1/12	0.20323752550787305	0.5736217969093081	0	0	4.767622751579971	7.596634299158939	CALHM1
attachment of mitotic spindle microtubules to kinetochore (GO:0051315)	1/12	0.20323752550787305	0.5736217969093081	0	0	4.767622751579971	7.596634299158939	CDT1
regulation of B cell apoptotic process (GO:0002902)	1/12	0.20323752550787305	0.5736217969093081	0	0	4.767622751579971	7.596634299158939	AURKB
calcineurin-mediated signaling (GO:0097720)	1/12	0.20323752550787305	0.5736217969093081	0	0	4.767622751579971	7.596634299158939	NFATC4
calcium ion-regulated exocytosis of neurotransmitter (GO:0048791)	1/12	0.20323752550787305	0.5736217969093081	0	0	4.767622751579971	7.596634299158939	RIMS2
carnitine metabolic process (GO:0009437)	1/12	0.20323752550787305	0.5736217969093081	0	0	4.767622751579971	7.596634299158939	CPT1A
catecholamine biosynthetic process (GO:0042423)	1/12	0.20323752550787305	0.5736217969093081	0	0	4.767622751579971	7.596634299158939	MOXD1
regulation of DNA-dependent DNA replication (GO:0090329)	1/12	0.20323752550787305	0.5736217969093081	0	0	4.767622751579971	7.596634299158939	CDT1
regulation of feeding behavior (GO:0060259)	1/12	0.20323752550787305	0.5736217969093081	0	0	4.767622751579971	7.596634299158939	GNB3
regulation of hemopoiesis (GO:1903706)	1/12	0.20323752550787305	0.5736217969093081	0	0	4.767622751579971	7.596634299158939	GFI1B
regulation of histone H3-K9 methylation (GO:0051570)	1/12	0.20323752550787305	0.5736217969093081	0	0	4.767622751579971	7.596634299158939	MYB
regulation of myoblast fusion (GO:1901739)	1/12	0.20323752550787305	0.5736217969093081	0	0	4.767622751579971	7.596634299158939	CFLAR
regulation of sensory perception (GO:0051931)	1/12	0.20323752550787305	0.5736217969093081	0	0	4.767622751579971	7.596634299158939	ACP3
regulation of sequestering of calcium ion (GO:0051282)	1/12	0.20323752550787305	0.5736217969093081	0	0	4.767622751579971	7.596634299158939	UBASH3B
exit from mitosis (GO:0010458)	1/12	0.20323752550787305	0.5736217969093081	0	0	4.767622751579971	7.596634299158939	UBE2C
hemidesmosome assembly (GO:0031581)	1/12	0.20323752550787305	0.5736217969093081	0	0	4.767622751579971	7.596634299158939	ITGB4
homocysteine metabolic process (GO:0050667)	1/12	0.20323752550787305	0.5736217969093081	0	0	4.767622751579971	7.596634299158939	CTH
sensory perception of taste (GO:0050909)	1/12	0.20323752550787305	0.5736217969093081	0	0	4.767622751579971	7.596634299158939	CALHM1
serine family amino acid biosynthetic process (GO:0009070)	1/12	0.20323752550787305	0.5736217969093081	0	0	4.767622751579971	7.596634299158939	CTH
magnesium ion transport (GO:0015693)	1/12	0.20323752550787305	0.5736217969093081	0	0	4.767622751579971	7.596634299158939	NIPAL2
thyroid hormone generation (GO:0006590)	1/12	0.20323752550787305	0.5736217969093081	0	0	4.767622751579971	7.596634299158939	TG
toll-like receptor 3 signaling pathway (GO:0034138)	1/12	0.20323752550787305	0.5736217969093081	0	0	4.767622751579971	7.596634299158939	SCIMP
morphogenesis of a polarized epithelium (GO:0001738)	1/12	0.20323752550787305	0.5736217969093081	0	0	4.767622751579971	7.596634299158939	CELSR1
negative regulation of calcineurin-mediated signaling (GO:0106057)	1/12	0.20323752550787305	0.5736217969093081	0	0	4.767622751579971	7.596634299158939	ATP2B4
negative regulation of calcineurin-NFAT signaling cascade (GO:0070885)	1/12	0.20323752550787305	0.5736217969093081	0	0	4.767622751579971	7.596634299158939	ATP2B4
negative regulation of cellular response to vascular endothelial growth factor stimulus (GO:1902548)	1/12	0.20323752550787305	0.5736217969093081	0	0	4.767622751579971	7.596634299158939	ATP2B4
negative regulation of heart contraction (GO:0045822)	1/12	0.20323752550787305	0.5736217969093081	0	0	4.767622751579971	7.596634299158939	SPTBN4
negative regulation of leukocyte chemotaxis (GO:0002689)	1/12	0.20323752550787305	0.5736217969093081	0	0	4.767622751579971	7.596634299158939	DUSP1
poly-N-acetyllactosamine biosynthetic process (GO:0030311)	1/12	0.20323752550787305	0.5736217969093081	0	0	4.767622751579971	7.596634299158939	B3GNT7
polyol transport (GO:0015791)	1/12	0.20323752550787305	0.5736217969093081	0	0	4.767622751579971	7.596634299158939	AQP3
positive regulation of cellular senescence (GO:2000774)	1/12	0.20323752550787305	0.5736217969093081	0	0	4.767622751579971	7.596634299158939	CGAS
positive regulation of leukocyte proliferation (GO:0070665)	1/12	0.20323752550787305	0.5736217969093081	0	0	4.767622751579971	7.596634299158939	IL5RA
positive regulation of protein maturation (GO:1903319)	1/12	0.20323752550787305	0.5736217969093081	0	0	4.767622751579971	7.596634299158939	NLRC4
positive regulation of sodium ion transmembrane transport (GO:1902307)	1/12	0.20323752550787305	0.5736217969093081	0	0	4.767622751579971	7.596634299158939	WNK2
positive regulation of ubiquitin protein ligase activity (GO:1904668)	1/12	0.20323752550787305	0.5736217969093081	0	0	4.767622751579971	7.596634299158939	UBE2C
presynapse organization (GO:0099172)	1/12	0.20323752550787305	0.5736217969093081	0	0	4.767622751579971	7.596634299158939	WNT5A
protein auto-ADP-ribosylation (GO:0070213)	1/12	0.20323752550787305	0.5736217969093081	0	0	4.767622751579971	7.596634299158939	PARP16
protein localization to condensed chromosome (GO:1903083)	1/12	0.20323752550787305	0.5736217969093081	0	0	4.767622751579971	7.596634299158939	AURKB
regulation of interleukin-1 beta production (GO:0032651)	3/83	0.20406394318414053	0.5736217969093081	0	0	1.9702620967741935	3.13138067406384	WNT5A;HSPB1;NLRC4
glycoprotein biosynthetic process (GO:0009101)	3/83	0.20406394318414053	0.5736217969093081	0	0	1.9702620967741935	3.13138067406384	B3GNT7;B3GNT5;B3GALT4
amino acid transmembrane transport (GO:0003333)	2/45	0.20638803109019113	0.5736217969093081	0	0	2.441798117089594	3.8531506795403554	TSPO2;SLC7A11
regulation of pri-miRNA transcription by RNA polymerase II (GO:1902893)	2/45	0.20638803109019113	0.5736217969093081	0	0	2.441798117089594	3.8531506795403554	NFIB;NFATC4
microtubule bundle formation (GO:0001578)	2/45	0.20638803109019113	0.5736217969093081	0	0	2.441798117089594	3.8531506795403554	PSRC1;KIF20A
positive regulation of chemotaxis (GO:0050921)	2/45	0.20638803109019113	0.5736217969093081	0	0	2.441798117089594	3.8531506795403554	P2RX4;HSPB1
circulatory system development (GO:0072359)	4/126	0.21178082264833653	0.5736217969093081	0	0	1.7235650214307807	2.6753234769746808	CDKN1B;NOTCH4;CRIP1;POU6F1
regulation of telomerase activity (GO:0051972)	2/46	0.2132729989568635	0.5736217969093081	0	0	2.386180843285401	3.6870842812006512	SRC;AURKB
positive regulation of response to stimulus (GO:0048584)	2/46	0.2132729989568635	0.5736217969093081	0	0	2.386180843285401	3.6870842812006512	WNT5A;CGAS
Wnt signaling pathway, planar cell polarity pathway (GO:0060071)	3/85	0.21378494025832345	0.5736217969093081	0	0	1.922010228166798	2.9652480142501205	FZD2;WNT5A;CELSR1
negative regulation of transcription by RNA polymerase II (GO:0000122)	16/684	0.21601701162009224	0.5736217969093081	0	0	1.2647907527563258	1.9381629677947514	NOTCH4;AEBP1;PARP9;AURKB;NFATC4;POU6F1;GLIS2;ZEB2;GFI1B;NFIB;MYB;ZNF219;HESX1;FNIP2;JDP2;E2F8
pteridine-containing compound metabolic process (GO:0042558)	1/13	0.2181857696373747	0.5736217969093081	0	0	4.370098039215686	6.6530740719750145	PRKG2
purine-containing compound salvage (GO:0043101)	1/13	0.2181857696373747	0.5736217969093081	0	0	4.370098039215686	6.6530740719750145	ADA
cellular component maintenance (GO:0043954)	1/13	0.2181857696373747	0.5736217969093081	0	0	4.370098039215686	6.6530740719750145	IGF1R
central nervous system neuron axonogenesis (GO:0021955)	1/13	0.2181857696373747	0.5736217969093081	0	0	4.370098039215686	6.6530740719750145	SPTBN4
regulation of mitotic cell cycle spindle assembly checkpoint (GO:0090266)	1/13	0.2181857696373747	0.5736217969093081	0	0	4.370098039215686	6.6530740719750145	DUSP1
embryonic hemopoiesis (GO:0035162)	1/13	0.2181857696373747	0.5736217969093081	0	0	4.370098039215686	6.6530740719750145	FLT3LG
entry into host (GO:0044409)	1/13	0.2181857696373747	0.5736217969093081	0	0	4.370098039215686	6.6530740719750145	SRC
relaxation of cardiac muscle (GO:0055119)	1/13	0.2181857696373747	0.5736217969093081	0	0	4.370098039215686	6.6530740719750145	P2RX4
response to muramyl dipeptide (GO:0032495)	1/13	0.2181857696373747	0.5736217969093081	0	0	4.370098039215686	6.6530740719750145	VIM
response to UV-B (GO:0010224)	1/13	0.2181857696373747	0.5736217969093081	0	0	4.370098039215686	6.6530740719750145	CRIP1
semaphorin-plexin signaling pathway involved in neuron projection guidance (GO:1902285)	1/13	0.2181857696373747	0.5736217969093081	0	0	4.370098039215686	6.6530740719750145	PLXND1
intracellular sterol transport (GO:0032366)	1/13	0.2181857696373747	0.5736217969093081	0	0	4.370098039215686	6.6530740719750145	TSPO2
intraciliary retrograde transport (GO:0035721)	1/13	0.2181857696373747	0.5736217969093081	0	0	4.370098039215686	6.6530740719750145	CILK1
kinetochore organization (GO:0051383)	1/13	0.2181857696373747	0.5736217969093081	0	0	4.370098039215686	6.6530740719750145	CDT1
macrophage activation involved in immune response (GO:0002281)	1/13	0.2181857696373747	0.5736217969093081	0	0	4.370098039215686	6.6530740719750145	IFI35
synaptic vesicle localization (GO:0097479)	1/13	0.2181857696373747	0.5736217969093081	0	0	4.370098039215686	6.6530740719750145	KIF5A
myelination in peripheral nervous system (GO:0022011)	1/13	0.2181857696373747	0.5736217969093081	0	0	4.370098039215686	6.6530740719750145	PRX
negative regulation of gluconeogenesis (GO:0045721)	1/13	0.2181857696373747	0.5736217969093081	0	0	4.370098039215686	6.6530740719750145	ERFE
negative regulation of mononuclear cell migration (GO:0071676)	1/13	0.2181857696373747	0.5736217969093081	0	0	4.370098039215686	6.6530740719750145	DUSP1
pathway-restricted SMAD protein phosphorylation (GO:0060389)	1/13	0.2181857696373747	0.5736217969093081	0	0	4.370098039215686	6.6530740719750145	GDF7
plasma membrane tubulation (GO:0097320)	1/13	0.2181857696373747	0.5736217969093081	0	0	4.370098039215686	6.6530740719750145	PACSIN3
poly-N-acetyllactosamine metabolic process (GO:0030309)	1/13	0.2181857696373747	0.5736217969093081	0	0	4.370098039215686	6.6530740719750145	B3GNT7
positive regulation of calcium-mediated signaling (GO:0050850)	1/13	0.2181857696373747	0.5736217969093081	0	0	4.370098039215686	6.6530740719750145	P2RX4
positive regulation of cell aging (GO:0090343)	1/13	0.2181857696373747	0.5736217969093081	0	0	4.370098039215686	6.6530740719750145	CGAS
positive regulation of insulin receptor signaling pathway (GO:0046628)	1/13	0.2181857696373747	0.5736217969093081	0	0	4.370098039215686	6.6530740719750145	ERFE
positive regulation of transporter activity (GO:0032411)	1/13	0.2181857696373747	0.5736217969093081	0	0	4.370098039215686	6.6530740719750145	SYNGR3
protein heterotetramerization (GO:0051290)	1/13	0.2181857696373747	0.5736217969093081	0	0	4.370098039215686	6.6530740719750145	GRIN2B
regulation of neuron death (GO:1901214)	3/86	0.21868238421276373	0.5736217969093081	0	0	1.8987563155849203	2.8863657462215677	WNT5A;KIF14;GRIN2B
regulation of Ras protein signal transduction (GO:0046578)	3/86	0.21868238421276373	0.5736217969093081	0	0	1.8987563155849203	2.8863657462215677	RASGRF1;KIF14;KBTBD7
positive regulation of endothelial cell migration (GO:0010595)	3/86	0.21868238421276373	0.5736217969093081	0	0	1.8987563155849203	2.8863657462215677	P2RX4;WNT5A;HSPB1
regulation of protein localization to nucleus (GO:1900180)	2/47	0.22017940557840956	0.5736217969093081	0	0	2.3330354483169495	3.530611905308125	DTX3L;PARP9
positive regulation of neuron death (GO:1901216)	2/47	0.22017940557840956	0.5736217969093081	0	0	2.3330354483169495	3.530611905308125	WNT5A;GRIN2B
calcium ion transmembrane transport (GO:0070588)	3/87	0.22360276997424974	0.5736217969093081	0	0	1.8760560675883255	2.810114647588848	P2RX4;ATP2B4;GRIN2B
sodium ion transmembrane transport (GO:0035725)	3/87	0.22360276997424974	0.5736217969093081	0	0	1.8760560675883255	2.810114647588848	SCN8A;SLC9A9;HCN2
negative regulation of angiogenesis (GO:0016525)	3/87	0.22360276997424974	0.5736217969093081	0	0	1.8760560675883255	2.810114647588848	ATP2B4;FOXJ2;E2F2
Golgi to plasma membrane transport (GO:0006893)	2/48	0.22710403699861567	0.5736217969093081	0	0	2.2822007226949528	3.383013517295292	RAB26;SPTBN1
negative regulation of mitotic cell cycle (GO:0045930)	2/48	0.22710403699861567	0.5736217969093081	0	0	2.2822007226949528	3.383013517295292	BTG4;CDKN1B
positive regulation of blood vessel endothelial cell migration (GO:0043536)	2/48	0.22710403699861567	0.5736217969093081	0	0	2.2822007226949528	3.383013517295292	P2RX4;HSPB1
positive regulation of endocytosis (GO:0045807)	2/48	0.22710403699861567	0.5736217969093081	0	0	2.2822007226949528	3.383013517295292	HIP1;LRP1
protein glycosylation (GO:0006486)	4/130	0.22761103352541898	0.5736217969093081	0	0	1.6685063962691995	2.469584848912817	B3GNT7;B3GNT5;B3GALT4;TET1
regulation of establishment of planar polarity (GO:0090175)	3/88	0.22854484777741252	0.5736217969093081	0	0	1.853889943074004	2.736383857195761	FZD2;WNT5A;CELSR1
sensory perception of mechanical stimulus (GO:0050954)	3/88	0.22854484777741252	0.5736217969093081	0	0	1.853889943074004	2.736383857195761	SPTBN4;P2RX4;CCDC50
positive regulation of neuron projection development (GO:0010976)	3/88	0.22854484777741252	0.5736217969093081	0	0	1.853889943074004	2.736383857195761	FES;PTK7;WNT5A
cation transport (GO:0006812)	5/174	0.22872508636155875	0.5736217969093081	0	0	1.5557332480409403	2.2950713491656303	CALHM1;SLC25A29;SCN8A;KCNA3;KCNN4
regulation of transcription, DNA-templated (GO:0006355)	47/2244	0.22948577977881987	0.5736217969093081	0	0	1.1366886108551573	1.6731081222426478	ZNF230;ZNF571;CDKN1B;ZNF570;ONECUT2;SATB2;NOTCH4;FOXO6;MYRFL;IKZF2;GLI1;HOXA13;IKZF4;GLIS2;ZNF280D;SCML4;ZNF649;MYB;HESX1;ZNF569;E2F2;OTX1;HOXA4;PURG;E2F8;HES7;CDT1;FZD2;DTX3L;WNT5A;FOXJ2;ATP2B4;PARP9;NFATC4;POU6F1;GDF7;MLLT11;ZEB2;GFI1B;MEIS1;PSRC1;NFIB;ZNF219;TESMIN;HOXB7;ZNF157;JDP2
activation of cysteine-type endopeptidase activity (GO:0097202)	1/14	0.2328543000621769	0.5736217969093081	0	0	4.033730974907446	5.878526948523333	NLRC4
antigen processing and presentation of endogenous peptide antigen (GO:0002483)	1/14	0.2328543000621769	0.5736217969093081	0	0	4.033730974907446	5.878526948523333	AZGP1
aorta development (GO:0035904)	1/14	0.2328543000621769	0.5736217969093081	0	0	4.033730974907446	5.878526948523333	LRP1
regulation of cAMP-dependent protein kinase activity (GO:2000479)	1/14	0.2328543000621769	0.5736217969093081	0	0	4.033730974907446	5.878526948523333	ATP2B4
branching involved in blood vessel morphogenesis (GO:0001569)	1/14	0.2328543000621769	0.5736217969093081	0	0	4.033730974907446	5.878526948523333	NOTCH4
calcium ion import across plasma membrane (GO:0098703)	1/14	0.2328543000621769	0.5736217969093081	0	0	4.033730974907446	5.878526948523333	ATP2B4
regulation of cell projection organization (GO:0031344)	1/14	0.2328543000621769	0.5736217969093081	0	0	4.033730974907446	5.878526948523333	NTNG2
carbohydrate transport (GO:0008643)	1/14	0.2328543000621769	0.5736217969093081	0	0	4.033730974907446	5.878526948523333	AQP3
cellular copper ion homeostasis (GO:0006878)	1/14	0.2328543000621769	0.5736217969093081	0	0	4.033730974907446	5.878526948523333	MT2A
regulation of DNA methylation-dependent heterochromatin assembly (GO:0090308)	1/14	0.2328543000621769	0.5736217969093081	0	0	4.033730974907446	5.878526948523333	TET1
regulation of histone methylation (GO:0031060)	1/14	0.2328543000621769	0.5736217969093081	0	0	4.033730974907446	5.878526948523333	TET1
ceramide transport (GO:0035627)	1/14	0.2328543000621769	0.5736217969093081	0	0	4.033730974907446	5.878526948523333	ABCB4
regulation of macrophage cytokine production (GO:0010935)	1/14	0.2328543000621769	0.5736217969093081	0	0	4.033730974907446	5.878526948523333	WNT5A
covalent chromatin modification (GO:0016569)	1/14	0.2328543000621769	0.5736217969093081	0	0	4.033730974907446	5.878526948523333	AURKB
detection of bacterium (GO:0016045)	1/14	0.2328543000621769	0.5736217969093081	0	0	4.033730974907446	5.878526948523333	NLRC4
regulation of protein kinase C signaling (GO:0090036)	1/14	0.2328543000621769	0.5736217969093081	0	0	4.033730974907446	5.878526948523333	WNT5A
regulation of response to interferon-gamma (GO:0060330)	1/14	0.2328543000621769	0.5736217969093081	0	0	4.033730974907446	5.878526948523333	PARP9
regulation of sensory perception of pain (GO:0051930)	1/14	0.2328543000621769	0.5736217969093081	0	0	4.033730974907446	5.878526948523333	ACP3
genitalia development (GO:0048806)	1/14	0.2328543000621769	0.5736217969093081	0	0	4.033730974907446	5.878526948523333	WNT5A
relaxation of muscle (GO:0090075)	1/14	0.2328543000621769	0.5736217969093081	0	0	4.033730974907446	5.878526948523333	P2RX4
response to chemokine (GO:1990868)	1/14	0.2328543000621769	0.5736217969093081	0	0	4.033730974907446	5.878526948523333	DUSP1
secondary palate development (GO:0062009)	1/14	0.2328543000621769	0.5736217969093081	0	0	4.033730974907446	5.878526948523333	WNT5A
steroid catabolic process (GO:0006706)	1/14	0.2328543000621769	0.5736217969093081	0	0	4.033730974907446	5.878526948523333	HSD17B14
negative regulation of smooth muscle cell migration (GO:0014912)	1/14	0.2328543000621769	0.5736217969093081	0	0	4.033730974907446	5.878526948523333	LRP1
neurotransmitter biosynthetic process (GO:0042136)	1/14	0.2328543000621769	0.5736217969093081	0	0	4.033730974907446	5.878526948523333	MOXD1
peptidyl-serine dephosphorylation (GO:0070262)	1/14	0.2328543000621769	0.5736217969093081	0	0	4.033730974907446	5.878526948523333	DUSP1
positive regulation of brown fat cell differentiation (GO:0090336)	1/14	0.2328543000621769	0.5736217969093081	0	0	4.033730974907446	5.878526948523333	PIM1
positive regulation of cellular response to insulin stimulus (GO:1900078)	1/14	0.2328543000621769	0.5736217969093081	0	0	4.033730974907446	5.878526948523333	ERFE
positive regulation of insulin secretion involved in cellular response to glucose stimulus (GO:0035774)	1/14	0.2328543000621769	0.5736217969093081	0	0	4.033730974907446	5.878526948523333	BAIAP3
positive regulation of leukocyte degranulation (GO:0043302)	1/14	0.2328543000621769	0.5736217969093081	0	0	4.033730974907446	5.878526948523333	GAB2
positive regulation of protein-containing complex disassembly (GO:0043243)	1/14	0.2328543000621769	0.5736217969093081	0	0	4.033730974907446	5.878526948523333	IGF1R
positive regulation of sodium ion transmembrane transporter activity (GO:2000651)	1/14	0.2328543000621769	0.5736217969093081	0	0	4.033730974907446	5.878526948523333	WNK2
positive regulation of T cell chemotaxis (GO:0010820)	1/14	0.2328543000621769	0.5736217969093081	0	0	4.033730974907446	5.878526948523333	WNT5A
positive regulation of T cell receptor signaling pathway (GO:0050862)	1/14	0.2328543000621769	0.5736217969093081	0	0	4.033730974907446	5.878526948523333	KCNN4
positive regulation of T-helper cell differentiation (GO:0045624)	1/14	0.2328543000621769	0.5736217969093081	0	0	4.033730974907446	5.878526948523333	MYB
protein localization to kinetochore (GO:0034501)	1/14	0.2328543000621769	0.5736217969093081	0	0	4.033730974907446	5.878526948523333	AURKB
regulation of cation channel activity (GO:2001257)	3/89	0.2335073815897117	0.5736217969093081	0	0	1.832239309827457	2.6650682781871535	FGF14;JSRP1;GRIN2B
regulation of type I interferon production (GO:0032479)	3/89	0.2335073815897117	0.5736217969093081	0	0	1.832239309827457	2.6650682781871535	DHX58;CGAS;UBE2L6
positive regulation of inflammatory response (GO:0050729)	3/89	0.2335073815897117	0.5736217969093081	0	0	1.832239309827457	2.6650682781871535	WNT5A;NINJ1;IFI35
regulation of stress-activated MAPK cascade (GO:0032872)	2/49	0.2340437916944734	0.5736217969093081	0	0	2.233529176886658	3.2436361294998663	SCIMP;IGF1R
mitotic cytokinesis (GO:0000281)	2/49	0.2340437916944734	0.5736217969093081	0	0	2.233529176886658	3.2436361294998663	KIF20A;SPTBN1
negative regulation of signal transduction (GO:0009968)	7/267	0.23633495592199077	0.5736217969093081	0	0	1.416753762541806	2.043674634823668	MMP14;UBASH3B;LRP1;NEURL1;TYRO3;CHAC1;GLIS2
protein polyubiquitination (GO:0000209)	8/314	0.23802775809467266	0.5736217969093081	0	0	1.3762176987052768	1.9753788202423253	HACE1;DTX3L;NHLRC4;UBE2C;FBXO2;UBE2L6;KBTBD7;FBXO32
amino acid transport (GO:0006865)	2/50	0.24099567739503508	0.5736217969093081	0	0	2.186885612153709	3.1118863570443116	SLC25A29;SLC7A11
regulation of mitotic cell cycle (GO:0007346)	5/178	0.24254125390823256	0.5736217969093081	0	0	1.5194500859240743	2.1524278658868146	BTG4;CDKN1B;UBE2C;CDC25C;FBXO43
regulation of actin cytoskeleton organization (GO:0032956)	3/91	0.24348894451227315	0.5736217969093081	0	0	1.7904142228739004	2.529289060346593	LRP1;CELSR1;IQGAP3
acute-phase response (GO:0006953)	1/15	0.24724833704201674	0.5736217969093081	0	0	3.7454163483575247	5.233702607908174	APOL2
calcium ion import into cytosol (GO:1902656)	1/15	0.24724833704201674	0.5736217969093081	0	0	3.7454163483575247	5.233702607908174	ATP2B4
cardiac myofibril assembly (GO:0055003)	1/15	0.24724833704201674	0.5736217969093081	0	0	3.7454163483575247	5.233702607908174	NEBL
regulation of dephosphorylation (GO:0035303)	1/15	0.24724833704201674	0.5736217969093081	0	0	3.7454163483575247	5.233702607908174	SRC
cellular response to ATP (GO:0071318)	1/15	0.24724833704201674	0.5736217969093081	0	0	3.7454163483575247	5.233702607908174	P2RX4
cellular response to exogenous dsRNA (GO:0071360)	1/15	0.24724833704201674	0.5736217969093081	0	0	3.7454163483575247	5.233702607908174	CGAS
regulation of extracellular matrix disassembly (GO:0010715)	1/15	0.24724833704201674	0.5736217969093081	0	0	3.7454163483575247	5.233702607908174	LRP1
clathrin coat assembly (GO:0048268)	1/15	0.24724833704201674	0.5736217969093081	0	0	3.7454163483575247	5.233702607908174	HIP1
contractile actin filament bundle assembly (GO:0030038)	1/15	0.24724833704201674	0.5736217969093081	0	0	3.7454163483575247	5.233702607908174	SRC
endoderm development (GO:0007492)	1/15	0.24724833704201674	0.5736217969093081	0	0	3.7454163483575247	5.233702607908174	DUSP1
endoplasmic reticulum tubular network organization (GO:0071786)	1/15	0.24724833704201674	0.5736217969093081	0	0	3.7454163483575247	5.233702607908174	REEP2
regulation of sequestering of triglyceride (GO:0010889)	1/15	0.24724833704201674	0.5736217969093081	0	0	3.7454163483575247	5.233702607908174	PLIN2
regulation of synaptic transmission, GABAergic (GO:0032228)	1/15	0.24724833704201674	0.5736217969093081	0	0	3.7454163483575247	5.233702607908174	BAIAP3
regulation of T cell chemotaxis (GO:0010819)	1/15	0.24724833704201674	0.5736217969093081	0	0	3.7454163483575247	5.233702607908174	WNT5A
ganglioside biosynthetic process (GO:0001574)	1/15	0.24724833704201674	0.5736217969093081	0	0	3.7454163483575247	5.233702607908174	B3GALT4
response to ethanol (GO:0045471)	1/15	0.24724833704201674	0.5736217969093081	0	0	3.7454163483575247	5.233702607908174	GRIN2B
intracellular cholesterol transport (GO:0032367)	1/15	0.24724833704201674	0.5736217969093081	0	0	3.7454163483575247	5.233702607908174	TSPO2
stress fiber assembly (GO:0043149)	1/15	0.24724833704201674	0.5736217969093081	0	0	3.7454163483575247	5.233702607908174	SRC
macrophage migration (GO:1905517)	1/15	0.24724833704201674	0.5736217969093081	0	0	3.7454163483575247	5.233702607908174	P2RX4
T cell proliferation (GO:0042098)	1/15	0.24724833704201674	0.5736217969093081	0	0	3.7454163483575247	5.233702607908174	BTN3A1
mitotic recombination (GO:0006312)	1/15	0.24724833704201674	0.5736217969093081	0	0	3.7454163483575247	5.233702607908174	DMC1
negative regulation of leukocyte activation (GO:0002695)	1/15	0.24724833704201674	0.5736217969093081	0	0	3.7454163483575247	5.233702607908174	CD84
negative regulation of protein processing (GO:0010955)	1/15	0.24724833704201674	0.5736217969093081	0	0	3.7454163483575247	5.233702607908174	CHAC1
negative regulation of ubiquitin-protein transferase activity (GO:0051444)	1/15	0.24724833704201674	0.5736217969093081	0	0	3.7454163483575247	5.233702607908174	DTX3L
nitric oxide biosynthetic process (GO:0006809)	1/15	0.24724833704201674	0.5736217969093081	0	0	3.7454163483575247	5.233702607908174	DDAH2
peptidyl-tyrosine autophosphorylation (GO:0038083)	1/15	0.24724833704201674	0.5736217969093081	0	0	3.7454163483575247	5.233702607908174	IGF1R
photoreceptor cell development (GO:0042461)	1/15	0.24724833704201674	0.5736217969093081	0	0	3.7454163483575247	5.233702607908174	CDHR1
phototransduction, visible light (GO:0007603)	1/15	0.24724833704201674	0.5736217969093081	0	0	3.7454163483575247	5.233702607908174	CNGA1
placenta development (GO:0001890)	1/15	0.24724833704201674	0.5736217969093081	0	0	3.7454163483575247	5.233702607908174	E2F8
positive regulation of cell killing (GO:0031343)	1/15	0.24724833704201674	0.5736217969093081	0	0	3.7454163483575247	5.233702607908174	WNT5A
positive regulation of histone H3-K4 methylation (GO:0051571)	1/15	0.24724833704201674	0.5736217969093081	0	0	3.7454163483575247	5.233702607908174	MYB
positive regulation of membrane protein ectodomain proteolysis (GO:0051044)	1/15	0.24724833704201674	0.5736217969093081	0	0	3.7454163483575247	5.233702607908174	PACSIN3
positive regulation of pattern recognition receptor signaling pathway (GO:0062208)	1/15	0.24724833704201674	0.5736217969093081	0	0	3.7454163483575247	5.233702607908174	DHX58
positive regulation of response to cytokine stimulus (GO:0060760)	1/15	0.24724833704201674	0.5736217969093081	0	0	3.7454163483575247	5.233702607908174	WNT5A
positive regulation of sprouting angiogenesis (GO:1903672)	1/15	0.24724833704201674	0.5736217969093081	0	0	3.7454163483575247	5.233702607908174	S100A1
regulation of axonogenesis (GO:0050770)	2/51	0.2479568082199314	0.5736217969093081	0	0	2.142145866389451	2.9872239281512467	PLXND1;KIF13B
regulation of protein modification process (GO:0031399)	2/51	0.2479568082199314	0.5736217969093081	0	0	2.142145866389451	2.9872239281512467	HSPB1;FNIP2
regulation of smoothened signaling pathway (GO:0008589)	2/51	0.2479568082199314	0.5736217969093081	0	0	2.142145866389451	2.9872239281512467	GLI1;GLIS2
inositol lipid-mediated signaling (GO:0048017)	2/51	0.2479568082199314	0.5736217969093081	0	0	2.142145866389451	2.9872239281512467	GAB2;IGF1R
intrinsic apoptotic signaling pathway in response to DNA damage (GO:0008630)	2/51	0.2479568082199314	0.5736217969093081	0	0	2.142145866389451	2.9872239281512467	CRIP1;FNIP2
positive regulation of cellular component biogenesis (GO:0044089)	3/92	0.24850557380616997	0.5741446958456836	0	0	1.7702065965929685	2.4646409492627184	HRK;CDT1;FNIP2
negative regulation of inflammatory response to antigenic stimulus (GO:0002862)	4/136	0.251882788872193	0.5780553160786744	0	0	1.5921751204770074	2.195277400341756	GPR176;GPR15;SRC;CD247
regulation of heart contraction (GO:0008016)	3/93	0.2535378601814822	0.5780553160786744	0	0	1.750448028673835	2.402038509045732	P2RX4;S100A1;ATP2B4
regulation of release of sequestered calcium ion into cytosol (GO:0051279)	2/52	0.2549244015812575	0.5780553160786744	0	0	2.099195710455764	2.8691560150545414	JSRP1;UBASH3B
regulation of telomere maintenance via telomerase (GO:0032210)	2/52	0.2549244015812575	0.5780553160786744	0	0	2.099195710455764	2.8691560150545414	SRC;AURKB
glycolipid metabolic process (GO:0006664)	2/52	0.2549244015812575	0.5780553160786744	0	0	2.099195710455764	2.8691560150545414	GALC;B3GNT5
sprouting angiogenesis (GO:0002040)	2/52	0.2549244015812575	0.5780553160786744	0	0	2.099195710455764	2.8691560150545414	ADGRA2;E2F8
negative regulation of cellular biosynthetic process (GO:0031327)	2/52	0.2549244015812575	0.5780553160786744	0	0	2.099195710455764	2.8691560150545414	ATP2B4;ERFE
negative regulation of protein-containing complex assembly (GO:0031333)	2/52	0.2549244015812575	0.5780553160786744	0	0	2.099195710455764	2.8691560150545414	SRC;KIF14
regulation of inflammatory response to antigenic stimulus (GO:0002861)	4/137	0.2559812381650717	0.5780553160786744	0	0	1.5801228137729768	2.1531561307834517	GPR176;GPR15;SRC;CD247
regulation of kinase activity (GO:0043549)	3/94	0.25858464175096113	0.5780553160786744	0	0	1.7311237149946828	2.341400574311574	CDKN1B;TYRO3;IGF1R
regulation of amyloid-beta clearance (GO:1900221)	1/16	0.2613730036096784	0.5780553160786744	0	0	3.4955436720142603	4.690344126513973	LRP1
basement membrane organization (GO:0071711)	1/16	0.2613730036096784	0.5780553160786744	0	0	3.4955436720142603	4.690344126513973	NTNG2
regulation of cellular carbohydrate metabolic process (GO:0010675)	1/16	0.2613730036096784	0.5780553160786744	0	0	3.4955436720142603	4.690344126513973	GNB3
regulation of granulocyte macrophage colony-stimulating factor production (GO:0032645)	1/16	0.2613730036096784	0.5780553160786744	0	0	3.4955436720142603	4.690344126513973	CD84
regulation of mitotic sister chromatid separation (GO:0010965)	1/16	0.2613730036096784	0.5780553160786744	0	0	3.4955436720142603	4.690344126513973	UBE2C
regulation of monocyte differentiation (GO:0045655)	1/16	0.2613730036096784	0.5780553160786744	0	0	3.4955436720142603	4.690344126513973	FES
digestive tract morphogenesis (GO:0048546)	1/16	0.2613730036096784	0.5780553160786744	0	0	3.4955436720142603	4.690344126513973	GLI1
regulation of neurotransmitter transport (GO:0051588)	1/16	0.2613730036096784	0.5780553160786744	0	0	3.4955436720142603	4.690344126513973	CPLX1
regulation of phosphate metabolic process (GO:0019220)	1/16	0.2613730036096784	0.5780553160786744	0	0	3.4955436720142603	4.690344126513973	GNB3
regulation of systemic arterial blood pressure (GO:0003073)	1/16	0.2613730036096784	0.5780553160786744	0	0	3.4955436720142603	4.690344126513973	KLK1
glycosphingolipid biosynthetic process (GO:0006688)	1/16	0.2613730036096784	0.5780553160786744	0	0	3.4955436720142603	4.690344126513973	B3GALT4
response to organophosphorus (GO:0046683)	1/16	0.2613730036096784	0.5780553160786744	0	0	3.4955436720142603	4.690344126513973	P2RX4
retrograde axonal transport (GO:0008090)	1/16	0.2613730036096784	0.5780553160786744	0	0	3.4955436720142603	4.690344126513973	KIF5A
serine family amino acid metabolic process (GO:0009069)	1/16	0.2613730036096784	0.5780553160786744	0	0	3.4955436720142603	4.690344126513973	CTH
killing by host of symbiont cells (GO:0051873)	1/16	0.2613730036096784	0.5780553160786744	0	0	3.4955436720142603	4.690344126513973	CAMP
male meiosis I (GO:0007141)	1/16	0.2613730036096784	0.5780553160786744	0	0	3.4955436720142603	4.690344126513973	FOXJ2
negative regulation of anoikis (GO:2000811)	1/16	0.2613730036096784	0.5780553160786744	0	0	3.4955436720142603	4.690344126513973	SRC
negative regulation of cell-substrate junction organization (GO:0150118)	1/16	0.2613730036096784	0.5780553160786744	0	0	3.4955436720142603	4.690344126513973	SRC
negative regulation of epithelial cell differentiation (GO:0030857)	1/16	0.2613730036096784	0.5780553160786744	0	0	3.4955436720142603	4.690344126513973	NOTCH4
negative regulation of focal adhesion assembly (GO:0051895)	1/16	0.2613730036096784	0.5780553160786744	0	0	3.4955436720142603	4.690344126513973	SRC
nitric oxide metabolic process (GO:0046209)	1/16	0.2613730036096784	0.5780553160786744	0	0	3.4955436720142603	4.690344126513973	DDAH2
positive regulation of collagen biosynthetic process (GO:0032967)	1/16	0.2613730036096784	0.5780553160786744	0	0	3.4955436720142603	4.690344126513973	VIM
positive regulation of myeloid leukocyte cytokine production involved in immune response (GO:0061081)	1/16	0.2613730036096784	0.5780553160786744	0	0	3.4955436720142603	4.690344126513973	WNT5A
epidermal cell differentiation (GO:0009913)	2/53	0.26189577558145677	0.5780553160786744	0	0	2.0579298743626135	2.7572322621781393	WNT5A;GLI1
negative regulation of cysteine-type endopeptidase activity (GO:2000117)	2/53	0.26189577558145677	0.5780553160786744	0	0	2.0579298743626135	2.7572322621781393	SRC;LAMP3
positive regulation of NIK/NF-kappaB signaling (GO:1901224)	2/53	0.26189577558145677	0.5780553160786744	0	0	2.0579298743626135	2.7572322621781393	RTKN2;IFI35
regulation of cell cycle phase transition (GO:1901987)	3/95	0.26364477231421646	0.5811946095997411	0	0	1.712219495091164	2.2826499424168496	CDKN1B;UBE2C;ATP2B4
regulation of cellular component organization (GO:0051128)	4/139	0.2642179838552399	0.5817373679189007	0	0	1.5565538584406509	2.071743331059287	HIP1;WNT5A;KIF14;PACSIN3
regulation of potassium ion transmembrane transport (GO:1901379)	2/54	0.26886834598464454	0.5851290609286643	0	0	2.0182511858115073	2.65104042150431	GABBR1;KCNN4
regulation of small GTPase mediated signal transduction (GO:0051056)	4/141	0.2725036857348088	0.5851290609286643	0	0	1.5336730477895606	1.99393314414926	ARHGAP9;SRC;PLEKHG5;RASGRF1
purine ribonucleotide transport (GO:0015868)	1/17	0.2752333275168844	0.5851290609286643	0	0	3.2769050802139037	4.227653466067097	CALHM1
aorta morphogenesis (GO:0035909)	1/17	0.2752333275168844	0.5851290609286643	0	0	3.2769050802139037	4.227653466067097	LRP1
regulation of cell killing (GO:0031341)	1/17	0.2752333275168844	0.5851290609286643	0	0	3.2769050802139037	4.227653466067097	WNT5A
cellular biogenic amine biosynthetic process (GO:0042401)	1/17	0.2752333275168844	0.5851290609286643	0	0	3.2769050802139037	4.227653466067097	MOXD1
cellular modified amino acid catabolic process (GO:0042219)	1/17	0.2752333275168844	0.5851290609286643	0	0	3.2769050802139037	4.227653466067097	CHAC1
copper ion homeostasis (GO:0055070)	1/17	0.2752333275168844	0.5851290609286643	0	0	3.2769050802139037	4.227653466067097	MT2A
DNA replication checkpoint signaling (GO:0000076)	1/17	0.2752333275168844	0.5851290609286643	0	0	3.2769050802139037	4.227653466067097	CDT1
gliogenesis (GO:0042063)	1/17	0.2752333275168844	0.5851290609286643	0	0	3.2769050802139037	4.227653466067097	NFIB
histone H2A ubiquitination (GO:0033522)	1/17	0.2752333275168844	0.5851290609286643	0	0	3.2769050802139037	4.227653466067097	DTX3L
response to purine-containing compound (GO:0014074)	1/17	0.2752333275168844	0.5851290609286643	0	0	3.2769050802139037	4.227653466067097	P2RX4
stabilization of membrane potential (GO:0030322)	1/17	0.2752333275168844	0.5851290609286643	0	0	3.2769050802139037	4.227653466067097	KCNN4
membrane depolarization during cardiac muscle cell action potential (GO:0086012)	1/17	0.2752333275168844	0.5851290609286643	0	0	3.2769050802139037	4.227653466067097	HCN2
midbody abscission (GO:0061952)	1/17	0.2752333275168844	0.5851290609286643	0	0	3.2769050802139037	4.227653466067097	KIF20A
vasculature development (GO:0001944)	1/17	0.2752333275168844	0.5851290609286643	0	0	3.2769050802139037	4.227653466067097	NOTCH4
negative regulation of vascular associated smooth muscle cell proliferation (GO:1904706)	1/17	0.2752333275168844	0.5851290609286643	0	0	3.2769050802139037	4.227653466067097	CDKN1B
positive regulation of collagen metabolic process (GO:0010714)	1/17	0.2752333275168844	0.5851290609286643	0	0	3.2769050802139037	4.227653466067097	VIM
positive regulation of cyclin-dependent protein serine/threonine kinase activity (GO:0045737)	1/17	0.2752333275168844	0.5851290609286643	0	0	3.2769050802139037	4.227653466067097	PSRC1
positive regulation of dendrite extension (GO:1903861)	1/17	0.2752333275168844	0.5851290609286643	0	0	3.2769050802139037	4.227653466067097	RIMS2
positive regulation of macrophage activation (GO:0043032)	1/17	0.2752333275168844	0.5851290609286643	0	0	3.2769050802139037	4.227653466067097	WNT5A
positive regulation of telomere capping (GO:1904355)	1/17	0.2752333275168844	0.5851290609286643	0	0	3.2769050802139037	4.227653466067097	AURKB
protein autoprocessing (GO:0016540)	1/17	0.2752333275168844	0.5851290609286643	0	0	3.2769050802139037	4.227653466067097	MYRFL
protein heterooligomerization (GO:0051291)	1/17	0.2752333275168844	0.5851290609286643	0	0	3.2769050802139037	4.227653466067097	GRIN2B
protein localization to chromosome, centromeric region (GO:0071459)	1/17	0.2752333275168844	0.5851290609286643	0	0	3.2769050802139037	4.227653466067097	AURKB
negative regulation of cysteine-type endopeptidase activity involved in apoptotic process (GO:0043154)	2/55	0.27583962371518583	0.5851290609286643	0	0	1.9800698062623299	2.5502025041598997	SRC;LAMP3
Ras protein signal transduction (GO:0007265)	4/142	0.2766633444335634	0.5851290609286643	0	0	1.5224813469276144	1.9563183063546656	CCNA2;HACE1;PLEKHG5;CELSR1
antigen processing and presentation of exogenous peptide antigen via MHC class II (GO:0019886)	3/98	0.27889403618494113	0.5851290609286643	0	0	1.6578947368421053	2.1170045310299335	KIF5A;KIF3C;CTSF
regulation of neuron apoptotic process (GO:0043523)	3/98	0.27889403618494113	0.5851290609286643	0	0	1.6578947368421053	2.1170045310299335	TYRO3;KIF14;NFATC4
regulation of peptidyl-serine phosphorylation (GO:0033135)	3/98	0.27889403618494113	0.5851290609286643	0	0	1.6578947368421053	2.1170045310299335	SPTBN4;ATP2B4;FNIP2
negative regulation of neuron death (GO:1901215)	3/98	0.27889403618494113	0.5851290609286643	0	0	1.6578947368421053	2.1170045310299335	TYRO3;KIF14;NFATC4
positive regulation of defense response (GO:0031349)	3/98	0.27889403618494113	0.5851290609286643	0	0	1.6578947368421053	2.1170045310299335	WNT5A;NINJ1;IFI35
Rho protein signal transduction (GO:0007266)	2/56	0.28280721206350395	0.5851290609286643	0	0	1.9433025518816402	2.454371384783375	PLEKHG5;CELSR1
positive regulation of cellular process (GO:0048522)	14/625	0.28573717234956575	0.5851290609286643	0	0	1.2068494951738895	1.5117996874380435	CDKN1B;LRP1;RTKN2;WNT5A;KIF14;FLT3LG;TET1;GAB2;TNFRSF11A;GLI1;IGF1R;MMP14;MEIS1;P2RX4
negative regulation of programmed cell death (GO:0043069)	9/381	0.2876108774478513	0.5851290609286643	0	0	1.2726731887890006	1.5859376628955753	FCMR;DDAH2;SRC;WNT5A;KIF14;PIM1;HSPB1;CFLAR;IGF1R
adenine nucleotide transport (GO:0051503)	1/18	0.2888342429234282	0.5851290609286643	0	0	3.0839886756841772	3.8300126582268095	CALHM1
regulation of B cell differentiation (GO:0045577)	1/18	0.2888342429234282	0.5851290609286643	0	0	3.0839886756841772	3.8300126582268095	MMP14
regulation of brown fat cell differentiation (GO:0090335)	1/18	0.2888342429234282	0.5851290609286643	0	0	3.0839886756841772	3.8300126582268095	PIM1
regulation of cartilage development (GO:0061035)	1/18	0.2888342429234282	0.5851290609286643	0	0	3.0839886756841772	3.8300126582268095	MBOAT2
regulation of chromosome segregation (GO:0051983)	1/18	0.2888342429234282	0.5851290609286643	0	0	3.0839886756841772	3.8300126582268095	AURKB
regulation of dendrite extension (GO:1903859)	1/18	0.2888342429234282	0.5851290609286643	0	0	3.0839886756841772	3.8300126582268095	RIMS2
regulation of early endosome to late endosome transport (GO:2000641)	1/18	0.2888342429234282	0.5851290609286643	0	0	3.0839886756841772	3.8300126582268095	SRC
cellular response to alkaloid (GO:0071312)	1/18	0.2888342429234282	0.5851290609286643	0	0	3.0839886756841772	3.8300126582268095	CASP7
cellular response to dsRNA (GO:0071359)	1/18	0.2888342429234282	0.5851290609286643	0	0	3.0839886756841772	3.8300126582268095	CGAS
regulation of oxidative stress-induced intrinsic apoptotic signaling pathway (GO:1902175)	1/18	0.2888342429234282	0.5851290609286643	0	0	3.0839886756841772	3.8300126582268095	HSPB1
regulation of protein-containing complex disassembly (GO:0043244)	1/18	0.2888342429234282	0.5851290609286643	0	0	3.0839886756841772	3.8300126582268095	IGF1R
establishment of vesicle localization (GO:0051650)	1/18	0.2888342429234282	0.5851290609286643	0	0	3.0839886756841772	3.8300126582268095	KIF5A
regulation of spindle organization (GO:0090224)	1/18	0.2888342429234282	0.5851290609286643	0	0	3.0839886756841772	3.8300126582268095	PSRC1
fluid transport (GO:0042044)	1/18	0.2888342429234282	0.5851290609286643	0	0	3.0839886756841772	3.8300126582268095	AQP3
release of cytochrome c from mitochondria (GO:0001836)	1/18	0.2888342429234282	0.5851290609286643	0	0	3.0839886756841772	3.8300126582268095	BBC3
glycoprotein catabolic process (GO:0006516)	1/18	0.2888342429234282	0.5851290609286643	0	0	3.0839886756841772	3.8300126582268095	FBXO2
response to axon injury (GO:0048678)	1/18	0.2888342429234282	0.5851290609286643	0	0	3.0839886756841772	3.8300126582268095	P2RX4
response to interferon-alpha (GO:0035455)	1/18	0.2888342429234282	0.5851290609286643	0	0	3.0839886756841772	3.8300126582268095	LAMP3
interleukin-6-mediated signaling pathway (GO:0070102)	1/18	0.2888342429234282	0.5851290609286643	0	0	3.0839886756841772	3.8300126582268095	SRC
intermediate filament organization (GO:0045109)	1/18	0.2888342429234282	0.5851290609286643	0	0	3.0839886756841772	3.8300126582268095	VIM
synaptic transmission, glutamatergic (GO:0035249)	1/18	0.2888342429234282	0.5851290609286643	0	0	3.0839886756841772	3.8300126582268095	SLC17A7
microtubule depolymerization (GO:0007019)	1/18	0.2888342429234282	0.5851290609286643	0	0	3.0839886756841772	3.8300126582268095	KIF14
water transport (GO:0006833)	1/18	0.2888342429234282	0.5851290609286643	0	0	3.0839886756841772	3.8300126582268095	AQP3
negative regulation of double-strand break repair via homologous recombination (GO:2000042)	1/18	0.2888342429234282	0.5851290609286643	0	0	3.0839886756841772	3.8300126582268095	CGAS
nitric oxide mediated signal transduction (GO:0007263)	1/18	0.2888342429234282	0.5851290609286643	0	0	3.0839886756841772	3.8300126582268095	DDAH2
positive regulation of cell adhesion mediated by integrin (GO:0033630)	1/18	0.2888342429234282	0.5851290609286643	0	0	3.0839886756841772	3.8300126582268095	CD3E
positive regulation of cell cycle phase transition (GO:1901989)	1/18	0.2888342429234282	0.5851290609286643	0	0	3.0839886756841772	3.8300126582268095	GLI1
positive regulation of excitatory postsynaptic potential (GO:2000463)	1/18	0.2888342429234282	0.5851290609286643	0	0	3.0839886756841772	3.8300126582268095	RIMS2
positive regulation of lymphocyte chemotaxis (GO:0140131)	1/18	0.2888342429234282	0.5851290609286643	0	0	3.0839886756841772	3.8300126582268095	WNT5A
positive regulation of nervous system process (GO:0031646)	1/18	0.2888342429234282	0.5851290609286643	0	0	3.0839886756841772	3.8300126582268095	RIMS2
positive regulation of nitric-oxide synthase activity (GO:0051000)	1/18	0.2888342429234282	0.5851290609286643	0	0	3.0839886756841772	3.8300126582268095	S100A1
positive regulation of stress-activated protein kinase signaling cascade (GO:0070304)	1/18	0.2888342429234282	0.5851290609286643	0	0	3.0839886756841772	3.8300126582268095	SCIMP
presynapse assembly (GO:0099054)	1/18	0.2888342429234282	0.5851290609286643	0	0	3.0839886756841772	3.8300126582268095	WNT5A
antigen processing and presentation of peptide antigen via MHC class II (GO:0002495)	3/100	0.2891066694082128	0.5851290609286643	0	0	1.6235450615231128	2.0147537662779613	KIF5A;KIF3C;CTSF
carboxylic acid transport (GO:0046942)	2/57	0.28976880420357126	0.5851290609286643	0	0	1.9078722885693395	2.3632277942425377	SLC25A29;SLC16A14
monocarboxylic acid transport (GO:0015718)	2/57	0.28976880420357126	0.5851290609286643	0	0	1.9078722885693395	2.3632277942425377	ABCB4;SLC16A14
positive regulation of interferon-gamma production (GO:0032729)	2/57	0.28976880420357126	0.5851290609286643	0	0	1.9078722885693395	2.3632277942425377	BTN3A1;BTN3A2
positive regulation of proteolysis (GO:0045862)	2/57	0.28976880420357126	0.5851290609286643	0	0	1.9078722885693395	2.3632277942425377	PACSIN3;NLRC4
positive regulation of programmed cell death (GO:0043068)	7/286	0.29082050297307915	0.5865869328674692	0	0	1.3189769362630512	1.6290011862498952	MLLT11;HRK;DAPK2;PLEKHG5;NEURL1;NLRC4;IFIT2
positive regulation of cell cycle process (GO:0090068)	3/101	0.2942237294316652	0.5875183317037151	0	0	1.6068959842001316	1.9659003557795671	KIF14;AURKB;E2F8
muscle organ development (GO:0007517)	2/58	0.29672218070128564	0.5875183317037151	0	0	1.8737073918039064	2.2764776524255255	SGCA;POU6F1
positive regulation of mitotic cell cycle phase transition (GO:1901992)	2/58	0.29672218070128564	0.5875183317037151	0	0	1.8737073918039064	2.2764776524255255	UBE2C;CDC25C
positive regulation of protein binding (GO:0032092)	2/58	0.29672218070128564	0.5875183317037151	0	0	1.8737073918039064	2.2764776524255255	DTX3L;LRP1
positive regulation of cytosolic calcium ion concentration (GO:0007204)	4/147	0.29760531943809415	0.5875183317037151	0	0	1.4688707518896198	1.7802524053942375	GPR174;P2RY10;P2RX4;S1PR4
regulation of cell death (GO:0010941)	3/102	0.2993465715141166	0.5875183317037151	0	0	1.5905832518735745	1.9184871980538658	CDKN1B;LRP1;PARP16
positive regulation of transferase activity (GO:0051347)	4/148	0.3018182527918586	0.5875183317037151	0	0	1.4585953878406708	1.7472955444839262	DTX3L;TYRO3;AURKB;IGF1R
activin receptor signaling pathway (GO:0032924)	1/19	0.30218059219162413	0.5875183317037151	0	0	2.9125074272133094	3.485486332563	GDF7
purine ribonucleoside bisphosphate metabolic process (GO:0034035)	1/19	0.30218059219162413	0.5875183317037151	0	0	2.9125074272133094	3.485486332563	TPST1
pyroptosis (GO:0070269)	1/19	0.30218059219162413	0.5875183317037151	0	0	2.9125074272133094	3.485486332563	NLRC4
Rac protein signal transduction (GO:0016601)	1/19	0.30218059219162413	0.5875183317037151	0	0	2.9125074272133094	3.485486332563	HACE1
regulation of cell-cell adhesion mediated by cadherin (GO:2000047)	1/19	0.30218059219162413	0.5875183317037151	0	0	2.9125074272133094	3.485486332563	NOTCH4
carbohydrate derivative catabolic process (GO:1901136)	1/19	0.30218059219162413	0.5875183317037151	0	0	2.9125074272133094	3.485486332563	FBXO2
regulation of collagen biosynthetic process (GO:0032965)	1/19	0.30218059219162413	0.5875183317037151	0	0	2.9125074272133094	3.485486332563	VIM
cellular response to copper ion (GO:0071280)	1/19	0.30218059219162413	0.5875183317037151	0	0	2.9125074272133094	3.485486332563	MT2A
regulation of histone H3-K4 methylation (GO:0051569)	1/19	0.30218059219162413	0.5875183317037151	0	0	2.9125074272133094	3.485486332563	MYB
regulation of insulin-like growth factor receptor signaling pathway (GO:0043567)	1/19	0.30218059219162413	0.5875183317037151	0	0	2.9125074272133094	3.485486332563	IGFBP6
diol metabolic process (GO:0034311)	1/19	0.30218059219162413	0.5875183317037151	0	0	2.9125074272133094	3.485486332563	PRKG2
dopamine metabolic process (GO:0042417)	1/19	0.30218059219162413	0.5875183317037151	0	0	2.9125074272133094	3.485486332563	MOXD1
regulation of RIG-I signaling pathway (GO:0039535)	1/19	0.30218059219162413	0.5875183317037151	0	0	2.9125074272133094	3.485486332563	DHX58
excitatory postsynaptic potential (GO:0060079)	1/19	0.30218059219162413	0.5875183317037151	0	0	2.9125074272133094	3.485486332563	GRIN2B
fatty acid transmembrane transport (GO:1902001)	1/19	0.30218059219162413	0.5875183317037151	0	0	2.9125074272133094	3.485486332563	CPT1A
regulation of synaptic vesicle exocytosis (GO:2000300)	1/19	0.30218059219162413	0.5875183317037151	0	0	2.9125074272133094	3.485486332563	RIMS2
response to ATP (GO:0033198)	1/19	0.30218059219162413	0.5875183317037151	0	0	2.9125074272133094	3.485486332563	P2RX4
vesicle transport along actin filament (GO:0030050)	1/19	0.30218059219162413	0.5875183317037151	0	0	2.9125074272133094	3.485486332563	MYO5C
myeloid cell activation involved in immune response (GO:0002275)	1/19	0.30218059219162413	0.5875183317037151	0	0	2.9125074272133094	3.485486332563	IFI35
negative regulation of calcium ion transport (GO:0051926)	1/19	0.30218059219162413	0.5875183317037151	0	0	2.9125074272133094	3.485486332563	PACSIN3
negative regulation of oxidative stress-induced intrinsic apoptotic signaling pathway (GO:1902176)	1/19	0.30218059219162413	0.5875183317037151	0	0	2.9125074272133094	3.485486332563	HSPB1
positive regulation of actin cytoskeleton reorganization (GO:2000251)	1/19	0.30218059219162413	0.5875183317037151	0	0	2.9125074272133094	3.485486332563	FES
positive regulation of G protein-coupled receptor signaling pathway (GO:0045745)	1/19	0.30218059219162413	0.5875183317037151	0	0	2.9125074272133094	3.485486332563	ACP3
positive regulation of leukocyte activation (GO:0002696)	1/19	0.30218059219162413	0.5875183317037151	0	0	2.9125074272133094	3.485486332563	WNT5A
positive regulation of macrophage migration (GO:1905523)	1/19	0.30218059219162413	0.5875183317037151	0	0	2.9125074272133094	3.485486332563	P2RX4
positive regulation of neutrophil chemotaxis (GO:0090023)	1/19	0.30218059219162413	0.5875183317037151	0	0	2.9125074272133094	3.485486332563	DAPK2
phospholipid transport (GO:0015914)	2/59	0.30366520694589505	0.5897602654549643	0	0	1.8407412633460327	2.1938496978960362	ATP8B3;ABCB4
antigen processing and presentation of exogenous peptide antigen (GO:0002478)	3/103	0.3044741817206119	0.5900431037919048	0	0	1.5745967741935485	1.8724616469991298	KIF5A;KIF3C;CTSF
cellular response to organonitrogen compound (GO:0071417)	3/103	0.3044741817206119	0.5900431037919048	0	0	1.5745967741935485	1.8724616469991298	P2RX4;NEURL1;HCN2
response to organic cyclic compound (GO:0014070)	2/60	0.31059583088349113	0.5929630344814617	0	0	1.8089118979384302	2.1150933747116305	ABCB4;AQP3
negative regulation of intracellular signal transduction (GO:1902532)	5/198	0.3143602249480538	0.5929630344814617	0	0	1.3605937543761377	1.5745005047854785	DUSP1;SRC;RTKN2;ATP2B4;IFI35
cellular modified amino acid biosynthetic process (GO:0042398)	1/20	0.31527712733516533	0.5929630344814617	0	0	2.7590768364762175	3.184811380337249	CHAC1
regulation of granulocyte chemotaxis (GO:0071622)	1/20	0.31527712733516533	0.5929630344814617	0	0	2.7590768364762175	3.184811380337249	MPP1
cellular response to nitrogen compound (GO:1901699)	1/20	0.31527712733516533	0.5929630344814617	0	0	2.7590768364762175	3.184811380337249	ATP2B4
regulation of programmed necrotic cell death (GO:0062098)	1/20	0.31527712733516533	0.5929630344814617	0	0	2.7590768364762175	3.184811380337249	CFLAR
regulation of smooth muscle cell migration (GO:0014910)	1/20	0.31527712733516533	0.5929630344814617	0	0	2.7590768364762175	3.184811380337249	LRP1
ganglioside metabolic process (GO:0001573)	1/20	0.31527712733516533	0.5929630344814617	0	0	2.7590768364762175	3.184811380337249	B3GALT4
inositol phosphate-mediated signaling (GO:0048016)	1/20	0.31527712733516533	0.5929630344814617	0	0	2.7590768364762175	3.184811380337249	NFATC4
insulin secretion (GO:0030073)	1/20	0.31527712733516533	0.5929630344814617	0	0	2.7590768364762175	3.184811380337249	RIMS2
skeletal muscle contraction (GO:0003009)	1/20	0.31527712733516533	0.5929630344814617	0	0	2.7590768364762175	3.184811380337249	JSRP1
toll-like receptor 4 signaling pathway (GO:0034142)	1/20	0.31527712733516533	0.5929630344814617	0	0	2.7590768364762175	3.184811380337249	SCIMP
mesoderm development (GO:0007498)	1/20	0.31527712733516533	0.5929630344814617	0	0	2.7590768364762175	3.184811380337249	HES7
mesoderm formation (GO:0001707)	1/20	0.31527712733516533	0.5929630344814617	0	0	2.7590768364762175	3.184811380337249	ITGB4
mitotic cytokinetic process (GO:1902410)	1/20	0.31527712733516533	0.5929630344814617	0	0	2.7590768364762175	3.184811380337249	KIF20A
myeloid cell development (GO:0061515)	1/20	0.31527712733516533	0.5929630344814617	0	0	2.7590768364762175	3.184811380337249	SRC
natural killer cell mediated immunity (GO:0002228)	1/20	0.31527712733516533	0.5929630344814617	0	0	2.7590768364762175	3.184811380337249	ULBP1
negative regulation of axon extension involved in axon guidance (GO:0048843)	1/20	0.31527712733516533	0.5929630344814617	0	0	2.7590768364762175	3.184811380337249	SEMA6B
negative regulation of cyclin-dependent protein serine/threonine kinase activity (GO:0045736)	1/20	0.31527712733516533	0.5929630344814617	0	0	2.7590768364762175	3.184811380337249	CDKN1B
negative regulation of dephosphorylation (GO:0035305)	1/20	0.31527712733516533	0.5929630344814617	0	0	2.7590768364762175	3.184811380337249	PPP1R26
negative regulation of telomere maintenance via telomerase (GO:0032211)	1/20	0.31527712733516533	0.5929630344814617	0	0	2.7590768364762175	3.184811380337249	SRC
nucleobase-containing compound biosynthetic process (GO:0034654)	1/20	0.31527712733516533	0.5929630344814617	0	0	2.7590768364762175	3.184811380337249	ADA
organic cation transport (GO:0015695)	1/20	0.31527712733516533	0.5929630344814617	0	0	2.7590768364762175	3.184811380337249	SLC25A29
positive regulation of cyclin-dependent protein kinase activity (GO:1904031)	1/20	0.31527712733516533	0.5929630344814617	0	0	2.7590768364762175	3.184811380337249	PSRC1
positive regulation of G2/M transition of mitotic cell cycle (GO:0010971)	1/20	0.31527712733516533	0.5929630344814617	0	0	2.7590768364762175	3.184811380337249	CDC25C
positive regulation of lymphocyte differentiation (GO:0045621)	1/20	0.31527712733516533	0.5929630344814617	0	0	2.7590768364762175	3.184811380337249	MMP14
positive regulation of protein processing (GO:0010954)	1/20	0.31527712733516533	0.5929630344814617	0	0	2.7590768364762175	3.184811380337249	NLRC4
positive regulation of DNA-binding transcription factor activity (GO:0051091)	6/246	0.3153136765708054	0.5929630344814617	0	0	1.3133468834688347	1.5158483419849729	FZD2;RTKN2;WNT5A;TNFRSF11A;NLRC4;CFLAR
iron ion homeostasis (GO:0055072)	2/61	0.31751208058262065	0.5964667279371512	0	0	1.7781614940700685	2.039976947420977	BDH2;ERFE
positive regulation of cysteine-type endopeptidase activity (GO:2001056)	2/62	0.3244120621200175	0.601174689107234	0	0	1.7484361036639857	1.9682858136273391	NLRC4;GRIN2B
response to calcium ion (GO:0051592)	3/107	0.3250126238299707	0.601174689107234	0	0	1.5137251861042185	1.701262498913255	CPNE7;WNT5A;AQP3
modification-dependent protein catabolic process (GO:0019941)	5/201	0.3254046752689222	0.601174689107234	0	0	1.339561500275786	1.5039065627878223	HACE1;DTX3L;UBE2C;UBE2L6;AURKB
actin filament-based transport (GO:0099515)	1/21	0.32812851215465105	0.601174689107234	0	0	2.6209893048128343	2.9206992797591824	MYO5C
purinergic nucleotide receptor signaling pathway (GO:0035590)	1/21	0.32812851215465105	0.601174689107234	0	0	2.6209893048128343	2.9206992797591824	P2RX4
regulation of anoikis (GO:2000209)	1/21	0.32812851215465105	0.601174689107234	0	0	2.6209893048128343	2.9206992797591824	SRC
beta-catenin destruction complex disassembly (GO:1904886)	1/21	0.32812851215465105	0.601174689107234	0	0	2.6209893048128343	2.9206992797591824	FZD2
regulation of cholesterol metabolic process (GO:0090181)	1/21	0.32812851215465105	0.601174689107234	0	0	2.6209893048128343	2.9206992797591824	GNB3
cellular response to steroid hormone stimulus (GO:0071383)	1/21	0.32812851215465105	0.601174689107234	0	0	2.6209893048128343	2.9206992797591824	SRC
regulation of lipopolysaccharide-mediated signaling pathway (GO:0031664)	1/21	0.32812851215465105	0.601174689107234	0	0	2.6209893048128343	2.9206992797591824	SCIMP
focal adhesion assembly (GO:0048041)	1/21	0.32812851215465105	0.601174689107234	0	0	2.6209893048128343	2.9206992797591824	SRC
regulation of ubiquitin protein ligase activity (GO:1904666)	1/21	0.32812851215465105	0.601174689107234	0	0	2.6209893048128343	2.9206992797591824	UBE2C
response to progesterone (GO:0032570)	1/21	0.32812851215465105	0.601174689107234	0	0	2.6209893048128343	2.9206992797591824	SRC
histone ubiquitination (GO:0016574)	1/21	0.32812851215465105	0.601174689107234	0	0	2.6209893048128343	2.9206992797591824	DTX3L
innate immune response in mucosa (GO:0002227)	1/21	0.32812851215465105	0.601174689107234	0	0	2.6209893048128343	2.9206992797591824	CAMP
intracellular lipid transport (GO:0032365)	1/21	0.32812851215465105	0.601174689107234	0	0	2.6209893048128343	2.9206992797591824	CPT1A
sensory perception of pain (GO:0019233)	1/21	0.32812851215465105	0.601174689107234	0	0	2.6209893048128343	2.9206992797591824	P2RX4
negative regulation of cell communication (GO:0010648)	1/21	0.32812851215465105	0.601174689107234	0	0	2.6209893048128343	2.9206992797591824	UBASH3B
negative regulation of reproductive process (GO:2000242)	1/21	0.32812851215465105	0.601174689107234	0	0	2.6209893048128343	2.9206992797591824	DUSP1
positive regulation of antigen receptor-mediated signaling pathway (GO:0050857)	1/21	0.32812851215465105	0.601174689107234	0	0	2.6209893048128343	2.9206992797591824	KCNN4
positive regulation of immune system process (GO:0002684)	1/21	0.32812851215465105	0.601174689107234	0	0	2.6209893048128343	2.9206992797591824	AQP3
positive regulation of lipid storage (GO:0010884)	1/21	0.32812851215465105	0.601174689107234	0	0	2.6209893048128343	2.9206992797591824	PLIN2
positive regulation of smoothened signaling pathway (GO:0045880)	1/21	0.32812851215465105	0.601174689107234	0	0	2.6209893048128343	2.9206992797591824	GLI1
positive regulation of vascular associated smooth muscle cell proliferation (GO:1904707)	1/21	0.32812851215465105	0.601174689107234	0	0	2.6209893048128343	2.9206992797591824	FOXJ2
generation of neurons (GO:0048699)	5/202	0.3290957778991212	0.602326531772157	0	0	1.3326930991905612	1.4811637094414358	HES7;BTG4;FZD2;WNT5A;CELSR1
actin cytoskeleton reorganization (GO:0031532)	2/63	0.3312939571329567	0.6051046711904825	0	0	1.7196853162220367	1.8998209940409196	THSD7B;PTK7
cell cycle G1/S phase transition (GO:0044843)	2/63	0.3312939571329567	0.6051046711904825	0	0	1.7196853162220367	1.8998209940409196	CCNA2;CDKN1B
modulation of chemical synaptic transmission (GO:0050804)	3/109	0.33528535184416486	0.608609695106873	0	0	1.4850121728545345	1.622781672243071	RIMS2;CPLX1;BAIAP3
phosphorylation (GO:0016310)	9/400	0.3366400909080251	0.608609695106873	0	0	1.2096348161502661	1.3169788969886678	DAPK2;WNK2;PIM1;HUNK;PRKG2;FNIP2;XYLB;CILK1;AURKB
supramolecular fiber organization (GO:0097435)	8/351	0.337986209866591	0.608609695106873	0	0	1.2254113011494983	1.3292651338372146	CLIP2;HIP1;ITGB4;MYO5C;KIF14;UBE2L6;TLL1;VIM
regulation of extrinsic apoptotic signaling pathway (GO:2001236)	2/64	0.3381560209043737	0.608609695106873	0	0	1.6918619735362794	1.834397774461877	SRC;CFLAR
lipid homeostasis (GO:0055088)	2/64	0.3381560209043737	0.608609695106873	0	0	1.6918619735362794	1.834397774461877	ABCB4;TLCD3B
plasma membrane organization (GO:0007009)	2/64	0.3381560209043737	0.608609695106873	0	0	1.6918619735362794	1.834397774461877	PACSIN3;SPTBN1
regulation of protein kinase activity (GO:0045859)	3/110	0.3404193899528882	0.608609695106873	0	0	1.4710581851070244	1.5851783506704078	UBASH3B;HSPB1;LCP2
response to endoplasmic reticulum stress (GO:0034976)	3/110	0.3404193899528882	0.608609695106873	0	0	1.4710581851070244	1.5851783506704078	RASGRF1;CHAC1;BBC3
amino acid import (GO:0043090)	1/22	0.34073932339878893	0.608609695106873	0	0	2.496052966641202	2.6873443295794144	TSPO2
regulation of chromosome organization (GO:0033044)	1/22	0.34073932339878893	0.608609695106873	0	0	2.496052966641202	2.6873443295794144	CDT1
regulation of membrane protein ectodomain proteolysis (GO:0051043)	1/22	0.34073932339878893	0.608609695106873	0	0	2.496052966641202	2.6873443295794144	PACSIN3
lipid droplet organization (GO:0034389)	1/22	0.34073932339878893	0.608609695106873	0	0	2.496052966641202	2.6873443295794144	TSPO2
natural killer cell mediated cytotoxicity (GO:0042267)	1/22	0.34073932339878893	0.608609695106873	0	0	2.496052966641202	2.6873443295794144	ULBP1
negative regulation of cyclin-dependent protein kinase activity (GO:1904030)	1/22	0.34073932339878893	0.608609695106873	0	0	2.496052966641202	2.6873443295794144	CDKN1B
negative regulation of myeloid cell differentiation (GO:0045638)	1/22	0.34073932339878893	0.608609695106873	0	0	2.496052966641202	2.6873443295794144	MEIS1
negative regulation of phosphate metabolic process (GO:0045936)	1/22	0.34073932339878893	0.608609695106873	0	0	2.496052966641202	2.6873443295794144	CDKN1B
negative regulation of small molecule metabolic process (GO:0062014)	1/22	0.34073932339878893	0.608609695106873	0	0	2.496052966641202	2.6873443295794144	ERFE
neuronal action potential (GO:0019228)	1/22	0.34073932339878893	0.608609695106873	0	0	2.496052966641202	2.6873443295794144	SCN8A
peptidyl-threonine dephosphorylation (GO:0035970)	1/22	0.34073932339878893	0.608609695106873	0	0	2.496052966641202	2.6873443295794144	DUSP1
phosphatidylserine acyl-chain remodeling (GO:0036150)	1/22	0.34073932339878893	0.608609695106873	0	0	2.496052966641202	2.6873443295794144	MBOAT2
positive regulation of granulocyte chemotaxis (GO:0071624)	1/22	0.34073932339878893	0.608609695106873	0	0	2.496052966641202	2.6873443295794144	DAPK2
positive regulation of neutrophil migration (GO:1902624)	1/22	0.34073932339878893	0.608609695106873	0	0	2.496052966641202	2.6873443295794144	DAPK2
skeletal system development (GO:0001501)	4/158	0.3442278618335739	0.6140663732584063	0	0	1.3631812931004306	1.4537666691486975	MMP14;WNT5A;TLL1;HOXA13
cellular response to type I interferon (GO:0071357)	2/65	0.3449965801708691	0.6140663732584063	0	0	1.6649219115707052	1.7718444862939	IFI35;IFIT2
type I interferon signaling pathway (GO:0060337)	2/65	0.3449965801708691	0.6140663732584063	0	0	1.6649219115707052	1.7718444862939	IFI35;IFIT2
regulation of Wnt signaling pathway (GO:0030111)	3/111	0.34555070347913286	0.6140663732584063	0	0	1.4573626045400239	1.5486166648977637	LRP1;PTK7;LGR6
transmembrane receptor protein tyrosine kinase signaling pathway (GO:0007169)	9/404	0.34715550494008907	0.6140663732584063	0	0	1.197136335339282	1.2665492430815841	UBASH3B;FES;SRC;TYRO3;LCP2;CD3E;GRIN2B;NFATC4;IGF1R
cellular component disassembly (GO:0022411)	2/66	0.3518140308077049	0.6140663732584063	0	0	1.638823726541555	1.7120014088000906	MMP14;TLL1
extracellular matrix disassembly (GO:0022617)	2/66	0.3518140308077049	0.6140663732584063	0	0	1.638823726541555	1.7120014088000906	MMP14;TLL1
positive regulation of cell cycle (GO:0045787)	2/66	0.3518140308077049	0.6140663732584063	0	0	1.638823726541555	1.7120014088000906	CDKN1B;PSRC1
regulation of calcium ion transmembrane transport (GO:1903169)	1/23	0.35311405275061813	0.6140663732584063	0	0	2.3824744773942634	2.480070587449005	UBASH3B
regulation of cysteine-type endopeptidase activity (GO:2000116)	1/23	0.35311405275061813	0.6140663732584063	0	0	2.3824744773942634	2.480070587449005	GRIN2B
regulation of interferon-gamma-mediated signaling pathway (GO:0060334)	1/23	0.35311405275061813	0.6140663732584063	0	0	2.3824744773942634	2.480070587449005	PARP9
cytoskeleton-dependent intracellular transport (GO:0030705)	1/23	0.35311405275061813	0.6140663732584063	0	0	2.3824744773942634	2.480070587449005	KIF5A
regulation of necroptotic process (GO:0060544)	1/23	0.35311405275061813	0.6140663732584063	0	0	2.3824744773942634	2.480070587449005	CFLAR
regulation of steroid metabolic process (GO:0019218)	1/23	0.35311405275061813	0.6140663732584063	0	0	2.3824744773942634	2.480070587449005	GNB3
regulation of supramolecular fiber organization (GO:1902903)	1/23	0.35311405275061813	0.6140663732584063	0	0	2.3824744773942634	2.480070587449005	AEBP1
regulation of telomere capping (GO:1904353)	1/23	0.35311405275061813	0.6140663732584063	0	0	2.3824744773942634	2.480070587449005	AURKB
response to copper ion (GO:0046688)	1/23	0.35311405275061813	0.6140663732584063	0	0	2.3824744773942634	2.480070587449005	MT2A
triglyceride catabolic process (GO:0019433)	1/23	0.35311405275061813	0.6140663732584063	0	0	2.3824744773942634	2.480070587449005	FABP6
mitotic cell cycle checkpoint signaling (GO:0007093)	1/23	0.35311405275061813	0.6140663732584063	0	0	2.3824744773942634	2.480070587449005	AURKB
vesicle transport along microtubule (GO:0047496)	1/23	0.35311405275061813	0.6140663732584063	0	0	2.3824744773942634	2.480070587449005	KIF5A
negative regulation of G protein-coupled receptor signaling pathway (GO:0045744)	1/23	0.35311405275061813	0.6140663732584063	0	0	2.3824744773942634	2.480070587449005	ADA
negative regulation of smoothened signaling pathway (GO:0045879)	1/23	0.35311405275061813	0.6140663732584063	0	0	2.3824744773942634	2.480070587449005	GLIS2
oligosaccharide biosynthetic process (GO:0009312)	1/23	0.35311405275061813	0.6140663732584063	0	0	2.3824744773942634	2.480070587449005	B3GALT4
positive regulation of cell cycle G2/M phase transition (GO:1902751)	1/23	0.35311405275061813	0.6140663732584063	0	0	2.3824744773942634	2.480070587449005	CDC25C
positive regulation of cholesterol efflux (GO:0010875)	1/23	0.35311405275061813	0.6140663732584063	0	0	2.3824744773942634	2.480070587449005	LRP1
positive regulation of JUN kinase activity (GO:0043507)	1/23	0.35311405275061813	0.6140663732584063	0	0	2.3824744773942634	2.480070587449005	TNFRSF11A
protein deacylation (GO:0035601)	1/23	0.35311405275061813	0.6140663732584063	0	0	2.3824744773942634	2.480070587449005	ABHD17C
sulfur compound biosynthetic process (GO:0044272)	3/113	0.3558017381234437	0.6181360274625062	0	0	1.4307184750733137	1.47847817360181	B3GNT7;CTH;CHAC1
vascular endothelial growth factor receptor signaling pathway (GO:0048010)	2/67	0.3586068363495725	0.6190471448867864	0	0	1.6135285625902247	1.6547197749758464	SRC;HSPB1
positive regulation of kinase activity (GO:0033674)	3/114	0.36091979288551923	0.6190471448867864	0	0	1.4177564661435629	1.4448349422156386	TYRO3;LCP2;IGF1R
positive regulation of apoptotic process (GO:0043065)	7/310	0.3630538710478123	0.6190471448867864	0	0	1.212996843162577	1.2290133149032363	MLLT11;HRK;DAPK2;PLEKHG5;NEURL1;NLRC4;IFIT2
amino acid import across plasma membrane (GO:0089718)	1/24	0.3652571081537808	0.6190471448867864	0	0	2.278772378516624	2.2950741862438746	TSPO2
regulation of axon extension involved in axon guidance (GO:0048841)	1/24	0.3652571081537808	0.6190471448867864	0	0	2.278772378516624	2.2950741862438746	SEMA6B
regulation of cardiac muscle hypertrophy (GO:0010611)	1/24	0.3652571081537808	0.6190471448867864	0	0	2.278772378516624	2.2950741862438746	P2RX4
carbohydrate biosynthetic process (GO:0016051)	1/24	0.3652571081537808	0.6190471448867864	0	0	2.278772378516624	2.2950741862438746	B3GALT4
cellular response to catecholamine stimulus (GO:0071870)	1/24	0.3652571081537808	0.6190471448867864	0	0	2.278772378516624	2.2950741862438746	ATP2B4
regulation of monooxygenase activity (GO:0032768)	1/24	0.3652571081537808	0.6190471448867864	0	0	2.278772378516624	2.2950741862438746	DDAH2
regulation of ruffle assembly (GO:1900027)	1/24	0.3652571081537808	0.6190471448867864	0	0	2.278772378516624	2.2950741862438746	P2RX4
extracellular matrix assembly (GO:0085029)	1/24	0.3652571081537808	0.6190471448867864	0	0	2.278772378516624	2.2950741862438746	NTNG2
histone monoubiquitination (GO:0010390)	1/24	0.3652571081537808	0.6190471448867864	0	0	2.278772378516624	2.2950741862438746	DTX3L
lymphocyte activation involved in immune response (GO:0002285)	1/24	0.3652571081537808	0.6190471448867864	0	0	2.278772378516624	2.2950741862438746	CD1C
sulfur amino acid metabolic process (GO:0000096)	1/24	0.3652571081537808	0.6190471448867864	0	0	2.278772378516624	2.2950741862438746	CTH
mammary gland development (GO:0030879)	1/24	0.3652571081537808	0.6190471448867864	0	0	2.278772378516624	2.2950741862438746	NOTCH4
negative regulation of NIK/NF-kappaB signaling (GO:1901223)	1/24	0.3652571081537808	0.6190471448867864	0	0	2.278772378516624	2.2950741862438746	IFI35
negative regulation of protein tyrosine kinase activity (GO:0061099)	1/24	0.3652571081537808	0.6190471448867864	0	0	2.278772378516624	2.2950741862438746	SRCIN1
positive regulation of cellular response to transforming growth factor beta stimulus (GO:1903846)	1/24	0.3652571081537808	0.6190471448867864	0	0	2.278772378516624	2.2950741862438746	ZEB2
positive regulation of protein targeting to membrane (GO:0090314)	1/24	0.3652571081537808	0.6190471448867864	0	0	2.278772378516624	2.2950741862438746	TCAF1
positive regulation of transforming growth factor beta receptor signaling pathway (GO:0030511)	1/24	0.3652571081537808	0.6190471448867864	0	0	2.278772378516624	2.2950741862438746	ZEB2
positive regulation of viral life cycle (GO:1903902)	1/24	0.3652571081537808	0.6190471448867864	0	0	2.278772378516624	2.2950741862438746	TYRO3
potassium ion homeostasis (GO:0055075)	1/24	0.3652571081537808	0.6190471448867864	0	0	2.278772378516624	2.2950741862438746	SLC12A5
protein kinase B signaling (GO:0043491)	1/24	0.3652571081537808	0.6190471448867864	0	0	2.278772378516624	2.2950741862438746	TYRO3
canonical Wnt signaling pathway (GO:0060070)	2/68	0.3653735256498739	0.6190471448867864	0	0	1.588999918758632	1.5998608773710215	FZD2;WNT5A
regulation of myeloid cell differentiation (GO:0045637)	2/68	0.3653735256498739	0.6190471448867864	0	0	1.588999918758632	1.5998608773710215	MEIS1;FES
positive regulation of protein localization to nucleus (GO:1900182)	2/68	0.3653735256498739	0.6190471448867864	0	0	1.588999918758632	1.5998608773710215	DTX3L;PARP9
positive regulation of protein metabolic process (GO:0051247)	3/115	0.36603179031882765	0.6192301251799338	0	0	1.4050259216589862	1.4121003544111104	HACE1;CDKN1B;WNT5A
negative regulation of inflammatory response (GO:0050728)	5/212	0.3661776794206242	0.6192301251799338	0	0	1.2676589633111373	1.2735365914712853	GPR176;GPR15;SRC;TYRO3;CD247
cellular protein modification process (GO:0006464)	21/1025	0.369307988152934	0.6235970621616644	0	0	1.1002346546019313	1.0959705046730452	DUSP1;FBXO2;DAPK2;B3GALT4;HUNK;UBE2L6;PARP16;PARP9;FBXO32;AURKB;B3GNT7;WNK2;B3GNT5;CTH;PIM1;SPARCL1;PRKG2;CD247;KBTBD7;FNIP2;CILK1
cellular response to calcium ion (GO:0071277)	2/69	0.37211269099458855	0.6235970621616644	0	0	1.5652034732503701	1.5472952568801075	CPNE7;WNT5A
synapse assembly (GO:0007416)	2/69	0.37211269099458855	0.6235970621616644	0	0	1.5652034732503701	1.5472952568801075	PLXND1;WNT5A
positive regulation of protein polymerization (GO:0032273)	2/69	0.37211269099458855	0.6235970621616644	0	0	1.5652034732503701	1.5472952568801075	PSRC1;FES
positive regulation of transcription, DNA-templated (GO:0045893)	24/1183	0.37452206804808436	0.6235970621616644	0	0	1.089415425912406	1.0699198477877017	FZD2;ONECUT2;DTX3L;SATB2;NOTCH4;WNT5A;FOXJ2;TET1;MYRFL;GLI1;PARP9;GDF7;GLIS2;HELZ2;MLLT11;ZEB2;MEIS1;PSRC1;NFIB;MYB;E2F2;OTX1;HOXB7;E2F8
3'-phosphoadenosine 5'-phosphosulfate metabolic process (GO:0050427)	1/25	0.3771728155626481	0.6235970621616644	0	0	2.183712121212121	2.1292324341375677	TPST1
regulation of cAMP-mediated signaling (GO:0043949)	1/25	0.3771728155626481	0.6235970621616644	0	0	2.183712121212121	2.1292324341375677	CGAS
cAMP-mediated signaling (GO:0019933)	1/25	0.3771728155626481	0.6235970621616644	0	0	2.183712121212121	2.1292324341375677	RIMS2
cellular polysaccharide biosynthetic process (GO:0033692)	1/25	0.3771728155626481	0.6235970621616644	0	0	2.183712121212121	2.1292324341375677	B3GNT7
regulation of epidermal cell differentiation (GO:0045604)	1/25	0.3771728155626481	0.6235970621616644	0	0	2.183712121212121	2.1292324341375677	AQP3
cellular response to hexose stimulus (GO:0071331)	1/25	0.3771728155626481	0.6235970621616644	0	0	2.183712121212121	2.1292324341375677	IGF1R
chemical synaptic transmission, postsynaptic (GO:0099565)	1/25	0.3771728155626481	0.6235970621616644	0	0	2.183712121212121	2.1292324341375677	GRIN2B
regulation of myotube differentiation (GO:0010830)	1/25	0.3771728155626481	0.6235970621616644	0	0	2.183712121212121	2.1292324341375677	MMP14
regulation of rhodopsin mediated signaling pathway (GO:0022400)	1/25	0.3771728155626481	0.6235970621616644	0	0	2.183712121212121	2.1292324341375677	CNGA1
regulation of ryanodine-sensitive calcium-release channel activity (GO:0060314)	1/25	0.3771728155626481	0.6235970621616644	0	0	2.183712121212121	2.1292324341375677	JSRP1
negative regulation of cell junction assembly (GO:1901889)	1/25	0.3771728155626481	0.6235970621616644	0	0	2.183712121212121	2.1292324341375677	SRC
negative regulation of cellular carbohydrate metabolic process (GO:0010677)	1/25	0.3771728155626481	0.6235970621616644	0	0	2.183712121212121	2.1292324341375677	ERFE
negative regulation of endocytosis (GO:0045806)	1/25	0.3771728155626481	0.6235970621616644	0	0	2.183712121212121	2.1292324341375677	PACSIN3
negative regulation of signaling (GO:0023057)	1/25	0.3771728155626481	0.6235970621616644	0	0	2.183712121212121	2.1292324341375677	UBASH3B
peptide catabolic process (GO:0043171)	1/25	0.3771728155626481	0.6235970621616644	0	0	2.183712121212121	2.1292324341375677	CHAC1
peripheral nervous system development (GO:0007422)	1/25	0.3771728155626481	0.6235970621616644	0	0	2.183712121212121	2.1292324341375677	SCN8A
peroxisome organization (GO:0007031)	1/25	0.3771728155626481	0.6235970621616644	0	0	2.183712121212121	2.1292324341375677	PEX11A
positive regulation of ERBB signaling pathway (GO:1901186)	1/25	0.3771728155626481	0.6235970621616644	0	0	2.183712121212121	2.1292324341375677	HIP1
positive regulation of T cell migration (GO:2000406)	1/25	0.3771728155626481	0.6235970621616644	0	0	2.183712121212121	2.1292324341375677	WNT5A
cellular response to light stimulus (GO:0071482)	2/70	0.37882298643693185	0.6257438188220071	0	0	1.5421069231982336	1.4969019667313328	CNGA1;AURKB
protein tetramerization (GO:0051262)	2/71	0.38550312586720714	0.6311966995128101	0	0	1.5196798383649999	1.4485679056739356	CTH;GRIN2B
regulation of G1/S transition of mitotic cell cycle (GO:2000045)	2/71	0.38550312586720714	0.6311966995128101	0	0	1.5196798383649999	1.4485679056739356	GFI1B;KIF14
Fc-gamma receptor signaling pathway involved in phagocytosis (GO:0038096)	2/71	0.38550312586720714	0.6311966995128101	0	0	1.5196798383649999	1.4485679056739356	SRC;CD247
myeloid leukocyte differentiation (GO:0002573)	2/71	0.38550312586720714	0.6311966995128101	0	0	1.5196798383649999	1.4485679056739356	GAB2;TNFRSF11A
purine-containing compound biosynthetic process (GO:0072522)	1/26	0.3888654202732096	0.6311966995128101	0	0	2.0962566844919786	1.9799604692195336	ADA
regulation of chondrocyte differentiation (GO:0032330)	1/26	0.3888654202732096	0.6311966995128101	0	0	2.0962566844919786	1.9799604692195336	MBOAT2
regulation of monocyte chemotaxis (GO:0090025)	1/26	0.3888654202732096	0.6311966995128101	0	0	2.0962566844919786	1.9799604692195336	DUSP1
regulation of myelination (GO:0031641)	1/26	0.3888654202732096	0.6311966995128101	0	0	2.0962566844919786	1.9799604692195336	KIF14
regulation of protein insertion into mitochondrial membrane involved in apoptotic signaling pathway (GO:1900739)	1/26	0.3888654202732096	0.6311966995128101	0	0	2.0962566844919786	1.9799604692195336	BBC3
lamellipodium assembly (GO:0030032)	1/26	0.3888654202732096	0.6311966995128101	0	0	2.0962566844919786	1.9799604692195336	ABLIM1
meiosis I (GO:0007127)	1/26	0.3888654202732096	0.6311966995128101	0	0	2.0962566844919786	1.9799604692195336	FOXJ2
negative regulation of proteolysis involved in cellular protein catabolic process (GO:1903051)	1/26	0.3888654202732096	0.6311966995128101	0	0	2.0962566844919786	1.9799604692195336	LAMP3
negative regulation of telomere maintenance via telomere lengthening (GO:1904357)	1/26	0.3888654202732096	0.6311966995128101	0	0	2.0962566844919786	1.9799604692195336	SRC
organelle fission (GO:0048285)	1/26	0.3888654202732096	0.6311966995128101	0	0	2.0962566844919786	1.9799604692195336	PEX11A
phosphatidylethanolamine acyl-chain remodeling (GO:0036152)	1/26	0.3888654202732096	0.6311966995128101	0	0	2.0962566844919786	1.9799604692195336	MBOAT2
positive regulation of filopodium assembly (GO:0051491)	1/26	0.3888654202732096	0.6311966995128101	0	0	2.0962566844919786	1.9799604692195336	NEURL1
positive regulation of glucose import (GO:0046326)	1/26	0.3888654202732096	0.6311966995128101	0	0	2.0962566844919786	1.9799604692195336	ERFE
positive regulation of interleukin-2 production (GO:0032743)	1/26	0.3888654202732096	0.6311966995128101	0	0	2.0962566844919786	1.9799604692195336	SPTBN1
positive regulation of protein insertion into mitochondrial membrane involved in apoptotic signaling pathway (GO:1900740)	1/26	0.3888654202732096	0.6311966995128101	0	0	2.0962566844919786	1.9799604692195336	BBC3
Fc-gamma receptor signaling pathway (GO:0038094)	2/72	0.39215188130738216	0.6342857690880577	0	0	1.497893527384144	1.4021872110908193	SRC;CD247
positive regulation of neurogenesis (GO:0050769)	2/72	0.39215188130738216	0.6342857690880577	0	0	1.497893527384144	1.4021872110908193	PLXND1;NEURL1
positive regulation of secretion by cell (GO:1903532)	2/72	0.39215188130738216	0.6342857690880577	0	0	1.497893527384144	1.4021872110908193	P2RX4;BAIAP3
cellular response to lipid (GO:0071396)	5/219	0.3921946857767642	0.6342857690880577	0	0	1.2257514523869664	1.1472995781018587	PTK7;FES;ABCB4;WNT5A;VIM
regulation of hydrolase activity (GO:0051336)	2/73	0.3987680811310042	0.6376036155679994	0	0	1.4767209153041574	1.3576607070303714	ARHGAP9;PLXND1
regulation of Rho protein signal transduction (GO:0035023)	2/73	0.3987680811310042	0.6376036155679994	0	0	1.4767209153041574	1.3576607070303714	GPR174;P2RY10
negative regulation of cell adhesion (GO:0007162)	2/73	0.3987680811310042	0.6376036155679994	0	0	1.4767209153041574	1.3576607070303714	PLXND1;DUSP1
neurotransmitter transport (GO:0006836)	2/73	0.3987680811310042	0.6376036155679994	0	0	1.4767209153041574	1.3576607070303714	SLC17A7;CPLX1
acute inflammatory response (GO:0002526)	1/27	0.40033908858316763	0.6376036155679994	0	0	2.015528589058001	1.8451022829495567	APOL2
calcium-ion regulated exocytosis (GO:0017156)	1/27	0.40033908858316763	0.6376036155679994	0	0	2.015528589058001	1.8451022829495567	RIMS2
cellular response to cadmium ion (GO:0071276)	1/27	0.40033908858316763	0.6376036155679994	0	0	2.015528589058001	1.8451022829495567	MT2A
dendritic spine organization (GO:0097061)	1/27	0.40033908858316763	0.6376036155679994	0	0	2.015528589058001	1.8451022829495567	IGF1R
regulation of toll-like receptor signaling pathway (GO:0034121)	1/27	0.40033908858316763	0.6376036155679994	0	0	2.015528589058001	1.8451022829495567	TYRO3
L-alpha-amino acid transmembrane transport (GO:1902475)	1/27	0.40033908858316763	0.6376036155679994	0	0	2.015528589058001	1.8451022829495567	SLC25A29
microtubule polymerization or depolymerization (GO:0031109)	1/27	0.40033908858316763	0.6376036155679994	0	0	2.015528589058001	1.8451022829495567	KIF14
modulation of excitatory postsynaptic potential (GO:0098815)	1/27	0.40033908858316763	0.6376036155679994	0	0	2.015528589058001	1.8451022829495567	RIMS2
monovalent inorganic cation homeostasis (GO:0055067)	1/27	0.40033908858316763	0.6376036155679994	0	0	2.015528589058001	1.8451022829495567	SLC12A5
negative regulation of catalytic activity (GO:0043086)	1/27	0.40033908858316763	0.6376036155679994	0	0	2.015528589058001	1.8451022829495567	PARP9
peptide hormone secretion (GO:0030072)	1/27	0.40033908858316763	0.6376036155679994	0	0	2.015528589058001	1.8451022829495567	RIMS2
peptidyl-lysine methylation (GO:0018022)	1/27	0.40033908858316763	0.6376036155679994	0	0	2.015528589058001	1.8451022829495567	EEF1AKMT3
positive regulation of striated muscle cell differentiation (GO:0051155)	1/27	0.40033908858316763	0.6376036155679994	0	0	2.015528589058001	1.8451022829495567	MMP14
Fc receptor mediated stimulatory signaling pathway (GO:0002431)	2/74	0.40535060829839714	0.6388554944246985	0	0	1.4561364313375038	1.3148954011817355	SRC;CD247
negative regulation of protein binding (GO:0032091)	2/74	0.40535060829839714	0.6388554944246985	0	0	1.4561364313375038	1.3148954011817355	AURKB;IFIT2
positive regulation of epithelial cell proliferation (GO:0050679)	3/123	0.40661838976509906	0.6388554944246985	0	0	1.3108198924731183	1.1795808023299177	JAML;WNT5A;VASH2
regulation of I-kappaB kinase/NF-kappaB signaling (GO:0043122)	5/224	0.4107350034032944	0.6388554944246985	0	0	1.1974577317043071	1.065506311401877	PLEKHG5;WNT5A;HSPB1;S100A4;CFLAR
regulation of calcineurin-NFAT signaling cascade (GO:0070884)	1/28	0.41159790912153144	0.6388554944246985	0	0	1.9407803525450584	1.7228469340087518	ATP2B4
regulation of calcium-mediated signaling (GO:0050848)	1/28	0.41159790912153144	0.6388554944246985	0	0	1.9407803525450584	1.7228469340087518	P2RX4
carbohydrate derivative biosynthetic process (GO:1901137)	1/28	0.41159790912153144	0.6388554944246985	0	0	1.9407803525450584	1.7228469340087518	B3GNT5
cellular response to acid chemical (GO:0071229)	1/28	0.41159790912153144	0.6388554944246985	0	0	1.9407803525450584	1.7228469340087518	NEURL1
cellular response to interleukin-6 (GO:0071354)	1/28	0.41159790912153144	0.6388554944246985	0	0	1.9407803525450584	1.7228469340087518	SRC
cellular zinc ion homeostasis (GO:0006882)	1/28	0.41159790912153144	0.6388554944246985	0	0	1.9407803525450584	1.7228469340087518	MT2A
regulation of insulin secretion involved in cellular response to glucose stimulus (GO:0061178)	1/28	0.41159790912153144	0.6388554944246985	0	0	1.9407803525450584	1.7228469340087518	BAIAP3
regulation of multicellular organismal development (GO:2000026)	1/28	0.41159790912153144	0.6388554944246985	0	0	1.9407803525450584	1.7228469340087518	GFI1B
regulation of neuron migration (GO:2001222)	1/28	0.41159790912153144	0.6388554944246985	0	0	1.9407803525450584	1.7228469340087518	NTNG2
regulation of phosphatase activity (GO:0010921)	1/28	0.41159790912153144	0.6388554944246985	0	0	1.9407803525450584	1.7228469340087518	PPP1R26
regulation of plasma membrane bounded cell projection organization (GO:0120035)	1/28	0.41159790912153144	0.6388554944246985	0	0	1.9407803525450584	1.7228469340087518	NTNG2
regulation of small molecule metabolic process (GO:0062012)	1/28	0.41159790912153144	0.6388554944246985	0	0	1.9407803525450584	1.7228469340087518	GNB3
regulation of sodium ion transmembrane transport (GO:1902305)	1/28	0.41159790912153144	0.6388554944246985	0	0	1.9407803525450584	1.7228469340087518	ATP2B4
response to ketone (GO:1901654)	1/28	0.41159790912153144	0.6388554944246985	0	0	1.9407803525450584	1.7228469340087518	ABCB4
keratan sulfate biosynthetic process (GO:0018146)	1/28	0.41159790912153144	0.6388554944246985	0	0	1.9407803525450584	1.7228469340087518	B3GNT7
T cell activation involved in immune response (GO:0002286)	1/28	0.41159790912153144	0.6388554944246985	0	0	1.9407803525450584	1.7228469340087518	CD1C
mucosal immune response (GO:0002385)	1/28	0.41159790912153144	0.6388554944246985	0	0	1.9407803525450584	1.7228469340087518	CAMP
negative regulation of oxidative stress-induced cell death (GO:1903202)	1/28	0.41159790912153144	0.6388554944246985	0	0	1.9407803525450584	1.7228469340087518	HSPB1
negative regulation of phosphatase activity (GO:0010923)	1/28	0.41159790912153144	0.6388554944246985	0	0	1.9407803525450584	1.7228469340087518	PPP1R26
positive regulation of cell communication (GO:0010647)	1/28	0.41159790912153144	0.6388554944246985	0	0	1.9407803525450584	1.7228469340087518	RIMS2
positive regulation of fibroblast proliferation (GO:0048146)	1/28	0.41159790912153144	0.6388554944246985	0	0	1.9407803525450584	1.7228469340087518	WNT5A
positive regulation of monooxygenase activity (GO:0032770)	1/28	0.41159790912153144	0.6388554944246985	0	0	1.9407803525450584	1.7228469340087518	S100A1
protein depolymerization (GO:0051261)	1/28	0.41159790912153144	0.6388554944246985	0	0	1.9407803525450584	1.7228469340087518	KIF14
non-canonical Wnt signaling pathway (GO:0035567)	3/124	0.4116423167818008	0.6388554944246985	0	0	1.299920021327646	1.153809621704943	FZD2;WNT5A;CELSR1
integrin-mediated signaling pathway (GO:0007229)	2/75	0.4118983991597128	0.6388554944246985	0	0	1.4361159058356898	1.2738040239325386	ITGB4;SRC
positive regulation of immune response (GO:0050778)	2/75	0.4118983991597128	0.6388554944246985	0	0	1.4361159058356898	1.2738040239325386	MYB;IFI35
regulation of phosphorylation (GO:0042325)	3/125	0.4166530338437957	0.6454925607381763	0	0	1.2891988365943945	1.1286954593680052	CDKN1B;HSPB1;FNIP2
regulation of cell division (GO:0051302)	2/76	0.4184104412193255	0.6454925607381763	0	0	1.4166364756177088	1.2343046109602063	KIF20A;AURKB
positive regulation of interleukin-6 production (GO:0032755)	2/76	0.4184104412193255	0.6454925607381763	0	0	1.4166364756177088	1.2343046109602063	WNT5A;SCIMP
negative regulation of growth (GO:0045926)	3/126	0.4216499154828963	0.6454925607381763	0	0	1.2786519800681877	1.1042181406496951	MT2A;CDKN1B;PSRC1
aggrephagy (GO:0035973)	1/29	0.4226458944436047	0.6454925607381763	0	0	1.8713712757830405	1.6116634545875057	VIM
regulation of calcium ion transmembrane transporter activity (GO:1901019)	1/29	0.4226458944436047	0.6454925607381763	0	0	1.8713712757830405	1.6116634545875057	JSRP1
regulation of gluconeogenesis (GO:0006111)	1/29	0.4226458944436047	0.6454925607381763	0	0	1.8713712757830405	1.6116634545875057	ERFE
regulation of protein targeting to membrane (GO:0090313)	1/29	0.4226458944436047	0.6454925607381763	0	0	1.8713712757830405	1.6116634545875057	TCAF1
regulation of response to biotic stimulus (GO:0002831)	1/29	0.4226458944436047	0.6454925607381763	0	0	1.8713712757830405	1.6116634545875057	DHX58
glial cell differentiation (GO:0010001)	1/29	0.4226458944436047	0.6454925607381763	0	0	1.8713712757830405	1.6116634545875057	NFIB
regulation of ubiquitin-protein transferase activity (GO:0051438)	1/29	0.4226458944436047	0.6454925607381763	0	0	1.8713712757830405	1.6116634545875057	DTX3L
response to cadmium ion (GO:0046686)	1/29	0.4226458944436047	0.6454925607381763	0	0	1.8713712757830405	1.6116634545875057	MT2A
lamellipodium organization (GO:0097581)	1/29	0.4226458944436047	0.6454925607381763	0	0	1.8713712757830405	1.6116634545875057	ABLIM1
lipid catabolic process (GO:0016042)	1/29	0.4226458944436047	0.6454925607381763	0	0	1.8713712757830405	1.6116634545875057	HSD17B14
transition metal ion homeostasis (GO:0055076)	1/29	0.4226458944436047	0.6454925607381763	0	0	1.8713712757830405	1.6116634545875057	BDH2
positive regulation of dephosphorylation (GO:0035306)	1/29	0.4226458944436047	0.6454925607381763	0	0	1.8713712757830405	1.6116634545875057	SRC
protein K11-linked ubiquitination (GO:0070979)	1/29	0.4226458944436047	0.6454925607381763	0	0	1.8713712757830405	1.6116634545875057	UBE2C
positive regulation of developmental process (GO:0051094)	4/177	0.42475779069903985	0.6454925607381763	0	0	1.2122836265054608	1.0380010974985943	SRC;WNT5A;NEURL1;FOXO6
cellular response to UV (GO:0034644)	2/77	0.42488577213288614	0.6454925607381763	0	0	1.3976764968722073	1.1963201172310693	CRIP1;AURKB
negative regulation of developmental process (GO:0051093)	2/77	0.42488577213288614	0.6454925607381763	0	0	1.3976764968722073	1.1963201172310693	NFIB;NOTCH4
positive regulation of endothelial cell proliferation (GO:0001938)	2/77	0.42488577213288614	0.6454925607381763	0	0	1.3976764968722073	1.1963201172310693	WNT5A;VASH2
positive regulation of phosphatidylinositol 3-kinase signaling (GO:0014068)	2/77	0.42488577213288614	0.6454925607381763	0	0	1.3976764968722073	1.1963201172310693	SRC;IGF1R
positive regulation of tumor necrosis factor production (GO:0032760)	2/77	0.42488577213288614	0.6454925607381763	0	0	1.3976764968722073	1.1963201172310693	WNT5A;HSPB1
positive regulation of type I interferon production (GO:0032481)	2/77	0.42488577213288614	0.6454925607381763	0	0	1.3976764968722073	1.1963201172310693	DHX58;CGAS
protein modification process (GO:0036211)	2/78	0.43132347795158044	0.6485898583916819	0	0	1.379215464935798	1.1597780661262553	FBXO2;UBE2L6
negative regulation of blood vessel morphogenesis (GO:2000181)	2/78	0.43132347795158044	0.6485898583916819	0	0	1.379215464935798	1.1597780661262553	ATP2B4;FOXJ2
negative regulation of protein serine/threonine kinase activity (GO:0071901)	2/78	0.43132347795158044	0.6485898583916819	0	0	1.379215464935798	1.1597780661262553	CDKN1B;DUSP1
artery morphogenesis (GO:0048844)	1/30	0.43348698236521066	0.6485898583916819	0	0	1.8067490319011617	1.5102497942260378	LRP1
regulation of cation transmembrane transport (GO:1904062)	1/30	0.43348698236521066	0.6485898583916819	0	0	1.8067490319011617	1.5102497942260378	ATP2B4
cardiac muscle cell action potential (GO:0086001)	1/30	0.43348698236521066	0.6485898583916819	0	0	1.8067490319011617	1.5102497942260378	HCN2
regulation of macrophage activation (GO:0043030)	1/30	0.43348698236521066	0.6485898583916819	0	0	1.8067490319011617	1.5102497942260378	WNT5A
estrogen metabolic process (GO:0008210)	1/30	0.43348698236521066	0.6485898583916819	0	0	1.8067490319011617	1.5102497942260378	HSD17B14
regulation of striated muscle contraction (GO:0006942)	1/30	0.43348698236521066	0.6485898583916819	0	0	1.8067490319011617	1.5102497942260378	P2RX4
regulation of type I interferon-mediated signaling pathway (GO:0060338)	1/30	0.43348698236521066	0.6485898583916819	0	0	1.8067490319011617	1.5102497942260378	WNT5A
response to alcohol (GO:0097305)	1/30	0.43348698236521066	0.6485898583916819	0	0	1.8067490319011617	1.5102497942260378	GRIN2B
heterotypic cell-cell adhesion (GO:0034113)	1/30	0.43348698236521066	0.6485898583916819	0	0	1.8067490319011617	1.5102497942260378	NINJ1
zinc ion homeostasis (GO:0055069)	1/30	0.43348698236521066	0.6485898583916819	0	0	1.8067490319011617	1.5102497942260378	MT2A
phosphatidylcholine acyl-chain remodeling (GO:0036151)	1/30	0.43348698236521066	0.6485898583916819	0	0	1.8067490319011617	1.5102497942260378	MBOAT2
plasma membrane invagination (GO:0099024)	1/30	0.43348698236521066	0.6485898583916819	0	0	1.8067490319011617	1.5102497942260378	AURKB
positive regulation of endopeptidase activity (GO:0010950)	1/30	0.43348698236521066	0.6485898583916819	0	0	1.8067490319011617	1.5102497942260378	GRIN2B
positive regulation of phosphate metabolic process (GO:0045937)	1/30	0.43348698236521066	0.6485898583916819	0	0	1.8067490319011617	1.5102497942260378	SRC
primary neural tube formation (GO:0014020)	1/30	0.43348698236521066	0.6485898583916819	0	0	1.8067490319011617	1.5102497942260378	CELSR1
positive regulation of macromolecule biosynthetic process (GO:0010557)	3/129	0.43655153068981356	0.6508224392696885	0	0	1.248015873015873	1.0344165291159344	CDT1;VIM;GLI1
regulated exocytosis (GO:0045055)	4/180	0.43730024728107786	0.6508224392696885	0	0	1.191435922567998	0.9854786557378955	RIMS2;RAB26;SYNGR3;CPLX1
positive regulation of transcription by RNA polymerase II (GO:0045944)	18/908	0.4383997573524389	0.6508224392696885	0	0	1.0613728637522424	0.8752336391746253	PLXND1;ONECUT2;SATB2;NOTCH4;WNT5A;FOXJ2;TET1;GLI1;GLIS2;HELZ2;ZEB2;MEIS1;NFIB;MYB;E2F2;OTX1;HOXB7;E2F8
positive regulation of cytokine production (GO:0001819)	7/335	0.43955172051487956	0.6508224392696885	0	0	1.119092987804878	0.9198943111164976	BTN3A1;DHX58;WNT5A;CGAS;BTN3A2;SCIMP;SPTBN1
regulation of fat cell differentiation (GO:0045598)	2/80	0.4440825917254778	0.6508224392696885	0	0	1.343713480442703	1.0907523181710352	WNT5A;GNB3
regulation of NIK/NF-kappaB signaling (GO:1901222)	2/80	0.4440825917254778	0.6508224392696885	0	0	1.343713480442703	1.0907523181710352	RTKN2;IFI35
regulation of organelle organization (GO:0033043)	2/80	0.4440825917254778	0.6508224392696885	0	0	1.343713480442703	1.0907523181710352	CDT1;ZEB2
skin development (GO:0043588)	2/80	0.4440825917254778	0.6508224392696885	0	0	1.343713480442703	1.0907523181710352	ITGB4;WNT5A
negative regulation of cellular component organization (GO:0051129)	2/80	0.4440825917254778	0.6508224392696885	0	0	1.343713480442703	1.0907523181710352	SRC;PACSIN3
negative regulation of extrinsic apoptotic signaling pathway (GO:2001237)	2/80	0.4440825917254778	0.6508224392696885	0	0	1.343713480442703	1.0907523181710352	SRC;CFLAR
activation of protein kinase B activity (GO:0032148)	1/31	0.444125037253177	0.6508224392696885	0	0	1.7464349376114081	1.4174924165073117	WNT5A
aminoglycan catabolic process (GO:0006026)	1/31	0.444125037253177	0.6508224392696885	0	0	1.7464349376114081	1.4174924165073117	CHI3L2
regulation of cellular component size (GO:0032535)	1/31	0.444125037253177	0.6508224392696885	0	0	1.7464349376114081	1.4174924165073117	PEX11A
regulation of cellular pH (GO:0030641)	1/31	0.444125037253177	0.6508224392696885	0	0	1.7464349376114081	1.4174924165073117	SLC9A9
regulation of cellular senescence (GO:2000772)	1/31	0.444125037253177	0.6508224392696885	0	0	1.7464349376114081	1.4174924165073117	CGAS
cellular nitrogen compound biosynthetic process (GO:0044271)	1/31	0.444125037253177	0.6508224392696885	0	0	1.7464349376114081	1.4174924165073117	DDAH2
cellular response to cAMP (GO:0071320)	1/31	0.444125037253177	0.6508224392696885	0	0	1.7464349376114081	1.4174924165073117	HCN2
embryonic skeletal system morphogenesis (GO:0048704)	1/31	0.444125037253177	0.6508224392696885	0	0	1.7464349376114081	1.4174924165073117	HOXA4
renal water homeostasis (GO:0003091)	1/31	0.444125037253177	0.6508224392696885	0	0	1.7464349376114081	1.4174924165073117	AQP3
steroid hormone biosynthetic process (GO:0120178)	1/31	0.444125037253177	0.6508224392696885	0	0	1.7464349376114081	1.4174924165073117	HSD17B14
tube closure (GO:0060606)	1/31	0.444125037253177	0.6508224392696885	0	0	1.7464349376114081	1.4174924165073117	CELSR1
negative regulation of axon extension (GO:0030517)	1/31	0.444125037253177	0.6508224392696885	0	0	1.7464349376114081	1.4174924165073117	SEMA6B
negative regulation of peptidyl-tyrosine phosphorylation (GO:0050732)	1/31	0.444125037253177	0.6508224392696885	0	0	1.7464349376114081	1.4174924165073117	SRCIN1
peptide cross-linking (GO:0018149)	1/31	0.444125037253177	0.6508224392696885	0	0	1.7464349376114081	1.4174924165073117	CD247
positive regulation of ubiquitin-protein transferase activity (GO:0051443)	1/31	0.444125037253177	0.6508224392696885	0	0	1.7464349376114081	1.4174924165073117	UBE2C
phospholipase C-activating G protein-coupled receptor signaling pathway (GO:0007200)	2/81	0.45040240092549	0.6516269878845432	0	0	1.3266365765093155	1.0581437358886303	GPR174;P2RY10
positive regulation of tumor necrosis factor superfamily cytokine production (GO:1903557)	2/81	0.45040240092549	0.6516269878845432	0	0	1.3266365765093155	1.0581437358886303	WNT5A;HSPB1
proteolysis (GO:0006508)	6/287	0.451703049437314	0.6516269878845432	0	0	1.1193472788820416	0.889579182319063	MMP14;CASP7;FBXO2;VASH2;CTSF;AEBP1
activation of phospholipase C activity (GO:0007202)	1/32	0.4545638515821912	0.6516269878845432	0	0	1.6900120752113161	1.3324340605177134	S1PR4
regulation of cell morphogenesis (GO:0022604)	1/32	0.4545638515821912	0.6516269878845432	0	0	1.6900120752113161	1.3324340605177134	NTNG2
regulation of dendritic spine morphogenesis (GO:0061001)	1/32	0.4545638515821912	0.6516269878845432	0	0	1.6900120752113161	1.3324340605177134	SRCIN1
cellular response to glucose stimulus (GO:0071333)	1/32	0.4545638515821912	0.6516269878845432	0	0	1.6900120752113161	1.3324340605177134	IGF1R
chondrocyte differentiation (GO:0002062)	1/32	0.4545638515821912	0.6516269878845432	0	0	1.6900120752113161	1.3324340605177134	NFIB
regulation of NMDA receptor activity (GO:2000310)	1/32	0.4545638515821912	0.6516269878845432	0	0	1.6900120752113161	1.3324340605177134	GRIN2B
endodermal cell differentiation (GO:0035987)	1/32	0.4545638515821912	0.6516269878845432	0	0	1.6900120752113161	1.3324340605177134	MMP14
ERBB2 signaling pathway (GO:0038128)	1/32	0.4545638515821912	0.6516269878845432	0	0	1.6900120752113161	1.3324340605177134	SRC
regulation of transcription involved in G1/S transition of mitotic cell cycle (GO:0000083)	1/32	0.4545638515821912	0.6516269878845432	0	0	1.6900120752113161	1.3324340605177134	CDT1
gene silencing by miRNA (GO:0035195)	1/32	0.4545638515821912	0.6516269878845432	0	0	1.6900120752113161	1.3324340605177134	NOTCH4
response to amino acid (GO:0043200)	1/32	0.4545638515821912	0.6516269878845432	0	0	1.6900120752113161	1.3324340605177134	NEURL1
skeletal muscle organ development (GO:0060538)	1/32	0.4545638515821912	0.6516269878845432	0	0	1.6900120752113161	1.3324340605177134	CFLAR
liver development (GO:0001889)	1/32	0.4545638515821912	0.6516269878845432	0	0	1.6900120752113161	1.3324340605177134	E2F8
long-chain fatty acid transport (GO:0015909)	1/32	0.4545638515821912	0.6516269878845432	0	0	1.6900120752113161	1.3324340605177134	CPT1A
metal ion export (GO:0070839)	1/32	0.4545638515821912	0.6516269878845432	0	0	1.6900120752113161	1.3324340605177134	ATP2B4
negative regulation of cell-matrix adhesion (GO:0001953)	1/32	0.4545638515821912	0.6516269878845432	0	0	1.6900120752113161	1.3324340605177134	SRC
negative regulation of chemotaxis (GO:0050922)	1/32	0.4545638515821912	0.6516269878845432	0	0	1.6900120752113161	1.3324340605177134	SEMA6B
negative regulation of developmental growth (GO:0048640)	1/32	0.4545638515821912	0.6516269878845432	0	0	1.6900120752113161	1.3324340605177134	CDKN1B
negative regulation of DNA biosynthetic process (GO:2000279)	1/32	0.4545638515821912	0.6516269878845432	0	0	1.6900120752113161	1.3324340605177134	SRC
negative regulation of double-strand break repair (GO:2000780)	1/32	0.4545638515821912	0.6516269878845432	0	0	1.6900120752113161	1.3324340605177134	CGAS
positive regulation of glucose transmembrane transport (GO:0010828)	1/32	0.4545638515821912	0.6516269878845432	0	0	1.6900120752113161	1.3324340605177134	ERFE
positive regulation of lamellipodium organization (GO:1902745)	1/32	0.4545638515821912	0.6516269878845432	0	0	1.6900120752113161	1.3324340605177134	SRC
positive regulation of telomere maintenance (GO:0032206)	1/32	0.4545638515821912	0.6516269878845432	0	0	1.6900120752113161	1.3324340605177134	AURKB
protein K63-linked deubiquitination (GO:0070536)	1/32	0.4545638515821912	0.6516269878845432	0	0	1.6900120752113161	1.3324340605177134	OTUD1
regulation of G protein-coupled receptor signaling pathway (GO:0008277)	2/82	0.4566813846405559	0.6530837486137854	0	0	1.3099865951742626	1.0267273031806958	CNGA1;RGS12
ephrin receptor signaling pathway (GO:0048013)	2/82	0.4566813846405559	0.6530837486137854	0	0	1.3099865951742626	1.0267273031806958	SRC;GRIN2B
positive regulation of cytoskeleton organization (GO:0051495)	2/82	0.4566813846405559	0.6530837486137854	0	0	1.3099865951742626	1.0267273031806958	FES;SORBS3
positive regulation of peptidyl-tyrosine phosphorylation (GO:0050731)	3/134	0.4610570029391844	0.6588115728745454	0	0	1.2000738734301897	0.9291375068940422	SRC;PARP9;SRCIN1
regulation of defense response (GO:0031347)	2/83	0.46291884985694676	0.6594034408280259	0	0	1.2937477244894582	0.9964490391612656	DHX58;WNT5A
regulation of cholesterol efflux (GO:0010874)	1/33	0.46480714716039606	0.6594034408280259	0	0	1.63711564171123	1.2542478214128807	LRP1
keratan sulfate metabolic process (GO:0042339)	1/33	0.46480714716039606	0.6594034408280259	0	0	1.63711564171123	1.2542478214128807	B3GNT7
lytic vacuole organization (GO:0080171)	1/33	0.46480714716039606	0.6594034408280259	0	0	1.63711564171123	1.2542478214128807	ACP3
muscle cell development (GO:0055001)	1/33	0.46480714716039606	0.6594034408280259	0	0	1.63711564171123	1.2542478214128807	NEBL
negative regulation of smooth muscle cell proliferation (GO:0048662)	1/33	0.46480714716039606	0.6594034408280259	0	0	1.63711564171123	1.2542478214128807	CDKN1B
positive regulation of histone modification (GO:0031058)	1/33	0.46480714716039606	0.6594034408280259	0	0	1.63711564171123	1.2542478214128807	TET1
positive regulation of organelle organization (GO:0010638)	1/33	0.46480714716039606	0.6594034408280259	0	0	1.63711564171123	1.2542478214128807	SORBS3
positive regulation of telomere maintenance via telomerase (GO:0032212)	1/33	0.46480714716039606	0.6594034408280259	0	0	1.63711564171123	1.2542478214128807	AURKB
anaphase-promoting complex-dependent catabolic process (GO:0031145)	2/84	0.46911414364411486	0.6631367637813408	0	0	1.2779049238213562	0.9672579469314111	UBE2C;AURKB
vascular transport (GO:0010232)	2/84	0.46911414364411486	0.6631367637813408	0	0	1.2779049238213562	0.9672579469314111	LRP1;ATP2B4
regulation of cell adhesion mediated by integrin (GO:0033628)	1/34	0.4748585763488426	0.6631367637813408	0	0	1.5874250526656943	1.1822161609375426	ADA
cellular response to amino acid stimulus (GO:0071230)	1/34	0.4748585763488426	0.6631367637813408	0	0	1.5874250526656943	1.1822161609375426	NEURL1
regulation of glucose metabolic process (GO:0010906)	1/34	0.4748585763488426	0.6631367637813408	0	0	1.5874250526656943	1.1822161609375426	GNB3
cellular response to vascular endothelial growth factor stimulus (GO:0035924)	1/34	0.4748585763488426	0.6631367637813408	0	0	1.5874250526656943	1.1822161609375426	HSPB1
regulation of keratinocyte differentiation (GO:0045616)	1/34	0.4748585763488426	0.6631367637813408	0	0	1.5874250526656943	1.1822161609375426	AQP3
female gamete generation (GO:0007292)	1/34	0.4748585763488426	0.6631367637813408	0	0	1.5874250526656943	1.1822161609375426	DMC1
striated muscle tissue development (GO:0014706)	1/34	0.4748585763488426	0.6631367637813408	0	0	1.5874250526656943	1.1822161609375426	CFLAR
negative regulation of blood vessel endothelial cell migration (GO:0043537)	1/34	0.4748585763488426	0.6631367637813408	0	0	1.5874250526656943	1.1822161609375426	ATP2B4
negative regulation of extrinsic apoptotic signaling pathway via death domain receptors (GO:1902042)	1/34	0.4748585763488426	0.6631367637813408	0	0	1.5874250526656943	1.1822161609375426	CFLAR
neural tube closure (GO:0001843)	1/34	0.4748585763488426	0.6631367637813408	0	0	1.5874250526656943	1.1822161609375426	CELSR1
phosphatidylserine metabolic process (GO:0006658)	1/34	0.4748585763488426	0.6631367637813408	0	0	1.5874250526656943	1.1822161609375426	MBOAT2
positive regulation of calcium ion transport into cytosol (GO:0010524)	1/34	0.4748585763488426	0.6631367637813408	0	0	1.5874250526656943	1.1822161609375426	P2RX4
positive regulation of epidermal growth factor receptor signaling pathway (GO:0045742)	1/34	0.4748585763488426	0.6631367637813408	0	0	1.5874250526656943	1.1822161609375426	HIP1
positive regulation of interleukin-12 production (GO:0032735)	1/34	0.4748585763488426	0.6631367637813408	0	0	1.5874250526656943	1.1822161609375426	SCIMP
positive regulation of mitochondrial outer membrane permeabilization involved in apoptotic signaling pathway (GO:1901030)	1/34	0.4748585763488426	0.6631367637813408	0	0	1.5874250526656943	1.1822161609375426	BBC3
positive regulation of telomerase activity (GO:0051973)	1/34	0.4748585763488426	0.6631367637813408	0	0	1.5874250526656943	1.1822161609375426	AURKB
G1/S transition of mitotic cell cycle (GO:0000082)	2/85	0.47526665195121387	0.6631367637813408	0	0	1.2624438773862205	0.9391058172122586	CDT1;CDKN1B
retrograde vesicle-mediated transport, Golgi to endoplasmic reticulum (GO:0006890)	2/85	0.47526665195121387	0.6631367637813408	0	0	1.2624438773862205	0.9391058172122586	KIF5A;KIF3C
negative regulation of defense response (GO:0031348)	2/85	0.47526665195121387	0.6631367637813408	0	0	1.2624438773862205	0.9391058172122586	DHX58;TYRO3
membrane organization (GO:0061024)	5/242	0.4765606364558999	0.6644211381309137	0	0	1.1054852320675106	0.8193417774560832	HACE1;HIP1;WNT5A;KIF20A;SPTBN1
regulation of interferon-gamma production (GO:0032649)	2/86	0.4813757985257249	0.6658841285179558	0	0	1.2473509511043024	0.91194704674117	BTN3A1;BTN3A2
response to interleukin-1 (GO:0070555)	2/86	0.4813757985257249	0.6658841285179558	0	0	1.2473509511043024	0.91194704674117	SRC;TNFRSF11A
transport across blood-brain barrier (GO:0150104)	2/86	0.4813757985257249	0.6658841285179558	0	0	1.2473509511043024	0.91194704674117	LRP1;ATP2B4
negative regulation of cell differentiation (GO:0045596)	4/191	0.4825453717679929	0.6658841285179558	0	0	1.1207172405840553	0.8166446063203344	MEIS1;NOTCH4;MYB;WNT5A
negative regulation of Wnt signaling pathway (GO:0030178)	4/191	0.4825453717679929	0.6658841285179558	0	0	1.1207172405840553	0.8166446063203344	LRP1;WNT5A;IGFBP6;GLI1
anterograde trans-synaptic signaling (GO:0098916)	5/244	0.4837405194339238	0.6658841285179558	0	0	1.0961212258283388	0.7960105046585781	GPR176;SLC12A5;KIF5A;GRIN2B;CPLX1
acylglycerol catabolic process (GO:0046464)	1/35	0.48472172368226685	0.6658841285179558	0	0	1.5406574394463668	1.115713794912182	FABP6
regulation of blood circulation (GO:1903522)	1/35	0.48472172368226685	0.6658841285179558	0	0	1.5406574394463668	1.115713794912182	S100A1
regulation of ion transmembrane transport (GO:0034765)	1/35	0.48472172368226685	0.6658841285179558	0	0	1.5406574394463668	1.115713794912182	CALHM1
regulation of JUN kinase activity (GO:0043506)	1/35	0.48472172368226685	0.6658841285179558	0	0	1.5406574394463668	1.115713794912182	TNFRSF11A
regulation of mitotic spindle organization (GO:0060236)	1/35	0.48472172368226685	0.6658841285179558	0	0	1.5406574394463668	1.115713794912182	PSRC1
regulation of postsynaptic membrane potential (GO:0060078)	1/35	0.48472172368226685	0.6658841285179558	0	0	1.5406574394463668	1.115713794912182	GRIN2B
regulation of regulated secretory pathway (GO:1903305)	1/35	0.48472172368226685	0.6658841285179558	0	0	1.5406574394463668	1.115713794912182	RIMS2
regulation of T cell receptor signaling pathway (GO:0050856)	1/35	0.48472172368226685	0.6658841285179558	0	0	1.5406574394463668	1.115713794912182	KCNN4
response to exogenous dsRNA (GO:0043330)	1/35	0.48472172368226685	0.6658841285179558	0	0	1.5406574394463668	1.115713794912182	CGAS
negative regulation of cell cycle G1/S phase transition (GO:1902807)	1/35	0.48472172368226685	0.6658841285179558	0	0	1.5406574394463668	1.115713794912182	GFI1B
oxoacid metabolic process (GO:0043436)	1/35	0.48472172368226685	0.6658841285179558	0	0	1.5406574394463668	1.115713794912182	TPST1
positive regulation of cell cycle G1/S phase transition (GO:1902808)	1/35	0.48472172368226685	0.6658841285179558	0	0	1.5406574394463668	1.115713794912182	GLI1
protein localization to cilium (GO:0061512)	1/35	0.48472172368226685	0.6658841285179558	0	0	1.5406574394463668	1.115713794912182	TCTN2
metal ion transport (GO:0030001)	2/88	0.49346188251098955	0.6707067263171339	0	0	1.2182180933973439	0.8604392100064021	NIPAL2;KCNN4
negative regulation of binding (GO:0051100)	2/88	0.49346188251098955	0.6707067263171339	0	0	1.2182180933973439	0.8604392100064021	AURKB;IFIT2
regulation of cardiac muscle contraction (GO:0055117)	1/36	0.49440010666611306	0.6707067263171339	0	0	1.4965622612681435	1.0541936575549615	P2RX4
cyclic-nucleotide-mediated signaling (GO:0019935)	1/36	0.49440010666611306	0.6707067263171339	0	0	1.4965622612681435	1.0541936575549615	RIMS2
regulation of ossification (GO:0030278)	1/36	0.49440010666611306	0.6707067263171339	0	0	1.4965622612681435	1.0541936575549615	WNT5A
regulation of osteoclast differentiation (GO:0045670)	1/36	0.49440010666611306	0.6707067263171339	0	0	1.4965622612681435	1.0541936575549615	UBASH3B
macrophage activation (GO:0042116)	1/36	0.49440010666611306	0.6707067263171339	0	0	1.4965622612681435	1.0541936575549615	IFI35
membrane assembly (GO:0071709)	1/36	0.49440010666611306	0.6707067263171339	0	0	1.4965622612681435	1.0541936575549615	SPTBN1
membrane fusion (GO:0061025)	1/36	0.49440010666611306	0.6707067263171339	0	0	1.4965622612681435	1.0541936575549615	HACE1
negative regulation of cellular protein localization (GO:1903828)	1/36	0.49440010666611306	0.6707067263171339	0	0	1.4965622612681435	1.0541936575549615	CDT1
negative regulation of fat cell differentiation (GO:0045599)	1/36	0.49440010666611306	0.6707067263171339	0	0	1.4965622612681435	1.0541936575549615	WNT5A
negative regulation of toll-like receptor signaling pathway (GO:0034122)	1/36	0.49440010666611306	0.6707067263171339	0	0	1.4965622612681435	1.0541936575549615	TYRO3
positive regulation of interferon-beta production (GO:0032728)	1/36	0.49440010666611306	0.6707067263171339	0	0	1.4965622612681435	1.0541936575549615	DHX58
positive regulation of myeloid leukocyte differentiation (GO:0002763)	1/36	0.49440010666611306	0.6707067263171339	0	0	1.4965622612681435	1.0541936575549615	FES
positive regulation of telomere maintenance via telomere lengthening (GO:1904358)	1/36	0.49440010666611306	0.6707067263171339	0	0	1.4965622612681435	1.0541936575549615	AURKB
regulation of programmed cell death (GO:0043067)	4/194	0.4946414979921752	0.6707067263171339	0	0	1.102851468293375	0.7763214391519049	HIP1;DAPK2;NLRC4;CD3E
negative regulation of macromolecule metabolic process (GO:0010605)	4/194	0.4946414979921752	0.6707067263171339	0	0	1.102851468293375	0.7763214391519049	ATP2B4;TET1;CD3E;PARP9
ubiquitin-dependent protein catabolic process (GO:0006511)	7/354	0.4968120038025797	0.6729978066643051	0	0	1.056775466733492	0.7392605000301722	HACE1;DTX3L;UBE2C;KIF14;UBE2L6;KBTBD7;AURKB
regulation of cysteine-type endopeptidase activity involved in apoptotic process (GO:0043281)	2/89	0.4994378451912176	0.6729978066643051	0	0	1.2041539551939848	0.8360105225153225	SRC;LAMP3
collagen fibril organization (GO:0030199)	2/89	0.4994378451912176	0.6729978066643051	0	0	1.2041539551939848	0.8360105225153225	ITGB4;TLL1
SCF-dependent proteasomal ubiquitin-dependent protein catabolic process (GO:0031146)	2/89	0.4994378451912176	0.6729978066643051	0	0	1.2041539551939848	0.8360105225153225	FBXO2;KIF14
second-messenger-mediated signaling (GO:0019932)	2/89	0.4994378451912176	0.6729978066643051	0	0	1.2041539551939848	0.8360105225153225	P2RX4;DDAH2
protein modification by small protein conjugation (GO:0032446)	8/409	0.5018218462776997	0.6729978066643051	0	0	1.045016885578968	0.7205497079061594	HACE1;TRIM7;DTX3L;UBE2C;FBXO2;TRIM47;FBXO32;TRIM55
regulation of actin cytoskeleton reorganization (GO:2000249)	1/37	0.5038971773338136	0.6729978066643051	0	0	1.4549168152109329	0.9971753169594739	FES
regulation of glucose import (GO:0046324)	1/37	0.5038971773338136	0.6729978066643051	0	0	1.4549168152109329	0.9971753169594739	ERFE
regulation of intracellular pH (GO:0051453)	1/37	0.5038971773338136	0.6729978066643051	0	0	1.4549168152109329	0.9971753169594739	SLC9A9
regulation of p38MAPK cascade (GO:1900744)	1/37	0.5038971773338136	0.6729978066643051	0	0	1.4549168152109329	0.9971753169594739	DUSP1
regulation of transport (GO:0051049)	1/37	0.5038971773338136	0.6729978066643051	0	0	1.4549168152109329	0.9971753169594739	FES
glutamate receptor signaling pathway (GO:0007215)	1/37	0.5038971773338136	0.6729978066643051	0	0	1.4549168152109329	0.9971753169594739	GRIN2B
glutamine family amino acid metabolic process (GO:0009064)	1/37	0.5038971773338136	0.6729978066643051	0	0	1.4549168152109329	0.9971753169594739	DDAH2
skeletal muscle tissue development (GO:0007519)	1/37	0.5038971773338136	0.6729978066643051	0	0	1.4549168152109329	0.9971753169594739	CFLAR
negative regulation of G1/S transition of mitotic cell cycle (GO:2000134)	1/37	0.5038971773338136	0.6729978066643051	0	0	1.4549168152109329	0.9971753169594739	GFI1B
negative regulation of stress-activated MAPK cascade (GO:0032873)	1/37	0.5038971773338136	0.6729978066643051	0	0	1.4549168152109329	0.9971753169594739	DUSP1
neural crest cell migration (GO:0001755)	1/37	0.5038971773338136	0.6729978066643051	0	0	1.4549168152109329	0.9971753169594739	SEMA6B
phospholipid biosynthetic process (GO:0008654)	1/37	0.5038971773338136	0.6729978066643051	0	0	1.4549168152109329	0.9971753169594739	CPNE7
positive regulation of calcium ion transport (GO:0051928)	1/37	0.5038971773338136	0.6729978066643051	0	0	1.4549168152109329	0.9971753169594739	P2RX4
positive regulation of myeloid cell differentiation (GO:0045639)	1/37	0.5038971773338136	0.6729978066643051	0	0	1.4549168152109329	0.9971753169594739	FES
sodium ion transport (GO:0006814)	2/90	0.5053684944478489	0.6744565278490047	0	0	1.1904094564952474	0.8124156750731241	SCN8A;HCN2
sensory perception of sound (GO:0007605)	2/91	0.5112534251936546	0.6780418261983697	0	0	1.1769738229358075	0.7896198174194357	SPTBN4;CCDC50
toll-like receptor signaling pathway (GO:0002224)	2/91	0.5112534251936546	0.6780418261983697	0	0	1.1769738229358075	0.7896198174194357	S100A1;SCIMP
positive regulation of supramolecular fiber organization (GO:1902905)	2/91	0.5112534251936546	0.6780418261983697	0	0	1.1769738229358075	0.7896198174194357	PSRC1;FES
positive regulation of transport (GO:0051050)	2/91	0.5112534251936546	0.6780418261983697	0	0	1.1769738229358075	0.7896198174194357	LRP1;SYNGR3
negative regulation of transcription, DNA-templated (GO:0045892)	18/948	0.5126204733868002	0.6780418261983697	0	0	1.0135538086202223	0.6772764451370654	CDKN1B;NOTCH4;WNT5A;AEBP1;PARP9;IKZF4;AURKB;POU6F1;GLIS2;ZEB2;GFI1B;SCML4;MYB;ZNF219;HESX1;FNIP2;JDP2;E2F8
regulation of apoptotic signaling pathway (GO:2001233)	1/38	0.5132163235243554	0.6780418261983697	0	0	1.4155224743460038	0.9442353633755711	DAPK2
DNA replication initiation (GO:0006270)	1/38	0.5132163235243554	0.6780418261983697	0	0	1.4155224743460038	0.9442353633755711	CDT1
response to cAMP (GO:0051591)	1/38	0.5132163235243554	0.6780418261983697	0	0	1.4155224743460038	0.9442353633755711	HCN2
lysosome organization (GO:0007040)	1/38	0.5132163235243554	0.6780418261983697	0	0	1.4155224743460038	0.9442353633755711	ACP3
negative regulation of endothelial cell migration (GO:0010596)	1/38	0.5132163235243554	0.6780418261983697	0	0	1.4155224743460038	0.9442353633755711	ATP2B4
negative regulation of proteasomal protein catabolic process (GO:1901799)	1/38	0.5132163235243554	0.6780418261983697	0	0	1.4155224743460038	0.9442353633755711	LAMP3
positive regulation of insulin secretion (GO:0032024)	1/38	0.5132163235243554	0.6780418261983697	0	0	1.4155224743460038	0.9442353633755711	BAIAP3
positive regulation of signaling (GO:0023056)	1/38	0.5132163235243554	0.6780418261983697	0	0	1.4155224743460038	0.9442353633755711	RIMS2
chemical synaptic transmission (GO:0007268)	6/306	0.5133908599714468	0.6780418261983697	0	0	1.0474254742547426	0.6983372221479831	GPR176;SLC12A5;KIF5A;SLC17A7;GRIN2B;CPLX1
regulation of endothelial cell proliferation (GO:0001936)	2/92	0.5170922633559397	0.6809083171800272	0	0	1.1638367590110217	0.7675898679692267	WNT5A;VASH2
regulation of lipid metabolic process (GO:0019216)	2/92	0.5170922633559397	0.6809083171800272	0	0	1.1638367590110217	0.7675898679692267	HELZ2;GNB3
Wnt signaling pathway (GO:0016055)	2/92	0.5170922633559397	0.6809083171800272	0	0	1.1638367590110217	0.7675898679692267	FZD2;WNT5A
positive regulation of transmembrane receptor protein serine/threonine kinase signaling pathway (GO:0090100)	2/92	0.5170922633559397	0.6809083171800272	0	0	1.1638367590110217	0.7675898679692267	ZEB2;GDF7
regulation of exit from mitosis (GO:0007096)	1/39	0.5223608697993963	0.6832941083625927	0	0	1.3782015198423867	0.8949993928114933	UBE2C
cellular response to ketone (GO:1901655)	1/39	0.5223608697993963	0.6832941083625927	0	0	1.3782015198423867	0.8949993928114933	SRC
regulation of ion transmembrane transporter activity (GO:0032412)	1/39	0.5223608697993963	0.6832941083625927	0	0	1.3782015198423867	0.8949993928114933	TCAF1
DNA integrity checkpoint signaling (GO:0031570)	1/39	0.5223608697993963	0.6832941083625927	0	0	1.3782015198423867	0.8949993928114933	CDT1
DNA recombination (GO:0006310)	1/39	0.5223608697993963	0.6832941083625927	0	0	1.3782015198423867	0.8949993928114933	DMC1
regulation of protein tyrosine kinase activity (GO:0061097)	1/39	0.5223608697993963	0.6832941083625927	0	0	1.3782015198423867	0.8949993928114933	SRCIN1
regulation of receptor-mediated endocytosis (GO:0048259)	1/39	0.5223608697993963	0.6832941083625927	0	0	1.3782015198423867	0.8949993928114933	HIP1
vesicle cytoskeletal trafficking (GO:0099518)	1/39	0.5223608697993963	0.6832941083625927	0	0	1.3782015198423867	0.8949993928114933	MYO5C
odontogenesis (GO:0042476)	1/39	0.5223608697993963	0.6832941083625927	0	0	1.3782015198423867	0.8949993928114933	AQP3
positive regulation of peptidyl-serine phosphorylation (GO:0033138)	2/93	0.522884664757971	0.6834767219723956	0	0	1.1509884217659017	0.7462944074426737	ATP2B4;FNIP2
protein ubiquitination (GO:0016567)	10/525	0.5247964022295258	0.6854719526918697	0	0	1.0166245511371192	0.6554634913921569	HACE1;TRIM7;DTX3L;UBE2C;FBXO2;NEURL1;TRIM47;UBE2L6;FBXO32;TRIM55
regulation of cytosolic calcium ion concentration (GO:0051480)	3/148	0.5270071111958897	0.6878544760216345	0	0	1.0834260289210234	0.693979048547981	WNT5A;ATP2B4;S1PR4
negative regulation of MAPK cascade (GO:0043409)	2/94	0.5286303143218108	0.6889528617013676	0	0	1.1384193962000233	0.7257035792841572	DUSP1;WNK2
positive regulation of epithelial cell migration (GO:0010634)	2/94	0.5286303143218108	0.6889528617013676	0	0	1.1384193962000233	0.7257035792841572	SRC;WNT5A
detection of chemical stimulus involved in sensory perception of bitter taste (GO:0001580)	1/40	0.5313340788388288	0.6889528617013676	0	0	1.3427944604415192	0.8491352860259354	AZGP1
digestive tract development (GO:0048565)	1/40	0.5313340788388288	0.6889528617013676	0	0	1.3427944604415192	0.8491352860259354	GLI1
fatty acid derivative biosynthetic process (GO:1901570)	1/40	0.5313340788388288	0.6889528617013676	0	0	1.3427944604415192	0.8491352860259354	BDH2
glycolipid biosynthetic process (GO:0009247)	1/40	0.5313340788388288	0.6889528617013676	0	0	1.3427944604415192	0.8491352860259354	B3GNT5
intraciliary transport involved in cilium assembly (GO:0035735)	1/40	0.5313340788388288	0.6889528617013676	0	0	1.3427944604415192	0.8491352860259354	KIF3C
positive regulation of intrinsic apoptotic signaling pathway (GO:2001244)	1/40	0.5313340788388288	0.6889528617013676	0	0	1.3427944604415192	0.8491352860259354	BBC3
positive regulation of ossification (GO:0045778)	1/40	0.5313340788388288	0.6889528617013676	0	0	1.3427944604415192	0.8491352860259354	WNT5A
regulation of cytokine production (GO:0001817)	3/150	0.5360635600426994	0.6940735613653292	0	0	1.0685758174237436	0.6662597393088314	BTN3A1;BTN3A3;BTN3A2
response to cytokine (GO:0034097)	3/150	0.5360635600426994	0.6940735613653292	0	0	1.0685758174237436	0.6662597393088314	SRC;LAMP3;TNFRSF11A
cellular transition metal ion homeostasis (GO:0046916)	2/96	0.5399802367610611	0.6947993869152727	0	0	1.114083623295876	0.6865236614705894	MT2A;ERFE
protein methylation (GO:0006479)	1/41	0.540139152391131	0.6947993869152727	0	0	1.3091577540106951	0.8063475494444978	EEF1AKMT3
carboxylic acid transmembrane transport (GO:1905039)	1/41	0.540139152391131	0.6947993869152727	0	0	1.3091577540106951	0.8063475494444978	SLC7A11
regulation of filopodium assembly (GO:0051489)	1/41	0.540139152391131	0.6947993869152727	0	0	1.3091577540106951	0.8063475494444978	NEURL1
regulation of response to DNA damage stimulus (GO:2001020)	1/41	0.540139152391131	0.6947993869152727	0	0	1.3091577540106951	0.8063475494444978	WDR76
import into cell (GO:0098657)	1/41	0.540139152391131	0.6947993869152727	0	0	1.3091577540106951	0.8063475494444978	TSPO2
keratinocyte differentiation (GO:0030216)	1/41	0.540139152391131	0.6947993869152727	0	0	1.3091577540106951	0.8063475494444978	WNT5A
visual system development (GO:0150063)	1/41	0.540139152391131	0.6947993869152727	0	0	1.3091577540106951	0.8063475494444978	MEIS1
negative regulation of cell-cell adhesion (GO:0022408)	1/41	0.540139152391131	0.6947993869152727	0	0	1.3091577540106951	0.8063475494444978	NOTCH4
regulation of inflammatory response (GO:0050727)	4/206	0.541754215951476	0.6963733744058351	0	0	1.0366950441674896	0.6354348216895095	NINJ1;WNT5A;TYRO3;IFI35
actin filament organization (GO:0007015)	3/152	0.545021024492566	0.7000667166586823	0	0	1.0541242693223642	0.6397805999377182	HIP1;NEBL;MYO5C
protein maturation (GO:0051604)	2/97	0.5455840158804073	0.7002842454915185	0	0	1.1022999858896572	0.6678818741477315	MMP14;AEBP1
regulation of chemokine production (GO:0032642)	1/42	0.5487792327470876	0.7010513145843512	0	0	1.2771618625277161	0.7663725268884009	WNT5A
regulation of extrinsic apoptotic signaling pathway via death domain receptors (GO:1902041)	1/42	0.5487792327470876	0.7010513145843512	0	0	1.2771618625277161	0.7663725268884009	CFLAR
heterophilic cell-cell adhesion via plasma membrane cell adhesion molecules (GO:0007157)	1/42	0.5487792327470876	0.7010513145843512	0	0	1.2771618625277161	0.7663725268884009	JAML
skeletal system morphogenesis (GO:0048705)	1/42	0.5487792327470876	0.7010513145843512	0	0	1.2771618625277161	0.7663725268884009	HOXA4
translesion synthesis (GO:0019985)	1/42	0.5487792327470876	0.7010513145843512	0	0	1.2771618625277161	0.7663725268884009	UBE2L6
monocyte chemotaxis (GO:0002548)	1/42	0.5487792327470876	0.7010513145843512	0	0	1.2771618625277161	0.7663725268884009	TNFRSF11A
regulation of transcription by RNA polymerase II (GO:0006357)	41/2206	0.5489401243485111	0.7010513145843512	0	0	0.989973862897761	0.5937525713296893	ZNF230;ZNF571;ZNF570;ONECUT2;SATB2;NOTCH4;FOXO6;AEBP1;IKZF2;GLI1;HOXA13;IKZF4;AURKB;GLIS2;HELZ2;ZNF649;MYB;HESX1;ZNF569;E2F2;OTX1;FNIP2;HOXA4;PURG;E2F8;HES7;WNT5A;FOXJ2;ATP2B4;TET1;PARP9;NFATC4;POU6F1;ZEB2;GFI1B;MEIS1;NFIB;ZNF219;HOXB7;ZNF157;JDP2
cellular response to cytokine stimulus (GO:0071345)	9/482	0.5522145695138685	0.7040915629303994	0	0	0.9956676948670848	0.5912459919982394	MT2A;CDKN1B;DUSP1;WNT5A;PIM1;FLT3LG;IL5RA;GAB2;VIM
mitotic cell cycle phase transition (GO:0044772)	4/209	0.5531811917084549	0.7040915629303994	0	0	1.0213661166261259	0.6047199086595104	CCNA2;CDKN1B;UBE2C;CDC25C
anion transport (GO:0006820)	1/43	0.5572574033760553	0.7040915629303994	0	0	1.2466895849248791	0.7289743341041849	SLC17A7
cellular glucose homeostasis (GO:0001678)	1/43	0.5572574033760553	0.7040915629303994	0	0	1.2466895849248791	0.7289743341041849	IGF1R
development of primary male sexual characteristics (GO:0046546)	1/43	0.5572574033760553	0.7040915629303994	0	0	1.2466895849248791	0.7289743341041849	WNT5A
DNA synthesis involved in DNA repair (GO:0000731)	1/43	0.5572574033760553	0.7040915629303994	0	0	1.2466895849248791	0.7289743341041849	UBE2L6
glutathione metabolic process (GO:0006749)	1/43	0.5572574033760553	0.7040915629303994	0	0	1.2466895849248791	0.7289743341041849	CHAC1
signal release from synapse (GO:0099643)	1/43	0.5572574033760553	0.7040915629303994	0	0	1.2466895849248791	0.7289743341041849	CPLX1
lipid modification (GO:0030258)	1/43	0.5572574033760553	0.7040915629303994	0	0	1.2466895849248791	0.7289743341041849	MBOAT2
male gonad development (GO:0008584)	1/43	0.5572574033760553	0.7040915629303994	0	0	1.2466895849248791	0.7289743341041849	WNT5A
myofibril assembly (GO:0030239)	1/43	0.5572574033760553	0.7040915629303994	0	0	1.2466895849248791	0.7289743341041849	CFLAR
natural killer cell activation (GO:0030101)	1/43	0.5572574033760553	0.7040915629303994	0	0	1.2466895849248791	0.7289743341041849	ULBP1
negative regulation of proteolysis (GO:0045861)	1/43	0.5572574033760553	0.7040915629303994	0	0	1.2466895849248791	0.7289743341041849	CHAC1
positive regulation of axonogenesis (GO:0050772)	1/43	0.5572574033760553	0.7040915629303994	0	0	1.2466895849248791	0.7289743341041849	PLXND1
positive regulation of phospholipase C activity (GO:0010863)	1/43	0.5572574033760553	0.7040915629303994	0	0	1.2466895849248791	0.7289743341041849	S1PR4
proteasome-mediated ubiquitin-dependent protein catabolic process (GO:0043161)	6/321	0.5601800808432965	0.7070702266340164	0	0	0.9967737772615821	0.5776273876975765	HACE1;UBE2C;FBXO2;KIF14;KBTBD7;AURKB
cell-matrix adhesion (GO:0007160)	2/100	0.5621081938009421	0.7070702266340164	0	0	1.0683919680472724	0.6154588728088649	ITGB4;SRC
organic acid transport (GO:0015849)	2/100	0.5621081938009421	0.7070702266340164	0	0	1.0683919680472724	0.6154588728088649	SLC25A29;SLC7A11
antibacterial humoral response (GO:0019731)	1/44	0.5655766905566079	0.7070702266340164	0	0	1.2176346225593833	0.6939413893222812	CAMP
branching morphogenesis of an epithelial tube (GO:0048754)	1/44	0.5655766905566079	0.7070702266340164	0	0	1.2176346225593833	0.6939413893222812	NOTCH4
cation transmembrane transport (GO:0098655)	1/44	0.5655766905566079	0.7070702266340164	0	0	1.2176346225593833	0.6939413893222812	SLC25A29
detection of chemical stimulus involved in sensory perception of taste (GO:0050912)	1/44	0.5655766905566079	0.7070702266340164	0	0	1.2176346225593833	0.6939413893222812	AZGP1
embryonic organ morphogenesis (GO:0048562)	1/44	0.5655766905566079	0.7070702266340164	0	0	1.2176346225593833	0.6939413893222812	HOXA4
intracellular steroid hormone receptor signaling pathway (GO:0030518)	1/44	0.5655766905566079	0.7070702266340164	0	0	1.2176346225593833	0.6939413893222812	SRC
mitotic spindle assembly (GO:0090307)	1/44	0.5655766905566079	0.7070702266340164	0	0	1.2176346225593833	0.6939413893222812	AURKB
neurogenesis (GO:0022008)	1/44	0.5655766905566079	0.7070702266340164	0	0	1.2176346225593833	0.6939413893222812	CHAC1
positive regulation of biosynthetic process (GO:0009891)	1/44	0.5655766905566079	0.7070702266340164	0	0	1.2176346225593833	0.6939413893222812	VIM
positive regulation of cell-matrix adhesion (GO:0001954)	1/44	0.5655766905566079	0.7070702266340164	0	0	1.2176346225593833	0.6939413893222812	CD3E
positive regulation of receptor-mediated endocytosis (GO:0048260)	1/44	0.5655766905566079	0.7070702266340164	0	0	1.2176346225593833	0.6939413893222812	HIP1
positive regulation of stress fiber assembly (GO:0051496)	1/44	0.5655766905566079	0.7070702266340164	0	0	1.2176346225593833	0.6939413893222812	SORBS3
positive regulation of cell migration (GO:0030335)	5/269	0.5700868516174913	0.7122082226316833	0	0	0.9910421785421786	0.5569325624057775	SEMA6B;MMP14;SRC;LGR6;IGF1R
mitotic sister chromatid segregation (GO:0000070)	2/102	0.5728834627832041	0.714264222285604	0	0	1.0469168900804289	0.5832090947928296	PSRC1;KIF14
positive regulation of cell growth (GO:0030307)	2/102	0.5728834627832041	0.714264222285604	0	0	1.0469168900804289	0.5832090947928296	RIMS2;MMP14
action potential (GO:0001508)	1/45	0.5737400638820283	0.714264222285604	0	0	1.18990034030141	0.6610834455566144	SCN8A
regulation of insulin receptor signaling pathway (GO:0046626)	1/45	0.5737400638820283	0.714264222285604	0	0	1.18990034030141	0.6610834455566144	ERFE
neural crest cell development (GO:0014032)	1/45	0.5737400638820283	0.714264222285604	0	0	1.18990034030141	0.6610834455566144	SEMA6B
response to lipopolysaccharide (GO:0032496)	3/159	0.5755638810436788	0.7160336673962969	0	0	1.0064619520264682	0.5559746710069225	WNT5A;TNFRSF11A;VIM
chromatin remodeling (GO:0006338)	2/103	0.5781984945618369	0.7188086106397679	0	0	1.036498287898495	0.5678332040492331	SATB2;MYB
alpha-amino acid metabolic process (GO:1901605)	1/46	0.5817504376650028	0.7192036334996802	0	0	1.1633986928104576	0.6302290389318533	DDAH2
regulation of DNA metabolic process (GO:0051052)	1/46	0.5817504376650028	0.7192036334996802	0	0	1.1633986928104576	0.6302290389318533	CDT1
regulation of double-strand break repair via homologous recombination (GO:0010569)	1/46	0.5817504376650028	0.7192036334996802	0	0	1.1633986928104576	0.6302290389318533	CGAS
regulation of fibroblast proliferation (GO:0048145)	1/46	0.5817504376650028	0.7192036334996802	0	0	1.1633986928104576	0.6302290389318533	WNT5A
erythrocyte differentiation (GO:0030218)	1/46	0.5817504376650028	0.7192036334996802	0	0	1.1633986928104576	0.6302290389318533	TSPO2
positive regulation of smooth muscle cell proliferation (GO:0048661)	1/46	0.5817504376650028	0.7192036334996802	0	0	1.1633986928104576	0.6302290389318533	FOXJ2
postreplication repair (GO:0006301)	1/46	0.5817504376650028	0.7192036334996802	0	0	1.1633986928104576	0.6302290389318533	UBE2L6
posttranscriptional regulation of gene expression (GO:0010608)	1/46	0.5817504376650028	0.7192036334996802	0	0	1.1633986928104576	0.6302290389318533	PARP9
regulation of cell growth (GO:0001558)	4/217	0.5828965510548906	0.7201201141157294	0	0	0.9826000025309087	0.5303539796026231	MMP14;CDKN1B;PSRC1;KIF14
cellular metal ion homeostasis (GO:0006875)	2/104	0.5834650190755822	0.7203221852432067	0	0	1.0262839720338537	0.5529318153167461	ATP2B4;TESMIN
activation of GTPase activity (GO:0090630)	2/105	0.5886829821754102	0.7243904596314119	0	0	1.0162679923995939	0.5384873508189207	RASGRF1;TBC1D9
regulation of cellular metabolic process (GO:0031323)	1/47	0.5896106720327625	0.7243904596314119	0	0	1.13804929086259	0.6012232894354057	GNB3
regulation of DNA binding (GO:0051101)	1/47	0.5896106720327625	0.7243904596314119	0	0	1.13804929086259	0.6012232894354057	CDT1
epidermal growth factor receptor signaling pathway (GO:0007173)	1/47	0.5896106720327625	0.7243904596314119	0	0	1.13804929086259	0.6012232894354057	SRC
glycosphingolipid metabolic process (GO:0006687)	1/47	0.5896106720327625	0.7243904596314119	0	0	1.13804929086259	0.6012232894354057	GALC
positive regulation of cell-cell adhesion (GO:0022409)	1/47	0.5896106720327625	0.7243904596314119	0	0	1.13804929086259	0.6012232894354057	CD3E
positive regulation of pathway-restricted SMAD protein phosphorylation (GO:0010862)	1/47	0.5896106720327625	0.7243904596314119	0	0	1.13804929086259	0.6012232894354057	GDF7
regulation of phosphatidylinositol 3-kinase signaling (GO:0014066)	2/106	0.5938523486638246	0.7280932655223598	0	0	1.0064446277583006	0.5244830156079275	SRC;IGF1R
small GTPase mediated signal transduction (GO:0007264)	2/106	0.5938523486638246	0.7280932655223598	0	0	1.0064446277583006	0.5244830156079275	CCNA2;RUNDC3A
peptidyl-lysine modification (GO:0018205)	2/106	0.5938523486638246	0.7280932655223598	0	0	1.0064446277583006	0.5244830156079275	CTH;EEF1AKMT3
heart development (GO:0007507)	3/164	0.5965814960908505	0.7293333133079959	0	0	0.974954918853937	0.503602651222324	CDKN1B;CRIP1;POU6F1
positive regulation of cell motility (GO:2000147)	4/221	0.597321394134406	0.7293333133079959	0	0	0.9642888196057485	0.4968979919198613	SEMA6B;MMP14;LGR6;IGF1R
regulation of interleukin-2 production (GO:0032663)	1/48	0.597323573631113	0.7293333133079959	0	0	1.113778586869951	0.5739259993525873	SPTBN1
cognition (GO:0050890)	1/48	0.597323573631113	0.7293333133079959	0	0	1.113778586869951	0.5739259993525873	JAKMIP1
myelination (GO:0042552)	1/48	0.597323573631113	0.7293333133079959	0	0	1.113778586869951	0.5739259993525873	SCN8A
negative regulation of MAP kinase activity (GO:0043407)	1/48	0.597323573631113	0.7293333133079959	0	0	1.113778586869951	0.5739259993525873	DUSP1
negative regulation of canonical Wnt signaling pathway (GO:0090090)	3/165	0.6007029478814848	0.7329564775590957	0	0	0.9688868976503385	0.49379778995856405	WNT5A;IGFBP6;GLI1
aminoglycan biosynthetic process (GO:0006023)	1/49	0.6048918968247925	0.7330399757842684	0	0	1.0905191622103387	0.5482100023466655	B3GNT7
receptor internalization (GO:0031623)	1/49	0.6048918968247925	0.7330399757842684	0	0	1.0905191622103387	0.5482100023466655	LRP1
regulation of cellular localization (GO:0060341)	1/49	0.6048918968247925	0.7330399757842684	0	0	1.0905191622103387	0.5482100023466655	FES
cellular defense response (GO:0006968)	1/49	0.6048918968247925	0.7330399757842684	0	0	1.0905191622103387	0.5482100023466655	FCMR
regulation of interferon-beta production (GO:0032648)	1/49	0.6048918968247925	0.7330399757842684	0	0	1.0905191622103387	0.5482100023466655	DHX58
response to glucose (GO:0009749)	1/49	0.6048918968247925	0.7330399757842684	0	0	1.0905191622103387	0.5482100023466655	IGF1R
response to unfolded protein (GO:0006986)	1/49	0.6048918968247925	0.7330399757842684	0	0	1.0905191622103387	0.5482100023466655	HSPB1
secondary alcohol metabolic process (GO:1902652)	1/49	0.6048918968247925	0.7330399757842684	0	0	1.0905191622103387	0.5482100023466655	APOL2
negative regulation of cell projection organization (GO:0031345)	1/49	0.6048918968247925	0.7330399757842684	0	0	1.0905191622103387	0.5482100023466655	GRIN2B
oligosaccharide metabolic process (GO:0009311)	1/49	0.6048918968247925	0.7330399757842684	0	0	1.0905191622103387	0.5482100023466655	B3GALT4
regulation of cellular component movement (GO:0051270)	1/50	0.6123183445962014	0.7395209334939866	0	0	1.0682091018225472	0.5239597272006461	FES
chloride transmembrane transport (GO:1902476)	1/50	0.6123183445962014	0.7395209334939866	0	0	1.0682091018225472	0.5239597272006461	SLC12A5
negative regulation of ERK1 and ERK2 cascade (GO:0070373)	1/50	0.6123183445962014	0.7395209334939866	0	0	1.0682091018225472	0.5239597272006461	WNK2
neuron migration (GO:0001764)	1/50	0.6123183445962014	0.7395209334939866	0	0	1.0682091018225472	0.5239597272006461	CELSR1
positive regulation of ion transport (GO:0043270)	1/50	0.6123183445962014	0.7395209334939866	0	0	1.0682091018225472	0.5239597272006461	P2RX4
cellular protein-containing complex assembly (GO:0034622)	3/168	0.6129007860702287	0.7397221834592516	0	0	0.9511241446725318	0.4656249231556862	HIP1;SRC;CD3E
regulation of interleukin-6 production (GO:0032675)	2/110	0.6140437727533964	0.7405992350700287	0	0	0.968970310793367	0.4725562222157845	WNT5A;SCIMP
cytokine-mediated signaling pathway (GO:0019221)	11/621	0.6189447393809153	0.7412766028313411	0	0	0.9420149522608539	0.45192157900113994	MT2A;CDKN1B;SRC;PIM1;FLT3LG;IL5RA;IFI35;GAB2;TNFRSF11A;VIM;IFIT2
cellular divalent inorganic cation homeostasis (GO:0072503)	2/111	0.6189702473234344	0.7412766028313411	0	0	0.9600314828934747	0.4605252525227815	MT2A;ATP2B4
Fc-epsilon receptor signaling pathway (GO:0038095)	2/111	0.6189702473234344	0.7412766028313411	0	0	0.9600314828934747	0.4605252525227815	LCP2;GAB2
regulation of epithelial cell migration (GO:0010632)	1/51	0.6196055696516044	0.7412766028313411	0	0	1.0467914438502675	0.5010699438686842	SRC
regulation of interleukin-12 production (GO:0032655)	1/51	0.6196055696516044	0.7412766028313411	0	0	1.0467914438502675	0.5010699438686842	SCIMP
cholesterol transport (GO:0030301)	1/51	0.6196055696516044	0.7412766028313411	0	0	1.0467914438502675	0.5010699438686842	TSPO2
gonad development (GO:0008406)	1/51	0.6196055696516044	0.7412766028313411	0	0	1.0467914438502675	0.5010699438686842	WNT5A
sensory perception (GO:0007600)	1/51	0.6196055696516044	0.7412766028313411	0	0	1.0467914438502675	0.5010699438686842	P2RX4
negative regulation of protein ubiquitination (GO:0031397)	1/51	0.6196055696516044	0.7412766028313411	0	0	1.0467914438502675	0.5010699438686842	DTX3L
negative regulation of transport (GO:0051051)	1/51	0.6196055696516044	0.7412766028313411	0	0	1.0467914438502675	0.5010699438686842	PACSIN3
positive regulation of actin filament bundle assembly (GO:0032233)	1/51	0.6196055696516044	0.7412766028313411	0	0	1.0467914438502675	0.5010699438686842	SORBS3
positive regulation of fat cell differentiation (GO:0045600)	1/51	0.6196055696516044	0.7412766028313411	0	0	1.0467914438502675	0.5010699438686842	PIM1
protein-containing complex subunit organization (GO:0043933)	2/112	0.6238482764767206	0.7443252571656663	0	0	0.9512551791372167	0.4488479363816465	CD247;CD3E
Fc receptor signaling pathway (GO:0038093)	2/112	0.6238482764767206	0.7443252571656663	0	0	0.9512551791372167	0.4488479363816465	LCP2;GAB2
positive regulation of I-kappaB kinase/NF-kappaB signaling (GO:0043123)	3/171	0.6248466230882378	0.7443252571656663	0	0	0.9339957757296466	0.43921063784186615	PLEKHG5;S100A4;CFLAR
ameboidal-type cell migration (GO:0001667)	1/52	0.6267561749489422	0.7443252571656663	0	0	1.0262136940337632	0.47944466695053073	SEMA6B
amide biosynthetic process (GO:0043604)	1/52	0.6267561749489422	0.7443252571656663	0	0	1.0262136940337632	0.47944466695053073	TLCD3B
cartilage development (GO:0051216)	1/52	0.6267561749489422	0.7443252571656663	0	0	1.0262136940337632	0.47944466695053073	NFIB
fatty acid beta-oxidation (GO:0006635)	1/52	0.6267561749489422	0.7443252571656663	0	0	1.0262136940337632	0.47944466695053073	BDH2
response to peptide hormone (GO:0043434)	1/52	0.6267561749489422	0.7443252571656663	0	0	1.0262136940337632	0.47944466695053073	SRC
negative regulation of protein metabolic process (GO:0051248)	1/52	0.6267561749489422	0.7443252571656663	0	0	1.0262136940337632	0.47944466695053073	CD84
positive regulation of developmental growth (GO:0048639)	1/52	0.6267561749489422	0.7443252571656663	0	0	1.0262136940337632	0.47944466695053073	RIMS2
protein homotetramerization (GO:0051289)	1/52	0.6267561749489422	0.7443252571656663	0	0	1.0262136940337632	0.47944466695053073	CTH
activation of protein kinase activity (GO:0032147)	2/114	0.6334593315645634	0.7486598011039175	0	0	0.9341727307545002	0.4265054140413371	WNT5A;KIF14
cellular response to transforming growth factor beta stimulus (GO:0071560)	2/114	0.6334593315645634	0.7486598011039175	0	0	0.9341727307545002	0.4265054140413371	SRC;WNT5A
response to lipid (GO:0033993)	2/114	0.6334593315645634	0.7486598011039175	0	0	0.9341727307545002	0.4265054140413371	TNFRSF11A;AQP3
histone modification (GO:0016570)	2/114	0.6334593315645634	0.7486598011039175	0	0	0.9341727307545002	0.4265054140413371	CCNA2;AURKB
cellular macromolecule catabolic process (GO:0044265)	1/53	0.6337727152684091	0.7486598011039175	0	0	1.0064273961332786	0.4589961917461246	FBXO2
IRE1-mediated unfolded protein response (GO:0036498)	1/53	0.6337727152684091	0.7486598011039175	0	0	1.0064273961332786	0.4589961917461246	PARP16
positive regulation of B cell activation (GO:0050871)	1/53	0.6337727152684091	0.7486598011039175	0	0	1.0064273961332786	0.4589961917461246	MMP14
positive regulation of chemokine production (GO:0032722)	1/53	0.6337727152684091	0.7486598011039175	0	0	1.0064273961332786	0.4589961917461246	WNT5A
neuron differentiation (GO:0030182)	3/174	0.6365381471653904	0.751427580495839	0	0	0.9174684021882664	0.4144305052693422	BTG4;FZD2;WNT5A
cellular response to lectin (GO:1990858)	2/115	0.6381925584788597	0.7518838155853586	0	0	0.9258582647275143	0.41581704323024365	SRC;MUC19
cellular response to molecule of bacterial origin (GO:0071219)	2/115	0.6381925584788597	0.7518838155853586	0	0	0.9258582647275143	0.41581704323024365	WNT5A;VIM
stimulatory C-type lectin receptor signaling pathway (GO:0002223)	2/115	0.6381925584788597	0.7518838155853586	0	0	0.9258582647275143	0.41581704323024365	SRC;MUC19
regulation of focal adhesion assembly (GO:0051893)	1/54	0.6406576974927414	0.7527939523379041	0	0	0.9873877509837554	0.4396442482500755	SRC
cytoplasmic microtubule organization (GO:0031122)	1/54	0.6406576974927414	0.7527939523379041	0	0	0.9873877509837554	0.4396442482500755	CLIP2
regulation of proteasomal protein catabolic process (GO:0061136)	1/54	0.6406576974927414	0.7527939523379041	0	0	0.9873877509837554	0.4396442482500755	LAMP3
striated muscle contraction (GO:0006941)	1/54	0.6406576974927414	0.7527939523379041	0	0	0.9873877509837554	0.4396442482500755	JSRP1
regulation of cardiac conduction (GO:1903779)	1/55	0.6474135818144932	0.7587277747351668	0	0	0.9690532778768073	0.42131525359552924	ATP2B4
ceramide metabolic process (GO:0006672)	1/55	0.6474135818144932	0.7587277747351668	0	0	0.9690532778768073	0.42131525359552924	TLCD3B
glycoprotein metabolic process (GO:0009100)	1/55	0.6474135818144932	0.7587277747351668	0	0	0.9690532778768073	0.42131525359552924	FBXO2
triglyceride metabolic process (GO:0006641)	1/55	0.6474135818144932	0.7587277747351668	0	0	0.9690532778768073	0.42131525359552924	FABP6
negative regulation of response to external stimulus (GO:0032102)	2/118	0.6521045139299775	0.7637221397507767	0	0	0.901774983821762	0.3855542843174264	DHX58;TYRO3
protein-containing complex disassembly (GO:0032984)	1/56	0.6540427825794753	0.7644823325945378	0	0	0.9513855128828391	0.40394165177393615	FZD2
sensory organ development (GO:0007423)	1/56	0.6540427825794753	0.7644823325945378	0	0	0.9513855128828391	0.40394165177393615	MEIS1
positive regulation of establishment of protein localization to mitochondrion (GO:1903749)	1/56	0.6540427825794753	0.7644823325945378	0	0	0.9513855128828391	0.40394165177393615	BBC3
innate immune response activating cell surface receptor signaling pathway (GO:0002220)	2/119	0.6566464050191854	0.7670216379048791	0	0	0.8940216768634999	0.37603410141223487	SRC;MUC19
negative regulation of DNA recombination (GO:0045910)	1/57	0.6605476690598145	0.7710723774654922	0	0	0.9343487394957983	0.38746132872696837	CGAS
cellular response to lipopolysaccharide (GO:0071222)	2/120	0.6611408511767722	0.771258737208838	0	0	0.8863997818875812	0.366781924299188	WNT5A;VIM
cellular response to interferon-gamma (GO:0071346)	2/121	0.6655880296963612	0.7724410660558695	0	0	0.8789059859868881	0.3577888929935035	MT2A;WNT5A
negative regulation of cytokine production (GO:0001818)	3/182	0.6664612383363485	0.7724410660558695	0	0	0.8761038024869345	0.35549952940369617	CD84;DHX58;UBE2L6
receptor metabolic process (GO:0043112)	1/58	0.6669305663079346	0.7724410660558695	0	0	0.9179097476311099	0.3718170928748969	LRP1
cellular iron ion homeostasis (GO:0006879)	1/58	0.6669305663079346	0.7724410660558695	0	0	0.9179097476311099	0.3718170928748969	ERFE
chordate embryonic development (GO:0043009)	1/58	0.6669305663079346	0.7724410660558695	0	0	0.9179097476311099	0.3718170928748969	WNT5A
regulation of neurotransmitter receptor activity (GO:0099601)	1/58	0.6669305663079346	0.7724410660558695	0	0	0.9179097476311099	0.3718170928748969	GRIN2B
regulation of pathway-restricted SMAD protein phosphorylation (GO:0060393)	1/58	0.6669305663079346	0.7724410660558695	0	0	0.9179097476311099	0.3718170928748969	GDF7
eye development (GO:0001654)	1/58	0.6669305663079346	0.7724410660558695	0	0	0.9179097476311099	0.3718170928748969	MEIS1
regulation of tumor necrosis factor-mediated signaling pathway (GO:0010803)	1/58	0.6669305663079346	0.7724410660558695	0	0	0.9179097476311099	0.3718170928748969	CFLAR
membrane lipid biosynthetic process (GO:0046467)	1/58	0.6669305663079346	0.7724410660558695	0	0	0.9179097476311099	0.3718170928748969	B3GNT5
negative regulation of hydrolase activity (GO:0051346)	1/58	0.6669305663079346	0.7724410660558695	0	0	0.9179097476311099	0.3718170928748969	PPP1R26
regulation of mRNA catabolic process (GO:0061013)	2/122	0.6699881278440337	0.7749732636115318	0	0	0.8715370866845398	0.34904649513113556	HSPB1;VIM
epithelium development (GO:0060429)	2/122	0.6699881278440337	0.7749732636115318	0	0	0.8715370866845398	0.34904649513113556	CPT1A;BDH2
protein polymerization (GO:0051258)	1/59	0.6731937560587998	0.7761579339135483	0	0	0.9020376175548589	0.35695621283356754	UBE2C
fatty acid oxidation (GO:0019395)	1/59	0.6731937560587998	0.7761579339135483	0	0	0.9020376175548589	0.35695621283356754	BDH2
selective autophagy (GO:0061912)	1/59	0.6731937560587998	0.7761579339135483	0	0	0.9020376175548589	0.35695621283356754	VIM
positive regulation of apoptotic signaling pathway (GO:2001235)	1/59	0.6731937560587998	0.7761579339135483	0	0	0.9020376175548589	0.35695621283356754	BBC3
positive regulation of tyrosine phosphorylation of STAT protein (GO:0042531)	1/59	0.6731937560587998	0.7761579339135483	0	0	0.9020376175548589	0.35695621283356754	PARP9
defense response to symbiont (GO:0140546)	2/124	0.6786478797428488	0.7802097678628596	0	0	0.8571616929635653	0.33228119244924	CGAS;IFIT2
regulation of tumor necrosis factor production (GO:0032680)	2/124	0.6786478797428488	0.7802097678628596	0	0	0.8571616929635653	0.33228119244924	WNT5A;HSPB1
adenylate cyclase-inhibiting G protein-coupled receptor signaling pathway (GO:0007193)	1/60	0.679339477470247	0.7802097678628596	0	0	0.8867035257862775	0.34283000546437525	GABBR1
cellular protein catabolic process (GO:0044257)	1/60	0.679339477470247	0.7802097678628596	0	0	0.8867035257862775	0.34283000546437525	CTSF
cellular response to chemokine (GO:1990869)	1/60	0.679339477470247	0.7802097678628596	0	0	0.8867035257862775	0.34283000546437525	DUSP1
homophilic cell adhesion via plasma membrane adhesion molecules (GO:0007156)	1/60	0.679339477470247	0.7802097678628596	0	0	0.8867035257862775	0.34283000546437525	CD84
negative regulation of response to stimulus (GO:0048585)	1/61	0.6853699278987574	0.7856141119406503	0	0	0.8718805704099821	0.3293934678172955	UBASH3B
pattern recognition receptor signaling pathway (GO:0002221)	1/61	0.6853699278987574	0.7856141119406503	0	0	0.8718805704099821	0.3293934678172955	S100A1
positive regulation of DNA biosynthetic process (GO:2000573)	1/61	0.6853699278987574	0.7856141119406503	0	0	0.8718805704099821	0.3293934678172955	AURKB
negative regulation of cell growth (GO:0030308)	2/126	0.6871217895223716	0.7871150441470052	0	0	0.8432500216206866	0.3164242793427417	CDKN1B;PSRC1
regulation of GTPase activity (GO:0043087)	3/189	0.6911416670404728	0.7908681943566055	0	0	0.8428286507110648	0.31134971855145427	ARHGAP9;PLXND1;RASGRF1
regulation of neurogenesis (GO:0050767)	1/62	0.6912872637574602	0.7908681943566055	0	0	0.8575436135706145	0.3166049476112058	HES7
amyloid fibril formation (GO:1990000)	1/63	0.6970936011812262	0.7954647315595904	0	0	0.8436691392099361	0.30442584800888495	UBE2L6
negative regulation of peptidase activity (GO:0010466)	1/63	0.6970936011812262	0.7954647315595904	0	0	0.8436691392099361	0.30442584800888495	LRP1
organonitrogen compound catabolic process (GO:1901565)	1/63	0.6970936011812262	0.7954647315595904	0	0	0.8436691392099361	0.30442584800888495	CTH
positive regulation of viral process (GO:0048524)	1/63	0.6970936011812262	0.7954647315595904	0	0	0.8436691392099361	0.30442584800888495	TYRO3
protein secretion (GO:0009306)	1/64	0.7027910167814929	0.7992088991008449	0	0	0.8302351243527714	0.2928203623266888	RIMS2
antimicrobial humoral immune response mediated by antimicrobial peptide (GO:0061844)	1/64	0.7027910167814929	0.7992088991008449	0	0	0.8302351243527714	0.2928203623266888	CAMP
diterpenoid metabolic process (GO:0016101)	1/64	0.7027910167814929	0.7992088991008449	0	0	0.8302351243527714	0.2928203623266888	LRP1
pre-replicative complex assembly (GO:0036388)	1/64	0.7027910167814929	0.7992088991008449	0	0	0.8302351243527714	0.2928203623266888	CDT1
protein catabolic process (GO:0030163)	1/64	0.7027910167814929	0.7992088991008449	0	0	0.8302351243527714	0.2928203623266888	FBXO2
G2/M transition of mitotic cell cycle (GO:0000086)	2/130	0.7035194693602715	0.7992088991008449	0	0	0.8167308981233244	0.2872113653311741	CCNA2;CDC25C
Golgi organization (GO:0007030)	2/130	0.7035194693602715	0.7992088991008449	0	0	0.8167308981233244	0.2872113653311741	ATP8B3;HACE1
cell cycle G2/M phase transition (GO:0044839)	2/131	0.7075057203348568	0.8016607983732599	0	0	0.8103580854999273	0.280391648024752	CCNA2;CDC25C
BMP signaling pathway (GO:0030509)	1/65	0.7083815486468603	0.8016607983732599	0	0	0.8172209224598931	0.28175523505423183	GDF7
regulation of cell-matrix adhesion (GO:0001952)	1/65	0.7083815486468603	0.8016607983732599	0	0	0.8172209224598931	0.28175523505423183	CD3E
regulation of RNA metabolic process (GO:0051252)	1/65	0.7083815486468603	0.8016607983732599	0	0	0.8172209224598931	0.28175523505423183	PRX
inorganic anion transmembrane transport (GO:0098661)	1/65	0.7083815486468603	0.8016607983732599	0	0	0.8172209224598931	0.28175523505423183	SLC12A5
protein autoubiquitination (GO:0051865)	1/65	0.7083815486468603	0.8016607983732599	0	0	0.8172209224598931	0.28175523505423183	DTX3L
embryonic organ development (GO:0048568)	1/66	0.713867196378982	0.805818364440488	0	0	0.804607157548334	0.27119954757445675	FLT3LG
ERBB signaling pathway (GO:0038127)	1/66	0.713867196378982	0.805818364440488	0	0	0.804607157548334	0.27119954757445675	SRC
negative regulation of G2/M transition of mitotic cell cycle (GO:0010972)	1/66	0.713867196378982	0.805818364440488	0	0	0.804607157548334	0.27119954757445675	AURKB
positive regulation of T cell proliferation (GO:0042102)	1/66	0.713867196378982	0.805818364440488	0	0	0.804607157548334	0.27119954757445675	CD3E
defense response to virus (GO:0051607)	2/133	0.7153442556493766	0.8064622501902667	0	0	0.7979043448007695	0.2672910741641747	CGAS;IFIT2
transmembrane receptor protein serine/threonine kinase signaling pathway (GO:0007178)	2/133	0.7153442556493766	0.8064622501902667	0	0	0.7979043448007695	0.2672910741641747	SRC;GDF7
anion transmembrane transport (GO:0098656)	1/67	0.7192499227450545	0.809838995293324	0	0	0.7923756279371252	0.2611245229254325	SLC25A29
regulation of epidermal growth factor receptor signaling pathway (GO:0042058)	1/67	0.7192499227450545	0.809838995293324	0	0	0.7923756279371252	0.2611245229254325	HIP1
endomembrane system organization (GO:0010256)	3/199	0.7239834834077612	0.8132124996010633	0	0	0.7994157340355497	0.2582006497277964	HACE1;ATP8B3;SPTBN1
cellular component assembly (GO:0022607)	4/261	0.7241751551130705	0.8132124996010633	0	0	0.8125268755178453	0.2622202893052927	WNT5A;CD247;CD3E;SPTBN1
regulation of translational initiation (GO:0006446)	1/68	0.7245316536636792	0.8132124996010633	0	0	0.7805092186128183	0.2515033511245561	HSPB1
regulation of tyrosine phosphorylation of STAT protein (GO:0042509)	1/68	0.7245316536636792	0.8132124996010633	0	0	0.7805092186128183	0.2515033511245561	PARP9
interferon-gamma-mediated signaling pathway (GO:0060333)	1/68	0.7245316536636792	0.8132124996010633	0	0	0.7805092186128183	0.2515033511245561	MT2A
protein localization to plasma membrane (GO:0072659)	2/136	0.7267712951653336	0.8152119382718338	0	0	0.779920771477732	0.2489065964233124	SPTBN4;SPTBN1
cell chemotaxis (GO:0060326)	1/69	0.7297142790408898	0.8169677170634002	0	0	0.7689918213274615	0.2423110300853793	PLEKHG5
cellular response to decreased oxygen levels (GO:0036294)	1/69	0.7297142790408898	0.8169677170634002	0	0	0.7689918213274615	0.2423110300853793	AQP3
positive regulation of MAP kinase activity (GO:0043406)	1/69	0.7297142790408898	0.8169677170634002	0	0	0.7689918213274615	0.2423110300853793	TNFRSF11A
carbohydrate homeostasis (GO:0033500)	1/70	0.7347996536385301	0.8190529973827976	0	0	0.7578082616445788	0.23352422134079076	IGF1R
defense response to Gram-positive bacterium (GO:0050830)	1/70	0.7347996536385301	0.8190529973827976	0	0	0.7578082616445788	0.23352422134079076	CAMP
regulation of plasma membrane bounded cell projection assembly (GO:0120032)	1/70	0.7347996536385301	0.8190529973827976	0	0	0.7578082616445788	0.23352422134079076	P2RX4
fatty acid catabolic process (GO:0009062)	1/70	0.7347996536385301	0.8190529973827976	0	0	0.7578082616445788	0.23352422134079076	BDH2
sterol metabolic process (GO:0016125)	1/70	0.7347996536385301	0.8190529973827976	0	0	0.7578082616445788	0.23352422134079076	APOL2
neutrophil chemotaxis (GO:0030593)	1/70	0.7347996536385301	0.8190529973827976	0	0	0.7578082616445788	0.23352422134079076	JAML
positive regulation of cell-substrate adhesion (GO:0010811)	1/70	0.7347996536385301	0.8190529973827976	0	0	0.7578082616445788	0.23352422134079076	CD3E
protein dephosphorylation (GO:0006470)	2/139	0.7378083352461958	0.8218916896699953	0	0	0.7627247999060683	0.23192264246968008	UBASH3B;DUSP1
cellular response to BMP stimulus (GO:0071773)	1/71	0.7397895975382124	0.8230679762479549	0	0	0.7469442322383499	0.2251211194496085	GDF7
regulation of hematopoietic stem cell differentiation (GO:1902036)	1/71	0.7397895975382124	0.8230679762479549	0	0	0.7469442322383499	0.2251211194496085	MYB
transcription initiation from RNA polymerase II promoter (GO:0006367)	2/140	0.7414020739246608	0.8233172843395578	0	0	0.7571589540350468	0.22655118954236117	NOTCH4;E2F2
neuron projection morphogenesis (GO:0048812)	2/140	0.7414020739246608	0.8233172843395578	0	0	0.7571589540350468	0.22655118954236117	SPTBN4;NTNG2
protein localization to cell periphery (GO:1990778)	2/140	0.7414020739246608	0.8233172843395578	0	0	0.7571589540350468	0.22655118954236117	SPTBN4;SPTBN1
proteasomal protein catabolic process (GO:0010498)	3/205	0.7423468004505654	0.8238521260146949	0	0	0.775431172149473	0.23103100108416552	HACE1;KIF14;KBTBD7
extrinsic apoptotic signaling pathway (GO:0097191)	1/72	0.744685896941624	0.8252008757301722	0	0	0.7363862318294796	0.217081332910707	MLLT11
negative regulation of epithelial cell proliferation (GO:0050680)	1/72	0.744685896941624	0.8252008757301722	0	0	0.7363862318294796	0.217081332910707	NFIB
positive regulation of cellular catabolic process (GO:0031331)	2/141	0.7449536854539947	0.8252008757301722	0	0	0.7516731922772774	0.22131756568928804	DTX3L;PACSIN3
chromatin organization (GO:0006325)	2/142	0.7484634812186859	0.8266232187090966	0	0	0.7462657985446189	0.21621772831136804	SATB2;MYB
defense response to Gram-negative bacterium (GO:0050829)	1/73	0.7494903045406256	0.8266232187090966	0	0	0.7261215092097445	0.20938577615773815	CAMP
endoplasmic reticulum organization (GO:0007029)	1/73	0.7494903045406256	0.8266232187090966	0	0	0.7261215092097445	0.20938577615773815	REEP2
granulocyte chemotaxis (GO:0071621)	1/73	0.7494903045406256	0.8266232187090966	0	0	0.7261215092097445	0.20938577615773815	JAML
response to molecule of bacterial origin (GO:0002237)	1/73	0.7494903045406256	0.8266232187090966	0	0	0.7261215092097445	0.20938577615773815	TNFRSF11A
insulin receptor signaling pathway (GO:0008286)	1/73	0.7494903045406256	0.8266232187090966	0	0	0.7261215092097445	0.20938577615773815	IGF1R
ubiquitin-dependent ERAD pathway (GO:0030433)	1/73	0.7494903045406256	0.8266232187090966	0	0	0.7261215092097445	0.20938577615773815	FBXO2
protein-DNA complex assembly (GO:0065004)	2/143	0.7519317757904765	0.8277173826548543	0	0	0.7409351054322819	0.2112477729080154	CDT1;DMC1
negative regulation of DNA-binding transcription factor activity (GO:0043433)	2/143	0.7519317757904765	0.8277173826548543	0	0	0.7409351054322819	0.2112477729080154	PIM1;GLIS2
nitrogen compound transport (GO:0071705)	2/143	0.7519317757904765	0.8277173826548543	0	0	0.7409351054322819	0.2112477729080154	SLC25A29;SLC7A11
proteolysis involved in cellular protein catabolic process (GO:0051603)	1/74	0.7542045403504883	0.8277173826548543	0	0	0.7161380118672624	0.20201657064557602	CTSF
regulation of cytokine-mediated signaling pathway (GO:0001959)	1/74	0.7542045403504883	0.8277173826548543	0	0	0.7161380118672624	0.20201657064557602	CFLAR
regulation of stress fiber assembly (GO:0051492)	1/74	0.7542045403504883	0.8277173826548543	0	0	0.7161380118672624	0.20201657064557602	SORBS3
sphingolipid biosynthetic process (GO:0030148)	1/74	0.7542045403504883	0.8277173826548543	0	0	0.7161380118672624	0.20201657064557602	TLCD3B
mitotic nuclear division (GO:0140014)	1/74	0.7542045403504883	0.8277173826548543	0	0	0.7161380118672624	0.20201657064557602	UBE2C
negative regulation of cell migration (GO:0030336)	2/144	0.7553588864980784	0.8284731560296433	0	0	0.7356794925046256	0.20640392777213773	TCAF1;LRP1
regulation of hematopoietic progenitor cell differentiation (GO:1901532)	1/75	0.7588302925718912	0.8307440556833195	0	0	0.70642433877728	0.19495695453956113	MYB
positive regulation of lymphocyte proliferation (GO:0050671)	1/75	0.7588302925718912	0.8307440556833195	0	0	0.70642433877728	0.19495695453956113	CD3E
positive regulation of T cell activation (GO:0050870)	1/75	0.7588302925718912	0.8307440556833195	0	0	0.70642433877728	0.19495695453956113	CD3E
regulation of mRNA stability (GO:0043488)	2/146	0.762090839745918	0.8316190065045397	0	0	0.7253872505212988	0.19708011255592936	HSPB1;VIM
actomyosin structure organization (GO:0031032)	1/76	0.763369217325415	0.8316190065045397	0	0	0.696969696969697	0.1881912012132146	SRC
cellular response to hormone stimulus (GO:0032870)	1/76	0.763369217325415	0.8316190065045397	0	0	0.696969696969697	0.1881912012132146	SRC
chloride transport (GO:0006821)	1/76	0.763369217325415	0.8316190065045397	0	0	0.696969696969697	0.1881912012132146	SLC12A5
establishment of protein localization to organelle (GO:0072594)	1/76	0.763369217325415	0.8316190065045397	0	0	0.696969696969697	0.1881912012132146	LAMP3
regulation of RNA splicing (GO:0043484)	1/76	0.763369217325415	0.8316190065045397	0	0	0.696969696969697	0.1881912012132146	PRX
regulation of T cell proliferation (GO:0042129)	1/76	0.763369217325415	0.8316190065045397	0	0	0.696969696969697	0.1881912012132146	CD3E
positive regulation of growth (GO:0045927)	1/76	0.763369217325415	0.8316190065045397	0	0	0.696969696969697	0.1881912012132146	MMP14
purine ribonucleotide metabolic process (GO:0009150)	1/77	0.7678229402911507	0.8344270071948424	0	0	0.6877638615254714	0.18170454294178442	TPST1
cholesterol metabolic process (GO:0008203)	1/77	0.7678229402911507	0.8344270071948424	0	0	0.6877638615254714	0.18170454294178442	APOL2
neutrophil migration (GO:1990266)	1/77	0.7678229402911507	0.8344270071948424	0	0	0.6877638615254714	0.18170454294178442	JAML
phosphatidylcholine metabolic process (GO:0046470)	1/77	0.7678229402911507	0.8344270071948424	0	0	0.6877638615254714	0.18170454294178442	MBOAT2
positive regulation of intracellular protein transport (GO:0090316)	2/148	0.768661930958053	0.8348288004727572	0	0	0.7153769877703918	0.18821856686311395	TCAF1;BBC3
negative regulation of nucleic acid-templated transcription (GO:1903507)	7/464	0.7702413665463791	0.8360337956595536	0	0	0.7978308438778423	0.20827481903065298	CDKN1B;SCML4;MYB;ZNF219;WNT5A;IKZF4;GLIS2
regulation of G2/M transition of mitotic cell cycle (GO:0010389)	2/149	0.7718879720413403	0.8373101843058197	0	0	0.710474001933213	0.1839529825457433	KIF14;CDC25C
extracellular structure organization (GO:0043062)	3/216	0.7734785415827226	0.838524269028436	0	0	0.7349689535059821	0.1887821787061041	MMP14;ADAMTS19;ITGB4
external encapsulating structure organization (GO:0045229)	3/217	0.7761502480707643	0.8409082163933556	0	0	0.731496834488996	0.18536799756052724	MMP14;ADAMTS19;ITGB4
glycerophospholipid metabolic process (GO:0006650)	1/80	0.7806887014018917	0.8442827962273346	0	0	0.6615447099438164	0.1637844443458396	CPNE7
response to interferon-gamma (GO:0034341)	1/80	0.7806887014018917	0.8442827962273346	0	0	0.6615447099438164	0.1637844443458396	WNT5A
negative regulation of cellular response to growth factor stimulus (GO:0090288)	1/80	0.7806887014018917	0.8442827962273346	0	0	0.6615447099438164	0.1637844443458396	ATP2B4
negative regulation of protein phosphorylation (GO:0001933)	2/152	0.781332049419256	0.8444651980053807	0	0	0.6961572832886506	0.17178033233920395	UBASH3B;HSPB1
dephosphorylation (GO:0016311)	2/153	0.7844031715691776	0.8466888596793211	0	0	0.691511460682137	0.16792120877393377	DUSP1;ACP3
negative regulation of protein modification process (GO:0031400)	1/81	0.7848172735307479	0.8466888596793211	0	0	0.6532419786096256	0.1582833801189991	ATP2B4
positive regulation of cellular amide metabolic process (GO:0034250)	1/81	0.7848172735307479	0.8466888596793211	0	0	0.6532419786096256	0.1582833801189991	VIM
cellular response to DNA damage stimulus (GO:0006974)	5/350	0.7883311865475127	0.8499643520412272	0	0	0.755189972581277	0.17961210989911536	DTX3L;CGAS;CRIP1;FNIP2;WDR76
regulation of osteoblast differentiation (GO:0045667)	1/83	0.7928433141894137	0.8522466803280767	0	0	0.6372440328681361	0.14792324260607406	HEMGN
epidermis development (GO:0008544)	1/83	0.7928433141894137	0.8522466803280767	0	0	0.6372440328681361	0.14792324260607406	GLI1
long-chain fatty acid metabolic process (GO:0001676)	1/83	0.7928433141894137	0.8522466803280767	0	0	0.6372440328681361	0.14792324260607406	CPT1A
peptide metabolic process (GO:0006518)	1/83	0.7928433141894137	0.8522466803280767	0	0	0.6372440328681361	0.14792324260607406	AEBP1
positive regulation of plasma membrane bounded cell projection assembly (GO:0120034)	1/83	0.7928433141894137	0.8522466803280767	0	0	0.6372440328681361	0.14792324260607406	NEURL1
cellular response to growth factor stimulus (GO:0071363)	2/158	0.7991971304646845	0.8585577868941267	0	0	0.6691757750738984	0.14999417217601002	WNT5A;HSPB1
regulation of cell cycle G2/M phase transition (GO:1902749)	1/85	0.800570759517684	0.8595144123005188	0	0	0.6220078940667176	0.13835343749938153	KIF14
regulation of gene expression (GO:0010468)	17/1079	0.8031773176691115	0.8614665454391389	0	0	0.8300218834495892	0.18192400583915133	BTN3A1;WNT5A;ATP2B4;BTN3A3;BTN3A2;CD3E;PARP9;CRIP1;ZNF280D;RIMS2;LAMP3;MYB;PRX;ZNF219;GNB3;TESMIN;HOXB7
cilium organization (GO:0044782)	3/228	0.8038634860430481	0.8614665454391389	0	0	0.6953405017921147	0.15181078363265652	ABLIM1;TCTN2;CILK1
glucose homeostasis (GO:0042593)	1/86	0.8043259876191173	0.8614665454391389	0	0	0.6146586977036804	0.13384232157407538	IGF1R
negative regulation of phosphorylation (GO:0042326)	1/86	0.8043259876191173	0.8614665454391389	0	0	0.6146586977036804	0.13384232157407538	CDKN1B
ERAD pathway (GO:0036503)	1/87	0.8080106895705746	0.8645470757660974	0	0	0.6074804128839697	0.12950266887959835	FBXO2
inflammatory response (GO:0006954)	3/230	0.8085810115271679	0.8645470757660974	0	0	0.6891431007531619	0.14642527042911438	TPST1;NLRC4;NFATC4
regulation of cell cycle (GO:0051726)	4/296	0.8086601090920663	0.8645470757660974	0	0	0.7138426319093159	0.15160346203314173	BTG4;CDKN1B;DUSP1;NUDT6
regulation of autophagy (GO:0010506)	3/231	0.8109037590984647	0.8664250975592604	0	0	0.6860851726089418	0.14380750099443507	DAPK2;LAMP3;HSPB1
retrograde transport, endosome to Golgi (GO:0042147)	1/88	0.811626186384968	0.8666764619320877	0	0	0.6004671461060913	0.12532674443794264	BAIAP3
regulation of endothelial cell migration (GO:0010594)	1/89	0.8151737744284645	0.8694209500648912	0	0	0.593613271754983	0.12130722772570328	WNT5A
transforming growth factor beta receptor signaling pathway (GO:0007179)	1/89	0.8151737744284645	0.8694209500648912	0	0	0.593613271754983	0.12130722772570328	SRC
double-strand break repair (GO:0006302)	2/164	0.8157588934829646	0.8695237097101223	0	0	0.644192897097276	0.1311811491090045	DTX3L;PARP9
extracellular matrix organization (GO:0030198)	4/300	0.8168245484452463	0.8701382465174211	0	0	0.7040504115975814	0.14245119437812684	MMP14;ADAMTS19;ITGB4;TLL1
adenylate cyclase-modulating G protein-coupled receptor signaling pathway (GO:0007188)	2/165	0.818397611954154	0.8712922511468821	0	0	0.6402078981562197	0.1283021329099906	GABBR1;S1PR4
innate immune response (GO:0045087)	4/302	0.8207986002427169	0.8730205860831114	0	0	0.6992528808408256	0.1380867177159093	FES;SRC;DHX58;CAMP
regulation of MAPK cascade (GO:0043408)	2/166	0.8210024960747867	0.8730205860831114	0	0	0.636271496763225	0.12549127327215776	DUSP1;IGF1R
regulation of stem cell differentiation (GO:2000736)	1/91	0.8220702890926503	0.8736338376916518	0	0	0.5803624480095069	0.113710053300217	MYB
regulation of peptidyl-tyrosine phosphorylation (GO:0050730)	1/92	0.8254216892589743	0.8756262284983394	0	0	0.5739554563083975	0.11011960164782655	SRC
retinoid metabolic process (GO:0001523)	1/92	0.8254216892589743	0.8756262284983394	0	0	0.5739554563083975	0.11011960164782655	LRP1
negative regulation of mitotic cell cycle phase transition (GO:1901991)	1/92	0.8254216892589743	0.8756262284983394	0	0	0.5739554563083975	0.11011960164782655	GFI1B
DNA-templated transcription, initiation (GO:0006352)	2/168	0.8261121079644766	0.8758363766798594	0	0	0.6285409735456572	0.12006690794488534	NOTCH4;E2F2
positive regulation of protein phosphorylation (GO:0001934)	5/371	0.8281250154930633	0.8774475298166525	0	0	0.7110840348545266	0.13410415666129785	SRC;ATP2B4;LCP2;FNIP2;GDF7
visual perception (GO:0007601)	1/93	0.8287101283620906	0.8775448323548566	0	0	0.5676877470355731	0.10665992675188149	ABLIM1
cell-cell adhesion via plasma-membrane adhesion molecules (GO:0098742)	2/170	0.8310904153726926	0.8793631072373137	0	0	0.6209945104046981	0.11489434692885238	CD84;JAML
regulation of intracellular signal transduction (GO:1902531)	6/437	0.8314158214576514	0.8793631072373137	0	0	0.724124271405127	0.1336916046868061	ARHGAP9;DAPK2;PLEKHG5;WNT5A;HSPB1;AURKB
negative regulation of cell death (GO:0060548)	1/94	0.8319367862560225	0.8793912909978991	0	0	0.5615548272094761	0.10332542506929666	PARP16
neuron projection development (GO:0031175)	2/171	0.8335311655033333	0.8805534105881412	0	0	0.617288259276298	0.11239843044271058	RASGRF1;VASH2
ciliary basal body-plasma membrane docking (GO:0097711)	1/95	0.8351028205959923	0.8811672110559136	0	0	0.5555523950392536	0.10011077673689275	TCTN2
sensory perception of light stimulus (GO:0050953)	1/95	0.8351028205959923	0.8811672110559136	0	0	0.5555523950392536	0.10011077673689275	ABLIM1
positive regulation of ERK1 and ERK2 cascade (GO:0070374)	2/172	0.8359400903191598	0.8815278130870097	0	0	0.6136256111023498	0.10996068522294006	TNFRSF11A;SCIMP
calcium ion homeostasis (GO:0055074)	1/97	0.8412575413028763	0.8850367628490935	0	0	0.5439226827094474	0.09402107904356584	ATP2B4
regulation of MAP kinase activity (GO:0043405)	1/97	0.8412575413028763	0.8850367628490935	0	0	0.5439226827094474	0.09402107904356584	DUSP1
glycosaminoglycan biosynthetic process (GO:0006024)	1/97	0.8412575413028763	0.8850367628490935	0	0	0.5439226827094474	0.09402107904356584	B3GNT7
positive regulation of cold-induced thermogenesis (GO:0120162)	1/97	0.8412575413028763	0.8850367628490935	0	0	0.5439226827094474	0.09402107904356584	IGF1R
cilium assembly (GO:0060271)	4/314	0.8431758862524372	0.8865306747299561	0	0	0.6717676723763151	0.114589927689063	ABLIM1;TCTN2;KIF3C;CILK1
defense response to bacterium (GO:0042742)	2/176	0.845264144767973	0.8882013665340958	0	0	0.5993960124495393	0.10076212787543619	NLRC4;CAMP
response to UV (GO:0009411)	1/99	0.8471831262851869	0.8884714803445021	0	0	0.5327676525155517	0.08835333609400046	AURKB
organic anion transport (GO:0015711)	1/99	0.8471831262851869	0.8884714803445021	0	0	0.5327676525155517	0.08835333609400046	CALHM1
positive regulation of stress-activated MAPK cascade (GO:0032874)	1/99	0.8471831262851869	0.8884714803445021	0	0	0.5327676525155517	0.08835333609400046	SCIMP
glycerophospholipid biosynthetic process (GO:0046474)	2/177	0.847518888220697	0.8884714803445021	0	0	0.5959402527767139	0.09859363847267101	CPNE7;PLEKHA4
positive regulation of macromolecule metabolic process (GO:0010604)	5/384	0.8495751902291264	0.8890426100631417	0	0	0.6862297653854382	0.11186837389564147	RIMS2;DTX3L;LAMP3;WNT5A;CD3E
regulation of translation (GO:0006417)	2/178	0.8497437750932686	0.8890426100631417	0	0	0.5925237631001706	0.09647496560200794	HSPB1;VIM
regulation of transforming growth factor beta receptor signaling pathway (GO:0017015)	1/100	0.8500626642593614	0.8890426100631417	0	0	0.5273591530276023	0.08566696812541534	ZEB2
positive regulation of translation (GO:0045727)	1/100	0.8500626642593614	0.8890426100631417	0	0	0.5273591530276023	0.08566696812541534	VIM
calcium-mediated signaling (GO:0019722)	1/102	0.8556604002752033	0.8933215094422456	0	0	0.5168634510509874	0.08056955869408998	P2RX4
cell junction assembly (GO:0034329)	1/102	0.8556604002752033	0.8933215094422456	0	0	0.5168634510509874	0.08056955869408998	PLXND1
positive regulation of cellular protein metabolic process (GO:0032270)	1/102	0.8556604002752033	0.8933215094422456	0	0	0.5168634510509874	0.08056955869408998	VIM
steroid metabolic process (GO:0008202)	1/104	0.8610496848213472	0.8984207561860275	0	0	0.5067753491511344	0.07581514817076498	HSD17B14
regulation of JNK cascade (GO:0046328)	1/105	0.8636685886289915	0.900625099162354	0	0	0.5018767996709174	0.0735581561934362	IGF1R
endoplasmic reticulum to Golgi vesicle-mediated transport (GO:0006888)	2/185	0.8645089381186346	0.9009732870023731	0	0	0.5696538185440748	0.08293797004845668	SPTBN4;SPTBN1
cellular response to peptide hormone stimulus (GO:0071375)	1/106	0.8662382603366487	0.9017190550842001	0	0	0.4970715558950853	0.07137712967168997	SRC
chromosome organization (GO:0051276)	1/106	0.8662382603366487	0.9017190550842001	0	0	0.4970715558950853	0.07137712967168997	CDT1
regulation of mitotic cell cycle phase transition (GO:1901990)	2/188	0.8704208012503527	0.905543044107823	0	0	0.5603793709821557	0.07776861115319605	UBE2C;KIF14
lipid transport (GO:0006869)	1/109	0.8736610273100107	0.9083827981206949	0	0	0.4831897405426817	0.06526096854814789	APOL2
regulation of cellular macromolecule biosynthetic process (GO:2000112)	6/468	0.8752872493801387	0.9095420657986371	0	0	0.674444796396016	0.08983817913203526	ZNF280D;CCNA2;MYB;ZNF219;TESMIN;HOXB7
response to tumor necrosis factor (GO:0034612)	1/110	0.876042830214664	0.9097957939006931	0	0	0.4787322768974145	0.0633555713738642	TNFRSF11A
regulation of protein phosphorylation (GO:0001932)	3/266	0.8783533871359777	0.9116631713622546	0	0	0.5937078376057893	0.0770076322213149	SPTBN4;HSPB1;FNIP2
protein deubiquitination (GO:0016579)	3/267	0.879921202776267	0.9127579123842442	0	0	0.5914283968719453	0.07565724620871461	CCNA2;OTUD1;OTULINL
phosphatidylinositol metabolic process (GO:0046488)	1/112	0.8806729173290763	0.9130053146436052	0	0	0.47005829358770534	0.05972983023102997	PLEKHA4
nuclear-transcribed mRNA catabolic process, nonsense-mediated decay (GO:0000184)	1/113	0.8829228657578662	0.9141361206122943	0	0	0.46583747135217723	0.058004887964049304	HELZ2
positive regulation of metabolic process (GO:0009893)	1/113	0.8829228657578662	0.9141361206122943	0	0	0.46583747135217723	0.058004887964049304	IGF1R
protein localization to membrane (GO:0072657)	2/195	0.8833052227838863	0.9141361206122943	0	0	0.5398602564280653	0.06698827511013188	SPTBN4;SPTBN1
negative regulation of cell motility (GO:2000146)	1/114	0.8851305007931706	0.9154925354134015	0	0	0.46169135393497707	0.05633566503030556	TCAF1
cellular amide metabolic process (GO:0043603)	1/115	0.8872966163460059	0.9171996981287301	0	0	0.457617975419833	0.054720103495962624	AEBP1
cytosolic transport (GO:0016482)	1/116	0.8894219911082784	0.9175614929606122	0	0	0.4536154382701697	0.053156233565985	BAIAP3
sphingolipid metabolic process (GO:0006665)	1/116	0.8894219911082784	0.9175614929606122	0	0	0.4536154382701697	0.053156233565985	GALC
tumor necrosis factor-mediated signaling pathway (GO:0033209)	1/116	0.8894219911082784	0.9175614929606122	0	0	0.4536154382701697	0.053156233565985	TNFRSF11A
positive regulation of multicellular organismal process (GO:0051240)	4/345	0.8903479695783338	0.9175614929606122	0	0	0.6097177320549201	0.07081439510196054	BTN3A1;LRP1;WNT5A;IGF1R
post-translational protein modification (GO:0043687)	4/345	0.8903479695783338	0.9175614929606122	0	0	0.6097177320549201	0.07081439510196054	FBXO2;SPARCL1;KBTBD7;FBXO32
negative regulation of cellular macromolecule biosynthetic process (GO:2000113)	7/547	0.890783411830114	0.9175614929606122	0	0	0.672277576489533	0.07775156758858315	CDKN1B;SCML4;MYB;ZNF219;WNT5A;IKZF4;GLIS2
positive regulation of gene expression (GO:0010628)	6/482	0.8917342732215107	0.9175614929606122	0	0	0.6541299446607911	0.07495484733704186	RIMS2;BTN3A1;LAMP3;WNT5A;VIM;CD3E
regulation of macromolecule metabolic process (GO:0060255)	2/200	0.8917728056935911	0.9175614929606122	0	0	0.5260920193896065	0.06026062165425672	GNB3;CRIP1
protein modification by small protein removal (GO:0070646)	3/276	0.8932431366845642	0.9183314760329483	0	0	0.5716648942455395	0.06453894609116885	CCNA2;OTUD1;OTULINL
adenylate cyclase-activating G protein-coupled receptor signaling pathway (GO:0007189)	1/118	0.8935535609966462	0.9183314760329483	0	0	0.4458156222862105	0.050176102929010535	S1PR4
plasma membrane bounded cell projection assembly (GO:0120031)	3/278	0.8960178174768251	0.9203323887363002	0	0	0.5674486803519062	0.062303016866683186	ABLIM1;TCTN2;CILK1
cytoskeleton organization (GO:0007010)	1/120	0.8975311545608382	0.9204354539540321	0	0	0.43827798499078774	0.04738111386692267	PACSIN3
macroautophagy (GO:0016236)	1/120	0.8975311545608382	0.9204354539540321	0	0	0.43827798499078774	0.04738111386692267	SRC
organelle organization (GO:0006996)	5/420	0.8976703274931117	0.9204354539540321	0	0	0.6255291436014327	0.06752737025060639	TSPO2;HACE1;ATP8B3;PEX11A;PACSIN3
fatty acid metabolic process (GO:0006631)	1/124	0.9050470947654494	0.927464735937635	0	0	0.4239380896482762	0.04229558175539787	CPT1A
protein targeting (GO:0006605)	1/125	0.9068385328042676	0.9287655439601566	0	0	0.42049767120924614	0.04112083229489286	KIF13B
regulation of nucleic acid-templated transcription (GO:1903506)	5/430	0.9084160849057266	0.9289613486156426	0	0	0.6104928457869634	0.05863952405203855	ZNF280D;MYB;ZNF219;TESMIN;HOXB7
synapse organization (GO:0050808)	1/126	0.9085962600287905	0.9289613486156426	0	0	0.41711229946524064	0.039982066656671596	PLXND1
phosphatidylinositol biosynthetic process (GO:0006661)	1/126	0.9085962600287905	0.9289613486156426	0	0	0.41711229946524064	0.039982066656671596	PLEKHA4
phosphate-containing compound metabolic process (GO:0006796)	2/212	0.9098231863278604	0.9296814752884915	0	0	0.4957232222647772	0.04684832266837537	ACP3;XYLB
microtubule cytoskeleton organization involved in mitosis (GO:1902850)	1/128	0.9120131013130689	0.9303235519782294	0	0	0.41050149479978104	0.037807566784022466	AURKB
plasma membrane bounded cell projection organization (GO:0120036)	1/128	0.9120131013130689	0.9303235519782294	0	0	0.41050149479978104	0.037807566784022466	RASGRF1
negative regulation of multicellular organismal process (GO:0051241)	2/214	0.9125433379437943	0.9303235519782294	0	0	0.49099600384440284	0.04493580747200972	NFIB;ATP2B4
positive regulation of GTPase activity (GO:0043547)	2/214	0.9125433379437943	0.9303235519782294	0	0	0.49099600384440284	0.04493580747200972	RASGRF1;TBC1D9
cellular response to insulin stimulus (GO:0032869)	1/129	0.9136734453837235	0.930409307004948	0	0	0.4072735628342246	0.03676949303087059	IGF1R
DNA-dependent DNA replication (GO:0006261)	1/129	0.9136734453837235	0.930409307004948	0	0	0.4072735628342246	0.03676949303087059	CDT1
regulation of primary metabolic process (GO:0080090)	1/130	0.9153025393080992	0.9315350214125334	0	0	0.4040956763254985	0.03576271963365548	HELZ2
cellular response to hypoxia (GO:0071456)	1/131	0.9169009697377611	0.9326282590986148	0	0	0.4009666803784451	0.034786187655793034	AQP3
protein transport (GO:0015031)	4/369	0.9178640277080202	0.9330743458814675	0	0	0.5689177712956467	0.048759676347414745	LRP1;RAB26;TBC1D9;SPTBN1
cellular calcium ion homeostasis (GO:0006874)	1/136	0.924452943687754	0.9386996500117091	0	0	0.3860170330758566	0.03032284566121108	ATP2B4
organic substance transport (GO:0071702)	1/136	0.924452943687754	0.9386996500117091	0	0	0.3860170330758566	0.03032284566121108	APOL2
protein localization to organelle (GO:0033365)	1/142	0.9326170936469357	0.9461215571369546	0	0	0.36947699776235443	0.025774924396547483	LAMP3
receptor-mediated endocytosis (GO:0006898)	1/143	0.9338895190177022	0.9461215571369546	0	0	0.36685621751901787	0.02509191450652142	LRP1
monocarboxylic acid metabolic process (GO:0032787)	1/143	0.9338895190177022	0.9461215571369546	0	0	0.36685621751901787	0.02509191450652142	CPT1A
neuron development (GO:0048666)	1/143	0.9338895190177022	0.9461215571369546	0	0	0.36685621751901787	0.02509191450652142	RASGRF1
regulation of ERK1 and ERK2 cascade (GO:0070372)	2/238	0.9397123466893248	0.9514788074902155	0	0	0.4405189257963375	0.02739211203861003	WNK2;SCIMP
positive regulation of hydrolase activity (GO:0051345)	1/149	0.9410362534535033	0.9522773008497056	0	0	0.35187527099291804	0.021384731762043273	RASGRF1
negative regulation of gene expression (GO:0010629)	3/322	0.9427222388318756	0.9534410817975592	0	0	0.4880675498028112	0.028787976389780895	ATP2B4;CD3E;PARP9
cellular protein localization (GO:0034613)	3/329	0.9480487230384301	0.9580999924504982	0	0	0.4774144072828023	0.025469763795381857	WNT5A;TBC1D9;CELSR1
regulation of signal transduction by p53 class mediator (GO:1901796)	1/156	0.9484058947191272	0.9580999924504982	0	0	0.33586337760910817	0.017791593091658158	AURKB
mitotic spindle organization (GO:0007052)	1/157	0.9493808486616399	0.9585405957826659	0	0	0.33369326751679695	0.01733377857343525	AURKB
positive regulation of phosphorylation (GO:0042327)	2/253	0.9524021530500651	0.9610456212569858	0	0	0.413872659496064	0.02018370200842163	TYRO3;IGF1R
cellular protein metabolic process (GO:0044267)	4/417	0.9551505873820814	0.9632726161863508	0	0	0.5015435019546673	0.02301395944879902	FBXO2;SPARCL1;UBE2L6;IGFBP6
nuclear-transcribed mRNA catabolic process (GO:0000956)	1/171	0.9612494105918615	0.9688740518090208	0	0	0.3059924504561183	0.012093241258923939	HELZ2
protein-containing complex assembly (GO:0065003)	2/267	0.9619147964229205	0.9689957094203713	0	0	0.39172441701654104	0.015210424644479834	CD247;CD3E
mitochondrion organization (GO:0007005)	1/175	0.9640987000463038	0.9706460596391481	0	0	0.2988966746573237	0.010928141757856679	IFIT2
positive regulation of MAPK cascade (GO:0043410)	2/274	0.9659597607041114	0.9719696913419763	0	0	0.38150528307837883	0.013212711085979203	SCIMP;IGF1R
protein stabilization (GO:0050821)	1/179	0.966738988103974	0.9722038778049574	0	0	0.2921198101303851	0.00988146063074904	HIP1
DNA metabolic process (GO:0006259)	2/277	0.9675640946780346	0.972483912108601	0	0	0.37728491347794296	0.012440445046295389	CDT1;DMC1
cellular response to tumor necrosis factor (GO:0071356)	1/194	0.9750269290810274	0.9794313420864753	0	0	0.2692083899033	0.00680833100596514	TNFRSF11A
DNA repair (GO:0006281)	2/298	0.9769228335915756	0.980782009570775	0	0	0.35013767118324757	0.008174878870297345	DTX3L;PARP9
neutrophil degranulation (GO:0043312)	4/481	0.9809166577938557	0.9842361727102478	0	0	0.43280385608616295	0.00833916922387257	ARHGAP9;RAB37;ACP3;CAMP
neutrophil activation involved in immune response (GO:0002283)	4/485	0.9819376535447081	0.9847052343044169	0	0	0.429114995152731	0.007821677227099807	ARHGAP9;RAB37;ACP3;CAMP
neutrophil mediated immunity (GO:0002446)	4/488	0.982669343078053	0.9848838092032992	0	0	0.4263883629235259	0.007454373238432058	ARHGAP9;RAB37;ACP3;CAMP
transcription by RNA polymerase II (GO:0006366)	2/320	0.9839145866047024	0.9855766044874807	0	0	0.32554335913129984	0.005279072290518623	NOTCH4;E2F2
organelle assembly (GO:0070925)	3/425	0.9871839423460127	0.988214617809483	0	0	0.36697370432655557	0.0047335541129885075	ABLIM1;TCTN2;CILK1
intracellular protein transport (GO:0006886)	2/336	0.9876591289855315	0.988214617809483	0	0	0.3096916087396253	0.003845642597568034	KIF13B;TBC1D9
positive regulation of cell differentiation (GO:0045597)	1/258	0.9926646676623768	0.9926646676623768	0	0	0.2015023200649202	0.0014835342694967328	FES
