# Supplementary material for: Evaluation of the Synergistic Potential of Simultaneous Pan- or Isoform-Specific BET and SYK Inhibition in B-Cell Lymphoma: An In Vitro Approach
Source: Cancers (Basel). 2022 Sep 27;14(19):4691. doi: 10.3390/cancers14194691 (PMC9564024; doi:10.3390/cancers14194691)
Supplement: Supplementary file 1 [file cancers-14-04691-s001.zip › cancers-1798753-supplementary/supplementary material/Supplementary tables/Raw data/Enrichr/enrichrResults.xlsx]

## Sheet: AZD vs DMSO Up
Term	Overlap	P-value	Adjusted P-value	Odds Ratio	Combined Score	Genes
regulation of vascular wound healing (GO:0061043)	2/8	0.000763068	0.378605	63.7436	457.562	XBP1;TNF
myeloid dendritic cell activation (GO:0001773)	2/14	0.00242902	0.378605	31.8622	191.819	DHRS2;SLAMF1
positive regulation of nitric-oxide synthase activity (GO:0051000)	2/18	0.00402792	0.378605	23.8918	131.752	FCER2;TNF
positive regulation of monooxygenase activity (GO:0032770)	2/28	0.00961444	0.378605	14.6953	68.252	FCER2;TNF
negative regulation of interleukin-6 production (GO:0032715)	2/31	0.011706	0.378605	13.1731	58.5892	TNF;SLAMF1
regulation of nitric-oxide synthase activity (GO:0050999)	2/39	0.0181496	0.378605	10.3207	41.3767	FCER2;TNF
regulation of interleukin-6 production (GO:0032675)	3/110	0.0207447	0.378605	5.38617	20.8739	XBP1;TNF;SLAMF1
regulation of synaptic transmission, glutamatergic (GO:0051966)	2/46	0.0247516	0.378605	8.6757	32.0902	UNC13A;TNF
glucuronate catabolic process (GO:0006064)	1/5	0.026223	0.378605	47.3571	172.433	DCXR
glucuronate catabolic process to xylulose 5-phosphate (GO:0019640)	1/5	0.026223	0.378605	47.3571	172.433	DCXR
positive regulation of glial cell proliferation (GO:0060252)	1/5	0.026223	0.378605	47.3571	172.433	TNF
positive regulation of heat generation (GO:0031652)	1/5	0.026223	0.378605	47.3571	172.433	TNF
response to fructose (GO:0009750)	1/5	0.026223	0.378605	47.3571	172.433	XBP1
heparin metabolic process (GO:0030202)	1/5	0.026223	0.378605	47.3571	172.433	IDUA
response to salt stress (GO:0009651)	1/5	0.026223	0.378605	47.3571	172.433	TNF
negative regulation of myosin-light-chain-phosphatase activity (GO:0035509)	1/5	0.026223	0.378605	47.3571	172.433	TNF
regulation of fever generation (GO:0031620)	1/5	0.026223	0.378605	47.3571	172.433	TNF
cellular response to nicotine (GO:0071316)	1/5	0.026223	0.378605	47.3571	172.433	TNF
cellular response to nutrient (GO:0031670)	1/5	0.026223	0.378605	47.3571	172.433	XBP1
chronic inflammatory response (GO:0002544)	1/5	0.026223	0.378605	47.3571	172.433	TNF
xylulose 5-phosphate biosynthetic process (GO:1901159)	1/5	0.026223	0.378605	47.3571	172.433	DCXR
protein de-ADP-ribosylation (GO:0051725)	1/5	0.026223	0.378605	47.3571	172.433	MACROD2
3'-phosphoadenosine 5'-phosphosulfate biosynthetic process (GO:0050428)	1/6	0.0313853	0.378605	37.8838	131.132	SLC26A1
purine ribonucleoside bisphosphate biosynthetic process (GO:0034036)	1/6	0.0313853	0.378605	37.8838	131.132	SLC26A1
regulation of vitamin D biosynthetic process (GO:0060556)	1/6	0.0313853	0.378605	37.8838	131.132	TNF
positive regulation of fever generation (GO:0031622)	1/6	0.0313853	0.378605	37.8838	131.132	TNF
positive regulation of I-kappaB phosphorylation (GO:1903721)	1/6	0.0313853	0.378605	37.8838	131.132	TNF
negative regulation of morphogenesis of an epithelium (GO:1905331)	1/6	0.0313853	0.378605	37.8838	131.132	TNF
positive regulation of killing of cells of other organism (GO:0051712)	1/6	0.0313853	0.378605	37.8838	131.132	FCER2
regulation of hepatocyte proliferation (GO:2000345)	1/6	0.0313853	0.378605	37.8838	131.132	XBP1
cellular triglyceride homeostasis (GO:0035356)	1/6	0.0313853	0.378605	37.8838	131.132	XBP1
positive regulation of B cell activation (GO:0050871)	2/53	0.0321778	0.378605	7.48228	25.7127	IGLL5;XBP1
glycosaminoglycan catabolic process (GO:0006027)	2/56	0.0355958	0.378605	7.06553	23.5673	CEMIP2;IDUA
purine-containing compound metabolic process (GO:0072521)	1/7	0.0365205	0.378605	31.5683	104.487	MACROD2
positive regulation of chemokine (C-X-C motif) ligand 2 production (GO:2000343)	1/7	0.0365205	0.378605	31.5683	104.487	TNF
regulation of calcidiol 1-monooxygenase activity (GO:0060558)	1/7	0.0365205	0.378605	31.5683	104.487	TNF
response to alkaloid (GO:0043279)	1/7	0.0365205	0.378605	31.5683	104.487	TRPV1
positive regulation of gliogenesis (GO:0014015)	1/7	0.0365205	0.378605	31.5683	104.487	TNF
positive regulation of podosome assembly (GO:0071803)	1/7	0.0365205	0.378605	31.5683	104.487	TNF
regulation of I-kappaB phosphorylation (GO:1903719)	1/7	0.0365205	0.378605	31.5683	104.487	TNF
synaptic vesicle docking (GO:0016081)	1/7	0.0365205	0.378605	31.5683	104.487	UNC13A
creatine metabolic process (GO:0006600)	1/7	0.0365205	0.378605	31.5683	104.487	SLC6A8
death-inducing signaling complex assembly (GO:0071550)	1/7	0.0365205	0.378605	31.5683	104.487	TNF
regulation of myosin-light-chain-phosphatase activity (GO:0035507)	1/7	0.0365205	0.378605	31.5683	104.487	TNF
pentose metabolic process (GO:0019321)	1/7	0.0365205	0.378605	31.5683	104.487	DCXR
response to organic cyclic compound (GO:0014070)	2/60	0.0403603	0.378605	6.57692	21.1113	TRPV1;TNF
response to hydroperoxide (GO:0033194)	1/8	0.0416287	0.378605	27.0571	86.0137	GPX3
positive regulation of MHC class II biosynthetic process (GO:0045348)	1/8	0.0416287	0.378605	27.0571	86.0137	XBP1
positive regulation of steroid biosynthetic process (GO:0010893)	1/8	0.0416287	0.378605	27.0571	86.0137	TNF
regulation of nitrogen compound metabolic process (GO:0051171)	1/8	0.0416287	0.378605	27.0571	86.0137	TNF
negative regulation of amyloid-beta clearance (GO:1900222)	1/8	0.0416287	0.378605	27.0571	86.0137	TNF
positive regulation of B cell differentiation (GO:0045579)	1/9	0.0467101	0.378605	23.6738	72.5317	XBP1
ATF6-mediated unfolded protein response (GO:0036500)	1/9	0.0467101	0.378605	23.6738	72.5317	XBP1
negative regulation of lipid localization (GO:1905953)	1/9	0.0467101	0.378605	23.6738	72.5317	TNF
negative regulation of production of molecular mediator of immune response (GO:0002701)	1/9	0.0467101	0.378605	23.6738	72.5317	TNF
regulation of endothelial cell development (GO:1901550)	1/9	0.0467101	0.378605	23.6738	72.5317	TNF
negative regulation of protein-containing complex disassembly (GO:0043242)	1/9	0.0467101	0.378605	23.6738	72.5317	TNF
regulation of glial cell proliferation (GO:0060251)	1/9	0.0467101	0.378605	23.6738	72.5317	TNF
complement activation, classical pathway (GO:0006958)	1/9	0.0467101	0.378605	23.6738	72.5317	IGLL5
response to interleukin-4 (GO:0070670)	1/10	0.0517648	0.378605	21.0423	62.3073	XBP1
regulation of endoplasmic reticulum unfolded protein response (GO:1900101)	1/10	0.0517648	0.378605	21.0423	62.3073	XBP1
cellular response to acidic pH (GO:0071468)	1/10	0.0517648	0.378605	21.0423	62.3073	TRPV1
regulation of epithelial cell apoptotic process (GO:1904035)	1/10	0.0517648	0.378605	21.0423	62.3073	TNF
cellular response to interleukin-4 (GO:0071353)	1/10	0.0517648	0.378605	21.0423	62.3073	XBP1
nucleoside metabolic process (GO:0009116)	1/10	0.0517648	0.378605	21.0423	62.3073	MACROD2
regulation of podosome assembly (GO:0071801)	1/10	0.0517648	0.378605	21.0423	62.3073	TNF
myeloid dendritic cell differentiation (GO:0043011)	1/10	0.0517648	0.378605	21.0423	62.3073	DHRS2
fatty acid homeostasis (GO:0055089)	1/11	0.0567929	0.378605	18.9371	54.3182	XBP1
positive regulation of ceramide biosynthetic process (GO:2000304)	1/11	0.0567929	0.378605	18.9371	54.3182	TNF
response to corticosteroid (GO:0031960)	1/11	0.0567929	0.378605	18.9371	54.3182	TNF
humoral immune response mediated by circulating immunoglobulin (GO:0002455)	1/11	0.0567929	0.378605	18.9371	54.3182	IGLL5
positive regulation of nitric-oxide synthase biosynthetic process (GO:0051770)	1/11	0.0567929	0.378605	18.9371	54.3182	FCER2
positive regulation of sphingolipid biosynthetic process (GO:0090154)	1/11	0.0567929	0.378605	18.9371	54.3182	TNF
positive regulation of interleukin-6 production (GO:0032755)	2/76	0.0615661	0.378605	5.15073	14.3584	XBP1;TNF
cellular response to hormone stimulus (GO:0032870)	2/76	0.0615661	0.378605	5.15073	14.3584	XBP1;LMO2
adipose tissue development (GO:0060612)	1/12	0.0617947	0.378605	17.2147	47.9247	XBP1
negative regulation of gene silencing by miRNA (GO:0060965)	1/12	0.0617947	0.378605	17.2147	47.9247	TNF
positive regulation of endoplasmic reticulum unfolded protein response (GO:1900103)	1/12	0.0617947	0.378605	17.2147	47.9247	XBP1
calcium ion-regulated exocytosis of neurotransmitter (GO:0048791)	1/12	0.0617947	0.378605	17.2147	47.9247	UNC13A
negative regulation of production of miRNAs involved in gene silencing by miRNA (GO:1903799)	1/12	0.0617947	0.378605	17.2147	47.9247	TNF
positive regulation of neuroinflammatory response (GO:0150078)	1/12	0.0617947	0.378605	17.2147	47.9247	TNF
cellular response to thyroid hormone stimulus (GO:0097067)	1/12	0.0617947	0.378605	17.2147	47.9247	LMO2
regulation of MHC class II biosynthetic process (GO:0045346)	1/12	0.0617947	0.378605	17.2147	47.9247	XBP1
positive regulation of calcineurin-mediated signaling (GO:0106058)	1/13	0.0667701	0.378605	15.7794	42.7068	TNF
positive regulation of calcineurin-NFAT signaling cascade (GO:0070886)	1/13	0.0667701	0.378605	15.7794	42.7068	TNF
regulation of chemokine (C-X-C motif) ligand 2 production (GO:2000341)	1/13	0.0667701	0.378605	15.7794	42.7068	TNF
negative regulation of myotube differentiation (GO:0010832)	1/13	0.0667701	0.378605	15.7794	42.7068	XBP1
response to thyroid hormone (GO:0097066)	1/13	0.0667701	0.378605	15.7794	42.7068	LMO2
positive regulation of protein localization to cell surface (GO:2000010)	1/13	0.0667701	0.378605	15.7794	42.7068	TNF
chondroitin sulfate catabolic process (GO:0030207)	1/13	0.0667701	0.378605	15.7794	42.7068	IDUA
regulation of leukocyte adhesion to vascular endothelial cell (GO:1904994)	1/13	0.0667701	0.378605	15.7794	42.7068	TNF
dermatan sulfate metabolic process (GO:0030205)	1/13	0.0667701	0.378605	15.7794	42.7068	IDUA
regulation of fat cell differentiation (GO:0045598)	2/80	0.0673502	0.378605	4.8856	13.1806	XBP1;TNF
protein maturation by iron-sulfur cluster transfer (GO:0097428)	1/14	0.0717195	0.378605	14.5648	38.3782	BOLA2
negative regulation of interleukin-12 production (GO:0032695)	1/14	0.0717195	0.378605	14.5648	38.3782	SLAMF1
calcium ion import across plasma membrane (GO:0098703)	1/14	0.0717195	0.378605	14.5648	38.3782	TRPV1
sulfate transport (GO:0008272)	1/14	0.0717195	0.378605	14.5648	38.3782	SLC26A1
positive regulation of protein-containing complex disassembly (GO:0043243)	1/14	0.0717195	0.378605	14.5648	38.3782	TNF
regulation of nitric-oxide synthase biosynthetic process (GO:0051769)	1/14	0.0717195	0.378605	14.5648	38.3782	FCER2
positive regulation of acute inflammatory response (GO:0002675)	1/15	0.0766428	0.378605	13.5238	34.7373	TNF
positive regulation of cell killing (GO:0031343)	1/15	0.0766428	0.378605	13.5238	34.7373	FCER2
negative regulation of endoplasmic reticulum stress-induced intrinsic apoptotic signaling pathway (GO:1902236)	1/15	0.0766428	0.378605	13.5238	34.7373	XBP1
glucan catabolic process (GO:0009251)	1/15	0.0766428	0.378605	13.5238	34.7373	PYGB
glycogen catabolic process (GO:0005980)	1/15	0.0766428	0.378605	13.5238	34.7373	PYGB
response to acidic pH (GO:0010447)	1/15	0.0766428	0.378605	13.5238	34.7373	TRPV1
calcium ion import into cytosol (GO:1902656)	1/15	0.0766428	0.378605	13.5238	34.7373	TRPV1
positive regulation of heterotypic cell-cell adhesion (GO:0034116)	1/15	0.0766428	0.378605	13.5238	34.7373	TNF
positive regulation of membrane protein ectodomain proteolysis (GO:0051044)	1/15	0.0766428	0.378605	13.5238	34.7373	TNF
cellular response to ATP (GO:0071318)	1/15	0.0766428	0.378605	13.5238	34.7373	TRPV1
positive regulation of osteoclast differentiation (GO:0045672)	1/15	0.0766428	0.378605	13.5238	34.7373	TNF
positive regulation of secretion (GO:0051047)	1/15	0.0766428	0.378605	13.5238	34.7373	XBP1
electron transport chain (GO:0022900)	1/15	0.0766428	0.378605	13.5238	34.7373	DHRS2
regulation of amyloid-beta clearance (GO:1900221)	1/16	0.0815402	0.378605	12.6216	31.638	TNF
regulation of ceramide biosynthetic process (GO:2000303)	1/16	0.0815402	0.378605	12.6216	31.638	TNF
positive regulation of leukocyte adhesion to vascular endothelial cell (GO:1904996)	1/16	0.0815402	0.378605	12.6216	31.638	TNF
cellular polysaccharide catabolic process (GO:0044247)	1/16	0.0815402	0.378605	12.6216	31.638	PYGB
negative regulation of cytokine production involved in immune response (GO:0002719)	1/17	0.086412	0.378605	11.8321	28.9725	TNF
positive regulation of cytokine production involved in inflammatory response (GO:1900017)	1/17	0.086412	0.378605	11.8321	28.9725	TNF
positive regulation of dendrite extension (GO:1903861)	1/17	0.086412	0.378605	11.8321	28.9725	UNC13A
regulation of establishment of endothelial barrier (GO:1903140)	1/17	0.086412	0.378605	11.8321	28.9725	TNF
modified amino acid transport (GO:0072337)	1/17	0.086412	0.378605	11.8321	28.9725	SLC6A8
regulation of protein-containing complex disassembly (GO:0043244)	1/18	0.0912581	0.378605	11.1356	26.6593	TNF
positive regulation of amyloid-beta formation (GO:1902004)	1/18	0.0912581	0.378605	11.1356	26.6593	TNF
regulation of B cell differentiation (GO:0045577)	1/18	0.0912581	0.378605	11.1356	26.6593	XBP1
negative regulation of lipid catabolic process (GO:0050995)	1/18	0.0912581	0.378605	11.1356	26.6593	TNF
hyaluronan catabolic process (GO:0030214)	1/18	0.0912581	0.378605	11.1356	26.6593	CEMIP2
cell migration involved in sprouting angiogenesis (GO:0002042)	1/18	0.0912581	0.378605	11.1356	26.6593	EPHB4
regulation of dendrite extension (GO:1903859)	1/18	0.0912581	0.378605	11.1356	26.6593	UNC13A
cellular response to alkaloid (GO:0071312)	1/18	0.0912581	0.378605	11.1356	26.6593	TRPV1
leukocyte tethering or rolling (GO:0050901)	1/18	0.0912581	0.378605	11.1356	26.6593	TNF
cellular response to pH (GO:0071467)	1/18	0.0912581	0.378605	11.1356	26.6593	TRPV1
synaptic transmission, glutamatergic (GO:0035249)	1/18	0.0912581	0.378605	11.1356	26.6593	UNC13A
positive regulation of response to endoplasmic reticulum stress (GO:1905898)	1/18	0.0912581	0.378605	11.1356	26.6593	XBP1
regulation of production of miRNAs involved in gene silencing by miRNA (GO:1903798)	1/18	0.0912581	0.378605	11.1356	26.6593	TNF
protein maturation (GO:0051604)	2/97	0.0937423	0.378605	4.00789	9.48751	CPM;BOLA2
regulation of bicellular tight junction assembly (GO:2000810)	1/19	0.0960788	0.378605	10.5164	24.6356	TNF
positive regulation of establishment of protein localization (GO:1904951)	1/19	0.0960788	0.378605	10.5164	24.6356	TNF
response to ATP (GO:0033198)	1/19	0.0960788	0.378605	10.5164	24.6356	TRPV1
negative regulation of nervous system development (GO:0051961)	1/19	0.0960788	0.378605	10.5164	24.6356	TNF
negative regulation of RNA metabolic process (GO:0051253)	1/19	0.0960788	0.378605	10.5164	24.6356	TNF
negative regulation of striated muscle cell differentiation (GO:0051154)	1/19	0.0960788	0.378605	10.5164	24.6356	XBP1
positive regulation of oxidoreductase activity (GO:0051353)	1/19	0.0960788	0.378605	10.5164	24.6356	TNF
leukocyte adhesion to vascular endothelial cell (GO:0061756)	1/19	0.0960788	0.378605	10.5164	24.6356	TNF
synaptic transmission, cholinergic (GO:0007271)	1/19	0.0960788	0.378605	10.5164	24.6356	CHRNA10
regulation of neuroinflammatory response (GO:0150077)	1/19	0.0960788	0.378605	10.5164	24.6356	TNF
myeloid cell activation involved in immune response (GO:0002275)	1/19	0.0960788	0.378605	10.5164	24.6356	SLAMF1
cellular response to chemical stress (GO:0062197)	2/101	0.100328	0.378605	3.84518	8.84126	GPX3;DHRS2
negative regulation of lipid storage (GO:0010888)	1/20	0.100874	0.378605	9.96241	22.8526	TNF
hepaticobiliary system development (GO:0061008)	1/20	0.100874	0.378605	9.96241	22.8526	XBP1
positive regulation of lymphocyte differentiation (GO:0045621)	1/20	0.100874	0.378605	9.96241	22.8526	XBP1
positive regulation of nitrogen compound metabolic process (GO:0051173)	1/20	0.100874	0.378605	9.96241	22.8526	TNF
lipopolysaccharide-mediated signaling pathway (GO:0031663)	1/20	0.100874	0.378605	9.96241	22.8526	TNF
cortical actin cytoskeleton organization (GO:0030866)	1/20	0.100874	0.378605	9.96241	22.8526	TNF
embryonic digestive tract development (GO:0048566)	1/20	0.100874	0.378605	9.96241	22.8526	TNF
cellular response to organonitrogen compound (GO:0071417)	2/103	0.103669	0.380479	3.76866	8.54188	XBP1;TRPV1
response to progesterone (GO:0032570)	1/21	0.105644	0.380479	9.46381	21.2716	CATSPER2
hydrogen peroxide catabolic process (GO:0042744)	1/21	0.105644	0.380479	9.46381	21.2716	GPX3
innate immune response in mucosa (GO:0002227)	1/21	0.105644	0.380479	9.46381	21.2716	H2BC21
regulation of lipid catabolic process (GO:0050994)	1/21	0.105644	0.380479	9.46381	21.2716	TNF
positive regulation of transcription from RNA polymerase II promoter involved in cellular response to chemical stimulus (GO:1901522)	1/21	0.105644	0.380479	9.46381	21.2716	XBP1
positive regulation of amyloid precursor protein catabolic process (GO:1902993)	1/22	0.110389	0.380479	9.0127	19.8617	TNF
regulation of endoplasmic reticulum stress-induced intrinsic apoptotic signaling pathway (GO:1902235)	1/22	0.110389	0.380479	9.0127	19.8617	XBP1
regulation of lipid storage (GO:0010883)	1/22	0.110389	0.380479	9.0127	19.8617	TNF
regulation of membrane protein ectodomain proteolysis (GO:0051043)	1/22	0.110389	0.380479	9.0127	19.8617	TNF
microglial cell activation (GO:0001774)	1/22	0.110389	0.380479	9.0127	19.8617	TNF
modulation of chemical synaptic transmission (GO:0050804)	2/109	0.113868	0.380479	3.55625	7.72674	UNC13A;TNF
negative regulation of extrinsic apoptotic signaling pathway in absence of ligand (GO:2001240)	1/23	0.115109	0.380479	8.6026	18.5977	TNF
blood vessel endothelial cell migration (GO:0043534)	1/23	0.115109	0.380479	8.6026	18.5977	EPHB4
positive regulation of JUN kinase activity (GO:0043507)	1/23	0.115109	0.380479	8.6026	18.5977	TNF
hyaluronan metabolic process (GO:0030212)	1/23	0.115109	0.380479	8.6026	18.5977	CEMIP2
negative regulation of phosphoprotein phosphatase activity (GO:0032515)	1/23	0.115109	0.380479	8.6026	18.5977	TNF
negative regulation of signal transduction in absence of ligand (GO:1901099)	1/23	0.115109	0.380479	8.6026	18.5977	TNF
cilium-dependent cell motility (GO:0060285)	1/23	0.115109	0.380479	8.6026	18.5977	CFAP44
regulation of mononuclear cell migration (GO:0071675)	1/23	0.115109	0.380479	8.6026	18.5977	TNF
C21-steroid hormone metabolic process (GO:0008207)	1/24	0.119805	0.380479	8.22816	17.4593	DHRS2
negative regulation of lipid metabolic process (GO:0045833)	1/24	0.119805	0.380479	8.22816	17.4593	TNF
regulation of cytokine production involved in immune response (GO:0002718)	1/24	0.119805	0.380479	8.22816	17.4593	TNF
iron-sulfur cluster assembly (GO:0016226)	1/24	0.119805	0.380479	8.22816	17.4593	BOLA2
positive regulation of neuron apoptotic process (GO:0043525)	1/24	0.119805	0.380479	8.22816	17.4593	TNF
neuromuscular junction development (GO:0007528)	1/24	0.119805	0.380479	8.22816	17.4593	UNC13A
dendritic cell differentiation (GO:0097028)	1/24	0.119805	0.380479	8.22816	17.4593	DHRS2
protein kinase B signaling (GO:0043491)	1/24	0.119805	0.380479	8.22816	17.4593	TNF
positive regulation of kinase activity (GO:0033674)	2/114	0.122556	0.380671	3.39663	7.13016	TNF;EPHB4
3'-phosphoadenosine 5'-phosphosulfate metabolic process (GO:0050427)	1/25	0.124475	0.380671	7.88492	16.4294	SLC26A1
negative regulation of cell junction assembly (GO:1901889)	1/25	0.124475	0.380671	7.88492	16.4294	TNF
negative regulation of response to endoplasmic reticulum stress (GO:1903573)	1/25	0.124475	0.380671	7.88492	16.4294	XBP1
cellular response to hexose stimulus (GO:0071331)	1/25	0.124475	0.380671	7.88492	16.4294	XBP1
regulation of heterotypic cell-cell adhesion (GO:0034114)	1/25	0.124475	0.380671	7.88492	16.4294	TNF
regulation of myotube differentiation (GO:0010830)	1/25	0.124475	0.380671	7.88492	16.4294	XBP1
negative regulation of cell development (GO:0010721)	1/26	0.129121	0.382426	7.56914	15.4941	TNF
regulation of synapse organization (GO:0050807)	1/26	0.129121	0.382426	7.56914	15.4941	TNF
negative regulation of signaling receptor activity (GO:2000272)	1/26	0.129121	0.382426	7.56914	15.4941	TNF
cellular response to lipopolysaccharide (GO:0071222)	2/120	0.133188	0.382426	3.22295	6.49744	XBP1;TNF
response to glucocorticoid (GO:0051384)	1/27	0.133743	0.382426	7.27766	14.6414	TNF
positive regulation of nitric oxide biosynthetic process (GO:0045429)	1/27	0.133743	0.382426	7.27766	14.6414	TNF
regulation of protein transport (GO:0051223)	1/28	0.13834	0.382426	7.00776	13.8616	TNF
positive regulation of cell communication (GO:0010647)	1/28	0.13834	0.382426	7.00776	13.8616	TNF
regulation of B cell activation (GO:0050864)	1/28	0.13834	0.382426	7.00776	13.8616	IGLL5
regulation of calcineurin-NFAT signaling cascade (GO:0070884)	1/28	0.13834	0.382426	7.00776	13.8616	TNF
glycogen metabolic process (GO:0005977)	1/28	0.13834	0.382426	7.00776	13.8616	PYGB
carbohydrate derivative biosynthetic process (GO:1901137)	1/28	0.13834	0.382426	7.00776	13.8616	GBGT1
response to ketone (GO:1901654)	1/28	0.13834	0.382426	7.00776	13.8616	CATSPER2
cellular response to acid chemical (GO:0071229)	1/28	0.13834	0.382426	7.00776	13.8616	XBP1
sarcomere organization (GO:0045214)	1/28	0.13834	0.382426	7.00776	13.8616	MYOM2
regulation of extrinsic apoptotic signaling pathway in absence of ligand (GO:2001239)	1/28	0.13834	0.382426	7.00776	13.8616	TNF
positive regulation of nitric oxide metabolic process (GO:1904407)	1/28	0.13834	0.382426	7.00776	13.8616	TNF
regulation of immunoglobulin production (GO:0002637)	1/28	0.13834	0.382426	7.00776	13.8616	XBP1
sulfur compound transport (GO:0072348)	1/28	0.13834	0.382426	7.00776	13.8616	SLC26A1
mucosal immune response (GO:0002385)	1/28	0.13834	0.382426	7.00776	13.8616	H2BC21
cellular response to oxidative stress (GO:0034599)	2/125	0.142202	0.382426	3.09115	6.02931	GPX3;DHRS2
actin filament polymerization (GO:0030041)	1/29	0.142914	0.382426	6.75714	13.1461	PSTPIP2
positive regulation of extrinsic apoptotic signaling pathway (GO:2001238)	1/29	0.142914	0.382426	6.75714	13.1461	TNF
positive regulation of leukocyte migration (GO:0002687)	1/29	0.142914	0.382426	6.75714	13.1461	TNF
hydrogen peroxide metabolic process (GO:0042743)	1/29	0.142914	0.382426	6.75714	13.1461	GPX3
negative regulation of wound healing (GO:0061045)	1/29	0.142914	0.382426	6.75714	13.1461	TNF
dicarboxylic acid transport (GO:0006835)	1/29	0.142914	0.382426	6.75714	13.1461	SLC26A1
synapse organization (GO:0050808)	2/126	0.144021	0.383612	3.06607	5.94142	UNC13A;DNER
extrinsic apoptotic signaling pathway via death domain receptors (GO:0008625)	1/30	0.147463	0.387425	6.52381	12.4877	TNF
chondroitin sulfate metabolic process (GO:0030204)	1/30	0.147463	0.387425	6.52381	12.4877	IDUA
plasma membrane invagination (GO:0099024)	1/30	0.147463	0.387425	6.52381	12.4877	IGLL5
positive regulation of macromolecule biosynthetic process (GO:0010557)	2/129	0.149505	0.388713	2.99319	5.68832	FCER2;XBP1
muscle contraction (GO:0006936)	2/129	0.149505	0.388713	2.99319	5.68832	SLC6A8;MYOM2
aminoglycan catabolic process (GO:0006026)	1/31	0.151988	0.388713	6.30603	11.8803	IDUA
positive regulation of leukocyte cell-cell adhesion (GO:1903039)	1/31	0.151988	0.388713	6.30603	11.8803	TNF
positive regulation of mononuclear cell migration (GO:0071677)	1/31	0.151988	0.388713	6.30603	11.8803	TNF
triglyceride homeostasis (GO:0070328)	1/31	0.151988	0.388713	6.30603	11.8803	XBP1
response to amino acid (GO:0043200)	1/32	0.156489	0.391562	6.1023	11.3184	XBP1
positive regulation of immune effector process (GO:0002699)	1/32	0.156489	0.391562	6.1023	11.3184	XBP1
cellular response to glucose stimulus (GO:0071333)	1/32	0.156489	0.391562	6.1023	11.3184	XBP1
liver development (GO:0001889)	1/32	0.156489	0.391562	6.1023	11.3184	XBP1
positive regulation of receptor signaling pathway via STAT (GO:1904894)	1/32	0.156489	0.391562	6.1023	11.3184	TNF
regulation of sprouting angiogenesis (GO:1903670)	1/33	0.160967	0.397603	5.91131	10.7973	CEMIP2
positive regulation of receptor signaling pathway via JAK-STAT (GO:0046427)	1/33	0.160967	0.397603	5.91131	10.7973	TNF
regulation of protein localization to cell surface (GO:2000008)	1/33	0.160967	0.397603	5.91131	10.7973	TNF
negative regulation of blood vessel endothelial cell migration (GO:0043537)	1/34	0.165421	0.39839	5.73189	10.3132	TNF
regulation of amyloid-beta formation (GO:1902003)	1/34	0.165421	0.39839	5.73189	10.3132	TNF
B cell receptor signaling pathway (GO:0050853)	1/34	0.165421	0.39839	5.73189	10.3132	IGLL5
response to steroid hormone (GO:0048545)	1/34	0.165421	0.39839	5.73189	10.3132	CATSPER2
cellular response to amino acid stimulus (GO:0071230)	1/34	0.165421	0.39839	5.73189	10.3132	XBP1
positive regulation of pri-miRNA transcription by RNA polymerase II (GO:1902895)	1/34	0.165421	0.39839	5.73189	10.3132	TNF
positive regulation of immunoglobulin production (GO:0002639)	1/35	0.169852	0.402355	5.56303	9.86228	XBP1
negative regulation of neurogenesis (GO:0050768)	1/35	0.169852	0.402355	5.56303	9.86228	TNF
positive regulation of lymphocyte activation (GO:0051251)	1/35	0.169852	0.402355	5.56303	9.86228	IGLL5
regulation of JUN kinase activity (GO:0043506)	1/35	0.169852	0.402355	5.56303	9.86228	TNF
negative regulation of fat cell differentiation (GO:0045599)	1/36	0.17426	0.404506	5.40381	9.44158	TNF
positive regulation of myeloid leukocyte differentiation (GO:0002763)	1/36	0.17426	0.404506	5.40381	9.44158	TNF
cellular response to heat (GO:0034605)	1/36	0.17426	0.404506	5.40381	9.44158	TRPV1
macrophage activation (GO:0042116)	1/36	0.17426	0.404506	5.40381	9.44158	TNF
regulation of osteoclast differentiation (GO:0045670)	1/36	0.17426	0.404506	5.40381	9.44158	TNF
phagocytosis, engulfment (GO:0006911)	1/37	0.178644	0.413025	5.25344	9.04831	IGLL5
negative regulation of endothelial cell migration (GO:0010596)	1/38	0.183005	0.414812	5.1112	8.68004	TNF
regulation of apoptotic signaling pathway (GO:2001233)	1/38	0.183005	0.414812	5.1112	8.68004	TNF
positive regulation of production of molecular mediator of immune response (GO:0002702)	1/38	0.183005	0.414812	5.1112	8.68004	XBP1
positive regulation of signaling (GO:0023056)	1/38	0.183005	0.414812	5.1112	8.68004	TNF
connective tissue development (GO:0061448)	1/38	0.183005	0.414812	5.1112	8.68004	XBP1
regulation of T cell differentiation (GO:0045580)	1/39	0.187344	0.419617	4.97644	8.3346	XBP1
cellular response to organic cyclic compound (GO:0071407)	2/150	0.188927	0.419617	2.56575	4.27555	TRPV1;TNF
glycolipid biosynthetic process (GO:0009247)	1/40	0.191659	0.419617	4.8486	8.01006	GBGT1
response to organonitrogen compound (GO:0010243)	1/40	0.191659	0.419617	4.8486	8.01006	TRPV1
sulfur compound catabolic process (GO:0044273)	1/40	0.191659	0.419617	4.8486	8.01006	IDUA
synaptic vesicle exocytosis (GO:0016079)	1/40	0.191659	0.419617	4.8486	8.01006	UNC13A
digestive tract development (GO:0048565)	1/40	0.191659	0.419617	4.8486	8.01006	TNF
positive regulation of wound healing (GO:0090303)	1/40	0.191659	0.419617	4.8486	8.01006	XBP1
regulation of nitric oxide biosynthetic process (GO:0045428)	1/40	0.191659	0.419617	4.8486	8.01006	TNF
positive regulation of programmed cell death (GO:0043068)	3/286	0.193904	0.42293	2.01835	3.3109	FCER2;ADAMTSL4;TNF
hexose metabolic process (GO:0019318)	1/41	0.195952	0.424195	4.72714	7.70471	DCXR
cortical cytoskeleton organization (GO:0030865)	1/41	0.195952	0.424195	4.72714	7.70471	TNF
calcium ion transmembrane import into cytosol (GO:0097553)	1/42	0.200222	0.426655	4.61161	7.41699	TRPV1
regulation of chemokine production (GO:0032642)	1/42	0.200222	0.426655	4.61161	7.41699	TNF
translesion synthesis (GO:0019985)	1/42	0.200222	0.426655	4.61161	7.41699	POLN
regulation of cytokine production involved in inflammatory response (GO:1900015)	1/43	0.20447	0.426655	4.50159	7.14553	TNF
cellular glucose homeostasis (GO:0001678)	1/43	0.20447	0.426655	4.50159	7.14553	XBP1
cellular response to glucose starvation (GO:0042149)	1/43	0.20447	0.426655	4.50159	7.14553	XBP1
signal release from synapse (GO:0099643)	1/43	0.20447	0.426655	4.50159	7.14553	UNC13A
positive regulation of T cell differentiation (GO:0045582)	1/43	0.20447	0.426655	4.50159	7.14553	XBP1
DNA synthesis involved in DNA repair (GO:0000731)	1/43	0.20447	0.426655	4.50159	7.14553	POLN
myofibril assembly (GO:0030239)	1/43	0.20447	0.426655	4.50159	7.14553	MYOM2
antibacterial humoral response (GO:0019731)	1/44	0.208695	0.430806	4.39668	6.88907	H2BC21
regulation of endothelial cell apoptotic process (GO:2000351)	1/44	0.208695	0.430806	4.39668	6.88907	TNF
neurotransmitter secretion (GO:0007269)	1/44	0.208695	0.430806	4.39668	6.88907	UNC13A
regulation of receptor signaling pathway via JAK-STAT (GO:0046425)	1/45	0.212898	0.436366	4.29654	6.64649	TNF
regulation of pri-miRNA transcription by RNA polymerase II (GO:1902893)	1/45	0.212898	0.436366	4.29654	6.64649	TNF
interleukin-12-mediated signaling pathway (GO:0035722)	1/46	0.217079	0.437184	4.20085	6.41676	BOLA2
positive regulation of organelle assembly (GO:1902117)	1/46	0.217079	0.437184	4.20085	6.41676	TNF
negative regulation of tumor necrosis factor production (GO:0032720)	1/46	0.217079	0.437184	4.20085	6.41676	SLAMF1
positive regulation of smooth muscle cell proliferation (GO:0048661)	1/46	0.217079	0.437184	4.20085	6.41676	TNF
postreplication repair (GO:0006301)	1/46	0.217079	0.437184	4.20085	6.41676	POLN
positive regulation of cell-cell adhesion (GO:0022409)	1/47	0.221238	0.442477	4.10932	6.19896	TNF
positive regulation of neuron death (GO:1901216)	1/47	0.221238	0.442477	4.10932	6.19896	TNF
purine ribonucleotide biosynthetic process (GO:0009152)	1/48	0.225376	0.444598	4.02168	5.99225	SLC26A1
cellular response to interleukin-12 (GO:0071349)	1/48	0.225376	0.444598	4.02168	5.99225	BOLA2
negative regulation of tumor necrosis factor superfamily cytokine production (GO:1903556)	1/48	0.225376	0.444598	4.02168	5.99225	SLAMF1
cognition (GO:0050890)	1/48	0.225376	0.444598	4.02168	5.99225	TNF
negative regulation of catabolic process (GO:0009895)	1/49	0.229491	0.44512	3.9377	5.79587	TNF
regulation of smooth muscle cell proliferation (GO:0048660)	1/49	0.229491	0.44512	3.9377	5.79587	TNF
response to glucose (GO:0009749)	1/49	0.229491	0.44512	3.9377	5.79587	XBP1
positive regulation of reactive oxygen species metabolic process (GO:2000379)	1/49	0.229491	0.44512	3.9377	5.79587	DCXR
oligosaccharide metabolic process (GO:0009311)	1/49	0.229491	0.44512	3.9377	5.79587	IDUA
positive regulation of ERK1 and ERK2 cascade (GO:0070374)	2/172	0.231526	0.446654	2.23122	3.26442	TNF;SLAMF1
actin polymerization or depolymerization (GO:0008154)	1/50	0.233585	0.446654	3.85714	5.6091	PSTPIP2
neuron migration (GO:0001764)	1/50	0.233585	0.446654	3.85714	5.6091	DNER
positive regulation of fat cell differentiation (GO:0045600)	1/51	0.237657	0.446654	3.77981	5.43131	XBP1
regulation of interleukin-12 production (GO:0032655)	1/51	0.237657	0.446654	3.77981	5.43131	SLAMF1
defense response to bacterium (GO:0042742)	2/176	0.239351	0.446654	2.17949	3.11628	IGLL5;H2BC21
positive regulation of developmental process (GO:0051094)	2/177	0.24131	0.446654	2.16692	3.08066	XBP1;TNF
positive regulation of developmental growth (GO:0048639)	1/52	0.241708	0.446654	3.70551	5.26192	UNC13A
glycolipid metabolic process (GO:0006664)	1/52	0.241708	0.446654	3.70551	5.26192	GBGT1
response to peptide hormone (GO:0043434)	1/52	0.241708	0.446654	3.70551	5.26192	XBP1
sprouting angiogenesis (GO:0002040)	1/52	0.241708	0.446654	3.70551	5.26192	EPHB4
positive regulation of protein localization to cell periphery (GO:1904377)	1/52	0.241708	0.446654	3.70551	5.26192	TNF
positive regulation of protein localization to plasma membrane (GO:1903078)	1/52	0.241708	0.446654	3.70551	5.26192	TNF
protein homotetramerization (GO:0051289)	1/52	0.241708	0.446654	3.70551	5.26192	TRPV1
negative regulation of cysteine-type endopeptidase activity (GO:2000117)	1/53	0.245737	0.446654	3.63407	5.10039	TNF
positive regulation of chemokine production (GO:0032722)	1/53	0.245737	0.446654	3.63407	5.10039	TNF
heart morphogenesis (GO:0003007)	1/53	0.245737	0.446654	3.63407	5.10039	EPHB4
IRE1-mediated unfolded protein response (GO:0036498)	1/53	0.245737	0.446654	3.63407	5.10039	XBP1
positive regulation of NIK/NF-kappaB signaling (GO:1901224)	1/53	0.245737	0.446654	3.63407	5.10039	TNF
positive regulation of phagocytosis (GO:0050766)	1/53	0.245737	0.446654	3.63407	5.10039	TNF
glycosaminoglycan metabolic process (GO:0030203)	1/54	0.249745	0.449697	3.56532	4.94622	IDUA
inorganic anion transport (GO:0015698)	1/54	0.249745	0.449697	3.56532	4.94622	SLC26A1
negative regulation of viral genome replication (GO:0045071)	1/54	0.249745	0.449697	3.56532	4.94622	TNF
negative regulation of cytokine production (GO:0001818)	2/182	0.251113	0.450756	2.1062	2.91045	TNF;SLAMF1
negative regulation of cysteine-type endopeptidase activity involved in apoptotic process (GO:0043154)	1/55	0.253732	0.451253	3.49912	4.79895	TNF
regulation of blood vessel endothelial cell migration (GO:0043535)	1/55	0.253732	0.451253	3.49912	4.79895	TNF
interstrand cross-link repair (GO:0036297)	1/55	0.253732	0.451253	3.49912	4.79895	POLN
positive regulation of interleukin-1 beta production (GO:0032731)	1/56	0.257698	0.456901	3.43532	4.65818	TNF
regulation of reactive oxygen species metabolic process (GO:2000377)	1/57	0.261644	0.458204	3.37381	4.52351	DCXR
cellular response to peptide (GO:1901653)	1/57	0.261644	0.458204	3.37381	4.52351	XBP1
positive regulation of proteolysis (GO:0045862)	1/57	0.261644	0.458204	3.37381	4.52351	TNF
monocarboxylic acid transport (GO:0015718)	1/57	0.261644	0.458204	3.37381	4.52351	SLC6A8
regulation of tumor necrosis factor-mediated signaling pathway (GO:0010803)	1/58	0.265568	0.458204	3.31445	4.39458	TNF
cellular iron ion homeostasis (GO:0006879)	1/58	0.265568	0.458204	3.31445	4.39458	BOLA2
membrane lipid biosynthetic process (GO:0046467)	1/58	0.265568	0.458204	3.31445	4.39458	GBGT1
nucleosome assembly (GO:0006334)	1/58	0.265568	0.458204	3.31445	4.39458	H2BC21
regulation of phagocytosis (GO:0050764)	1/58	0.265568	0.458204	3.31445	4.39458	TNF
positive regulation of apoptotic signaling pathway (GO:2001235)	1/59	0.269472	0.460813	3.25714	4.27106	TNF
protein polymerization (GO:0051258)	1/59	0.269472	0.460813	3.25714	4.27106	PSTPIP2
positive regulation of tyrosine phosphorylation of STAT protein (GO:0042531)	1/59	0.269472	0.460813	3.25714	4.27106	TNF
Notch signaling pathway (GO:0007219)	1/60	0.273355	0.466075	3.20178	4.15265	FCER2
positive regulation of interleukin-8 production (GO:0032757)	1/61	0.277218	0.469517	3.14825	4.03906	TNF
iron ion homeostasis (GO:0055072)	1/61	0.277218	0.469517	3.14825	4.03906	BOLA2
positive regulation of cysteine-type endopeptidase activity (GO:2001056)	1/62	0.28106	0.469517	3.09649	3.93002	TNF
glucose metabolic process (GO:0006006)	1/62	0.28106	0.469517	3.09649	3.93002	DCXR
positive regulation of interleukin-1 production (GO:0032732)	1/62	0.28106	0.469517	3.09649	3.93002	TNF
I-kappaB kinase/NF-kappaB signaling (GO:0007249)	1/62	0.28106	0.469517	3.09649	3.93002	TNF
regulation of neurogenesis (GO:0050767)	1/62	0.28106	0.469517	3.09649	3.93002	TNF
monocarboxylic acid biosynthetic process (GO:0072330)	1/63	0.284883	0.474531	3.04639	3.82528	XBP1
antimicrobial humoral immune response mediated by antimicrobial peptide (GO:0061844)	1/64	0.288685	0.475384	2.99788	3.72463	H2BC21
negative regulation of intrinsic apoptotic signaling pathway (GO:2001243)	1/64	0.288685	0.475384	2.99788	3.72463	XBP1
regulation of extrinsic apoptotic signaling pathway (GO:2001236)	1/64	0.288685	0.475384	2.99788	3.72463	TNF
lipid homeostasis (GO:0055088)	1/64	0.288685	0.475384	2.99788	3.72463	XBP1
regulation of angiogenesis (GO:0045765)	2/203	0.29234	0.478269	1.88414	2.31718	XBP1;CEMIP2
axon guidance (GO:0007411)	2/203	0.29234	0.478269	1.88414	2.31718	SPTBN5;EPHB4
extracellular matrix disassembly (GO:0022617)	1/66	0.296229	0.478269	2.90535	3.53471	TLL2
positive regulation of cell death (GO:0010942)	1/66	0.296229	0.478269	2.90535	3.53471	TNF
cellular component disassembly (GO:0022411)	1/66	0.296229	0.478269	2.90535	3.53471	TLL2
cellular response to nutrient levels (GO:0031669)	1/66	0.296229	0.478269	2.90535	3.53471	XBP1
embryonic organ development (GO:0048568)	1/66	0.296229	0.478269	2.90535	3.53471	TNF
positive regulation of catabolic process (GO:0009896)	1/67	0.299971	0.480286	2.86118	3.44506	TNF
anion transmembrane transport (GO:0098656)	1/67	0.299971	0.480286	2.86118	3.44506	SLC6A8
regulation of viral genome replication (GO:0045069)	1/67	0.299971	0.480286	2.86118	3.44506	TNF
regulation of tyrosine phosphorylation of STAT protein (GO:0042509)	1/68	0.303694	0.484904	2.81834	3.35871	TNF
positive regulation of MAP kinase activity (GO:0043406)	1/69	0.307397	0.486423	2.77675	3.2755	TNF
synapse assembly (GO:0007416)	1/69	0.307397	0.486423	2.77675	3.2755	DNER
positive regulation of protein transport (GO:0051222)	1/69	0.307397	0.486423	2.77675	3.2755	TNF
negative regulation of viral process (GO:0048525)	1/70	0.31108	0.486423	2.73637	3.19527	TNF
defense response to Gram-positive bacterium (GO:0050830)	1/70	0.31108	0.486423	2.73637	3.19527	H2BC21
protein tetramerization (GO:0051262)	1/71	0.314745	0.486423	2.69714	3.11788	TRPV1
fatty acid biosynthetic process (GO:0006633)	1/71	0.314745	0.486423	2.69714	3.11788	XBP1
positive regulation of cellular protein localization (GO:1903829)	1/71	0.314745	0.486423	2.69714	3.11788	TNF
gland development (GO:0048732)	1/71	0.314745	0.486423	2.69714	3.11788	XBP1
regulation of hematopoietic stem cell differentiation (GO:1902036)	1/71	0.314745	0.486423	2.69714	3.11788	LMO2
cholesterol homeostasis (GO:0042632)	1/71	0.314745	0.486423	2.69714	3.11788	XBP1
myeloid leukocyte differentiation (GO:0002573)	1/71	0.314745	0.486423	2.69714	3.11788	DHRS2
extrinsic apoptotic signaling pathway (GO:0097191)	1/72	0.318389	0.489439	2.65902	3.0432	TNF
sterol homeostasis (GO:0055092)	1/72	0.318389	0.489439	2.65902	3.0432	XBP1
positive regulation of JNK cascade (GO:0046330)	1/73	0.322015	0.489802	2.62196	2.97109	SLAMF1
chromatin assembly (GO:0031497)	1/73	0.322015	0.489802	2.62196	2.97109	H2BC21
neurotransmitter transport (GO:0006836)	1/73	0.322015	0.489802	2.62196	2.97109	UNC13A
positive regulation of synaptic transmission (GO:0050806)	1/73	0.322015	0.489802	2.62196	2.97109	TNF
regulation of cytokine-mediated signaling pathway (GO:0001959)	1/74	0.325621	0.492694	2.58591	2.90144	TNF
regulation of peptide hormone secretion (GO:0090276)	1/74	0.325621	0.492694	2.58591	2.90144	TNF
positive regulation of immune response (GO:0050778)	1/75	0.329209	0.494241	2.55084	2.83414	XBP1
regulation of hematopoietic progenitor cell differentiation (GO:1901532)	1/75	0.329209	0.494241	2.55084	2.83414	LMO2
positive regulation of T cell activation (GO:0050870)	1/75	0.329209	0.494241	2.55084	2.83414	XBP1
actomyosin structure organization (GO:0031032)	1/76	0.332777	0.497016	2.5167	2.76908	MYOM2
chloride transport (GO:0006821)	1/76	0.332777	0.497016	2.5167	2.76908	SLC26A1
inorganic cation import across plasma membrane (GO:0098659)	1/77	0.336327	0.499736	2.48346	2.70615	TRPV1
positive regulation of phosphatidylinositol 3-kinase signaling (GO:0014068)	1/77	0.336327	0.499736	2.48346	2.70615	TNF
negative regulation of apoptotic signaling pathway (GO:2001234)	1/78	0.339858	0.503687	2.45108	2.64527	TNF
recombinational repair (GO:0000725)	1/79	0.343371	0.505007	2.41954	2.58635	POLN
negative regulation of cellular component organization (GO:0051129)	1/80	0.346865	0.505007	2.38879	2.5293	TNF
positive regulation of cell adhesion (GO:0045785)	1/80	0.346865	0.505007	2.38879	2.5293	TNF
negative regulation of extrinsic apoptotic signaling pathway (GO:2001237)	1/80	0.346865	0.505007	2.38879	2.5293	TNF
lipid biosynthetic process (GO:0008610)	1/80	0.346865	0.505007	2.38879	2.5293	XBP1
regulation of NIK/NF-kappaB signaling (GO:1901222)	1/80	0.346865	0.505007	2.38879	2.5293	TNF
regulation of protein localization to plasma membrane (GO:1903076)	1/80	0.346865	0.505007	2.38879	2.5293	TNF
activation of cysteine-type endopeptidase activity involved in apoptotic process (GO:0006919)	1/81	0.35034	0.506241	2.35881	2.47404	TNF
positive regulation of cellular amide metabolic process (GO:0034250)	1/81	0.35034	0.506241	2.35881	2.47404	TNF
regulation of interleukin-8 production (GO:0032677)	1/81	0.35034	0.506241	2.35881	2.47404	TNF
ephrin receptor signaling pathway (GO:0048013)	1/82	0.353797	0.509962	2.32957	2.4205	EPHB4
regulation of interleukin-1 beta production (GO:0032651)	1/83	0.357236	0.512364	2.30105	2.3686	TNF
peptide metabolic process (GO:0006518)	1/83	0.357236	0.512364	2.30105	2.3686	CPM
regulation of ERK1 and ERK2 cascade (GO:0070372)	2/238	0.360237	0.514716	1.60186	1.63549	TNF;SLAMF1
response to insulin (GO:0032868)	1/84	0.360657	0.514716	2.27321	2.31828	XBP1
axonogenesis (GO:0007409)	2/240	0.364056	0.517019	1.58824	1.60483	SPTBN5;EPHB4
positive regulation of protein catabolic process (GO:0045732)	1/85	0.36406	0.517019	2.24603	2.26947	TNF
negative regulation of angiogenesis (GO:0016525)	1/87	0.370812	0.522754	2.19358	2.17616	TNF
calcium ion transmembrane transport (GO:0070588)	1/87	0.370812	0.522754	2.19358	2.17616	TRPV1
sodium ion transmembrane transport (GO:0035725)	1/87	0.370812	0.522754	2.19358	2.17616	SLC6A8
positive regulation of inflammatory response (GO:0050729)	1/89	0.377493	0.528307	2.14351	2.08821	TNF
regulation of cysteine-type endopeptidase activity involved in apoptotic process (GO:0043281)	1/89	0.377493	0.528307	2.14351	2.08821	TNF
collagen fibril organization (GO:0030199)	1/89	0.377493	0.528307	2.14351	2.08821	TLL2
sodium ion transport (GO:0006814)	1/90	0.380807	0.531658	2.11932	2.04612	SLC6A8
regulation of stem cell differentiation (GO:2000736)	1/91	0.384103	0.533682	2.09566	2.00522	LMO2
positive regulation of transport (GO:0051050)	1/91	0.384103	0.533682	2.09566	2.00522	TNF
positive regulation of cellular component biogenesis (GO:0044089)	1/92	0.387382	0.536947	2.07253	1.96547	TNF
positive regulation of phosphorylation (GO:0042327)	2/253	0.388664	0.537435	1.50498	1.42227	TNF;EPHB4
positive regulation of peptidyl-serine phosphorylation (GO:0033138)	1/93	0.390644	0.538884	2.0499	1.92682	TNF
regulation of kinase activity (GO:0043549)	1/94	0.393889	0.540779	2.02775	1.88923	EPHB4
nucleosome organization (GO:0034728)	1/94	0.393889	0.540779	2.02775	1.88923	H2BC21
cellular transition metal ion homeostasis (GO:0046916)	1/96	0.400327	0.548315	1.98486	1.81709	BOLA2
regulation of MAP kinase activity (GO:0043405)	1/97	0.403521	0.550082	1.96409	1.78246	TNF
double-strand break repair via homologous recombination (GO:0000724)	1/97	0.403521	0.550082	1.96409	1.78246	POLN
positive regulation of defense response (GO:0031349)	1/98	0.406697	0.550518	1.94374	1.74876	TNF
regulation of neuron apoptotic process (GO:0043523)	1/98	0.406697	0.550518	1.94374	1.74876	TNF
regulation of peptidyl-serine phosphorylation (GO:0033135)	1/98	0.406697	0.550518	1.94374	1.74876	TNF
positive regulation of stress-activated MAPK cascade (GO:0032874)	1/99	0.409857	0.553499	1.92381	1.71593	SLAMF1
organic acid transport (GO:0015849)	1/100	0.413001	0.556444	1.90428	1.68397	SLC26A1
negative regulation of signal transduction (GO:0009968)	2/267	0.414695	0.557056	1.42446	1.25382	TNF;SLAMF1
positive regulation of protein localization to membrane (GO:1905477)	1/101	0.416127	0.557056	1.88514	1.65283	TNF
positive regulation of cell growth (GO:0030307)	1/102	0.419238	0.557056	1.86638	1.62248	UNC13A
cell junction assembly (GO:0034329)	1/102	0.419238	0.557056	1.86638	1.62248	DNER
positive regulation of vasculature development (GO:1904018)	1/102	0.419238	0.557056	1.86638	1.62248	XBP1
regulation of protein catabolic process (GO:0042176)	1/102	0.419238	0.557056	1.86638	1.62248	TNF
steroid metabolic process (GO:0008202)	1/104	0.425409	0.560485	1.82996	1.56407	DHRS2
regulation of insulin secretion (GO:0050796)	1/104	0.425409	0.560485	1.82996	1.56407	TNF
positive regulation of MAPK cascade (GO:0043410)	2/274	0.427508	0.560485	1.3873	1.1789	TNF;SLAMF1
inorganic cation transmembrane transport (GO:0098662)	2/274	0.427508	0.560485	1.3873	1.1789	SLC6A8;TRPV1
positive regulation of cellular metabolic process (GO:0031325)	1/105	0.42847	0.560485	1.81227	1.53596	DCXR
regulation of JNK cascade (GO:0046328)	1/105	0.42847	0.560485	1.81227	1.53596	SLAMF1
protein processing (GO:0016485)	1/106	0.431515	0.560485	1.79492	1.50855	CPM
cellular response to peptide hormone stimulus (GO:0071375)	1/106	0.431515	0.560485	1.79492	1.50855	XBP1
positive regulation of protein serine/threonine kinase activity (GO:0071902)	1/106	0.431515	0.560485	1.79492	1.50855	TNF
regulation of phosphatidylinositol 3-kinase signaling (GO:0014066)	1/106	0.431515	0.560485	1.79492	1.50855	TNF
regulation of protein kinase activity (GO:0045859)	1/110	0.443536	0.574806	1.7287	1.4054	TNF
positive regulation of metabolic process (GO:0009893)	1/113	0.452386	0.580793	1.68214	1.33431	TNF
sulfur compound biosynthetic process (GO:0044272)	1/113	0.452386	0.580793	1.68214	1.33431	SLC26A1
positive regulation of cellular component organization (GO:0051130)	1/114	0.455304	0.580793	1.66717	1.31171	TNF
response to lipid (GO:0033993)	1/114	0.455304	0.580793	1.66717	1.31171	GPX3
calcium ion transport (GO:0006816)	1/115	0.458208	0.580793	1.65246	1.28964	TRPV1
cellular amide metabolic process (GO:0043603)	1/115	0.458208	0.580793	1.65246	1.28964	CPM
cellular response to molecule of bacterial origin (GO:0071219)	1/115	0.458208	0.580793	1.65246	1.28964	XBP1
positive regulation of protein metabolic process (GO:0051247)	1/115	0.458208	0.580793	1.65246	1.28964	TNF
regulation of protein-containing complex assembly (GO:0043254)	1/116	0.461096	0.580793	1.63801	1.26807	TNF
positive regulation of angiogenesis (GO:0045766)	1/116	0.461096	0.580793	1.63801	1.26807	XBP1
ion transport (GO:0006811)	1/116	0.461096	0.580793	1.63801	1.26807	SLC26A1
tumor necrosis factor-mediated signaling pathway (GO:0033209)	1/116	0.461096	0.580793	1.63801	1.26807	TNF
positive regulation of cell population proliferation (GO:0008284)	3/474	0.461218	0.580793	1.2011	0.929514	XBP1;TNF;SLAMF1
positive regulation of protein-containing complex assembly (GO:0031334)	1/118	0.466826	0.586578	1.60985	1.22638	TNF
positive regulation of cysteine-type endopeptidase activity involved in apoptotic process (GO:0043280)	1/119	0.469669	0.588869	1.59613	1.20624	TNF
cellular response to cytokine stimulus (GO:0071345)	3/482	0.47219	0.590748	1.18055	0.885858	FCER2;XBP1;TNF
extracellular matrix organization (GO:0030198)	2/300	0.473777	0.591454	1.26458	0.944669	ADAMTSL4;TLL2
protein homooligomerization (GO:0051260)	1/121	0.475309	0.591947	1.56937	1.16728	TRPV1
negative regulation of apoptotic process (GO:0043066)	3/485	0.476279	0.591947	1.17303	0.870093	XBP1;TNF;DHRS2
innate immune response (GO:0045087)	2/302	0.477244	0.591947	1.25603	0.929116	IGLL5;H2BC21
MAPK cascade (GO:0000165)	2/303	0.478973	0.592653	1.25179	0.921456	SPTBN5;TNF
positive regulation of epithelial cell proliferation (GO:0050679)	1/123	0.48089	0.592653	1.54348	1.13001	XBP1
cellular response to organic substance (GO:0071310)	1/123	0.48089	0.592653	1.54348	1.13001	TNF
fatty acid metabolic process (GO:0006631)	1/124	0.483658	0.592864	1.53086	1.11198	XBP1
regulation of tumor necrosis factor production (GO:0032680)	1/124	0.483658	0.592864	1.53086	1.11198	SLAMF1
chemical synaptic transmission (GO:0007268)	2/306	0.484138	0.592864	1.23925	0.898931	UNC13A;CHRNA10
regulation of protein secretion (GO:0050708)	1/125	0.486412	0.594389	1.51843	1.09433	TNF
positive regulation of apoptotic process (GO:0043065)	2/310	0.490976	0.598701	1.2229	0.869924	ADAMTSL4;TNF
cellular response to insulin stimulus (GO:0032869)	1/129	0.497282	0.605114	1.47068	1.02742	XBP1
Golgi organization (GO:0007030)	1/130	0.499964	0.607099	1.45921	1.01155	SPTBN5
regulation of cell adhesion (GO:0030155)	1/133	0.507924	0.615472	1.42583	0.96589	TNF
positive regulation of peptidyl-tyrosine phosphorylation (GO:0050731)	1/134	0.510549	0.617359	1.41504	0.951284	TNF
cellular response to oxygen-containing compound (GO:1901701)	2/323	0.512808	0.618795	1.1726	0.783124	XBP1;TRPV1
protein localization to plasma membrane (GO:0072659)	1/136	0.515759	0.62106	1.39393	0.922945	TNF
regulation of cellular component organization (GO:0051128)	1/139	0.52347	0.62773	1.36342	0.88251	TNF
positive regulation of response to external stimulus (GO:0032103)	1/139	0.52347	0.62773	1.36342	0.88251	TNF
protein localization to cell periphery (GO:1990778)	1/140	0.526013	0.628173	1.35355	0.869557	TNF
enzyme linked receptor protein signaling pathway (GO:0007167)	1/140	0.526013	0.628173	1.35355	0.869557	EPHB4
positive regulation of cellular catabolic process (GO:0031331)	1/141	0.528543	0.629386	1.34381	0.856854	TNF
positive regulation of cytokine production (GO:0001819)	2/335	0.532415	0.629386	1.12965	0.712054	XBP1;TNF
protein-DNA complex assembly (GO:0065004)	1/143	0.533563	0.629386	1.32475	0.832179	H2BC21
neuron development (GO:0048666)	1/143	0.533563	0.629386	1.32475	0.832179	XBP1
nitrogen compound transport (GO:0071705)	1/143	0.533563	0.629386	1.32475	0.832179	SLC6A8
monocarboxylic acid metabolic process (GO:0032787)	1/143	0.533563	0.629386	1.32475	0.832179	SLC6A8
positive regulation of cytosolic calcium ion concentration (GO:0007204)	1/147	0.543444	0.639736	1.28819	0.785578	CHRNA10
regulation of cytosolic calcium ion concentration (GO:0051480)	1/148	0.545881	0.639999	1.27937	0.774468	CHRNA10
positive regulation of transferase activity (GO:0051347)	1/148	0.545881	0.639999	1.27937	0.774468	EPHB4
positive regulation of multicellular organismal process (GO:0051240)	2/345	0.548345	0.641586	1.09615	0.658625	XBP1;TNF
regulation of cytokine production (GO:0001817)	1/150	0.550718	0.643061	1.26206	0.752862	TNF
regulation of apoptotic process (GO:0042981)	4/742	0.557239	0.649364	1.01791	0.595232	XBP1;ADAMTSL4;TNF;DHRS2
positive regulation of protein kinase activity (GO:0045860)	1/154	0.560239	0.651545	1.22882	0.711969	TNF
positive regulation of NF-kappaB transcription factor activity (GO:0051092)	1/155	0.562588	0.652963	1.22078	0.702202	TNF
regulation of cell differentiation (GO:0045595)	1/156	0.564924	0.654361	1.21284	0.69261	TNF
cellular response to starvation (GO:0009267)	1/158	0.56956	0.658411	1.19727	0.673933	XBP1
response to lipopolysaccharide (GO:0032496)	1/159	0.571859	0.658436	1.18963	0.664841	XBP1
protein autophosphorylation (GO:0046777)	1/159	0.571859	0.658436	1.18963	0.664841	EPHB4
positive regulation of protein kinase B signaling (GO:0051897)	1/161	0.576422	0.662369	1.17464	0.647129	TNF
regulation of cell population proliferation (GO:0042127)	4/764	0.580558	0.665799	0.987307	0.536863	XBP1;CHRNA10;DHRS2;SLAMF1
heart development (GO:0007507)	1/164	0.583176	0.666157	1.15285	0.621693	EPHB4
double-strand break repair (GO:0006302)	1/164	0.583176	0.666157	1.15285	0.621693	POLN
positive regulation of I-kappaB kinase/NF-kappaB signaling (GO:0043123)	1/171	0.598522	0.682339	1.10499	0.56718	TNF
negative regulation of programmed cell death (GO:0043069)	2/381	0.602539	0.685566	0.990207	0.501642	XBP1;DHRS2
neuron differentiation (GO:0030182)	1/174	0.604927	0.68693	1.08566	0.545705	XBP1
positive regulation of cellular biosynthetic process (GO:0031328)	1/180	0.617433	0.699758	1.04895	0.505786	TNF
antigen receptor-mediated signaling pathway (GO:0050851)	1/185	0.627556	0.708452	1.02019	0.475328	IGLL5
endoplasmic reticulum to Golgi vesicle-mediated transport (GO:0006888)	1/185	0.627556	0.708452	1.02019	0.475328	SPTBN5
negative regulation of cell differentiation (GO:0045596)	1/191	0.639353	0.720362	0.987669	0.441783	TNF
cytokine-mediated signaling pathway (GO:0019221)	3/621	0.643612	0.721227	0.908474	0.400328	FCER2;BOLA2;TNF
negative regulation of macromolecule metabolic process (GO:0010605)	1/194	0.645112	0.721227	0.972169	0.426133	TNF
cellular response to tumor necrosis factor (GO:0071356)	1/194	0.645112	0.721227	0.972169	0.426133	TNF
regulation of programmed cell death (GO:0043067)	1/194	0.645112	0.721227	0.972169	0.426133	TNF
protein localization to membrane (GO:0072657)	1/195	0.647011	0.721588	0.967108	0.421071	TNF
positive regulation of cellular process (GO:0048522)	3/625	0.647931	0.721588	0.902444	0.391634	XBP1;TNF;SLAMF1
endomembrane system organization (GO:0010256)	1/199	0.654508	0.727511	0.947379	0.401567	SPTBN5
modification-dependent protein catabolic process (GO:0019941)	1/201	0.658197	0.730207	0.93781	0.392239	XBP1
generation of neurons (GO:0048699)	1/202	0.660027	0.730835	0.933096	0.387677	DNER
regulation of inflammatory response (GO:0050727)	1/206	0.66725	0.73742	0.914704	0.37008	TNF
regulation of protein kinase B signaling (GO:0051896)	1/207	0.669032	0.737978	0.910217	0.365837	TNF
negative regulation of multicellular organismal process (GO:0051241)	1/214	0.681244	0.748591	0.879991	0.337771	TNF
positive regulation of protein modification process (GO:0031401)	1/214	0.681244	0.748591	0.879991	0.337771	TNF
extracellular structure organization (GO:0043062)	1/216	0.68465	0.750907	0.871717	0.330247	ADAMTSL4
external encapsulating structure organization (GO:0045229)	1/217	0.68634	0.751334	0.867637	0.326563	ADAMTSL4
cellular response to lipid (GO:0071396)	1/219	0.689692	0.753577	0.859589	0.319346	XBP1
positive regulation of cell motility (GO:2000147)	1/221	0.693009	0.754349	0.851688	0.312325	XBP1
transcription, DNA-templated (GO:0006351)	1/221	0.693009	0.754349	0.851688	0.312325	XBP1
regulation of I-kappaB kinase/NF-kappaB signaling (GO:0043122)	1/224	0.697918	0.758265	0.840102	0.302145	TNF
cilium organization (GO:0044782)	1/228	0.704344	0.76381	0.825131	0.289199	CFAP44
inflammatory response (GO:0006954)	1/230	0.707505	0.765802	0.817842	0.282981	TNF
anterograde trans-synaptic signaling (GO:0098916)	1/244	0.728719	0.787288	0.770174	0.243735	CHRNA10
positive regulation of DNA-binding transcription factor activity (GO:0051091)	1/246	0.731622	0.78895	0.76381	0.238684	TNF
positive regulation of signal transduction (GO:0009967)	1/252	0.740149	0.796659	0.745323	0.224271	XBP1
positive regulation of cell differentiation (GO:0045597)	1/258	0.748407	0.80405	0.727701	0.210894	XBP1
regulation of protein phosphorylation (GO:0001932)	1/266	0.759015	0.813548	0.705445	0.194515	TNF
protein-containing complex assembly (GO:0065003)	1/267	0.760309	0.813548	0.702757	0.192577	TNF
central nervous system development (GO:0007417)	1/268	0.761597	0.813548	0.700089	0.190661	DNER
positive regulation of cell migration (GO:0030335)	1/269	0.762877	0.813548	0.697441	0.188768	XBP1
plasma membrane bounded cell projection assembly (GO:0120031)	1/278	0.774101	0.823997	0.674471	0.1727	CFAP44
proteolysis (GO:0006508)	1/287	0.784798	0.833848	0.652947	0.158228	CPM
DNA repair (GO:0006281)	1/298	0.797193	0.845464	0.628411	0.142434	POLN
cilium assembly (GO:0060271)	1/314	0.813971	0.861676	0.595801	0.122634	CFAP44
transcription by RNA polymerase II (GO:0006366)	1/320	0.819901	0.866367	0.584416	0.116048	XBP1
negative regulation of gene expression (GO:0010629)	1/322	0.821836	0.866827	0.580715	0.113945	TNF
cellular response to DNA damage stimulus (GO:0006974)	1/350	0.846858	0.890839	0.533361	0.0886565	MACROD2
supramolecular fiber organization (GO:0097435)	1/351	0.847684	0.890839	0.53181	0.0878801	TLL2
ubiquitin-dependent protein catabolic process (GO:0006511)	1/354	0.850136	0.891794	0.527209	0.0855972	XBP1
positive regulation of protein phosphorylation (GO:0001934)	1/371	0.863309	0.903972	0.502548	0.0738657	TNF
positive regulation of transcription by RNA polymerase II (GO:0045944)	3/908	0.865402	0.904525	0.611136	0.0883463	XBP1;LMO2;TNF
negative regulation of cell population proliferation (GO:0008285)	1/379	0.869105	0.906756	0.491711	0.0689827	DHRS2
positive regulation of macromolecule metabolic process (GO:0010604)	1/384	0.872603	0.908765	0.485167	0.0661159	TNF
transmembrane receptor protein tyrosine kinase signaling pathway (GO:0007169)	1/404	0.885693	0.920738	0.460617	0.055912	EPHB4
regulation of cell migration (GO:0030334)	1/408	0.888146	0.921631	0.455996	0.0540897	XBP1
organelle organization (GO:0006996)	1/420	0.895198	0.927284	0.442664	0.0490075	SPTBN5
organelle assembly (GO:0070925)	1/425	0.898004	0.928527	0.437332	0.0470482	CFAP44
regulation of intracellular signal transduction (GO:1902531)	1/437	0.90444	0.933511	0.425033	0.04269	TNF
nervous system development (GO:0007399)	1/447	0.909494	0.937055	0.415289	0.039397	DNER
negative regulation of nucleic acid-templated transcription (GO:1903507)	1/464	0.917486	0.943607	0.399691	0.0344205	TNF
neutrophil degranulation (GO:0043312)	1/481	0.924778	0.947258	0.385198	0.030123	PYGB
positive regulation of gene expression (GO:0010628)	1/482	0.925187	0.947258	0.384378	0.029889	TNF
neutrophil activation involved in immune response (GO:0002283)	1/485	0.926399	0.947258	0.381936	0.029199	PYGB
neutrophil mediated immunity (GO:0002446)	1/488	0.927592	0.947258	0.379525	0.0285263	PYGB
protein phosphorylation (GO:0006468)	1/496	0.93068	0.948736	0.373237	0.0268132	EPHB4
positive regulation of nucleic acid-templated transcription (GO:1903508)	1/511	0.936123	0.952604	0.361979	0.0238937	TNF
positive regulation of intracellular signal transduction (GO:1902533)	1/546	0.947231	0.960817	0.338121	0.0183302	TNF
negative regulation of cellular macromolecule biosynthetic process (GO:2000113)	1/547	0.947519	0.960817	0.337485	0.0181932	TNF
negative regulation of cellular process (GO:0048523)	1/566	0.952696	0.964132	0.325815	0.0157888	DHRS2
positive regulation of transcription, DNA-templated (GO:0045893)	3/1183	0.954124	0.964132	0.461922	0.0216927	XBP1;LMO2;TNF
negative regulation of transcription by RNA polymerase II (GO:0000122)	1/684	0.975238	0.983748	0.26788	0.00671672	TNF
negative regulation of transcription, DNA-templated (GO:0045892)	1/948	0.994263	0.999817	0.190547	0.00109628	TNF
cellular protein modification process (GO:0006464)	1/1025	0.996269	0.999817	0.175502	0.000656034	MACROD2
regulation of gene expression (GO:0010468)	1/1079	0.997243	0.999817	0.166234	0.000458885	TNF
regulation of transcription by RNA polymerase II (GO:0006357)	4/2206	0.998087	0.999817	0.315079	0.000603213	ZNF132;XBP1;LMO2;TNF
regulation of transcription, DNA-templated (GO:0006355)	2/2244	0.99995	0.99995	0.15141	7.5482e-06	ZNF132;TNF

## Sheet: AZD vs DMSO down
Term	Overlap	P-value	Adjusted P-value	Odds Ratio	Combined Score	Genes
positive regulation of chromatin binding (GO:0035563)	3/9	0.00050504	0.573622	26.3696	200.168	CDT1;DTX3L;PARP9
regulation of chromatin binding (GO:0035561)	3/12	0.00126848	0.573622	17.5771	117.238	CDT1;DTX3L;PARP9
regulation of vesicle-mediated transport (GO:0060627)	7/96	0.00219954	0.573622	4.17538	25.5513	RIMS2;HIP1;SRC;RAB26;FES;PACSIN3;CPLX1
regulation of mast cell degranulation (GO:0043304)	3/16	0.00305408	0.573622	12.1663	70.4582	CD84;FES;GAB2
cellular response to vitamin D (GO:0071305)	2/5	0.00337738	0.573622	35.0706	199.575	FES;PIM1
regulation of platelet-derived growth factor receptor-beta signaling pathway (GO:2000586)	2/5	0.00337738	0.573622	35.0706	199.575	HIP1;LRP1
positive regulation of prostaglandin secretion (GO:0032308)	2/5	0.00337738	0.573622	35.0706	199.575	P2RX4;TNFRSF11A
protein K48-linked ubiquitination (GO:0070936)	5/57	0.00425035	0.573622	5.08654	27.7763	HACE1;DTX3L;NHLRC4;UBE2C;KBTBD7
regulation of cell cycle G1/S phase transition (GO:1902806)	4/36	0.00446126	0.573622	6.60142	35.729	CDKN1B;KIF14;ATP2B4;GLI1
regulation of sodium ion transport (GO:0002028)	4/36	0.00446126	0.573622	6.60142	35.729	SPTBN4;P2RX4;WNK2;ATP2B4
regulation of Notch signaling pathway (GO:0008593)	6/83	0.00468836	0.573622	4.12797	22.1369	ENHO;MMP14;SRC;NOTCH4;NEURL1;CHAC1
signal complex assembly (GO:0007172)	2/6	0.00500338	0.573622	26.3016	139.336	SRC;CD3E
negative regulation of cytokinesis (GO:0032466)	2/6	0.00500338	0.573622	26.3016	139.336	AURKB;E2F8
negative regulation of meiotic cell cycle (GO:0051447)	2/6	0.00500338	0.573622	26.3016	139.336	DUSP1;FBXO43
axon guidance (GO:0007411)	10/203	0.00512033	0.573622	2.75846	14.5496	SEMA6B;SPTBN4;PLXND1;NFIB;SRC;KIF5A;WNT5A;GAB2;LGR6;SPTBN1
positive regulation of cellular component organization (GO:0051130)	7/114	0.00571094	0.573622	3.46978	17.9227	HRK;CDT1;LRP1;ABCB4;NEURL1;FNIP2;IGF1R
regulation of cGMP-mediated signaling (GO:0010752)	2/7	0.00691818	0.573622	21.0402	104.646	CGAS;RUNDC3A
epithelial cell migration (GO:0010631)	4/41	0.00712865	0.573622	5.70787	28.2176	ZEB2;PLXND1;ADGRA2;PLEKHG5
osteoclast differentiation (GO:0030316)	3/22	0.00772916	0.573622	8.32173	40.4665	SRC;GAB2;TNFRSF11A
protein localization to presynapse (GO:1905383)	2/8	0.00911044	0.573622	17.5326	82.3741	KIF5A;HSPB1
anterograde axonal protein transport (GO:0099641)	2/8	0.00911044	0.573622	17.5326	82.3741	KIF5A;HSPB1
axo-dendritic protein transport (GO:0099640)	2/8	0.00911044	0.573622	17.5326	82.3741	KIF5A;HSPB1
protein autophosphorylation (GO:0046777)	8/159	0.0103981	0.573622	2.81127	12.8366	FES;SRC;DAPK2;WNK2;PIM1;TYRO3;AURKB;IGF1R
positive regulation of release of cytochrome c from mitochondria (GO:0090200)	3/25	0.0110759	0.573622	7.18585	32.3578	HRK;MLLT11;BBC3
adenosine metabolic process (GO:0046085)	2/9	0.0115691	0.573622	15.0272	67.0125	ACP3;ADA
response to vitamin D (GO:0033280)	2/9	0.0115691	0.573622	15.0272	67.0125	FES;AQP3
substrate adhesion-dependent cell spreading (GO:0034446)	4/48	0.0123685	0.573622	4.79809	21.0761	NTNG2;KIF14;TYRO3;SRCIN1
regulation of vasculature development (GO:1901342)	3/27	0.0137035	0.573622	6.58636	28.2562	PLXND1;ADGRA2;VASH2
regulation of cell-cell adhesion mediated by integrin (GO:0033632)	2/10	0.0142836	0.573622	13.1481	55.8617	CD3E;ADA
positive regulation of toll-like receptor 4 signaling pathway (GO:0034145)	2/10	0.0142836	0.573622	13.1481	55.8617	NINJ1;IFI35
regulation of postsynapse organization (GO:0099175)	3/28	0.0151386	0.573622	6.32258	26.4948	WNT5A;ABHD17C;SRCIN1
positive regulation of defense response to virus by host (GO:0002230)	3/28	0.0151386	0.573622	6.32258	26.4948	DTX3L;CGAS;PARP9
regulation of intrinsic apoptotic signaling pathway (GO:2001242)	4/52	0.0162377	0.573622	4.39735	18.1189	SRC;DAPK2;RTKN2;BBC3
response to zinc ion (GO:0010043)	3/29	0.0166553	0.573622	6.07909	24.894	MT2A;P2RX4;CRIP1
negative regulation of transferase activity (GO:0051348)	3/29	0.0166553	0.573622	6.07909	24.894	CDKN1B;DTX3L;SRC
regulation of mitochondrial depolarization (GO:0051900)	2/11	0.0172433	0.573622	11.6866	47.4516	MLLT11;SRC
positive regulation of DNA-dependent DNA replication (GO:2000105)	2/11	0.0172433	0.573622	11.6866	47.4516	CDT1;E2F8
negative regulation of Notch signaling pathway (GO:0045746)	3/30	0.0182541	0.573622	5.85364	23.4343	MMP14;NEURL1;CHAC1
protein mono-ADP-ribosylation (GO:0140289)	2/12	0.0204383	0.573622	10.5174	40.9164	PARP16;PARP9
negative regulation of cardiac muscle hypertrophy (GO:0010614)	2/12	0.0204383	0.573622	10.5174	40.9164	P2RX4;ATP2B4
negative regulation of cell division (GO:0051782)	2/12	0.0204383	0.573622	10.5174	40.9164	AURKB;E2F8
nonribosomal peptide biosynthetic process (GO:0019184)	2/12	0.0204383	0.573622	10.5174	40.9164	BDH2;CHAC1
cellular response to peptide (GO:1901653)	4/57	0.0220384	0.573622	3.98149	15.1892	LRP1;SRC;VIM;IGF1R
regulation of neurotransmitter secretion (GO:0046928)	3/33	0.0235446	0.573622	5.26747	19.747	RIMS2;CPLX1;BAIAP3
central nervous system projection neuron axonogenesis (GO:0021952)	2/13	0.0238587	0.573622	9.56081	35.7154	SPTBN4;NFIB
lymphocyte mediated immunity (GO:0002449)	2/13	0.0238587	0.573622	9.56081	35.7154	BTN3A3;BTN3A2
positive regulation of lipid transport (GO:0032370)	2/13	0.0238587	0.573622	9.56081	35.7154	LRP1;ABCB4
regulation of endocytosis (GO:0030100)	4/61	0.0274831	0.573622	3.70133	13.3033	HIP1;LRP1;SRC;PACSIN3
NAD biosynthesis via nicotinamide riboside salvage pathway (GO:0034356)	2/14	0.0274949	0.573622	8.76363	31.4943	PARP16;PARP9
negative regulation of pri-miRNA transcription by RNA polymerase II (GO:1902894)	2/14	0.0274949	0.573622	8.76363	31.4943	NFIB;NFATC4
positive regulation of cardiac muscle cell proliferation (GO:0060045)	2/14	0.0274949	0.573622	8.76363	31.4943	PIM1;GLI1
T cell activation (GO:0042110)	5/92	0.0294855	0.573622	3.03479	10.6942	JAML;KIF13B;CD3E;CD1C;ADA
regulation of defense response to virus by host (GO:0050691)	3/36	0.0295769	0.573622	4.78788	16.857	DTX3L;CGAS;PARP9
platelet aggregation (GO:0070527)	3/36	0.0295769	0.573622	4.78788	16.857	UBASH3B;TYRO3;HSPB1
central nervous system development (GO:0007417)	10/268	0.0303992	0.573622	2.0566	7.1844	SEMA6B;MEIS1;ADGRA2;NFIB;B3GNT5;HESX1;CELSR1;GRIN2B;POU6F1;GLIS2
regulation of endothelial cell chemotaxis (GO:2001026)	2/15	0.0313378	0.573622	8.08909	28.0119	P2RX4;HSPB1
regulation of extracellular matrix organization (GO:1903053)	2/15	0.0313378	0.573622	8.08909	28.0119	LRP1;AEBP1
regulation of integrin activation (GO:0033623)	2/15	0.0313378	0.573622	8.08909	28.0119	SRC;KIF14
regulation of neuron projection arborization (GO:0150011)	2/15	0.0313378	0.573622	8.08909	28.0119	NTNG2;WNT5A
positive regulation of endothelial cell chemotaxis (GO:2001028)	2/15	0.0313378	0.573622	8.08909	28.0119	P2RX4;HSPB1
hemopoiesis (GO:0030097)	5/94	0.0319457	0.573622	2.96629	10.2151	MEIS1;NOTCH4;RTKN2;WNT5A;FLT3LG
regulation of innate immune response (GO:0045088)	4/64	0.0320481	0.573622	3.51572	12.0959	DHX58;TYRO3;IFI35;PARP9
positive regulation of cell death (GO:0010942)	4/66	0.0353237	0.573622	3.40197	11.3735	CDKN1B;LRP1;WNT5A;GRIN2B
regulation of Rac protein signal transduction (GO:0035020)	2/16	0.0353784	0.573622	7.51092	25.0989	RASGRF1;KBTBD7
T cell mediated immunity (GO:0002456)	2/16	0.0353784	0.573622	7.51092	25.0989	BTN3A3;BTN3A2
positive regulation of double-strand break repair via nonhomologous end joining (GO:2001034)	2/16	0.0353784	0.573622	7.51092	25.0989	DTX3L;PARP9
positive regulation of canonical Wnt signaling pathway (GO:0090263)	6/130	0.0359494	0.573622	2.55717	8.50424	ZEB2;ADGRA2;PTK7;WNK2;PLEKHA4;LGR6
regulation of nitric-oxide synthase activity (GO:0050999)	3/39	0.0363451	0.573622	4.38822	14.5456	S100A1;DDAH2;ATP2B4
endothelial cell migration (GO:0043542)	3/39	0.0363451	0.573622	4.38822	14.5456	PLXND1;ADGRA2;PLEKHG5
axonogenesis (GO:0007409)	9/240	0.0377737	0.573622	2.06451	6.76362	SEMA6B;SPTBN4;NTNG2;SRC;KIF5A;WNT5A;GAB2;LGR6;SPTBN1
regulation of angiogenesis (GO:0045765)	8/203	0.0380757	0.573622	2.17201	7.09852	PLXND1;ADGRA2;NINJ1;WNT5A;VASH2;ATP2B4;FOXJ2;HSPB1
regulation of nitric oxide biosynthetic process (GO:0045428)	3/40	0.0387627	0.573622	4.2694	13.8768	P2RX4;DDAH2;ATP2B4
positive regulation of cardiac muscle tissue growth (GO:0055023)	2/17	0.0396079	0.573622	7.00983	22.6328	PIM1;GLI1
positive regulation of DNA replication (GO:0045740)	2/17	0.0396079	0.573622	7.00983	22.6328	CDT1;GLI1
positive regulation of transcription of Notch receptor target (GO:0007221)	2/17	0.0396079	0.573622	7.00983	22.6328	PLXND1;NOTCH4
regulation of release of cytochrome c from mitochondria (GO:0090199)	3/41	0.0412601	0.573622	4.15683	13.2514	HRK;MLLT11;BBC3
positive regulation of protein localization to membrane (GO:1905477)	5/101	0.0415466	0.573622	2.74901	8.74445	TCAF1;LRP1;ATP2B4;SPTBN1;BBC3
intrinsic apoptotic signaling pathway (GO:0097193)	5/102	0.0430456	0.573622	2.72053	8.55743	MLLT11;CHAC1;CRIP1;FNIP2;BBC3
cellular response to zinc ion (GO:0071294)	2/18	0.0440178	0.573622	6.57138	20.5235	MT2A;P2RX4
sodium ion import across plasma membrane (GO:0098719)	2/18	0.0440178	0.573622	6.57138	20.5235	SLC9A9;HCN2
response to metal ion (GO:0010038)	4/71	0.0443307	0.573622	3.14728	9.80718	MT2A;TESMIN;AQP3;CRIP1
cell morphogenesis involved in differentiation (GO:0000904)	4/72	0.0462725	0.573622	3.10084	9.52952	NTNG2;KIF14;TYRO3;SRCIN1
substantia nigra development (GO:0021762)	3/43	0.0464917	0.573622	3.94859	12.1162	S100A1;GNB4;SYNGR3
potassium ion transmembrane transport (GO:0071805)	6/139	0.047216	0.573622	2.38303	7.27544	SLC12A5;KCNH8;SLC9A9;KCNA3;KCNN4;HCN2
positive regulation of synaptic transmission (GO:0050806)	4/73	0.048261	0.573622	3.05574	9.26236	RIMS2;GRIN2B;BAIAP3;NFATC4
enzyme linked receptor protein signaling pathway (GO:0007167)	6/140	0.0485884	0.573622	2.36513	7.15302	FES;SRC;TYRO3;LCP2;CD3E;IGF1R
long-term memory (GO:0007616)	2/19	0.0486	0.573622	6.18451	18.7028	RASGRF1;NFATC4
homotypic cell-cell adhesion (GO:0034109)	3/44	0.0492242	0.573622	3.85208	11.6	UBASH3B;TYRO3;HSPB1
positive regulation of potassium ion transmembrane transport (GO:1901381)	3/44	0.0492242	0.573622	3.85208	11.6	GABBR1;WNK2;KCNN4
positive regulation of protein serine/threonine kinase activity (GO:0071902)	5/106	0.0493641	0.573622	2.61226	7.85905	PSRC1;SRC;WNT5A;ATP2B4;PARP16
regulation of canonical Wnt signaling pathway (GO:0060828)	9/253	0.0498105	0.573622	1.9532	5.85869	ZEB2;ADGRA2;PTK7;WNK2;WNT5A;PLEKHA4;IGFBP6;GLI1;LGR6
zymogen activation (GO:0031638)	3/45	0.0520336	0.573622	3.76018	11.1146	MMP14;KLK1;NLRC4
positive regulation of Notch signaling pathway (GO:0045747)	3/45	0.0520336	0.573622	3.76018	11.1146	ENHO;SRC;NOTCH4
positive regulation of response to biotic stimulus (GO:0002833)	3/45	0.0520336	0.573622	3.76018	11.1146	DHX58;IFI35;SCIMP
positive regulation of intracellular signal transduction (GO:1902533)	16/546	0.0532168	0.573622	1.60572	4.71018	HIP1;SRC;PLEKHG5;RTKN2;WNT5A;FLT3LG;CGAS;IFI35;GAB2;CFLAR;RUNDC3A;BBC3;IGF1R;P2RX4;DHX58;S100A4
adaptive immune response based on somatic recombination of immune receptors built from immunoglobulin superfamily domains (GO:0002460)	2/20	0.0533464	0.573622	5.84063	17.1186	BTN3A3;BTN3A2
regulation of nuclear division (GO:0051783)	2/20	0.0533464	0.573622	5.84063	17.1186	CDC25C;FBXO43
regulation of protein localization to cell periphery (GO:1904375)	2/20	0.0533464	0.573622	5.84063	17.1186	MMP14;SPTBN1
inorganic cation import across plasma membrane (GO:0098659)	4/77	0.0566799	0.573622	2.88772	8.28871	SLC12A5;SLC9A9;ATP2B4;HCN2
epithelial to mesenchymal transition (GO:0001837)	3/47	0.0578789	0.573622	3.58889	10.2262	NOTCH4;WNT5A;S100A4
regulation of protein serine/threonine kinase activity (GO:0071900)	5/111	0.0579906	0.573622	2.4884	7.08565	CCNA2;CDKN1B;SRC;PARP16;CDC25C
regulation of cardiac muscle cell proliferation (GO:0060043)	2/21	0.0582494	0.573622	5.53295	15.7303	PIM1;GLI1
calcium ion transport into cytosol (GO:0060402)	2/21	0.0582494	0.573622	5.53295	15.7303	ATP2B4;GRIN2B
regulation of dendritic spine development (GO:0060998)	2/21	0.0582494	0.573622	5.53295	15.7303	NEURL1;FOXO6
long-term synaptic potentiation (GO:0060291)	2/21	0.0582494	0.573622	5.53295	15.7303	GRIN2B;NFATC4
NAD biosynthetic process (GO:0009435)	2/21	0.0582494	0.573622	5.53295	15.7303	PARP16;PARP9
regulation of response to cytokine stimulus (GO:0060759)	2/22	0.0633015	0.573622	5.25603	14.5058	WNT5A;PARP9
positive regulation of dendritic spine development (GO:0060999)	2/22	0.0633015	0.573622	5.25603	14.5058	NEURL1;FOXO6
regulation of protein localization to plasma membrane (GO:1903076)	4/80	0.0634777	0.573622	2.7733	7.64618	MMP14;LRP1;ATP2B4;SPTBN1
negative regulation of cell cycle (GO:0045786)	4/80	0.0634777	0.573622	2.7733	7.64618	BTG4;CDKN1B;DUSP1;NUDT6
brain development (GO:0007420)	6/150	0.0636605	0.573622	2.19975	6.05854	MEIS1;NFIB;B3GNT5;HESX1;GRIN2B;POU6F1
activation of cysteine-type endopeptidase activity involved in apoptotic process (GO:0006919)	4/81	0.0658346	0.573622	2.73714	7.4467	HIP1;NLRC4;CFLAR;BBC3
ion transport (GO:0006811)	5/116	0.0674258	0.573622	2.3757	6.40662	CALHM1;SLC12A5;SLC9A9;SLC17A7;KCNN4
positive regulation of angiogenesis (GO:0045766)	5/116	0.0674258	0.573622	2.3757	6.40662	S100A1;WNT5A;NINJ1;VASH2;HSPB1
regulation of cyclin-dependent protein serine/threonine kinase activity (GO:0000079)	4/82	0.0682365	0.573622	2.70191	7.25403	CCNA2;CDKN1B;PSRC1;CDC25C
regulation of toll-like receptor 4 signaling pathway (GO:0034143)	2/23	0.0684953	0.573622	5.00549	13.4197	NINJ1;IFI35
positive regulation of Wnt signaling pathway (GO:0030177)	6/153	0.0686626	0.573622	2.15453	5.77101	ZEB2;ADGRA2;PTK7;WNK2;PLEKHA4;LGR6
mesenchymal cell differentiation (GO:0048762)	3/51	0.070448	0.573622	3.28915	8.72571	NOTCH4;WNT5A;S100A4
mitotic metaphase plate congression (GO:0007080)	3/51	0.070448	0.573622	3.28915	8.72571	CDT1;PSRC1;KIF14
regulation of cytokinesis (GO:0032465)	4/84	0.0731745	0.573622	2.6341	6.88792	KIF14;KIF20A;AURKB;E2F8
regulation of exocytosis (GO:0017157)	3/52	0.073767	0.573622	3.22186	8.39888	RIMS2;RAB26;CPLX1
positive regulation of protein localization to cell periphery (GO:1904377)	3/52	0.073767	0.573622	3.22186	8.39888	LRP1;ATP2B4;SPTBN1
positive regulation of protein localization to plasma membrane (GO:1903078)	3/52	0.073767	0.573622	3.22186	8.39888	LRP1;ATP2B4;SPTBN1
regulation of cytokine production involved in immune response (GO:0002718)	2/24	0.0738237	0.573622	4.77772	12.4511	WNT5A;SCIMP
endocrine system development (GO:0035270)	2/24	0.0738237	0.573622	4.77772	12.4511	TG;HESX1
lipid translocation (GO:0034204)	2/24	0.0738237	0.573622	4.77772	12.4511	ATP8B3;ABCB4
positive regulation of protein catabolic process (GO:0045732)	4/85	0.0757099	0.573622	2.60144	6.71393	CDKN1B;HACE1;WNT5A;PACSIN3
regulation of DNA replication (GO:0006275)	3/53	0.0771544	0.573622	3.15726	8.08873	CCNA2;CDT1;GLI1
T cell receptor signaling pathway (GO:0050852)	6/158	0.077492	0.573622	2.08312	5.32775	BTN3A1;BTN3A3;LCP2;BTN3A2;CD247;CD3E
protein homooligomerization (GO:0051260)	5/121	0.0776627	0.573622	2.27272	5.80766	CALHM1;CTH;NINJ1;NLRC4;IKZF4
regulation of cholesterol transport (GO:0032374)	2/25	0.0792801	0.573622	4.56976	11.5833	LRP1;ABCB4
regulation of neutrophil chemotaxis (GO:0090022)	2/25	0.0792801	0.573622	4.56976	11.5833	MPP1;DAPK2
regulation of protein processing (GO:0070613)	2/25	0.0792801	0.573622	4.56976	11.5833	NLRC4;CHAC1
negative regulation of ion transport (GO:0043271)	2/25	0.0792801	0.573622	4.56976	11.5833	WNK2;PACSIN3
nervous system development (GO:0007399)	13/447	0.0796133	0.573622	1.58797	4.01848	SEMA6B;PLXND1;CELSR1;GLIS2;ZEB2;ADGRA2;B3GNT5;SCN8A;NINJ1;PRX;NEURL1;TYRO3;CHAC1
potassium ion transport (GO:0006813)	5/122	0.0798051	0.573622	2.25318	5.69641	KCNH8;SLC9A9;KCNA3;KCNN4;HCN2
regulation of cyclin-dependent protein kinase activity (GO:1904029)	3/54	0.080609	0.573622	3.09519	7.79415	CCNA2;CDKN1B;CDC25C
regulation of anatomical structure morphogenesis (GO:0022603)	5/123	0.081979	0.573622	2.23397	5.5878	PLXND1;ADGRA2;VASH2;KIF13B;SRCIN1
positive regulation of protein kinase B signaling (GO:0051897)	6/161	0.0830834	0.573622	2.04249	5.08152	HIP1;P2RX4;SRC;FLT3LG;GAB2;IGF1R
regulation of blood vessel endothelial cell migration (GO:0043535)	3/55	0.0841295	0.573622	3.03551	7.51411	P2RX4;ATP2B4;HSPB1
regulation of mitotic metaphase/anaphase transition (GO:0030071)	2/26	0.0848576	0.573622	4.37913	10.8024	DUSP1;UBE2C
regulation of synapse organization (GO:0050807)	2/26	0.0848576	0.573622	4.37913	10.8024	WNT5A;ABHD17C
regulation of viral life cycle (GO:1903900)	2/26	0.0848576	0.573622	4.37913	10.8024	LAMP3;TYRO3
membrane depolarization during action potential (GO:0086010)	2/26	0.0848576	0.573622	4.37913	10.8024	SCN8A;HCN2
positive regulation of histone methylation (GO:0031062)	2/26	0.0848576	0.573622	4.37913	10.8024	MYB;TET1
positive regulation of ion transmembrane transporter activity (GO:0032414)	2/26	0.0848576	0.573622	4.37913	10.8024	TCAF1;WNK2
positive regulation of microtubule polymerization or depolymerization (GO:0031112)	2/26	0.0848576	0.573622	4.37913	10.8024	PSRC1;FES
positive regulation of T cell mediated cytotoxicity (GO:0001916)	2/26	0.0848576	0.573622	4.37913	10.8024	AZGP1;CD1C
protein phosphorylation (GO:0006468)	14/496	0.0853331	0.573622	1.54022	3.79079	SRC;DAPK2;HUNK;AURKB;GDF7;IGF1R;CCNA2;FES;WNK2;TYRO3;PIM1;PRKG2;FNIP2;CILK1
DNA damage response, signal transduction by p53 class mediator resulting in cell cycle arrest (GO:0006977)	3/56	0.0877147	0.573622	2.97809	7.24767	CDKN1B;CDC25C;E2F8
peptidyl-tyrosine modification (GO:0018212)	3/56	0.0877147	0.573622	2.97809	7.24767	TPST1;SRC;FES
positive regulation of interleukin-1 beta production (GO:0032731)	3/56	0.0877147	0.573622	2.97809	7.24767	WNT5A;HSPB1;NLRC4
negative regulation of protein kinase activity (GO:0006469)	4/90	0.0890361	0.573622	2.44957	5.92481	CDKN1B;UBASH3B;HSPB1;SRCIN1
positive regulation of binding (GO:0051099)	4/90	0.0890361	0.573622	2.44957	5.92481	CDT1;DTX3L;LRP1;PARP9
protein complex oligomerization (GO:0051259)	4/90	0.0890361	0.573622	2.44957	5.92481	CALHM1;NINJ1;NLRC4;IKZF4
anterograde dendritic transport (GO:0098937)	1/5	0.0903081	0.573622	13.1156	31.5369	KIF5A
anterograde dendritic transport of neurotransmitter receptor complex (GO:0098971)	1/5	0.0903081	0.573622	13.1156	31.5369	KIF5A
antigen processing and presentation of lipid antigen via MHC class Ib (GO:0048003)	1/5	0.0903081	0.573622	13.1156	31.5369	CD1C
antigen processing and presentation, endogenous lipid antigen via MHC class Ib (GO:0048006)	1/5	0.0903081	0.573622	13.1156	31.5369	CD1C
antigen processing and presentation, exogenous lipid antigen via MHC class Ib (GO:0048007)	1/5	0.0903081	0.573622	13.1156	31.5369	CD1C
bile acid secretion (GO:0032782)	1/5	0.0903081	0.573622	13.1156	31.5369	ABCB4
regulation of caveolin-mediated endocytosis (GO:2001286)	1/5	0.0903081	0.573622	13.1156	31.5369	SRC
regulation of cellular response to vascular endothelial growth factor stimulus (GO:1902547)	1/5	0.0903081	0.573622	13.1156	31.5369	ATP2B4
regulation of dendritic cell cytokine production (GO:0002730)	1/5	0.0903081	0.573622	13.1156	31.5369	SCIMP
cellular response to antibiotic (GO:0071236)	1/5	0.0903081	0.573622	13.1156	31.5369	CRIP1
cellular response to cGMP (GO:0071321)	1/5	0.0903081	0.573622	13.1156	31.5369	HCN2
cellular response to erythropoietin (GO:0036018)	1/5	0.0903081	0.573622	13.1156	31.5369	MT2A
regulation of hormone metabolic process (GO:0032350)	1/5	0.0903081	0.573622	13.1156	31.5369	GNB3
cellular response to vitamin (GO:0071295)	1/5	0.0903081	0.573622	13.1156	31.5369	FES
dopamine catabolic process (GO:0042420)	1/5	0.0903081	0.573622	13.1156	31.5369	MOXD1
double-strand break repair via synthesis-dependent strand annealing (GO:0045003)	1/5	0.0903081	0.573622	13.1156	31.5369	DMC1
regulation of protein kinase C activity (GO:1900019)	1/5	0.0903081	0.573622	13.1156	31.5369	WNT5A
regulation of receptor catabolic process (GO:2000644)	1/5	0.0903081	0.573622	13.1156	31.5369	DTX3L
exocyst localization (GO:0051601)	1/5	0.0903081	0.573622	13.1156	31.5369	TNFAIP2
regulation of sterol transport (GO:0032371)	1/5	0.0903081	0.573622	13.1156	31.5369	LRP1
regulation of triglyceride metabolic process (GO:0090207)	1/5	0.0903081	0.573622	13.1156	31.5369	GNB3
glucuronate catabolic process (GO:0006064)	1/5	0.0903081	0.573622	13.1156	31.5369	XYLB
glucuronate catabolic process to xylulose 5-phosphate (GO:0019640)	1/5	0.0903081	0.573622	13.1156	31.5369	XYLB
regulation of voltage-gated sodium channel activity (GO:1905150)	1/5	0.0903081	0.573622	13.1156	31.5369	FGF14
response to acetylcholine (GO:1905144)	1/5	0.0903081	0.573622	13.1156	31.5369	ATP2B4
response to cGMP (GO:0070305)	1/5	0.0903081	0.573622	13.1156	31.5369	HCN2
response to denervation involved in regulation of muscle adaptation (GO:0014894)	1/5	0.0903081	0.573622	13.1156	31.5369	FBXO32
homoserine metabolic process (GO:0009092)	1/5	0.0903081	0.573622	13.1156	31.5369	CTH
inosine metabolic process (GO:0046102)	1/5	0.0903081	0.573622	13.1156	31.5369	ADA
lymph node development (GO:0048535)	1/5	0.0903081	0.573622	13.1156	31.5369	TNFRSF11A
transsulfuration (GO:0019346)	1/5	0.0903081	0.573622	13.1156	31.5369	CTH
trophoblast giant cell differentiation (GO:0060707)	1/5	0.0903081	0.573622	13.1156	31.5369	E2F8
monocyte extravasation (GO:0035696)	1/5	0.0903081	0.573622	13.1156	31.5369	JAML
xylulose 5-phosphate biosynthetic process (GO:1901159)	1/5	0.0903081	0.573622	13.1156	31.5369	XYLB
negative regulation of heterochromatin assembly (GO:0031452)	1/5	0.0903081	0.573622	13.1156	31.5369	TET1
negative regulation of mast cell activation involved in immune response (GO:0033007)	1/5	0.0903081	0.573622	13.1156	31.5369	CD84
negative regulation of metallopeptidase activity (GO:1905049)	1/5	0.0903081	0.573622	13.1156	31.5369	LRP1
ornithine transport (GO:0015822)	1/5	0.0903081	0.573622	13.1156	31.5369	SLC25A29
pentose catabolic process (GO:0019323)	1/5	0.0903081	0.573622	13.1156	31.5369	XYLB
positive regulation of anion transmembrane transport (GO:1903961)	1/5	0.0903081	0.573622	13.1156	31.5369	TCAF1
positive regulation of cAMP-dependent protein kinase activity (GO:2000481)	1/5	0.0903081	0.573622	13.1156	31.5369	ATP2B4
positive regulation of cell proliferation involved in heart morphogenesis (GO:2000138)	1/5	0.0903081	0.573622	13.1156	31.5369	PIM1
positive regulation of endothelial cell chemotaxis by VEGF-activated vascular endothelial growth factor receptor signaling pathway (GO:0038033)	1/5	0.0903081	0.573622	13.1156	31.5369	HSPB1
positive regulation of leukocyte mediated immunity (GO:0002705)	1/5	0.0903081	0.573622	13.1156	31.5369	SCIMP
positive regulation of mast cell activation involved in immune response (GO:0033008)	1/5	0.0903081	0.573622	13.1156	31.5369	GAB2
positive regulation of mitochondrial depolarization (GO:0051901)	1/5	0.0903081	0.573622	13.1156	31.5369	MLLT11
positive regulation of neurotransmitter transport (GO:0051590)	1/5	0.0903081	0.573622	13.1156	31.5369	BAIAP3
positive regulation of protein catabolic process in the vacuole (GO:1904352)	1/5	0.0903081	0.573622	13.1156	31.5369	LRP1
positive regulation of protein kinase C activity (GO:1900020)	1/5	0.0903081	0.573622	13.1156	31.5369	WNT5A
positive regulation of protein localization to synapse (GO:1902474)	1/5	0.0903081	0.573622	13.1156	31.5369	WNT5A
positive thymic T cell selection (GO:0045059)	1/5	0.0903081	0.573622	13.1156	31.5369	CD3E
positive regulation of nitric oxide biosynthetic process (GO:0045429)	2/27	0.09055	0.573622	4.20375	10.0968	P2RX4;DDAH2
positive regulation of toll-like receptor signaling pathway (GO:0034123)	2/27	0.09055	0.573622	4.20375	10.0968	NINJ1;IFI35
regulation of neuron projection development (GO:0010975)	6/165	0.090878	0.573622	1.99069	4.77416	NTNG2;FES;PTK7;WNT5A;KIF13B;SRCIN1
regulation of mitotic nuclear division (GO:0007088)	3/57	0.0913634	0.573622	2.92279	6.99397	DUSP1;CDC25C;FBXO43
regulation of calcium ion transport (GO:0051924)	3/58	0.0950743	0.573622	2.8695	6.75222	CD84;P2RX4;PACSIN3
positive regulation of mitochondrion organization (GO:0010822)	3/58	0.0950743	0.573622	2.8695	6.75222	HRK;MLLT11;BBC3
muscle contraction (GO:0006936)	5/129	0.0956725	0.573622	2.12522	4.98751	MYBPC1;SGCA;VIM;SORBS3;SNTB1
positive regulation of cytosolic calcium ion concentration involved in phospholipase C-activating G protein-coupled signaling pathway (GO:0051482)	2/28	0.0963509	0.573622	4.04186	9.45699	GPR174;P2RY10
positive regulation of microtubule polymerization (GO:0031116)	2/28	0.0963509	0.573622	4.04186	9.45699	PSRC1;FES
positive regulation of nitric oxide metabolic process (GO:1904407)	2/28	0.0963509	0.573622	4.04186	9.45699	P2RX4;DDAH2
regulation of response to external stimulus (GO:0032101)	5/130	0.0980614	0.573622	2.10811	4.89537	P2RX4;ADGRA2;DHX58;WNT5A;CNGA1
regulation of secretion by cell (GO:1903530)	3/59	0.0988459	0.573622	2.81812	6.52167	RIMS2;RAB26;CPLX1
cellular response to metal ion (GO:0071248)	5/131	0.10048	0.573622	2.09127	4.80531	MT2A;CDKN1B;P2RX4;CPNE7;WNT5A
regulation of double-strand break repair via nonhomologous end joining (GO:2001032)	2/29	0.102254	0.573622	3.89197	8.87483	DTX3L;PARP9
regulation of T cell mediated cytotoxicity (GO:0001914)	2/29	0.102254	0.573622	3.89197	8.87483	AZGP1;CD1C
intrinsic apoptotic signaling pathway in response to endoplasmic reticulum stress (GO:0070059)	2/29	0.102254	0.573622	3.89197	8.87483	CHAC1;BBC3
protein ADP-ribosylation (GO:0006471)	2/29	0.102254	0.573622	3.89197	8.87483	PARP16;PARP9
Notch signaling pathway (GO:0007219)	3/60	0.102677	0.573622	2.76853	6.30164	PLXND1;DTX3L;NOTCH4
positive regulation of signal transduction (GO:0009967)	8/252	0.102931	0.573622	1.73145	3.9368	RIMS2;ENHO;SRC;NOTCH4;ERFE;GLI1;LGR6;SCIMP
regulation of cell adhesion (GO:0030155)	5/133	0.105407	0.573622	2.05838	4.63121	PLXND1;FES;DUSP1;SRC;KIF14
regulation of cell motility (GO:2000145)	5/133	0.105407	0.573622	2.05838	4.63121	HACE1;PLXND1;FES;KIF14;SRCIN1
O-glycan processing (GO:0016266)	3/61	0.106566	0.573622	2.72066	6.09153	B3GNT7;B3GNT5;MUC19
protein sulfation (GO:0006477)	1/6	0.107369	0.573622	10.492	23.4127	TPST1
purine ribonucleoside catabolic process (GO:0046130)	1/6	0.107369	0.573622	10.492	23.4127	ADA
amino-acid betaine transport (GO:0015838)	1/6	0.107369	0.573622	10.492	23.4127	SLC25A29
aromatic amino acid transport (GO:0015801)	1/6	0.107369	0.573622	10.492	23.4127	SLC25A29
regulation of anion channel activity (GO:0010359)	1/6	0.107369	0.573622	10.492	23.4127	TCAF1
regulation of cardiac muscle hypertrophy in response to stress (GO:1903242)	1/6	0.107369	0.573622	10.492	23.4127	ATP2B4
regulation of cell cycle checkpoint (GO:1901976)	1/6	0.107369	0.573622	10.492	23.4127	WDR76
carnitine transport (GO:0015879)	1/6	0.107369	0.573622	10.492	23.4127	SLC25A29
regulation of collagen fibril organization (GO:1904026)	1/6	0.107369	0.573622	10.492	23.4127	AEBP1
regulation of DNA-dependent DNA replication initiation (GO:0030174)	1/6	0.107369	0.573622	10.492	23.4127	CDT1
chitin catabolic process (GO:0006032)	1/6	0.107369	0.573622	10.492	23.4127	CHI3L2
chitin metabolic process (GO:0006030)	1/6	0.107369	0.573622	10.492	23.4127	CHI3L2
choline catabolic process (GO:0042426)	1/6	0.107369	0.573622	10.492	23.4127	CHDH
regulation of mitotic sister chromatid segregation (GO:0033047)	1/6	0.107369	0.573622	10.492	23.4127	DUSP1
regulation of mitotic spindle checkpoint (GO:1903504)	1/6	0.107369	0.573622	10.492	23.4127	DUSP1
regulation of nitric oxide mediated signal transduction (GO:0010749)	1/6	0.107369	0.573622	10.492	23.4127	ATP2B4
regulation of peptidyl-cysteine S-nitrosylation (GO:2000169)	1/6	0.107369	0.573622	10.492	23.4127	ATP2B4
epithelial tube branching involved in lung morphogenesis (GO:0060441)	1/6	0.107369	0.573622	10.492	23.4127	CELSR1
establishment of planar polarity (GO:0001736)	1/6	0.107369	0.573622	10.492	23.4127	CELSR1
free ubiquitin chain polymerization (GO:0010994)	1/6	0.107369	0.573622	10.492	23.4127	UBE2C
regulation of T-helper cell differentiation (GO:0045622)	1/6	0.107369	0.573622	10.492	23.4127	MYB
glycosylceramide catabolic process (GO:0046477)	1/6	0.107369	0.573622	10.492	23.4127	GALC
hepatocyte differentiation (GO:0070365)	1/6	0.107369	0.573622	10.492	23.4127	E2F8
histone-serine phosphorylation (GO:0035404)	1/6	0.107369	0.573622	10.492	23.4127	AURKB
hydrogen sulfide metabolic process (GO:0070813)	1/6	0.107369	0.573622	10.492	23.4127	CTH
ISG15-protein conjugation (GO:0032020)	1/6	0.107369	0.573622	10.492	23.4127	UBE2L6
L-arginine transmembrane transport (GO:1903400)	1/6	0.107369	0.573622	10.492	23.4127	SLC25A29
L-ornithine transmembrane transport (GO:1903352)	1/6	0.107369	0.573622	10.492	23.4127	SLC25A29
leukocyte chemotaxis involved in inflammatory response (GO:0002232)	1/6	0.107369	0.573622	10.492	23.4127	NINJ1
multinuclear osteoclast differentiation (GO:0072674)	1/6	0.107369	0.573622	10.492	23.4127	TNFRSF11A
negative regulation of hematopoietic progenitor cell differentiation (GO:1901533)	1/6	0.107369	0.573622	10.492	23.4127	MYB
negative regulation of mast cell activation (GO:0033004)	1/6	0.107369	0.573622	10.492	23.4127	CD84
negative regulation of monocyte chemotaxis (GO:0090027)	1/6	0.107369	0.573622	10.492	23.4127	DUSP1
negative regulation of myeloid leukocyte mediated immunity (GO:0002887)	1/6	0.107369	0.573622	10.492	23.4127	CD84
neurotransmitter loading into synaptic vesicle (GO:0098700)	1/6	0.107369	0.573622	10.492	23.4127	SLC17A7
neutrophil extravasation (GO:0072672)	1/6	0.107369	0.573622	10.492	23.4127	JAML
norepinephrine biosynthetic process (GO:0042421)	1/6	0.107369	0.573622	10.492	23.4127	MOXD1
photoreceptor cell outer segment organization (GO:0035845)	1/6	0.107369	0.573622	10.492	23.4127	CDHR1
positive regulation of cell-cell adhesion mediated by integrin (GO:0033634)	1/6	0.107369	0.573622	10.492	23.4127	CD3E
positive regulation of fever generation (GO:0031622)	1/6	0.107369	0.573622	10.492	23.4127	TNFRSF11A
positive regulation of microglial cell migration (GO:1904141)	1/6	0.107369	0.573622	10.492	23.4127	P2RX4
positive regulation of neurotransmitter secretion (GO:0001956)	1/6	0.107369	0.573622	10.492	23.4127	BAIAP3
positive regulation of non-membrane spanning protein tyrosine kinase activity (GO:1903997)	1/6	0.107369	0.573622	10.492	23.4127	SRC
positive regulation of sterol transport (GO:0032373)	1/6	0.107369	0.573622	10.492	23.4127	ABCB4
positive regulation of Wnt signaling pathway, planar cell polarity pathway (GO:2000096)	1/6	0.107369	0.573622	10.492	23.4127	PLEKHA4
protein localization to ciliary transition zone (GO:1904491)	1/6	0.107369	0.573622	10.492	23.4127	TCTN2
regulation of protein localization to membrane (GO:1905475)	2/30	0.108254	0.573622	3.75278	8.34345	MMP14;SPTBN1
Golgi to plasma membrane protein transport (GO:0043001)	2/30	0.108254	0.573622	3.75278	8.34345	RAB26;SPTBN1
ion homeostasis (GO:0050801)	2/30	0.108254	0.573622	3.75278	8.34345	SLC12A5;WNK2
synaptic vesicle cycle (GO:0099504)	2/30	0.108254	0.573622	3.75278	8.34345	SLC17A7;CPLX1
positive regulation of small GTPase mediated signal transduction (GO:0051057)	2/30	0.108254	0.573622	3.75278	8.34345	SRC;RASGRF1
response to retinoic acid (GO:0032526)	3/62	0.110513	0.573622	2.67441	5.89073	PTK7;WNT5A;AQP3
negative regulation of kinase activity (GO:0033673)	3/62	0.110513	0.573622	2.67441	5.89073	CDKN1B;UBASH3B;HSPB1
positive regulation of interleukin-1 production (GO:0032732)	3/62	0.110513	0.573622	2.67441	5.89073	WNT5A;HSPB1;NLRC4
negative regulation of response to biotic stimulus (GO:0002832)	2/31	0.114345	0.573622	3.62319	7.857	DHX58;TYRO3
phospholipid translocation (GO:0045332)	2/31	0.114345	0.573622	3.62319	7.857	ATP8B3;ABCB4
positive regulation of Rho protein signal transduction (GO:0035025)	2/31	0.114345	0.573622	3.62319	7.857	GPR174;P2RY10
anterior/posterior pattern specification (GO:0009952)	3/63	0.114514	0.573622	2.6297	5.69872	HES7;HOXB7;HOXA4
positive regulation of Ras protein signal transduction (GO:0046579)	3/63	0.114514	0.573622	2.6297	5.69872	GPR174;P2RY10;RASGRF1
MAPK cascade (GO:0000165)	9/303	0.117999	0.573622	1.61685	3.45532	SPTBN4;RASGRF1;FLT3LG;IL5RA;PRKG2;ABHD17C;KBTBD7;GRIN2B;SPTBN1
negative regulation of cell cycle process (GO:0010948)	3/64	0.11857	0.573622	2.58646	5.51499	FBXO43;AURKB;E2F8
negative regulation of intrinsic apoptotic signaling pathway (GO:2001243)	3/64	0.11857	0.573622	2.58646	5.51499	SRC;RTKN2;HSPB1
negative regulation of immune response (GO:0050777)	6/178	0.118819	0.573622	1.83901	3.91736	GPR176;GPR15;SRC;DHX58;TYRO3;CD247
regulation of chemotaxis (GO:0050920)	2/32	0.120522	0.573622	3.50223	7.41047	P2RX4;ADGRA2
membrane depolarization (GO:0051899)	2/32	0.120522	0.573622	3.50223	7.41047	P2RX4;SCN8A
positive regulation of immune effector process (GO:0002699)	2/32	0.120522	0.573622	3.50223	7.41047	DHX58;MYB
positive regulation of response to external stimulus (GO:0032103)	5/139	0.120881	0.573622	1.96561	4.15324	DHX58;WNT5A;NINJ1;IFI35;SCIMP
regulation of immune response (GO:0050776)	6/179	0.121129	0.573622	1.82828	3.85932	JAML;DHX58;CD247;CD1C;CD3E;ULBP1
epithelial cell differentiation (GO:0030855)	4/101	0.121949	0.573622	2.17056	4.56719	CPT1A;BDH2;GLI1;E2F8
regulation of cellular catabolic process (GO:0031329)	3/65	0.122678	0.573622	2.54461	5.33908	LAMP3;DAPK2;HSPB1
chemical homeostasis (GO:0048878)	3/65	0.122678	0.573622	2.54461	5.33908	ABCB4;WNK2;TLCD3B
mitotic G1 DNA damage checkpoint signaling (GO:0031571)	3/65	0.122678	0.573622	2.54461	5.33908	CDKN1B;CDC25C;E2F8
positive regulation of cellular biosynthetic process (GO:0031328)	6/180	0.12346	0.573622	1.81768	3.80229	CDT1;ZEB2;P2RX4;DDAH2;VIM;GLI1
purine ribonucleoside metabolic process (GO:0046128)	1/7	0.124111	0.573622	8.74287	18.2427	ACP3
amino-acid betaine metabolic process (GO:0006577)	1/7	0.124111	0.573622	8.74287	18.2427	CPT1A
angiotensin-activated signaling pathway (GO:0038166)	1/7	0.124111	0.573622	8.74287	18.2427	SRC
antigen processing and presentation of endogenous peptide antigen via MHC class I via ER pathway (GO:0002484)	1/7	0.124111	0.573622	8.74287	18.2427	AZGP1
antigen processing and presentation of endogenous peptide antigen via MHC class I via ER pathway, TAP-independent (GO:0002486)	1/7	0.124111	0.573622	8.74287	18.2427	AZGP1
calcium ion export (GO:1901660)	1/7	0.124111	0.573622	8.74287	18.2427	ATP2B4
catecholamine catabolic process (GO:0042424)	1/7	0.124111	0.573622	8.74287	18.2427	MOXD1
cellular cation homeostasis (GO:0030003)	1/7	0.124111	0.573622	8.74287	18.2427	TESMIN
cellular ion homeostasis (GO:0006873)	1/7	0.124111	0.573622	8.74287	18.2427	SLC12A5
citrulline metabolic process (GO:0000052)	1/7	0.124111	0.573622	8.74287	18.2427	DDAH2
cleavage furrow formation (GO:0036089)	1/7	0.124111	0.573622	8.74287	18.2427	AURKB
collagen-activated tyrosine kinase receptor signaling pathway (GO:0038063)	1/7	0.124111	0.573622	8.74287	18.2427	UBASH3B
regulation of lysosomal protein catabolic process (GO:1905165)	1/7	0.124111	0.573622	8.74287	18.2427	LRP1
regulation of MDA-5 signaling pathway (GO:0039533)	1/7	0.124111	0.573622	8.74287	18.2427	DHX58
regulation of metallopeptidase activity (GO:1905048)	1/7	0.124111	0.573622	8.74287	18.2427	LRP1
regulation of microglial cell migration (GO:1904139)	1/7	0.124111	0.573622	8.74287	18.2427	P2RX4
dense core granule cytoskeletal transport (GO:0099519)	1/7	0.124111	0.573622	8.74287	18.2427	KIF5A
regulation of non-membrane spanning protein tyrosine kinase activity (GO:1903995)	1/7	0.124111	0.573622	8.74287	18.2427	SRC
regulation of phospholipid transport (GO:2001138)	1/7	0.124111	0.573622	8.74287	18.2427	ABCB4
excitatory chemical synaptic transmission (GO:0098976)	1/7	0.124111	0.573622	8.74287	18.2427	GRIN2B
exocrine system development (GO:0035272)	1/7	0.124111	0.573622	8.74287	18.2427	RAB26
regulation of skeletal muscle satellite cell proliferation (GO:0014842)	1/7	0.124111	0.573622	8.74287	18.2427	CFLAR
gamma-delta T cell activation (GO:0046629)	1/7	0.124111	0.573622	8.74287	18.2427	JAML
glial cell migration (GO:0008347)	1/7	0.124111	0.573622	8.74287	18.2427	P2RX4
glutathione catabolic process (GO:0006751)	1/7	0.124111	0.573622	8.74287	18.2427	CHAC1
glycerol transport (GO:0015793)	1/7	0.124111	0.573622	8.74287	18.2427	AQP3
hypotonic response (GO:0006971)	1/7	0.124111	0.573622	8.74287	18.2427	SLC12A5
skin morphogenesis (GO:0043589)	1/7	0.124111	0.573622	8.74287	18.2427	ITGB4
thiamine-containing compound metabolic process (GO:0042723)	1/7	0.124111	0.573622	8.74287	18.2427	ACP3
membrane biogenesis (GO:0044091)	1/7	0.124111	0.573622	8.74287	18.2427	SPTBN1
negative regulation of heart rate (GO:0010459)	1/7	0.124111	0.573622	8.74287	18.2427	SPTBN4
negative regulation of meiotic nuclear division (GO:0045835)	1/7	0.124111	0.573622	8.74287	18.2427	FBXO43
negative regulation of p38MAPK cascade (GO:1903753)	1/7	0.124111	0.573622	8.74287	18.2427	DUSP1
negative regulation of RIG-I signaling pathway (GO:0039536)	1/7	0.124111	0.573622	8.74287	18.2427	DHX58
norepinephrine metabolic process (GO:0042415)	1/7	0.124111	0.573622	8.74287	18.2427	MOXD1
pentose metabolic process (GO:0019321)	1/7	0.124111	0.573622	8.74287	18.2427	XYLB
pituitary gland development (GO:0021983)	1/7	0.124111	0.573622	8.74287	18.2427	HESX1
positive regulation of amyloid-beta clearance (GO:1900223)	1/7	0.124111	0.573622	8.74287	18.2427	LRP1
positive regulation of cAMP-mediated signaling (GO:0043950)	1/7	0.124111	0.573622	8.74287	18.2427	CGAS
positive regulation of histone H3-K9 methylation (GO:0051574)	1/7	0.124111	0.573622	8.74287	18.2427	MYB
positive regulation of icosanoid secretion (GO:0032305)	1/7	0.124111	0.573622	8.74287	18.2427	P2RX4
positive regulation of lamellipodium morphogenesis (GO:2000394)	1/7	0.124111	0.573622	8.74287	18.2427	SRC
positive regulation of lipopolysaccharide-mediated signaling pathway (GO:0031666)	1/7	0.124111	0.573622	8.74287	18.2427	SCIMP
positive regulation of membrane depolarization (GO:1904181)	1/7	0.124111	0.573622	8.74287	18.2427	MLLT11
positive regulation of potassium ion import across plasma membrane (GO:1903288)	1/7	0.124111	0.573622	8.74287	18.2427	WNK2
positive regulation of receptor catabolic process (GO:2000646)	1/7	0.124111	0.573622	8.74287	18.2427	DTX3L
positive regulation of type I interferon-mediated signaling pathway (GO:0060340)	1/7	0.124111	0.573622	8.74287	18.2427	WNT5A
positive regulation of vascular associated smooth muscle cell differentiation (GO:1905065)	1/7	0.124111	0.573622	8.74287	18.2427	CTH
protein O-linked glycosylation (GO:0006493)	4/102	0.12517	0.573622	2.1483	4.46435	B3GNT7;B3GNT5;MUC19;TET1
regulation of protein catabolic process (GO:0042176)	4/102	0.12517	0.573622	2.1483	4.46435	HACE1;CDKN1B;RAB26;WNT5A
positive regulation of vasculature development (GO:1904018)	4/102	0.12517	0.573622	2.1483	4.46435	WNT5A;NINJ1;VASH2;HSPB1
apoptotic cell clearance (GO:0043277)	2/33	0.126778	0.573622	3.38909	6.99953	LRP1;TYRO3
apoptotic mitochondrial changes (GO:0008637)	2/33	0.126778	0.573622	3.38909	6.99953	BBC3;IFIT2
regulation of sprouting angiogenesis (GO:1903670)	2/33	0.126778	0.573622	3.38909	6.99953	S100A1;E2F2
negative chemotaxis (GO:0050919)	2/33	0.126778	0.573622	3.38909	6.99953	SEMA6B;LGR6
positive regulation of cholesterol transport (GO:0032376)	2/33	0.126778	0.573622	3.38909	6.99953	LRP1;ABCB4
positive regulation of cytokine production involved in immune response (GO:0002720)	2/33	0.126778	0.573622	3.38909	6.99953	WNT5A;SCIMP
regulation of cell population proliferation (GO:0042127)	19/764	0.129738	0.573622	1.35254	2.76221	BTG4;CDKN1B;RTKN2;KIF14;FLT3LG;TET1;IFI35;GAB2;TNFRSF11A;GLI1;NUDT6;IGF1R;AZGP1;MEIS1;FABP6;FES;WNK2;NEURL1;IGFBP6
positive regulation of catabolic process (GO:0009896)	3/67	0.131048	0.573622	2.46484	5.00904	CDKN1B;HACE1;WNT5A
cell-substrate junction assembly (GO:0007044)	2/34	0.13311	0.573622	3.28301	6.62045	ITGB4;SRC
regulation of transmembrane transport (GO:0034762)	2/34	0.13311	0.573622	3.28301	6.62045	CALHM1;PIM1
phosphatidylinositol 3-kinase signaling (GO:0014065)	2/34	0.13311	0.573622	3.28301	6.62045	TYRO3;IGF1R
antigen receptor-mediated signaling pathway (GO:0050851)	6/185	0.135444	0.573622	1.76645	3.53149	BTN3A1;BTN3A3;LCP2;BTN3A2;CD247;CD3E
protein processing (GO:0016485)	4/106	0.138404	0.573622	2.06363	4.081	MMP14;KLK1;MYRFL;AEBP1
regulation of cell cycle process (GO:0010564)	4/106	0.138404	0.573622	2.06363	4.081	KIF20A;CDC25C;FBXO43;AURKB
cellular response to amyloid-beta (GO:1904646)	2/35	0.139511	0.573622	3.18336	6.26998	LRP1;IGF1R
embryonic skeletal system development (GO:0048706)	2/35	0.139511	0.573622	3.18336	6.26998	WNT5A;HOXA4
semaphorin-plexin signaling pathway (GO:0071526)	2/35	0.139511	0.573622	3.18336	6.26998	SEMA6B;PLXND1
smoothened signaling pathway (GO:0007224)	2/35	0.139511	0.573622	3.18336	6.26998	TCTN2;GLI1
muscle cell differentiation (GO:0042692)	2/35	0.139511	0.573622	3.18336	6.26998	NEBL;NINJ1
peptidyl-tyrosine dephosphorylation (GO:0035335)	2/35	0.139511	0.573622	3.18336	6.26998	UBASH3B;DUSP1
peptidyl-tyrosine phosphorylation (GO:0018108)	3/69	0.139611	0.573622	2.38991	4.70547	SRC;FES;IGF1R
regulation of dendritic spine maintenance (GO:1902950)	1/8	0.14054	0.573622	7.49351	14.7043	GRIN2B
cellular response to epinephrine stimulus (GO:0071872)	1/8	0.14054	0.573622	7.49351	14.7043	ATP2B4
cellular response to UV-B (GO:0071493)	1/8	0.14054	0.573622	7.49351	14.7043	CRIP1
regulation of interleukin-18 production (GO:0032661)	1/8	0.14054	0.573622	7.49351	14.7043	CD84
commissural neuron axon guidance (GO:0071679)	1/8	0.14054	0.573622	7.49351	14.7043	NFIB
regulation of meiotic nuclear division (GO:0040020)	1/8	0.14054	0.573622	7.49351	14.7043	FBXO43
cysteine metabolic process (GO:0006534)	1/8	0.14054	0.573622	7.49351	14.7043	CTH
regulation of metaphase/anaphase transition of cell cycle (GO:1902099)	1/8	0.14054	0.573622	7.49351	14.7043	UBE2C
dendritic spine maintenance (GO:0097062)	1/8	0.14054	0.573622	7.49351	14.7043	IGF1R
regulation of myeloid leukocyte differentiation (GO:0002761)	1/8	0.14054	0.573622	7.49351	14.7043	UBASH3B
regulation of phospholipase A2 activity (GO:0032429)	1/8	0.14054	0.573622	7.49351	14.7043	LRP1
regulation of potassium ion import (GO:1903286)	1/8	0.14054	0.573622	7.49351	14.7043	WNK2
regulation of protein localization to early endosome (GO:1902965)	1/8	0.14054	0.573622	7.49351	14.7043	DTX3L
entry of bacterium into host cell (GO:0035635)	1/8	0.14054	0.573622	7.49351	14.7043	SRC
excitatory synapse assembly (GO:1904861)	1/8	0.14054	0.573622	7.49351	14.7043	WNT5A
forebrain neuron development (GO:0021884)	1/8	0.14054	0.573622	7.49351	14.7043	WNT5A
galactosylceramide metabolic process (GO:0006681)	1/8	0.14054	0.573622	7.49351	14.7043	GALC
response to epinephrine (GO:0071871)	1/8	0.14054	0.573622	7.49351	14.7043	ATP2B4
skeletal muscle tissue regeneration (GO:0043403)	1/8	0.14054	0.573622	7.49351	14.7043	CFLAR
skeletal myofibril assembly (GO:0014866)	1/8	0.14054	0.573622	7.49351	14.7043	CFLAR
store-operated calcium entry (GO:0002115)	1/8	0.14054	0.573622	7.49351	14.7043	CRACR2B
sulfur amino acid biosynthetic process (GO:0000097)	1/8	0.14054	0.573622	7.49351	14.7043	CTH
macromolecule depalmitoylation (GO:0098734)	1/8	0.14054	0.573622	7.49351	14.7043	ABHD17C
thyroid gland development (GO:0030878)	1/8	0.14054	0.573622	7.49351	14.7043	TG
mitotic spindle elongation (GO:0000022)	1/8	0.14054	0.573622	7.49351	14.7043	AURKB
mitotic spindle midzone assembly (GO:0051256)	1/8	0.14054	0.573622	7.49351	14.7043	AURKB
negative regulation of B cell apoptotic process (GO:0002903)	1/8	0.14054	0.573622	7.49351	14.7043	AURKB
negative regulation of monooxygenase activity (GO:0032769)	1/8	0.14054	0.573622	7.49351	14.7043	ATP2B4
negative regulation of muscle hypertrophy (GO:0014741)	1/8	0.14054	0.573622	7.49351	14.7043	P2RX4
negative regulation of neural precursor cell proliferation (GO:2000178)	1/8	0.14054	0.573622	7.49351	14.7043	WNT5A
negative regulation of sodium ion transport (GO:0010766)	1/8	0.14054	0.573622	7.49351	14.7043	WNK2
positive regulation of CD4-positive, alpha-beta T cell differentiation (GO:0043372)	1/8	0.14054	0.573622	7.49351	14.7043	MYB
positive regulation of cell migration by vascular endothelial growth factor signaling pathway (GO:0038089)	1/8	0.14054	0.573622	7.49351	14.7043	HSPB1
positive regulation of dendritic cell cytokine production (GO:0002732)	1/8	0.14054	0.573622	7.49351	14.7043	SCIMP
positive regulation of epithelial cell proliferation involved in wound healing (GO:0060054)	1/8	0.14054	0.573622	7.49351	14.7043	JAML
positive regulation of glial cell migration (GO:1903977)	1/8	0.14054	0.573622	7.49351	14.7043	P2RX4
positive regulation of melanin biosynthetic process (GO:0048023)	1/8	0.14054	0.573622	7.49351	14.7043	ZEB2
positive regulation of myotube differentiation (GO:0010831)	1/8	0.14054	0.573622	7.49351	14.7043	MMP14
positive regulation of neuron projection arborization (GO:0150012)	1/8	0.14054	0.573622	7.49351	14.7043	WNT5A
positive regulation of protein localization to early endosome (GO:1902966)	1/8	0.14054	0.573622	7.49351	14.7043	DTX3L
positive regulation of protein localization to endosome (GO:1905668)	1/8	0.14054	0.573622	7.49351	14.7043	DTX3L
positive regulation of secondary metabolite biosynthetic process (GO:1900378)	1/8	0.14054	0.573622	7.49351	14.7043	ZEB2
postsynapse organization (GO:0099173)	1/8	0.14054	0.573622	7.49351	14.7043	WNT5A
progesterone receptor signaling pathway (GO:0050847)	1/8	0.14054	0.573622	7.49351	14.7043	SRC
protein depalmitoylation (GO:0002084)	1/8	0.14054	0.573622	7.49351	14.7043	ABHD17C
wound healing (GO:0042060)	3/70	0.143963	0.573622	2.35412	4.56275	JAML;WNT5A;CFLAR
inorganic cation transmembrane transport (GO:0098662)	8/274	0.144741	0.573622	1.58645	3.0663	P2RX4;KCNH8;SCN8A;SLC9A9;KCNA3;ATP2B4;KCNN4;HCN2
apoptotic process (GO:0006915)	7/231	0.144856	0.573622	1.6475	3.183	CASP7;HIP1;DAPK2;MAGI3;CFLAR;IFIT2;BBC3
endoderm formation (GO:0001706)	2/36	0.145978	0.573622	3.08958	5.94527	MMP14;DUSP1
establishment of protein localization to plasma membrane (GO:0061951)	2/36	0.145978	0.573622	3.08958	5.94527	RAB26;SPTBN1
retina homeostasis (GO:0001895)	2/36	0.145978	0.573622	3.08958	5.94527	AZGP1;HSPB1
Wnt signaling pathway, calcium modulating pathway (GO:0007223)	2/36	0.145978	0.573622	3.08958	5.94527	FZD2;WNT5A
positive regulation of cytokine-mediated signaling pathway (GO:0001961)	2/36	0.145978	0.573622	3.08958	5.94527	WNT5A;PARP9
positive regulation of innate immune response (GO:0045089)	2/36	0.145978	0.573622	3.08958	5.94527	WNT5A;IFI35
positive regulation of T cell mediated immunity (GO:0002711)	2/36	0.145978	0.573622	3.08958	5.94527	AZGP1;CD1C
regulation of cell migration (GO:0030334)	11/408	0.146739	0.573622	1.46364	2.80888	SEMA6B;NTNG2;MMP14;TCAF1;HACE1;PLXND1;SRC;KIF14;LGR6;SRCIN1;IGF1R
gland development (GO:0048732)	3/71	0.148358	0.573622	2.31938	4.42567	TG;NOTCH4;HESX1
negative regulation of neuron apoptotic process (GO:0043524)	3/71	0.148358	0.573622	2.31938	4.42567	KIF14;TYRO3;NFATC4
phosphatidylinositol-mediated signaling (GO:0048015)	3/71	0.148358	0.573622	2.31938	4.42567	TYRO3;GAB2;IGF1R
positive regulation of cellular protein localization (GO:1903829)	3/71	0.148358	0.573622	2.31938	4.42567	CDT1;DTX3L;PARP9
cellular response to organic cyclic compound (GO:0071407)	5/150	0.15179	0.573622	1.81547	3.42262	CASP7;P2RX4;FES;ABCB4;HCN2
anterograde axonal transport (GO:0008089)	2/37	0.152505	0.573622	3.00115	5.64383	KIF5A;HSPB1
regulation of vascular associated smooth muscle cell proliferation (GO:1904705)	2/37	0.152505	0.573622	3.00115	5.64383	CDKN1B;FOXJ2
positive regulation of cytokinesis (GO:0032467)	2/37	0.152505	0.573622	3.00115	5.64383	KIF14;AURKB
cytoskeleton-dependent cytokinesis (GO:0061640)	3/72	0.152797	0.573622	2.28565	4.29393	KIF20A;AURKB;SPTBN1
cellular response to oxygen-containing compound (GO:1901701)	9/323	0.154994	0.573622	1.5123	2.81948	P2RX4;PTK7;FES;ABCB4;WNT5A;NEURL1;ATP2B4;VIM;HCN2
acid secretion (GO:0046717)	1/9	0.156661	0.573622	6.55648	12.1536	ABCB4
quaternary ammonium group transport (GO:0015697)	1/9	0.156661	0.573622	6.55648	12.1536	SLC25A29
anoikis (GO:0043276)	1/9	0.156661	0.573622	6.55648	12.1536	DAPK2
basement membrane assembly (GO:0070831)	1/9	0.156661	0.573622	6.55648	12.1536	NTNG2
bone cell development (GO:0098751)	1/9	0.156661	0.573622	6.55648	12.1536	SRC
bone resorption (GO:0045453)	1/9	0.156661	0.573622	6.55648	12.1536	SRC
regulation of cell adhesion molecule production (GO:0060353)	1/9	0.156661	0.573622	6.55648	12.1536	NOTCH4
regulation of endothelial cell differentiation (GO:0045601)	1/9	0.156661	0.573622	6.55648	12.1536	NOTCH4
cellular response to muramyl dipeptide (GO:0071225)	1/9	0.156661	0.573622	6.55648	12.1536	VIM
regulation of leukocyte degranulation (GO:0043300)	1/9	0.156661	0.573622	6.55648	12.1536	FES
regulation of lipid transport (GO:0032368)	1/9	0.156661	0.573622	6.55648	12.1536	LRP1
collagen-activated signaling pathway (GO:0038065)	1/9	0.156661	0.573622	6.55648	12.1536	UBASH3B
endothelial cell chemotaxis (GO:0035767)	1/9	0.156661	0.573622	6.55648	12.1536	PLEKHG5
estrogen biosynthetic process (GO:0006703)	1/9	0.156661	0.573622	6.55648	12.1536	HSD17B14
regulation of transmembrane transporter activity (GO:0022898)	1/9	0.156661	0.573622	6.55648	12.1536	PIM1
glucosamine-containing compound catabolic process (GO:1901072)	1/9	0.156661	0.573622	6.55648	12.1536	CHI3L2
glycerolipid biosynthetic process (GO:0045017)	1/9	0.156661	0.573622	6.55648	12.1536	CPNE7
regulation of Wnt signaling pathway, planar cell polarity pathway (GO:2000095)	1/9	0.156661	0.573622	6.55648	12.1536	PLEKHA4
histone phosphorylation (GO:0016572)	1/9	0.156661	0.573622	6.55648	12.1536	CCNA2
response to vitamin (GO:0033273)	1/9	0.156661	0.573622	6.55648	12.1536	AQP3
intestinal epithelial cell differentiation (GO:0060575)	1/9	0.156661	0.573622	6.55648	12.1536	SRC
semaphorin-plexin signaling pathway involved in axon guidance (GO:1902287)	1/9	0.156661	0.573622	6.55648	12.1536	PLXND1
ketone body biosynthetic process (GO:0046951)	1/9	0.156661	0.573622	6.55648	12.1536	BDH2
mesodermal cell differentiation (GO:0048333)	1/9	0.156661	0.573622	6.55648	12.1536	ITGB4
negative regulation of bone resorption (GO:0045779)	1/9	0.156661	0.573622	6.55648	12.1536	UBASH3B
negative regulation of leukocyte degranulation (GO:0043301)	1/9	0.156661	0.573622	6.55648	12.1536	CD84
negative regulation of nitric oxide biosynthetic process (GO:0045019)	1/9	0.156661	0.573622	6.55648	12.1536	ATP2B4
negative regulation of nitric oxide metabolic process (GO:1904406)	1/9	0.156661	0.573622	6.55648	12.1536	ATP2B4
neuronal ion channel clustering (GO:0045161)	1/9	0.156661	0.573622	6.55648	12.1536	SPTBN4
organic acid catabolic process (GO:0016054)	1/9	0.156661	0.573622	6.55648	12.1536	CTH
organic cyclic compound catabolic process (GO:1901361)	1/9	0.156661	0.573622	6.55648	12.1536	HSD17B14
peroxisome fission (GO:0016559)	1/9	0.156661	0.573622	6.55648	12.1536	PEX11A
phenol-containing compound biosynthetic process (GO:0046189)	1/9	0.156661	0.573622	6.55648	12.1536	MOXD1
positive regulation of B cell differentiation (GO:0045579)	1/9	0.156661	0.573622	6.55648	12.1536	MMP14
positive regulation of macrophage cytokine production (GO:0060907)	1/9	0.156661	0.573622	6.55648	12.1536	WNT5A
positive regulation of mast cell degranulation (GO:0043306)	1/9	0.156661	0.573622	6.55648	12.1536	GAB2
positive regulation of protein kinase C signaling (GO:0090037)	1/9	0.156661	0.573622	6.55648	12.1536	WNT5A
positive regulation of sequestering of triglyceride (GO:0010890)	1/9	0.156661	0.573622	6.55648	12.1536	PLIN2
positive regulation of synapse maturation (GO:0090129)	1/9	0.156661	0.573622	6.55648	12.1536	NEURL1
regulation of actin filament-based process (GO:0032970)	3/73	0.157277	0.573622	2.25288	4.16726	LRP1;CELSR1;IQGAP3
actin-myosin filament sliding (GO:0033275)	2/38	0.159089	0.573622	2.91763	5.36347	MYBPC1;VIM
muscle filament sliding (GO:0030049)	2/38	0.159089	0.573622	2.91763	5.36347	MYBPC1;VIM
negative regulation of innate immune response (GO:0045824)	2/38	0.159089	0.573622	2.91763	5.36347	DHX58;TYRO3
positive regulation of potassium ion transport (GO:0043268)	2/38	0.159089	0.573622	2.91763	5.36347	GABBR1;KCNN4
positive regulation of production of molecular mediator of immune response (GO:0002702)	2/38	0.159089	0.573622	2.91763	5.36347	WNT5A;SCIMP
regulation of cytoskeleton organization (GO:0051493)	4/112	0.159243	0.573622	1.94839	3.57982	LRP1;CELSR1;IQGAP3;SORBS3
regulation of apoptotic process (GO:0042981)	18/742	0.160437	0.573622	1.31629	2.40861	HRK;FCMR;HIP1;SRC;DAPK2;PLEKHG5;WNT5A;KIF14;HSPB1;NLRC4;CFLAR;CD3E;IFIT2;IGF1R;MLLT11;DDAH2;NEURL1;PIM1
DNA damage response, signal transduction by p53 class mediator (GO:0030330)	3/74	0.161797	0.573622	2.22104	4.04542	CDKN1B;CDC25C;E2F8
positive regulation of protein kinase activity (GO:0045860)	5/154	0.16378	0.573622	1.76637	3.19577	SRC;KIF14;PARP16;LCP2;SRCIN1
protein monoubiquitination (GO:0006513)	2/39	0.165723	0.573622	2.83863	5.10226	DTX3L;NEURL1
positive regulation of nucleic acid-templated transcription (GO:1903508)	13/511	0.165785	0.573622	1.37928	2.47866	FZD2;DTX3L;NOTCH4;WNT5A;MYRFL;GLI1;PARP9;GDF7;GLIS2;MLLT11;PSRC1;NFIB;MYB
positive regulation of NF-kappaB transcription factor activity (GO:0051092)	5/155	0.166835	0.573622	1.7545	3.14188	RTKN2;WNT5A;TNFRSF11A;NLRC4;CFLAR
regulation of signal transduction (GO:0009966)	6/198	0.169004	0.573622	1.64575	2.92587	UBASH3B;SRC;RGS12;IGFBP6;CD3E;GLI1
regulation of cell differentiation (GO:0045595)	5/156	0.169913	0.573622	1.7428	3.08905	HEMGN;FES;NOTCH4;GNB3;MBOAT2
calcium ion transport (GO:0006816)	4/115	0.170072	0.573622	1.89544	3.35783	CRACR2B;P2RX4;ATP2B4;KCNN4
cell morphogenesis involved in neuron differentiation (GO:0048667)	3/76	0.170953	0.573622	2.15996	3.81529	SPTBN4;NTNG2;CDHR1
regulation of microtubule polymerization (GO:0031113)	2/40	0.172406	0.573622	2.76379	4.85849	PSRC1;FES
regulation of sodium ion transmembrane transporter activity (GO:2000649)	2/40	0.172406	0.573622	2.76379	4.85849	FGF14;WNK2
sulfur compound catabolic process (GO:0044273)	2/40	0.172406	0.573622	2.76379	4.85849	CTH;CHAC1
synaptic vesicle exocytosis (GO:0016079)	2/40	0.172406	0.573622	2.76379	4.85849	RIMS2;CPLX1
positive regulation of double-strand break repair (GO:2000781)	2/40	0.172406	0.573622	2.76379	4.85849	DTX3L;PARP9
protein poly-ADP-ribosylation (GO:0070212)	1/10	0.172481	0.573622	5.82769	10.242	PARP9
apical protein localization (GO:0045176)	1/10	0.172481	0.573622	5.82769	10.242	CELSR1
arginine metabolic process (GO:0006525)	1/10	0.172481	0.573622	5.82769	10.242	DDAH2
cellular biogenic amine catabolic process (GO:0042402)	1/10	0.172481	0.573622	5.82769	10.242	CHDH
regulation of DNA damage checkpoint (GO:2000001)	1/10	0.172481	0.573622	5.82769	10.242	WDR76
cellular response to acetylcholine (GO:1905145)	1/10	0.172481	0.573622	5.82769	10.242	ATP2B4
chloride ion homeostasis (GO:0055064)	1/10	0.172481	0.573622	5.82769	10.242	SLC12A5
regulation of mast cell activation (GO:0033003)	1/10	0.172481	0.573622	5.82769	10.242	CD84
regulation of neutrophil migration (GO:1902622)	1/10	0.172481	0.573622	5.82769	10.242	MPP1
regulation of phospholipid metabolic process (GO:1903725)	1/10	0.172481	0.573622	5.82769	10.242	GNB3
regulation of store-operated calcium entry (GO:2001256)	1/10	0.172481	0.573622	5.82769	10.242	CD84
histone H2B ubiquitination (GO:0033523)	1/10	0.172481	0.573622	5.82769	10.242	DTX3L
lipoprotein transport (GO:0042953)	1/10	0.172481	0.573622	5.82769	10.242	LRP1
sulfur amino acid catabolic process (GO:0000098)	1/10	0.172481	0.573622	5.82769	10.242	CTH
Wnt signaling pathway involved in midbrain dopaminergic neuron differentiation (GO:1904953)	1/10	0.172481	0.573622	5.82769	10.242	WNT5A
monovalent inorganic anion homeostasis (GO:0055083)	1/10	0.172481	0.573622	5.82769	10.242	SLC12A5
myelin maintenance (GO:0043217)	1/10	0.172481	0.573622	5.82769	10.242	PRX
negative regulation of cell-cell adhesion mediated by cadherin (GO:2000048)	1/10	0.172481	0.573622	5.82769	10.242	NOTCH4
negative regulation of lymphocyte apoptotic process (GO:0070229)	1/10	0.172481	0.573622	5.82769	10.242	AURKB
negative regulation of telomerase activity (GO:0051974)	1/10	0.172481	0.573622	5.82769	10.242	SRC
negative regulation of viral-induced cytoplasmic pattern recognition receptor signaling pathway (GO:0039532)	1/10	0.172481	0.573622	5.82769	10.242	DHX58
positive regulation of monocyte differentiation (GO:0045657)	1/10	0.172481	0.573622	5.82769	10.242	FES
positive regulation of RIG-I signaling pathway (GO:1900246)	1/10	0.172481	0.573622	5.82769	10.242	DHX58
regulation of protein-containing complex assembly (GO:0043254)	4/116	0.173738	0.573622	1.87842	3.28762	HRK;CDT1;SRC;FNIP2
negative regulation of cell population proliferation (GO:0008285)	10/379	0.176635	0.573622	1.42971	2.47864	BTG4;AZGP1;CDKN1B;FABP6;WNK2;WNT5A;NEURL1;IFI35;IGFBP6;NUDT6
positive regulation of cell projection organization (GO:0031346)	4/117	0.177431	0.573622	1.8617	3.2192	PLXND1;FES;PTK7;WNT5A
regulation of cell development (GO:0060284)	2/41	0.179131	0.573622	2.69279	4.63062	HES7;ADGRA2
sensory perception of bitter taste (GO:0050913)	2/41	0.179131	0.573622	2.69279	4.63062	CALHM1;AZGP1
positive regulation of cation transmembrane transport (GO:1904064)	2/41	0.179131	0.573622	2.69279	4.63062	GABBR1;KCNN4
negative regulation of cellular process (GO:0048523)	14/566	0.179233	0.573622	1.33999	2.30353	BTG4;CDKN1B;PLXND1;DUSP1;NOTCH4;PARP16;IFI35;NUDT6;AZGP1;PSRC1;FABP6;WNK2;NEURL1;IGFBP6
negative regulation of apoptotic signaling pathway (GO:2001234)	3/78	0.180253	0.573622	2.10215	3.60181	SRC;RTKN2;CFLAR
regulation of protein binding (GO:0043393)	4/118	0.18115	0.573622	1.84527	3.15252	DTX3L;LRP1;AURKB;IFIT2
positive regulation of protein-containing complex assembly (GO:0031334)	4/118	0.18115	0.573622	1.84527	3.15252	HRK;CDT1;SRC;FNIP2
positive regulation of cell population proliferation (GO:0008284)	12/474	0.18188	0.573622	1.37119	2.33706	MEIS1;RTKN2;WNT5A;KIF14;PIM1;FLT3LG;TET1;IL5RA;GAB2;TNFRSF11A;GLI1;IGF1R
positive regulation of cysteine-type endopeptidase activity involved in apoptotic process (GO:0043280)	4/119	0.184896	0.573622	1.82913	3.08751	HIP1;NLRC4;CFLAR;BBC3
axon development (GO:0061564)	3/79	0.184954	0.573622	2.07438	3.50083	SPTBN4;NTNG2;VASH2
regulation of ion transport (GO:0043269)	3/79	0.184954	0.573622	2.07438	3.50083	SPTBN4;CALHM1;P2RX4
calcium ion transmembrane import into cytosol (GO:0097553)	2/42	0.185896	0.573622	2.62534	4.41731	ATP2B4;GRIN2B
ceramide biosynthetic process (GO:0046513)	2/42	0.185896	0.573622	2.62534	4.41731	B3GALT4;TLCD3B
regulation of nervous system development (GO:0051960)	2/42	0.185896	0.573622	2.62534	4.41731	HES7;KIF14
positive regulation of protein tyrosine kinase activity (GO:0061098)	2/42	0.185896	0.573622	2.62534	4.41731	SRC;SRCIN1
potassium ion import across plasma membrane (GO:1990573)	2/42	0.185896	0.573622	2.62534	4.41731	SLC12A5;HCN2
calcineurin-NFAT signaling cascade (GO:0033173)	1/11	0.188004	0.573622	5.24465	8.76534	NFATC4
carnitine shuttle (GO:0006853)	1/11	0.188004	0.573622	5.24465	8.76534	CPT1A
regulation of cytoplasmic transport (GO:1903649)	1/11	0.188004	0.573622	5.24465	8.76534	SRC
cell proliferation in forebrain (GO:0021846)	1/11	0.188004	0.573622	5.24465	8.76534	KIF14
regulation of lamellipodium morphogenesis (GO:2000392)	1/11	0.188004	0.573622	5.24465	8.76534	SRC
regulation of long-term neuronal synaptic plasticity (GO:0048169)	1/11	0.188004	0.573622	5.24465	8.76534	NEURL1
regulation of mast cell activation involved in immune response (GO:0033006)	1/11	0.188004	0.573622	5.24465	8.76534	FES
regulation of melanin biosynthetic process (GO:0048021)	1/11	0.188004	0.573622	5.24465	8.76534	ZEB2
regulation of mesenchymal cell proliferation (GO:0010464)	1/11	0.188004	0.573622	5.24465	8.76534	WNT5A
regulation of myeloid leukocyte mediated immunity (GO:0002886)	1/11	0.188004	0.573622	5.24465	8.76534	FES
regulation of phospholipase activity (GO:0010517)	1/11	0.188004	0.573622	5.24465	8.76534	LRP1
regulation of synapse maturation (GO:0090128)	1/11	0.188004	0.573622	5.24465	8.76534	NEURL1
glutathione biosynthetic process (GO:0006750)	1/11	0.188004	0.573622	5.24465	8.76534	CHAC1
hematopoietic stem cell proliferation (GO:0071425)	1/11	0.188004	0.573622	5.24465	8.76534	WNT5A
rhodopsin mediated signaling pathway (GO:0016056)	1/11	0.188004	0.573622	5.24465	8.76534	CNGA1
inhibitory synapse assembly (GO:1904862)	1/11	0.188004	0.573622	5.24465	8.76534	WNT5A
insulin-like growth factor receptor signaling pathway (GO:0048009)	1/11	0.188004	0.573622	5.24465	8.76534	IGF1R
ketone body metabolic process (GO:1902224)	1/11	0.188004	0.573622	5.24465	8.76534	BDH2
lipoprotein catabolic process (GO:0042159)	1/11	0.188004	0.573622	5.24465	8.76534	ABHD17C
lipoprotein localization (GO:0044872)	1/11	0.188004	0.573622	5.24465	8.76534	LRP1
synaptic vesicle transport (GO:0048489)	1/11	0.188004	0.573622	5.24465	8.76534	KIF5A
tetrahydrobiopterin metabolic process (GO:0046146)	1/11	0.188004	0.573622	5.24465	8.76534	PRKG2
midbrain dopaminergic neuron differentiation (GO:1904948)	1/11	0.188004	0.573622	5.24465	8.76534	WNT5A
miRNA mediated inhibition of translation (GO:0035278)	1/11	0.188004	0.573622	5.24465	8.76534	NOTCH4
negative regulation of bone remodeling (GO:0046851)	1/11	0.188004	0.573622	5.24465	8.76534	UBASH3B
negative regulation of nuclear division (GO:0051784)	1/11	0.188004	0.573622	5.24465	8.76534	FBXO43
negative regulation of platelet-derived growth factor receptor signaling pathway (GO:0010642)	1/11	0.188004	0.573622	5.24465	8.76534	LRP1
negative regulation of protein maturation (GO:1903318)	1/11	0.188004	0.573622	5.24465	8.76534	CHAC1
negative regulation of sprouting angiogenesis (GO:1903671)	1/11	0.188004	0.573622	5.24465	8.76534	E2F2
negative regulation of translation, ncRNA-mediated (GO:0040033)	1/11	0.188004	0.573622	5.24465	8.76534	NOTCH4
positive regulation of bone resorption (GO:0045780)	1/11	0.188004	0.573622	5.24465	8.76534	TNFRSF11A
positive regulation of integrin activation (GO:0033625)	1/11	0.188004	0.573622	5.24465	8.76534	SRC
positive regulation of lipid localization (GO:1905954)	1/11	0.188004	0.573622	5.24465	8.76534	LRP1
positive regulation of non-canonical Wnt signaling pathway (GO:2000052)	1/11	0.188004	0.573622	5.24465	8.76534	PLEKHA4
positive regulation of phospholipid transport (GO:2001140)	1/11	0.188004	0.573622	5.24465	8.76534	ABCB4
postsynapse assembly (GO:0099068)	1/11	0.188004	0.573622	5.24465	8.76534	WNT5A
regulation of cell-cell adhesion (GO:0022407)	2/43	0.192696	0.573622	2.56117	4.21733	SRC;ADA
cellular response to retinoic acid (GO:0071300)	2/43	0.192696	0.573622	2.56117	4.21733	PTK7;WNT5A
negative regulation of type I interferon production (GO:0032480)	2/43	0.192696	0.573622	2.56117	4.21733	DHX58;UBE2L6
positive regulation of leukocyte mediated cytotoxicity (GO:0001912)	2/43	0.192696	0.573622	2.56117	4.21733	AZGP1;CD1C
regulation of protein kinase B signaling (GO:0051896)	6/207	0.194078	0.573622	1.57133	2.57619	HIP1;P2RX4;SRC;FLT3LG;GAB2;IGF1R
response to amyloid-beta (GO:1904645)	2/44	0.199528	0.573622	2.50006	4.02961	LRP1;IGF1R
metal ion homeostasis (GO:0055065)	2/44	0.199528	0.573622	2.50006	4.02961	SLC12A5;TESMIN
neurotransmitter secretion (GO:0007269)	2/44	0.199528	0.573622	2.50006	4.02961	RIMS2;CPLX1
positive regulation of cell division (GO:0051781)	2/44	0.199528	0.573622	2.50006	4.02961	KIF14;AURKB
negative regulation of apoptotic process (GO:0043066)	12/485	0.202021	0.573622	1.33853	2.14082	FCMR;DDAH2;SRC;LAMP3;WNT5A;TYRO3;KIF14;PIM1;HSPB1;CFLAR;NFATC4;IGF1R
purine nucleotide biosynthetic process (GO:0006164)	1/12	0.203238	0.573622	4.76762	7.59663	ADA
ATP transport (GO:0015867)	1/12	0.203238	0.573622	4.76762	7.59663	CALHM1
attachment of mitotic spindle microtubules to kinetochore (GO:0051315)	1/12	0.203238	0.573622	4.76762	7.59663	CDT1
regulation of B cell apoptotic process (GO:0002902)	1/12	0.203238	0.573622	4.76762	7.59663	AURKB
calcineurin-mediated signaling (GO:0097720)	1/12	0.203238	0.573622	4.76762	7.59663	NFATC4
calcium ion-regulated exocytosis of neurotransmitter (GO:0048791)	1/12	0.203238	0.573622	4.76762	7.59663	RIMS2
carnitine metabolic process (GO:0009437)	1/12	0.203238	0.573622	4.76762	7.59663	CPT1A
catecholamine biosynthetic process (GO:0042423)	1/12	0.203238	0.573622	4.76762	7.59663	MOXD1
regulation of DNA-dependent DNA replication (GO:0090329)	1/12	0.203238	0.573622	4.76762	7.59663	CDT1
regulation of feeding behavior (GO:0060259)	1/12	0.203238	0.573622	4.76762	7.59663	GNB3
regulation of hemopoiesis (GO:1903706)	1/12	0.203238	0.573622	4.76762	7.59663	GFI1B
regulation of histone H3-K9 methylation (GO:0051570)	1/12	0.203238	0.573622	4.76762	7.59663	MYB
regulation of myoblast fusion (GO:1901739)	1/12	0.203238	0.573622	4.76762	7.59663	CFLAR
regulation of sensory perception (GO:0051931)	1/12	0.203238	0.573622	4.76762	7.59663	ACP3
regulation of sequestering of calcium ion (GO:0051282)	1/12	0.203238	0.573622	4.76762	7.59663	UBASH3B
exit from mitosis (GO:0010458)	1/12	0.203238	0.573622	4.76762	7.59663	UBE2C
hemidesmosome assembly (GO:0031581)	1/12	0.203238	0.573622	4.76762	7.59663	ITGB4
homocysteine metabolic process (GO:0050667)	1/12	0.203238	0.573622	4.76762	7.59663	CTH
sensory perception of taste (GO:0050909)	1/12	0.203238	0.573622	4.76762	7.59663	CALHM1
serine family amino acid biosynthetic process (GO:0009070)	1/12	0.203238	0.573622	4.76762	7.59663	CTH
magnesium ion transport (GO:0015693)	1/12	0.203238	0.573622	4.76762	7.59663	NIPAL2
thyroid hormone generation (GO:0006590)	1/12	0.203238	0.573622	4.76762	7.59663	TG
toll-like receptor 3 signaling pathway (GO:0034138)	1/12	0.203238	0.573622	4.76762	7.59663	SCIMP
morphogenesis of a polarized epithelium (GO:0001738)	1/12	0.203238	0.573622	4.76762	7.59663	CELSR1
negative regulation of calcineurin-mediated signaling (GO:0106057)	1/12	0.203238	0.573622	4.76762	7.59663	ATP2B4
negative regulation of calcineurin-NFAT signaling cascade (GO:0070885)	1/12	0.203238	0.573622	4.76762	7.59663	ATP2B4
negative regulation of cellular response to vascular endothelial growth factor stimulus (GO:1902548)	1/12	0.203238	0.573622	4.76762	7.59663	ATP2B4
negative regulation of heart contraction (GO:0045822)	1/12	0.203238	0.573622	4.76762	7.59663	SPTBN4
negative regulation of leukocyte chemotaxis (GO:0002689)	1/12	0.203238	0.573622	4.76762	7.59663	DUSP1
poly-N-acetyllactosamine biosynthetic process (GO:0030311)	1/12	0.203238	0.573622	4.76762	7.59663	B3GNT7
polyol transport (GO:0015791)	1/12	0.203238	0.573622	4.76762	7.59663	AQP3
positive regulation of cellular senescence (GO:2000774)	1/12	0.203238	0.573622	4.76762	7.59663	CGAS
positive regulation of leukocyte proliferation (GO:0070665)	1/12	0.203238	0.573622	4.76762	7.59663	IL5RA
positive regulation of protein maturation (GO:1903319)	1/12	0.203238	0.573622	4.76762	7.59663	NLRC4
positive regulation of sodium ion transmembrane transport (GO:1902307)	1/12	0.203238	0.573622	4.76762	7.59663	WNK2
positive regulation of ubiquitin protein ligase activity (GO:1904668)	1/12	0.203238	0.573622	4.76762	7.59663	UBE2C
presynapse organization (GO:0099172)	1/12	0.203238	0.573622	4.76762	7.59663	WNT5A
protein auto-ADP-ribosylation (GO:0070213)	1/12	0.203238	0.573622	4.76762	7.59663	PARP16
protein localization to condensed chromosome (GO:1903083)	1/12	0.203238	0.573622	4.76762	7.59663	AURKB
regulation of interleukin-1 beta production (GO:0032651)	3/83	0.204064	0.573622	1.97026	3.13138	WNT5A;HSPB1;NLRC4
glycoprotein biosynthetic process (GO:0009101)	3/83	0.204064	0.573622	1.97026	3.13138	B3GNT7;B3GNT5;B3GALT4
amino acid transmembrane transport (GO:0003333)	2/45	0.206388	0.573622	2.4418	3.85315	TSPO2;SLC7A11
regulation of pri-miRNA transcription by RNA polymerase II (GO:1902893)	2/45	0.206388	0.573622	2.4418	3.85315	NFIB;NFATC4
microtubule bundle formation (GO:0001578)	2/45	0.206388	0.573622	2.4418	3.85315	PSRC1;KIF20A
positive regulation of chemotaxis (GO:0050921)	2/45	0.206388	0.573622	2.4418	3.85315	P2RX4;HSPB1
circulatory system development (GO:0072359)	4/126	0.211781	0.573622	1.72357	2.67532	CDKN1B;NOTCH4;CRIP1;POU6F1
regulation of telomerase activity (GO:0051972)	2/46	0.213273	0.573622	2.38618	3.68708	SRC;AURKB
positive regulation of response to stimulus (GO:0048584)	2/46	0.213273	0.573622	2.38618	3.68708	WNT5A;CGAS
Wnt signaling pathway, planar cell polarity pathway (GO:0060071)	3/85	0.213785	0.573622	1.92201	2.96525	FZD2;WNT5A;CELSR1
negative regulation of transcription by RNA polymerase II (GO:0000122)	16/684	0.216017	0.573622	1.26479	1.93816	NOTCH4;AEBP1;PARP9;AURKB;NFATC4;POU6F1;GLIS2;ZEB2;GFI1B;NFIB;MYB;ZNF219;HESX1;FNIP2;JDP2;E2F8
pteridine-containing compound metabolic process (GO:0042558)	1/13	0.218186	0.573622	4.3701	6.65307	PRKG2
purine-containing compound salvage (GO:0043101)	1/13	0.218186	0.573622	4.3701	6.65307	ADA
cellular component maintenance (GO:0043954)	1/13	0.218186	0.573622	4.3701	6.65307	IGF1R
central nervous system neuron axonogenesis (GO:0021955)	1/13	0.218186	0.573622	4.3701	6.65307	SPTBN4
regulation of mitotic cell cycle spindle assembly checkpoint (GO:0090266)	1/13	0.218186	0.573622	4.3701	6.65307	DUSP1
embryonic hemopoiesis (GO:0035162)	1/13	0.218186	0.573622	4.3701	6.65307	FLT3LG
entry into host (GO:0044409)	1/13	0.218186	0.573622	4.3701	6.65307	SRC
relaxation of cardiac muscle (GO:0055119)	1/13	0.218186	0.573622	4.3701	6.65307	P2RX4
response to muramyl dipeptide (GO:0032495)	1/13	0.218186	0.573622	4.3701	6.65307	VIM
response to UV-B (GO:0010224)	1/13	0.218186	0.573622	4.3701	6.65307	CRIP1
semaphorin-plexin signaling pathway involved in neuron projection guidance (GO:1902285)	1/13	0.218186	0.573622	4.3701	6.65307	PLXND1
intracellular sterol transport (GO:0032366)	1/13	0.218186	0.573622	4.3701	6.65307	TSPO2
intraciliary retrograde transport (GO:0035721)	1/13	0.218186	0.573622	4.3701	6.65307	CILK1
kinetochore organization (GO:0051383)	1/13	0.218186	0.573622	4.3701	6.65307	CDT1
macrophage activation involved in immune response (GO:0002281)	1/13	0.218186	0.573622	4.3701	6.65307	IFI35
synaptic vesicle localization (GO:0097479)	1/13	0.218186	0.573622	4.3701	6.65307	KIF5A
myelination in peripheral nervous system (GO:0022011)	1/13	0.218186	0.573622	4.3701	6.65307	PRX
negative regulation of gluconeogenesis (GO:0045721)	1/13	0.218186	0.573622	4.3701	6.65307	ERFE
negative regulation of mononuclear cell migration (GO:0071676)	1/13	0.218186	0.573622	4.3701	6.65307	DUSP1
pathway-restricted SMAD protein phosphorylation (GO:0060389)	1/13	0.218186	0.573622	4.3701	6.65307	GDF7
plasma membrane tubulation (GO:0097320)	1/13	0.218186	0.573622	4.3701	6.65307	PACSIN3
poly-N-acetyllactosamine metabolic process (GO:0030309)	1/13	0.218186	0.573622	4.3701	6.65307	B3GNT7
positive regulation of calcium-mediated signaling (GO:0050850)	1/13	0.218186	0.573622	4.3701	6.65307	P2RX4
positive regulation of cell aging (GO:0090343)	1/13	0.218186	0.573622	4.3701	6.65307	CGAS
positive regulation of insulin receptor signaling pathway (GO:0046628)	1/13	0.218186	0.573622	4.3701	6.65307	ERFE
positive regulation of transporter activity (GO:0032411)	1/13	0.218186	0.573622	4.3701	6.65307	SYNGR3
protein heterotetramerization (GO:0051290)	1/13	0.218186	0.573622	4.3701	6.65307	GRIN2B
regulation of neuron death (GO:1901214)	3/86	0.218682	0.573622	1.89876	2.88637	WNT5A;KIF14;GRIN2B
regulation of Ras protein signal transduction (GO:0046578)	3/86	0.218682	0.573622	1.89876	2.88637	RASGRF1;KIF14;KBTBD7
positive regulation of endothelial cell migration (GO:0010595)	3/86	0.218682	0.573622	1.89876	2.88637	P2RX4;WNT5A;HSPB1
regulation of protein localization to nucleus (GO:1900180)	2/47	0.220179	0.573622	2.33304	3.53061	DTX3L;PARP9
positive regulation of neuron death (GO:1901216)	2/47	0.220179	0.573622	2.33304	3.53061	WNT5A;GRIN2B
calcium ion transmembrane transport (GO:0070588)	3/87	0.223603	0.573622	1.87606	2.81011	P2RX4;ATP2B4;GRIN2B
sodium ion transmembrane transport (GO:0035725)	3/87	0.223603	0.573622	1.87606	2.81011	SCN8A;SLC9A9;HCN2
negative regulation of angiogenesis (GO:0016525)	3/87	0.223603	0.573622	1.87606	2.81011	ATP2B4;FOXJ2;E2F2
Golgi to plasma membrane transport (GO:0006893)	2/48	0.227104	0.573622	2.2822	3.38301	RAB26;SPTBN1
negative regulation of mitotic cell cycle (GO:0045930)	2/48	0.227104	0.573622	2.2822	3.38301	BTG4;CDKN1B
positive regulation of blood vessel endothelial cell migration (GO:0043536)	2/48	0.227104	0.573622	2.2822	3.38301	P2RX4;HSPB1
positive regulation of endocytosis (GO:0045807)	2/48	0.227104	0.573622	2.2822	3.38301	HIP1;LRP1
protein glycosylation (GO:0006486)	4/130	0.227611	0.573622	1.66851	2.46958	B3GNT7;B3GNT5;B3GALT4;TET1
regulation of establishment of planar polarity (GO:0090175)	3/88	0.228545	0.573622	1.85389	2.73638	FZD2;WNT5A;CELSR1
sensory perception of mechanical stimulus (GO:0050954)	3/88	0.228545	0.573622	1.85389	2.73638	SPTBN4;P2RX4;CCDC50
positive regulation of neuron projection development (GO:0010976)	3/88	0.228545	0.573622	1.85389	2.73638	FES;PTK7;WNT5A
cation transport (GO:0006812)	5/174	0.228725	0.573622	1.55573	2.29507	CALHM1;SLC25A29;SCN8A;KCNA3;KCNN4
regulation of transcription, DNA-templated (GO:0006355)	47/2244	0.229486	0.573622	1.13669	1.67311	ZNF230;ZNF571;CDKN1B;ZNF570;ONECUT2;SATB2;NOTCH4;FOXO6;MYRFL;IKZF2;GLI1;HOXA13;IKZF4;GLIS2;ZNF280D;SCML4;ZNF649;MYB;HESX1;ZNF569;E2F2;OTX1;HOXA4;PURG;E2F8;HES7;CDT1;FZD2;DTX3L;WNT5A;FOXJ2;ATP2B4;PARP9;NFATC4;POU6F1;GDF7;MLLT11;ZEB2;GFI1B;MEIS1;PSRC1;NFIB;ZNF219;TESMIN;HOXB7;ZNF157;JDP2
activation of cysteine-type endopeptidase activity (GO:0097202)	1/14	0.232854	0.573622	4.03373	5.87853	NLRC4
antigen processing and presentation of endogenous peptide antigen (GO:0002483)	1/14	0.232854	0.573622	4.03373	5.87853	AZGP1
aorta development (GO:0035904)	1/14	0.232854	0.573622	4.03373	5.87853	LRP1
regulation of cAMP-dependent protein kinase activity (GO:2000479)	1/14	0.232854	0.573622	4.03373	5.87853	ATP2B4
branching involved in blood vessel morphogenesis (GO:0001569)	1/14	0.232854	0.573622	4.03373	5.87853	NOTCH4
calcium ion import across plasma membrane (GO:0098703)	1/14	0.232854	0.573622	4.03373	5.87853	ATP2B4
regulation of cell projection organization (GO:0031344)	1/14	0.232854	0.573622	4.03373	5.87853	NTNG2
carbohydrate transport (GO:0008643)	1/14	0.232854	0.573622	4.03373	5.87853	AQP3
cellular copper ion homeostasis (GO:0006878)	1/14	0.232854	0.573622	4.03373	5.87853	MT2A
regulation of DNA methylation-dependent heterochromatin assembly (GO:0090308)	1/14	0.232854	0.573622	4.03373	5.87853	TET1
regulation of histone methylation (GO:0031060)	1/14	0.232854	0.573622	4.03373	5.87853	TET1
ceramide transport (GO:0035627)	1/14	0.232854	0.573622	4.03373	5.87853	ABCB4
regulation of macrophage cytokine production (GO:0010935)	1/14	0.232854	0.573622	4.03373	5.87853	WNT5A
covalent chromatin modification (GO:0016569)	1/14	0.232854	0.573622	4.03373	5.87853	AURKB
detection of bacterium (GO:0016045)	1/14	0.232854	0.573622	4.03373	5.87853	NLRC4
regulation of protein kinase C signaling (GO:0090036)	1/14	0.232854	0.573622	4.03373	5.87853	WNT5A
regulation of response to interferon-gamma (GO:0060330)	1/14	0.232854	0.573622	4.03373	5.87853	PARP9
regulation of sensory perception of pain (GO:0051930)	1/14	0.232854	0.573622	4.03373	5.87853	ACP3
genitalia development (GO:0048806)	1/14	0.232854	0.573622	4.03373	5.87853	WNT5A
relaxation of muscle (GO:0090075)	1/14	0.232854	0.573622	4.03373	5.87853	P2RX4
response to chemokine (GO:1990868)	1/14	0.232854	0.573622	4.03373	5.87853	DUSP1
secondary palate development (GO:0062009)	1/14	0.232854	0.573622	4.03373	5.87853	WNT5A
steroid catabolic process (GO:0006706)	1/14	0.232854	0.573622	4.03373	5.87853	HSD17B14
negative regulation of smooth muscle cell migration (GO:0014912)	1/14	0.232854	0.573622	4.03373	5.87853	LRP1
neurotransmitter biosynthetic process (GO:0042136)	1/14	0.232854	0.573622	4.03373	5.87853	MOXD1
peptidyl-serine dephosphorylation (GO:0070262)	1/14	0.232854	0.573622	4.03373	5.87853	DUSP1
positive regulation of brown fat cell differentiation (GO:0090336)	1/14	0.232854	0.573622	4.03373	5.87853	PIM1
positive regulation of cellular response to insulin stimulus (GO:1900078)	1/14	0.232854	0.573622	4.03373	5.87853	ERFE
positive regulation of insulin secretion involved in cellular response to glucose stimulus (GO:0035774)	1/14	0.232854	0.573622	4.03373	5.87853	BAIAP3
positive regulation of leukocyte degranulation (GO:0043302)	1/14	0.232854	0.573622	4.03373	5.87853	GAB2
positive regulation of protein-containing complex disassembly (GO:0043243)	1/14	0.232854	0.573622	4.03373	5.87853	IGF1R
positive regulation of sodium ion transmembrane transporter activity (GO:2000651)	1/14	0.232854	0.573622	4.03373	5.87853	WNK2
positive regulation of T cell chemotaxis (GO:0010820)	1/14	0.232854	0.573622	4.03373	5.87853	WNT5A
positive regulation of T cell receptor signaling pathway (GO:0050862)	1/14	0.232854	0.573622	4.03373	5.87853	KCNN4
positive regulation of T-helper cell differentiation (GO:0045624)	1/14	0.232854	0.573622	4.03373	5.87853	MYB
protein localization to kinetochore (GO:0034501)	1/14	0.232854	0.573622	4.03373	5.87853	AURKB
regulation of cation channel activity (GO:2001257)	3/89	0.233507	0.573622	1.83224	2.66507	FGF14;JSRP1;GRIN2B
regulation of type I interferon production (GO:0032479)	3/89	0.233507	0.573622	1.83224	2.66507	DHX58;CGAS;UBE2L6
positive regulation of inflammatory response (GO:0050729)	3/89	0.233507	0.573622	1.83224	2.66507	WNT5A;NINJ1;IFI35
regulation of stress-activated MAPK cascade (GO:0032872)	2/49	0.234044	0.573622	2.23353	3.24364	SCIMP;IGF1R
mitotic cytokinesis (GO:0000281)	2/49	0.234044	0.573622	2.23353	3.24364	KIF20A;SPTBN1
negative regulation of signal transduction (GO:0009968)	7/267	0.236335	0.573622	1.41675	2.04367	MMP14;UBASH3B;LRP1;NEURL1;TYRO3;CHAC1;GLIS2
protein polyubiquitination (GO:0000209)	8/314	0.238028	0.573622	1.37622	1.97538	HACE1;DTX3L;NHLRC4;UBE2C;FBXO2;UBE2L6;KBTBD7;FBXO32
amino acid transport (GO:0006865)	2/50	0.240996	0.573622	2.18689	3.11189	SLC25A29;SLC7A11
regulation of mitotic cell cycle (GO:0007346)	5/178	0.242541	0.573622	1.51945	2.15243	BTG4;CDKN1B;UBE2C;CDC25C;FBXO43
regulation of actin cytoskeleton organization (GO:0032956)	3/91	0.243489	0.573622	1.79041	2.52929	LRP1;CELSR1;IQGAP3
acute-phase response (GO:0006953)	1/15	0.247248	0.573622	3.74542	5.2337	APOL2
calcium ion import into cytosol (GO:1902656)	1/15	0.247248	0.573622	3.74542	5.2337	ATP2B4
cardiac myofibril assembly (GO:0055003)	1/15	0.247248	0.573622	3.74542	5.2337	NEBL
regulation of dephosphorylation (GO:0035303)	1/15	0.247248	0.573622	3.74542	5.2337	SRC
cellular response to ATP (GO:0071318)	1/15	0.247248	0.573622	3.74542	5.2337	P2RX4
cellular response to exogenous dsRNA (GO:0071360)	1/15	0.247248	0.573622	3.74542	5.2337	CGAS
regulation of extracellular matrix disassembly (GO:0010715)	1/15	0.247248	0.573622	3.74542	5.2337	LRP1
clathrin coat assembly (GO:0048268)	1/15	0.247248	0.573622	3.74542	5.2337	HIP1
contractile actin filament bundle assembly (GO:0030038)	1/15	0.247248	0.573622	3.74542	5.2337	SRC
endoderm development (GO:0007492)	1/15	0.247248	0.573622	3.74542	5.2337	DUSP1
endoplasmic reticulum tubular network organization (GO:0071786)	1/15	0.247248	0.573622	3.74542	5.2337	REEP2
regulation of sequestering of triglyceride (GO:0010889)	1/15	0.247248	0.573622	3.74542	5.2337	PLIN2
regulation of synaptic transmission, GABAergic (GO:0032228)	1/15	0.247248	0.573622	3.74542	5.2337	BAIAP3
regulation of T cell chemotaxis (GO:0010819)	1/15	0.247248	0.573622	3.74542	5.2337	WNT5A
ganglioside biosynthetic process (GO:0001574)	1/15	0.247248	0.573622	3.74542	5.2337	B3GALT4
response to ethanol (GO:0045471)	1/15	0.247248	0.573622	3.74542	5.2337	GRIN2B
intracellular cholesterol transport (GO:0032367)	1/15	0.247248	0.573622	3.74542	5.2337	TSPO2
stress fiber assembly (GO:0043149)	1/15	0.247248	0.573622	3.74542	5.2337	SRC
macrophage migration (GO:1905517)	1/15	0.247248	0.573622	3.74542	5.2337	P2RX4
T cell proliferation (GO:0042098)	1/15	0.247248	0.573622	3.74542	5.2337	BTN3A1
mitotic recombination (GO:0006312)	1/15	0.247248	0.573622	3.74542	5.2337	DMC1
negative regulation of leukocyte activation (GO:0002695)	1/15	0.247248	0.573622	3.74542	5.2337	CD84
negative regulation of protein processing (GO:0010955)	1/15	0.247248	0.573622	3.74542	5.2337	CHAC1
negative regulation of ubiquitin-protein transferase activity (GO:0051444)	1/15	0.247248	0.573622	3.74542	5.2337	DTX3L
nitric oxide biosynthetic process (GO:0006809)	1/15	0.247248	0.573622	3.74542	5.2337	DDAH2
peptidyl-tyrosine autophosphorylation (GO:0038083)	1/15	0.247248	0.573622	3.74542	5.2337	IGF1R
photoreceptor cell development (GO:0042461)	1/15	0.247248	0.573622	3.74542	5.2337	CDHR1
phototransduction, visible light (GO:0007603)	1/15	0.247248	0.573622	3.74542	5.2337	CNGA1
placenta development (GO:0001890)	1/15	0.247248	0.573622	3.74542	5.2337	E2F8
positive regulation of cell killing (GO:0031343)	1/15	0.247248	0.573622	3.74542	5.2337	WNT5A
positive regulation of histone H3-K4 methylation (GO:0051571)	1/15	0.247248	0.573622	3.74542	5.2337	MYB
positive regulation of membrane protein ectodomain proteolysis (GO:0051044)	1/15	0.247248	0.573622	3.74542	5.2337	PACSIN3
positive regulation of pattern recognition receptor signaling pathway (GO:0062208)	1/15	0.247248	0.573622	3.74542	5.2337	DHX58
positive regulation of response to cytokine stimulus (GO:0060760)	1/15	0.247248	0.573622	3.74542	5.2337	WNT5A
positive regulation of sprouting angiogenesis (GO:1903672)	1/15	0.247248	0.573622	3.74542	5.2337	S100A1
regulation of axonogenesis (GO:0050770)	2/51	0.247957	0.573622	2.14215	2.98722	PLXND1;KIF13B
regulation of protein modification process (GO:0031399)	2/51	0.247957	0.573622	2.14215	2.98722	HSPB1;FNIP2
regulation of smoothened signaling pathway (GO:0008589)	2/51	0.247957	0.573622	2.14215	2.98722	GLI1;GLIS2
inositol lipid-mediated signaling (GO:0048017)	2/51	0.247957	0.573622	2.14215	2.98722	GAB2;IGF1R
intrinsic apoptotic signaling pathway in response to DNA damage (GO:0008630)	2/51	0.247957	0.573622	2.14215	2.98722	CRIP1;FNIP2
positive regulation of cellular component biogenesis (GO:0044089)	3/92	0.248506	0.574145	1.77021	2.46464	HRK;CDT1;FNIP2
negative regulation of inflammatory response to antigenic stimulus (GO:0002862)	4/136	0.251883	0.578055	1.59218	2.19528	GPR176;GPR15;SRC;CD247
regulation of heart contraction (GO:0008016)	3/93	0.253538	0.578055	1.75045	2.40204	P2RX4;S100A1;ATP2B4
regulation of release of sequestered calcium ion into cytosol (GO:0051279)	2/52	0.254924	0.578055	2.0992	2.86916	JSRP1;UBASH3B
regulation of telomere maintenance via telomerase (GO:0032210)	2/52	0.254924	0.578055	2.0992	2.86916	SRC;AURKB
glycolipid metabolic process (GO:0006664)	2/52	0.254924	0.578055	2.0992	2.86916	GALC;B3GNT5
sprouting angiogenesis (GO:0002040)	2/52	0.254924	0.578055	2.0992	2.86916	ADGRA2;E2F8
negative regulation of cellular biosynthetic process (GO:0031327)	2/52	0.254924	0.578055	2.0992	2.86916	ATP2B4;ERFE
negative regulation of protein-containing complex assembly (GO:0031333)	2/52	0.254924	0.578055	2.0992	2.86916	SRC;KIF14
regulation of inflammatory response to antigenic stimulus (GO:0002861)	4/137	0.255981	0.578055	1.58012	2.15316	GPR176;GPR15;SRC;CD247
regulation of kinase activity (GO:0043549)	3/94	0.258585	0.578055	1.73112	2.3414	CDKN1B;TYRO3;IGF1R
regulation of amyloid-beta clearance (GO:1900221)	1/16	0.261373	0.578055	3.49554	4.69034	LRP1
basement membrane organization (GO:0071711)	1/16	0.261373	0.578055	3.49554	4.69034	NTNG2
regulation of cellular carbohydrate metabolic process (GO:0010675)	1/16	0.261373	0.578055	3.49554	4.69034	GNB3
regulation of granulocyte macrophage colony-stimulating factor production (GO:0032645)	1/16	0.261373	0.578055	3.49554	4.69034	CD84
regulation of mitotic sister chromatid separation (GO:0010965)	1/16	0.261373	0.578055	3.49554	4.69034	UBE2C
regulation of monocyte differentiation (GO:0045655)	1/16	0.261373	0.578055	3.49554	4.69034	FES
digestive tract morphogenesis (GO:0048546)	1/16	0.261373	0.578055	3.49554	4.69034	GLI1
regulation of neurotransmitter transport (GO:0051588)	1/16	0.261373	0.578055	3.49554	4.69034	CPLX1
regulation of phosphate metabolic process (GO:0019220)	1/16	0.261373	0.578055	3.49554	4.69034	GNB3
regulation of systemic arterial blood pressure (GO:0003073)	1/16	0.261373	0.578055	3.49554	4.69034	KLK1
glycosphingolipid biosynthetic process (GO:0006688)	1/16	0.261373	0.578055	3.49554	4.69034	B3GALT4
response to organophosphorus (GO:0046683)	1/16	0.261373	0.578055	3.49554	4.69034	P2RX4
retrograde axonal transport (GO:0008090)	1/16	0.261373	0.578055	3.49554	4.69034	KIF5A
serine family amino acid metabolic process (GO:0009069)	1/16	0.261373	0.578055	3.49554	4.69034	CTH
killing by host of symbiont cells (GO:0051873)	1/16	0.261373	0.578055	3.49554	4.69034	CAMP
male meiosis I (GO:0007141)	1/16	0.261373	0.578055	3.49554	4.69034	FOXJ2
negative regulation of anoikis (GO:2000811)	1/16	0.261373	0.578055	3.49554	4.69034	SRC
negative regulation of cell-substrate junction organization (GO:0150118)	1/16	0.261373	0.578055	3.49554	4.69034	SRC
negative regulation of epithelial cell differentiation (GO:0030857)	1/16	0.261373	0.578055	3.49554	4.69034	NOTCH4
negative regulation of focal adhesion assembly (GO:0051895)	1/16	0.261373	0.578055	3.49554	4.69034	SRC
nitric oxide metabolic process (GO:0046209)	1/16	0.261373	0.578055	3.49554	4.69034	DDAH2
positive regulation of collagen biosynthetic process (GO:0032967)	1/16	0.261373	0.578055	3.49554	4.69034	VIM
positive regulation of myeloid leukocyte cytokine production involved in immune response (GO:0061081)	1/16	0.261373	0.578055	3.49554	4.69034	WNT5A
epidermal cell differentiation (GO:0009913)	2/53	0.261896	0.578055	2.05793	2.75723	WNT5A;GLI1
negative regulation of cysteine-type endopeptidase activity (GO:2000117)	2/53	0.261896	0.578055	2.05793	2.75723	SRC;LAMP3
positive regulation of NIK/NF-kappaB signaling (GO:1901224)	2/53	0.261896	0.578055	2.05793	2.75723	RTKN2;IFI35
regulation of cell cycle phase transition (GO:1901987)	3/95	0.263645	0.581195	1.71222	2.28265	CDKN1B;UBE2C;ATP2B4
regulation of cellular component organization (GO:0051128)	4/139	0.264218	0.581737	1.55655	2.07174	HIP1;WNT5A;KIF14;PACSIN3
regulation of potassium ion transmembrane transport (GO:1901379)	2/54	0.268868	0.585129	2.01825	2.65104	GABBR1;KCNN4
regulation of small GTPase mediated signal transduction (GO:0051056)	4/141	0.272504	0.585129	1.53367	1.99393	ARHGAP9;SRC;PLEKHG5;RASGRF1
purine ribonucleotide transport (GO:0015868)	1/17	0.275233	0.585129	3.27691	4.22765	CALHM1
aorta morphogenesis (GO:0035909)	1/17	0.275233	0.585129	3.27691	4.22765	LRP1
regulation of cell killing (GO:0031341)	1/17	0.275233	0.585129	3.27691	4.22765	WNT5A
cellular biogenic amine biosynthetic process (GO:0042401)	1/17	0.275233	0.585129	3.27691	4.22765	MOXD1
cellular modified amino acid catabolic process (GO:0042219)	1/17	0.275233	0.585129	3.27691	4.22765	CHAC1
copper ion homeostasis (GO:0055070)	1/17	0.275233	0.585129	3.27691	4.22765	MT2A
DNA replication checkpoint signaling (GO:0000076)	1/17	0.275233	0.585129	3.27691	4.22765	CDT1
gliogenesis (GO:0042063)	1/17	0.275233	0.585129	3.27691	4.22765	NFIB
histone H2A ubiquitination (GO:0033522)	1/17	0.275233	0.585129	3.27691	4.22765	DTX3L
response to purine-containing compound (GO:0014074)	1/17	0.275233	0.585129	3.27691	4.22765	P2RX4
stabilization of membrane potential (GO:0030322)	1/17	0.275233	0.585129	3.27691	4.22765	KCNN4
membrane depolarization during cardiac muscle cell action potential (GO:0086012)	1/17	0.275233	0.585129	3.27691	4.22765	HCN2
midbody abscission (GO:0061952)	1/17	0.275233	0.585129	3.27691	4.22765	KIF20A
vasculature development (GO:0001944)	1/17	0.275233	0.585129	3.27691	4.22765	NOTCH4
negative regulation of vascular associated smooth muscle cell proliferation (GO:1904706)	1/17	0.275233	0.585129	3.27691	4.22765	CDKN1B
positive regulation of collagen metabolic process (GO:0010714)	1/17	0.275233	0.585129	3.27691	4.22765	VIM
positive regulation of cyclin-dependent protein serine/threonine kinase activity (GO:0045737)	1/17	0.275233	0.585129	3.27691	4.22765	PSRC1
positive regulation of dendrite extension (GO:1903861)	1/17	0.275233	0.585129	3.27691	4.22765	RIMS2
positive regulation of macrophage activation (GO:0043032)	1/17	0.275233	0.585129	3.27691	4.22765	WNT5A
positive regulation of telomere capping (GO:1904355)	1/17	0.275233	0.585129	3.27691	4.22765	AURKB
protein autoprocessing (GO:0016540)	1/17	0.275233	0.585129	3.27691	4.22765	MYRFL
protein heterooligomerization (GO:0051291)	1/17	0.275233	0.585129	3.27691	4.22765	GRIN2B
protein localization to chromosome, centromeric region (GO:0071459)	1/17	0.275233	0.585129	3.27691	4.22765	AURKB
negative regulation of cysteine-type endopeptidase activity involved in apoptotic process (GO:0043154)	2/55	0.27584	0.585129	1.98007	2.5502	SRC;LAMP3
Ras protein signal transduction (GO:0007265)	4/142	0.276663	0.585129	1.52248	1.95632	CCNA2;HACE1;PLEKHG5;CELSR1
antigen processing and presentation of exogenous peptide antigen via MHC class II (GO:0019886)	3/98	0.278894	0.585129	1.65789	2.117	KIF5A;KIF3C;CTSF
regulation of neuron apoptotic process (GO:0043523)	3/98	0.278894	0.585129	1.65789	2.117	TYRO3;KIF14;NFATC4
regulation of peptidyl-serine phosphorylation (GO:0033135)	3/98	0.278894	0.585129	1.65789	2.117	SPTBN4;ATP2B4;FNIP2
negative regulation of neuron death (GO:1901215)	3/98	0.278894	0.585129	1.65789	2.117	TYRO3;KIF14;NFATC4
positive regulation of defense response (GO:0031349)	3/98	0.278894	0.585129	1.65789	2.117	WNT5A;NINJ1;IFI35
Rho protein signal transduction (GO:0007266)	2/56	0.282807	0.585129	1.9433	2.45437	PLEKHG5;CELSR1
positive regulation of cellular process (GO:0048522)	14/625	0.285737	0.585129	1.20685	1.5118	CDKN1B;LRP1;RTKN2;WNT5A;KIF14;FLT3LG;TET1;GAB2;TNFRSF11A;GLI1;IGF1R;MMP14;MEIS1;P2RX4
negative regulation of programmed cell death (GO:0043069)	9/381	0.287611	0.585129	1.27267	1.58594	FCMR;DDAH2;SRC;WNT5A;KIF14;PIM1;HSPB1;CFLAR;IGF1R
adenine nucleotide transport (GO:0051503)	1/18	0.288834	0.585129	3.08399	3.83001	CALHM1
regulation of B cell differentiation (GO:0045577)	1/18	0.288834	0.585129	3.08399	3.83001	MMP14
regulation of brown fat cell differentiation (GO:0090335)	1/18	0.288834	0.585129	3.08399	3.83001	PIM1
regulation of cartilage development (GO:0061035)	1/18	0.288834	0.585129	3.08399	3.83001	MBOAT2
regulation of chromosome segregation (GO:0051983)	1/18	0.288834	0.585129	3.08399	3.83001	AURKB
regulation of dendrite extension (GO:1903859)	1/18	0.288834	0.585129	3.08399	3.83001	RIMS2
regulation of early endosome to late endosome transport (GO:2000641)	1/18	0.288834	0.585129	3.08399	3.83001	SRC
cellular response to alkaloid (GO:0071312)	1/18	0.288834	0.585129	3.08399	3.83001	CASP7
cellular response to dsRNA (GO:0071359)	1/18	0.288834	0.585129	3.08399	3.83001	CGAS
regulation of oxidative stress-induced intrinsic apoptotic signaling pathway (GO:1902175)	1/18	0.288834	0.585129	3.08399	3.83001	HSPB1
regulation of protein-containing complex disassembly (GO:0043244)	1/18	0.288834	0.585129	3.08399	3.83001	IGF1R
establishment of vesicle localization (GO:0051650)	1/18	0.288834	0.585129	3.08399	3.83001	KIF5A
regulation of spindle organization (GO:0090224)	1/18	0.288834	0.585129	3.08399	3.83001	PSRC1
fluid transport (GO:0042044)	1/18	0.288834	0.585129	3.08399	3.83001	AQP3
release of cytochrome c from mitochondria (GO:0001836)	1/18	0.288834	0.585129	3.08399	3.83001	BBC3
glycoprotein catabolic process (GO:0006516)	1/18	0.288834	0.585129	3.08399	3.83001	FBXO2
response to axon injury (GO:0048678)	1/18	0.288834	0.585129	3.08399	3.83001	P2RX4
response to interferon-alpha (GO:0035455)	1/18	0.288834	0.585129	3.08399	3.83001	LAMP3
interleukin-6-mediated signaling pathway (GO:0070102)	1/18	0.288834	0.585129	3.08399	3.83001	SRC
intermediate filament organization (GO:0045109)	1/18	0.288834	0.585129	3.08399	3.83001	VIM
synaptic transmission, glutamatergic (GO:0035249)	1/18	0.288834	0.585129	3.08399	3.83001	SLC17A7
microtubule depolymerization (GO:0007019)	1/18	0.288834	0.585129	3.08399	3.83001	KIF14
water transport (GO:0006833)	1/18	0.288834	0.585129	3.08399	3.83001	AQP3
negative regulation of double-strand break repair via homologous recombination (GO:2000042)	1/18	0.288834	0.585129	3.08399	3.83001	CGAS
nitric oxide mediated signal transduction (GO:0007263)	1/18	0.288834	0.585129	3.08399	3.83001	DDAH2
positive regulation of cell adhesion mediated by integrin (GO:0033630)	1/18	0.288834	0.585129	3.08399	3.83001	CD3E
positive regulation of cell cycle phase transition (GO:1901989)	1/18	0.288834	0.585129	3.08399	3.83001	GLI1
positive regulation of excitatory postsynaptic potential (GO:2000463)	1/18	0.288834	0.585129	3.08399	3.83001	RIMS2
positive regulation of lymphocyte chemotaxis (GO:0140131)	1/18	0.288834	0.585129	3.08399	3.83001	WNT5A
positive regulation of nervous system process (GO:0031646)	1/18	0.288834	0.585129	3.08399	3.83001	RIMS2
positive regulation of nitric-oxide synthase activity (GO:0051000)	1/18	0.288834	0.585129	3.08399	3.83001	S100A1
positive regulation of stress-activated protein kinase signaling cascade (GO:0070304)	1/18	0.288834	0.585129	3.08399	3.83001	SCIMP
presynapse assembly (GO:0099054)	1/18	0.288834	0.585129	3.08399	3.83001	WNT5A
antigen processing and presentation of peptide antigen via MHC class II (GO:0002495)	3/100	0.289107	0.585129	1.62355	2.01475	KIF5A;KIF3C;CTSF
carboxylic acid transport (GO:0046942)	2/57	0.289769	0.585129	1.90787	2.36323	SLC25A29;SLC16A14
monocarboxylic acid transport (GO:0015718)	2/57	0.289769	0.585129	1.90787	2.36323	ABCB4;SLC16A14
positive regulation of interferon-gamma production (GO:0032729)	2/57	0.289769	0.585129	1.90787	2.36323	BTN3A1;BTN3A2
positive regulation of proteolysis (GO:0045862)	2/57	0.289769	0.585129	1.90787	2.36323	PACSIN3;NLRC4
positive regulation of programmed cell death (GO:0043068)	7/286	0.290821	0.586587	1.31898	1.629	MLLT11;HRK;DAPK2;PLEKHG5;NEURL1;NLRC4;IFIT2
positive regulation of cell cycle process (GO:0090068)	3/101	0.294224	0.587518	1.6069	1.9659	KIF14;AURKB;E2F8
muscle organ development (GO:0007517)	2/58	0.296722	0.587518	1.87371	2.27648	SGCA;POU6F1
positive regulation of mitotic cell cycle phase transition (GO:1901992)	2/58	0.296722	0.587518	1.87371	2.27648	UBE2C;CDC25C
positive regulation of protein binding (GO:0032092)	2/58	0.296722	0.587518	1.87371	2.27648	DTX3L;LRP1
positive regulation of cytosolic calcium ion concentration (GO:0007204)	4/147	0.297605	0.587518	1.46887	1.78025	GPR174;P2RY10;P2RX4;S1PR4
regulation of cell death (GO:0010941)	3/102	0.299347	0.587518	1.59058	1.91849	CDKN1B;LRP1;PARP16
positive regulation of transferase activity (GO:0051347)	4/148	0.301818	0.587518	1.4586	1.7473	DTX3L;TYRO3;AURKB;IGF1R
activin receptor signaling pathway (GO:0032924)	1/19	0.302181	0.587518	2.91251	3.48549	GDF7
purine ribonucleoside bisphosphate metabolic process (GO:0034035)	1/19	0.302181	0.587518	2.91251	3.48549	TPST1
pyroptosis (GO:0070269)	1/19	0.302181	0.587518	2.91251	3.48549	NLRC4
Rac protein signal transduction (GO:0016601)	1/19	0.302181	0.587518	2.91251	3.48549	HACE1
regulation of cell-cell adhesion mediated by cadherin (GO:2000047)	1/19	0.302181	0.587518	2.91251	3.48549	NOTCH4
carbohydrate derivative catabolic process (GO:1901136)	1/19	0.302181	0.587518	2.91251	3.48549	FBXO2
regulation of collagen biosynthetic process (GO:0032965)	1/19	0.302181	0.587518	2.91251	3.48549	VIM
cellular response to copper ion (GO:0071280)	1/19	0.302181	0.587518	2.91251	3.48549	MT2A
regulation of histone H3-K4 methylation (GO:0051569)	1/19	0.302181	0.587518	2.91251	3.48549	MYB
regulation of insulin-like growth factor receptor signaling pathway (GO:0043567)	1/19	0.302181	0.587518	2.91251	3.48549	IGFBP6
diol metabolic process (GO:0034311)	1/19	0.302181	0.587518	2.91251	3.48549	PRKG2
dopamine metabolic process (GO:0042417)	1/19	0.302181	0.587518	2.91251	3.48549	MOXD1
regulation of RIG-I signaling pathway (GO:0039535)	1/19	0.302181	0.587518	2.91251	3.48549	DHX58
excitatory postsynaptic potential (GO:0060079)	1/19	0.302181	0.587518	2.91251	3.48549	GRIN2B
fatty acid transmembrane transport (GO:1902001)	1/19	0.302181	0.587518	2.91251	3.48549	CPT1A
regulation of synaptic vesicle exocytosis (GO:2000300)	1/19	0.302181	0.587518	2.91251	3.48549	RIMS2
response to ATP (GO:0033198)	1/19	0.302181	0.587518	2.91251	3.48549	P2RX4
vesicle transport along actin filament (GO:0030050)	1/19	0.302181	0.587518	2.91251	3.48549	MYO5C
myeloid cell activation involved in immune response (GO:0002275)	1/19	0.302181	0.587518	2.91251	3.48549	IFI35
negative regulation of calcium ion transport (GO:0051926)	1/19	0.302181	0.587518	2.91251	3.48549	PACSIN3
negative regulation of oxidative stress-induced intrinsic apoptotic signaling pathway (GO:1902176)	1/19	0.302181	0.587518	2.91251	3.48549	HSPB1
positive regulation of actin cytoskeleton reorganization (GO:2000251)	1/19	0.302181	0.587518	2.91251	3.48549	FES
positive regulation of G protein-coupled receptor signaling pathway (GO:0045745)	1/19	0.302181	0.587518	2.91251	3.48549	ACP3
positive regulation of leukocyte activation (GO:0002696)	1/19	0.302181	0.587518	2.91251	3.48549	WNT5A
positive regulation of macrophage migration (GO:1905523)	1/19	0.302181	0.587518	2.91251	3.48549	P2RX4
positive regulation of neutrophil chemotaxis (GO:0090023)	1/19	0.302181	0.587518	2.91251	3.48549	DAPK2
phospholipid transport (GO:0015914)	2/59	0.303665	0.58976	1.84074	2.19385	ATP8B3;ABCB4
antigen processing and presentation of exogenous peptide antigen (GO:0002478)	3/103	0.304474	0.590043	1.5746	1.87246	KIF5A;KIF3C;CTSF
cellular response to organonitrogen compound (GO:0071417)	3/103	0.304474	0.590043	1.5746	1.87246	P2RX4;NEURL1;HCN2
response to organic cyclic compound (GO:0014070)	2/60	0.310596	0.592963	1.80891	2.11509	ABCB4;AQP3
negative regulation of intracellular signal transduction (GO:1902532)	5/198	0.31436	0.592963	1.36059	1.5745	DUSP1;SRC;RTKN2;ATP2B4;IFI35
cellular modified amino acid biosynthetic process (GO:0042398)	1/20	0.315277	0.592963	2.75908	3.18481	CHAC1
regulation of granulocyte chemotaxis (GO:0071622)	1/20	0.315277	0.592963	2.75908	3.18481	MPP1
cellular response to nitrogen compound (GO:1901699)	1/20	0.315277	0.592963	2.75908	3.18481	ATP2B4
regulation of programmed necrotic cell death (GO:0062098)	1/20	0.315277	0.592963	2.75908	3.18481	CFLAR
regulation of smooth muscle cell migration (GO:0014910)	1/20	0.315277	0.592963	2.75908	3.18481	LRP1
ganglioside metabolic process (GO:0001573)	1/20	0.315277	0.592963	2.75908	3.18481	B3GALT4
inositol phosphate-mediated signaling (GO:0048016)	1/20	0.315277	0.592963	2.75908	3.18481	NFATC4
insulin secretion (GO:0030073)	1/20	0.315277	0.592963	2.75908	3.18481	RIMS2
skeletal muscle contraction (GO:0003009)	1/20	0.315277	0.592963	2.75908	3.18481	JSRP1
toll-like receptor 4 signaling pathway (GO:0034142)	1/20	0.315277	0.592963	2.75908	3.18481	SCIMP
mesoderm development (GO:0007498)	1/20	0.315277	0.592963	2.75908	3.18481	HES7
mesoderm formation (GO:0001707)	1/20	0.315277	0.592963	2.75908	3.18481	ITGB4
mitotic cytokinetic process (GO:1902410)	1/20	0.315277	0.592963	2.75908	3.18481	KIF20A
myeloid cell development (GO:0061515)	1/20	0.315277	0.592963	2.75908	3.18481	SRC
natural killer cell mediated immunity (GO:0002228)	1/20	0.315277	0.592963	2.75908	3.18481	ULBP1
negative regulation of axon extension involved in axon guidance (GO:0048843)	1/20	0.315277	0.592963	2.75908	3.18481	SEMA6B
negative regulation of cyclin-dependent protein serine/threonine kinase activity (GO:0045736)	1/20	0.315277	0.592963	2.75908	3.18481	CDKN1B
negative regulation of dephosphorylation (GO:0035305)	1/20	0.315277	0.592963	2.75908	3.18481	PPP1R26
negative regulation of telomere maintenance via telomerase (GO:0032211)	1/20	0.315277	0.592963	2.75908	3.18481	SRC
nucleobase-containing compound biosynthetic process (GO:0034654)	1/20	0.315277	0.592963	2.75908	3.18481	ADA
organic cation transport (GO:0015695)	1/20	0.315277	0.592963	2.75908	3.18481	SLC25A29
positive regulation of cyclin-dependent protein kinase activity (GO:1904031)	1/20	0.315277	0.592963	2.75908	3.18481	PSRC1
positive regulation of G2/M transition of mitotic cell cycle (GO:0010971)	1/20	0.315277	0.592963	2.75908	3.18481	CDC25C
positive regulation of lymphocyte differentiation (GO:0045621)	1/20	0.315277	0.592963	2.75908	3.18481	MMP14
positive regulation of protein processing (GO:0010954)	1/20	0.315277	0.592963	2.75908	3.18481	NLRC4
positive regulation of DNA-binding transcription factor activity (GO:0051091)	6/246	0.315314	0.592963	1.31335	1.51585	FZD2;RTKN2;WNT5A;TNFRSF11A;NLRC4;CFLAR
iron ion homeostasis (GO:0055072)	2/61	0.317512	0.596467	1.77816	2.03998	BDH2;ERFE
positive regulation of cysteine-type endopeptidase activity (GO:2001056)	2/62	0.324412	0.601175	1.74844	1.96829	NLRC4;GRIN2B
response to calcium ion (GO:0051592)	3/107	0.325013	0.601175	1.51373	1.70126	CPNE7;WNT5A;AQP3
modification-dependent protein catabolic process (GO:0019941)	5/201	0.325405	0.601175	1.33956	1.50391	HACE1;DTX3L;UBE2C;UBE2L6;AURKB
actin filament-based transport (GO:0099515)	1/21	0.328129	0.601175	2.62099	2.9207	MYO5C
purinergic nucleotide receptor signaling pathway (GO:0035590)	1/21	0.328129	0.601175	2.62099	2.9207	P2RX4
regulation of anoikis (GO:2000209)	1/21	0.328129	0.601175	2.62099	2.9207	SRC
beta-catenin destruction complex disassembly (GO:1904886)	1/21	0.328129	0.601175	2.62099	2.9207	FZD2
regulation of cholesterol metabolic process (GO:0090181)	1/21	0.328129	0.601175	2.62099	2.9207	GNB3
cellular response to steroid hormone stimulus (GO:0071383)	1/21	0.328129	0.601175	2.62099	2.9207	SRC
regulation of lipopolysaccharide-mediated signaling pathway (GO:0031664)	1/21	0.328129	0.601175	2.62099	2.9207	SCIMP
focal adhesion assembly (GO:0048041)	1/21	0.328129	0.601175	2.62099	2.9207	SRC
regulation of ubiquitin protein ligase activity (GO:1904666)	1/21	0.328129	0.601175	2.62099	2.9207	UBE2C
response to progesterone (GO:0032570)	1/21	0.328129	0.601175	2.62099	2.9207	SRC
histone ubiquitination (GO:0016574)	1/21	0.328129	0.601175	2.62099	2.9207	DTX3L
innate immune response in mucosa (GO:0002227)	1/21	0.328129	0.601175	2.62099	2.9207	CAMP
intracellular lipid transport (GO:0032365)	1/21	0.328129	0.601175	2.62099	2.9207	CPT1A
sensory perception of pain (GO:0019233)	1/21	0.328129	0.601175	2.62099	2.9207	P2RX4
negative regulation of cell communication (GO:0010648)	1/21	0.328129	0.601175	2.62099	2.9207	UBASH3B
negative regulation of reproductive process (GO:2000242)	1/21	0.328129	0.601175	2.62099	2.9207	DUSP1
positive regulation of antigen receptor-mediated signaling pathway (GO:0050857)	1/21	0.328129	0.601175	2.62099	2.9207	KCNN4
positive regulation of immune system process (GO:0002684)	1/21	0.328129	0.601175	2.62099	2.9207	AQP3
positive regulation of lipid storage (GO:0010884)	1/21	0.328129	0.601175	2.62099	2.9207	PLIN2
positive regulation of smoothened signaling pathway (GO:0045880)	1/21	0.328129	0.601175	2.62099	2.9207	GLI1
positive regulation of vascular associated smooth muscle cell proliferation (GO:1904707)	1/21	0.328129	0.601175	2.62099	2.9207	FOXJ2
generation of neurons (GO:0048699)	5/202	0.329096	0.602327	1.33269	1.48116	HES7;BTG4;FZD2;WNT5A;CELSR1
actin cytoskeleton reorganization (GO:0031532)	2/63	0.331294	0.605105	1.71969	1.89982	THSD7B;PTK7
cell cycle G1/S phase transition (GO:0044843)	2/63	0.331294	0.605105	1.71969	1.89982	CCNA2;CDKN1B
modulation of chemical synaptic transmission (GO:0050804)	3/109	0.335285	0.60861	1.48501	1.62278	RIMS2;CPLX1;BAIAP3
phosphorylation (GO:0016310)	9/400	0.33664	0.60861	1.20963	1.31698	DAPK2;WNK2;PIM1;HUNK;PRKG2;FNIP2;XYLB;CILK1;AURKB
supramolecular fiber organization (GO:0097435)	8/351	0.337986	0.60861	1.22541	1.32927	CLIP2;HIP1;ITGB4;MYO5C;KIF14;UBE2L6;TLL1;VIM
regulation of extrinsic apoptotic signaling pathway (GO:2001236)	2/64	0.338156	0.60861	1.69186	1.8344	SRC;CFLAR
lipid homeostasis (GO:0055088)	2/64	0.338156	0.60861	1.69186	1.8344	ABCB4;TLCD3B
plasma membrane organization (GO:0007009)	2/64	0.338156	0.60861	1.69186	1.8344	PACSIN3;SPTBN1
regulation of protein kinase activity (GO:0045859)	3/110	0.340419	0.60861	1.47106	1.58518	UBASH3B;HSPB1;LCP2
response to endoplasmic reticulum stress (GO:0034976)	3/110	0.340419	0.60861	1.47106	1.58518	RASGRF1;CHAC1;BBC3
amino acid import (GO:0043090)	1/22	0.340739	0.60861	2.49605	2.68734	TSPO2
regulation of chromosome organization (GO:0033044)	1/22	0.340739	0.60861	2.49605	2.68734	CDT1
regulation of membrane protein ectodomain proteolysis (GO:0051043)	1/22	0.340739	0.60861	2.49605	2.68734	PACSIN3
lipid droplet organization (GO:0034389)	1/22	0.340739	0.60861	2.49605	2.68734	TSPO2
natural killer cell mediated cytotoxicity (GO:0042267)	1/22	0.340739	0.60861	2.49605	2.68734	ULBP1
negative regulation of cyclin-dependent protein kinase activity (GO:1904030)	1/22	0.340739	0.60861	2.49605	2.68734	CDKN1B
negative regulation of myeloid cell differentiation (GO:0045638)	1/22	0.340739	0.60861	2.49605	2.68734	MEIS1
negative regulation of phosphate metabolic process (GO:0045936)	1/22	0.340739	0.60861	2.49605	2.68734	CDKN1B
negative regulation of small molecule metabolic process (GO:0062014)	1/22	0.340739	0.60861	2.49605	2.68734	ERFE
neuronal action potential (GO:0019228)	1/22	0.340739	0.60861	2.49605	2.68734	SCN8A
peptidyl-threonine dephosphorylation (GO:0035970)	1/22	0.340739	0.60861	2.49605	2.68734	DUSP1
phosphatidylserine acyl-chain remodeling (GO:0036150)	1/22	0.340739	0.60861	2.49605	2.68734	MBOAT2
positive regulation of granulocyte chemotaxis (GO:0071624)	1/22	0.340739	0.60861	2.49605	2.68734	DAPK2
positive regulation of neutrophil migration (GO:1902624)	1/22	0.340739	0.60861	2.49605	2.68734	DAPK2
skeletal system development (GO:0001501)	4/158	0.344228	0.614066	1.36318	1.45377	MMP14;WNT5A;TLL1;HOXA13
cellular response to type I interferon (GO:0071357)	2/65	0.344997	0.614066	1.66492	1.77184	IFI35;IFIT2
type I interferon signaling pathway (GO:0060337)	2/65	0.344997	0.614066	1.66492	1.77184	IFI35;IFIT2
regulation of Wnt signaling pathway (GO:0030111)	3/111	0.345551	0.614066	1.45736	1.54862	LRP1;PTK7;LGR6
transmembrane receptor protein tyrosine kinase signaling pathway (GO:0007169)	9/404	0.347156	0.614066	1.19714	1.26655	UBASH3B;FES;SRC;TYRO3;LCP2;CD3E;GRIN2B;NFATC4;IGF1R
cellular component disassembly (GO:0022411)	2/66	0.351814	0.614066	1.63882	1.712	MMP14;TLL1
extracellular matrix disassembly (GO:0022617)	2/66	0.351814	0.614066	1.63882	1.712	MMP14;TLL1
positive regulation of cell cycle (GO:0045787)	2/66	0.351814	0.614066	1.63882	1.712	CDKN1B;PSRC1
regulation of calcium ion transmembrane transport (GO:1903169)	1/23	0.353114	0.614066	2.38247	2.48007	UBASH3B
regulation of cysteine-type endopeptidase activity (GO:2000116)	1/23	0.353114	0.614066	2.38247	2.48007	GRIN2B
regulation of interferon-gamma-mediated signaling pathway (GO:0060334)	1/23	0.353114	0.614066	2.38247	2.48007	PARP9
cytoskeleton-dependent intracellular transport (GO:0030705)	1/23	0.353114	0.614066	2.38247	2.48007	KIF5A
regulation of necroptotic process (GO:0060544)	1/23	0.353114	0.614066	2.38247	2.48007	CFLAR
regulation of steroid metabolic process (GO:0019218)	1/23	0.353114	0.614066	2.38247	2.48007	GNB3
regulation of supramolecular fiber organization (GO:1902903)	1/23	0.353114	0.614066	2.38247	2.48007	AEBP1
regulation of telomere capping (GO:1904353)	1/23	0.353114	0.614066	2.38247	2.48007	AURKB
response to copper ion (GO:0046688)	1/23	0.353114	0.614066	2.38247	2.48007	MT2A
triglyceride catabolic process (GO:0019433)	1/23	0.353114	0.614066	2.38247	2.48007	FABP6
mitotic cell cycle checkpoint signaling (GO:0007093)	1/23	0.353114	0.614066	2.38247	2.48007	AURKB
vesicle transport along microtubule (GO:0047496)	1/23	0.353114	0.614066	2.38247	2.48007	KIF5A
negative regulation of G protein-coupled receptor signaling pathway (GO:0045744)	1/23	0.353114	0.614066	2.38247	2.48007	ADA
negative regulation of smoothened signaling pathway (GO:0045879)	1/23	0.353114	0.614066	2.38247	2.48007	GLIS2
oligosaccharide biosynthetic process (GO:0009312)	1/23	0.353114	0.614066	2.38247	2.48007	B3GALT4
positive regulation of cell cycle G2/M phase transition (GO:1902751)	1/23	0.353114	0.614066	2.38247	2.48007	CDC25C
positive regulation of cholesterol efflux (GO:0010875)	1/23	0.353114	0.614066	2.38247	2.48007	LRP1
positive regulation of JUN kinase activity (GO:0043507)	1/23	0.353114	0.614066	2.38247	2.48007	TNFRSF11A
protein deacylation (GO:0035601)	1/23	0.353114	0.614066	2.38247	2.48007	ABHD17C
sulfur compound biosynthetic process (GO:0044272)	3/113	0.355802	0.618136	1.43072	1.47848	B3GNT7;CTH;CHAC1
vascular endothelial growth factor receptor signaling pathway (GO:0048010)	2/67	0.358607	0.619047	1.61353	1.65472	SRC;HSPB1
positive regulation of kinase activity (GO:0033674)	3/114	0.36092	0.619047	1.41776	1.44483	TYRO3;LCP2;IGF1R
positive regulation of apoptotic process (GO:0043065)	7/310	0.363054	0.619047	1.213	1.22901	MLLT11;HRK;DAPK2;PLEKHG5;NEURL1;NLRC4;IFIT2
amino acid import across plasma membrane (GO:0089718)	1/24	0.365257	0.619047	2.27877	2.29507	TSPO2
regulation of axon extension involved in axon guidance (GO:0048841)	1/24	0.365257	0.619047	2.27877	2.29507	SEMA6B
regulation of cardiac muscle hypertrophy (GO:0010611)	1/24	0.365257	0.619047	2.27877	2.29507	P2RX4
carbohydrate biosynthetic process (GO:0016051)	1/24	0.365257	0.619047	2.27877	2.29507	B3GALT4
cellular response to catecholamine stimulus (GO:0071870)	1/24	0.365257	0.619047	2.27877	2.29507	ATP2B4
regulation of monooxygenase activity (GO:0032768)	1/24	0.365257	0.619047	2.27877	2.29507	DDAH2
regulation of ruffle assembly (GO:1900027)	1/24	0.365257	0.619047	2.27877	2.29507	P2RX4
extracellular matrix assembly (GO:0085029)	1/24	0.365257	0.619047	2.27877	2.29507	NTNG2
histone monoubiquitination (GO:0010390)	1/24	0.365257	0.619047	2.27877	2.29507	DTX3L
lymphocyte activation involved in immune response (GO:0002285)	1/24	0.365257	0.619047	2.27877	2.29507	CD1C
sulfur amino acid metabolic process (GO:0000096)	1/24	0.365257	0.619047	2.27877	2.29507	CTH
mammary gland development (GO:0030879)	1/24	0.365257	0.619047	2.27877	2.29507	NOTCH4
negative regulation of NIK/NF-kappaB signaling (GO:1901223)	1/24	0.365257	0.619047	2.27877	2.29507	IFI35
negative regulation of protein tyrosine kinase activity (GO:0061099)	1/24	0.365257	0.619047	2.27877	2.29507	SRCIN1
positive regulation of cellular response to transforming growth factor beta stimulus (GO:1903846)	1/24	0.365257	0.619047	2.27877	2.29507	ZEB2
positive regulation of protein targeting to membrane (GO:0090314)	1/24	0.365257	0.619047	2.27877	2.29507	TCAF1
positive regulation of transforming growth factor beta receptor signaling pathway (GO:0030511)	1/24	0.365257	0.619047	2.27877	2.29507	ZEB2
positive regulation of viral life cycle (GO:1903902)	1/24	0.365257	0.619047	2.27877	2.29507	TYRO3
potassium ion homeostasis (GO:0055075)	1/24	0.365257	0.619047	2.27877	2.29507	SLC12A5
protein kinase B signaling (GO:0043491)	1/24	0.365257	0.619047	2.27877	2.29507	TYRO3
canonical Wnt signaling pathway (GO:0060070)	2/68	0.365374	0.619047	1.589	1.59986	FZD2;WNT5A
regulation of myeloid cell differentiation (GO:0045637)	2/68	0.365374	0.619047	1.589	1.59986	MEIS1;FES
positive regulation of protein localization to nucleus (GO:1900182)	2/68	0.365374	0.619047	1.589	1.59986	DTX3L;PARP9
positive regulation of protein metabolic process (GO:0051247)	3/115	0.366032	0.61923	1.40503	1.4121	HACE1;CDKN1B;WNT5A
negative regulation of inflammatory response (GO:0050728)	5/212	0.366178	0.61923	1.26766	1.27354	GPR176;GPR15;SRC;TYRO3;CD247
cellular protein modification process (GO:0006464)	21/1025	0.369308	0.623597	1.10023	1.09597	DUSP1;FBXO2;DAPK2;B3GALT4;HUNK;UBE2L6;PARP16;PARP9;FBXO32;AURKB;B3GNT7;WNK2;B3GNT5;CTH;PIM1;SPARCL1;PRKG2;CD247;KBTBD7;FNIP2;CILK1
cellular response to calcium ion (GO:0071277)	2/69	0.372113	0.623597	1.5652	1.5473	CPNE7;WNT5A
synapse assembly (GO:0007416)	2/69	0.372113	0.623597	1.5652	1.5473	PLXND1;WNT5A
positive regulation of protein polymerization (GO:0032273)	2/69	0.372113	0.623597	1.5652	1.5473	PSRC1;FES
positive regulation of transcription, DNA-templated (GO:0045893)	24/1183	0.374522	0.623597	1.08942	1.06992	FZD2;ONECUT2;DTX3L;SATB2;NOTCH4;WNT5A;FOXJ2;TET1;MYRFL;GLI1;PARP9;GDF7;GLIS2;HELZ2;MLLT11;ZEB2;MEIS1;PSRC1;NFIB;MYB;E2F2;OTX1;HOXB7;E2F8
3'-phosphoadenosine 5'-phosphosulfate metabolic process (GO:0050427)	1/25	0.377173	0.623597	2.18371	2.12923	TPST1
regulation of cAMP-mediated signaling (GO:0043949)	1/25	0.377173	0.623597	2.18371	2.12923	CGAS
cAMP-mediated signaling (GO:0019933)	1/25	0.377173	0.623597	2.18371	2.12923	RIMS2
cellular polysaccharide biosynthetic process (GO:0033692)	1/25	0.377173	0.623597	2.18371	2.12923	B3GNT7
regulation of epidermal cell differentiation (GO:0045604)	1/25	0.377173	0.623597	2.18371	2.12923	AQP3
cellular response to hexose stimulus (GO:0071331)	1/25	0.377173	0.623597	2.18371	2.12923	IGF1R
chemical synaptic transmission, postsynaptic (GO:0099565)	1/25	0.377173	0.623597	2.18371	2.12923	GRIN2B
regulation of myotube differentiation (GO:0010830)	1/25	0.377173	0.623597	2.18371	2.12923	MMP14
regulation of rhodopsin mediated signaling pathway (GO:0022400)	1/25	0.377173	0.623597	2.18371	2.12923	CNGA1
regulation of ryanodine-sensitive calcium-release channel activity (GO:0060314)	1/25	0.377173	0.623597	2.18371	2.12923	JSRP1
negative regulation of cell junction assembly (GO:1901889)	1/25	0.377173	0.623597	2.18371	2.12923	SRC
negative regulation of cellular carbohydrate metabolic process (GO:0010677)	1/25	0.377173	0.623597	2.18371	2.12923	ERFE
negative regulation of endocytosis (GO:0045806)	1/25	0.377173	0.623597	2.18371	2.12923	PACSIN3
negative regulation of signaling (GO:0023057)	1/25	0.377173	0.623597	2.18371	2.12923	UBASH3B
peptide catabolic process (GO:0043171)	1/25	0.377173	0.623597	2.18371	2.12923	CHAC1
peripheral nervous system development (GO:0007422)	1/25	0.377173	0.623597	2.18371	2.12923	SCN8A
peroxisome organization (GO:0007031)	1/25	0.377173	0.623597	2.18371	2.12923	PEX11A
positive regulation of ERBB signaling pathway (GO:1901186)	1/25	0.377173	0.623597	2.18371	2.12923	HIP1
positive regulation of T cell migration (GO:2000406)	1/25	0.377173	0.623597	2.18371	2.12923	WNT5A
cellular response to light stimulus (GO:0071482)	2/70	0.378823	0.625744	1.54211	1.4969	CNGA1;AURKB
protein tetramerization (GO:0051262)	2/71	0.385503	0.631197	1.51968	1.44857	CTH;GRIN2B
regulation of G1/S transition of mitotic cell cycle (GO:2000045)	2/71	0.385503	0.631197	1.51968	1.44857	GFI1B;KIF14
Fc-gamma receptor signaling pathway involved in phagocytosis (GO:0038096)	2/71	0.385503	0.631197	1.51968	1.44857	SRC;CD247
myeloid leukocyte differentiation (GO:0002573)	2/71	0.385503	0.631197	1.51968	1.44857	GAB2;TNFRSF11A
purine-containing compound biosynthetic process (GO:0072522)	1/26	0.388865	0.631197	2.09626	1.97996	ADA
regulation of chondrocyte differentiation (GO:0032330)	1/26	0.388865	0.631197	2.09626	1.97996	MBOAT2
regulation of monocyte chemotaxis (GO:0090025)	1/26	0.388865	0.631197	2.09626	1.97996	DUSP1
regulation of myelination (GO:0031641)	1/26	0.388865	0.631197	2.09626	1.97996	KIF14
regulation of protein insertion into mitochondrial membrane involved in apoptotic signaling pathway (GO:1900739)	1/26	0.388865	0.631197	2.09626	1.97996	BBC3
lamellipodium assembly (GO:0030032)	1/26	0.388865	0.631197	2.09626	1.97996	ABLIM1
meiosis I (GO:0007127)	1/26	0.388865	0.631197	2.09626	1.97996	FOXJ2
negative regulation of proteolysis involved in cellular protein catabolic process (GO:1903051)	1/26	0.388865	0.631197	2.09626	1.97996	LAMP3
negative regulation of telomere maintenance via telomere lengthening (GO:1904357)	1/26	0.388865	0.631197	2.09626	1.97996	SRC
organelle fission (GO:0048285)	1/26	0.388865	0.631197	2.09626	1.97996	PEX11A
phosphatidylethanolamine acyl-chain remodeling (GO:0036152)	1/26	0.388865	0.631197	2.09626	1.97996	MBOAT2
positive regulation of filopodium assembly (GO:0051491)	1/26	0.388865	0.631197	2.09626	1.97996	NEURL1
positive regulation of glucose import (GO:0046326)	1/26	0.388865	0.631197	2.09626	1.97996	ERFE
positive regulation of interleukin-2 production (GO:0032743)	1/26	0.388865	0.631197	2.09626	1.97996	SPTBN1
positive regulation of protein insertion into mitochondrial membrane involved in apoptotic signaling pathway (GO:1900740)	1/26	0.388865	0.631197	2.09626	1.97996	BBC3
Fc-gamma receptor signaling pathway (GO:0038094)	2/72	0.392152	0.634286	1.49789	1.40219	SRC;CD247
positive regulation of neurogenesis (GO:0050769)	2/72	0.392152	0.634286	1.49789	1.40219	PLXND1;NEURL1
positive regulation of secretion by cell (GO:1903532)	2/72	0.392152	0.634286	1.49789	1.40219	P2RX4;BAIAP3
cellular response to lipid (GO:0071396)	5/219	0.392195	0.634286	1.22575	1.1473	PTK7;FES;ABCB4;WNT5A;VIM
regulation of hydrolase activity (GO:0051336)	2/73	0.398768	0.637604	1.47672	1.35766	ARHGAP9;PLXND1
regulation of Rho protein signal transduction (GO:0035023)	2/73	0.398768	0.637604	1.47672	1.35766	GPR174;P2RY10
negative regulation of cell adhesion (GO:0007162)	2/73	0.398768	0.637604	1.47672	1.35766	PLXND1;DUSP1
neurotransmitter transport (GO:0006836)	2/73	0.398768	0.637604	1.47672	1.35766	SLC17A7;CPLX1
acute inflammatory response (GO:0002526)	1/27	0.400339	0.637604	2.01553	1.8451	APOL2
calcium-ion regulated exocytosis (GO:0017156)	1/27	0.400339	0.637604	2.01553	1.8451	RIMS2
cellular response to cadmium ion (GO:0071276)	1/27	0.400339	0.637604	2.01553	1.8451	MT2A
dendritic spine organization (GO:0097061)	1/27	0.400339	0.637604	2.01553	1.8451	IGF1R
regulation of toll-like receptor signaling pathway (GO:0034121)	1/27	0.400339	0.637604	2.01553	1.8451	TYRO3
L-alpha-amino acid transmembrane transport (GO:1902475)	1/27	0.400339	0.637604	2.01553	1.8451	SLC25A29
microtubule polymerization or depolymerization (GO:0031109)	1/27	0.400339	0.637604	2.01553	1.8451	KIF14
modulation of excitatory postsynaptic potential (GO:0098815)	1/27	0.400339	0.637604	2.01553	1.8451	RIMS2
monovalent inorganic cation homeostasis (GO:0055067)	1/27	0.400339	0.637604	2.01553	1.8451	SLC12A5
negative regulation of catalytic activity (GO:0043086)	1/27	0.400339	0.637604	2.01553	1.8451	PARP9
peptide hormone secretion (GO:0030072)	1/27	0.400339	0.637604	2.01553	1.8451	RIMS2
peptidyl-lysine methylation (GO:0018022)	1/27	0.400339	0.637604	2.01553	1.8451	EEF1AKMT3
positive regulation of striated muscle cell differentiation (GO:0051155)	1/27	0.400339	0.637604	2.01553	1.8451	MMP14
Fc receptor mediated stimulatory signaling pathway (GO:0002431)	2/74	0.405351	0.638855	1.45614	1.3149	SRC;CD247
negative regulation of protein binding (GO:0032091)	2/74	0.405351	0.638855	1.45614	1.3149	AURKB;IFIT2
positive regulation of epithelial cell proliferation (GO:0050679)	3/123	0.406618	0.638855	1.31082	1.17958	JAML;WNT5A;VASH2
regulation of I-kappaB kinase/NF-kappaB signaling (GO:0043122)	5/224	0.410735	0.638855	1.19746	1.06551	PLEKHG5;WNT5A;HSPB1;S100A4;CFLAR
regulation of calcineurin-NFAT signaling cascade (GO:0070884)	1/28	0.411598	0.638855	1.94078	1.72285	ATP2B4
regulation of calcium-mediated signaling (GO:0050848)	1/28	0.411598	0.638855	1.94078	1.72285	P2RX4
carbohydrate derivative biosynthetic process (GO:1901137)	1/28	0.411598	0.638855	1.94078	1.72285	B3GNT5
cellular response to acid chemical (GO:0071229)	1/28	0.411598	0.638855	1.94078	1.72285	NEURL1
cellular response to interleukin-6 (GO:0071354)	1/28	0.411598	0.638855	1.94078	1.72285	SRC
cellular zinc ion homeostasis (GO:0006882)	1/28	0.411598	0.638855	1.94078	1.72285	MT2A
regulation of insulin secretion involved in cellular response to glucose stimulus (GO:0061178)	1/28	0.411598	0.638855	1.94078	1.72285	BAIAP3
regulation of multicellular organismal development (GO:2000026)	1/28	0.411598	0.638855	1.94078	1.72285	GFI1B
regulation of neuron migration (GO:2001222)	1/28	0.411598	0.638855	1.94078	1.72285	NTNG2
regulation of phosphatase activity (GO:0010921)	1/28	0.411598	0.638855	1.94078	1.72285	PPP1R26
regulation of plasma membrane bounded cell projection organization (GO:0120035)	1/28	0.411598	0.638855	1.94078	1.72285	NTNG2
regulation of small molecule metabolic process (GO:0062012)	1/28	0.411598	0.638855	1.94078	1.72285	GNB3
regulation of sodium ion transmembrane transport (GO:1902305)	1/28	0.411598	0.638855	1.94078	1.72285	ATP2B4
response to ketone (GO:1901654)	1/28	0.411598	0.638855	1.94078	1.72285	ABCB4
keratan sulfate biosynthetic process (GO:0018146)	1/28	0.411598	0.638855	1.94078	1.72285	B3GNT7
T cell activation involved in immune response (GO:0002286)	1/28	0.411598	0.638855	1.94078	1.72285	CD1C
mucosal immune response (GO:0002385)	1/28	0.411598	0.638855	1.94078	1.72285	CAMP
negative regulation of oxidative stress-induced cell death (GO:1903202)	1/28	0.411598	0.638855	1.94078	1.72285	HSPB1
negative regulation of phosphatase activity (GO:0010923)	1/28	0.411598	0.638855	1.94078	1.72285	PPP1R26
positive regulation of cell communication (GO:0010647)	1/28	0.411598	0.638855	1.94078	1.72285	RIMS2
positive regulation of fibroblast proliferation (GO:0048146)	1/28	0.411598	0.638855	1.94078	1.72285	WNT5A
positive regulation of monooxygenase activity (GO:0032770)	1/28	0.411598	0.638855	1.94078	1.72285	S100A1
protein depolymerization (GO:0051261)	1/28	0.411598	0.638855	1.94078	1.72285	KIF14
non-canonical Wnt signaling pathway (GO:0035567)	3/124	0.411642	0.638855	1.29992	1.15381	FZD2;WNT5A;CELSR1
integrin-mediated signaling pathway (GO:0007229)	2/75	0.411898	0.638855	1.43612	1.2738	ITGB4;SRC
positive regulation of immune response (GO:0050778)	2/75	0.411898	0.638855	1.43612	1.2738	MYB;IFI35
regulation of phosphorylation (GO:0042325)	3/125	0.416653	0.645493	1.2892	1.1287	CDKN1B;HSPB1;FNIP2
regulation of cell division (GO:0051302)	2/76	0.41841	0.645493	1.41664	1.2343	KIF20A;AURKB
positive regulation of interleukin-6 production (GO:0032755)	2/76	0.41841	0.645493	1.41664	1.2343	WNT5A;SCIMP
negative regulation of growth (GO:0045926)	3/126	0.42165	0.645493	1.27865	1.10422	MT2A;CDKN1B;PSRC1
aggrephagy (GO:0035973)	1/29	0.422646	0.645493	1.87137	1.61166	VIM
regulation of calcium ion transmembrane transporter activity (GO:1901019)	1/29	0.422646	0.645493	1.87137	1.61166	JSRP1
regulation of gluconeogenesis (GO:0006111)	1/29	0.422646	0.645493	1.87137	1.61166	ERFE
regulation of protein targeting to membrane (GO:0090313)	1/29	0.422646	0.645493	1.87137	1.61166	TCAF1
regulation of response to biotic stimulus (GO:0002831)	1/29	0.422646	0.645493	1.87137	1.61166	DHX58
glial cell differentiation (GO:0010001)	1/29	0.422646	0.645493	1.87137	1.61166	NFIB
regulation of ubiquitin-protein transferase activity (GO:0051438)	1/29	0.422646	0.645493	1.87137	1.61166	DTX3L
response to cadmium ion (GO:0046686)	1/29	0.422646	0.645493	1.87137	1.61166	MT2A
lamellipodium organization (GO:0097581)	1/29	0.422646	0.645493	1.87137	1.61166	ABLIM1
lipid catabolic process (GO:0016042)	1/29	0.422646	0.645493	1.87137	1.61166	HSD17B14
transition metal ion homeostasis (GO:0055076)	1/29	0.422646	0.645493	1.87137	1.61166	BDH2
positive regulation of dephosphorylation (GO:0035306)	1/29	0.422646	0.645493	1.87137	1.61166	SRC
protein K11-linked ubiquitination (GO:0070979)	1/29	0.422646	0.645493	1.87137	1.61166	UBE2C
positive regulation of developmental process (GO:0051094)	4/177	0.424758	0.645493	1.21228	1.038	SRC;WNT5A;NEURL1;FOXO6
cellular response to UV (GO:0034644)	2/77	0.424886	0.645493	1.39768	1.19632	CRIP1;AURKB
negative regulation of developmental process (GO:0051093)	2/77	0.424886	0.645493	1.39768	1.19632	NFIB;NOTCH4
positive regulation of endothelial cell proliferation (GO:0001938)	2/77	0.424886	0.645493	1.39768	1.19632	WNT5A;VASH2
positive regulation of phosphatidylinositol 3-kinase signaling (GO:0014068)	2/77	0.424886	0.645493	1.39768	1.19632	SRC;IGF1R
positive regulation of tumor necrosis factor production (GO:0032760)	2/77	0.424886	0.645493	1.39768	1.19632	WNT5A;HSPB1
positive regulation of type I interferon production (GO:0032481)	2/77	0.424886	0.645493	1.39768	1.19632	DHX58;CGAS
protein modification process (GO:0036211)	2/78	0.431323	0.64859	1.37922	1.15978	FBXO2;UBE2L6
negative regulation of blood vessel morphogenesis (GO:2000181)	2/78	0.431323	0.64859	1.37922	1.15978	ATP2B4;FOXJ2
negative regulation of protein serine/threonine kinase activity (GO:0071901)	2/78	0.431323	0.64859	1.37922	1.15978	CDKN1B;DUSP1
artery morphogenesis (GO:0048844)	1/30	0.433487	0.64859	1.80675	1.51025	LRP1
regulation of cation transmembrane transport (GO:1904062)	1/30	0.433487	0.64859	1.80675	1.51025	ATP2B4
cardiac muscle cell action potential (GO:0086001)	1/30	0.433487	0.64859	1.80675	1.51025	HCN2
regulation of macrophage activation (GO:0043030)	1/30	0.433487	0.64859	1.80675	1.51025	WNT5A
estrogen metabolic process (GO:0008210)	1/30	0.433487	0.64859	1.80675	1.51025	HSD17B14
regulation of striated muscle contraction (GO:0006942)	1/30	0.433487	0.64859	1.80675	1.51025	P2RX4
regulation of type I interferon-mediated signaling pathway (GO:0060338)	1/30	0.433487	0.64859	1.80675	1.51025	WNT5A
response to alcohol (GO:0097305)	1/30	0.433487	0.64859	1.80675	1.51025	GRIN2B
heterotypic cell-cell adhesion (GO:0034113)	1/30	0.433487	0.64859	1.80675	1.51025	NINJ1
zinc ion homeostasis (GO:0055069)	1/30	0.433487	0.64859	1.80675	1.51025	MT2A
phosphatidylcholine acyl-chain remodeling (GO:0036151)	1/30	0.433487	0.64859	1.80675	1.51025	MBOAT2
plasma membrane invagination (GO:0099024)	1/30	0.433487	0.64859	1.80675	1.51025	AURKB
positive regulation of endopeptidase activity (GO:0010950)	1/30	0.433487	0.64859	1.80675	1.51025	GRIN2B
positive regulation of phosphate metabolic process (GO:0045937)	1/30	0.433487	0.64859	1.80675	1.51025	SRC
primary neural tube formation (GO:0014020)	1/30	0.433487	0.64859	1.80675	1.51025	CELSR1
positive regulation of macromolecule biosynthetic process (GO:0010557)	3/129	0.436552	0.650822	1.24802	1.03442	CDT1;VIM;GLI1
regulated exocytosis (GO:0045055)	4/180	0.4373	0.650822	1.19144	0.985479	RIMS2;RAB26;SYNGR3;CPLX1
positive regulation of transcription by RNA polymerase II (GO:0045944)	18/908	0.4384	0.650822	1.06137	0.875234	PLXND1;ONECUT2;SATB2;NOTCH4;WNT5A;FOXJ2;TET1;GLI1;GLIS2;HELZ2;ZEB2;MEIS1;NFIB;MYB;E2F2;OTX1;HOXB7;E2F8
positive regulation of cytokine production (GO:0001819)	7/335	0.439552	0.650822	1.11909	0.919894	BTN3A1;DHX58;WNT5A;CGAS;BTN3A2;SCIMP;SPTBN1
regulation of fat cell differentiation (GO:0045598)	2/80	0.444083	0.650822	1.34371	1.09075	WNT5A;GNB3
regulation of NIK/NF-kappaB signaling (GO:1901222)	2/80	0.444083	0.650822	1.34371	1.09075	RTKN2;IFI35
regulation of organelle organization (GO:0033043)	2/80	0.444083	0.650822	1.34371	1.09075	CDT1;ZEB2
skin development (GO:0043588)	2/80	0.444083	0.650822	1.34371	1.09075	ITGB4;WNT5A
negative regulation of cellular component organization (GO:0051129)	2/80	0.444083	0.650822	1.34371	1.09075	SRC;PACSIN3
negative regulation of extrinsic apoptotic signaling pathway (GO:2001237)	2/80	0.444083	0.650822	1.34371	1.09075	SRC;CFLAR
activation of protein kinase B activity (GO:0032148)	1/31	0.444125	0.650822	1.74643	1.41749	WNT5A
aminoglycan catabolic process (GO:0006026)	1/31	0.444125	0.650822	1.74643	1.41749	CHI3L2
regulation of cellular component size (GO:0032535)	1/31	0.444125	0.650822	1.74643	1.41749	PEX11A
regulation of cellular pH (GO:0030641)	1/31	0.444125	0.650822	1.74643	1.41749	SLC9A9
regulation of cellular senescence (GO:2000772)	1/31	0.444125	0.650822	1.74643	1.41749	CGAS
cellular nitrogen compound biosynthetic process (GO:0044271)	1/31	0.444125	0.650822	1.74643	1.41749	DDAH2
cellular response to cAMP (GO:0071320)	1/31	0.444125	0.650822	1.74643	1.41749	HCN2
embryonic skeletal system morphogenesis (GO:0048704)	1/31	0.444125	0.650822	1.74643	1.41749	HOXA4
renal water homeostasis (GO:0003091)	1/31	0.444125	0.650822	1.74643	1.41749	AQP3
steroid hormone biosynthetic process (GO:0120178)	1/31	0.444125	0.650822	1.74643	1.41749	HSD17B14
tube closure (GO:0060606)	1/31	0.444125	0.650822	1.74643	1.41749	CELSR1
negative regulation of axon extension (GO:0030517)	1/31	0.444125	0.650822	1.74643	1.41749	SEMA6B
negative regulation of peptidyl-tyrosine phosphorylation (GO:0050732)	1/31	0.444125	0.650822	1.74643	1.41749	SRCIN1
peptide cross-linking (GO:0018149)	1/31	0.444125	0.650822	1.74643	1.41749	CD247
positive regulation of ubiquitin-protein transferase activity (GO:0051443)	1/31	0.444125	0.650822	1.74643	1.41749	UBE2C
phospholipase C-activating G protein-coupled receptor signaling pathway (GO:0007200)	2/81	0.450402	0.651627	1.32664	1.05814	GPR174;P2RY10
positive regulation of tumor necrosis factor superfamily cytokine production (GO:1903557)	2/81	0.450402	0.651627	1.32664	1.05814	WNT5A;HSPB1
proteolysis (GO:0006508)	6/287	0.451703	0.651627	1.11935	0.889579	MMP14;CASP7;FBXO2;VASH2;CTSF;AEBP1
activation of phospholipase C activity (GO:0007202)	1/32	0.454564	0.651627	1.69001	1.33243	S1PR4
regulation of cell morphogenesis (GO:0022604)	1/32	0.454564	0.651627	1.69001	1.33243	NTNG2
regulation of dendritic spine morphogenesis (GO:0061001)	1/32	0.454564	0.651627	1.69001	1.33243	SRCIN1
cellular response to glucose stimulus (GO:0071333)	1/32	0.454564	0.651627	1.69001	1.33243	IGF1R
chondrocyte differentiation (GO:0002062)	1/32	0.454564	0.651627	1.69001	1.33243	NFIB
regulation of NMDA receptor activity (GO:2000310)	1/32	0.454564	0.651627	1.69001	1.33243	GRIN2B
endodermal cell differentiation (GO:0035987)	1/32	0.454564	0.651627	1.69001	1.33243	MMP14
ERBB2 signaling pathway (GO:0038128)	1/32	0.454564	0.651627	1.69001	1.33243	SRC
regulation of transcription involved in G1/S transition of mitotic cell cycle (GO:0000083)	1/32	0.454564	0.651627	1.69001	1.33243	CDT1
gene silencing by miRNA (GO:0035195)	1/32	0.454564	0.651627	1.69001	1.33243	NOTCH4
response to amino acid (GO:0043200)	1/32	0.454564	0.651627	1.69001	1.33243	NEURL1
skeletal muscle organ development (GO:0060538)	1/32	0.454564	0.651627	1.69001	1.33243	CFLAR
liver development (GO:0001889)	1/32	0.454564	0.651627	1.69001	1.33243	E2F8
long-chain fatty acid transport (GO:0015909)	1/32	0.454564	0.651627	1.69001	1.33243	CPT1A
metal ion export (GO:0070839)	1/32	0.454564	0.651627	1.69001	1.33243	ATP2B4
negative regulation of cell-matrix adhesion (GO:0001953)	1/32	0.454564	0.651627	1.69001	1.33243	SRC
negative regulation of chemotaxis (GO:0050922)	1/32	0.454564	0.651627	1.69001	1.33243	SEMA6B
negative regulation of developmental growth (GO:0048640)	1/32	0.454564	0.651627	1.69001	1.33243	CDKN1B
negative regulation of DNA biosynthetic process (GO:2000279)	1/32	0.454564	0.651627	1.69001	1.33243	SRC
negative regulation of double-strand break repair (GO:2000780)	1/32	0.454564	0.651627	1.69001	1.33243	CGAS
positive regulation of glucose transmembrane transport (GO:0010828)	1/32	0.454564	0.651627	1.69001	1.33243	ERFE
positive regulation of lamellipodium organization (GO:1902745)	1/32	0.454564	0.651627	1.69001	1.33243	SRC
positive regulation of telomere maintenance (GO:0032206)	1/32	0.454564	0.651627	1.69001	1.33243	AURKB
protein K63-linked deubiquitination (GO:0070536)	1/32	0.454564	0.651627	1.69001	1.33243	OTUD1
regulation of G protein-coupled receptor signaling pathway (GO:0008277)	2/82	0.456681	0.653084	1.30999	1.02673	CNGA1;RGS12
ephrin receptor signaling pathway (GO:0048013)	2/82	0.456681	0.653084	1.30999	1.02673	SRC;GRIN2B
positive regulation of cytoskeleton organization (GO:0051495)	2/82	0.456681	0.653084	1.30999	1.02673	FES;SORBS3
positive regulation of peptidyl-tyrosine phosphorylation (GO:0050731)	3/134	0.461057	0.658812	1.20007	0.929138	SRC;PARP9;SRCIN1
regulation of defense response (GO:0031347)	2/83	0.462919	0.659403	1.29375	0.996449	DHX58;WNT5A
regulation of cholesterol efflux (GO:0010874)	1/33	0.464807	0.659403	1.63712	1.25425	LRP1
keratan sulfate metabolic process (GO:0042339)	1/33	0.464807	0.659403	1.63712	1.25425	B3GNT7
lytic vacuole organization (GO:0080171)	1/33	0.464807	0.659403	1.63712	1.25425	ACP3
muscle cell development (GO:0055001)	1/33	0.464807	0.659403	1.63712	1.25425	NEBL
negative regulation of smooth muscle cell proliferation (GO:0048662)	1/33	0.464807	0.659403	1.63712	1.25425	CDKN1B
positive regulation of histone modification (GO:0031058)	1/33	0.464807	0.659403	1.63712	1.25425	TET1
positive regulation of organelle organization (GO:0010638)	1/33	0.464807	0.659403	1.63712	1.25425	SORBS3
positive regulation of telomere maintenance via telomerase (GO:0032212)	1/33	0.464807	0.659403	1.63712	1.25425	AURKB
anaphase-promoting complex-dependent catabolic process (GO:0031145)	2/84	0.469114	0.663137	1.2779	0.967258	UBE2C;AURKB
vascular transport (GO:0010232)	2/84	0.469114	0.663137	1.2779	0.967258	LRP1;ATP2B4
regulation of cell adhesion mediated by integrin (GO:0033628)	1/34	0.474859	0.663137	1.58743	1.18222	ADA
cellular response to amino acid stimulus (GO:0071230)	1/34	0.474859	0.663137	1.58743	1.18222	NEURL1
regulation of glucose metabolic process (GO:0010906)	1/34	0.474859	0.663137	1.58743	1.18222	GNB3
cellular response to vascular endothelial growth factor stimulus (GO:0035924)	1/34	0.474859	0.663137	1.58743	1.18222	HSPB1
regulation of keratinocyte differentiation (GO:0045616)	1/34	0.474859	0.663137	1.58743	1.18222	AQP3
female gamete generation (GO:0007292)	1/34	0.474859	0.663137	1.58743	1.18222	DMC1
striated muscle tissue development (GO:0014706)	1/34	0.474859	0.663137	1.58743	1.18222	CFLAR
negative regulation of blood vessel endothelial cell migration (GO:0043537)	1/34	0.474859	0.663137	1.58743	1.18222	ATP2B4
negative regulation of extrinsic apoptotic signaling pathway via death domain receptors (GO:1902042)	1/34	0.474859	0.663137	1.58743	1.18222	CFLAR
neural tube closure (GO:0001843)	1/34	0.474859	0.663137	1.58743	1.18222	CELSR1
phosphatidylserine metabolic process (GO:0006658)	1/34	0.474859	0.663137	1.58743	1.18222	MBOAT2
positive regulation of calcium ion transport into cytosol (GO:0010524)	1/34	0.474859	0.663137	1.58743	1.18222	P2RX4
positive regulation of epidermal growth factor receptor signaling pathway (GO:0045742)	1/34	0.474859	0.663137	1.58743	1.18222	HIP1
positive regulation of interleukin-12 production (GO:0032735)	1/34	0.474859	0.663137	1.58743	1.18222	SCIMP
positive regulation of mitochondrial outer membrane permeabilization involved in apoptotic signaling pathway (GO:1901030)	1/34	0.474859	0.663137	1.58743	1.18222	BBC3
positive regulation of telomerase activity (GO:0051973)	1/34	0.474859	0.663137	1.58743	1.18222	AURKB
G1/S transition of mitotic cell cycle (GO:0000082)	2/85	0.475267	0.663137	1.26244	0.939106	CDT1;CDKN1B
retrograde vesicle-mediated transport, Golgi to endoplasmic reticulum (GO:0006890)	2/85	0.475267	0.663137	1.26244	0.939106	KIF5A;KIF3C
negative regulation of defense response (GO:0031348)	2/85	0.475267	0.663137	1.26244	0.939106	DHX58;TYRO3
membrane organization (GO:0061024)	5/242	0.476561	0.664421	1.10549	0.819342	HACE1;HIP1;WNT5A;KIF20A;SPTBN1
regulation of interferon-gamma production (GO:0032649)	2/86	0.481376	0.665884	1.24735	0.911947	BTN3A1;BTN3A2
response to interleukin-1 (GO:0070555)	2/86	0.481376	0.665884	1.24735	0.911947	SRC;TNFRSF11A
transport across blood-brain barrier (GO:0150104)	2/86	0.481376	0.665884	1.24735	0.911947	LRP1;ATP2B4
negative regulation of cell differentiation (GO:0045596)	4/191	0.482545	0.665884	1.12072	0.816645	MEIS1;NOTCH4;MYB;WNT5A
negative regulation of Wnt signaling pathway (GO:0030178)	4/191	0.482545	0.665884	1.12072	0.816645	LRP1;WNT5A;IGFBP6;GLI1
anterograde trans-synaptic signaling (GO:0098916)	5/244	0.483741	0.665884	1.09612	0.796011	GPR176;SLC12A5;KIF5A;GRIN2B;CPLX1
acylglycerol catabolic process (GO:0046464)	1/35	0.484722	0.665884	1.54066	1.11571	FABP6
regulation of blood circulation (GO:1903522)	1/35	0.484722	0.665884	1.54066	1.11571	S100A1
regulation of ion transmembrane transport (GO:0034765)	1/35	0.484722	0.665884	1.54066	1.11571	CALHM1
regulation of JUN kinase activity (GO:0043506)	1/35	0.484722	0.665884	1.54066	1.11571	TNFRSF11A
regulation of mitotic spindle organization (GO:0060236)	1/35	0.484722	0.665884	1.54066	1.11571	PSRC1
regulation of postsynaptic membrane potential (GO:0060078)	1/35	0.484722	0.665884	1.54066	1.11571	GRIN2B
regulation of regulated secretory pathway (GO:1903305)	1/35	0.484722	0.665884	1.54066	1.11571	RIMS2
regulation of T cell receptor signaling pathway (GO:0050856)	1/35	0.484722	0.665884	1.54066	1.11571	KCNN4
response to exogenous dsRNA (GO:0043330)	1/35	0.484722	0.665884	1.54066	1.11571	CGAS
negative regulation of cell cycle G1/S phase transition (GO:1902807)	1/35	0.484722	0.665884	1.54066	1.11571	GFI1B
oxoacid metabolic process (GO:0043436)	1/35	0.484722	0.665884	1.54066	1.11571	TPST1
positive regulation of cell cycle G1/S phase transition (GO:1902808)	1/35	0.484722	0.665884	1.54066	1.11571	GLI1
protein localization to cilium (GO:0061512)	1/35	0.484722	0.665884	1.54066	1.11571	TCTN2
metal ion transport (GO:0030001)	2/88	0.493462	0.670707	1.21822	0.860439	NIPAL2;KCNN4
negative regulation of binding (GO:0051100)	2/88	0.493462	0.670707	1.21822	0.860439	AURKB;IFIT2
regulation of cardiac muscle contraction (GO:0055117)	1/36	0.4944	0.670707	1.49656	1.05419	P2RX4
cyclic-nucleotide-mediated signaling (GO:0019935)	1/36	0.4944	0.670707	1.49656	1.05419	RIMS2
regulation of ossification (GO:0030278)	1/36	0.4944	0.670707	1.49656	1.05419	WNT5A
regulation of osteoclast differentiation (GO:0045670)	1/36	0.4944	0.670707	1.49656	1.05419	UBASH3B
macrophage activation (GO:0042116)	1/36	0.4944	0.670707	1.49656	1.05419	IFI35
membrane assembly (GO:0071709)	1/36	0.4944	0.670707	1.49656	1.05419	SPTBN1
membrane fusion (GO:0061025)	1/36	0.4944	0.670707	1.49656	1.05419	HACE1
negative regulation of cellular protein localization (GO:1903828)	1/36	0.4944	0.670707	1.49656	1.05419	CDT1
negative regulation of fat cell differentiation (GO:0045599)	1/36	0.4944	0.670707	1.49656	1.05419	WNT5A
negative regulation of toll-like receptor signaling pathway (GO:0034122)	1/36	0.4944	0.670707	1.49656	1.05419	TYRO3
positive regulation of interferon-beta production (GO:0032728)	1/36	0.4944	0.670707	1.49656	1.05419	DHX58
positive regulation of myeloid leukocyte differentiation (GO:0002763)	1/36	0.4944	0.670707	1.49656	1.05419	FES
positive regulation of telomere maintenance via telomere lengthening (GO:1904358)	1/36	0.4944	0.670707	1.49656	1.05419	AURKB
regulation of programmed cell death (GO:0043067)	4/194	0.494641	0.670707	1.10285	0.776321	HIP1;DAPK2;NLRC4;CD3E
negative regulation of macromolecule metabolic process (GO:0010605)	4/194	0.494641	0.670707	1.10285	0.776321	ATP2B4;TET1;CD3E;PARP9
ubiquitin-dependent protein catabolic process (GO:0006511)	7/354	0.496812	0.672998	1.05678	0.739261	HACE1;DTX3L;UBE2C;KIF14;UBE2L6;KBTBD7;AURKB
regulation of cysteine-type endopeptidase activity involved in apoptotic process (GO:0043281)	2/89	0.499438	0.672998	1.20415	0.836011	SRC;LAMP3
collagen fibril organization (GO:0030199)	2/89	0.499438	0.672998	1.20415	0.836011	ITGB4;TLL1
SCF-dependent proteasomal ubiquitin-dependent protein catabolic process (GO:0031146)	2/89	0.499438	0.672998	1.20415	0.836011	FBXO2;KIF14
second-messenger-mediated signaling (GO:0019932)	2/89	0.499438	0.672998	1.20415	0.836011	P2RX4;DDAH2
protein modification by small protein conjugation (GO:0032446)	8/409	0.501822	0.672998	1.04502	0.72055	HACE1;TRIM7;DTX3L;UBE2C;FBXO2;TRIM47;FBXO32;TRIM55
regulation of actin cytoskeleton reorganization (GO:2000249)	1/37	0.503897	0.672998	1.45492	0.997175	FES
regulation of glucose import (GO:0046324)	1/37	0.503897	0.672998	1.45492	0.997175	ERFE
regulation of intracellular pH (GO:0051453)	1/37	0.503897	0.672998	1.45492	0.997175	SLC9A9
regulation of p38MAPK cascade (GO:1900744)	1/37	0.503897	0.672998	1.45492	0.997175	DUSP1
regulation of transport (GO:0051049)	1/37	0.503897	0.672998	1.45492	0.997175	FES
glutamate receptor signaling pathway (GO:0007215)	1/37	0.503897	0.672998	1.45492	0.997175	GRIN2B
glutamine family amino acid metabolic process (GO:0009064)	1/37	0.503897	0.672998	1.45492	0.997175	DDAH2
skeletal muscle tissue development (GO:0007519)	1/37	0.503897	0.672998	1.45492	0.997175	CFLAR
negative regulation of G1/S transition of mitotic cell cycle (GO:2000134)	1/37	0.503897	0.672998	1.45492	0.997175	GFI1B
negative regulation of stress-activated MAPK cascade (GO:0032873)	1/37	0.503897	0.672998	1.45492	0.997175	DUSP1
neural crest cell migration (GO:0001755)	1/37	0.503897	0.672998	1.45492	0.997175	SEMA6B
phospholipid biosynthetic process (GO:0008654)	1/37	0.503897	0.672998	1.45492	0.997175	CPNE7
positive regulation of calcium ion transport (GO:0051928)	1/37	0.503897	0.672998	1.45492	0.997175	P2RX4
positive regulation of myeloid cell differentiation (GO:0045639)	1/37	0.503897	0.672998	1.45492	0.997175	FES
sodium ion transport (GO:0006814)	2/90	0.505368	0.674457	1.19041	0.812416	SCN8A;HCN2
sensory perception of sound (GO:0007605)	2/91	0.511253	0.678042	1.17697	0.78962	SPTBN4;CCDC50
toll-like receptor signaling pathway (GO:0002224)	2/91	0.511253	0.678042	1.17697	0.78962	S100A1;SCIMP
positive regulation of supramolecular fiber organization (GO:1902905)	2/91	0.511253	0.678042	1.17697	0.78962	PSRC1;FES
positive regulation of transport (GO:0051050)	2/91	0.511253	0.678042	1.17697	0.78962	LRP1;SYNGR3
negative regulation of transcription, DNA-templated (GO:0045892)	18/948	0.51262	0.678042	1.01355	0.677276	CDKN1B;NOTCH4;WNT5A;AEBP1;PARP9;IKZF4;AURKB;POU6F1;GLIS2;ZEB2;GFI1B;SCML4;MYB;ZNF219;HESX1;FNIP2;JDP2;E2F8
regulation of apoptotic signaling pathway (GO:2001233)	1/38	0.513216	0.678042	1.41552	0.944235	DAPK2
DNA replication initiation (GO:0006270)	1/38	0.513216	0.678042	1.41552	0.944235	CDT1
response to cAMP (GO:0051591)	1/38	0.513216	0.678042	1.41552	0.944235	HCN2
lysosome organization (GO:0007040)	1/38	0.513216	0.678042	1.41552	0.944235	ACP3
negative regulation of endothelial cell migration (GO:0010596)	1/38	0.513216	0.678042	1.41552	0.944235	ATP2B4
negative regulation of proteasomal protein catabolic process (GO:1901799)	1/38	0.513216	0.678042	1.41552	0.944235	LAMP3
positive regulation of insulin secretion (GO:0032024)	1/38	0.513216	0.678042	1.41552	0.944235	BAIAP3
positive regulation of signaling (GO:0023056)	1/38	0.513216	0.678042	1.41552	0.944235	RIMS2
chemical synaptic transmission (GO:0007268)	6/306	0.513391	0.678042	1.04743	0.698337	GPR176;SLC12A5;KIF5A;SLC17A7;GRIN2B;CPLX1
regulation of endothelial cell proliferation (GO:0001936)	2/92	0.517092	0.680908	1.16384	0.76759	WNT5A;VASH2
regulation of lipid metabolic process (GO:0019216)	2/92	0.517092	0.680908	1.16384	0.76759	HELZ2;GNB3
Wnt signaling pathway (GO:0016055)	2/92	0.517092	0.680908	1.16384	0.76759	FZD2;WNT5A
positive regulation of transmembrane receptor protein serine/threonine kinase signaling pathway (GO:0090100)	2/92	0.517092	0.680908	1.16384	0.76759	ZEB2;GDF7
regulation of exit from mitosis (GO:0007096)	1/39	0.522361	0.683294	1.3782	0.894999	UBE2C
cellular response to ketone (GO:1901655)	1/39	0.522361	0.683294	1.3782	0.894999	SRC
regulation of ion transmembrane transporter activity (GO:0032412)	1/39	0.522361	0.683294	1.3782	0.894999	TCAF1
DNA integrity checkpoint signaling (GO:0031570)	1/39	0.522361	0.683294	1.3782	0.894999	CDT1
DNA recombination (GO:0006310)	1/39	0.522361	0.683294	1.3782	0.894999	DMC1
regulation of protein tyrosine kinase activity (GO:0061097)	1/39	0.522361	0.683294	1.3782	0.894999	SRCIN1
regulation of receptor-mediated endocytosis (GO:0048259)	1/39	0.522361	0.683294	1.3782	0.894999	HIP1
vesicle cytoskeletal trafficking (GO:0099518)	1/39	0.522361	0.683294	1.3782	0.894999	MYO5C
odontogenesis (GO:0042476)	1/39	0.522361	0.683294	1.3782	0.894999	AQP3
positive regulation of peptidyl-serine phosphorylation (GO:0033138)	2/93	0.522885	0.683477	1.15099	0.746294	ATP2B4;FNIP2
protein ubiquitination (GO:0016567)	10/525	0.524796	0.685472	1.01662	0.655463	HACE1;TRIM7;DTX3L;UBE2C;FBXO2;NEURL1;TRIM47;UBE2L6;FBXO32;TRIM55
regulation of cytosolic calcium ion concentration (GO:0051480)	3/148	0.527007	0.687854	1.08343	0.693979	WNT5A;ATP2B4;S1PR4
negative regulation of MAPK cascade (GO:0043409)	2/94	0.52863	0.688953	1.13842	0.725704	DUSP1;WNK2
positive regulation of epithelial cell migration (GO:0010634)	2/94	0.52863	0.688953	1.13842	0.725704	SRC;WNT5A
detection of chemical stimulus involved in sensory perception of bitter taste (GO:0001580)	1/40	0.531334	0.688953	1.34279	0.849135	AZGP1
digestive tract development (GO:0048565)	1/40	0.531334	0.688953	1.34279	0.849135	GLI1
fatty acid derivative biosynthetic process (GO:1901570)	1/40	0.531334	0.688953	1.34279	0.849135	BDH2
glycolipid biosynthetic process (GO:0009247)	1/40	0.531334	0.688953	1.34279	0.849135	B3GNT5
intraciliary transport involved in cilium assembly (GO:0035735)	1/40	0.531334	0.688953	1.34279	0.849135	KIF3C
positive regulation of intrinsic apoptotic signaling pathway (GO:2001244)	1/40	0.531334	0.688953	1.34279	0.849135	BBC3
positive regulation of ossification (GO:0045778)	1/40	0.531334	0.688953	1.34279	0.849135	WNT5A
regulation of cytokine production (GO:0001817)	3/150	0.536064	0.694074	1.06858	0.66626	BTN3A1;BTN3A3;BTN3A2
response to cytokine (GO:0034097)	3/150	0.536064	0.694074	1.06858	0.66626	SRC;LAMP3;TNFRSF11A
cellular transition metal ion homeostasis (GO:0046916)	2/96	0.53998	0.694799	1.11408	0.686524	MT2A;ERFE
protein methylation (GO:0006479)	1/41	0.540139	0.694799	1.30916	0.806348	EEF1AKMT3
carboxylic acid transmembrane transport (GO:1905039)	1/41	0.540139	0.694799	1.30916	0.806348	SLC7A11
regulation of filopodium assembly (GO:0051489)	1/41	0.540139	0.694799	1.30916	0.806348	NEURL1
regulation of response to DNA damage stimulus (GO:2001020)	1/41	0.540139	0.694799	1.30916	0.806348	WDR76
import into cell (GO:0098657)	1/41	0.540139	0.694799	1.30916	0.806348	TSPO2
keratinocyte differentiation (GO:0030216)	1/41	0.540139	0.694799	1.30916	0.806348	WNT5A
visual system development (GO:0150063)	1/41	0.540139	0.694799	1.30916	0.806348	MEIS1
negative regulation of cell-cell adhesion (GO:0022408)	1/41	0.540139	0.694799	1.30916	0.806348	NOTCH4
regulation of inflammatory response (GO:0050727)	4/206	0.541754	0.696373	1.0367	0.635435	NINJ1;WNT5A;TYRO3;IFI35
actin filament organization (GO:0007015)	3/152	0.545021	0.700067	1.05412	0.639781	HIP1;NEBL;MYO5C
protein maturation (GO:0051604)	2/97	0.545584	0.700284	1.1023	0.667882	MMP14;AEBP1
regulation of chemokine production (GO:0032642)	1/42	0.548779	0.701051	1.27716	0.766373	WNT5A
regulation of extrinsic apoptotic signaling pathway via death domain receptors (GO:1902041)	1/42	0.548779	0.701051	1.27716	0.766373	CFLAR
heterophilic cell-cell adhesion via plasma membrane cell adhesion molecules (GO:0007157)	1/42	0.548779	0.701051	1.27716	0.766373	JAML
skeletal system morphogenesis (GO:0048705)	1/42	0.548779	0.701051	1.27716	0.766373	HOXA4
translesion synthesis (GO:0019985)	1/42	0.548779	0.701051	1.27716	0.766373	UBE2L6
monocyte chemotaxis (GO:0002548)	1/42	0.548779	0.701051	1.27716	0.766373	TNFRSF11A
regulation of transcription by RNA polymerase II (GO:0006357)	41/2206	0.54894	0.701051	0.989974	0.593753	ZNF230;ZNF571;ZNF570;ONECUT2;SATB2;NOTCH4;FOXO6;AEBP1;IKZF2;GLI1;HOXA13;IKZF4;AURKB;GLIS2;HELZ2;ZNF649;MYB;HESX1;ZNF569;E2F2;OTX1;FNIP2;HOXA4;PURG;E2F8;HES7;WNT5A;FOXJ2;ATP2B4;TET1;PARP9;NFATC4;POU6F1;ZEB2;GFI1B;MEIS1;NFIB;ZNF219;HOXB7;ZNF157;JDP2
cellular response to cytokine stimulus (GO:0071345)	9/482	0.552215	0.704092	0.995668	0.591246	MT2A;CDKN1B;DUSP1;WNT5A;PIM1;FLT3LG;IL5RA;GAB2;VIM
mitotic cell cycle phase transition (GO:0044772)	4/209	0.553181	0.704092	1.02137	0.60472	CCNA2;CDKN1B;UBE2C;CDC25C
anion transport (GO:0006820)	1/43	0.557257	0.704092	1.24669	0.728974	SLC17A7
cellular glucose homeostasis (GO:0001678)	1/43	0.557257	0.704092	1.24669	0.728974	IGF1R
development of primary male sexual characteristics (GO:0046546)	1/43	0.557257	0.704092	1.24669	0.728974	WNT5A
DNA synthesis involved in DNA repair (GO:0000731)	1/43	0.557257	0.704092	1.24669	0.728974	UBE2L6
glutathione metabolic process (GO:0006749)	1/43	0.557257	0.704092	1.24669	0.728974	CHAC1
signal release from synapse (GO:0099643)	1/43	0.557257	0.704092	1.24669	0.728974	CPLX1
lipid modification (GO:0030258)	1/43	0.557257	0.704092	1.24669	0.728974	MBOAT2
male gonad development (GO:0008584)	1/43	0.557257	0.704092	1.24669	0.728974	WNT5A
myofibril assembly (GO:0030239)	1/43	0.557257	0.704092	1.24669	0.728974	CFLAR
natural killer cell activation (GO:0030101)	1/43	0.557257	0.704092	1.24669	0.728974	ULBP1
negative regulation of proteolysis (GO:0045861)	1/43	0.557257	0.704092	1.24669	0.728974	CHAC1
positive regulation of axonogenesis (GO:0050772)	1/43	0.557257	0.704092	1.24669	0.728974	PLXND1
positive regulation of phospholipase C activity (GO:0010863)	1/43	0.557257	0.704092	1.24669	0.728974	S1PR4
proteasome-mediated ubiquitin-dependent protein catabolic process (GO:0043161)	6/321	0.56018	0.70707	0.996774	0.577627	HACE1;UBE2C;FBXO2;KIF14;KBTBD7;AURKB
cell-matrix adhesion (GO:0007160)	2/100	0.562108	0.70707	1.06839	0.615459	ITGB4;SRC
organic acid transport (GO:0015849)	2/100	0.562108	0.70707	1.06839	0.615459	SLC25A29;SLC7A11
antibacterial humoral response (GO:0019731)	1/44	0.565577	0.70707	1.21763	0.693941	CAMP
branching morphogenesis of an epithelial tube (GO:0048754)	1/44	0.565577	0.70707	1.21763	0.693941	NOTCH4
cation transmembrane transport (GO:0098655)	1/44	0.565577	0.70707	1.21763	0.693941	SLC25A29
detection of chemical stimulus involved in sensory perception of taste (GO:0050912)	1/44	0.565577	0.70707	1.21763	0.693941	AZGP1
embryonic organ morphogenesis (GO:0048562)	1/44	0.565577	0.70707	1.21763	0.693941	HOXA4
intracellular steroid hormone receptor signaling pathway (GO:0030518)	1/44	0.565577	0.70707	1.21763	0.693941	SRC
mitotic spindle assembly (GO:0090307)	1/44	0.565577	0.70707	1.21763	0.693941	AURKB
neurogenesis (GO:0022008)	1/44	0.565577	0.70707	1.21763	0.693941	CHAC1
positive regulation of biosynthetic process (GO:0009891)	1/44	0.565577	0.70707	1.21763	0.693941	VIM
positive regulation of cell-matrix adhesion (GO:0001954)	1/44	0.565577	0.70707	1.21763	0.693941	CD3E
positive regulation of receptor-mediated endocytosis (GO:0048260)	1/44	0.565577	0.70707	1.21763	0.693941	HIP1
positive regulation of stress fiber assembly (GO:0051496)	1/44	0.565577	0.70707	1.21763	0.693941	SORBS3
positive regulation of cell migration (GO:0030335)	5/269	0.570087	0.712208	0.991042	0.556933	SEMA6B;MMP14;SRC;LGR6;IGF1R
mitotic sister chromatid segregation (GO:0000070)	2/102	0.572883	0.714264	1.04692	0.583209	PSRC1;KIF14
positive regulation of cell growth (GO:0030307)	2/102	0.572883	0.714264	1.04692	0.583209	RIMS2;MMP14
action potential (GO:0001508)	1/45	0.57374	0.714264	1.1899	0.661083	SCN8A
regulation of insulin receptor signaling pathway (GO:0046626)	1/45	0.57374	0.714264	1.1899	0.661083	ERFE
neural crest cell development (GO:0014032)	1/45	0.57374	0.714264	1.1899	0.661083	SEMA6B
response to lipopolysaccharide (GO:0032496)	3/159	0.575564	0.716034	1.00646	0.555975	WNT5A;TNFRSF11A;VIM
chromatin remodeling (GO:0006338)	2/103	0.578198	0.718809	1.0365	0.567833	SATB2;MYB
alpha-amino acid metabolic process (GO:1901605)	1/46	0.58175	0.719204	1.1634	0.630229	DDAH2
regulation of DNA metabolic process (GO:0051052)	1/46	0.58175	0.719204	1.1634	0.630229	CDT1
regulation of double-strand break repair via homologous recombination (GO:0010569)	1/46	0.58175	0.719204	1.1634	0.630229	CGAS
regulation of fibroblast proliferation (GO:0048145)	1/46	0.58175	0.719204	1.1634	0.630229	WNT5A
erythrocyte differentiation (GO:0030218)	1/46	0.58175	0.719204	1.1634	0.630229	TSPO2
positive regulation of smooth muscle cell proliferation (GO:0048661)	1/46	0.58175	0.719204	1.1634	0.630229	FOXJ2
postreplication repair (GO:0006301)	1/46	0.58175	0.719204	1.1634	0.630229	UBE2L6
posttranscriptional regulation of gene expression (GO:0010608)	1/46	0.58175	0.719204	1.1634	0.630229	PARP9
regulation of cell growth (GO:0001558)	4/217	0.582897	0.72012	0.9826	0.530354	MMP14;CDKN1B;PSRC1;KIF14
cellular metal ion homeostasis (GO:0006875)	2/104	0.583465	0.720322	1.02628	0.552932	ATP2B4;TESMIN
activation of GTPase activity (GO:0090630)	2/105	0.588683	0.72439	1.01627	0.538487	RASGRF1;TBC1D9
regulation of cellular metabolic process (GO:0031323)	1/47	0.589611	0.72439	1.13805	0.601223	GNB3
regulation of DNA binding (GO:0051101)	1/47	0.589611	0.72439	1.13805	0.601223	CDT1
epidermal growth factor receptor signaling pathway (GO:0007173)	1/47	0.589611	0.72439	1.13805	0.601223	SRC
glycosphingolipid metabolic process (GO:0006687)	1/47	0.589611	0.72439	1.13805	0.601223	GALC
positive regulation of cell-cell adhesion (GO:0022409)	1/47	0.589611	0.72439	1.13805	0.601223	CD3E
positive regulation of pathway-restricted SMAD protein phosphorylation (GO:0010862)	1/47	0.589611	0.72439	1.13805	0.601223	GDF7
regulation of phosphatidylinositol 3-kinase signaling (GO:0014066)	2/106	0.593852	0.728093	1.00644	0.524483	SRC;IGF1R
small GTPase mediated signal transduction (GO:0007264)	2/106	0.593852	0.728093	1.00644	0.524483	CCNA2;RUNDC3A
peptidyl-lysine modification (GO:0018205)	2/106	0.593852	0.728093	1.00644	0.524483	CTH;EEF1AKMT3
heart development (GO:0007507)	3/164	0.596581	0.729333	0.974955	0.503603	CDKN1B;CRIP1;POU6F1
positive regulation of cell motility (GO:2000147)	4/221	0.597321	0.729333	0.964289	0.496898	SEMA6B;MMP14;LGR6;IGF1R
regulation of interleukin-2 production (GO:0032663)	1/48	0.597324	0.729333	1.11378	0.573926	SPTBN1
cognition (GO:0050890)	1/48	0.597324	0.729333	1.11378	0.573926	JAKMIP1
myelination (GO:0042552)	1/48	0.597324	0.729333	1.11378	0.573926	SCN8A
negative regulation of MAP kinase activity (GO:0043407)	1/48	0.597324	0.729333	1.11378	0.573926	DUSP1
negative regulation of canonical Wnt signaling pathway (GO:0090090)	3/165	0.600703	0.732956	0.968887	0.493798	WNT5A;IGFBP6;GLI1
aminoglycan biosynthetic process (GO:0006023)	1/49	0.604892	0.73304	1.09052	0.54821	B3GNT7
receptor internalization (GO:0031623)	1/49	0.604892	0.73304	1.09052	0.54821	LRP1
regulation of cellular localization (GO:0060341)	1/49	0.604892	0.73304	1.09052	0.54821	FES
cellular defense response (GO:0006968)	1/49	0.604892	0.73304	1.09052	0.54821	FCMR
regulation of interferon-beta production (GO:0032648)	1/49	0.604892	0.73304	1.09052	0.54821	DHX58
response to glucose (GO:0009749)	1/49	0.604892	0.73304	1.09052	0.54821	IGF1R
response to unfolded protein (GO:0006986)	1/49	0.604892	0.73304	1.09052	0.54821	HSPB1
secondary alcohol metabolic process (GO:1902652)	1/49	0.604892	0.73304	1.09052	0.54821	APOL2
negative regulation of cell projection organization (GO:0031345)	1/49	0.604892	0.73304	1.09052	0.54821	GRIN2B
oligosaccharide metabolic process (GO:0009311)	1/49	0.604892	0.73304	1.09052	0.54821	B3GALT4
regulation of cellular component movement (GO:0051270)	1/50	0.612318	0.739521	1.06821	0.52396	FES
chloride transmembrane transport (GO:1902476)	1/50	0.612318	0.739521	1.06821	0.52396	SLC12A5
negative regulation of ERK1 and ERK2 cascade (GO:0070373)	1/50	0.612318	0.739521	1.06821	0.52396	WNK2
neuron migration (GO:0001764)	1/50	0.612318	0.739521	1.06821	0.52396	CELSR1
positive regulation of ion transport (GO:0043270)	1/50	0.612318	0.739521	1.06821	0.52396	P2RX4
cellular protein-containing complex assembly (GO:0034622)	3/168	0.612901	0.739722	0.951124	0.465625	HIP1;SRC;CD3E
regulation of interleukin-6 production (GO:0032675)	2/110	0.614044	0.740599	0.96897	0.472556	WNT5A;SCIMP
cytokine-mediated signaling pathway (GO:0019221)	11/621	0.618945	0.741277	0.942015	0.451922	MT2A;CDKN1B;SRC;PIM1;FLT3LG;IL5RA;IFI35;GAB2;TNFRSF11A;VIM;IFIT2
cellular divalent inorganic cation homeostasis (GO:0072503)	2/111	0.61897	0.741277	0.960031	0.460525	MT2A;ATP2B4
Fc-epsilon receptor signaling pathway (GO:0038095)	2/111	0.61897	0.741277	0.960031	0.460525	LCP2;GAB2
regulation of epithelial cell migration (GO:0010632)	1/51	0.619606	0.741277	1.04679	0.50107	SRC
regulation of interleukin-12 production (GO:0032655)	1/51	0.619606	0.741277	1.04679	0.50107	SCIMP
cholesterol transport (GO:0030301)	1/51	0.619606	0.741277	1.04679	0.50107	TSPO2
gonad development (GO:0008406)	1/51	0.619606	0.741277	1.04679	0.50107	WNT5A
sensory perception (GO:0007600)	1/51	0.619606	0.741277	1.04679	0.50107	P2RX4
negative regulation of protein ubiquitination (GO:0031397)	1/51	0.619606	0.741277	1.04679	0.50107	DTX3L
negative regulation of transport (GO:0051051)	1/51	0.619606	0.741277	1.04679	0.50107	PACSIN3
positive regulation of actin filament bundle assembly (GO:0032233)	1/51	0.619606	0.741277	1.04679	0.50107	SORBS3
positive regulation of fat cell differentiation (GO:0045600)	1/51	0.619606	0.741277	1.04679	0.50107	PIM1
protein-containing complex subunit organization (GO:0043933)	2/112	0.623848	0.744325	0.951255	0.448848	CD247;CD3E
Fc receptor signaling pathway (GO:0038093)	2/112	0.623848	0.744325	0.951255	0.448848	LCP2;GAB2
positive regulation of I-kappaB kinase/NF-kappaB signaling (GO:0043123)	3/171	0.624847	0.744325	0.933996	0.439211	PLEKHG5;S100A4;CFLAR
ameboidal-type cell migration (GO:0001667)	1/52	0.626756	0.744325	1.02621	0.479445	SEMA6B
amide biosynthetic process (GO:0043604)	1/52	0.626756	0.744325	1.02621	0.479445	TLCD3B
cartilage development (GO:0051216)	1/52	0.626756	0.744325	1.02621	0.479445	NFIB
fatty acid beta-oxidation (GO:0006635)	1/52	0.626756	0.744325	1.02621	0.479445	BDH2
response to peptide hormone (GO:0043434)	1/52	0.626756	0.744325	1.02621	0.479445	SRC
negative regulation of protein metabolic process (GO:0051248)	1/52	0.626756	0.744325	1.02621	0.479445	CD84
positive regulation of developmental growth (GO:0048639)	1/52	0.626756	0.744325	1.02621	0.479445	RIMS2
protein homotetramerization (GO:0051289)	1/52	0.626756	0.744325	1.02621	0.479445	CTH
activation of protein kinase activity (GO:0032147)	2/114	0.633459	0.74866	0.934173	0.426505	WNT5A;KIF14
cellular response to transforming growth factor beta stimulus (GO:0071560)	2/114	0.633459	0.74866	0.934173	0.426505	SRC;WNT5A
response to lipid (GO:0033993)	2/114	0.633459	0.74866	0.934173	0.426505	TNFRSF11A;AQP3
histone modification (GO:0016570)	2/114	0.633459	0.74866	0.934173	0.426505	CCNA2;AURKB
cellular macromolecule catabolic process (GO:0044265)	1/53	0.633773	0.74866	1.00643	0.458996	FBXO2
IRE1-mediated unfolded protein response (GO:0036498)	1/53	0.633773	0.74866	1.00643	0.458996	PARP16
positive regulation of B cell activation (GO:0050871)	1/53	0.633773	0.74866	1.00643	0.458996	MMP14
positive regulation of chemokine production (GO:0032722)	1/53	0.633773	0.74866	1.00643	0.458996	WNT5A
neuron differentiation (GO:0030182)	3/174	0.636538	0.751428	0.917468	0.414431	BTG4;FZD2;WNT5A
cellular response to lectin (GO:1990858)	2/115	0.638193	0.751884	0.925858	0.415817	SRC;MUC19
cellular response to molecule of bacterial origin (GO:0071219)	2/115	0.638193	0.751884	0.925858	0.415817	WNT5A;VIM
stimulatory C-type lectin receptor signaling pathway (GO:0002223)	2/115	0.638193	0.751884	0.925858	0.415817	SRC;MUC19
regulation of focal adhesion assembly (GO:0051893)	1/54	0.640658	0.752794	0.987388	0.439644	SRC
cytoplasmic microtubule organization (GO:0031122)	1/54	0.640658	0.752794	0.987388	0.439644	CLIP2
regulation of proteasomal protein catabolic process (GO:0061136)	1/54	0.640658	0.752794	0.987388	0.439644	LAMP3
striated muscle contraction (GO:0006941)	1/54	0.640658	0.752794	0.987388	0.439644	JSRP1
regulation of cardiac conduction (GO:1903779)	1/55	0.647414	0.758728	0.969053	0.421315	ATP2B4
ceramide metabolic process (GO:0006672)	1/55	0.647414	0.758728	0.969053	0.421315	TLCD3B
glycoprotein metabolic process (GO:0009100)	1/55	0.647414	0.758728	0.969053	0.421315	FBXO2
triglyceride metabolic process (GO:0006641)	1/55	0.647414	0.758728	0.969053	0.421315	FABP6
negative regulation of response to external stimulus (GO:0032102)	2/118	0.652105	0.763722	0.901775	0.385554	DHX58;TYRO3
protein-containing complex disassembly (GO:0032984)	1/56	0.654043	0.764482	0.951386	0.403942	FZD2
sensory organ development (GO:0007423)	1/56	0.654043	0.764482	0.951386	0.403942	MEIS1
positive regulation of establishment of protein localization to mitochondrion (GO:1903749)	1/56	0.654043	0.764482	0.951386	0.403942	BBC3
innate immune response activating cell surface receptor signaling pathway (GO:0002220)	2/119	0.656646	0.767022	0.894022	0.376034	SRC;MUC19
negative regulation of DNA recombination (GO:0045910)	1/57	0.660548	0.771072	0.934349	0.387461	CGAS
cellular response to lipopolysaccharide (GO:0071222)	2/120	0.661141	0.771259	0.8864	0.366782	WNT5A;VIM
cellular response to interferon-gamma (GO:0071346)	2/121	0.665588	0.772441	0.878906	0.357789	MT2A;WNT5A
negative regulation of cytokine production (GO:0001818)	3/182	0.666461	0.772441	0.876104	0.3555	CD84;DHX58;UBE2L6
receptor metabolic process (GO:0043112)	1/58	0.666931	0.772441	0.91791	0.371817	LRP1
cellular iron ion homeostasis (GO:0006879)	1/58	0.666931	0.772441	0.91791	0.371817	ERFE
chordate embryonic development (GO:0043009)	1/58	0.666931	0.772441	0.91791	0.371817	WNT5A
regulation of neurotransmitter receptor activity (GO:0099601)	1/58	0.666931	0.772441	0.91791	0.371817	GRIN2B
regulation of pathway-restricted SMAD protein phosphorylation (GO:0060393)	1/58	0.666931	0.772441	0.91791	0.371817	GDF7
eye development (GO:0001654)	1/58	0.666931	0.772441	0.91791	0.371817	MEIS1
regulation of tumor necrosis factor-mediated signaling pathway (GO:0010803)	1/58	0.666931	0.772441	0.91791	0.371817	CFLAR
membrane lipid biosynthetic process (GO:0046467)	1/58	0.666931	0.772441	0.91791	0.371817	B3GNT5
negative regulation of hydrolase activity (GO:0051346)	1/58	0.666931	0.772441	0.91791	0.371817	PPP1R26
regulation of mRNA catabolic process (GO:0061013)	2/122	0.669988	0.774973	0.871537	0.349046	HSPB1;VIM
epithelium development (GO:0060429)	2/122	0.669988	0.774973	0.871537	0.349046	CPT1A;BDH2
protein polymerization (GO:0051258)	1/59	0.673194	0.776158	0.902038	0.356956	UBE2C
fatty acid oxidation (GO:0019395)	1/59	0.673194	0.776158	0.902038	0.356956	BDH2
selective autophagy (GO:0061912)	1/59	0.673194	0.776158	0.902038	0.356956	VIM
positive regulation of apoptotic signaling pathway (GO:2001235)	1/59	0.673194	0.776158	0.902038	0.356956	BBC3
positive regulation of tyrosine phosphorylation of STAT protein (GO:0042531)	1/59	0.673194	0.776158	0.902038	0.356956	PARP9
defense response to symbiont (GO:0140546)	2/124	0.678648	0.78021	0.857162	0.332281	CGAS;IFIT2
regulation of tumor necrosis factor production (GO:0032680)	2/124	0.678648	0.78021	0.857162	0.332281	WNT5A;HSPB1
adenylate cyclase-inhibiting G protein-coupled receptor signaling pathway (GO:0007193)	1/60	0.679339	0.78021	0.886704	0.34283	GABBR1
cellular protein catabolic process (GO:0044257)	1/60	0.679339	0.78021	0.886704	0.34283	CTSF
cellular response to chemokine (GO:1990869)	1/60	0.679339	0.78021	0.886704	0.34283	DUSP1
homophilic cell adhesion via plasma membrane adhesion molecules (GO:0007156)	1/60	0.679339	0.78021	0.886704	0.34283	CD84
negative regulation of response to stimulus (GO:0048585)	1/61	0.68537	0.785614	0.871881	0.329393	UBASH3B
pattern recognition receptor signaling pathway (GO:0002221)	1/61	0.68537	0.785614	0.871881	0.329393	S100A1
positive regulation of DNA biosynthetic process (GO:2000573)	1/61	0.68537	0.785614	0.871881	0.329393	AURKB
negative regulation of cell growth (GO:0030308)	2/126	0.687122	0.787115	0.84325	0.316424	CDKN1B;PSRC1
regulation of GTPase activity (GO:0043087)	3/189	0.691142	0.790868	0.842829	0.31135	ARHGAP9;PLXND1;RASGRF1
regulation of neurogenesis (GO:0050767)	1/62	0.691287	0.790868	0.857544	0.316605	HES7
amyloid fibril formation (GO:1990000)	1/63	0.697094	0.795465	0.843669	0.304426	UBE2L6
negative regulation of peptidase activity (GO:0010466)	1/63	0.697094	0.795465	0.843669	0.304426	LRP1
organonitrogen compound catabolic process (GO:1901565)	1/63	0.697094	0.795465	0.843669	0.304426	CTH
positive regulation of viral process (GO:0048524)	1/63	0.697094	0.795465	0.843669	0.304426	TYRO3
protein secretion (GO:0009306)	1/64	0.702791	0.799209	0.830235	0.29282	RIMS2
antimicrobial humoral immune response mediated by antimicrobial peptide (GO:0061844)	1/64	0.702791	0.799209	0.830235	0.29282	CAMP
diterpenoid metabolic process (GO:0016101)	1/64	0.702791	0.799209	0.830235	0.29282	LRP1
pre-replicative complex assembly (GO:0036388)	1/64	0.702791	0.799209	0.830235	0.29282	CDT1
protein catabolic process (GO:0030163)	1/64	0.702791	0.799209	0.830235	0.29282	FBXO2
G2/M transition of mitotic cell cycle (GO:0000086)	2/130	0.703519	0.799209	0.816731	0.287211	CCNA2;CDC25C
Golgi organization (GO:0007030)	2/130	0.703519	0.799209	0.816731	0.287211	ATP8B3;HACE1
cell cycle G2/M phase transition (GO:0044839)	2/131	0.707506	0.801661	0.810358	0.280392	CCNA2;CDC25C
BMP signaling pathway (GO:0030509)	1/65	0.708382	0.801661	0.817221	0.281755	GDF7
regulation of cell-matrix adhesion (GO:0001952)	1/65	0.708382	0.801661	0.817221	0.281755	CD3E
regulation of RNA metabolic process (GO:0051252)	1/65	0.708382	0.801661	0.817221	0.281755	PRX
inorganic anion transmembrane transport (GO:0098661)	1/65	0.708382	0.801661	0.817221	0.281755	SLC12A5
protein autoubiquitination (GO:0051865)	1/65	0.708382	0.801661	0.817221	0.281755	DTX3L
embryonic organ development (GO:0048568)	1/66	0.713867	0.805818	0.804607	0.2712	FLT3LG
ERBB signaling pathway (GO:0038127)	1/66	0.713867	0.805818	0.804607	0.2712	SRC
negative regulation of G2/M transition of mitotic cell cycle (GO:0010972)	1/66	0.713867	0.805818	0.804607	0.2712	AURKB
positive regulation of T cell proliferation (GO:0042102)	1/66	0.713867	0.805818	0.804607	0.2712	CD3E
defense response to virus (GO:0051607)	2/133	0.715344	0.806462	0.797904	0.267291	CGAS;IFIT2
transmembrane receptor protein serine/threonine kinase signaling pathway (GO:0007178)	2/133	0.715344	0.806462	0.797904	0.267291	SRC;GDF7
anion transmembrane transport (GO:0098656)	1/67	0.71925	0.809839	0.792376	0.261125	SLC25A29
regulation of epidermal growth factor receptor signaling pathway (GO:0042058)	1/67	0.71925	0.809839	0.792376	0.261125	HIP1
endomembrane system organization (GO:0010256)	3/199	0.723983	0.813212	0.799416	0.258201	HACE1;ATP8B3;SPTBN1
cellular component assembly (GO:0022607)	4/261	0.724175	0.813212	0.812527	0.26222	WNT5A;CD247;CD3E;SPTBN1
regulation of translational initiation (GO:0006446)	1/68	0.724532	0.813212	0.780509	0.251503	HSPB1
regulation of tyrosine phosphorylation of STAT protein (GO:0042509)	1/68	0.724532	0.813212	0.780509	0.251503	PARP9
interferon-gamma-mediated signaling pathway (GO:0060333)	1/68	0.724532	0.813212	0.780509	0.251503	MT2A
protein localization to plasma membrane (GO:0072659)	2/136	0.726771	0.815212	0.779921	0.248907	SPTBN4;SPTBN1
cell chemotaxis (GO:0060326)	1/69	0.729714	0.816968	0.768992	0.242311	PLEKHG5
cellular response to decreased oxygen levels (GO:0036294)	1/69	0.729714	0.816968	0.768992	0.242311	AQP3
positive regulation of MAP kinase activity (GO:0043406)	1/69	0.729714	0.816968	0.768992	0.242311	TNFRSF11A
carbohydrate homeostasis (GO:0033500)	1/70	0.7348	0.819053	0.757808	0.233524	IGF1R
defense response to Gram-positive bacterium (GO:0050830)	1/70	0.7348	0.819053	0.757808	0.233524	CAMP
regulation of plasma membrane bounded cell projection assembly (GO:0120032)	1/70	0.7348	0.819053	0.757808	0.233524	P2RX4
fatty acid catabolic process (GO:0009062)	1/70	0.7348	0.819053	0.757808	0.233524	BDH2
sterol metabolic process (GO:0016125)	1/70	0.7348	0.819053	0.757808	0.233524	APOL2
neutrophil chemotaxis (GO:0030593)	1/70	0.7348	0.819053	0.757808	0.233524	JAML
positive regulation of cell-substrate adhesion (GO:0010811)	1/70	0.7348	0.819053	0.757808	0.233524	CD3E
protein dephosphorylation (GO:0006470)	2/139	0.737808	0.821892	0.762725	0.231923	UBASH3B;DUSP1
cellular response to BMP stimulus (GO:0071773)	1/71	0.73979	0.823068	0.746944	0.225121	GDF7
regulation of hematopoietic stem cell differentiation (GO:1902036)	1/71	0.73979	0.823068	0.746944	0.225121	MYB
transcription initiation from RNA polymerase II promoter (GO:0006367)	2/140	0.741402	0.823317	0.757159	0.226551	NOTCH4;E2F2
neuron projection morphogenesis (GO:0048812)	2/140	0.741402	0.823317	0.757159	0.226551	SPTBN4;NTNG2
protein localization to cell periphery (GO:1990778)	2/140	0.741402	0.823317	0.757159	0.226551	SPTBN4;SPTBN1
proteasomal protein catabolic process (GO:0010498)	3/205	0.742347	0.823852	0.775431	0.231031	HACE1;KIF14;KBTBD7
extrinsic apoptotic signaling pathway (GO:0097191)	1/72	0.744686	0.825201	0.736386	0.217081	MLLT11
negative regulation of epithelial cell proliferation (GO:0050680)	1/72	0.744686	0.825201	0.736386	0.217081	NFIB
positive regulation of cellular catabolic process (GO:0031331)	2/141	0.744954	0.825201	0.751673	0.221318	DTX3L;PACSIN3
chromatin organization (GO:0006325)	2/142	0.748463	0.826623	0.746266	0.216218	SATB2;MYB
defense response to Gram-negative bacterium (GO:0050829)	1/73	0.74949	0.826623	0.726122	0.209386	CAMP
endoplasmic reticulum organization (GO:0007029)	1/73	0.74949	0.826623	0.726122	0.209386	REEP2
granulocyte chemotaxis (GO:0071621)	1/73	0.74949	0.826623	0.726122	0.209386	JAML
response to molecule of bacterial origin (GO:0002237)	1/73	0.74949	0.826623	0.726122	0.209386	TNFRSF11A
insulin receptor signaling pathway (GO:0008286)	1/73	0.74949	0.826623	0.726122	0.209386	IGF1R
ubiquitin-dependent ERAD pathway (GO:0030433)	1/73	0.74949	0.826623	0.726122	0.209386	FBXO2
protein-DNA complex assembly (GO:0065004)	2/143	0.751932	0.827717	0.740935	0.211248	CDT1;DMC1
negative regulation of DNA-binding transcription factor activity (GO:0043433)	2/143	0.751932	0.827717	0.740935	0.211248	PIM1;GLIS2
nitrogen compound transport (GO:0071705)	2/143	0.751932	0.827717	0.740935	0.211248	SLC25A29;SLC7A11
proteolysis involved in cellular protein catabolic process (GO:0051603)	1/74	0.754205	0.827717	0.716138	0.202017	CTSF
regulation of cytokine-mediated signaling pathway (GO:0001959)	1/74	0.754205	0.827717	0.716138	0.202017	CFLAR
regulation of stress fiber assembly (GO:0051492)	1/74	0.754205	0.827717	0.716138	0.202017	SORBS3
sphingolipid biosynthetic process (GO:0030148)	1/74	0.754205	0.827717	0.716138	0.202017	TLCD3B
mitotic nuclear division (GO:0140014)	1/74	0.754205	0.827717	0.716138	0.202017	UBE2C
negative regulation of cell migration (GO:0030336)	2/144	0.755359	0.828473	0.735679	0.206404	TCAF1;LRP1
regulation of hematopoietic progenitor cell differentiation (GO:1901532)	1/75	0.75883	0.830744	0.706424	0.194957	MYB
positive regulation of lymphocyte proliferation (GO:0050671)	1/75	0.75883	0.830744	0.706424	0.194957	CD3E
positive regulation of T cell activation (GO:0050870)	1/75	0.75883	0.830744	0.706424	0.194957	CD3E
regulation of mRNA stability (GO:0043488)	2/146	0.762091	0.831619	0.725387	0.19708	HSPB1;VIM
actomyosin structure organization (GO:0031032)	1/76	0.763369	0.831619	0.69697	0.188191	SRC
cellular response to hormone stimulus (GO:0032870)	1/76	0.763369	0.831619	0.69697	0.188191	SRC
chloride transport (GO:0006821)	1/76	0.763369	0.831619	0.69697	0.188191	SLC12A5
establishment of protein localization to organelle (GO:0072594)	1/76	0.763369	0.831619	0.69697	0.188191	LAMP3
regulation of RNA splicing (GO:0043484)	1/76	0.763369	0.831619	0.69697	0.188191	PRX
regulation of T cell proliferation (GO:0042129)	1/76	0.763369	0.831619	0.69697	0.188191	CD3E
positive regulation of growth (GO:0045927)	1/76	0.763369	0.831619	0.69697	0.188191	MMP14
purine ribonucleotide metabolic process (GO:0009150)	1/77	0.767823	0.834427	0.687764	0.181705	TPST1
cholesterol metabolic process (GO:0008203)	1/77	0.767823	0.834427	0.687764	0.181705	APOL2
neutrophil migration (GO:1990266)	1/77	0.767823	0.834427	0.687764	0.181705	JAML
phosphatidylcholine metabolic process (GO:0046470)	1/77	0.767823	0.834427	0.687764	0.181705	MBOAT2
positive regulation of intracellular protein transport (GO:0090316)	2/148	0.768662	0.834829	0.715377	0.188219	TCAF1;BBC3
negative regulation of nucleic acid-templated transcription (GO:1903507)	7/464	0.770241	0.836034	0.797831	0.208275	CDKN1B;SCML4;MYB;ZNF219;WNT5A;IKZF4;GLIS2
regulation of G2/M transition of mitotic cell cycle (GO:0010389)	2/149	0.771888	0.83731	0.710474	0.183953	KIF14;CDC25C
extracellular structure organization (GO:0043062)	3/216	0.773479	0.838524	0.734969	0.188782	MMP14;ADAMTS19;ITGB4
external encapsulating structure organization (GO:0045229)	3/217	0.77615	0.840908	0.731497	0.185368	MMP14;ADAMTS19;ITGB4
glycerophospholipid metabolic process (GO:0006650)	1/80	0.780689	0.844283	0.661545	0.163784	CPNE7
response to interferon-gamma (GO:0034341)	1/80	0.780689	0.844283	0.661545	0.163784	WNT5A
negative regulation of cellular response to growth factor stimulus (GO:0090288)	1/80	0.780689	0.844283	0.661545	0.163784	ATP2B4
negative regulation of protein phosphorylation (GO:0001933)	2/152	0.781332	0.844465	0.696157	0.17178	UBASH3B;HSPB1
dephosphorylation (GO:0016311)	2/153	0.784403	0.846689	0.691511	0.167921	DUSP1;ACP3
negative regulation of protein modification process (GO:0031400)	1/81	0.784817	0.846689	0.653242	0.158283	ATP2B4
positive regulation of cellular amide metabolic process (GO:0034250)	1/81	0.784817	0.846689	0.653242	0.158283	VIM
cellular response to DNA damage stimulus (GO:0006974)	5/350	0.788331	0.849964	0.75519	0.179612	DTX3L;CGAS;CRIP1;FNIP2;WDR76
regulation of osteoblast differentiation (GO:0045667)	1/83	0.792843	0.852247	0.637244	0.147923	HEMGN
epidermis development (GO:0008544)	1/83	0.792843	0.852247	0.637244	0.147923	GLI1
long-chain fatty acid metabolic process (GO:0001676)	1/83	0.792843	0.852247	0.637244	0.147923	CPT1A
peptide metabolic process (GO:0006518)	1/83	0.792843	0.852247	0.637244	0.147923	AEBP1
positive regulation of plasma membrane bounded cell projection assembly (GO:0120034)	1/83	0.792843	0.852247	0.637244	0.147923	NEURL1
cellular response to growth factor stimulus (GO:0071363)	2/158	0.799197	0.858558	0.669176	0.149994	WNT5A;HSPB1
regulation of cell cycle G2/M phase transition (GO:1902749)	1/85	0.800571	0.859514	0.622008	0.138353	KIF14
regulation of gene expression (GO:0010468)	17/1079	0.803177	0.861467	0.830022	0.181924	BTN3A1;WNT5A;ATP2B4;BTN3A3;BTN3A2;CD3E;PARP9;CRIP1;ZNF280D;RIMS2;LAMP3;MYB;PRX;ZNF219;GNB3;TESMIN;HOXB7
cilium organization (GO:0044782)	3/228	0.803863	0.861467	0.695341	0.151811	ABLIM1;TCTN2;CILK1
glucose homeostasis (GO:0042593)	1/86	0.804326	0.861467	0.614659	0.133842	IGF1R
negative regulation of phosphorylation (GO:0042326)	1/86	0.804326	0.861467	0.614659	0.133842	CDKN1B
ERAD pathway (GO:0036503)	1/87	0.808011	0.864547	0.60748	0.129503	FBXO2
inflammatory response (GO:0006954)	3/230	0.808581	0.864547	0.689143	0.146425	TPST1;NLRC4;NFATC4
regulation of cell cycle (GO:0051726)	4/296	0.80866	0.864547	0.713843	0.151603	BTG4;CDKN1B;DUSP1;NUDT6
regulation of autophagy (GO:0010506)	3/231	0.810904	0.866425	0.686085	0.143808	DAPK2;LAMP3;HSPB1
retrograde transport, endosome to Golgi (GO:0042147)	1/88	0.811626	0.866676	0.600467	0.125327	BAIAP3
regulation of endothelial cell migration (GO:0010594)	1/89	0.815174	0.869421	0.593613	0.121307	WNT5A
transforming growth factor beta receptor signaling pathway (GO:0007179)	1/89	0.815174	0.869421	0.593613	0.121307	SRC
double-strand break repair (GO:0006302)	2/164	0.815759	0.869524	0.644193	0.131181	DTX3L;PARP9
extracellular matrix organization (GO:0030198)	4/300	0.816825	0.870138	0.70405	0.142451	MMP14;ADAMTS19;ITGB4;TLL1
adenylate cyclase-modulating G protein-coupled receptor signaling pathway (GO:0007188)	2/165	0.818398	0.871292	0.640208	0.128302	GABBR1;S1PR4
innate immune response (GO:0045087)	4/302	0.820799	0.873021	0.699253	0.138087	FES;SRC;DHX58;CAMP
regulation of MAPK cascade (GO:0043408)	2/166	0.821002	0.873021	0.636271	0.125491	DUSP1;IGF1R
regulation of stem cell differentiation (GO:2000736)	1/91	0.82207	0.873634	0.580362	0.11371	MYB
regulation of peptidyl-tyrosine phosphorylation (GO:0050730)	1/92	0.825422	0.875626	0.573955	0.11012	SRC
retinoid metabolic process (GO:0001523)	1/92	0.825422	0.875626	0.573955	0.11012	LRP1
negative regulation of mitotic cell cycle phase transition (GO:1901991)	1/92	0.825422	0.875626	0.573955	0.11012	GFI1B
DNA-templated transcription, initiation (GO:0006352)	2/168	0.826112	0.875836	0.628541	0.120067	NOTCH4;E2F2
positive regulation of protein phosphorylation (GO:0001934)	5/371	0.828125	0.877448	0.711084	0.134104	SRC;ATP2B4;LCP2;FNIP2;GDF7
visual perception (GO:0007601)	1/93	0.82871	0.877545	0.567688	0.10666	ABLIM1
cell-cell adhesion via plasma-membrane adhesion molecules (GO:0098742)	2/170	0.83109	0.879363	0.620995	0.114894	CD84;JAML
regulation of intracellular signal transduction (GO:1902531)	6/437	0.831416	0.879363	0.724124	0.133692	ARHGAP9;DAPK2;PLEKHG5;WNT5A;HSPB1;AURKB
negative regulation of cell death (GO:0060548)	1/94	0.831937	0.879391	0.561555	0.103325	PARP16
neuron projection development (GO:0031175)	2/171	0.833531	0.880553	0.617288	0.112398	RASGRF1;VASH2
ciliary basal body-plasma membrane docking (GO:0097711)	1/95	0.835103	0.881167	0.555552	0.100111	TCTN2
sensory perception of light stimulus (GO:0050953)	1/95	0.835103	0.881167	0.555552	0.100111	ABLIM1
positive regulation of ERK1 and ERK2 cascade (GO:0070374)	2/172	0.83594	0.881528	0.613626	0.109961	TNFRSF11A;SCIMP
calcium ion homeostasis (GO:0055074)	1/97	0.841258	0.885037	0.543923	0.0940211	ATP2B4
regulation of MAP kinase activity (GO:0043405)	1/97	0.841258	0.885037	0.543923	0.0940211	DUSP1
glycosaminoglycan biosynthetic process (GO:0006024)	1/97	0.841258	0.885037	0.543923	0.0940211	B3GNT7
positive regulation of cold-induced thermogenesis (GO:0120162)	1/97	0.841258	0.885037	0.543923	0.0940211	IGF1R
cilium assembly (GO:0060271)	4/314	0.843176	0.886531	0.671768	0.11459	ABLIM1;TCTN2;KIF3C;CILK1
defense response to bacterium (GO:0042742)	2/176	0.845264	0.888201	0.599396	0.100762	NLRC4;CAMP
response to UV (GO:0009411)	1/99	0.847183	0.888471	0.532768	0.0883533	AURKB
organic anion transport (GO:0015711)	1/99	0.847183	0.888471	0.532768	0.0883533	CALHM1
positive regulation of stress-activated MAPK cascade (GO:0032874)	1/99	0.847183	0.888471	0.532768	0.0883533	SCIMP
glycerophospholipid biosynthetic process (GO:0046474)	2/177	0.847519	0.888471	0.59594	0.0985936	CPNE7;PLEKHA4
positive regulation of macromolecule metabolic process (GO:0010604)	5/384	0.849575	0.889043	0.68623	0.111868	RIMS2;DTX3L;LAMP3;WNT5A;CD3E
regulation of translation (GO:0006417)	2/178	0.849744	0.889043	0.592524	0.096475	HSPB1;VIM
regulation of transforming growth factor beta receptor signaling pathway (GO:0017015)	1/100	0.850063	0.889043	0.527359	0.085667	ZEB2
positive regulation of translation (GO:0045727)	1/100	0.850063	0.889043	0.527359	0.085667	VIM
calcium-mediated signaling (GO:0019722)	1/102	0.85566	0.893322	0.516863	0.0805696	P2RX4
cell junction assembly (GO:0034329)	1/102	0.85566	0.893322	0.516863	0.0805696	PLXND1
positive regulation of cellular protein metabolic process (GO:0032270)	1/102	0.85566	0.893322	0.516863	0.0805696	VIM
steroid metabolic process (GO:0008202)	1/104	0.86105	0.898421	0.506775	0.0758151	HSD17B14
regulation of JNK cascade (GO:0046328)	1/105	0.863669	0.900625	0.501877	0.0735582	IGF1R
endoplasmic reticulum to Golgi vesicle-mediated transport (GO:0006888)	2/185	0.864509	0.900973	0.569654	0.082938	SPTBN4;SPTBN1
cellular response to peptide hormone stimulus (GO:0071375)	1/106	0.866238	0.901719	0.497072	0.0713771	SRC
chromosome organization (GO:0051276)	1/106	0.866238	0.901719	0.497072	0.0713771	CDT1
regulation of mitotic cell cycle phase transition (GO:1901990)	2/188	0.870421	0.905543	0.560379	0.0777686	UBE2C;KIF14
lipid transport (GO:0006869)	1/109	0.873661	0.908383	0.48319	0.065261	APOL2
regulation of cellular macromolecule biosynthetic process (GO:2000112)	6/468	0.875287	0.909542	0.674445	0.0898382	ZNF280D;CCNA2;MYB;ZNF219;TESMIN;HOXB7
response to tumor necrosis factor (GO:0034612)	1/110	0.876043	0.909796	0.478732	0.0633556	TNFRSF11A
regulation of protein phosphorylation (GO:0001932)	3/266	0.878353	0.911663	0.593708	0.0770076	SPTBN4;HSPB1;FNIP2
protein deubiquitination (GO:0016579)	3/267	0.879921	0.912758	0.591428	0.0756572	CCNA2;OTUD1;OTULINL
phosphatidylinositol metabolic process (GO:0046488)	1/112	0.880673	0.913005	0.470058	0.0597298	PLEKHA4
nuclear-transcribed mRNA catabolic process, nonsense-mediated decay (GO:0000184)	1/113	0.882923	0.914136	0.465837	0.0580049	HELZ2
positive regulation of metabolic process (GO:0009893)	1/113	0.882923	0.914136	0.465837	0.0580049	IGF1R
protein localization to membrane (GO:0072657)	2/195	0.883305	0.914136	0.53986	0.0669883	SPTBN4;SPTBN1
negative regulation of cell motility (GO:2000146)	1/114	0.885131	0.915493	0.461691	0.0563357	TCAF1
cellular amide metabolic process (GO:0043603)	1/115	0.887297	0.9172	0.457618	0.0547201	AEBP1
cytosolic transport (GO:0016482)	1/116	0.889422	0.917561	0.453615	0.0531562	BAIAP3
sphingolipid metabolic process (GO:0006665)	1/116	0.889422	0.917561	0.453615	0.0531562	GALC
tumor necrosis factor-mediated signaling pathway (GO:0033209)	1/116	0.889422	0.917561	0.453615	0.0531562	TNFRSF11A
positive regulation of multicellular organismal process (GO:0051240)	4/345	0.890348	0.917561	0.609718	0.0708144	BTN3A1;LRP1;WNT5A;IGF1R
post-translational protein modification (GO:0043687)	4/345	0.890348	0.917561	0.609718	0.0708144	FBXO2;SPARCL1;KBTBD7;FBXO32
negative regulation of cellular macromolecule biosynthetic process (GO:2000113)	7/547	0.890783	0.917561	0.672278	0.0777516	CDKN1B;SCML4;MYB;ZNF219;WNT5A;IKZF4;GLIS2
positive regulation of gene expression (GO:0010628)	6/482	0.891734	0.917561	0.65413	0.0749548	RIMS2;BTN3A1;LAMP3;WNT5A;VIM;CD3E
regulation of macromolecule metabolic process (GO:0060255)	2/200	0.891773	0.917561	0.526092	0.0602606	GNB3;CRIP1
protein modification by small protein removal (GO:0070646)	3/276	0.893243	0.918331	0.571665	0.0645389	CCNA2;OTUD1;OTULINL
adenylate cyclase-activating G protein-coupled receptor signaling pathway (GO:0007189)	1/118	0.893554	0.918331	0.445816	0.0501761	S1PR4
plasma membrane bounded cell projection assembly (GO:0120031)	3/278	0.896018	0.920332	0.567449	0.062303	ABLIM1;TCTN2;CILK1
cytoskeleton organization (GO:0007010)	1/120	0.897531	0.920435	0.438278	0.0473811	PACSIN3
macroautophagy (GO:0016236)	1/120	0.897531	0.920435	0.438278	0.0473811	SRC
organelle organization (GO:0006996)	5/420	0.89767	0.920435	0.625529	0.0675274	TSPO2;HACE1;ATP8B3;PEX11A;PACSIN3
fatty acid metabolic process (GO:0006631)	1/124	0.905047	0.927465	0.423938	0.0422956	CPT1A
protein targeting (GO:0006605)	1/125	0.906839	0.928766	0.420498	0.0411208	KIF13B
regulation of nucleic acid-templated transcription (GO:1903506)	5/430	0.908416	0.928961	0.610493	0.0586395	ZNF280D;MYB;ZNF219;TESMIN;HOXB7
synapse organization (GO:0050808)	1/126	0.908596	0.928961	0.417112	0.0399821	PLXND1
phosphatidylinositol biosynthetic process (GO:0006661)	1/126	0.908596	0.928961	0.417112	0.0399821	PLEKHA4
phosphate-containing compound metabolic process (GO:0006796)	2/212	0.909823	0.929681	0.495723	0.0468483	ACP3;XYLB
microtubule cytoskeleton organization involved in mitosis (GO:1902850)	1/128	0.912013	0.930324	0.410501	0.0378076	AURKB
plasma membrane bounded cell projection organization (GO:0120036)	1/128	0.912013	0.930324	0.410501	0.0378076	RASGRF1
negative regulation of multicellular organismal process (GO:0051241)	2/214	0.912543	0.930324	0.490996	0.0449358	NFIB;ATP2B4
positive regulation of GTPase activity (GO:0043547)	2/214	0.912543	0.930324	0.490996	0.0449358	RASGRF1;TBC1D9
cellular response to insulin stimulus (GO:0032869)	1/129	0.913673	0.930409	0.407274	0.0367695	IGF1R
DNA-dependent DNA replication (GO:0006261)	1/129	0.913673	0.930409	0.407274	0.0367695	CDT1
regulation of primary metabolic process (GO:0080090)	1/130	0.915303	0.931535	0.404096	0.0357627	HELZ2
cellular response to hypoxia (GO:0071456)	1/131	0.916901	0.932628	0.400967	0.0347862	AQP3
protein transport (GO:0015031)	4/369	0.917864	0.933074	0.568918	0.0487597	LRP1;RAB26;TBC1D9;SPTBN1
cellular calcium ion homeostasis (GO:0006874)	1/136	0.924453	0.9387	0.386017	0.0303228	ATP2B4
organic substance transport (GO:0071702)	1/136	0.924453	0.9387	0.386017	0.0303228	APOL2
protein localization to organelle (GO:0033365)	1/142	0.932617	0.946122	0.369477	0.0257749	LAMP3
receptor-mediated endocytosis (GO:0006898)	1/143	0.93389	0.946122	0.366856	0.0250919	LRP1
monocarboxylic acid metabolic process (GO:0032787)	1/143	0.93389	0.946122	0.366856	0.0250919	CPT1A
neuron development (GO:0048666)	1/143	0.93389	0.946122	0.366856	0.0250919	RASGRF1
regulation of ERK1 and ERK2 cascade (GO:0070372)	2/238	0.939712	0.951479	0.440519	0.0273921	WNK2;SCIMP
positive regulation of hydrolase activity (GO:0051345)	1/149	0.941036	0.952277	0.351875	0.0213847	RASGRF1
negative regulation of gene expression (GO:0010629)	3/322	0.942722	0.953441	0.488068	0.028788	ATP2B4;CD3E;PARP9
cellular protein localization (GO:0034613)	3/329	0.948049	0.9581	0.477414	0.0254698	WNT5A;TBC1D9;CELSR1
regulation of signal transduction by p53 class mediator (GO:1901796)	1/156	0.948406	0.9581	0.335863	0.0177916	AURKB
mitotic spindle organization (GO:0007052)	1/157	0.949381	0.958541	0.333693	0.0173338	AURKB
positive regulation of phosphorylation (GO:0042327)	2/253	0.952402	0.961046	0.413873	0.0201837	TYRO3;IGF1R
cellular protein metabolic process (GO:0044267)	4/417	0.955151	0.963273	0.501544	0.023014	FBXO2;SPARCL1;UBE2L6;IGFBP6
nuclear-transcribed mRNA catabolic process (GO:0000956)	1/171	0.961249	0.968874	0.305992	0.0120932	HELZ2
protein-containing complex assembly (GO:0065003)	2/267	0.961915	0.968996	0.391724	0.0152104	CD247;CD3E
mitochondrion organization (GO:0007005)	1/175	0.964099	0.970646	0.298897	0.0109281	IFIT2
positive regulation of MAPK cascade (GO:0043410)	2/274	0.96596	0.97197	0.381505	0.0132127	SCIMP;IGF1R
protein stabilization (GO:0050821)	1/179	0.966739	0.972204	0.29212	0.00988146	HIP1
DNA metabolic process (GO:0006259)	2/277	0.967564	0.972484	0.377285	0.0124404	CDT1;DMC1
cellular response to tumor necrosis factor (GO:0071356)	1/194	0.975027	0.979431	0.269208	0.00680833	TNFRSF11A
DNA repair (GO:0006281)	2/298	0.976923	0.980782	0.350138	0.00817488	DTX3L;PARP9
neutrophil degranulation (GO:0043312)	4/481	0.980917	0.984236	0.432804	0.00833917	ARHGAP9;RAB37;ACP3;CAMP
neutrophil activation involved in immune response (GO:0002283)	4/485	0.981938	0.984705	0.429115	0.00782168	ARHGAP9;RAB37;ACP3;CAMP
neutrophil mediated immunity (GO:0002446)	4/488	0.982669	0.984884	0.426388	0.00745437	ARHGAP9;RAB37;ACP3;CAMP
transcription by RNA polymerase II (GO:0006366)	2/320	0.983915	0.985577	0.325543	0.00527907	NOTCH4;E2F2
organelle assembly (GO:0070925)	3/425	0.987184	0.988215	0.366974	0.00473355	ABLIM1;TCTN2;CILK1
intracellular protein transport (GO:0006886)	2/336	0.987659	0.988215	0.309692	0.00384564	KIF13B;TBC1D9
positive regulation of cell differentiation (GO:0045597)	1/258	0.992665	0.992665	0.201502	0.00148353	FES

## Sheet: EntoAZD vs AZD up
Term	Overlap	P-value	Adjusted P-value	Odds Ratio	Combined Score	Genes
epoxygenase P450 pathway (GO:0019373)	4/19	2.7354e-05	0.0227585	28.3799	298.178	CYP2A7;CYP2C8;CYP1A2;CYP1A1
omega-hydroxylase P450 pathway (GO:0097267)	3/10	9.64146e-05	0.0401085	45.385	419.669	CYP2C8;CYP1A2;CYP1A1
monocyte extravasation (GO:0035696)	2/5	0.000881012	0.121403	70.2376	494.082	JAML;PECAM1
retinol metabolic process (GO:0042572)	3/21	0.000989404	0.121403	17.6399	122.04	SDR16C5;CYP1A2;CYP1A1
exogenous drug catabolic process (GO:0042738)	3/22	0.00113766	0.121403	16.7107	113.278	CYP2A7;CYP2C8;CYP1A2
drug catabolic process (GO:0042737)	3/23	0.0012992	0.121403	15.8743	105.501	CYP2A7;CYP2C8;CYP1A2
neutrophil extravasation (GO:0072672)	2/6	0.00131326	0.121403	52.6755	349.515	JAML;PECAM1
glomerulus vasculature development (GO:0072012)	2/6	0.00131326	0.121403	52.6755	349.515	PECAM1;CD34
positive regulation of neurotransmitter secretion (GO:0001956)	2/6	0.00131326	0.121403	52.6755	349.515	SLC4A8;BAIAP3
lipid hydroxylation (GO:0002933)	2/7	0.00182708	0.152013	42.1383	265.684	CYP2C8;CYP1A1
arachidonic acid metabolic process (GO:0019369)	4/57	0.00210454	0.15918	8.01664	49.4118	CYP2A7;CYP2C8;CYP1A2;CYP1A1
thyroid gland development (GO:0030878)	2/8	0.00242089	0.167849	35.1135	211.51	TBX1;TG
estrogen metabolic process (GO:0008210)	3/30	0.00283666	0.168579	11.7546	68.9423	CYP2C8;CYP1A2;CYP1A1
long-chain fatty acid biosynthetic process (GO:0042759)	3/30	0.00283666	0.168579	11.7546	68.9423	CYP2C8;CYP1A2;CYP1A1
primary alcohol metabolic process (GO:0034308)	3/33	0.00373337	0.188049	10.5775	59.1332	SDR16C5;CYP1A2;CYP1A1
endothelium development (GO:0003158)	2/10	0.00384235	0.188049	26.3324	146.452	PECAM1;CD34
positive regulation of vasculogenesis (GO:2001214)	2/10	0.00384235	0.188049	26.3324	146.452	CEACAM1;CD34
positive regulation of transporter activity (GO:0032411)	2/13	0.0065365	0.302131	19.148	96.3211	TRPC6;SGK1
regulation of vasculogenesis (GO:2001212)	2/14	0.00757852	0.33186	17.5514	85.6937	CEACAM1;CD34
regulation of ERBB signaling pathway (GO:1901184)	2/16	0.00986997	0.410591	15.0426	69.4704	RHBDF1;CEACAM1
aorta morphogenesis (GO:0035909)	2/17	0.0111166	0.416856	14.039	63.1659	TBX1;PROX1
muscle tissue morphogenesis (GO:0060415)	2/17	0.0111166	0.416856	14.039	63.1659	TBX1;PROX1
retinoid metabolic process (GO:0001523)	4/92	0.0115237	0.416856	4.81965	21.5118	SDR16C5;CYP2C8;CYP1A2;CYP1A1
negative regulation of cellular biosynthetic process (GO:0031327)	3/52	0.0132605	0.425396	6.46982	27.9688	CEACAM1;PROX1;CD34
regulation of intrinsic apoptotic signaling pathway (GO:2001242)	3/52	0.0132605	0.425396	6.46982	27.9688	DAPK2;BCL2L2;GSDME
pyroptosis (GO:0070269)	2/19	0.0138049	0.425396	12.3861	53.0464	AIM2;GSDME
regulation of synaptic vesicle exocytosis (GO:2000300)	2/19	0.0138049	0.425396	12.3861	53.0464	RIMS2;SLC4A8
endocrine system development (GO:0035270)	2/24	0.021602	0.444109	9.56867	36.6956	TBX1;TG
positive regulation of release of cytochrome c from mitochondria (GO:0090200)	2/25	0.0233357	0.444109	9.15217	34.3918	HRK;TNFSF10
epithelium development (GO:0060429)	4/122	0.029154	0.444109	3.58885	12.6872	KANK2;TBX1;PROX1;CD34
positive regulation of epithelial cell proliferation (GO:0050679)	4/123	0.0299178	0.444109	3.55851	12.4879	TBX1;JAML;VASH2;PROX1
fatty acid biosynthetic process (GO:0006633)	3/71	0.0301081	0.444109	4.6576	16.3154	CYP2C8;CYP1A2;CYP1A1
gland development (GO:0048732)	3/71	0.0301081	0.444109	4.6576	16.3154	TBX1;TG;PROX1
ion homeostasis (GO:0050801)	2/30	0.0328095	0.444109	7.51596	25.6823	SLC4A8;SLC30A4
establishment or maintenance of epithelial cell apical/basal polarity (GO:0045197)	2/32	0.0369531	0.444109	7.01418	23.1335	MTCL1;ANK1
regulation of neurotransmitter secretion (GO:0046928)	2/33	0.0390963	0.444109	6.78758	22.0035	RIMS2;BAIAP3
negative regulation of cell cycle G1/S phase transition (GO:1902807)	2/35	0.0435201	0.444109	6.37556	19.9844	KANK2;GFI1B
long-chain fatty acid metabolic process (GO:0001676)	3/83	0.0446091	0.444109	3.95655	12.3041	CYP2C8;CYP1A2;CYP1A1
alkaloid metabolic process (GO:0009820)	1/5	0.0466104	0.444109	26.1984	80.3226	CYP1A2
atrial cardiac muscle tissue morphogenesis (GO:0055009)	1/5	0.0466104	0.444109	26.1984	80.3226	PROX1
negative regulation of heterochromatin assembly (GO:0031452)	1/5	0.0466104	0.444109	26.1984	80.3226	AICDA
cannabinoid signaling pathway (GO:0038171)	1/5	0.0466104	0.444109	26.1984	80.3226	CNR1
regulation of glial cell migration (GO:1903975)	1/5	0.0466104	0.444109	26.1984	80.3226	GPR183
regulation of granulocyte colony-stimulating factor production (GO:0071655)	1/5	0.0466104	0.444109	26.1984	80.3226	CD34
regulation of heart growth (GO:0060420)	1/5	0.0466104	0.444109	26.1984	80.3226	PROX1
regulation of homophilic cell adhesion (GO:1903385)	1/5	0.0466104	0.444109	26.1984	80.3226	CEACAM1
cerebellar granule cell differentiation (GO:0021707)	1/5	0.0466104	0.444109	26.1984	80.3226	PROX1
coronary artery morphogenesis (GO:0060982)	1/5	0.0466104	0.444109	26.1984	80.3226	TBX1
embryonic viscerocranium morphogenesis (GO:0048703)	1/5	0.0466104	0.444109	26.1984	80.3226	TBX1
enamel mineralization (GO:0070166)	1/5	0.0466104	0.444109	26.1984	80.3226	TBX1
regulation of sequestering of zinc ion (GO:0061088)	1/5	0.0466104	0.444109	26.1984	80.3226	SLC30A4
extracellular exosome biogenesis (GO:0097734)	1/5	0.0466104	0.444109	26.1984	80.3226	CD34
glomerular visceral epithelial cell migration (GO:0090521)	1/5	0.0466104	0.444109	26.1984	80.3226	KANK2
regulation of vitamin D receptor signaling pathway (GO:0070562)	1/5	0.0466104	0.444109	26.1984	80.3226	KANK2
insulin metabolic process (GO:1901142)	1/5	0.0466104	0.444109	26.1984	80.3226	CEACAM1
positive regulation of neurotransmitter transport (GO:0051590)	1/5	0.0466104	0.444109	26.1984	80.3226	BAIAP3
middle ear morphogenesis (GO:0042474)	1/5	0.0466104	0.444109	26.1984	80.3226	TBX1
postsynaptic endocytosis (GO:0140239)	1/5	0.0466104	0.444109	26.1984	80.3226	DNM1
postsynaptic neurotransmitter receptor internalization (GO:0098884)	1/5	0.0466104	0.444109	26.1984	80.3226	DNM1
protein lipoylation (GO:0009249)	1/5	0.0466104	0.444109	26.1984	80.3226	NNAT
negative regulation of G1/S transition of mitotic cell cycle (GO:2000134)	2/37	0.0481203	0.444109	6.01064	18.2366	KANK2;GFI1B
positive regulation of insulin secretion (GO:0032024)	2/38	0.0504838	0.444109	5.84338	17.4489	NNAT;BAIAP3
negative regulation of secretion by cell (GO:1903531)	2/39	0.0528885	0.444109	5.68516	16.7119	RHBDF1;STXBP6
sodium ion transport (GO:0006814)	3/90	0.0543994	0.444109	3.63692	10.5885	SLC34A3;SLC4A8;SGK1
extracellular structure organization (GO:0043062)	5/216	0.0555833	0.444109	2.51044	7.25485	PECAM1;TNR;COL10A1;FBLN5;COLQ
negative regulation of cellular response to hypoxia (GO:1900038)	1/6	0.0556698	0.444109	20.9577	60.5324	CD34
regulation of blood vessel remodeling (GO:0060312)	1/6	0.0556698	0.444109	20.9577	60.5324	CEACAM1
regulation of cellular response to hypoxia (GO:1900037)	1/6	0.0556698	0.444109	20.9577	60.5324	CD34
regulation of digestive system process (GO:0044058)	1/6	0.0556698	0.444109	20.9577	60.5324	SGK1
cellular phosphate ion homeostasis (GO:0030643)	1/6	0.0556698	0.444109	20.9577	60.5324	SLC34A3
regulation of hepatocyte proliferation (GO:2000345)	1/6	0.0556698	0.444109	20.9577	60.5324	CEACAM1
cellular trivalent inorganic anion homeostasis (GO:0072502)	1/6	0.0556698	0.444109	20.9577	60.5324	SLC34A3
chitin catabolic process (GO:0006032)	1/6	0.0556698	0.444109	20.9577	60.5324	CHIT1
chitin metabolic process (GO:0006030)	1/6	0.0556698	0.444109	20.9577	60.5324	CHIT1
coumarin metabolic process (GO:0009804)	1/6	0.0556698	0.444109	20.9577	60.5324	CYP2A7
regulation of microtubule motor activity (GO:2000574)	1/6	0.0556698	0.444109	20.9577	60.5324	MTCL1
ear development (GO:0043583)	1/6	0.0556698	0.444109	20.9577	60.5324	TBX1
embryonic hindlimb morphogenesis (GO:0035116)	1/6	0.0556698	0.444109	20.9577	60.5324	AFF3
photoreceptor cell outer segment organization (GO:0035845)	1/6	0.0556698	0.444109	20.9577	60.5324	CDHR1
positive regulation of animal organ morphogenesis (GO:0110110)	1/6	0.0556698	0.444109	20.9577	60.5324	CD34
regulation of response to reactive oxygen species (GO:1901031)	1/6	0.0556698	0.444109	20.9577	60.5324	FBLN5
regulation of sarcomere organization (GO:0060297)	1/6	0.0556698	0.444109	20.9577	60.5324	PROX1
regulation of superoxide metabolic process (GO:0090322)	1/6	0.0556698	0.444109	20.9577	60.5324	FBLN5
hepatocyte differentiation (GO:0070365)	1/6	0.0556698	0.444109	20.9577	60.5324	PROX1
positive regulation of ion transmembrane transport (GO:0034767)	1/6	0.0556698	0.444109	20.9577	60.5324	TRPC6
skeletal muscle thin filament assembly (GO:0030240)	1/6	0.0556698	0.444109	20.9577	60.5324	PROX1
tongue development (GO:0043586)	1/6	0.0556698	0.444109	20.9577	60.5324	TBX1
venous blood vessel morphogenesis (GO:0048845)	1/6	0.0556698	0.444109	20.9577	60.5324	PROX1
ventricular cardiac muscle cell development (GO:0055015)	1/6	0.0556698	0.444109	20.9577	60.5324	PROX1
monoterpenoid metabolic process (GO:0016098)	1/6	0.0556698	0.444109	20.9577	60.5324	CYP1A2
external encapsulating structure organization (GO:0045229)	5/217	0.0564764	0.444109	2.49847	7.18044	PECAM1;TNR;COL10A1;FBLN5;COLQ
regulation of release of cytochrome c from mitochondria (GO:0090199)	2/41	0.0578168	0.444109	5.39307	15.3728	HRK;TNFSF10
negative regulation of cell death (GO:0060548)	3/94	0.0604169	0.444109	3.47635	9.75632	KANK2;PM20D1;CD34
lipid modification (GO:0030258)	2/43	0.0628976	0.444109	5.12948	14.1894	CYP2C8;CYP1A1
ammonium transport (GO:0015696)	1/7	0.0646436	0.444109	17.4638	47.8311	RHCE
cellular nitrogen compound catabolic process (GO:0044270)	1/7	0.0646436	0.444109	17.4638	47.8311	PM20D1
nose development (GO:0043584)	1/7	0.0646436	0.444109	17.4638	47.8311	PROX1
regulation of natural killer cell mediated cytotoxicity directed against tumor cell target (GO:0002858)	1/7	0.0646436	0.444109	17.4638	47.8311	CEACAM1
gamma-delta T cell activation (GO:0046629)	1/7	0.0646436	0.444109	17.4638	47.8311	JAML
response to alkaloid (GO:0043279)	1/7	0.0646436	0.444109	17.4638	47.8311	TRPV1
hemostasis (GO:0007599)	1/7	0.0646436	0.444109	17.4638	47.8311	AVPR2
hindlimb morphogenesis (GO:0035137)	1/7	0.0646436	0.444109	17.4638	47.8311	AFF3
keratinocyte proliferation (GO:0043616)	1/7	0.0646436	0.444109	17.4638	47.8311	SDR16C5
synaptic vesicle budding from presynaptic endocytic zone membrane (GO:0016185)	1/7	0.0646436	0.444109	17.4638	47.8311	DNM1
terpenoid metabolic process (GO:0006721)	1/7	0.0646436	0.444109	17.4638	47.8311	CYP1A2
vascular wound healing (GO:0061042)	1/7	0.0646436	0.444109	17.4638	47.8311	CD34
vesicle organization (GO:0016050)	2/46	0.0707885	0.444109	4.77901	12.6551	CD34;DNM1
ammonium transmembrane transport (GO:0072488)	1/8	0.0735326	0.444109	14.9683	39.0675	RHCE
negative regulation of mitochondrial membrane potential (GO:0010917)	1/8	0.0735326	0.444109	14.9683	39.0675	PIP5KL1
negative regulation of T cell mediated cytotoxicity (GO:0001915)	1/8	0.0735326	0.444109	14.9683	39.0675	CEACAM1
coronary vasculature morphogenesis (GO:0060977)	1/8	0.0735326	0.444109	14.9683	39.0675	TBX1
dendritic spine maintenance (GO:0097062)	1/8	0.0735326	0.444109	14.9683	39.0675	IGF1R
dynamin family protein polymerization involved in membrane fission (GO:0003373)	1/8	0.0735326	0.444109	14.9683	39.0675	DNM1
dynamin family protein polymerization involved in mitochondrial fission (GO:0003374)	1/8	0.0735326	0.444109	14.9683	39.0675	DNM1
elastic fiber assembly (GO:0048251)	1/8	0.0735326	0.444109	14.9683	39.0675	FBLN5
positive regulation of epithelial cell proliferation involved in wound healing (GO:0060054)	1/8	0.0735326	0.444109	14.9683	39.0675	JAML
kidney epithelium development (GO:0072073)	1/8	0.0735326	0.444109	14.9683	39.0675	KANK2
skeletal myofibril assembly (GO:0014866)	1/8	0.0735326	0.444109	14.9683	39.0675	PROX1
somatic hypermutation of immunoglobulin genes (GO:0016446)	1/8	0.0735326	0.444109	14.9683	39.0675	AICDA
lens fiber cell development (GO:0070307)	1/8	0.0735326	0.444109	14.9683	39.0675	PROX1
lymphatic endothelial cell differentiation (GO:0060836)	1/8	0.0735326	0.444109	14.9683	39.0675	PROX1
synaptic vesicle budding (GO:0070142)	1/8	0.0735326	0.444109	14.9683	39.0675	DNM1
venous blood vessel development (GO:0060841)	1/8	0.0735326	0.444109	14.9683	39.0675	PROX1
regulation of MAPK cascade (GO:0043408)	4/166	0.073953	0.444109	2.60826	6.79275	TBX1;CEACAM1;IGF1R;GSDME
steroid metabolic process (GO:0008202)	3/104	0.0767435	0.444109	3.13057	8.03706	CYP2C8;CYP1A2;CYP1A1
receptor internalization (GO:0031623)	2/49	0.0789814	0.444109	4.47329	11.3556	CEACAM1;DNM1
anoikis (GO:0043276)	1/9	0.0823376	0.444109	13.0966	32.7012	DAPK2
regulation of animal organ morphogenesis (GO:2000027)	1/9	0.0823376	0.444109	13.0966	32.7012	TBX1
negative regulation of exocytosis (GO:0045920)	1/9	0.0823376	0.444109	13.0966	32.7012	STXBP6
negative regulation of leukocyte degranulation (GO:0043301)	1/9	0.0823376	0.444109	13.0966	32.7012	CEACAM1
negative regulation of membrane potential (GO:0045837)	1/9	0.0823376	0.444109	13.0966	32.7012	PIP5KL1
regulation of cellular response to oxidative stress (GO:1900407)	1/9	0.0823376	0.444109	13.0966	32.7012	FBLN5
negative regulation of nitric oxide biosynthetic process (GO:0045019)	1/9	0.0823376	0.444109	13.0966	32.7012	CD34
negative regulation of nitric oxide metabolic process (GO:1904406)	1/9	0.0823376	0.444109	13.0966	32.7012	CD34
negative regulation of platelet aggregation (GO:0090331)	1/9	0.0823376	0.444109	13.0966	32.7012	CEACAM1
regulation of endothelial cell differentiation (GO:0045601)	1/9	0.0823376	0.444109	13.0966	32.7012	CEACAM1
nucleoside diphosphate phosphorylation (GO:0006165)	1/9	0.0823376	0.444109	13.0966	32.7012	AK4
nucleoside triphosphate biosynthetic process (GO:0009142)	1/9	0.0823376	0.444109	13.0966	32.7012	AK4
nucleotide phosphorylation (GO:0046939)	1/9	0.0823376	0.444109	13.0966	32.7012	AK4
organic cyclic compound catabolic process (GO:1901361)	1/9	0.0823376	0.444109	13.0966	32.7012	CYP1A2
DNA cytosine deamination (GO:0070383)	1/9	0.0823376	0.444109	13.0966	32.7012	AICDA
regulation of nuclear cell cycle DNA replication (GO:0033262)	1/9	0.0823376	0.444109	13.0966	32.7012	AICDA
glomerular filtration (GO:0003094)	1/9	0.0823376	0.444109	13.0966	32.7012	CD34
glucosamine-containing compound catabolic process (GO:1901072)	1/9	0.0823376	0.444109	13.0966	32.7012	CHIT1
sensory organ morphogenesis (GO:0090596)	1/9	0.0823376	0.444109	13.0966	32.7012	TBX1
maintenance of apical/basal cell polarity (GO:0035090)	1/9	0.0823376	0.444109	13.0966	32.7012	ANK1
maintenance of epithelial cell apical/basal polarity (GO:0045199)	1/9	0.0823376	0.444109	13.0966	32.7012	ANK1
muscle cell fate commitment (GO:0042693)	1/9	0.0823376	0.444109	13.0966	32.7012	TBX1
modulation of chemical synaptic transmission (GO:0050804)	3/109	0.0855597	0.444109	2.98214	7.33171	RIMS2;SLC4A8;BAIAP3
amide biosynthetic process (GO:0043604)	2/52	0.0874533	0.444109	4.20426	10.2443	PM20D1;RHCE
regulation of exocytosis (GO:0017157)	2/52	0.0874533	0.444109	4.20426	10.2443	RIMS2;STXBP6
regulation of bile acid biosynthetic process (GO:0070857)	1/10	0.0910593	0.444109	11.6408	27.8942	PROX1
negative regulation of peptidyl-lysine acetylation (GO:2000757)	1/10	0.0910593	0.444109	11.6408	27.8942	SDR16C5
cellular response to acidic pH (GO:0071468)	1/10	0.0910593	0.444109	11.6408	27.8942	TRPV1
regulation of granulocyte differentiation (GO:0030852)	1/10	0.0910593	0.444109	11.6408	27.8942	CEACAM1
phosphate ion homeostasis (GO:0055062)	1/10	0.0910593	0.444109	11.6408	27.8942	SLC34A3
renal filtration (GO:0097205)	1/10	0.0910593	0.444109	11.6408	27.8942	CD34
retinoic acid receptor signaling pathway (GO:0048384)	1/10	0.0910593	0.444109	11.6408	27.8942	TBX1
positive regulation of mesenchymal cell proliferation (GO:0002053)	1/10	0.0910593	0.444109	11.6408	27.8942	TBX1
smooth muscle tissue development (GO:0048745)	1/10	0.0910593	0.444109	11.6408	27.8942	PROX1
SNARE complex assembly (GO:0035493)	1/10	0.0910593	0.444109	11.6408	27.8942	STXBP6
negative regulation of viral genome replication (GO:0045071)	2/54	0.0932453	0.444109	4.04214	9.59007	PROX1;AICDA
regulation of proteasomal protein catabolic process (GO:0061136)	2/54	0.0932453	0.444109	4.04214	9.59007	RHBDF1;LAMP3
blood vessel morphogenesis (GO:0048514)	2/56	0.0991451	0.444109	3.89204	8.99517	TBX1;PROX1
angiogenesis involved in wound healing (GO:0060055)	1/11	0.0996985	0.444109	10.4762	24.154	CD34
negative regulation of homotypic cell-cell adhesion (GO:0034111)	1/11	0.0996985	0.444109	10.4762	24.154	CEACAM1
negative regulation of intracellular estrogen receptor signaling pathway (GO:0033147)	1/11	0.0996985	0.444109	10.4762	24.154	KANK2
negative regulation of steroid biosynthetic process (GO:0010894)	1/11	0.0996985	0.444109	10.4762	24.154	PROX1
regulation of mesenchymal cell proliferation (GO:0010464)	1/11	0.0996985	0.444109	10.4762	24.154	TBX1
cytidine to uridine editing (GO:0016554)	1/11	0.0996985	0.444109	10.4762	24.154	AICDA
hematopoietic stem cell proliferation (GO:0071425)	1/11	0.0996985	0.444109	10.4762	24.154	CD34
rhodopsin mediated signaling pathway (GO:0016056)	1/11	0.0996985	0.444109	10.4762	24.154	CNGA1
insulin-like growth factor receptor signaling pathway (GO:0048009)	1/11	0.0996985	0.444109	10.4762	24.154	IGF1R
T cell chemotaxis (GO:0010818)	1/11	0.0996985	0.444109	10.4762	24.154	GPR183
positive regulation of transforming growth factor beta production (GO:0071636)	1/11	0.0996985	0.444109	10.4762	24.154	CD34
positive regulation of viral release from host cell (GO:1902188)	1/11	0.0996985	0.444109	10.4762	24.154	VPS37B
icosanoid metabolic process (GO:0006690)	2/57	0.102134	0.444109	3.82108	8.7177	CYP2C8;DPEP2
chordate embryonic development (GO:0043009)	2/58	0.105147	0.444109	3.75266	8.45249	TBX1;PROX1
positive regulation of mitochondrion organization (GO:0010822)	2/58	0.105147	0.444109	3.75266	8.45249	HRK;TNFSF10
positive regulation of apoptotic signaling pathway (GO:2001235)	2/59	0.108184	0.444109	3.68664	8.1988	TNFSF10;GSDME
regulation of secretion by cell (GO:1903530)	2/59	0.108184	0.444109	3.68664	8.1988	RIMS2;RHBDF1
protein mono-ADP-ribosylation (GO:0140289)	1/12	0.108256	0.444109	9.52333	21.1728	PARP12
negative regulation of fatty acid biosynthetic process (GO:0045717)	1/12	0.108256	0.444109	9.52333	21.1728	CEACAM1
negative regulation of hemostasis (GO:1900047)	1/12	0.108256	0.444109	9.52333	21.1728	CD34
negative regulation of histone acetylation (GO:0035067)	1/12	0.108256	0.444109	9.52333	21.1728	SDR16C5
calcium ion-regulated exocytosis of neurotransmitter (GO:0048791)	1/12	0.108256	0.444109	9.52333	21.1728	RIMS2
cell differentiation in hindbrain (GO:0021533)	1/12	0.108256	0.444109	9.52333	21.1728	PROX1
regulation of DNA-dependent DNA replication (GO:0090329)	1/12	0.108256	0.444109	9.52333	21.1728	AICDA
regulation of hemopoiesis (GO:1903706)	1/12	0.108256	0.444109	9.52333	21.1728	GFI1B
negative regulation of vascular permeability (GO:0043116)	1/12	0.108256	0.444109	9.52333	21.1728	CEACAM1
cochlea morphogenesis (GO:0090103)	1/12	0.108256	0.444109	9.52333	21.1728	TBX1
thyroid hormone generation (GO:0006590)	1/12	0.108256	0.444109	9.52333	21.1728	TG
protein auto-ADP-ribosylation (GO:0070213)	1/12	0.108256	0.444109	9.52333	21.1728	PARP12
response to organic cyclic compound (GO:0014070)	2/60	0.111244	0.444109	3.62289	7.95597	CYP1A1;TRPV1
homophilic cell adhesion via plasma membrane adhesion molecules (GO:0007156)	2/60	0.111244	0.444109	3.62289	7.95597	CEACAM1;PECAM1
regulation of anatomical structure morphogenesis (GO:0022603)	3/123	0.112357	0.444109	2.63235	5.75453	TBX1;CEACAM1;VASH2
purine ribonucleoside triphosphate metabolic process (GO:0009205)	1/13	0.116733	0.444109	8.72928	18.7493	AK4
AMP metabolic process (GO:0046033)	1/13	0.116733	0.444109	8.72928	18.7493	AK4
carboxylic acid biosynthetic process (GO:0046394)	1/13	0.116733	0.444109	8.72928	18.7493	CYP2C8
cellular component maintenance (GO:0043954)	1/13	0.116733	0.444109	8.72928	18.7493	IGF1R
DNA deamination (GO:0045006)	1/13	0.116733	0.444109	8.72928	18.7493	AICDA
embryonic hemopoiesis (GO:0035162)	1/13	0.116733	0.444109	8.72928	18.7493	FLT3LG
positive regulation of histone deacetylation (GO:0031065)	1/13	0.116733	0.444109	8.72928	18.7493	SDR16C5
intracellular sterol transport (GO:0032366)	1/13	0.116733	0.444109	8.72928	18.7493	TSPO2
mature B cell differentiation involved in immune response (GO:0002313)	1/13	0.116733	0.444109	8.72928	18.7493	GPR183
positive regulation of cysteine-type endopeptidase activity (GO:2001056)	2/62	0.117432	0.444109	3.50177	7.50045	AIM2;TNFSF10
inorganic cation transmembrane transport (GO:0098662)	5/274	0.120676	0.444109	1.96333	4.15174	SLC4A8;TRPC6;SLC30A4;TRPV1;RHCE
negative regulation of coagulation (GO:0050819)	1/14	0.125129	0.444109	8.05739	16.7465	CD34
aorta development (GO:0035904)	1/14	0.125129	0.444109	8.05739	16.7465	TBX1
calcium ion import across plasma membrane (GO:0098703)	1/14	0.125129	0.444109	8.05739	16.7465	TRPV1
regulation of DNA methylation-dependent heterochromatin assembly (GO:0090308)	1/14	0.125129	0.444109	8.05739	16.7465	AICDA
negative regulation of T cell mediated immunity (GO:0002710)	1/14	0.125129	0.444109	8.05739	16.7465	CEACAM1
regulation of histone deacetylation (GO:0031063)	1/14	0.125129	0.444109	8.05739	16.7465	SDR16C5
nucleoside phosphate biosynthetic process (GO:1901293)	1/14	0.125129	0.444109	8.05739	16.7465	AK4
nucleoside triphosphate metabolic process (GO:0009141)	1/14	0.125129	0.444109	8.05739	16.7465	AK4
pancreas development (GO:0031016)	1/14	0.125129	0.444109	8.05739	16.7465	PROX1
endothelial cell differentiation (GO:0045446)	1/14	0.125129	0.444109	8.05739	16.7465	PROX1
renal absorption (GO:0070293)	1/14	0.125129	0.444109	8.05739	16.7465	SGK1
positive regulation of insulin secretion involved in cellular response to glucose stimulus (GO:0035774)	1/14	0.125129	0.444109	8.05739	16.7465	BAIAP3
retinal metabolic process (GO:0042574)	1/14	0.125129	0.444109	8.05739	16.7465	SDR16C5
secretion (GO:0046903)	1/14	0.125129	0.444109	8.05739	16.7465	FBLN5
steroid catabolic process (GO:0006706)	1/14	0.125129	0.444109	8.05739	16.7465	CYP1A2
positive regulation of protein deacetylation (GO:0090312)	1/14	0.125129	0.444109	8.05739	16.7465	SDR16C5
positive regulation of protein-containing complex disassembly (GO:0043243)	1/14	0.125129	0.444109	8.05739	16.7465	IGF1R
manganese ion transport (GO:0006828)	1/14	0.125129	0.444109	8.05739	16.7465	TRPC6
T-helper cell differentiation (GO:0042093)	1/14	0.125129	0.444109	8.05739	16.7465	GPR183
thymus development (GO:0048538)	1/14	0.125129	0.444109	8.05739	16.7465	TBX1
regulation of cellular catabolic process (GO:0031329)	2/65	0.12687	0.444109	3.33452	6.88442	LAMP3;DAPK2
regulation of epidermal growth factor receptor signaling pathway (GO:0042058)	2/67	0.133259	0.444109	3.23159	6.51315	RHBDF1;CEACAM1
aflatoxin metabolic process (GO:0046222)	1/15	0.133446	0.444109	7.48148	15.0681	CYP1A2
regulation of aerobic respiration (GO:1903715)	1/15	0.133446	0.444109	7.48148	15.0681	AK4
negative regulation of leukocyte mediated cytotoxicity (GO:0001911)	1/15	0.133446	0.444109	7.48148	15.0681	CEACAM1
calcium ion import into cytosol (GO:1902656)	1/15	0.133446	0.444109	7.48148	15.0681	TRPV1
cardiac myofibril assembly (GO:0055003)	1/15	0.133446	0.444109	7.48148	15.0681	PROX1
regulation of clathrin-dependent endocytosis (GO:2000369)	1/15	0.133446	0.444109	7.48148	15.0681	AAK1
cellular response to ATP (GO:0071318)	1/15	0.133446	0.444109	7.48148	15.0681	TRPV1
negative regulation of single stranded viral RNA replication via double stranded DNA intermediate (GO:0045869)	1/15	0.133446	0.444109	7.48148	15.0681	AICDA
organic heteropentacyclic compound metabolic process (GO:1901376)	1/15	0.133446	0.444109	7.48148	15.0681	CYP1A2
peptidyl-tyrosine autophosphorylation (GO:0038083)	1/15	0.133446	0.444109	7.48148	15.0681	IGF1R
embryonic cranial skeleton morphogenesis (GO:0048701)	1/15	0.133446	0.444109	7.48148	15.0681	TBX1
photoreceptor cell development (GO:0042461)	1/15	0.133446	0.444109	7.48148	15.0681	CDHR1
phototransduction, visible light (GO:0007603)	1/15	0.133446	0.444109	7.48148	15.0681	CNGA1
regulation of secretion (GO:0051046)	1/15	0.133446	0.444109	7.48148	15.0681	SGK1
regulation of synaptic transmission, GABAergic (GO:0032228)	1/15	0.133446	0.444109	7.48148	15.0681	BAIAP3
response to acidic pH (GO:0010447)	1/15	0.133446	0.444109	7.48148	15.0681	TRPV1
GTP metabolic process (GO:0046039)	1/15	0.133446	0.444109	7.48148	15.0681	AK4
icosanoid biosynthetic process (GO:0046456)	1/15	0.133446	0.444109	7.48148	15.0681	CYP2C8
intracellular cholesterol transport (GO:0032367)	1/15	0.133446	0.444109	7.48148	15.0681	TSPO2
vitamin D metabolic process (GO:0042359)	1/15	0.133446	0.444109	7.48148	15.0681	CYP1A1
mycotoxin metabolic process (GO:0043385)	1/15	0.133446	0.444109	7.48148	15.0681	CYP1A2
regulation of ATP biosynthetic process (GO:2001169)	1/16	0.141685	0.446521	6.98236	13.6446	AK4
B cell activation involved in immune response (GO:0002312)	1/16	0.141685	0.446521	6.98236	13.6446	GPR183
negative regulation of histone modification (GO:0031057)	1/16	0.141685	0.446521	6.98236	13.6446	SDR16C5
negative regulation of natural killer cell mediated cytotoxicity (GO:0045953)	1/16	0.141685	0.446521	6.98236	13.6446	CEACAM1
negative regulation of platelet activation (GO:0010544)	1/16	0.141685	0.446521	6.98236	13.6446	CEACAM1
regulation of interleukin-1 production (GO:0032652)	1/16	0.141685	0.446521	6.98236	13.6446	CEACAM1
neural tube development (GO:0021915)	1/16	0.141685	0.446521	6.98236	13.6446	PROX1
nucleoside diphosphate metabolic process (GO:0009132)	1/16	0.141685	0.446521	6.98236	13.6446	AK4
dendritic cell chemotaxis (GO:0002407)	1/16	0.141685	0.446521	6.98236	13.6446	GPR183
odontogenesis of dentin-containing tooth (GO:0042475)	1/16	0.141685	0.446521	6.98236	13.6446	TBX1
regulation of oxidative phosphorylation (GO:0002082)	1/16	0.141685	0.446521	6.98236	13.6446	AK4
epiboly involved in wound healing (GO:0090505)	1/16	0.141685	0.446521	6.98236	13.6446	CEACAM1
regulation of systemic arterial blood pressure by hormone (GO:0001990)	1/16	0.141685	0.446521	6.98236	13.6446	AVPR2
positive regulation of vasoconstriction (GO:0045907)	1/16	0.141685	0.446521	6.98236	13.6446	AVPR2
kidney development (GO:0001822)	2/70	0.142975	0.448886	3.08855	6.0075	KANK2;PROX1
regulation of G1/S transition of mitotic cell cycle (GO:2000045)	2/71	0.146246	0.449988	3.04363	5.85128	KANK2;GFI1B
regulation of cellular component organization (GO:0051128)	3/139	0.146313	0.449988	2.32078	4.46055	CEACAM1;RASGRP2;SGK1
negative regulation of fatty acid metabolic process (GO:0045922)	1/17	0.149845	0.449988	6.54563	12.4246	CEACAM1
pharyngeal system development (GO:0060037)	1/17	0.149845	0.449988	6.54563	12.4246	TBX1
phosphate ion transport (GO:0006817)	1/17	0.149845	0.449988	6.54563	12.4246	SLC34A3
positive regulation of cyclin-dependent protein serine/threonine kinase activity (GO:0045737)	1/17	0.149845	0.449988	6.54563	12.4246	PROX1
positive regulation of dendrite extension (GO:1903861)	1/17	0.149845	0.449988	6.54563	12.4246	RIMS2
positive regulation of regulated secretory pathway (GO:1903307)	1/17	0.149845	0.449988	6.54563	12.4246	SLC4A8
positive regulation of synaptic transmission (GO:0050806)	2/73	0.152835	0.449988	2.9576	5.55554	RIMS2;BAIAP3
monocarboxylic acid metabolic process (GO:0032787)	3/143	0.155277	0.449988	2.25401	4.1982	CYP2C8;CYP1A2;CYP1A1
extracellular matrix organization (GO:0030198)	5/300	0.157915	0.449988	1.78791	3.29994	PECAM1;TNR;COL10A1;FBLN5;COLQ
negative regulation of biosynthetic process (GO:0009890)	1/18	0.157929	0.449988	6.16029	11.3695	CEACAM1
base conversion or substitution editing (GO:0016553)	1/18	0.157929	0.449988	6.16029	11.3695	AICDA
regulation of dendrite extension (GO:1903859)	1/18	0.157929	0.449988	6.16029	11.3695	RIMS2
cellular response to alkaloid (GO:0071312)	1/18	0.157929	0.449988	6.16029	11.3695	TRPV1
cellular response to pH (GO:0071467)	1/18	0.157929	0.449988	6.16029	11.3695	TRPV1
dendritic cell migration (GO:0036336)	1/18	0.157929	0.449988	6.16029	11.3695	GPR183
regulation of platelet aggregation (GO:0090330)	1/18	0.157929	0.449988	6.16029	11.3695	CEACAM1
endothelial cell proliferation (GO:0001935)	1/18	0.157929	0.449988	6.16029	11.3695	CD34
regulation of protein-containing complex disassembly (GO:0043244)	1/18	0.157929	0.449988	6.16029	11.3695	IGF1R
regulation of single stranded viral RNA replication via double stranded DNA intermediate (GO:0045091)	1/18	0.157929	0.449988	6.16029	11.3695	AICDA
regulation of transforming growth factor beta production (GO:0071634)	1/18	0.157929	0.449988	6.16029	11.3695	CD34
positive regulation of excitatory postsynaptic potential (GO:2000463)	1/18	0.157929	0.449988	6.16029	11.3695	RIMS2
response to interferon-alpha (GO:0035455)	1/18	0.157929	0.449988	6.16029	11.3695	LAMP3
positive regulation of nervous system process (GO:0031646)	1/18	0.157929	0.449988	6.16029	11.3695	RIMS2
T cell migration (GO:0072678)	1/18	0.157929	0.449988	6.16029	11.3695	GPR183
mitochondrial fission (GO:0000266)	1/18	0.157929	0.449988	6.16029	11.3695	DNM1
cardiac atrium morphogenesis (GO:0003209)	1/19	0.165935	0.456307	5.81775	10.4496	PROX1
regulation of epithelial cell differentiation (GO:0030856)	1/19	0.165935	0.456307	5.81775	10.4496	CEACAM1
negative regulation of T cell receptor signaling pathway (GO:0050860)	1/19	0.165935	0.456307	5.81775	10.4496	CEACAM1
detection of mechanical stimulus (GO:0050982)	1/19	0.165935	0.456307	5.81775	10.4496	PKDREJ
establishment or maintenance of apical/basal cell polarity (GO:0035088)	1/19	0.165935	0.456307	5.81775	10.4496	MTCL1
response to ATP (GO:0033198)	1/19	0.165935	0.456307	5.81775	10.4496	TRPV1
positive regulation of neutrophil chemotaxis (GO:0090023)	1/19	0.165935	0.456307	5.81775	10.4496	DAPK2
long-term memory (GO:0007616)	1/19	0.165935	0.456307	5.81775	10.4496	SGK1
synaptic transmission, cholinergic (GO:0007271)	1/19	0.165935	0.456307	5.81775	10.4496	COLQ
neutrophil migration (GO:1990266)	2/77	0.166179	0.456307	2.79929	5.02386	JAML;PECAM1
positive regulation of endothelial cell proliferation (GO:0001938)	2/77	0.166179	0.456307	2.79929	5.02386	VASH2;PROX1
adaptive immune response based on somatic recombination of immune receptors built from immunoglobulin superfamily domains (GO:0002460)	1/20	0.173867	0.465135	5.51128	9.6418	BACH2
purine ribonucleoside monophosphate metabolic process (GO:0009167)	1/20	0.173867	0.465135	5.51128	9.6418	AK4
cellular response to interferon-beta (GO:0035458)	1/20	0.173867	0.465135	5.51128	9.6418	AIM2
regulation of tissue remodeling (GO:0034103)	1/20	0.173867	0.465135	5.51128	9.6418	CEACAM1
positive regulation of cyclin-dependent protein kinase activity (GO:1904031)	1/20	0.173867	0.465135	5.51128	9.6418	PROX1
hepaticobiliary system development (GO:0061008)	1/20	0.173867	0.465135	5.51128	9.6418	PROX1
insulin secretion (GO:0030073)	1/20	0.173867	0.465135	5.51128	9.6418	RIMS2
mesoderm development (GO:0007498)	1/20	0.173867	0.465135	5.51128	9.6418	TBX1
extrinsic apoptotic signaling pathway in absence of ligand (GO:0097192)	1/21	0.181723	0.481507	5.23545	8.92787	BCL2L2
regulation of transposition (GO:0010528)	1/21	0.181723	0.481507	5.23545	8.92787	AICDA
zinc ion transport (GO:0006829)	1/21	0.181723	0.481507	5.23545	8.92787	SLC30A4
amino acid import (GO:0043090)	1/22	0.189504	0.485131	4.98589	8.29325	TSPO2
negative regulation of interleukin-2 production (GO:0032703)	1/22	0.189504	0.485131	4.98589	8.29325	CD34
negative regulation of lipid biosynthetic process (GO:0051055)	1/22	0.189504	0.485131	4.98589	8.29325	CEACAM1
osteoclast differentiation (GO:0030316)	1/22	0.189504	0.485131	4.98589	8.29325	GPR183
regulation of viral release from host cell (GO:1902186)	1/22	0.189504	0.485131	4.98589	8.29325	VPS37B
positive regulation of granulocyte chemotaxis (GO:0071624)	1/22	0.189504	0.485131	4.98589	8.29325	DAPK2
positive regulation of neural precursor cell proliferation (GO:2000179)	1/22	0.189504	0.485131	4.98589	8.29325	PROX1
positive regulation of neutrophil migration (GO:1902624)	1/22	0.189504	0.485131	4.98589	8.29325	DAPK2
lipid droplet organization (GO:0034389)	1/22	0.189504	0.485131	4.98589	8.29325	TSPO2
ubiquitin-dependent protein catabolic process via the multivesicular body sorting pathway (GO:0043162)	1/22	0.189504	0.485131	4.98589	8.29325	VPS37B
zinc ion transmembrane transport (GO:0071577)	1/22	0.189504	0.485131	4.98589	8.29325	SLC30A4
protein autophosphorylation (GO:0046777)	3/159	0.192695	0.491786	2.02118	3.32818	DAPK2;AAK1;IGF1R
B cell activation (GO:0042113)	2/85	0.193414	0.491825	2.52845	4.15405	GPR183;AICDA
regulation of neuron death (GO:1901214)	2/86	0.19686	0.491825	2.49823	4.06027	PM20D1;CD34
artery development (GO:0060840)	1/23	0.197213	0.491825	4.75902	7.72614	TBX1
regulation of cysteine-type endopeptidase activity (GO:2000116)	1/23	0.197213	0.491825	4.75902	7.72614	AIM2
nucleotide metabolic process (GO:0009117)	1/23	0.197213	0.491825	4.75902	7.72614	AK4
regulation of neural precursor cell proliferation (GO:2000177)	1/23	0.197213	0.491825	4.75902	7.72614	PROX1
ear morphogenesis (GO:0042471)	1/23	0.197213	0.491825	4.75902	7.72614	TBX1
calcium ion transmembrane transport (GO:0070588)	2/87	0.200314	0.491825	2.46871	3.96937	TRPC6;TRPV1
sensory perception of mechanical stimulus (GO:0050954)	2/88	0.203774	0.491825	2.43988	3.88122	TBX1;GSDME
amino acid import across plasma membrane (GO:0089718)	1/24	0.204848	0.491825	4.55187	7.21694	TSPO2
negative regulation of lipid metabolic process (GO:0045833)	1/24	0.204848	0.491825	4.55187	7.21694	CEACAM1
extracellular matrix assembly (GO:0085029)	1/24	0.204848	0.491825	4.55187	7.21694	FBLN5
inner ear morphogenesis (GO:0042472)	1/24	0.204848	0.491825	4.55187	7.21694	TBX1
leukotriene metabolic process (GO:0006691)	1/24	0.204848	0.491825	4.55187	7.21694	DPEP2
lymphocyte activation involved in immune response (GO:0002285)	1/24	0.204848	0.491825	4.55187	7.21694	GPR183
positive regulation of protein targeting to membrane (GO:0090314)	1/24	0.204848	0.491825	4.55187	7.21694	MTCL1
positive regulation of viral life cycle (GO:1903902)	1/24	0.204848	0.491825	4.55187	7.21694	VPS37B
wound healing, spreading of cells (GO:0044319)	1/24	0.204848	0.491825	4.55187	7.21694	CEACAM1
regulation of cysteine-type endopeptidase activity involved in apoptotic process (GO:0043281)	2/89	0.207242	0.491825	2.41171	3.79572	LAMP3;TNFSF10
regulation of endothelial cell migration (GO:0010594)	2/89	0.207242	0.491825	2.41171	3.79572	CEACAM1;PROX1
adenylate cyclase-modulating G protein-coupled receptor signaling pathway (GO:0007188)	3/165	0.207271	0.491825	1.94573	3.06205	CNR1;AVPR2;S1PR4
negative regulation of antigen receptor-mediated signaling pathway (GO:0050858)	1/25	0.212411	0.491825	4.36199	6.75774	CEACAM1
cAMP-mediated signaling (GO:0019933)	1/25	0.212411	0.491825	4.36199	6.75774	RIMS2
cellular response to hexose stimulus (GO:0071331)	1/25	0.212411	0.491825	4.36199	6.75774	IGF1R
outflow tract septum morphogenesis (GO:0003148)	1/25	0.212411	0.491825	4.36199	6.75774	TBX1
regulation of neutrophil chemotaxis (GO:0090022)	1/25	0.212411	0.491825	4.36199	6.75774	DAPK2
regulation of proteolysis involved in cellular protein catabolic process (GO:1903050)	1/25	0.212411	0.491825	4.36199	6.75774	RHBDF1
regulation of rhodopsin mediated signaling pathway (GO:0022400)	1/25	0.212411	0.491825	4.36199	6.75774	CNGA1
fat-soluble vitamin metabolic process (GO:0006775)	1/25	0.212411	0.491825	4.36199	6.75774	CYP1A1
ventricular cardiac muscle tissue development (GO:0003229)	1/25	0.212411	0.491825	4.36199	6.75774	PROX1
sensory perception of sound (GO:0007605)	2/91	0.214195	0.491825	2.35728	3.63226	TBX1;GSDME
positive regulation of transport (GO:0051050)	2/91	0.214195	0.491825	2.35728	3.63226	SGK1;SIRPB1
negative regulation of mitotic cell cycle phase transition (GO:1901991)	2/92	0.21768	0.491825	2.33097	3.5541	KANK2;GFI1B
regulation of endothelial cell proliferation (GO:0001936)	2/92	0.21768	0.491825	2.33097	3.5541	VASH2;PROX1
cell-cell adhesion via plasma-membrane adhesion molecules (GO:0098742)	3/170	0.219603	0.491825	1.887	2.86056	CEACAM1;JAML;PECAM1
negative regulation of protein transport (GO:0051224)	1/26	0.219902	0.491825	4.1873	6.34197	RHBDF1
negative regulation of proteolysis involved in cellular protein catabolic process (GO:1903051)	1/26	0.219902	0.491825	4.1873	6.34197	LAMP3
cellular response to drug (GO:0035690)	1/26	0.219902	0.491825	4.1873	6.34197	AIM2
negative regulation of transposition (GO:0010529)	1/26	0.219902	0.491825	4.1873	6.34197	AICDA
chaperone cofactor-dependent protein refolding (GO:0051085)	1/26	0.219902	0.491825	4.1873	6.34197	DNAJB13
organelle fission (GO:0048285)	1/26	0.219902	0.491825	4.1873	6.34197	DNM1
endothelial cell development (GO:0001885)	1/26	0.219902	0.491825	4.1873	6.34197	PECAM1
regulation of viral life cycle (GO:1903900)	1/26	0.219902	0.491825	4.1873	6.34197	LAMP3
positive regulation of ion transmembrane transporter activity (GO:0032414)	1/26	0.219902	0.491825	4.1873	6.34197	TRPC6
retinoic acid metabolic process (GO:0042573)	1/26	0.219902	0.491825	4.1873	6.34197	CYP2C8
lamellipodium assembly (GO:0030032)	1/26	0.219902	0.491825	4.1873	6.34197	ABLIM1
hemopoiesis (GO:0030097)	2/94	0.224665	0.496411	2.28006	3.40447	FLT3LG;CD34
regulation of blood coagulation (GO:0030193)	1/27	0.227323	0.496411	4.02605	5.96412	CD34
calcium-ion regulated exocytosis (GO:0017156)	1/27	0.227323	0.496411	4.02605	5.96412	RIMS2
nucleobase-containing small molecule interconversion (GO:0015949)	1/27	0.227323	0.496411	4.02605	5.96412	AK4
dendritic spine organization (GO:0097061)	1/27	0.227323	0.496411	4.02605	5.96412	IGF1R
peptide hormone secretion (GO:0030072)	1/27	0.227323	0.496411	4.02605	5.96412	RIMS2
regulation of vasculature development (GO:1901342)	1/27	0.227323	0.496411	4.02605	5.96412	VASH2
positive regulation of striated muscle cell differentiation (GO:0051155)	1/27	0.227323	0.496411	4.02605	5.96412	PROX1
modulation of excitatory postsynaptic potential (GO:0098815)	1/27	0.227323	0.496411	4.02605	5.96412	RIMS2
cation transport (GO:0006812)	3/174	0.229575	0.497051	1.84248	2.71126	SLC34A3;TRPC6;SGK1
bile acid and bile salt transport (GO:0015721)	1/28	0.234673	0.497051	3.87674	5.61957	CEACAM1
regulation of insulin secretion involved in cellular response to glucose stimulus (GO:0061178)	1/28	0.234673	0.497051	3.87674	5.61957	BAIAP3
regulation of multicellular organismal development (GO:2000026)	1/28	0.234673	0.497051	3.87674	5.61957	GFI1B
regulation of protein transport (GO:0051223)	1/28	0.234673	0.497051	3.87674	5.61957	RHBDF1
positive regulation of cell communication (GO:0010647)	1/28	0.234673	0.497051	3.87674	5.61957	RIMS2
positive regulation of defense response to virus by host (GO:0002230)	1/28	0.234673	0.497051	3.87674	5.61957	AIM2
response to interferon-beta (GO:0035456)	1/28	0.234673	0.497051	3.87674	5.61957	AIM2
leukocyte cell-cell adhesion (GO:0007159)	1/28	0.234673	0.497051	3.87674	5.61957	PECAM1
ventricular septum morphogenesis (GO:0060412)	1/28	0.234673	0.497051	3.87674	5.61957	PROX1
protein localization to cell surface (GO:0034394)	1/28	0.234673	0.497051	3.87674	5.61957	FBLN5
negative regulation of neuron death (GO:1901215)	2/98	0.238682	0.497051	2.18462	3.12974	PM20D1;CD34
negative regulation of myeloid leukocyte differentiation (GO:0002762)	1/29	0.241954	0.497051	3.7381	5.30439	CEACAM1
regulation of fatty acid biosynthetic process (GO:0042304)	1/29	0.241954	0.497051	3.7381	5.30439	CEACAM1
negative regulation of wound healing (GO:0061045)	1/29	0.241954	0.497051	3.7381	5.30439	CD34
determination of bilateral symmetry (GO:0009855)	1/29	0.241954	0.497051	3.7381	5.30439	TBX1
regulation of protein targeting to membrane (GO:0090313)	1/29	0.241954	0.497051	3.7381	5.30439	MTCL1
establishment of endothelial barrier (GO:0061028)	1/29	0.241954	0.497051	3.7381	5.30439	PECAM1
regulation of T cell mediated cytotoxicity (GO:0001914)	1/29	0.241954	0.497051	3.7381	5.30439	CEACAM1
positive regulation of extrinsic apoptotic signaling pathway (GO:2001238)	1/29	0.241954	0.497051	3.7381	5.30439	TNFSF10
response to zinc ion (GO:0010043)	1/29	0.241954	0.497051	3.7381	5.30439	SLC30A4
lamellipodium organization (GO:0097581)	1/29	0.241954	0.497051	3.7381	5.30439	ABLIM1
lipid catabolic process (GO:0016042)	1/29	0.241954	0.497051	3.7381	5.30439	CYP1A2
protein ADP-ribosylation (GO:0006471)	1/29	0.241954	0.497051	3.7381	5.30439	PARP12
cell-matrix adhesion (GO:0007160)	2/100	0.245708	0.498448	2.13982	3.00348	CD34;FBLN5
artery morphogenesis (GO:0048844)	1/30	0.249166	0.498448	3.60901	5.01522	TBX1
negative regulation of interleukin-1 production (GO:0032692)	1/30	0.249166	0.498448	3.60901	5.01522	CEACAM1
positive regulation of B cell proliferation (GO:0030890)	1/30	0.249166	0.498448	3.60901	5.01522	GPR183
positive regulation of endopeptidase activity (GO:0010950)	1/30	0.249166	0.498448	3.60901	5.01522	AIM2
regulation of vasoconstriction (GO:0019229)	1/30	0.249166	0.498448	3.60901	5.01522	AVPR2
respiratory tube development (GO:0030323)	1/30	0.249166	0.498448	3.60901	5.01522	PROX1
maintenance of blood-brain barrier (GO:0035633)	1/30	0.249166	0.498448	3.60901	5.01522	PECAM1
mRNA splice site selection (GO:0006376)	1/30	0.249166	0.498448	3.60901	5.01522	CELF6
multivesicular body assembly (GO:0036258)	1/30	0.249166	0.498448	3.60901	5.01522	VPS37B
epithelial cell differentiation (GO:0030855)	2/101	0.249224	0.498448	2.1181	2.94289	TBX1;PROX1
positive regulation of vasculature development (GO:1904018)	2/102	0.252742	0.501764	2.09681	2.88393	VASH2;CD34
'de novo' posttranslational protein folding (GO:0051084)	1/31	0.25631	0.501764	3.48854	4.74919	DNAJB13
aminoglycan catabolic process (GO:0006026)	1/31	0.25631	0.501764	3.48854	4.74919	CHIT1
regulation of cellular pH (GO:0030641)	1/31	0.25631	0.501764	3.48854	4.74919	SLC4A8
cellular nitrogen compound biosynthetic process (GO:0044271)	1/31	0.25631	0.501764	3.48854	4.74919	PM20D1
embryonic skeletal system morphogenesis (GO:0048704)	1/31	0.25631	0.501764	3.48854	4.74919	TBX1
renal water homeostasis (GO:0003091)	1/31	0.25631	0.501764	3.48854	4.74919	AVPR2
positive regulation of leukocyte cell-cell adhesion (GO:1903039)	1/31	0.25631	0.501764	3.48854	4.74919	SIRPB1
multivesicular body organization (GO:0036257)	1/31	0.25631	0.501764	3.48854	4.74919	VPS37B
activation of phospholipase C activity (GO:0007202)	1/32	0.263386	0.505366	3.37583	4.50382	S1PR4
negative regulation of intracellular steroid hormone receptor signaling pathway (GO:0033144)	1/32	0.263386	0.505366	3.37583	4.50382	KANK2
regulation of chemotaxis (GO:0050920)	1/32	0.263386	0.505366	3.37583	4.50382	GPR183
cardiac muscle tissue morphogenesis (GO:0055008)	1/32	0.263386	0.505366	3.37583	4.50382	PROX1
cellular response to glucose stimulus (GO:0071333)	1/32	0.263386	0.505366	3.37583	4.50382	IGF1R
regulation of intracellular estrogen receptor signaling pathway (GO:0033146)	1/32	0.263386	0.505366	3.37583	4.50382	KANK2
positive regulation of interleukin-10 production (GO:0032733)	1/32	0.263386	0.505366	3.37583	4.50382	CD34
liver development (GO:0001889)	1/32	0.263386	0.505366	3.37583	4.50382	PROX1
positive regulation of MAPK cascade (GO:0043410)	4/274	0.263616	0.505366	1.55635	2.07502	TBX1;GPR183;IGF1R;GSDME
regulation of phosphatidylinositol 3-kinase signaling (GO:0014066)	2/106	0.266822	0.510335	2.01575	2.66316	CEACAM1;IGF1R
regulation of histone acetylation (GO:0035065)	1/33	0.270395	0.512456	3.27017	4.27697	SDR16C5
phosphatidylcholine biosynthetic process (GO:0006656)	1/33	0.270395	0.512456	3.27017	4.27697	SLC44A5
regulation of sprouting angiogenesis (GO:1903670)	1/33	0.270395	0.512456	3.27017	4.27697	CEACAM1
positive regulation of histone modification (GO:0031058)	1/33	0.270395	0.512456	3.27017	4.27697	SDR16C5
negative regulation of extrinsic apoptotic signaling pathway via death domain receptors (GO:1902042)	1/34	0.277337	0.515177	3.17092	4.06677	TNFSF10
axoneme assembly (GO:0035082)	1/34	0.277337	0.515177	3.17092	4.06677	DNAJB13
central nervous system neuron differentiation (GO:0021953)	1/34	0.277337	0.515177	3.17092	4.06677	PROX1
phosphatidylinositol 3-kinase signaling (GO:0014065)	1/34	0.277337	0.515177	3.17092	4.06677	IGF1R
positive regulation of interleukin-12 production (GO:0032735)	1/34	0.277337	0.515177	3.17092	4.06677	LTB
ventricular cardiac muscle tissue morphogenesis (GO:0055010)	1/34	0.277337	0.515177	3.17092	4.06677	PROX1
cellular response to tumor necrosis factor (GO:0071356)	3/194	0.280492	0.515177	1.64787	2.09479	AIM2;LTB;GSDME
regulation of programmed cell death (GO:0043067)	3/194	0.280492	0.515177	1.64787	2.09479	KANK2;DAPK2;SGK1
response to tumor necrosis factor (GO:0034612)	2/110	0.280901	0.515177	1.9407	2.46421	AFF3;GSDME
bicarbonate transport (GO:0015701)	1/35	0.284214	0.515177	3.0775	3.87157	SLC4A8
cellular response to amyloid-beta (GO:1904646)	1/35	0.284214	0.515177	3.0775	3.87157	IGF1R
cellular response to virus (GO:0098586)	1/35	0.284214	0.515177	3.0775	3.87157	GSDME
regulation of lipid biosynthetic process (GO:0046890)	1/35	0.284214	0.515177	3.0775	3.87157	CEACAM1
regulation of regulated secretory pathway (GO:1903305)	1/35	0.284214	0.515177	3.0775	3.87157	RIMS2
regulation of T cell receptor signaling pathway (GO:0050856)	1/35	0.284214	0.515177	3.0775	3.87157	CEACAM1
regulation of trans-synaptic signaling (GO:0099177)	1/35	0.284214	0.515177	3.0775	3.87157	SLC4A8
respiratory system development (GO:0060541)	1/35	0.284214	0.515177	3.0775	3.87157	PROX1
positive regulation of lymphocyte activation (GO:0051251)	1/35	0.284214	0.515177	3.0775	3.87157	SIRPB1
lung development (GO:0030324)	1/35	0.284214	0.515177	3.0775	3.87157	PROX1
muscle cell differentiation (GO:0042692)	1/35	0.284214	0.515177	3.0775	3.87157	TBX1
positive regulation of programmed cell death (GO:0043068)	4/286	0.288884	0.518488	1.48921	1.84919	HRK;DAPK2;PIP5KL1;TNFSF10
activation of adenylate cyclase activity (GO:0007190)	1/36	0.291026	0.518488	2.98942	3.68996	AVPR2
regulation of defense response to virus by host (GO:0050691)	1/36	0.291026	0.518488	2.98942	3.68996	AIM2
cellular response to heat (GO:0034605)	1/36	0.291026	0.518488	2.98942	3.68996	TRPV1
cyclic-nucleotide-mediated signaling (GO:0019935)	1/36	0.291026	0.518488	2.98942	3.68996	RIMS2
embryonic limb morphogenesis (GO:0030326)	1/36	0.291026	0.518488	2.98942	3.68996	AFF3
membrane fusion (GO:0061025)	1/36	0.291026	0.518488	2.98942	3.68996	DNM1
transition metal ion transport (GO:0000041)	1/36	0.291026	0.518488	2.98942	3.68996	TRPC6
negative regulation of cellular process (GO:0048523)	7/566	0.292856	0.520632	1.31731	1.61776	KANK2;TBX1;AVPR2;PROX1;CD34;AICDA;GSDME
positive regulation of cellular component organization (GO:0051130)	2/114	0.29496	0.523256	1.87101	2.28434	HRK;IGF1R
regulation of macromolecule metabolic process (GO:0060255)	3/200	0.295996	0.523779	1.59719	1.94444	PROX1;AFF3;AFF1
neural crest cell migration (GO:0001755)	1/37	0.297774	0.523779	2.90623	3.52067	TBX1
regulation of intracellular pH (GO:0051453)	1/37	0.297774	0.523779	2.90623	3.52067	SLC4A8
positive regulation of calcium ion transport (GO:0051928)	1/37	0.297774	0.523779	2.90623	3.52067	TRPC6
calcium ion transport (GO:0006816)	2/115	0.29847	0.523896	1.85436	2.24208	TRPC6;TRPV1
positive regulation of angiogenesis (GO:0045766)	2/116	0.301977	0.524448	1.838	2.20083	VASH2;CD34
tumor necrosis factor-mediated signaling pathway (GO:0033209)	2/116	0.301977	0.524448	1.838	2.20083	AIM2;LTB
regulation of cell population proliferation (GO:0042127)	9/764	0.302618	0.524448	1.25495	1.50002	KANK2;TBX1;TFAP2E;AVPR2;FLT3LG;PROX1;SGK1;IGF1R;GSDME
regulation of angiogenesis (GO:0045765)	3/203	0.303769	0.524448	1.57299	1.87421	CEACAM1;VASH2;CD34
regulation of apoptotic signaling pathway (GO:2001233)	1/38	0.304457	0.524448	2.82754	3.36258	DAPK2
negative regulation of proteasomal protein catabolic process (GO:1901799)	1/38	0.304457	0.524448	2.82754	3.36258	LAMP3
synaptic vesicle endocytosis (GO:0048488)	1/38	0.304457	0.524448	2.82754	3.36258	DNM1
positive regulation of signaling (GO:0023056)	1/38	0.304457	0.524448	2.82754	3.36258	RIMS2
ventricular septum development (GO:0003281)	1/38	0.304457	0.524448	2.82754	3.36258	PROX1
adenylate cyclase-activating G protein-coupled receptor signaling pathway (GO:0007189)	2/118	0.308981	0.530361	1.80613	2.12125	CNR1;S1PR4
negative regulation of protein secretion (GO:0050709)	1/39	0.311077	0.530361	2.75299	3.21471	RHBDF1
regulation of ion transmembrane transporter activity (GO:0032412)	1/39	0.311077	0.530361	2.75299	3.21471	TRPC6
odontogenesis (GO:0042476)	1/39	0.311077	0.530361	2.75299	3.21471	TBX1
regulation of receptor-mediated endocytosis (GO:0048259)	1/39	0.311077	0.530361	2.75299	3.21471	AAK1
negative regulation of blood coagulation (GO:0030195)	1/40	0.317635	0.532807	2.68227	3.07617	CD34
carboxylic acid metabolic process (GO:0019752)	1/40	0.317635	0.532807	2.68227	3.07617	CYP1A2
nucleocytoplasmic transport (GO:0006913)	1/40	0.317635	0.532807	2.68227	3.07617	BACH2
organic hydroxy compound transport (GO:0015850)	1/40	0.317635	0.532807	2.68227	3.07617	CEACAM1
regulation of nitric oxide biosynthetic process (GO:0045428)	1/40	0.317635	0.532807	2.68227	3.07617	CD34
response to organonitrogen compound (GO:0010243)	1/40	0.317635	0.532807	2.68227	3.07617	TRPV1
positive regulation of intrinsic apoptotic signaling pathway (GO:2001244)	1/40	0.317635	0.532807	2.68227	3.07617	GSDME
synaptic vesicle exocytosis (GO:0016079)	1/40	0.317635	0.532807	2.68227	3.07617	RIMS2
regulation of mitochondrial membrane potential (GO:0051881)	1/41	0.32413	0.539353	2.61508	2.94617	PIP5KL1
endosome organization (GO:0007032)	1/41	0.32413	0.539353	2.61508	2.94617	DNM1
epithelial cell migration (GO:0010631)	1/41	0.32413	0.539353	2.61508	2.94617	KANK2
import into cell (GO:0098657)	1/41	0.32413	0.539353	2.61508	2.94617	TSPO2
calcium ion transmembrane import into cytosol (GO:0097553)	1/42	0.330564	0.545693	2.55117	2.82403	TRPV1
regulation of extrinsic apoptotic signaling pathway via death domain receptors (GO:1902041)	1/42	0.330564	0.545693	2.55117	2.82403	TNFSF10
determination of left/right symmetry (GO:0007368)	1/42	0.330564	0.545693	2.55117	2.82403	TBX1
heterophilic cell-cell adhesion via plasma membrane cell adhesion molecules (GO:0007157)	1/42	0.330564	0.545693	2.55117	2.82403	JAML
regulation of cell-cell adhesion (GO:0022407)	1/43	0.336937	0.54967	2.4903	2.70909	CEACAM1
cellular glucose homeostasis (GO:0001678)	1/43	0.336937	0.54967	2.4903	2.70909	IGF1R
cellular response to retinoic acid (GO:0071300)	1/43	0.336937	0.54967	2.4903	2.70909	TBX1
positive regulation of neuron differentiation (GO:0045666)	1/43	0.336937	0.54967	2.4903	2.70909	PROX1
positive regulation of peptide hormone secretion (GO:0090277)	1/43	0.336937	0.54967	2.4903	2.70909	NNAT
positive regulation of phospholipase C activity (GO:0010863)	1/43	0.336937	0.54967	2.4903	2.70909	S1PR4
regulation of cell growth (GO:0001558)	3/217	0.340116	0.552387	1.46904	1.58431	CEACAM1;RASGRP2;SGK1
positive regulation of apoptotic process (GO:0043065)	4/310	0.340268	0.552387	1.37072	1.47767	HRK;DAPK2;PIP5KL1;TNFSF10
cardiac ventricle morphogenesis (GO:0003208)	1/44	0.34325	0.552387	2.43226	2.60081	PROX1
neurotransmitter secretion (GO:0007269)	1/44	0.34325	0.552387	2.43226	2.60081	RIMS2
embryonic organ morphogenesis (GO:0048562)	1/44	0.34325	0.552387	2.43226	2.60081	TBX1
response to amyloid-beta (GO:1904645)	1/44	0.34325	0.552387	2.43226	2.60081	IGF1R
lymphocyte chemotaxis (GO:0048247)	1/44	0.34325	0.552387	2.43226	2.60081	GPR183
regulation of cell migration (GO:0030334)	5/408	0.346557	0.554936	1.30152	1.37923	CEACAM1;PIP5KL1;PECAM1;SGK1;IGF1R
cellular response to insulin stimulus (GO:0032869)	2/129	0.347206	0.554936	1.64877	1.74413	CEACAM1;IGF1R
amino acid transmembrane transport (GO:0003333)	1/45	0.349503	0.554936	2.37686	2.49866	TSPO2
negative regulation of T cell activation (GO:0050868)	1/45	0.349503	0.554936	2.37686	2.49866	CEACAM1
neural crest cell development (GO:0014032)	1/45	0.349503	0.554936	2.37686	2.49866	TBX1
positive regulation of Notch signaling pathway (GO:0045747)	1/45	0.349503	0.554936	2.37686	2.49866	AAK1
microtubule bundle formation (GO:0001578)	1/45	0.349503	0.554936	2.37686	2.49866	MTCL1
regulation of B cell proliferation (GO:0030888)	1/46	0.355696	0.560491	2.32393	2.40219	GPR183
negative regulation of tumor necrosis factor production (GO:0032720)	1/46	0.355696	0.560491	2.32393	2.40219	CD34
erythrocyte differentiation (GO:0030218)	1/46	0.355696	0.560491	2.32393	2.40219	TSPO2
spliceosomal complex assembly (GO:0000245)	1/46	0.355696	0.560491	2.32393	2.40219	CELF6
regulation of cell motility (GO:2000145)	2/133	0.360943	0.567684	1.5981	1.62852	CEACAM1;SGK1
regulation of T cell activation (GO:0050863)	1/47	0.361831	0.568007	2.27329	2.31098	SIRPB1
negative regulation of tumor necrosis factor superfamily cytokine production (GO:1903556)	1/48	0.367908	0.57322	2.22481	2.22464	CD34
regulation of interleukin-10 production (GO:0032653)	1/48	0.367908	0.57322	2.22481	2.22464	CD34
regulation of interleukin-2 production (GO:0032663)	1/48	0.367908	0.57322	2.22481	2.22464	CD34
Golgi to plasma membrane transport (GO:0006893)	1/48	0.367908	0.57322	2.22481	2.22464	STXBP6
cellular defense response (GO:0006968)	1/49	0.373928	0.579344	2.17835	2.14283	FCMR
regulation of stress-activated MAPK cascade (GO:0032872)	1/49	0.373928	0.579344	2.17835	2.14283	IGF1R
response to glucose (GO:0009749)	1/49	0.373928	0.579344	2.17835	2.14283	IGF1R
chloride transmembrane transport (GO:1902476)	1/50	0.37989	0.586398	2.13379	2.06524	SLC4A8
positive regulation of ion transport (GO:0043270)	1/50	0.37989	0.586398	2.13379	2.06524	TRPC6
regulation of epithelial cell migration (GO:0010632)	1/51	0.385796	0.59004	2.09101	1.99157	CEACAM1
regulation of interleukin-12 production (GO:0032655)	1/51	0.385796	0.59004	2.09101	1.99157	LTB
cholesterol transport (GO:0030301)	1/51	0.385796	0.59004	2.09101	1.99157	TSPO2
inositol lipid-mediated signaling (GO:0048017)	1/51	0.385796	0.59004	2.09101	1.99157	IGF1R
intrinsic apoptotic signaling pathway in response to DNA damage (GO:0008630)	1/51	0.385796	0.59004	2.09101	1.99157	BCL2L2
ameboidal-type cell migration (GO:0001667)	1/52	0.391645	0.594615	2.0499	1.92157	TBX1
plasma membrane bounded cell projection morphogenesis (GO:0120039)	1/52	0.391645	0.594615	2.0499	1.92157	SGK1
positive regulation of developmental growth (GO:0048639)	1/52	0.391645	0.594615	2.0499	1.92157	RIMS2
protein homotetramerization (GO:0051289)	1/52	0.391645	0.594615	2.0499	1.92157	TRPV1
negative regulation of DNA-binding transcription factor activity (GO:0043433)	2/143	0.394792	0.596877	1.484	1.37923	AIM2;PROX1
negative regulation of cysteine-type endopeptidase activity (GO:2000117)	1/53	0.39744	0.596877	2.01038	1.855	LAMP3
bicellular tight junction assembly (GO:0070830)	1/53	0.39744	0.596877	2.01038	1.855	PECAM1
positive regulation of B cell activation (GO:0050871)	1/53	0.39744	0.596877	2.01038	1.855	GPR183
heart morphogenesis (GO:0003007)	1/53	0.39744	0.596877	2.01038	1.855	TBX1
positive regulation of phagocytosis (GO:0050766)	1/53	0.39744	0.596877	2.01038	1.855	SIRPB1
regulation of alternative mRNA splicing, via spliceosome (GO:0000381)	1/54	0.403179	0.603319	1.97235	1.79163	CELF6
inorganic anion transport (GO:0015698)	1/54	0.403179	0.603319	1.97235	1.79163	SLC34A3
membrane organization (GO:0061024)	3/242	0.404541	0.604269	1.3137	1.1889	AVPR2;AAK1;DNM1
regulation of apoptotic process (GO:0042981)	8/742	0.408715	0.608543	1.14238	1.02213	HRK;FCMR;DAPK2;PIP5KL1;TNFSF10;SGK1;BCL2L2;IGF1R
negative regulation of cysteine-type endopeptidase activity involved in apoptotic process (GO:0043154)	1/55	0.408865	0.608543	1.93572	1.73126	LAMP3
regulation of cytosolic calcium ion concentration (GO:0051480)	2/148	0.411413	0.611243	1.43282	1.27257	TRPC6;S1PR4
regulation of ATP metabolic process (GO:1903578)	1/56	0.414496	0.611772	1.90043	1.6737	AK4
positive regulation of interleukin-1 beta production (GO:0032731)	1/56	0.414496	0.611772	1.90043	1.6737	AIM2
tight junction assembly (GO:0120192)	1/56	0.414496	0.611772	1.90043	1.6737	PECAM1
positive regulation of hydrolase activity (GO:0051345)	2/149	0.414711	0.611772	1.423	1.25249	MTCL1;RASGRP2
brain development (GO:0007420)	2/150	0.417999	0.612086	1.41331	1.2328	NNAT;PROX1
cellular response to organic cyclic compound (GO:0071407)	2/150	0.417999	0.612086	1.41331	1.2328	CYP1A1;TRPV1
response to cytokine (GO:0034097)	2/150	0.417999	0.612086	1.41331	1.2328	LAMP3;AFF3
cellular response to peptide (GO:1901653)	1/57	0.420074	0.612086	1.8664	1.61878	IGF1R
renal system development (GO:0072001)	1/57	0.420074	0.612086	1.8664	1.61878	PROX1
monocarboxylic acid transport (GO:0015718)	1/57	0.420074	0.612086	1.8664	1.61878	CEACAM1
protein K48-linked ubiquitination (GO:0070936)	1/57	0.420074	0.612086	1.8664	1.61878	NHLRC4
negative regulation of protein phosphorylation (GO:0001933)	2/152	0.424549	0.614754	1.39433	1.19456	CEACAM1;PIP5KL1
receptor metabolic process (GO:0043112)	1/58	0.425599	0.614754	1.83357	1.56634	DNM1
regulation of calcium ion transport (GO:0051924)	1/58	0.425599	0.614754	1.83357	1.56634	TRPC6
regulation of phagocytosis (GO:0050764)	1/58	0.425599	0.614754	1.83357	1.56634	SIRPB1
muscle organ development (GO:0007517)	1/58	0.425599	0.614754	1.83357	1.56634	TBX1
positive regulation of phosphorylation (GO:0042327)	3/253	0.432364	0.623443	1.25519	1.05246	TBX1;PECAM1;IGF1R
apical junction assembly (GO:0043297)	1/60	0.436492	0.628307	1.77123	1.46832	PECAM1
B cell differentiation (GO:0030183)	1/61	0.441862	0.633843	1.74162	1.42248	AICDA
negative regulation of response to stimulus (GO:0048585)	1/61	0.441862	0.633843	1.74162	1.42248	CD34
organonitrogen compound biosynthetic process (GO:1901566)	2/158	0.443964	0.635762	1.34029	1.08833	SLC44A5;RHCE
negative regulation of kinase activity (GO:0033673)	1/62	0.44718	0.637079	1.71298	1.3786	CEACAM1
positive regulation of interleukin-1 production (GO:0032732)	1/62	0.44718	0.637079	1.71298	1.3786	AIM2
response to retinoic acid (GO:0032526)	1/62	0.44718	0.637079	1.71298	1.3786	TBX1
anterior/posterior pattern specification (GO:0009952)	1/63	0.452448	0.643482	1.68527	1.33656	TBX1
positive regulation of protein kinase B signaling (GO:0051897)	2/161	0.453535	0.643927	1.3148	1.03959	FLT3LG;IGF1R
protein secretion (GO:0009306)	1/64	0.457666	0.645387	1.65844	1.29626	RIMS2
negative regulation of intrinsic apoptotic signaling pathway (GO:2001243)	1/64	0.457666	0.645387	1.65844	1.29626	BCL2L2
regulation of extrinsic apoptotic signaling pathway (GO:2001236)	1/64	0.457666	0.645387	1.65844	1.29626	TNFSF10
protein catabolic process (GO:0030163)	1/64	0.457666	0.645387	1.65844	1.29626	CEACAM1
chemical homeostasis (GO:0048878)	1/65	0.462835	0.649374	1.63244	1.25761	SLC4A8
G protein-coupled receptor signaling pathway, coupled to cyclic nucleotide second messenger (GO:0007187)	1/65	0.462835	0.649374	1.63244	1.25761	CNR1
inorganic anion transmembrane transport (GO:0098661)	1/65	0.462835	0.649374	1.63244	1.25761	SLC4A8
regulation of protein phosphorylation (GO:0001932)	3/266	0.464622	0.650784	1.19235	0.913974	TBX1;PIP5KL1;PECAM1
embryonic organ development (GO:0048568)	1/66	0.467955	0.652158	1.60724	1.22051	FLT3LG
regulation of protein localization (GO:0032880)	1/66	0.467955	0.652158	1.60724	1.22051	AAK1
positive regulation of cell cycle (GO:0045787)	1/66	0.467955	0.652158	1.60724	1.22051	PROX1
regulation of viral genome replication (GO:0045069)	1/67	0.473026	0.658123	1.58281	1.1849	PROX1
cellular response to calcium ion (GO:0071277)	1/69	0.483025	0.666628	1.5361	1.1178	RASGRP2
cellular response to decreased oxygen levels (GO:0036294)	1/69	0.483025	0.666628	1.5361	1.1178	AK4
peptidyl-tyrosine phosphorylation (GO:0018108)	1/69	0.483025	0.666628	1.5361	1.1178	IGF1R
neuron projection development (GO:0031175)	2/171	0.484749	0.666628	1.23637	0.895285	VASH2;SGK1
negative regulation of cell population proliferation (GO:0008285)	4/379	0.486704	0.666628	1.11455	0.802587	KANK2;AVPR2;PROX1;GSDME
carbohydrate homeostasis (GO:0033500)	1/70	0.487953	0.666628	1.51376	1.08618	IGF1R
cellular response to light stimulus (GO:0071482)	1/70	0.487953	0.666628	1.51376	1.08618	CNGA1
negative regulation of viral process (GO:0048525)	1/70	0.487953	0.666628	1.51376	1.08618	PROX1
neutrophil chemotaxis (GO:0030593)	1/70	0.487953	0.666628	1.51376	1.08618	JAML
establishment of protein localization to membrane (GO:0090150)	1/70	0.487953	0.666628	1.51376	1.08618	VPS37B
wound healing (GO:0042060)	1/70	0.487953	0.666628	1.51376	1.08618	JAML
negative regulation of apoptotic process (GO:0043066)	5/485	0.490095	0.666729	1.0884	0.7762	TBX1;FCMR;LAMP3;BCL2L2;IGF1R
negative regulation of programmed cell death (GO:0043069)	4/381	0.490793	0.666729	1.10853	0.788973	KANK2;FCMR;BCL2L2;IGF1R
protein tetramerization (GO:0051262)	1/71	0.492834	0.666729	1.49206	1.05576	TRPV1
phosphatidylinositol-mediated signaling (GO:0048015)	1/71	0.492834	0.666729	1.49206	1.05576	IGF1R
response to metal ion (GO:0010038)	1/71	0.492834	0.666729	1.49206	1.05576	SLC30A4
myeloid leukocyte differentiation (GO:0002573)	1/71	0.492834	0.666729	1.49206	1.05576	GPR183
positive regulation of macromolecule metabolic process (GO:0010604)	4/384	0.496902	0.666765	1.0996	0.769022	RIMS2;LAMP3;AVPR2;CD34
negative regulation of epithelial cell proliferation (GO:0050680)	1/72	0.49767	0.666765	1.47097	1.02647	CEACAM1
cell morphogenesis involved in differentiation (GO:0000904)	1/72	0.49767	0.666765	1.47097	1.02647	PROX1
extrinsic apoptotic signaling pathway (GO:0097191)	1/72	0.49767	0.666765	1.47097	1.02647	BCL2L2
positive regulation of protein secretion (GO:0050714)	1/72	0.49767	0.666765	1.47097	1.02647	NNAT
positive regulation of secretion by cell (GO:1903532)	1/72	0.49767	0.666765	1.47097	1.02647	BAIAP3
regulation of Rho protein signal transduction (GO:0035023)	1/73	0.502459	0.669945	1.45047	0.998274	KANK2
granulocyte chemotaxis (GO:0071621)	1/73	0.502459	0.669945	1.45047	0.998274	JAML
insulin receptor signaling pathway (GO:0008286)	1/73	0.502459	0.669945	1.45047	0.998274	IGF1R
regulation of immune response (GO:0050776)	2/179	0.508917	0.67711	1.18001	0.797062	JAML;CD34
regulated exocytosis (GO:0045055)	2/180	0.511885	0.67711	1.17332	0.785719	RIMS2;PECAM1
positive regulation of lymphocyte proliferation (GO:0050671)	1/75	0.511902	0.67711	1.41113	0.944921	GPR183
integrin-mediated signaling pathway (GO:0007229)	1/75	0.511902	0.67711	1.41113	0.944921	CEACAM1
positive regulation of T cell activation (GO:0050870)	1/75	0.511902	0.67711	1.41113	0.944921	SIRPB1
actomyosin structure organization (GO:0031032)	1/76	0.516556	0.677516	1.39224	0.919674	EPB41L1
cell morphogenesis involved in neuron differentiation (GO:0048667)	1/76	0.516556	0.677516	1.39224	0.919674	CDHR1
chloride transport (GO:0006821)	1/76	0.516556	0.677516	1.39224	0.919674	SLC4A8
establishment of protein localization to organelle (GO:0072594)	1/76	0.516556	0.677516	1.39224	0.919674	LAMP3
negative regulation of cytokine production (GO:0001818)	2/182	0.517788	0.677516	1.16017	0.763609	CEACAM1;CD34
purine ribonucleotide metabolic process (GO:0009150)	1/77	0.521166	0.677516	1.37385	0.89532	AK4
negative regulation of developmental process (GO:0051093)	1/77	0.521166	0.677516	1.37385	0.89532	TBX1
phosphatidylcholine metabolic process (GO:0046470)	1/77	0.521166	0.677516	1.37385	0.89532	SLC44A5
import into nucleus (GO:0051170)	1/77	0.521166	0.677516	1.37385	0.89532	BACH2
inorganic cation import across plasma membrane (GO:0098659)	1/77	0.521166	0.677516	1.37385	0.89532	TRPV1
positive regulation of phosphatidylinositol 3-kinase signaling (GO:0014068)	1/77	0.521166	0.677516	1.37385	0.89532	IGF1R
negative regulation of apoptotic signaling pathway (GO:2001234)	1/78	0.525733	0.682387	1.35594	0.871818	BCL2L2
axon development (GO:0061564)	1/79	0.530256	0.685051	1.33849	0.849131	VASH2
regulation of cellular response to heat (GO:1900034)	1/79	0.530256	0.685051	1.33849	0.849131	CD34
negative regulation of NF-kappaB transcription factor activity (GO:0032088)	1/79	0.530256	0.685051	1.33849	0.849131	AIM2
negative regulation of extrinsic apoptotic signaling pathway (GO:2001237)	1/80	0.534736	0.689768	1.32148	0.827221	TNFSF10
activation of cysteine-type endopeptidase activity involved in apoptotic process (GO:0006919)	1/81	0.539174	0.693343	1.30489	0.806055	TNFSF10
negative regulation of protein modification process (GO:0031400)	1/81	0.539174	0.693343	1.30489	0.806055	PIP5KL1
regulation of cyclin-dependent protein serine/threonine kinase activity (GO:0000079)	1/82	0.54357	0.6947	1.28872	0.7856	PROX1
regulation of G protein-coupled receptor signaling pathway (GO:0008277)	1/82	0.54357	0.6947	1.28872	0.7856	CNGA1
ephrin receptor signaling pathway (GO:0048013)	1/82	0.54357	0.6947	1.28872	0.7856	DNM1
positive regulation of cytoskeleton organization (GO:0051495)	1/82	0.54357	0.6947	1.28872	0.7856	PROX1
regulation of interleukin-1 beta production (GO:0032651)	1/83	0.547924	0.697053	1.27294	0.765824	AIM2
peptide metabolic process (GO:0006518)	1/83	0.547924	0.697053	1.27294	0.765824	RHCE
regulation of Notch signaling pathway (GO:0008593)	1/83	0.547924	0.697053	1.27294	0.765824	AAK1
negative regulation of macromolecule metabolic process (GO:0010605)	2/194	0.552199	0.698268	1.08699	0.645505	CD34;AICDA
response to insulin (GO:0032868)	1/84	0.552236	0.698268	1.25754	0.7467	CEACAM1
lymphocyte differentiation (GO:0030098)	1/84	0.552236	0.698268	1.25754	0.7467	AICDA
vascular transport (GO:0010232)	1/84	0.552236	0.698268	1.25754	0.7467	SLC4A8
negative regulation of phosphorylation (GO:0042326)	1/86	0.560739	0.703673	1.22782	0.710296	PIP5KL1
regulation of Ras protein signal transduction (GO:0046578)	1/86	0.560739	0.703673	1.22782	0.710296	KANK2
glucose homeostasis (GO:0042593)	1/86	0.560739	0.703673	1.22782	0.710296	IGF1R
positive regulation of endothelial cell migration (GO:0010595)	1/86	0.560739	0.703673	1.22782	0.710296	PROX1
transport across blood-brain barrier (GO:0150104)	1/86	0.560739	0.703673	1.22782	0.710296	SLC4A8
protein targeting to membrane (GO:0006612)	1/87	0.56493	0.7068	1.21349	0.692965	VPS37B
sodium ion transmembrane transport (GO:0035725)	1/87	0.56493	0.7068	1.21349	0.692965	SLC4A8
retrograde transport, endosome to Golgi (GO:0042147)	1/88	0.569081	0.710924	1.19948	0.676184	BAIAP3
collagen fibril organization (GO:0030199)	1/89	0.573193	0.713917	1.18579	0.659929	COL10A1
post-Golgi vesicle-mediated transport (GO:0006892)	1/89	0.573193	0.713917	1.18579	0.659929	STXBP6
negative regulation of protein kinase activity (GO:0006469)	1/90	0.577266	0.716844	1.1724	0.64418	CEACAM1
regulation of mRNA splicing, via spliceosome (GO:0048024)	1/90	0.577266	0.716844	1.1724	0.64418	CELF6
positive regulation of supramolecular fiber organization (GO:1902905)	1/91	0.5813	0.720777	1.15932	0.628917	PROX1
cellular response to fibroblast growth factor stimulus (GO:0044344)	1/92	0.585296	0.721431	1.14652	0.61412	TBX1
regulation of peptidyl-tyrosine phosphorylation (GO:0050730)	1/92	0.585296	0.721431	1.14652	0.61412	PECAM1
positive regulation of cellular component biogenesis (GO:0044089)	1/92	0.585296	0.721431	1.14652	0.61412	HRK
T cell activation (GO:0042110)	1/92	0.585296	0.721431	1.14652	0.61412	JAML
regulation of protein kinase B signaling (GO:0051896)	2/207	0.587496	0.723072	1.01738	0.541133	FLT3LG;IGF1R
regulation of epithelial cell proliferation (GO:0050678)	1/93	0.589254	0.723096	1.134	0.599771	TBX1
visual perception (GO:0007601)	1/93	0.589254	0.723096	1.134	0.599771	ABLIM1
regulation of kinase activity (GO:0043549)	1/94	0.593174	0.725766	1.12175	0.585854	IGF1R
positive regulation of epithelial cell migration (GO:0010634)	1/94	0.593174	0.725766	1.12175	0.585854	PROX1
positive regulation of intracellular signal transduction (GO:1902533)	5/546	0.595402	0.727422	0.962632	0.499143	TBX1;TNFSF10;FLT3LG;IGF1R;GSDME
sensory perception of light stimulus (GO:0050953)	1/95	0.597057	0.728375	1.10976	0.572351	ABLIM1
regulation of intracellular signal transduction (GO:1902531)	4/437	0.598966	0.729633	0.962378	0.493267	CEACAM1;DAPK2;TAGAP;SGK1
regulation of vesicle-mediated transport (GO:0060627)	1/96	0.600903	0.730923	1.09802	0.559246	RIMS2
protein maturation (GO:0051604)	1/97	0.604713	0.732397	1.08653	0.546526	NNAT
positive regulation of cold-induced thermogenesis (GO:0120162)	1/97	0.604713	0.732397	1.08653	0.546526	IGF1R
positive regulation of GTPase activity (GO:0043547)	2/214	0.605636	0.732397	0.98344	0.493171	TBC1D9;RASGRP2
positive regulation of protein modification process (GO:0031401)	2/214	0.605636	0.732397	0.98344	0.493171	TBX1;PECAM1
organic anion transport (GO:0015711)	1/99	0.612224	0.73929	1.06425	0.52218	SLC4A8
organic acid transport (GO:0015849)	1/100	0.615926	0.742682	1.05344	0.510529	CEACAM1
positive regulation of protein localization to membrane (GO:1905477)	1/101	0.619593	0.746023	1.04286	0.499207	MTCL1
positive regulation of cell motility (GO:2000147)	2/221	0.62317	0.747152	0.951666	0.450078	PECAM1;IGF1R
positive regulation of cell growth (GO:0030307)	1/102	0.623226	0.747152	1.03248	0.488205	RIMS2
intrinsic apoptotic signaling pathway (GO:0097193)	1/102	0.623226	0.747152	1.03248	0.488205	BCL2L2
cellular response to organonitrogen compound (GO:0071417)	1/103	0.626823	0.750384	1.02231	0.477509	TRPV1
regulation of insulin secretion (GO:0050796)	1/104	0.630387	0.753566	1.01233	0.46711	NNAT
activation of GTPase activity (GO:0090630)	1/105	0.633916	0.754377	1.00254	0.456998	TBC1D9
regulation of JNK cascade (GO:0046328)	1/105	0.633916	0.754377	1.00254	0.456998	IGF1R
regulation of cell cycle process (GO:0010564)	1/106	0.637413	0.754377	0.992945	0.447161	AICDA
cellular response to peptide hormone stimulus (GO:0071375)	1/106	0.637413	0.754377	0.992945	0.447161	CEACAM1
peptidyl-lysine modification (GO:0018205)	1/106	0.637413	0.754377	0.992945	0.447161	NNAT
small GTPase mediated signal transduction (GO:0007264)	1/106	0.637413	0.754377	0.992945	0.447161	RASGRP2
positive regulation of protein serine/threonine kinase activity (GO:0071902)	1/106	0.637413	0.754377	0.992945	0.447161	PROX1
response to calcium ion (GO:0051592)	1/107	0.640875	0.757398	0.983528	0.437591	RASGRP2
apoptotic process (GO:0006915)	2/231	0.647169	0.762219	0.909644	0.395829	TBX1;DAPK2
regulation of autophagy (GO:0010506)	2/231	0.647169	0.762219	0.909644	0.395829	LAMP3;DAPK2
lipid transport (GO:0006869)	1/109	0.647703	0.762219	0.965217	0.419216	CEACAM1
regulation of protein kinase activity (GO:0045859)	1/110	0.651068	0.765097	0.956313	0.410393	CEACAM1
positive regulation of metabolic process (GO:0009893)	1/113	0.660973	0.775069	0.930556	0.38529	IGF1R
positive regulation of cell population proliferation (GO:0008284)	4/474	0.66245	0.775069	0.884923	0.36442	TBX1;FLT3LG;PROX1;IGF1R
regulation of ERK1 and ERK2 cascade (GO:0070372)	2/238	0.663242	0.775069	0.882348	0.362305	CEACAM1;GPR183
negative regulation of cell motility (GO:2000146)	1/114	0.664212	0.775069	0.922274	0.377352	PIP5KL1
positive regulation of kinase activity (GO:0033674)	1/114	0.664212	0.775069	0.922274	0.377352	IGF1R
cellular amide metabolic process (GO:0043603)	1/115	0.66742	0.777722	0.914137	0.369618	PM20D1
cytosolic transport (GO:0016482)	1/116	0.670598	0.778156	0.906142	0.362081	BAIAP3
regulation of protein-containing complex assembly (GO:0043254)	1/116	0.670598	0.778156	0.906142	0.362081	HRK
ion transport (GO:0006811)	1/116	0.670598	0.778156	0.906142	0.362081	TRPC6
neutrophil degranulation (GO:0043312)	4/481	0.673669	0.780631	0.871621	0.344304	CHIT1;CEACAM1;PECAM1;SIRPB1
positive regulation of gene expression (GO:0010628)	4/482	0.675251	0.781375	0.869753	0.341526	RIMS2;LAMP3;AVPR2;CD34
positive regulation of protein-containing complex assembly (GO:0031334)	1/118	0.676863	0.782153	0.890562	0.347574	HRK
positive regulation of cysteine-type endopeptidase activity involved in apoptotic process (GO:0043280)	1/119	0.679951	0.78356	0.88297	0.340592	TNFSF10
neutrophil activation involved in immune response (GO:0002283)	4/485	0.679965	0.78356	0.864194	0.333332	CHIT1;CEACAM1;PECAM1;SIRPB1
cytoskeleton organization (GO:0007010)	1/120	0.68301	0.784895	0.875506	0.333783	ANK1
macroautophagy (GO:0016236)	1/120	0.68301	0.784895	0.875506	0.333783	VPS37B
neutrophil mediated immunity (GO:0002446)	4/488	0.684631	0.785673	0.858704	0.325342	CHIT1;CEACAM1;PECAM1;SIRPB1
protein homooligomerization (GO:0051260)	1/121	0.686039	0.786205	0.868166	0.327142	TRPV1
cellular response to organic substance (GO:0071310)	1/123	0.692012	0.789973	0.853847	0.314345	CYP1A1
positive regulation of signal transduction (GO:0009967)	2/252	0.693626	0.789973	0.83234	0.304489	RIMS2;AAK1
defense response to symbiont (GO:0140546)	1/124	0.694956	0.789973	0.846862	0.308178	AICDA
fatty acid metabolic process (GO:0006631)	1/124	0.694956	0.789973	0.846862	0.308178	CYP1A1
regulation of tumor necrosis factor production (GO:0032680)	1/124	0.694956	0.789973	0.846862	0.308178	CD34
protein phosphorylation (GO:0006468)	4/496	0.696842	0.789973	0.844392	0.304992	DAPK2;AAK1;SGK1;IGF1R
protein targeting (GO:0006605)	1/125	0.697872	0.789973	0.83999	0.30216	VPS37B
platelet degranulation (GO:0002576)	1/125	0.697872	0.789973	0.83999	0.30216	PECAM1
regulation of protein secretion (GO:0050708)	1/125	0.697872	0.789973	0.83999	0.30216	RHBDF1
circulatory system development (GO:0072359)	1/126	0.700761	0.792164	0.833228	0.296287	TBX1
positive regulation of cell differentiation (GO:0045597)	2/258	0.705942	0.796939	0.812583	0.282959	CEACAM1;CD34
positive regulation of cellular process (GO:0048522)	5/625	0.711949	0.801649	0.83653	0.28421	TBX1;FLT3LG;PROX1;SIRPB1;IGF1R
regulation of response to external stimulus (GO:0032101)	1/130	0.712042	0.801649	0.807227	0.27415	CNGA1
cellular response to hypoxia (GO:0071456)	1/131	0.714795	0.802577	0.800977	0.268936	AK4
cellular response to metal ion (GO:0071248)	1/131	0.714795	0.802577	0.800977	0.268936	RASGRP2
defense response to virus (GO:0051607)	1/133	0.720224	0.807582	0.788761	0.258866	AICDA
positive regulation of peptidyl-tyrosine phosphorylation (GO:0050731)	1/134	0.722899	0.808867	0.78279	0.254004	PECAM1
central nervous system development (GO:0007417)	2/268	0.725556	0.808867	0.781635	0.250762	NNAT;PROX1
positive regulation of cell migration (GO:0030335)	2/269	0.727456	0.808867	0.778668	0.247774	PECAM1;IGF1R
protein localization to plasma membrane (GO:0072659)	1/136	0.728174	0.808867	0.771115	0.244609	ANK1
negative regulation of inflammatory response to antigenic stimulus (GO:0002862)	1/136	0.728174	0.808867	0.771115	0.244609	AVPR2
cellular calcium ion homeostasis (GO:0006874)	1/136	0.728174	0.808867	0.771115	0.244609	TRPC6
ribonucleoprotein complex assembly (GO:0022618)	1/136	0.728174	0.808867	0.771115	0.244609	CELF6
regulation of inflammatory response to antigenic stimulus (GO:0002861)	1/137	0.730775	0.810673	0.765406	0.24007	AVPR2
phosphorylation (GO:0016310)	3/400	0.735416	0.814735	0.78448	0.241086	DAPK2;AAK1;SGK1
neuron projection morphogenesis (GO:0048812)	1/140	0.738427	0.814816	0.748772	0.227052	SGK1
enzyme linked receptor protein signaling pathway (GO:0007167)	1/140	0.738427	0.814816	0.748772	0.227052	IGF1R
protein localization to cell periphery (GO:1990778)	1/140	0.738427	0.814816	0.748772	0.227052	ANK1
regulation of small GTPase mediated signal transduction (GO:0051056)	1/141	0.740929	0.816494	0.743386	0.222904	TAGAP
Ras protein signal transduction (GO:0007265)	1/142	0.743408	0.817061	0.738076	0.218847	RASGRP2
protein localization to organelle (GO:0033365)	1/142	0.743408	0.817061	0.738076	0.218847	LAMP3
receptor-mediated endocytosis (GO:0006898)	1/143	0.745863	0.818678	0.732841	0.214879	DNM1
negative regulation of cell migration (GO:0030336)	1/144	0.748295	0.820265	0.72768	0.210997	PIP5KL1
positive regulation of cytosolic calcium ion concentration (GO:0007204)	1/147	0.755452	0.827021	0.712619	0.199846	S1PR4
positive regulation of intracellular protein transport (GO:0090316)	1/148	0.757792	0.827406	0.707735	0.196287	MTCL1
positive regulation of transferase activity (GO:0051347)	1/148	0.757792	0.827406	0.707735	0.196287	IGF1R
actin filament organization (GO:0007015)	1/152	0.766933	0.836289	0.688847	0.182789	PROX1
organelle assembly (GO:0070925)	3/425	0.771868	0.840375	0.737056	0.190854	ABLIM1;VPS37B;CD34
positive regulation of NF-kappaB transcription factor activity (GO:0051092)	1/155	0.773563	0.840375	0.675325	0.173389	AIM2
regulation of cell differentiation (GO:0045595)	1/156	0.775731	0.840375	0.670934	0.170383	TBX1
peptidyl-serine phosphorylation (GO:0018105)	1/156	0.775731	0.840375	0.670934	0.170383	SGK1
regulation of signal transduction by p53 class mediator (GO:1901796)	1/156	0.775731	0.840375	0.670934	0.170383	SGK1
cellular response to growth factor stimulus (GO:0071363)	1/158	0.780005	0.84281	0.662319	0.164557	TBX1
skeletal system development (GO:0001501)	1/158	0.780005	0.84281	0.662319	0.164557	COL10A1
peptide biosynthetic process (GO:0043043)	1/162	0.788312	0.850681	0.645733	0.153595	RHCE
heart development (GO:0007507)	1/164	0.792347	0.853929	0.637745	0.148439	TBX1
cellular protein-containing complex assembly (GO:0034622)	1/168	0.80019	0.861265	0.622343	0.138724	STXBP6
peptidyl-serine modification (GO:0018209)	1/169	0.802104	0.86221	0.618607	0.136413	SGK1
positive regulation of I-kappaB kinase/NF-kappaB signaling (GO:0043123)	1/171	0.805878	0.865149	0.611267	0.131925	TNFSF10
positive regulation of ERK1 and ERK2 cascade (GO:0070374)	1/172	0.807738	0.866029	0.607661	0.129746	GPR183
mitochondrion organization (GO:0007005)	1/175	0.813213	0.870776	0.597093	0.123456	DNM1
cellular response to oxygen-containing compound (GO:1901701)	2/323	0.814644	0.871187	0.645887	0.13241	TBX1;TRPV1
glycerophospholipid biosynthetic process (GO:0046474)	1/177	0.816776	0.872346	0.590248	0.11946	SLC44A5
negative regulation of immune response (GO:0050777)	1/178	0.818532	0.873101	0.586883	0.117519	AVPR2
protein stabilization (GO:0050821)	1/179	0.820272	0.873836	0.583556	0.115614	AAK1
cellular protein localization (GO:0034613)	2/329	0.822621	0.875218	0.633841	0.123764	TBC1D9;FBLN5
positive regulation of cytokine production (GO:0001819)	2/335	0.83029	0.881204	0.622229	0.115722	LTB;CD34
endoplasmic reticulum to Golgi vesicle-mediated transport (GO:0006888)	1/185	0.830365	0.881204	0.564355	0.104908	ANK1
regulation of GTPase activity (GO:0043087)	1/189	0.836779	0.886879	0.552235	0.0984057	RASGRP2
cellular response to cytokine stimulus (GO:0071345)	3/482	0.839794	0.887919	0.647438	0.113042	AIM2;FLT3LG;GSDME
negative regulation of cell differentiation (GO:0045596)	1/191	0.839895	0.887919	0.546366	0.0953292	TBX1
positive regulation of multicellular organismal process (GO:0051240)	2/345	0.842413	0.889451	0.603778	0.103539	AVPR2;IGF1R
cytokine-mediated signaling pathway (GO:0019221)	4/621	0.845146	0.890925	0.668967	0.112551	CEACAM1;AIM2;FLT3LG;LTB
protein localization to membrane (GO:0072657)	1/195	0.84595	0.890925	0.534992	0.0895015	ANK1
supramolecular fiber organization (GO:0097435)	2/351	0.849307	0.893288	0.593215	0.0968928	COL10A1;FBLN5
negative regulation of intracellular signal transduction (GO:1902532)	1/198	0.850341	0.893288	0.526764	0.0853976	BCL2L2
endomembrane system organization (GO:0010256)	1/199	0.851777	0.893668	0.524077	0.0840777	DNM1
axon guidance (GO:0007411)	1/203	0.857385	0.898419	0.513594	0.0790256	TNR
negative regulation of inflammatory response (GO:0050728)	1/212	0.869244	0.909699	0.491462	0.0688694	AVPR2
positive regulation of protein phosphorylation (GO:0001934)	2/371	0.870356	0.909719	0.560485	0.0778249	TBX1;PECAM1
cellular response to lipid (GO:0071396)	1/219	0.877784	0.916332	0.475511	0.061985	TBX1
regulation of I-kappaB kinase/NF-kappaB signaling (GO:0043122)	1/224	0.883542	0.921187	0.464731	0.0575411	TNFSF10
cilium organization (GO:0044782)	1/228	0.887954	0.924628	0.456448	0.0542421	ABLIM1
regulation of gene expression (GO:0010468)	7/1079	0.89262	0.927861	0.668614	0.0759509	RIMS2;LAMP3;AVPR2;PROX1;AFF3;CD34;AFF1
negative regulation of transcription by RNA polymerase II (GO:0000122)	4/684	0.893289	0.927861	0.604997	0.0682707	KANK2;SDR16C5;GFI1B;PROX1
transmembrane receptor protein tyrosine kinase signaling pathway (GO:0007169)	2/404	0.899284	0.932727	0.513602	0.0545222	DNM1;IGF1R
axonogenesis (GO:0007409)	1/240	0.900216	0.932727	0.433265	0.0455449	TNR
positive regulation of DNA-binding transcription factor activity (GO:0051091)	1/246	0.905837	0.937383	0.422525	0.041786	AIM2
organelle organization (GO:0006996)	2/420	0.911044	0.941601	0.493536	0.0459798	TSPO2;ANK1
cellular component assembly (GO:0022607)	1/261	0.918549	0.948179	0.397843	0.0338009	DNAJB13
protein-containing complex assembly (GO:0065003)	1/267	0.923141	0.950561	0.38875	0.0310894	AIM2
negative regulation of signal transduction (GO:0009968)	1/267	0.923141	0.950561	0.38875	0.0310894	KANK2
plasma membrane bounded cell projection assembly (GO:0120031)	1/278	0.930903	0.957368	0.373102	0.0267143	ABLIM1
proteolysis (GO:0006508)	1/287	0.936669	0.962109	0.361194	0.0236313	VASH2
regulation of cell cycle (GO:0051726)	1/296	0.941956	0.966347	0.350013	0.0209295	PROX1
innate immune response (GO:0045087)	1/302	0.945235	0.967866	0.342931	0.0193145	SIRPB1
MAPK cascade (GO:0000165)	1/303	0.945763	0.967866	0.341778	0.0190586	FLT3LG
protein polyubiquitination (GO:0000209)	1/314	0.95125	0.971092	0.329581	0.0164721	NHLRC4
cilium assembly (GO:0060271)	1/314	0.95125	0.971092	0.329581	0.0164721	ABLIM1
negative regulation of gene expression (GO:0010629)	1/322	0.954889	0.973613	0.321235	0.0148281	CD34
intracellular protein transport (GO:0006886)	1/336	0.96062	0.978257	0.307589	0.0123577	TBC1D9
cellular response to DNA damage stimulus (GO:0006974)	1/350	0.965627	0.982153	0.295038	0.0103198	BCL2L2
ubiquitin-dependent protein catabolic process (GO:0006511)	1/354	0.966937	0.982285	0.291635	0.00980532	VPS37B
protein transport (GO:0015031)	1/369	0.971423	0.985639	0.279532	0.00810452	TBC1D9
protein modification by small protein conjugation (GO:0032446)	1/409	0.98064	0.993289	0.251608	0.00491896	TRIM55
negative regulation of transcription, DNA-templated (GO:0045892)	4/948	0.981351	0.993289	0.429789	0.00809093	KANK2;SDR16C5;GFI1B;PROX1
nervous system development (GO:0007399)	1/447	0.986636	0.997425	0.22972	0.00309076	PROX1
negative regulation of nucleic acid-templated transcription (GO:1903507)	1/464	0.98868	0.998279	0.221091	0.00251699	PROX1
positive regulation of nucleic acid-templated transcription (GO:1903508)	1/511	0.992852	0.999985	0.200228	0.00143633	TBX1
protein ubiquitination (GO:0016567)	1/525	0.993768	0.999985	0.194737	0.00121735	TRIM55
negative regulation of cellular macromolecule biosynthetic process (GO:2000113)	1/547	0.994977	0.999985	0.186678	0.000939979	PROX1
cellular protein modification process (GO:0006464)	3/1025	0.997185	0.999985	0.294923	0.00083136	DAPK2;AAK1;SGK1
positive regulation of transcription by RNA polymerase II (GO:0045944)	2/908	0.998575	0.999985	0.221972	0.000316534	TBX1;PROX1
regulation of transcription by RNA polymerase II (GO:0006357)	8/2206	0.999779	0.999985	0.352208	7.78875e-05	KANK2;TBX1;SDR16C5;ZNF80;GFI1B;TFAP2E;PROX1;BACH2
positive regulation of transcription, DNA-templated (GO:0045893)	2/1183	0.999882	0.999985	0.167808	1.98577e-05	TBX1;PROX1
regulation of transcription, DNA-templated (GO:0006355)	6/2244	0.999985	0.999985	0.256032	3.93713e-06	TBX1;ZNF80;GFI1B;TFAP2E;PROX1;BACH2

## Sheet: EntoAZD AZD down
Term	Overlap	P-value	Adjusted P-value	Odds Ratio	Combined Score	Genes
negative regulation of protein kinase activity (GO:0006469)	4/90	0.000250599	0.0762642	14.423	119.59	UBASH3B;HSPB1;TRIB1;SLC8A1
DNA replication initiation (GO:0006270)	3/38	0.000291207	0.0762642	26.2378	213.614	CDT1;POLE2;MCM10
negative regulation of signal transduction (GO:0009968)	6/267	0.000292935	0.0762642	7.29366	59.338	UBASH3B;NEDD4;DDIT4;TRIB1;TNF;SLAMF1
regulation of protein kinase activity (GO:0045859)	4/110	0.000538086	0.0762642	11.6899	87.9953	UBASH3B;HSPB1;TRIB1;TNF
positive regulation of DNA-dependent DNA replication (GO:2000105)	2/11	0.00061418	0.0762642	67.0808	496.078	CDT1;E2F8
positive regulation of neuroinflammatory response (GO:0150078)	2/12	0.000735398	0.0762642	60.3697	435.573	TNF;TTBK1
cardiac cell development (GO:0055006)	2/13	0.0008672	0.0762642	54.8788	386.909	MYH11;SLC8A1
muscle contraction (GO:0006936)	4/129	0.000977722	0.0762642	9.9035	68.6341	SLC6A8;MYH11;SLC8A1;MYOM2
smooth muscle contraction (GO:0006939)	2/14	0.00100951	0.0762642	50.303	347.005	MYH11;SLC8A1
positive regulation of protein-containing complex disassembly (GO:0043243)	2/14	0.00100951	0.0762642	50.303	347.005	BNIP3;TNF
myeloid dendritic cell activation (GO:0001773)	2/14	0.00100951	0.0762642	50.303	347.005	BATF;SLAMF1
negative regulation of kinase activity (GO:0033673)	3/62	0.00123168	0.0852941	15.546	104.149	UBASH3B;HSPB1;TRIB1
positive regulation of cell death (GO:0010942)	3/66	0.0014759	0.092995	14.556	94.8834	BNIP3;DDIT4;TNF
regulation of protein-containing complex disassembly (GO:0043244)	2/18	0.00168248	0.092995	37.7197	240.934	BNIP3;TNF
positive regulation of amyloid-beta formation (GO:1902004)	2/18	0.00168248	0.092995	37.7197	240.934	SLC2A13;TNF
negative regulation of protein phosphorylation (GO:0001933)	4/152	0.00179052	0.092995	8.35473	52.8458	UBASH3B;DDIT4;HSPB1;TRIB1
positive regulation of amyloid precursor protein catabolic process (GO:1902993)	2/22	0.00251803	0.123087	30.1697	180.544	SLC2A13;TNF
cardiac muscle cell development (GO:0055013)	2/24	0.0029954	0.131009	27.4242	159.353	MYH11;SLC8A1
cardiac muscle cell differentiation (GO:0055007)	2/24	0.0029954	0.131009	27.4242	159.353	MYH11;SLC8A1
regulation of synapse organization (GO:0050807)	2/26	0.00351178	0.145914	25.1364	142.062	NEDD4;TNF
negative regulation of interleukin-6 production (GO:0032715)	2/31	0.00496986	0.164386	20.7973	110.316	TNF;SLAMF1
regulation of transcription involved in G1/S transition of mitotic cell cycle (GO:0000083)	2/32	0.0052896	0.164386	20.103	105.38	CDT1;RRM2
positive regulation of receptor signaling pathway via STAT (GO:1904894)	2/32	0.0052896	0.164386	20.103	105.38	IL7R;TNF
muscle cell development (GO:0055001)	2/33	0.00561857	0.164386	19.4536	100.802	MYH11;SLC8A1
DNA replication (GO:0006260)	3/108	0.00594963	0.164386	8.71516	44.6602	FAM111B;POLE2;MCM10
regulation of amyloid-beta formation (GO:1902003)	2/34	0.00595669	0.164386	18.8447	96.5459	SLC2A13;TNF
regulation of macroautophagy (GO:0016241)	3/112	0.00657853	0.164386	8.39365	42.1692	BNIP3;NEDD4;RRAGD
regulation of osteoclast differentiation (GO:0045670)	2/36	0.00666017	0.164386	17.7344	88.8779	UBASH3B;TNF
platelet aggregation (GO:0070527)	2/36	0.00666017	0.164386	17.7344	88.8779	UBASH3B;HSPB1
positive regulation of cellular component organization (GO:0051130)	3/114	0.00690727	0.164386	8.24158	41.0033	CDT1;BNIP3;TNF
positive regulation of protein-containing complex assembly (GO:0031334)	3/118	0.00759369	0.164386	7.95331	38.8156	CDT1;TNF;TTBK1
regulation of autophagy (GO:0010506)	4/231	0.00792928	0.164386	5.42539	26.2436	BNIP3;NEDD4;RRAGD;HSPB1
DNA-dependent DNA replication (GO:0006261)	3/129	0.00968395	0.164386	7.25495	33.6432	CDT1;POLE2;MCM10
homotypic cell-cell adhesion (GO:0034109)	2/44	0.00982772	0.164386	14.3506	66.3366	UBASH3B;HSPB1
regulation of DNA metabolic process (GO:0051052)	2/46	0.0107055	0.164386	13.697	62.1431	CDT1;IL7R
positive regulation of neuron death (GO:1901216)	2/47	0.011157	0.164386	13.3919	60.2059	DDIT4;TNF
positive regulation of blood vessel endothelial cell migration (GO:0043536)	2/48	0.0116168	0.164386	13.1001	58.3651	HSPB1;HDAC9
regulation of smooth muscle cell proliferation (GO:0048660)	2/49	0.0120847	0.164386	12.8208	56.6141	TRIB1;TNF
regulation of DNA replication (GO:0006275)	2/53	0.0140378	0.164386	11.8128	50.3936	CDT1;MCIDAS
regulation of cytokine production (GO:0001817)	3/150	0.0145253	0.164386	6.21193	26.288	TNF;HDAC9;BATF
regulation of blood vessel endothelial cell migration (GO:0043535)	2/55	0.0150621	0.164386	11.3659	47.6866	HSPB1;TNF
positive regulation of interleukin-1 beta production (GO:0032731)	2/56	0.0155861	0.164386	11.1549	46.4197	HSPB1;TNF
positive regulation of proteolysis (GO:0045862)	2/57	0.0161177	0.164386	10.9515	45.206	ASTL;TNF
monocarboxylic acid transport (GO:0015718)	2/57	0.0161177	0.164386	10.9515	45.206	SLC6A8;SLC16A3
regulation of intracellular signal transduction (GO:1902531)	5/437	0.016466	0.164386	3.58245	14.7112	WWC1;DDIT4;ARAP2;HSPB1;TNF
AMP biosynthetic process (GO:0006167)	1/5	0.0168863	0.164386	74.3582	303.474	ADSS1
regulation of astrocyte activation (GO:0061888)	1/5	0.0168863	0.164386	74.3582	303.474	TTBK1
negative regulation of myosin-light-chain-phosphatase activity (GO:0035509)	1/5	0.0168863	0.164386	74.3582	303.474	TNF
negative regulation of organ growth (GO:0046621)	1/5	0.0168863	0.164386	74.3582	303.474	WWC1
regulation of fever generation (GO:0031620)	1/5	0.0168863	0.164386	74.3582	303.474	TNF
cellular response to nicotine (GO:0071316)	1/5	0.0168863	0.164386	74.3582	303.474	TNF
cellular response to testosterone stimulus (GO:0071394)	1/5	0.0168863	0.164386	74.3582	303.474	SPP1
centriole assembly (GO:0098534)	1/5	0.0168863	0.164386	74.3582	303.474	MCIDAS
chronic inflammatory response (GO:0002544)	1/5	0.0168863	0.164386	74.3582	303.474	TNF
deoxyribonucleotide metabolic process (GO:0009262)	1/5	0.0168863	0.164386	74.3582	303.474	RRM2
positive regulation of endothelial cell chemotaxis by VEGF-activated vascular endothelial growth factor receptor signaling pathway (GO:0038033)	1/5	0.0168863	0.164386	74.3582	303.474	HSPB1
positive regulation of glial cell proliferation (GO:0060252)	1/5	0.0168863	0.164386	74.3582	303.474	TNF
positive regulation of heat generation (GO:0031652)	1/5	0.0168863	0.164386	74.3582	303.474	TNF
response to salt stress (GO:0009651)	1/5	0.0168863	0.164386	74.3582	303.474	TNF
positive regulation of the force of heart contraction (GO:0098735)	1/5	0.0168863	0.164386	74.3582	303.474	SLC8A1
trophoblast giant cell differentiation (GO:0060707)	1/5	0.0168863	0.164386	74.3582	303.474	E2F8
response to organic cyclic compound (GO:0014070)	2/60	0.0177588	0.164386	10.3835	41.8545	SPP1;TNF
positive regulation of cysteine-type endopeptidase activity (GO:2001056)	2/62	0.0188906	0.164386	10.0364	39.8352	TNF;TTBK1
positive regulation of interleukin-1 production (GO:0032732)	2/62	0.0188906	0.164386	10.0364	39.8352	HSPB1;TNF
negative regulation of cell cycle process (GO:0010948)	2/64	0.0200521	0.164386	9.71163	37.9668	RRM2;E2F8
negative regulation of cytokinesis (GO:0032466)	1/6	0.0202297	0.164386	59.4836	232.022	E2F8
negative regulation of cytosolic calcium ion concentration (GO:0051481)	1/6	0.0202297	0.164386	59.4836	232.022	SLC8A1
negative regulation of hematopoietic progenitor cell differentiation (GO:1901533)	1/6	0.0202297	0.164386	59.4836	232.022	MYB
negative regulation of lipoprotein lipase activity (GO:0051005)	1/6	0.0202297	0.164386	59.4836	232.022	HDAC9
negative regulation of morphogenesis of an epithelium (GO:1905331)	1/6	0.0202297	0.164386	59.4836	232.022	TNF
regulation of DNA-dependent DNA replication initiation (GO:0030174)	1/6	0.0202297	0.164386	59.4836	232.022	CDT1
regulation of T-helper cell differentiation (GO:0045622)	1/6	0.0202297	0.164386	59.4836	232.022	MYB
regulation of vitamin D biosynthetic process (GO:0060556)	1/6	0.0202297	0.164386	59.4836	232.022	TNF
positive regulation of fever generation (GO:0031622)	1/6	0.0202297	0.164386	59.4836	232.022	TNF
hepatocyte differentiation (GO:0070365)	1/6	0.0202297	0.164386	59.4836	232.022	E2F8
positive regulation of I-kappaB phosphorylation (GO:1903721)	1/6	0.0202297	0.164386	59.4836	232.022	TNF
response to testosterone (GO:0033574)	1/6	0.0202297	0.164386	59.4836	232.022	SPP1
positive regulation of microglial cell activation (GO:1903980)	1/6	0.0202297	0.164386	59.4836	232.022	TTBK1
T-helper 17 cell lineage commitment (GO:0072540)	1/6	0.0202297	0.164386	59.4836	232.022	BATF
mitochondrial protein catabolic process (GO:0035694)	1/6	0.0202297	0.164386	59.4836	232.022	BNIP3
regulation of cellular catabolic process (GO:0031329)	2/65	0.0206439	0.164386	9.557	37.0844	RRAGD;HSPB1
positive regulation of catabolic process (GO:0009896)	2/67	0.0218491	0.164386	9.262	35.4142	NEDD4;TNF
regulation of calcidiol 1-monooxygenase activity (GO:0060558)	1/7	0.0235619	0.164386	49.5672	185.784	TNF
cellular response to caffeine (GO:0071313)	1/7	0.0235619	0.164386	49.5672	185.784	SLC8A1
regulation of I-kappaB phosphorylation (GO:1903719)	1/7	0.0235619	0.164386	49.5672	185.784	TNF
collagen-activated tyrosine kinase receptor signaling pathway (GO:0038063)	1/7	0.0235619	0.164386	49.5672	185.784	UBASH3B
creatine metabolic process (GO:0006600)	1/7	0.0235619	0.164386	49.5672	185.784	SLC6A8
death-inducing signaling complex assembly (GO:0071550)	1/7	0.0235619	0.164386	49.5672	185.784	TNF
regulation of myosin-light-chain-phosphatase activity (GO:0035507)	1/7	0.0235619	0.164386	49.5672	185.784	TNF
fatty acid elongation, monounsaturated fatty acid (GO:0034625)	1/7	0.0235619	0.164386	49.5672	185.784	ELOVL6
fatty acid elongation, polyunsaturated fatty acid (GO:0034626)	1/7	0.0235619	0.164386	49.5672	185.784	ELOVL6
fatty acid elongation, saturated fatty acid (GO:0019367)	1/7	0.0235619	0.164386	49.5672	185.784	ELOVL6
regulation of striated muscle cell differentiation (GO:0051153)	1/7	0.0235619	0.164386	49.5672	185.784	HDAC9
fatty acid elongation, unsaturated fatty acid (GO:0019368)	1/7	0.0235619	0.164386	49.5672	185.784	ELOVL6
positive regulation of chemokine (C-X-C motif) ligand 2 production (GO:2000343)	1/7	0.0235619	0.164386	49.5672	185.784	TNF
positive regulation of gliogenesis (GO:0014015)	1/7	0.0235619	0.164386	49.5672	185.784	TNF
response to caffeine (GO:0031000)	1/7	0.0235619	0.164386	49.5672	185.784	SLC8A1
positive regulation of histone H3-K9 methylation (GO:0051574)	1/7	0.0235619	0.164386	49.5672	185.784	MYB
positive regulation of podosome assembly (GO:0071803)	1/7	0.0235619	0.164386	49.5672	185.784	TNF
lymphoid progenitor cell differentiation (GO:0002320)	1/7	0.0235619	0.164386	49.5672	185.784	BATF
T-helper 17 cell differentiation (GO:0072539)	1/7	0.0235619	0.164386	49.5672	185.784	BATF
negative regulation of cytokine production (GO:0001818)	3/182	0.0241224	0.164386	5.09317	18.9701	TNF;HDAC9;SLAMF1
regulation of hematopoietic stem cell differentiation (GO:1902036)	2/71	0.0243448	0.164386	8.72332	32.4109	MYB;LMO2
positive regulation of cellular protein localization (GO:1903829)	2/71	0.0243448	0.164386	8.72332	32.4109	CDT1;TNF
regulation of TOR signaling (GO:0032006)	2/71	0.0243448	0.164386	8.72332	32.4109	RRAGD;DDIT4
positive regulation of JNK cascade (GO:0046330)	2/73	0.0256345	0.164386	8.47674	31.0572	ANKRD6;SLAMF1
DNA damage response, signal transduction by p53 class mediator (GO:0030330)	2/74	0.0262896	0.164386	8.35859	30.4134	E2F8;BATF
protein localization to presynapse (GO:1905383)	1/8	0.026883	0.164386	42.484	153.633	HSPB1
anterograde axonal protein transport (GO:0099641)	1/8	0.026883	0.164386	42.484	153.633	HSPB1
axo-dendritic protein transport (GO:0099640)	1/8	0.026883	0.164386	42.484	153.633	HSPB1
negative regulation of mitochondrial fusion (GO:0010637)	1/8	0.026883	0.164386	42.484	153.633	BNIP3
negative regulation of sodium ion transport (GO:0010766)	1/8	0.026883	0.164386	42.484	153.633	NEDD4
regulation of myeloid leukocyte differentiation (GO:0002761)	1/8	0.026883	0.164386	42.484	153.633	UBASH3B
peptidyl-lysine deacetylation (GO:0034983)	1/8	0.026883	0.164386	42.484	153.633	HDAC9
regulation of nitrogen compound metabolic process (GO:0051171)	1/8	0.026883	0.164386	42.484	153.633	TNF
elastic fiber assembly (GO:0048251)	1/8	0.026883	0.164386	42.484	153.633	MYH11
positive regulation of astrocyte differentiation (GO:0048711)	1/8	0.026883	0.164386	42.484	153.633	TTBK1
regulation of skeletal muscle fiber development (GO:0048742)	1/8	0.026883	0.164386	42.484	153.633	HDAC9
positive regulation of CD4-positive, alpha-beta T cell differentiation (GO:0043372)	1/8	0.026883	0.164386	42.484	153.633	MYB
positive regulation of cell migration by vascular endothelial growth factor signaling pathway (GO:0038089)	1/8	0.026883	0.164386	42.484	153.633	HSPB1
regulation of vascular wound healing (GO:0061043)	1/8	0.026883	0.164386	42.484	153.633	TNF
skeletal myofibril assembly (GO:0014866)	1/8	0.026883	0.164386	42.484	153.633	MYH11
T-helper cell lineage commitment (GO:0002295)	1/8	0.026883	0.164386	42.484	153.633	BATF
positive regulation of steroid biosynthetic process (GO:0010893)	1/8	0.026883	0.164386	42.484	153.633	TNF
positive regulation of T-helper 2 cell cytokine production (GO:2000553)	1/8	0.026883	0.164386	42.484	153.633	DENND1B
vascular associated smooth muscle contraction (GO:0014829)	1/8	0.026883	0.164386	42.484	153.633	SLC8A1
progesterone receptor signaling pathway (GO:0050847)	1/8	0.026883	0.164386	42.484	153.633	NEDD4
multi-ciliated epithelial cell differentiation (GO:1903251)	1/8	0.026883	0.164386	42.484	153.633	MCIDAS
negative regulation of amyloid-beta clearance (GO:1900222)	1/8	0.026883	0.164386	42.484	153.633	TNF
regulation of hematopoietic progenitor cell differentiation (GO:1901532)	2/75	0.0269515	0.164386	8.24367	29.7903	MYB;LMO2
positive regulation of phosphatidylinositol 3-kinase signaling (GO:0014068)	2/77	0.0282954	0.164386	8.02303	28.6026	NEDD4;TNF
negative regulation of transcription by RNA polymerase II (GO:0000122)	6/684	0.0285813	0.164386	2.74822	9.76991	WWC1;NEDD4;MYB;TNF;HDAC9;E2F8
negative regulation of bone resorption (GO:0045779)	1/9	0.0301929	0.164386	37.1716	130.106	UBASH3B
negative regulation of lipase activity (GO:0060192)	1/9	0.0301929	0.164386	37.1716	130.106	HDAC9
negative regulation of lipid localization (GO:1905953)	1/9	0.0301929	0.164386	37.1716	130.106	TNF
negative regulation of membrane potential (GO:0045837)	1/9	0.0301929	0.164386	37.1716	130.106	BNIP3
negative regulation of production of molecular mediator of immune response (GO:0002701)	1/9	0.0301929	0.164386	37.1716	130.106	TNF
regulation of endothelial cell development (GO:1901550)	1/9	0.0301929	0.164386	37.1716	130.106	TNF
negative regulation of protein-containing complex disassembly (GO:0043242)	1/9	0.0301929	0.164386	37.1716	130.106	TNF
regulation of glial cell proliferation (GO:0060251)	1/9	0.0301929	0.164386	37.1716	130.106	TNF
collagen-activated signaling pathway (GO:0038065)	1/9	0.0301929	0.164386	37.1716	130.106	UBASH3B
positive regulation of chromatin binding (GO:0035563)	1/9	0.0301929	0.164386	37.1716	130.106	CDT1
response to vitamin (GO:0033273)	1/9	0.0301929	0.164386	37.1716	130.106	SPP1
response to vitamin D (GO:0033280)	1/9	0.0301929	0.164386	37.1716	130.106	SPP1
IMP metabolic process (GO:0046040)	1/9	0.0301929	0.164386	37.1716	130.106	ADSS1
positive regulation of mitochondrial membrane permeability involved in apoptotic process (GO:1902110)	1/9	0.0301929	0.164386	37.1716	130.106	BNIP3
somatic recombination of immunoglobulin genes involved in immune response (GO:0002204)	1/9	0.0301929	0.164386	37.1716	130.106	BATF
mitochondrial fragmentation involved in apoptotic process (GO:0043653)	1/9	0.0301929	0.164386	37.1716	130.106	BNIP3
positive regulation of cellular amide metabolic process (GO:0034250)	2/81	0.0310622	0.164386	7.61527	26.4384	SLC2A13;TNF
regulation of interleukin-1 beta production (GO:0032651)	2/83	0.0324842	0.164386	7.42649	25.4506	HSPB1;TNF
negative regulation of lipopolysaccharide-mediated signaling pathway (GO:0031665)	1/10	0.0334917	0.164386	33.0398	112.218	TRIB1
regulation of epithelial cell apoptotic process (GO:1904035)	1/10	0.0334917	0.164386	33.0398	112.218	TNF
negative regulation of sodium ion transmembrane transport (GO:1902306)	1/10	0.0334917	0.164386	33.0398	112.218	NEDD4
negative regulation of sodium ion transmembrane transporter activity (GO:2000650)	1/10	0.0334917	0.164386	33.0398	112.218	NEDD4
cellular response to leucine (GO:0071233)	1/10	0.0334917	0.164386	33.0398	112.218	RRAGD
cellular response to leucine starvation (GO:1990253)	1/10	0.0334917	0.164386	33.0398	112.218	RRAGD
cellular response to purine-containing compound (GO:0071415)	1/10	0.0334917	0.164386	33.0398	112.218	SLC8A1
regulation of organ growth (GO:0046620)	1/10	0.0334917	0.164386	33.0398	112.218	WWC1
regulation of podosome assembly (GO:0071801)	1/10	0.0334917	0.164386	33.0398	112.218	TNF
positive regulation of cell activation (GO:0050867)	1/10	0.0334917	0.164386	33.0398	112.218	TTBK1
hematopoietic stem cell differentiation (GO:0060218)	1/10	0.0334917	0.164386	33.0398	112.218	BATF
response to leucine (GO:0043201)	1/10	0.0334917	0.164386	33.0398	112.218	RRAGD
histone H4 deacetylation (GO:0070933)	1/10	0.0334917	0.164386	33.0398	112.218	HDAC9
myeloid dendritic cell differentiation (GO:0043011)	1/10	0.0334917	0.164386	33.0398	112.218	BATF
G1/S transition of mitotic cell cycle (GO:0000082)	2/85	0.0339316	0.164386	7.24681	24.5189	CDT1;RRM2
positive regulation of protein catabolic process (GO:0045732)	2/85	0.0339316	0.164386	7.24681	24.5189	NEDD4;TNF
positive regulation of transcription by RNA polymerase II (GO:0045944)	7/908	0.0341714	0.164386	2.42385	8.18379	MCIDAS;WWC1;MYB;LMO2;E2F2;TNF;E2F8
negative regulation of angiogenesis (GO:0016525)	2/87	0.0354038	0.164386	7.07558	23.6391	E2F2;TNF
sodium ion transmembrane transport (GO:0035725)	2/87	0.0354038	0.164386	7.07558	23.6391	SLC6A8;SLC8A1
negative regulation of multicellular organismal process (GO:0051241)	3/214	0.036433	0.164386	4.31374	14.2883	WWC1;TNF;HDAC9
negative regulation of bone remodeling (GO:0046851)	1/11	0.0367795	0.164386	29.7343	98.207	UBASH3B
negative regulation of calcium ion transmembrane transport (GO:1903170)	1/11	0.0367795	0.164386	29.7343	98.207	SESTD1
regulation of calcium ion transmembrane transport via high voltage-gated calcium channel (GO:1902514)	1/11	0.0367795	0.164386	29.7343	98.207	SESTD1
negative regulation of sprouting angiogenesis (GO:1903671)	1/11	0.0367795	0.164386	29.7343	98.207	E2F2
regulation of mitochondrial fusion (GO:0010635)	1/11	0.0367795	0.164386	29.7343	98.207	BNIP3
positive regulation of bone resorption (GO:0045780)	1/11	0.0367795	0.164386	29.7343	98.207	SPP1
positive regulation of ceramide biosynthetic process (GO:2000304)	1/11	0.0367795	0.164386	29.7343	98.207	TNF
regulation of T-helper 2 cell cytokine production (GO:2000551)	1/11	0.0367795	0.164386	29.7343	98.207	DENND1B
response to corticosteroid (GO:0031960)	1/11	0.0367795	0.164386	29.7343	98.207	TNF
isotype switching (GO:0045190)	1/11	0.0367795	0.164386	29.7343	98.207	BATF
positive regulation of sphingolipid biosynthetic process (GO:0090154)	1/11	0.0367795	0.164386	29.7343	98.207	TNF
vasoconstriction (GO:0042310)	1/11	0.0367795	0.164386	29.7343	98.207	SLC8A1
sodium ion transport (GO:0006814)	2/90	0.0376578	0.164386	6.83333	22.408	SLC6A8;SLC8A1
positive regulation of intracellular signal transduction (GO:1902533)	5/546	0.0380638	0.164386	2.84467	9.29779	WWC1;NEDD4;RRAGD;S100A4;TNF
regulation of stem cell differentiation (GO:2000736)	2/91	0.0384212	0.164386	6.75621	22.0195	MYB;LMO2
positive regulation of cellular component biogenesis (GO:0044089)	2/92	0.0391905	0.164386	6.68081	21.6413	CDT1;TNF
negative regulation of cell division (GO:0051782)	1/12	0.0400562	0.164386	27.0299	86.9678	E2F8
purine nucleoside monophosphate biosynthetic process (GO:0009127)	1/12	0.0400562	0.164386	27.0299	86.9678	ADSS1
attachment of mitotic spindle microtubules to kinetochore (GO:0051315)	1/12	0.0400562	0.164386	27.0299	86.9678	CDT1
negative regulation of gene silencing by miRNA (GO:0060965)	1/12	0.0400562	0.164386	27.0299	86.9678	TNF
regulation of chromatin binding (GO:0035561)	1/12	0.0400562	0.164386	27.0299	86.9678	CDT1
regulation of DNA-dependent DNA replication (GO:0090329)	1/12	0.0400562	0.164386	27.0299	86.9678	CDT1
negative regulation of production of miRNAs involved in gene silencing by miRNA (GO:1903799)	1/12	0.0400562	0.164386	27.0299	86.9678	TNF
regulation of histone H3-K9 methylation (GO:0051570)	1/12	0.0400562	0.164386	27.0299	86.9678	MYB
cellular response to thyroid hormone stimulus (GO:0097067)	1/12	0.0400562	0.164386	27.0299	86.9678	LMO2
polyol transport (GO:0015791)	1/12	0.0400562	0.164386	27.0299	86.9678	SLC2A13
regulation of sequestering of calcium ion (GO:0051282)	1/12	0.0400562	0.164386	27.0299	86.9678	UBASH3B
positive regulation of protein maturation (GO:1903319)	1/12	0.0400562	0.164386	27.0299	86.9678	ASTL
motile cilium assembly (GO:0044458)	1/12	0.0400562	0.164386	27.0299	86.9678	MCIDAS
regulation of I-kappaB kinase/NF-kappaB signaling (GO:0043122)	3/224	0.0408302	0.164386	4.11646	13.1658	HSPB1;S100A4;TNF
regulation of MAP kinase activity (GO:0043405)	2/97	0.043124	0.164386	6.32759	19.8919	TRIB1;TNF
AMP metabolic process (GO:0046033)	1/13	0.043322	0.164386	24.7761	77.7746	ADSS1
negative regulation of hippo signaling (GO:0035331)	1/13	0.043322	0.164386	24.7761	77.7746	WWC1
regulation of cell communication by electrical coupling (GO:0010649)	1/13	0.043322	0.164386	24.7761	77.7746	SLC8A1
regulation of chemokine (C-X-C motif) ligand 2 production (GO:2000341)	1/13	0.043322	0.164386	24.7761	77.7746	TNF
negative regulation of vascular endothelial growth factor receptor signaling pathway (GO:0030948)	1/13	0.043322	0.164386	24.7761	77.7746	NEDD4
regulation of leukocyte adhesion to vascular endothelial cell (GO:1904994)	1/13	0.043322	0.164386	24.7761	77.7746	TNF
regulation of nucleocytoplasmic transport (GO:0046822)	1/13	0.043322	0.164386	24.7761	77.7746	NEDD4
regulation of receptor signaling pathway via STAT (GO:1904892)	1/13	0.043322	0.164386	24.7761	77.7746	IL7R
positive regulation of calcineurin-mediated signaling (GO:0106058)	1/13	0.043322	0.164386	24.7761	77.7746	TNF
positive regulation of calcineurin-NFAT signaling cascade (GO:0070886)	1/13	0.043322	0.164386	24.7761	77.7746	TNF
fatty acid elongation (GO:0030497)	1/13	0.043322	0.164386	24.7761	77.7746	ELOVL6
relaxation of cardiac muscle (GO:0055119)	1/13	0.043322	0.164386	24.7761	77.7746	SLC8A1
response to thyroid hormone (GO:0097066)	1/13	0.043322	0.164386	24.7761	77.7746	LMO2
positive regulation of lipid transport (GO:0032370)	1/13	0.043322	0.164386	24.7761	77.7746	SPP1
kinetochore organization (GO:0051383)	1/13	0.043322	0.164386	24.7761	77.7746	CDT1
positive regulation of protein localization to cell surface (GO:2000010)	1/13	0.043322	0.164386	24.7761	77.7746	TNF
mitochondrial outer membrane permeabilization (GO:0097345)	1/13	0.043322	0.164386	24.7761	77.7746	BNIP3
very long-chain fatty acid biosynthetic process (GO:0042761)	1/13	0.043322	0.164386	24.7761	77.7746	ELOVL6
regulation of peptidyl-serine phosphorylation (GO:0033135)	2/98	0.0439279	0.165928	6.26136	19.5681	DDIT4;TNF
positive regulation of stress-activated MAPK cascade (GO:0032874)	2/99	0.0447373	0.166833	6.1965	19.2522	ANKRD6;SLAMF1
epithelial cell differentiation (GO:0030855)	2/101	0.0463727	0.166833	6.07071	18.6434	MCIDAS;E2F8
negative regulation of interleukin-12 production (GO:0032695)	1/14	0.0465768	0.166833	22.8691	70.1316	SLAMF1
calcium ion import across plasma membrane (GO:0098703)	1/14	0.0465768	0.166833	22.8691	70.1316	SLC8A1
negative regulation of smooth muscle cell migration (GO:0014912)	1/14	0.0465768	0.166833	22.8691	70.1316	TRIB1
defense response to protozoan (GO:0042832)	1/14	0.0465768	0.166833	22.8691	70.1316	BATF
relaxation of muscle (GO:0090075)	1/14	0.0465768	0.166833	22.8691	70.1316	SLC8A1
ribonucleoside monophosphate biosynthetic process (GO:0009156)	1/14	0.0465768	0.166833	22.8691	70.1316	ADSS1
steroid catabolic process (GO:0006706)	1/14	0.0465768	0.166833	22.8691	70.1316	SPP1
T-helper cell differentiation (GO:0042093)	1/14	0.0465768	0.166833	22.8691	70.1316	BATF
positive regulation of T-helper cell differentiation (GO:0045624)	1/14	0.0465768	0.166833	22.8691	70.1316	MYB
positive regulation of type 2 immune response (GO:0002830)	1/14	0.0465768	0.166833	22.8691	70.1316	DENND1B
regulation of protein catabolic process (GO:0042176)	2/102	0.0471986	0.166939	6.0097	18.3499	NEDD4;TNF
regulation of JNK cascade (GO:0046328)	2/105	0.0497087	0.166939	5.83377	17.5105	ANKRD6;SLAMF1
calcium ion import into cytosol (GO:1902656)	1/15	0.0498207	0.166939	21.2345	63.6893	SLC8A1
regulation of endothelial cell chemotaxis (GO:2001026)	1/15	0.0498207	0.166939	21.2345	63.6893	HSPB1
cellular sodium ion homeostasis (GO:0006883)	1/15	0.0498207	0.166939	21.2345	63.6893	SLC8A1
neurotrophin TRK receptor signaling pathway (GO:0048011)	1/15	0.0498207	0.166939	21.2345	63.6893	DDIT4
regulation of microglial cell activation (GO:1903978)	1/15	0.0498207	0.166939	21.2345	63.6893	TTBK1
placenta development (GO:0001890)	1/15	0.0498207	0.166939	21.2345	63.6893	E2F8
positive regulation of acute inflammatory response (GO:0002675)	1/15	0.0498207	0.166939	21.2345	63.6893	TNF
positive regulation of endothelial cell chemotaxis (GO:2001028)	1/15	0.0498207	0.166939	21.2345	63.6893	HSPB1
positive regulation of heterotypic cell-cell adhesion (GO:0034116)	1/15	0.0498207	0.166939	21.2345	63.6893	TNF
positive regulation of histone H3-K4 methylation (GO:0051571)	1/15	0.0498207	0.166939	21.2345	63.6893	MYB
response to muscle stretch (GO:0035994)	1/15	0.0498207	0.166939	21.2345	63.6893	SLC8A1
histone H3 deacetylation (GO:0070932)	1/15	0.0498207	0.166939	21.2345	63.6893	HDAC9
positive regulation of membrane protein ectodomain proteolysis (GO:0051044)	1/15	0.0498207	0.166939	21.2345	63.6893	TNF
positive regulation of osteoclast differentiation (GO:0045672)	1/15	0.0498207	0.166939	21.2345	63.6893	TNF
regulation of phosphatidylinositol 3-kinase signaling (GO:0014066)	2/106	0.050556	0.168723	5.77739	17.2436	NEDD4;TNF
purine ribonucleoside monophosphate biosynthetic process (GO:0009168)	1/16	0.0530537	0.172217	19.8179	58.1943	ADSS1
negative regulation of DNA replication (GO:0008156)	1/16	0.0530537	0.172217	19.8179	58.1943	MCIDAS
regulation of amyloid-beta clearance (GO:1900221)	1/16	0.0530537	0.172217	19.8179	58.1943	TNF
B cell activation involved in immune response (GO:0002312)	1/16	0.0530537	0.172217	19.8179	58.1943	BATF
regulation of ceramide biosynthetic process (GO:2000303)	1/16	0.0530537	0.172217	19.8179	58.1943	TNF
positive regulation of leukocyte adhesion to vascular endothelial cell (GO:1904996)	1/16	0.0530537	0.172217	19.8179	58.1943	TNF
positive regulation of TORC1 signaling (GO:1904263)	1/16	0.0530537	0.172217	19.8179	58.1943	RRAGD
regulation of interleukin-6 production (GO:0032675)	2/110	0.0539971	0.173205	5.56229	16.2354	TNF;SLAMF1
regulation of protein serine/threonine kinase activity (GO:0071900)	2/111	0.0548701	0.173205	5.51098	15.9972	TRIB1;SLC8A1
negative regulation of cytokine production involved in immune response (GO:0002719)	1/17	0.0562759	0.173205	18.5784	53.459	TNF
regulation of cardiac muscle contraction by regulation of the release of sequestered calcium ion (GO:0010881)	1/17	0.0562759	0.173205	18.5784	53.459	SLC8A1
cell communication by electrical coupling involved in cardiac conduction (GO:0086064)	1/17	0.0562759	0.173205	18.5784	53.459	SLC8A1
negative regulation of peptidyl-threonine phosphorylation (GO:0010801)	1/17	0.0562759	0.173205	18.5784	53.459	DDIT4
regulation of establishment of endothelial barrier (GO:1903140)	1/17	0.0562759	0.173205	18.5784	53.459	TNF
DNA replication checkpoint signaling (GO:0000076)	1/17	0.0562759	0.173205	18.5784	53.459	CDT1
positive regulation of cytokine production involved in inflammatory response (GO:1900017)	1/17	0.0562759	0.173205	18.5784	53.459	TNF
positive regulation of DNA replication (GO:0045740)	1/17	0.0562759	0.173205	18.5784	53.459	CDT1
positive regulation of macrophage activation (GO:0043032)	1/17	0.0562759	0.173205	18.5784	53.459	TTBK1
membrane depolarization during cardiac muscle cell action potential (GO:0086012)	1/17	0.0562759	0.173205	18.5784	53.459	SLC8A1
positive regulation of transcription of Notch receptor target (GO:0007221)	1/17	0.0562759	0.173205	18.5784	53.459	WWC1
modified amino acid transport (GO:0072337)	1/17	0.0562759	0.173205	18.5784	53.459	SLC6A8
positive regulation of metabolic process (GO:0009893)	2/113	0.0566311	0.173655	5.41114	15.5364	ELOVL6;TNF
response to lipid (GO:0033993)	2/114	0.057519	0.173898	5.36255	15.3135	SPP1;TRIB1
positive regulation of protein metabolic process (GO:0051247)	2/115	0.0584118	0.173898	5.31483	15.0954	NEDD4;TNF
regulation of protein-containing complex assembly (GO:0043254)	2/116	0.0593095	0.173898	5.26794	14.8819	CDT1;TNF
negative regulation of lipid catabolic process (GO:0050995)	1/18	0.0594873	0.173898	17.4846	49.3415	TNF
cellular response to alkaloid (GO:0071312)	1/18	0.0594873	0.173898	17.4846	49.3415	SLC8A1
nucleotide biosynthetic process (GO:0009165)	1/18	0.0594873	0.173898	17.4846	49.3415	RRM2
regulation of oxidative stress-induced intrinsic apoptotic signaling pathway (GO:1902175)	1/18	0.0594873	0.173898	17.4846	49.3415	HSPB1
regulation of production of miRNAs involved in gene silencing by miRNA (GO:1903798)	1/18	0.0594873	0.173898	17.4846	49.3415	TNF
positive regulation of cell migration involved in sprouting angiogenesis (GO:0090050)	1/18	0.0594873	0.173898	17.4846	49.3415	HDAC9
positive regulation of nitric-oxide synthase activity (GO:0051000)	1/18	0.0594873	0.173898	17.4846	49.3415	TNF
sodium ion import across plasma membrane (GO:0098719)	1/18	0.0594873	0.173898	17.4846	49.3415	SLC8A1
leukocyte tethering or rolling (GO:0050901)	1/18	0.0594873	0.173898	17.4846	49.3415	TNF
long-chain fatty-acyl-CoA biosynthetic process (GO:0035338)	1/18	0.0594873	0.173898	17.4846	49.3415	ELOVL6
regulation of bicellular tight junction assembly (GO:2000810)	1/19	0.0626879	0.173898	16.5124	45.7326	TNF
negative regulation of nervous system development (GO:0051961)	1/19	0.0626879	0.173898	16.5124	45.7326	TNF
negative regulation of oxidative stress-induced intrinsic apoptotic signaling pathway (GO:1902176)	1/19	0.0626879	0.173898	16.5124	45.7326	HSPB1
negative regulation of RNA metabolic process (GO:0051253)	1/19	0.0626879	0.173898	16.5124	45.7326	TNF
cellular response to interleukin-7 (GO:0098761)	1/19	0.0626879	0.173898	16.5124	45.7326	IL7R
regulation of histone H3-K4 methylation (GO:0051569)	1/19	0.0626879	0.173898	16.5124	45.7326	MYB
regulation of mitochondrial membrane permeability (GO:0046902)	1/19	0.0626879	0.173898	16.5124	45.7326	BNIP3
regulation of neuroinflammatory response (GO:0150077)	1/19	0.0626879	0.173898	16.5124	45.7326	TNF
positive regulation of establishment of protein localization (GO:1904951)	1/19	0.0626879	0.173898	16.5124	45.7326	TNF
positive regulation of mitochondrial fission (GO:0090141)	1/19	0.0626879	0.173898	16.5124	45.7326	BNIP3
interleukin-7-mediated signaling pathway (GO:0038111)	1/19	0.0626879	0.173898	16.5124	45.7326	IL7R
positive regulation of oxidoreductase activity (GO:0051353)	1/19	0.0626879	0.173898	16.5124	45.7326	TNF
leukocyte adhesion to vascular endothelial cell (GO:0061756)	1/19	0.0626879	0.173898	16.5124	45.7326	TNF
myeloid cell activation involved in immune response (GO:0002275)	1/19	0.0626879	0.173898	16.5124	45.7326	SLAMF1
protein targeting to lysosome (GO:0006622)	1/20	0.0658778	0.173898	15.6426	42.5471	NEDD4
purine ribonucleoside monophosphate metabolic process (GO:0009167)	1/20	0.0658778	0.173898	15.6426	42.5471	ADSS1
negative regulation of lipid storage (GO:0010888)	1/20	0.0658778	0.173898	15.6426	42.5471	TNF
cellular monovalent inorganic cation homeostasis (GO:0030004)	1/20	0.0658778	0.173898	15.6426	42.5471	SLC8A1
regulation of hippo signaling (GO:0035330)	1/20	0.0658778	0.173898	15.6426	42.5471	WWC1
cortical actin cytoskeleton organization (GO:0030866)	1/20	0.0658778	0.173898	15.6426	42.5471	TNF
embryonic digestive tract development (GO:0048566)	1/20	0.0658778	0.173898	15.6426	42.5471	TNF
regulation of smooth muscle cell migration (GO:0014910)	1/20	0.0658778	0.173898	15.6426	42.5471	TRIB1
positive regulation of cyclin-dependent protein kinase activity (GO:1904031)	1/20	0.0658778	0.173898	15.6426	42.5471	TTBK1
positive regulation of hormone secretion (GO:0046887)	1/20	0.0658778	0.173898	15.6426	42.5471	SPP1
positive regulation of nitrogen compound metabolic process (GO:0051173)	1/20	0.0658778	0.173898	15.6426	42.5471	TNF
lipopolysaccharide-mediated signaling pathway (GO:0031663)	1/20	0.0658778	0.173898	15.6426	42.5471	TNF
positive regulation of protein processing (GO:0010954)	1/20	0.0658778	0.173898	15.6426	42.5471	ASTL
positive regulation of MAPK cascade (GO:0043410)	3/274	0.066581	0.173898	3.34845	9.07208	WWC1;TNF;SLAMF1
defense response to symbiont (GO:0140546)	2/124	0.06666	0.173898	4.92052	13.3255	BNIP3;DDIT4
regulation of tumor necrosis factor production (GO:0032680)	2/124	0.06666	0.173898	4.92052	13.3255	HSPB1;SLAMF1
DNA metabolic process (GO:0006259)	3/277	0.0683172	0.173898	3.31129	8.88614	CDT1;POLE2;MCM10
negative regulation of cell communication (GO:0010648)	1/21	0.069057	0.173898	14.8597	39.7174	UBASH3B
androgen metabolic process (GO:0008209)	1/21	0.069057	0.173898	14.8597	39.7174	SPP1
regulation of cardiac muscle contraction by calcium ion signaling (GO:0010882)	1/21	0.069057	0.173898	14.8597	39.7174	SLC8A1
negative regulation of ion transmembrane transporter activity (GO:0032413)	1/21	0.069057	0.173898	14.8597	39.7174	NEDD4
calcium ion transport into cytosol (GO:0060402)	1/21	0.069057	0.173898	14.8597	39.7174	SLC8A1
negative regulation of peptidyl-serine phosphorylation (GO:0033137)	1/21	0.069057	0.173898	14.8597	39.7174	DDIT4
negative regulation of reproductive process (GO:2000242)	1/21	0.069057	0.173898	14.8597	39.7174	ASTL
neuron apoptotic process (GO:0051402)	1/21	0.069057	0.173898	14.8597	39.7174	BNIP3
neurotrophin signaling pathway (GO:0038179)	1/21	0.069057	0.173898	14.8597	39.7174	DDIT4
regulation of lipid catabolic process (GO:0050994)	1/21	0.069057	0.173898	14.8597	39.7174	TNF
regulation of lipopolysaccharide-mediated signaling pathway (GO:0031664)	1/21	0.069057	0.173898	14.8597	39.7174	TRIB1
regulation of lipoprotein lipase activity (GO:0051004)	1/21	0.069057	0.173898	14.8597	39.7174	HDAC9
error-prone translesion synthesis (GO:0042276)	1/21	0.069057	0.173898	14.8597	39.7174	POLE2
intrinsic apoptotic signaling pathway in response to DNA damage by p53 class mediator (GO:0042771)	1/21	0.069057	0.173898	14.8597	39.7174	DDIT4
positive regulation of T cell cytokine production (GO:0002726)	1/21	0.069057	0.173898	14.8597	39.7174	DENND1B
regulation of chromosome organization (GO:0033044)	1/22	0.0722255	0.179162	14.1514	37.1893	CDT1
regulation of lipid storage (GO:0010883)	1/22	0.0722255	0.179162	14.1514	37.1893	TNF
regulation of membrane protein ectodomain proteolysis (GO:0051043)	1/22	0.0722255	0.179162	14.1514	37.1893	TNF
microglial cell activation (GO:0001774)	1/22	0.0722255	0.179162	14.1514	37.1893	TNF
ubiquitin-dependent protein catabolic process via the multivesicular body sorting pathway (GO:0043162)	1/22	0.0722255	0.179162	14.1514	37.1893	NEDD4
positive regulation of programmed cell death (GO:0043068)	3/286	0.0736493	0.181576	3.20451	8.35878	USP27X;BNIP3;TNF
defense response to virus (GO:0051607)	2/133	0.0752705	0.181576	4.58038	11.8479	BNIP3;DDIT4
negative regulation of extrinsic apoptotic signaling pathway in absence of ligand (GO:2001240)	1/23	0.0753834	0.181576	13.5075	34.9191	TNF
regulation of calcium ion transmembrane transport (GO:1903169)	1/23	0.0753834	0.181576	13.5075	34.9191	UBASH3B
regulation of cysteine-type endopeptidase activity (GO:2000116)	1/23	0.0753834	0.181576	13.5075	34.9191	TTBK1
negative regulation of phosphoprotein phosphatase activity (GO:0032515)	1/23	0.0753834	0.181576	13.5075	34.9191	TNF
negative regulation of signal transduction in absence of ligand (GO:1901099)	1/23	0.0753834	0.181576	13.5075	34.9191	TNF
regulation of mononuclear cell migration (GO:0071675)	1/23	0.0753834	0.181576	13.5075	34.9191	TNF
regulation of release of sequestered calcium ion into cytosol by sarcoplasmic reticulum (GO:0010880)	1/23	0.0753834	0.181576	13.5075	34.9191	SLC8A1
positive regulation of JUN kinase activity (GO:0043507)	1/23	0.0753834	0.181576	13.5075	34.9191	TNF
negative regulation of lipid metabolic process (GO:0045833)	1/24	0.0785307	0.183828	12.9195	32.8707	TNF
regulation of cytokine production involved in immune response (GO:0002718)	1/24	0.0785307	0.183828	12.9195	32.8707	TNF
neuromuscular junction development (GO:0007528)	1/24	0.0785307	0.183828	12.9195	32.8707	NEDD4
dendritic cell differentiation (GO:0097028)	1/24	0.0785307	0.183828	12.9195	32.8707	BATF
extracellular matrix assembly (GO:0085029)	1/24	0.0785307	0.183828	12.9195	32.8707	MYH11
regulation of vascular endothelial growth factor receptor signaling pathway (GO:0030947)	1/24	0.0785307	0.183828	12.9195	32.8707	NEDD4
positive regulation of neuron apoptotic process (GO:0043525)	1/24	0.0785307	0.183828	12.9195	32.8707	TNF
long-chain fatty-acyl-CoA metabolic process (GO:0035336)	1/24	0.0785307	0.183828	12.9195	32.8707	ELOVL6
protein K48-linked deubiquitination (GO:0071108)	1/24	0.0785307	0.183828	12.9195	32.8707	USP27X
protein kinase B signaling (GO:0043491)	1/24	0.0785307	0.183828	12.9195	32.8707	TNF
regulation of cellular component organization (GO:0051128)	2/139	0.0811979	0.18492	4.37846	10.9937	NEDD4;TNF
negative regulation of cell junction assembly (GO:1901889)	1/25	0.0816675	0.18492	12.3806	31.0146	TNF
receptor catabolic process (GO:0032801)	1/25	0.0816675	0.18492	12.3806	31.0146	NEDD4
negative regulation of ion transport (GO:0043271)	1/25	0.0816675	0.18492	12.3806	31.0146	NEDD4
negative regulation of signaling (GO:0023057)	1/25	0.0816675	0.18492	12.3806	31.0146	UBASH3B
regulation of heterotypic cell-cell adhesion (GO:0034114)	1/25	0.0816675	0.18492	12.3806	31.0146	TNF
regulation of mitochondrial fission (GO:0090140)	1/25	0.0816675	0.18492	12.3806	31.0146	BNIP3
regulation of myotube differentiation (GO:0010830)	1/25	0.0816675	0.18492	12.3806	31.0146	HDAC9
divalent inorganic cation homeostasis (GO:0072507)	1/25	0.0816675	0.18492	12.3806	31.0146	SLC8A1
regulation of protein processing (GO:0070613)	1/25	0.0816675	0.18492	12.3806	31.0146	ASTL
sodium ion homeostasis (GO:0055078)	1/25	0.0816675	0.18492	12.3806	31.0146	SLC8A1
positive regulation of release of cytochrome c from mitochondria (GO:0090200)	1/25	0.0816675	0.18492	12.3806	31.0146	BNIP3
transcription initiation from RNA polymerase II promoter (GO:0006367)	2/140	0.0821996	0.185619	4.34651	10.8602	E2F2;HDAC9
positive regulation of cellular catabolic process (GO:0031331)	2/141	0.0832052	0.187381	4.31502	10.7291	BNIP3;TNF
negative regulation of cell development (GO:0010721)	1/26	0.0847937	0.187903	11.8848	29.3261	TNF
negative regulation of signaling receptor activity (GO:2000272)	1/26	0.0847937	0.187903	11.8848	29.3261	TNF
regulation of potassium ion transmembrane transporter activity (GO:1901016)	1/26	0.0847937	0.187903	11.8848	29.3261	NEDD4
positive regulation of histone methylation (GO:0031062)	1/26	0.0847937	0.187903	11.8848	29.3261	MYB
hippo signaling (GO:0035329)	1/26	0.0847937	0.187903	11.8848	29.3261	WWC1
membrane depolarization during action potential (GO:0086010)	1/26	0.0847937	0.187903	11.8848	29.3261	SLC8A1
monocarboxylic acid metabolic process (GO:0032787)	2/143	0.0852278	0.188363	4.25338	10.4737	SLC6A8;SLC16A3
nucleobase-containing small molecule interconversion (GO:0015949)	1/27	0.0879095	0.191963	11.4271	27.7844	RRM2
response to glucocorticoid (GO:0051384)	1/27	0.0879095	0.191963	11.4271	27.7844	TNF
positive regulation of nitric oxide biosynthetic process (GO:0045429)	1/27	0.0879095	0.191963	11.4271	27.7844	TNF
positive regulation of apoptotic process (GO:0043065)	3/310	0.088741	0.191963	2.95039	7.14594	USP27X;BNIP3;TNF
regulation of calcineurin-NFAT signaling cascade (GO:0070884)	1/28	0.0910147	0.191963	11.0033	26.372	TNF
calcium ion import (GO:0070509)	1/28	0.0910147	0.191963	11.0033	26.372	SLC8A1
carbohydrate derivative biosynthetic process (GO:1901137)	1/28	0.0910147	0.191963	11.0033	26.372	RRM2
negative regulation of oxidative stress-induced cell death (GO:1903202)	1/28	0.0910147	0.191963	11.0033	26.372	HSPB1
cellular response to acid chemical (GO:0071229)	1/28	0.0910147	0.191963	11.0033	26.372	RRAGD
regulation of extrinsic apoptotic signaling pathway in absence of ligand (GO:2001239)	1/28	0.0910147	0.191963	11.0033	26.372	TNF
cytosolic calcium ion transport (GO:0060401)	1/28	0.0910147	0.191963	11.0033	26.372	SLC8A1
regulation of protein transport (GO:0051223)	1/28	0.0910147	0.191963	11.0033	26.372	TNF
positive regulation of cell communication (GO:0010647)	1/28	0.0910147	0.191963	11.0033	26.372	TNF
sarcomere organization (GO:0045214)	1/28	0.0910147	0.191963	11.0033	26.372	MYOM2
positive regulation of monooxygenase activity (GO:0032770)	1/28	0.0910147	0.191963	11.0033	26.372	TNF
positive regulation of nitric oxide metabolic process (GO:1904407)	1/28	0.0910147	0.191963	11.0033	26.372	TNF
macromolecule catabolic process (GO:0009057)	1/28	0.0910147	0.191963	11.0033	26.372	NEDD4
protein localization to lysosome (GO:0061462)	1/28	0.0910147	0.191963	11.0033	26.372	NEDD4
cellular macromolecule biosynthetic process (GO:0034645)	3/314	0.091375	0.192234	2.91185	6.96742	FAM111B;POLE2;MCM10
cellular response to organic cyclic compound (GO:0071407)	2/150	0.0924229	0.193948	4.05078	9.64644	SPP1;TNF
negative regulation of wound healing (GO:0061045)	1/29	0.0941096	0.196003	10.6098	25.0741	TNF
positive regulation of extrinsic apoptotic signaling pathway (GO:2001238)	1/29	0.0941096	0.196003	10.6098	25.0741	TNF
positive regulation of leukocyte migration (GO:0002687)	1/29	0.0941096	0.196003	10.6098	25.0741	TNF
positive regulation of protein kinase activity (GO:0045860)	2/154	0.096612	0.198937	3.94338	9.21589	TNF;TTBK1
negative regulation of gene expression (GO:0010629)	3/322	0.0967404	0.198937	2.83767	6.628	TNF;HDAC9;TTBK1
cardiac muscle cell action potential (GO:0086001)	1/30	0.0971941	0.198937	10.2434	23.8779	SLC8A1
extrinsic apoptotic signaling pathway via death domain receptors (GO:0008625)	1/30	0.0971941	0.198937	10.2434	23.8779	TNF
fatty-acyl-CoA biosynthetic process (GO:0046949)	1/30	0.0971941	0.198937	10.2434	23.8779	ELOVL6
positive regulation of endopeptidase activity (GO:0010950)	1/30	0.0971941	0.198937	10.2434	23.8779	TTBK1
long-chain fatty acid biosynthetic process (GO:0042759)	1/30	0.0971941	0.198937	10.2434	23.8779	ELOVL6
peptidyl-serine phosphorylation (GO:0018105)	2/156	0.0987269	0.201577	3.89177	9.01101	CAMKV;TTBK1
negative regulation of response to biotic stimulus (GO:0002832)	1/31	0.100268	0.203227	9.90149	22.7725	TRIB1
positive regulation of leukocyte cell-cell adhesion (GO:1903039)	1/31	0.100268	0.203227	9.90149	22.7725	TNF
positive regulation of mononuclear cell migration (GO:0071677)	1/31	0.100268	0.203227	9.90149	22.7725	TNF
negative regulation of developmental growth (GO:0048640)	1/32	0.103332	0.204938	9.58161	21.7484	WWC1
regulation of cell migration involved in sprouting angiogenesis (GO:0090049)	1/32	0.103332	0.204938	9.58161	21.7484	HDAC9
regulation of dendrite morphogenesis (GO:0048814)	1/32	0.103332	0.204938	9.58161	21.7484	NEDD4
response to amino acid (GO:0043200)	1/32	0.103332	0.204938	9.58161	21.7484	RRAGD
hematopoietic progenitor cell differentiation (GO:0002244)	1/32	0.103332	0.204938	9.58161	21.7484	BATF
positive regulation of immune effector process (GO:0002699)	1/32	0.103332	0.204938	9.58161	21.7484	MYB
liver development (GO:0001889)	1/32	0.103332	0.204938	9.58161	21.7484	E2F8
mitochondrial membrane organization (GO:0007006)	1/32	0.103332	0.204938	9.58161	21.7484	BNIP3
protein K63-linked deubiquitination (GO:0070536)	1/32	0.103332	0.204938	9.58161	21.7484	USP27X
positive regulation of transcription, DNA-templated (GO:0045893)	7/1183	0.106223	0.207041	1.83021	4.10373	MCIDAS;MYB;LMO2;SPP1;E2F2;TNF;E2F8
apoptotic mitochondrial changes (GO:0008637)	1/33	0.106386	0.207041	9.28172	20.7974	BNIP3
negative regulation of smooth muscle cell proliferation (GO:0048662)	1/33	0.106386	0.207041	9.28172	20.7974	TRIB1
regulation of protein localization to cell surface (GO:2000008)	1/33	0.106386	0.207041	9.28172	20.7974	TNF
regulation of sprouting angiogenesis (GO:1903670)	1/33	0.106386	0.207041	9.28172	20.7974	E2F2
signal transduction by p53 class mediator (GO:0072331)	1/33	0.106386	0.207041	9.28172	20.7974	BATF
positive regulation of receptor signaling pathway via JAK-STAT (GO:0046427)	1/33	0.106386	0.207041	9.28172	20.7974	TNF
very long-chain fatty acid metabolic process (GO:0000038)	1/33	0.106386	0.207041	9.28172	20.7974	ELOVL6
negative regulation of blood vessel endothelial cell migration (GO:0043537)	1/34	0.109429	0.209529	9	19.9123	TNF
negative regulation of mitochondrion organization (GO:0010823)	1/34	0.109429	0.209529	9	19.9123	BNIP3
cardiac muscle contraction (GO:0060048)	1/34	0.109429	0.209529	9	19.9123	SLC8A1
cellular response to amino acid stimulus (GO:0071230)	1/34	0.109429	0.209529	9	19.9123	RRAGD
cellular response to vascular endothelial growth factor stimulus (GO:0035924)	1/34	0.109429	0.209529	9	19.9123	HSPB1
regulation of transmembrane transport (GO:0034762)	1/34	0.109429	0.209529	9	19.9123	NEDD4
positive regulation of pri-miRNA transcription by RNA polymerase II (GO:1902895)	1/34	0.109429	0.209529	9	19.9123	TNF
DNA-templated transcription, initiation (GO:0006352)	2/168	0.111683	0.210038	3.60825	7.90962	E2F2;HDAC9
negative regulation of neurogenesis (GO:0050768)	1/35	0.112462	0.210038	8.73486	19.0869	TNF
regulation of ion transmembrane transport (GO:0034765)	1/35	0.112462	0.210038	8.73486	19.0869	NEDD4
regulation of JUN kinase activity (GO:0043506)	1/35	0.112462	0.210038	8.73486	19.0869	TNF
regulation of muscle cell differentiation (GO:0051147)	1/35	0.112462	0.210038	8.73486	19.0869	HDAC9
peptidyl-tyrosine dephosphorylation (GO:0035335)	1/35	0.112462	0.210038	8.73486	19.0869	UBASH3B
regulation of protein polymerization (GO:0032271)	1/35	0.112462	0.210038	8.73486	19.0869	TTBK1
regulation of TORC1 signaling (GO:1903432)	1/35	0.112462	0.210038	8.73486	19.0869	RRAGD
peptidyl-serine modification (GO:0018209)	2/169	0.112782	0.210038	3.58646	7.82673	CAMKV;TTBK1
positive regulation of multicellular organismal process (GO:0051240)	3/345	0.11286	0.210038	2.64372	5.76758	ELOVL6;TNF;BATF
post-translational protein modification (GO:0043687)	3/345	0.11286	0.210038	2.64372	5.76758	WSB2;SPP1;SPARCL1
positive regulation of I-kappaB kinase/NF-kappaB signaling (GO:0043123)	2/171	0.114989	0.210038	3.54366	7.66465	S100A4;TNF
negative regulation of cellular protein localization (GO:1903828)	1/36	0.115485	0.210038	8.48486	18.3155	CDT1
negative regulation of fat cell differentiation (GO:0045599)	1/36	0.115485	0.210038	8.48486	18.3155	TNF
regulation of cardiac muscle contraction (GO:0055117)	1/36	0.115485	0.210038	8.48486	18.3155	SLC8A1
positive regulation of bone mineralization (GO:0030501)	1/36	0.115485	0.210038	8.48486	18.3155	SLC8A1
regulation of sodium ion transport (GO:0002028)	1/36	0.115485	0.210038	8.48486	18.3155	NEDD4
retina homeostasis (GO:0001895)	1/36	0.115485	0.210038	8.48486	18.3155	HSPB1
intrinsic apoptotic signaling pathway by p53 class mediator (GO:0072332)	1/36	0.115485	0.210038	8.48486	18.3155	DDIT4
positive regulation of myeloid leukocyte differentiation (GO:0002763)	1/36	0.115485	0.210038	8.48486	18.3155	TNF
macrophage activation (GO:0042116)	1/36	0.115485	0.210038	8.48486	18.3155	TNF
mitochondrion disassembly (GO:0061726)	1/36	0.115485	0.210038	8.48486	18.3155	BNIP3
negative regulation of cellular macromolecule biosynthetic process (GO:2000113)	4/547	0.115508	0.210038	2.2317	4.81693	MCIDAS;MYB;TNF;HDAC9
positive regulation of ERK1 and ERK2 cascade (GO:0070374)	2/172	0.116097	0.210647	3.52264	7.58541	TNF;SLAMF1
cellular response to DNA damage stimulus (GO:0006974)	3/350	0.116494	0.210907	2.60497	5.60047	POLE2;MCM10;BATF
anterograde axonal transport (GO:0008089)	1/37	0.118498	0.213604	8.24876	17.5935	HSPB1
regulation of transport (GO:0051049)	1/37	0.118498	0.213604	8.24876	17.5935	WWC1
negative regulation of endothelial cell migration (GO:0010596)	1/38	0.1215	0.216054	8.02541	16.9163	TNF
regulation of apoptotic signaling pathway (GO:2001233)	1/38	0.1215	0.216054	8.02541	16.9163	TNF
negative regulation of G0 to G1 transition (GO:0070317)	1/38	0.1215	0.216054	8.02541	16.9163	RRM2
regulation of cell communication (GO:0010646)	1/38	0.1215	0.216054	8.02541	16.9163	SLC8A1
negative regulation of TOR signaling (GO:0032007)	1/38	0.1215	0.216054	8.02541	16.9163	DDIT4
positive regulation of signaling (GO:0023056)	1/38	0.1215	0.216054	8.02541	16.9163	TNF
positive regulation of developmental process (GO:0051094)	2/177	0.121676	0.216054	3.42113	7.20623	BNIP3;TNF
regulation of dendrite development (GO:0050773)	1/39	0.124493	0.21734	7.81383	16.2802	NEDD4
cellular response to ketone (GO:1901655)	1/39	0.124493	0.21734	7.81383	16.2802	SPP1
regulation of intracellular transport (GO:0032386)	1/39	0.124493	0.21734	7.81383	16.2802	WWC1
regulation of ion transmembrane transporter activity (GO:0032412)	1/39	0.124493	0.21734	7.81383	16.2802	NEDD4
regulation of nitric-oxide synthase activity (GO:0050999)	1/39	0.124493	0.21734	7.81383	16.2802	TNF
DNA integrity checkpoint signaling (GO:0031570)	1/39	0.124493	0.21734	7.81383	16.2802	CDT1
regulation of peptidyl-threonine phosphorylation (GO:0010799)	1/39	0.124493	0.21734	7.81383	16.2802	DDIT4
positive regulation of intracellular transport (GO:0032388)	1/39	0.124493	0.21734	7.81383	16.2802	NEDD4
positive regulation of cellular biosynthetic process (GO:0031328)	2/180	0.125056	0.217864	3.36296	6.99157	CDT1;TNF
autophagy of mitochondrion (GO:0000422)	1/40	0.127476	0.219321	7.61309	15.6817	BNIP3
digestive tract development (GO:0048565)	1/40	0.127476	0.219321	7.61309	15.6817	TNF
regulation of nitric oxide biosynthetic process (GO:0045428)	1/40	0.127476	0.219321	7.61309	15.6817	TNF
regulation of sodium ion transmembrane transporter activity (GO:2000649)	1/40	0.127476	0.219321	7.61309	15.6817	NEDD4
positive regulation of ossification (GO:0045778)	1/40	0.127476	0.219321	7.61309	15.6817	SLC8A1
stem cell differentiation (GO:0048863)	1/40	0.127476	0.219321	7.61309	15.6817	BATF
regulation of cell development (GO:0060284)	1/41	0.130448	0.220779	7.42239	15.1178	HDAC9
regulation of G0 to G1 transition (GO:0070316)	1/41	0.130448	0.220779	7.42239	15.1178	RRM2
cortical cytoskeleton organization (GO:0030865)	1/41	0.130448	0.220779	7.42239	15.1178	TNF
regulation of release of cytochrome c from mitochondria (GO:0090199)	1/41	0.130448	0.220779	7.42239	15.1178	BNIP3
positive regulation of biomineral tissue development (GO:0070169)	1/41	0.130448	0.220779	7.42239	15.1178	SLC8A1
heart contraction (GO:0060047)	1/41	0.130448	0.220779	7.42239	15.1178	SLC8A1
JNK cascade (GO:0007254)	1/41	0.130448	0.220779	7.42239	15.1178	TRIB1
positive regulation of TOR signaling (GO:0032008)	1/41	0.130448	0.220779	7.42239	15.1178	RRAGD
calcium ion transmembrane import into cytosol (GO:0097553)	1/42	0.133411	0.223968	7.24099	14.5857	SLC8A1
regulation of chemokine production (GO:0032642)	1/42	0.133411	0.223968	7.24099	14.5857	TNF
regulation of DNA recombination (GO:0000018)	1/42	0.133411	0.223968	7.24099	14.5857	IL7R
translesion synthesis (GO:0019985)	1/42	0.133411	0.223968	7.24099	14.5857	POLE2
regulation of cytokine production involved in inflammatory response (GO:1900015)	1/43	0.136363	0.227546	7.06823	14.083	TNF
substantia nigra development (GO:0021762)	1/43	0.136363	0.227546	7.06823	14.083	TTBK1
myofibril assembly (GO:0030239)	1/43	0.136363	0.227546	7.06823	14.083	MYOM2
negative regulation of cell differentiation (GO:0045596)	2/191	0.137635	0.229209	3.16546	6.27758	MYB;TNF
regulation of endothelial cell apoptotic process (GO:2000351)	1/44	0.139306	0.230145	6.90351	13.6074	TNF
intracellular steroid hormone receptor signaling pathway (GO:0030518)	1/44	0.139306	0.230145	6.90351	13.6074	NEDD4
metal ion homeostasis (GO:0055065)	1/44	0.139306	0.230145	6.90351	13.6074	SLC8A1
protein K63-linked ubiquitination (GO:0070534)	1/44	0.139306	0.230145	6.90351	13.6074	NEDD4
negative regulation of macromolecule metabolic process (GO:0010605)	2/194	0.141114	0.23221	3.11553	6.10079	TNF;TTBK1
regulation of programmed cell death (GO:0043067)	2/194	0.141114	0.23221	3.11553	6.10079	BNIP3;TNF
regulation of pri-miRNA transcription by RNA polymerase II (GO:1902893)	1/45	0.142239	0.232221	6.74627	13.1569	TNF
regulation of receptor signaling pathway via JAK-STAT (GO:0046425)	1/45	0.142239	0.232221	6.74627	13.1569	TNF
positive regulation of chemotaxis (GO:0050921)	1/45	0.142239	0.232221	6.74627	13.1569	HSPB1
protein deacetylation (GO:0006476)	1/45	0.142239	0.232221	6.74627	13.1569	HDAC9
negative regulation of tumor necrosis factor production (GO:0032720)	1/46	0.145162	0.234687	6.59602	12.7297	SLAMF1
regulation of synaptic transmission, glutamatergic (GO:0051966)	1/46	0.145162	0.234687	6.59602	12.7297	TNF
positive regulation of nucleocytoplasmic transport (GO:0046824)	1/46	0.145162	0.234687	6.59602	12.7297	NEDD4
positive regulation of organelle assembly (GO:1902117)	1/46	0.145162	0.234687	6.59602	12.7297	TNF
positive regulation of smooth muscle cell proliferation (GO:0048661)	1/46	0.145162	0.234687	6.59602	12.7297	TNF
negative regulation of intracellular signal transduction (GO:1902532)	2/198	0.145782	0.235233	3.05133	5.87576	WWC1;DDIT4
regulation of DNA binding (GO:0051101)	1/47	0.148075	0.237091	6.4523	12.3241	CDT1
epithelial to mesenchymal transition (GO:0001837)	1/47	0.148075	0.237091	6.4523	12.3241	S100A4
positive regulation of cell-cell adhesion (GO:0022409)	1/47	0.148075	0.237091	6.4523	12.3241	TNF
histone deacetylation (GO:0016575)	1/47	0.148075	0.237091	6.4523	12.3241	HDAC9
purine ribonucleotide biosynthetic process (GO:0009152)	1/48	0.150978	0.24035	6.3147	11.9387	ADSS1
negative regulation of tumor necrosis factor superfamily cytokine production (GO:1903556)	1/48	0.150978	0.24035	6.3147	11.9387	SLAMF1
cognition (GO:0050890)	1/48	0.150978	0.24035	6.3147	11.9387	TNF
negative regulation of catabolic process (GO:0009895)	1/49	0.153872	0.242633	6.18284	11.572	TNF
receptor internalization (GO:0031623)	1/49	0.153872	0.242633	6.18284	11.572	NEDD4
regulation of cellular localization (GO:0060341)	1/49	0.153872	0.242633	6.18284	11.572	WWC1
cellular response to mechanical stimulus (GO:0071260)	1/49	0.153872	0.242633	6.18284	11.572	BNIP3
response to unfolded protein (GO:0006986)	1/49	0.153872	0.242633	6.18284	11.572	HSPB1
neuron migration (GO:0001764)	1/50	0.156756	0.246712	6.05635	11.2228	DDIT4
regulation of interleukin-12 production (GO:0032655)	1/51	0.15963	0.248879	5.93493	10.89	SLAMF1
regulation of protein modification process (GO:0031399)	1/51	0.15963	0.248879	5.93493	10.89	HSPB1
intrinsic apoptotic signaling pathway in response to DNA damage (GO:0008630)	1/51	0.15963	0.248879	5.93493	10.89	DDIT4
mesenchymal cell differentiation (GO:0048762)	1/51	0.15963	0.248879	5.93493	10.89	S100A4
mitotic metaphase plate congression (GO:0007080)	1/51	0.15963	0.248879	5.93493	10.89	CDT1
endocytic recycling (GO:0032456)	1/52	0.162494	0.250525	5.81826	10.5724	DENND1B
regulation of release of sequestered calcium ion into cytosol (GO:0051279)	1/52	0.162494	0.250525	5.81826	10.5724	UBASH3B
signal transduction in response to DNA damage (GO:0042770)	1/52	0.162494	0.250525	5.81826	10.5724	BATF
sprouting angiogenesis (GO:0002040)	1/52	0.162494	0.250525	5.81826	10.5724	E2F8
positive regulation of protein localization to cell periphery (GO:1904377)	1/52	0.162494	0.250525	5.81826	10.5724	TNF
positive regulation of protein localization to plasma membrane (GO:1903078)	1/52	0.162494	0.250525	5.81826	10.5724	TNF
negative regulation of cysteine-type endopeptidase activity (GO:2000117)	1/53	0.165349	0.252583	5.70608	10.2692	TNF
positive regulation of chemokine production (GO:0032722)	1/53	0.165349	0.252583	5.70608	10.2692	TNF
positive regulation of macroautophagy (GO:0016239)	1/53	0.165349	0.252583	5.70608	10.2692	BNIP3
positive regulation of NIK/NF-kappaB signaling (GO:1901224)	1/53	0.165349	0.252583	5.70608	10.2692	TNF
positive regulation of phagocytosis (GO:0050766)	1/53	0.165349	0.252583	5.70608	10.2692	TNF
extracellular structure organization (GO:0043062)	2/216	0.167165	0.25439	2.79213	4.99449	COL23A1;SPP1
regulation of cyclin-dependent protein kinase activity (GO:1904029)	1/54	0.168195	0.25439	5.59814	9.97943	TTBK1
negative regulation of viral genome replication (GO:0045071)	1/54	0.168195	0.25439	5.59814	9.97943	TNF
regulation of potassium ion transmembrane transport (GO:1901379)	1/54	0.168195	0.25439	5.59814	9.97943	NEDD4
striated muscle contraction (GO:0006941)	1/54	0.168195	0.25439	5.59814	9.97943	SLC8A1
external encapsulating structure organization (GO:0045229)	2/217	0.168369	0.25439	2.779	4.95106	COL23A1;SPP1
pyruvate metabolic process (GO:0006090)	1/55	0.17103	0.25701	5.4942	9.70227	SLC16A3
negative regulation of cysteine-type endopeptidase activity involved in apoptotic process (GO:0043154)	1/55	0.17103	0.25701	5.4942	9.70227	TNF
regulation of cardiac conduction (GO:1903779)	1/55	0.17103	0.25701	5.4942	9.70227	SLC8A1
DNA damage response, signal transduction by p53 class mediator resulting in cell cycle arrest (GO:0006977)	1/56	0.173857	0.259847	5.39403	9.43698	E2F8
peptidyl-tyrosine modification (GO:0018212)	1/56	0.173857	0.259847	5.39403	9.43698	TTBK1
mitochondrial transport (GO:0006839)	1/56	0.173857	0.259847	5.39403	9.43698	BNIP3
regulation of bone mineralization (GO:0030500)	1/57	0.176674	0.263111	5.29744	9.18286	SLC8A1
carboxylic acid transport (GO:0046942)	1/57	0.176674	0.263111	5.29744	9.18286	SLC16A3
receptor metabolic process (GO:0043112)	1/58	0.179481	0.264918	5.20424	8.93926	NEDD4
regulation of phagocytosis (GO:0050764)	1/58	0.179481	0.264918	5.20424	8.93926	TNF
regulation of tumor necrosis factor-mediated signaling pathway (GO:0010803)	1/58	0.179481	0.264918	5.20424	8.93926	TNF
positive regulation of mitochondrion organization (GO:0010822)	1/58	0.179481	0.264918	5.20424	8.93926	BNIP3
membrane lipid biosynthetic process (GO:0046467)	1/58	0.179481	0.264918	5.20424	8.93926	ELOVL6
positive regulation of apoptotic signaling pathway (GO:2001235)	1/59	0.182279	0.268095	5.11426	8.70558	TNF
positive regulation of tyrosine phosphorylation of STAT protein (GO:0042531)	1/59	0.182279	0.268095	5.11426	8.70558	TNF
inflammatory response (GO:0006954)	2/230	0.184154	0.27026	2.61882	4.431	TNF;HDAC9
cellular protein catabolic process (GO:0044257)	1/60	0.185067	0.27026	5.02732	8.48127	BNIP3
Notch signaling pathway (GO:0007219)	1/60	0.185067	0.27026	5.02732	8.48127	WWC1
peptidyl-threonine phosphorylation (GO:0018107)	1/60	0.185067	0.27026	5.02732	8.48127	TTBK1
apoptotic process (GO:0006915)	2/231	0.185377	0.27026	2.60725	4.39416	BNIP3;DDIT4
B cell differentiation (GO:0030183)	1/61	0.187846	0.272426	4.94328	8.26582	HDAC9
negative regulation of response to stimulus (GO:0048585)	1/61	0.187846	0.272426	4.94328	8.26582	UBASH3B
positive regulation of interleukin-8 production (GO:0032757)	1/61	0.187846	0.272426	4.94328	8.26582	TNF
regulation of neurogenesis (GO:0050767)	1/62	0.190616	0.275003	4.862	8.05874	TNF
I-kappaB kinase/NF-kappaB signaling (GO:0007249)	1/62	0.190616	0.275003	4.862	8.05874	TNF
stress-activated MAPK cascade (GO:0051403)	1/62	0.190616	0.275003	4.862	8.05874	TRIB1
regulation of ERK1 and ERK2 cascade (GO:0070372)	2/238	0.193975	0.279364	2.52902	4.14766	TNF;SLAMF1
negative regulation of intrinsic apoptotic signaling pathway (GO:2001243)	1/64	0.196128	0.28052	4.70718	7.66794	HSPB1
regulation of cilium assembly (GO:1902017)	1/64	0.196128	0.28052	4.70718	7.66794	MCIDAS
regulation of extrinsic apoptotic signaling pathway (GO:2001236)	1/64	0.196128	0.28052	4.70718	7.66794	TNF
pre-replicative complex assembly (GO:0036388)	1/64	0.196128	0.28052	4.70718	7.66794	CDT1
mitotic G1 DNA damage checkpoint signaling (GO:0031571)	1/65	0.19887	0.283953	4.6334	7.48342	E2F8
cellular response to nutrient levels (GO:0031669)	1/66	0.201602	0.286869	4.56188	7.30566	RRAGD
embryonic organ development (GO:0048568)	1/66	0.201602	0.286869	4.56188	7.30566	TNF
anion transmembrane transport (GO:0098656)	1/67	0.204326	0.288767	4.49254	7.13432	SLC6A8
peptidyl-threonine modification (GO:0018210)	1/67	0.204326	0.288767	4.49254	7.13432	TTBK1
regulation of viral genome replication (GO:0045069)	1/67	0.204326	0.288767	4.49254	7.13432	TNF
vascular endothelial growth factor receptor signaling pathway (GO:0048010)	1/67	0.204326	0.288767	4.49254	7.13432	HSPB1
regulation of translational initiation (GO:0006446)	1/68	0.20704	0.291611	4.42526	6.96909	HSPB1
regulation of tyrosine phosphorylation of STAT protein (GO:0042509)	1/68	0.20704	0.291611	4.42526	6.96909	TNF
negative regulation of nucleic acid-templated transcription (GO:1903507)	3/464	0.209376	0.292447	1.94937	3.04809	MYB;TNF;HDAC9
cellular response to decreased oxygen levels (GO:0036294)	1/69	0.209746	0.292447	4.35996	6.80966	BNIP3
peptidyl-tyrosine phosphorylation (GO:0018108)	1/69	0.209746	0.292447	4.35996	6.80966	TTBK1
positive regulation of MAP kinase activity (GO:0043406)	1/69	0.209746	0.292447	4.35996	6.80966	TNF
positive regulation of protein polymerization (GO:0032273)	1/69	0.209746	0.292447	4.35996	6.80966	TTBK1
positive regulation of protein transport (GO:0051222)	1/69	0.209746	0.292447	4.35996	6.80966	TNF
cellular response to light stimulus (GO:0071482)	1/70	0.212442	0.294723	4.29656	6.65575	NEDD4
negative regulation of viral process (GO:0048525)	1/70	0.212442	0.294723	4.29656	6.65575	TNF
regulation of plasma membrane bounded cell projection assembly (GO:0120032)	1/70	0.212442	0.294723	4.29656	6.65575	MCIDAS
cholesterol homeostasis (GO:0042632)	1/71	0.215129	0.296471	4.23497	6.50711	HDAC9
fatty acid biosynthetic process (GO:0006633)	1/71	0.215129	0.296471	4.23497	6.50711	ELOVL6
response to metal ion (GO:0010038)	1/71	0.215129	0.296471	4.23497	6.50711	NEDD4
myeloid leukocyte differentiation (GO:0002573)	1/71	0.215129	0.296471	4.23497	6.50711	BATF
extrinsic apoptotic signaling pathway (GO:0097191)	1/72	0.217807	0.299169	4.17511	6.36348	TNF
sterol homeostasis (GO:0055092)	1/72	0.217807	0.299169	4.17511	6.36348	HDAC9
positive regulation of cell population proliferation (GO:0008284)	3/474	0.218229	0.299255	1.90701	2.90286	IL7R;TNF;SLAMF1
negative regulation of transcription, DNA-templated (GO:0045892)	5/948	0.219816	0.300846	1.59816	2.42115	WWC1;MYB;TNF;HDAC9;E2F8
response to molecule of bacterial origin (GO:0002237)	1/73	0.220476	0.300846	4.11692	6.22464	TRIB1
positive regulation of synaptic transmission (GO:0050806)	1/73	0.220476	0.300846	4.11692	6.22464	TNF
regulation of cytokine-mediated signaling pathway (GO:0001959)	1/74	0.223136	0.301997	4.06031	6.09037	TNF
negative regulation of protein binding (GO:0032091)	1/74	0.223136	0.301997	4.06031	6.09037	TTBK1
cellular response to amino acid starvation (GO:0034198)	1/74	0.223136	0.301997	4.06031	6.09037	RRAGD
regulation of peptide hormone secretion (GO:0090276)	1/74	0.223136	0.301997	4.06031	6.09037	TNF
sphingolipid biosynthetic process (GO:0030148)	1/74	0.223136	0.301997	4.06031	6.09037	ELOVL6
positive regulation of gene expression (GO:0010628)	3/482	0.22537	0.303338	1.87439	2.79286	TNF;TTBK1;BATF
response to amino acid starvation (GO:1990928)	1/75	0.225787	0.303338	4.00524	5.96045	RRAGD
positive regulation of immune response (GO:0050778)	1/75	0.225787	0.303338	4.00524	5.96045	MYB
negative regulation of apoptotic process (GO:0043066)	3/485	0.22806	0.303338	1.86243	2.75295	BNIP3;HSPB1;TNF
regulation of transcription, DNA-templated (GO:0006355)	10/2244	0.228343	0.303338	1.36588	2.01728	CDT1;RRM2;WWC1;MYB;SPP1;E2F2;TNF;HDAC9;E2F8;BATF
actomyosin structure organization (GO:0031032)	1/76	0.228429	0.303338	3.95164	5.83471	MYOM2
cellular response to hormone stimulus (GO:0032870)	1/76	0.228429	0.303338	3.95164	5.83471	LMO2
establishment of protein localization to organelle (GO:0072594)	1/76	0.228429	0.303338	3.95164	5.83471	NUP62CL
positive regulation of interleukin-6 production (GO:0032755)	1/76	0.228429	0.303338	3.95164	5.83471	TNF
RNA transport (GO:0050658)	1/76	0.228429	0.303338	3.95164	5.83471	NUP62CL
protein import into nucleus (GO:0006606)	1/76	0.228429	0.303338	3.95164	5.83471	NUP62CL
regulation of protein phosphorylation (GO:0001932)	2/266	0.228818	0.303338	2.25758	3.32954	HSPB1;TNF
purine ribonucleotide metabolic process (GO:0009150)	1/77	0.231063	0.303338	3.89945	5.71295	ADSS1
negative regulation of developmental process (GO:0051093)	1/77	0.231063	0.303338	3.89945	5.71295	BNIP3
cellular response to UV (GO:0034644)	1/77	0.231063	0.303338	3.89945	5.71295	NEDD4
regulation of organelle assembly (GO:1902115)	1/77	0.231063	0.303338	3.89945	5.71295	MCIDAS
import into nucleus (GO:0051170)	1/77	0.231063	0.303338	3.89945	5.71295	NUP62CL
inorganic cation import across plasma membrane (GO:0098659)	1/77	0.231063	0.303338	3.89945	5.71295	SLC8A1
positive regulation of tumor necrosis factor production (GO:0032760)	1/77	0.231063	0.303338	3.89945	5.71295	HSPB1
negative regulation of apoptotic signaling pathway (GO:2001234)	1/78	0.233687	0.305817	3.84861	5.59501	TNF
negative regulation of protein serine/threonine kinase activity (GO:0071901)	1/78	0.233687	0.305817	3.84861	5.59501	SLC8A1
regulation of ion transport (GO:0043269)	1/79	0.236303	0.305908	3.79908	5.48071	NEDD4
positive regulation of proteasomal ubiquitin-dependent protein catabolic process (GO:0032436)	1/79	0.236303	0.305908	3.79908	5.48071	TRIB1
positive regulation of ubiquitin-dependent protein catabolic process (GO:2000060)	1/79	0.236303	0.305908	3.79908	5.48071	TRIB1
protein phosphorylation (GO:0006468)	3/496	0.237977	0.305908	1.81985	2.61254	CAMKV;TRIB1;TTBK1
inorganic cation transmembrane transport (GO:0098662)	2/274	0.238866	0.305908	2.19029	3.13617	SLC6A8;SLC8A1
negative regulation of cell cycle (GO:0045786)	1/80	0.23891	0.305908	3.7508	5.36991	MCIDAS
negative regulation of cellular component organization (GO:0051129)	1/80	0.23891	0.305908	3.7508	5.36991	TNF
negative regulation of cellular response to growth factor stimulus (GO:0090288)	1/80	0.23891	0.305908	3.7508	5.36991	NEDD4
negative regulation of extrinsic apoptotic signaling pathway (GO:2001237)	1/80	0.23891	0.305908	3.7508	5.36991	TNF
regulation of fat cell differentiation (GO:0045598)	1/80	0.23891	0.305908	3.7508	5.36991	TNF
regulation of NIK/NF-kappaB signaling (GO:1901222)	1/80	0.23891	0.305908	3.7508	5.36991	TNF
regulation of organelle organization (GO:0033043)	1/80	0.23891	0.305908	3.7508	5.36991	CDT1
regulation of protein localization to plasma membrane (GO:1903076)	1/80	0.23891	0.305908	3.7508	5.36991	TNF
positive regulation of cell adhesion (GO:0045785)	1/80	0.23891	0.305908	3.7508	5.36991	TNF
activation of cysteine-type endopeptidase activity involved in apoptotic process (GO:0006919)	1/81	0.241508	0.307811	3.70373	5.26246	TNF
regulation of interleukin-8 production (GO:0032677)	1/81	0.241508	0.307811	3.70373	5.26246	TNF
positive regulation of tumor necrosis factor superfamily cytokine production (GO:1903557)	1/81	0.241508	0.307811	3.70373	5.26246	HSPB1
regulation of apoptotic process (GO:0042981)	4/742	0.245132	0.311952	1.62551	2.2854	USP27X;BNIP3;HSPB1;TNF
long-chain fatty acid metabolic process (GO:0001676)	1/83	0.246678	0.313439	3.61303	5.05706	ELOVL6
regulation of cytokinesis (GO:0032465)	1/84	0.24925	0.314304	3.56932	4.95886	E2F8
nuclear export (GO:0051168)	1/84	0.24925	0.314304	3.56932	4.95886	NUP62CL
response to insulin (GO:0032868)	1/84	0.24925	0.314304	3.56932	4.95886	HDAC9
lymphocyte differentiation (GO:0030098)	1/84	0.24925	0.314304	3.56932	4.95886	HDAC9
vascular transport (GO:0010232)	1/84	0.24925	0.314304	3.56932	4.95886	SLC2A13
positive regulation of nucleic acid-templated transcription (GO:1903508)	3/511	0.251622	0.316576	1.76475	2.43505	MYB;SPP1;TNF
B cell activation (GO:0042113)	1/85	0.251813	0.316576	3.52665	4.86349	HDAC9
regulation of neuron death (GO:1901214)	1/86	0.254368	0.317864	3.48499	4.77086	DDIT4
positive regulation of endothelial cell migration (GO:0010595)	1/86	0.254368	0.317864	3.48499	4.77086	HSPB1
positive regulation of proteasomal protein catabolic process (GO:1901800)	1/86	0.254368	0.317864	3.48499	4.77086	TRIB1
transport across blood-brain barrier (GO:0150104)	1/86	0.254368	0.317864	3.48499	4.77086	SLC2A13
calcium ion transmembrane transport (GO:0070588)	1/87	0.256914	0.320564	3.44429	4.68084	SLC8A1
negative regulation of binding (GO:0051100)	1/88	0.259451	0.322761	3.40453	4.59334	TTBK1
metal ion transport (GO:0030001)	1/88	0.259451	0.322761	3.40453	4.59334	SLC8A1
regulation of cysteine-type endopeptidase activity involved in apoptotic process (GO:0043281)	1/89	0.26198	0.323485	3.36567	4.50827	TNF
collagen fibril organization (GO:0030199)	1/89	0.26198	0.323485	3.36567	4.50827	COL23A1
positive regulation of inflammatory response (GO:0050729)	1/89	0.26198	0.323485	3.36567	4.50827	TNF
transforming growth factor beta receptor signaling pathway (GO:0007179)	1/89	0.26198	0.323485	3.36567	4.50827	ZFYVE9
protein import (GO:0017038)	1/89	0.26198	0.323485	3.36567	4.50827	NUP62CL
positive regulation of autophagy (GO:0010508)	1/90	0.264501	0.32563	3.32769	4.42553	BNIP3
positive regulation of binding (GO:0051099)	1/90	0.264501	0.32563	3.32769	4.42553	CDT1
positive regulation of transport (GO:0051050)	1/91	0.267013	0.328236	3.29055	4.34503	TNF
[truncated: 155 more rows]

## Sheet: EntoAZD DMSO up
Term	Overlap	P-value	Adjusted P-value	Odds Ratio	Combined Score	Genes
[truncated: 1,417 more rows]

## Sheet: EntoAZD vs DMSO down
Term	Overlap	P-value	Adjusted P-value	Odds Ratio	Combined Score	Genes
[truncated: 2,860 more rows]

[truncated: 4 more sheets: EntoAZDEntoOverexpressed, EntoAZD vs Ento down, Ento vs DMSO up, Ento vs DMSO down]
