# Supplementary material for: Evaluation of the Synergistic Potential of Simultaneous Pan- or Isoform-Specific BET and SYK Inhibition in B-Cell Lymphoma: An In Vitro Approach
Source: Cancers (Basel). 2022 Sep 27;14(19):4691. doi: 10.3390/cancers14194691 (PMC9564024; doi:10.3390/cancers14194691)
Supplement: Supplementary file 1 [file cancers-14-04691-s001.zip › cancers-1798753-supplementary/supplementary material/Supplementary tables/Raw data/Enrichr/EntoAZDAZDOverexpressed.txt]

Term	Overlap	P-value	Adjusted P-value	Old P-value	Old Adjusted P-value	Odds Ratio	Combined Score	Genes
epoxygenase P450 pathway (GO:0019373)	4/19	2.735398588360314E-5	0.02275851625515781	0	0	28.379928315412187	298.1779256905182	CYP2A7;CYP2C8;CYP1A2;CYP1A1
omega-hydroxylase P450 pathway (GO:0097267)	3/10	9.641456980526665E-5	0.04010846103899093	0	0	45.38502673796791	419.6686810270387	CYP2C8;CYP1A2;CYP1A1
monocyte extravasation (GO:0035696)	2/5	8.810115609596226E-4	0.12140331304831901	0	0	70.23758865248227	494.0820897453679	JAML;PECAM1
retinol metabolic process (GO:0042572)	3/21	9.894039497607176E-4	0.12140331304831901	0	0	17.63992869875223	122.04022148456406	SDR16C5;CYP1A2;CYP1A1
exogenous drug catabolic process (GO:0042738)	3/22	0.0011376550690717479	0.12140331304831901	0	0	16.710667041936393	113.27803733145036	CYP2A7;CYP2C8;CYP1A2
drug catabolic process (GO:0042737)	3/23	0.0012992049746986059	0.12140331304831901	0	0	15.87433155080214	105.50085129211276	CYP2A7;CYP2C8;CYP1A2
neutrophil extravasation (GO:0072672)	2/6	0.0013132569921092201	0.12140331304831901	0	0	52.67553191489362	349.51505838399027	JAML;PECAM1
glomerulus vasculature development (GO:0072012)	2/6	0.0013132569921092201	0.12140331304831901	0	0	52.67553191489362	349.51505838399027	PECAM1;CD34
positive regulation of neurotransmitter secretion (GO:0001956)	2/6	0.0013132569921092201	0.12140331304831901	0	0	52.67553191489362	349.51505838399027	SLC4A8;BAIAP3
lipid hydroxylation (GO:0002933)	2/7	0.001827075268727365	0.15201266235811678	0	0	42.138297872340424	265.683603238372	CYP2C8;CYP1A1
arachidonic acid metabolic process (GO:0019369)	4/57	0.0021045400600326566	0.15917975726792458	0	0	8.016636234530331	49.411806741769645	CYP2A7;CYP2C8;CYP1A2;CYP1A1
thyroid gland development (GO:0030878)	2/8	0.002420893944148476	0.16784864679429431	0	0	35.11347517730496	211.51017546849076	TBX1;TG
estrogen metabolic process (GO:0008210)	3/30	0.002836662776849684	0.16857881645278125	0	0	11.754604872251932	68.94225036742796	CYP2C8;CYP1A2;CYP1A1
long-chain fatty acid biosynthetic process (GO:0042759)	3/30	0.002836662776849684	0.16857881645278125	0	0	11.754604872251932	68.94225036742796	CYP2C8;CYP1A2;CYP1A1
primary alcohol metabolic process (GO:0034308)	3/33	0.003733365891112614	0.18804930302022613	0	0	10.577540106951872	59.13315692833583	SDR16C5;CYP1A2;CYP1A1
endothelium development (GO:0003158)	2/10	0.0038423535472882748	0.18804930302022613	0	0	26.33244680851064	146.45238463401463	PECAM1;CD34
positive regulation of vasculogenesis (GO:2001214)	2/10	0.0038423535472882748	0.18804930302022613	0	0	26.33244680851064	146.45238463401463	CEACAM1;CD34
positive regulation of transporter activity (GO:0032411)	2/13	0.006536498115303492	0.3021314684406948	0	0	19.147969052224372	96.32105722394529	TRPC6;SGK1
regulation of vasculogenesis (GO:2001212)	2/14	0.0075785233813366135	0.3318595501722138	0	0	17.55141843971631	85.69369308791973	CEACAM1;CD34
regulation of ERBB signaling pathway (GO:1901184)	2/16	0.0098699730877565	0.41059088045067044	0	0	15.042553191489361	69.47039390667143	RHBDF1;CEACAM1
aorta morphogenesis (GO:0035909)	2/17	0.011116613332973202	0.4168556552682425	0	0	14.039007092198581	63.16590948022904	TBX1;PROX1
muscle tissue morphogenesis (GO:0060415)	2/17	0.011116613332973202	0.4168556552682425	0	0	14.039007092198581	63.16590948022904	TBX1;PROX1
retinoid metabolic process (GO:0001523)	4/92	0.011523653931694204	0.4168556552682425	0	0	4.819648093841642	21.511793151956528	SDR16C5;CYP2C8;CYP1A2;CYP1A1
negative regulation of cellular biosynthetic process (GO:0031327)	3/52	0.013260508546115405	0.42539585197912183	0	0	6.469824293353705	27.96882360796329	CEACAM1;PROX1;CD34
regulation of intrinsic apoptotic signaling pathway (GO:2001242)	3/52	0.013260508546115405	0.42539585197912183	0	0	6.469824293353705	27.96882360796329	DAPK2;BCL2L2;GSDME
pyroptosis (GO:0070269)	2/19	0.013804913465668619	0.42539585197912183	0	0	12.38610763454318	53.04636344414328	AIM2;GSDME
regulation of synaptic vesicle exocytosis (GO:2000300)	2/19	0.013804913465668619	0.42539585197912183	0	0	12.38610763454318	53.04636344414328	RIMS2;SLC4A8
endocrine system development (GO:0035270)	2/24	0.02160196716765822	0.4441091620842124	0	0	9.568665377176016	36.695553233713404	TBX1;TG
positive regulation of release of cytochrome c from mitochondria (GO:0090200)	2/25	0.023335715615682855	0.4441091620842124	0	0	9.152173913043478	34.391766697651356	HRK;TNFSF10
epithelium development (GO:0060429)	4/122	0.029153959894766525	0.4441091620842124	0	0	3.5888463641334063	12.687162369979195	KANK2;TBX1;PROX1;CD34
positive regulation of epithelial cell proliferation (GO:0050679)	4/123	0.029917762207530563	0.4441091620842124	0	0	3.558507273877293	12.48787997133622	TBX1;JAML;VASH2;PROX1
fatty acid biosynthetic process (GO:0006633)	3/71	0.030108148917530525	0.4441091620842124	0	0	4.657596728530985	16.315372314789574	CYP2C8;CYP1A2;CYP1A1
gland development (GO:0048732)	3/71	0.030108148917530525	0.4441091620842124	0	0	4.657596728530985	16.315372314789574	TBX1;TG;PROX1
ion homeostasis (GO:0050801)	2/30	0.0328094674729436	0.4441091620842124	0	0	7.51595744680851	25.682313425526125	SLC4A8;SLC30A4
establishment or maintenance of epithelial cell apical/basal polarity (GO:0045197)	2/32	0.036953070578273	0.4441091620842124	0	0	7.01418439716312	23.133527391947418	MTCL1;ANK1
regulation of neurotransmitter secretion (GO:0046928)	2/33	0.03909628127622033	0.4441091620842124	0	0	6.787577213452299	22.00347859281244	RIMS2;BAIAP3
negative regulation of cell cycle G1/S phase transition (GO:1902807)	2/35	0.04352013872097524	0.4441091620842124	0	0	6.375564152159897	19.984406594556383	KANK2;GFI1B
long-chain fatty acid metabolic process (GO:0001676)	3/83	0.04460911180362126	0.4441091620842124	0	0	3.9565508021390374	12.304149500932018	CYP2C8;CYP1A2;CYP1A1
alkaloid metabolic process (GO:0009820)	1/5	0.04661037711452347	0.4441091620842124	0	0	26.1984126984127	80.32255387898532	CYP1A2
atrial cardiac muscle tissue morphogenesis (GO:0055009)	1/5	0.04661037711452347	0.4441091620842124	0	0	26.1984126984127	80.32255387898532	PROX1
negative regulation of heterochromatin assembly (GO:0031452)	1/5	0.04661037711452347	0.4441091620842124	0	0	26.1984126984127	80.32255387898532	AICDA
cannabinoid signaling pathway (GO:0038171)	1/5	0.04661037711452347	0.4441091620842124	0	0	26.1984126984127	80.32255387898532	CNR1
regulation of glial cell migration (GO:1903975)	1/5	0.04661037711452347	0.4441091620842124	0	0	26.1984126984127	80.32255387898532	GPR183
regulation of granulocyte colony-stimulating factor production (GO:0071655)	1/5	0.04661037711452347	0.4441091620842124	0	0	26.1984126984127	80.32255387898532	CD34
regulation of heart growth (GO:0060420)	1/5	0.04661037711452347	0.4441091620842124	0	0	26.1984126984127	80.32255387898532	PROX1
regulation of homophilic cell adhesion (GO:1903385)	1/5	0.04661037711452347	0.4441091620842124	0	0	26.1984126984127	80.32255387898532	CEACAM1
cerebellar granule cell differentiation (GO:0021707)	1/5	0.04661037711452347	0.4441091620842124	0	0	26.1984126984127	80.32255387898532	PROX1
coronary artery morphogenesis (GO:0060982)	1/5	0.04661037711452347	0.4441091620842124	0	0	26.1984126984127	80.32255387898532	TBX1
embryonic viscerocranium morphogenesis (GO:0048703)	1/5	0.04661037711452347	0.4441091620842124	0	0	26.1984126984127	80.32255387898532	TBX1
enamel mineralization (GO:0070166)	1/5	0.04661037711452347	0.4441091620842124	0	0	26.1984126984127	80.32255387898532	TBX1
regulation of sequestering of zinc ion (GO:0061088)	1/5	0.04661037711452347	0.4441091620842124	0	0	26.1984126984127	80.32255387898532	SLC30A4
extracellular exosome biogenesis (GO:0097734)	1/5	0.04661037711452347	0.4441091620842124	0	0	26.1984126984127	80.32255387898532	CD34
glomerular visceral epithelial cell migration (GO:0090521)	1/5	0.04661037711452347	0.4441091620842124	0	0	26.1984126984127	80.32255387898532	KANK2
regulation of vitamin D receptor signaling pathway (GO:0070562)	1/5	0.04661037711452347	0.4441091620842124	0	0	26.1984126984127	80.32255387898532	KANK2
insulin metabolic process (GO:1901142)	1/5	0.04661037711452347	0.4441091620842124	0	0	26.1984126984127	80.32255387898532	CEACAM1
positive regulation of neurotransmitter transport (GO:0051590)	1/5	0.04661037711452347	0.4441091620842124	0	0	26.1984126984127	80.32255387898532	BAIAP3
middle ear morphogenesis (GO:0042474)	1/5	0.04661037711452347	0.4441091620842124	0	0	26.1984126984127	80.32255387898532	TBX1
postsynaptic endocytosis (GO:0140239)	1/5	0.04661037711452347	0.4441091620842124	0	0	26.1984126984127	80.32255387898532	DNM1
postsynaptic neurotransmitter receptor internalization (GO:0098884)	1/5	0.04661037711452347	0.4441091620842124	0	0	26.1984126984127	80.32255387898532	DNM1
protein lipoylation (GO:0009249)	1/5	0.04661037711452347	0.4441091620842124	0	0	26.1984126984127	80.32255387898532	NNAT
negative regulation of G1/S transition of mitotic cell cycle (GO:2000134)	2/37	0.04812025359803394	0.4441091620842124	0	0	6.01063829787234	18.23658985682386	KANK2;GFI1B
positive regulation of insulin secretion (GO:0032024)	2/38	0.05048384456263396	0.4441091620842124	0	0	5.84338061465721	17.44892997649949	NNAT;BAIAP3
negative regulation of secretion by cell (GO:1903531)	2/39	0.05288845488946092	0.4441091620842124	0	0	5.685163887291547	16.711938390635027	RHBDF1;STXBP6
sodium ion transport (GO:0006814)	3/90	0.0543994021197516	0.4441091620842124	0	0	3.636916835699797	10.588527369813582	SLC34A3;SLC4A8;SGK1
extracellular structure organization (GO:0043062)	5/216	0.05558334359843287	0.4441091620842124	0	0	2.5104393493019086	7.254847625532646	PECAM1;TNR;COL10A1;FBLN5;COLQ
negative regulation of cellular response to hypoxia (GO:1900038)	1/6	0.05566982183697581	0.4441091620842124	0	0	20.95767195767196	60.53240181230732	CD34
regulation of blood vessel remodeling (GO:0060312)	1/6	0.05566982183697581	0.4441091620842124	0	0	20.95767195767196	60.53240181230732	CEACAM1
regulation of cellular response to hypoxia (GO:1900037)	1/6	0.05566982183697581	0.4441091620842124	0	0	20.95767195767196	60.53240181230732	CD34
regulation of digestive system process (GO:0044058)	1/6	0.05566982183697581	0.4441091620842124	0	0	20.95767195767196	60.53240181230732	SGK1
cellular phosphate ion homeostasis (GO:0030643)	1/6	0.05566982183697581	0.4441091620842124	0	0	20.95767195767196	60.53240181230732	SLC34A3
regulation of hepatocyte proliferation (GO:2000345)	1/6	0.05566982183697581	0.4441091620842124	0	0	20.95767195767196	60.53240181230732	CEACAM1
cellular trivalent inorganic anion homeostasis (GO:0072502)	1/6	0.05566982183697581	0.4441091620842124	0	0	20.95767195767196	60.53240181230732	SLC34A3
chitin catabolic process (GO:0006032)	1/6	0.05566982183697581	0.4441091620842124	0	0	20.95767195767196	60.53240181230732	CHIT1
chitin metabolic process (GO:0006030)	1/6	0.05566982183697581	0.4441091620842124	0	0	20.95767195767196	60.53240181230732	CHIT1
coumarin metabolic process (GO:0009804)	1/6	0.05566982183697581	0.4441091620842124	0	0	20.95767195767196	60.53240181230732	CYP2A7
regulation of microtubule motor activity (GO:2000574)	1/6	0.05566982183697581	0.4441091620842124	0	0	20.95767195767196	60.53240181230732	MTCL1
ear development (GO:0043583)	1/6	0.05566982183697581	0.4441091620842124	0	0	20.95767195767196	60.53240181230732	TBX1
embryonic hindlimb morphogenesis (GO:0035116)	1/6	0.05566982183697581	0.4441091620842124	0	0	20.95767195767196	60.53240181230732	AFF3
photoreceptor cell outer segment organization (GO:0035845)	1/6	0.05566982183697581	0.4441091620842124	0	0	20.95767195767196	60.53240181230732	CDHR1
positive regulation of animal organ morphogenesis (GO:0110110)	1/6	0.05566982183697581	0.4441091620842124	0	0	20.95767195767196	60.53240181230732	CD34
regulation of response to reactive oxygen species (GO:1901031)	1/6	0.05566982183697581	0.4441091620842124	0	0	20.95767195767196	60.53240181230732	FBLN5
regulation of sarcomere organization (GO:0060297)	1/6	0.05566982183697581	0.4441091620842124	0	0	20.95767195767196	60.53240181230732	PROX1
regulation of superoxide metabolic process (GO:0090322)	1/6	0.05566982183697581	0.4441091620842124	0	0	20.95767195767196	60.53240181230732	FBLN5
hepatocyte differentiation (GO:0070365)	1/6	0.05566982183697581	0.4441091620842124	0	0	20.95767195767196	60.53240181230732	PROX1
positive regulation of ion transmembrane transport (GO:0034767)	1/6	0.05566982183697581	0.4441091620842124	0	0	20.95767195767196	60.53240181230732	TRPC6
skeletal muscle thin filament assembly (GO:0030240)	1/6	0.05566982183697581	0.4441091620842124	0	0	20.95767195767196	60.53240181230732	PROX1
tongue development (GO:0043586)	1/6	0.05566982183697581	0.4441091620842124	0	0	20.95767195767196	60.53240181230732	TBX1
venous blood vessel morphogenesis (GO:0048845)	1/6	0.05566982183697581	0.4441091620842124	0	0	20.95767195767196	60.53240181230732	PROX1
ventricular cardiac muscle cell development (GO:0055015)	1/6	0.05566982183697581	0.4441091620842124	0	0	20.95767195767196	60.53240181230732	PROX1
monoterpenoid metabolic process (GO:0016098)	1/6	0.05566982183697581	0.4441091620842124	0	0	20.95767195767196	60.53240181230732	CYP1A2
external encapsulating structure organization (GO:0045229)	5/217	0.05647637898811871	0.4441091620842124	0	0	2.498470168281489	7.18043536457818	PECAM1;TNR;COL10A1;FBLN5;COLQ
regulation of release of cytochrome c from mitochondria (GO:0090199)	2/41	0.05781681467392082	0.4441091620842124	0	0	5.393071467539553	15.372818812242713	HRK;TNFSF10
negative regulation of cell death (GO:0060548)	3/94	0.06041690147077276	0.4441091620842124	0	0	3.476347182229535	9.756321045186715	KANK2;PM20D1;CD34
lipid modification (GO:0030258)	2/43	0.0628976420022664	0.4441091620842124	0	0	5.129475869226777	14.189395203644525	CYP2C8;CYP1A1
ammonium transport (GO:0015696)	1/7	0.0646436312288972	0.4441091620842124	0	0	17.46384479717813	47.8311253332267	RHCE
cellular nitrogen compound catabolic process (GO:0044270)	1/7	0.0646436312288972	0.4441091620842124	0	0	17.46384479717813	47.8311253332267	PM20D1
nose development (GO:0043584)	1/7	0.0646436312288972	0.4441091620842124	0	0	17.46384479717813	47.8311253332267	PROX1
regulation of natural killer cell mediated cytotoxicity directed against tumor cell target (GO:0002858)	1/7	0.0646436312288972	0.4441091620842124	0	0	17.46384479717813	47.8311253332267	CEACAM1
gamma-delta T cell activation (GO:0046629)	1/7	0.0646436312288972	0.4441091620842124	0	0	17.46384479717813	47.8311253332267	JAML
response to alkaloid (GO:0043279)	1/7	0.0646436312288972	0.4441091620842124	0	0	17.46384479717813	47.8311253332267	TRPV1
hemostasis (GO:0007599)	1/7	0.0646436312288972	0.4441091620842124	0	0	17.46384479717813	47.8311253332267	AVPR2
hindlimb morphogenesis (GO:0035137)	1/7	0.0646436312288972	0.4441091620842124	0	0	17.46384479717813	47.8311253332267	AFF3
keratinocyte proliferation (GO:0043616)	1/7	0.0646436312288972	0.4441091620842124	0	0	17.46384479717813	47.8311253332267	SDR16C5
synaptic vesicle budding from presynaptic endocytic zone membrane (GO:0016185)	1/7	0.0646436312288972	0.4441091620842124	0	0	17.46384479717813	47.8311253332267	DNM1
terpenoid metabolic process (GO:0006721)	1/7	0.0646436312288972	0.4441091620842124	0	0	17.46384479717813	47.8311253332267	CYP1A2
vascular wound healing (GO:0061042)	1/7	0.0646436312288972	0.4441091620842124	0	0	17.46384479717813	47.8311253332267	CD34
vesicle organization (GO:0016050)	2/46	0.07078850241974141	0.4441091620842124	0	0	4.779013539651838	12.655108317395207	CD34;DNM1
ammonium transmembrane transport (GO:0072488)	1/8	0.07353261004114071	0.4441091620842124	0	0	14.968253968253968	39.06753647923999	RHCE
negative regulation of mitochondrial membrane potential (GO:0010917)	1/8	0.07353261004114071	0.4441091620842124	0	0	14.968253968253968	39.06753647923999	PIP5KL1
negative regulation of T cell mediated cytotoxicity (GO:0001915)	1/8	0.07353261004114071	0.4441091620842124	0	0	14.968253968253968	39.06753647923999	CEACAM1
coronary vasculature morphogenesis (GO:0060977)	1/8	0.07353261004114071	0.4441091620842124	0	0	14.968253968253968	39.06753647923999	TBX1
dendritic spine maintenance (GO:0097062)	1/8	0.07353261004114071	0.4441091620842124	0	0	14.968253968253968	39.06753647923999	IGF1R
dynamin family protein polymerization involved in membrane fission (GO:0003373)	1/8	0.07353261004114071	0.4441091620842124	0	0	14.968253968253968	39.06753647923999	DNM1
dynamin family protein polymerization involved in mitochondrial fission (GO:0003374)	1/8	0.07353261004114071	0.4441091620842124	0	0	14.968253968253968	39.06753647923999	DNM1
elastic fiber assembly (GO:0048251)	1/8	0.07353261004114071	0.4441091620842124	0	0	14.968253968253968	39.06753647923999	FBLN5
positive regulation of epithelial cell proliferation involved in wound healing (GO:0060054)	1/8	0.07353261004114071	0.4441091620842124	0	0	14.968253968253968	39.06753647923999	JAML
kidney epithelium development (GO:0072073)	1/8	0.07353261004114071	0.4441091620842124	0	0	14.968253968253968	39.06753647923999	KANK2
skeletal myofibril assembly (GO:0014866)	1/8	0.07353261004114071	0.4441091620842124	0	0	14.968253968253968	39.06753647923999	PROX1
somatic hypermutation of immunoglobulin genes (GO:0016446)	1/8	0.07353261004114071	0.4441091620842124	0	0	14.968253968253968	39.06753647923999	AICDA
lens fiber cell development (GO:0070307)	1/8	0.07353261004114071	0.4441091620842124	0	0	14.968253968253968	39.06753647923999	PROX1
lymphatic endothelial cell differentiation (GO:0060836)	1/8	0.07353261004114071	0.4441091620842124	0	0	14.968253968253968	39.06753647923999	PROX1
synaptic vesicle budding (GO:0070142)	1/8	0.07353261004114071	0.4441091620842124	0	0	14.968253968253968	39.06753647923999	DNM1
venous blood vessel development (GO:0060841)	1/8	0.07353261004114071	0.4441091620842124	0	0	14.968253968253968	39.06753647923999	PROX1
regulation of MAPK cascade (GO:0043408)	4/166	0.07395299256228345	0.4441091620842124	0	0	2.6082570025222354	6.792750543743192	TBX1;CEACAM1;IGF1R;GSDME
steroid metabolic process (GO:0008202)	3/104	0.07674351201696705	0.4441091620842124	0	0	3.130565997776248	8.037059604526112	CYP2C8;CYP1A2;CYP1A1
receptor internalization (GO:0031623)	2/49	0.07898144771727561	0.4441091620842124	0	0	4.4732910819375284	11.355638600916796	CEACAM1;DNM1
anoikis (GO:0043276)	1/9	0.08233755564673799	0.4441091620842124	0	0	13.096560846560847	32.70116881589389	DAPK2
regulation of animal organ morphogenesis (GO:2000027)	1/9	0.08233755564673799	0.4441091620842124	0	0	13.096560846560847	32.70116881589389	TBX1
negative regulation of exocytosis (GO:0045920)	1/9	0.08233755564673799	0.4441091620842124	0	0	13.096560846560847	32.70116881589389	STXBP6
negative regulation of leukocyte degranulation (GO:0043301)	1/9	0.08233755564673799	0.4441091620842124	0	0	13.096560846560847	32.70116881589389	CEACAM1
negative regulation of membrane potential (GO:0045837)	1/9	0.08233755564673799	0.4441091620842124	0	0	13.096560846560847	32.70116881589389	PIP5KL1
regulation of cellular response to oxidative stress (GO:1900407)	1/9	0.08233755564673799	0.4441091620842124	0	0	13.096560846560847	32.70116881589389	FBLN5
negative regulation of nitric oxide biosynthetic process (GO:0045019)	1/9	0.08233755564673799	0.4441091620842124	0	0	13.096560846560847	32.70116881589389	CD34
negative regulation of nitric oxide metabolic process (GO:1904406)	1/9	0.08233755564673799	0.4441091620842124	0	0	13.096560846560847	32.70116881589389	CD34
negative regulation of platelet aggregation (GO:0090331)	1/9	0.08233755564673799	0.4441091620842124	0	0	13.096560846560847	32.70116881589389	CEACAM1
regulation of endothelial cell differentiation (GO:0045601)	1/9	0.08233755564673799	0.4441091620842124	0	0	13.096560846560847	32.70116881589389	CEACAM1
nucleoside diphosphate phosphorylation (GO:0006165)	1/9	0.08233755564673799	0.4441091620842124	0	0	13.096560846560847	32.70116881589389	AK4
nucleoside triphosphate biosynthetic process (GO:0009142)	1/9	0.08233755564673799	0.4441091620842124	0	0	13.096560846560847	32.70116881589389	AK4
nucleotide phosphorylation (GO:0046939)	1/9	0.08233755564673799	0.4441091620842124	0	0	13.096560846560847	32.70116881589389	AK4
organic cyclic compound catabolic process (GO:1901361)	1/9	0.08233755564673799	0.4441091620842124	0	0	13.096560846560847	32.70116881589389	CYP1A2
DNA cytosine deamination (GO:0070383)	1/9	0.08233755564673799	0.4441091620842124	0	0	13.096560846560847	32.70116881589389	AICDA
regulation of nuclear cell cycle DNA replication (GO:0033262)	1/9	0.08233755564673799	0.4441091620842124	0	0	13.096560846560847	32.70116881589389	AICDA
glomerular filtration (GO:0003094)	1/9	0.08233755564673799	0.4441091620842124	0	0	13.096560846560847	32.70116881589389	CD34
glucosamine-containing compound catabolic process (GO:1901072)	1/9	0.08233755564673799	0.4441091620842124	0	0	13.096560846560847	32.70116881589389	CHIT1
sensory organ morphogenesis (GO:0090596)	1/9	0.08233755564673799	0.4441091620842124	0	0	13.096560846560847	32.70116881589389	TBX1
maintenance of apical/basal cell polarity (GO:0035090)	1/9	0.08233755564673799	0.4441091620842124	0	0	13.096560846560847	32.70116881589389	ANK1
maintenance of epithelial cell apical/basal polarity (GO:0045199)	1/9	0.08233755564673799	0.4441091620842124	0	0	13.096560846560847	32.70116881589389	ANK1
muscle cell fate commitment (GO:0042693)	1/9	0.08233755564673799	0.4441091620842124	0	0	13.096560846560847	32.70116881589389	TBX1
modulation of chemical synaptic transmission (GO:0050804)	3/109	0.08555974322176349	0.4441091620842124	0	0	2.9821410553929977	7.331714251016962	RIMS2;SLC4A8;BAIAP3
amide biosynthetic process (GO:0043604)	2/52	0.08745333886022458	0.4441091620842124	0	0	4.2042553191489365	10.24429829468178	PM20D1;RHCE
regulation of exocytosis (GO:0017157)	2/52	0.08745333886022458	0.4441091620842124	0	0	4.2042553191489365	10.24429829468178	RIMS2;STXBP6
regulation of bile acid biosynthetic process (GO:0070857)	1/10	0.091059258031028	0.4441091620842124	0	0	11.640799529688419	27.89420530874704	PROX1
negative regulation of peptidyl-lysine acetylation (GO:2000757)	1/10	0.091059258031028	0.4441091620842124	0	0	11.640799529688419	27.89420530874704	SDR16C5
cellular response to acidic pH (GO:0071468)	1/10	0.091059258031028	0.4441091620842124	0	0	11.640799529688419	27.89420530874704	TRPV1
regulation of granulocyte differentiation (GO:0030852)	1/10	0.091059258031028	0.4441091620842124	0	0	11.640799529688419	27.89420530874704	CEACAM1
phosphate ion homeostasis (GO:0055062)	1/10	0.091059258031028	0.4441091620842124	0	0	11.640799529688419	27.89420530874704	SLC34A3
renal filtration (GO:0097205)	1/10	0.091059258031028	0.4441091620842124	0	0	11.640799529688419	27.89420530874704	CD34
retinoic acid receptor signaling pathway (GO:0048384)	1/10	0.091059258031028	0.4441091620842124	0	0	11.640799529688419	27.89420530874704	TBX1
positive regulation of mesenchymal cell proliferation (GO:0002053)	1/10	0.091059258031028	0.4441091620842124	0	0	11.640799529688419	27.89420530874704	TBX1
smooth muscle tissue development (GO:0048745)	1/10	0.091059258031028	0.4441091620842124	0	0	11.640799529688419	27.89420530874704	PROX1
SNARE complex assembly (GO:0035493)	1/10	0.091059258031028	0.4441091620842124	0	0	11.640799529688419	27.89420530874704	STXBP6
negative regulation of viral genome replication (GO:0045071)	2/54	0.09324528765250228	0.4441091620842124	0	0	4.0421440261865795	9.590074644196399	PROX1;AICDA
regulation of proteasomal protein catabolic process (GO:0061136)	2/54	0.09324528765250228	0.4441091620842124	0	0	4.0421440261865795	9.590074644196399	RHBDF1;LAMP3
blood vessel morphogenesis (GO:0048514)	2/56	0.09914508370473021	0.4441091620842124	0	0	3.89204097714736	8.995172274814916	TBX1;PROX1
angiogenesis involved in wound healing (GO:0060055)	1/11	0.09969849992916127	0.4441091620842124	0	0	10.476190476190476	24.153953454960053	CD34
negative regulation of homotypic cell-cell adhesion (GO:0034111)	1/11	0.09969849992916127	0.4441091620842124	0	0	10.476190476190476	24.153953454960053	CEACAM1
negative regulation of intracellular estrogen receptor signaling pathway (GO:0033147)	1/11	0.09969849992916127	0.4441091620842124	0	0	10.476190476190476	24.153953454960053	KANK2
negative regulation of steroid biosynthetic process (GO:0010894)	1/11	0.09969849992916127	0.4441091620842124	0	0	10.476190476190476	24.153953454960053	PROX1
regulation of mesenchymal cell proliferation (GO:0010464)	1/11	0.09969849992916127	0.4441091620842124	0	0	10.476190476190476	24.153953454960053	TBX1
cytidine to uridine editing (GO:0016554)	1/11	0.09969849992916127	0.4441091620842124	0	0	10.476190476190476	24.153953454960053	AICDA
hematopoietic stem cell proliferation (GO:0071425)	1/11	0.09969849992916127	0.4441091620842124	0	0	10.476190476190476	24.153953454960053	CD34
rhodopsin mediated signaling pathway (GO:0016056)	1/11	0.09969849992916127	0.4441091620842124	0	0	10.476190476190476	24.153953454960053	CNGA1
insulin-like growth factor receptor signaling pathway (GO:0048009)	1/11	0.09969849992916127	0.4441091620842124	0	0	10.476190476190476	24.153953454960053	IGF1R
T cell chemotaxis (GO:0010818)	1/11	0.09969849992916127	0.4441091620842124	0	0	10.476190476190476	24.153953454960053	GPR183
positive regulation of transforming growth factor beta production (GO:0071636)	1/11	0.09969849992916127	0.4441091620842124	0	0	10.476190476190476	24.153953454960053	CD34
positive regulation of viral release from host cell (GO:1902188)	1/11	0.09969849992916127	0.4441091620842124	0	0	10.476190476190476	24.153953454960053	VPS37B
icosanoid metabolic process (GO:0006690)	2/57	0.10213351158509813	0.4441091620842124	0	0	3.8210831721470018	8.717703378299031	CYP2C8;DPEP2
chordate embryonic development (GO:0043009)	2/58	0.10514662977947373	0.4441091620842124	0	0	3.752659574468085	8.452488282378674	TBX1;PROX1
positive regulation of mitochondrion organization (GO:0010822)	2/58	0.10514662977947373	0.4441091620842124	0	0	3.752659574468085	8.452488282378674	HRK;TNFSF10
positive regulation of apoptotic signaling pathway (GO:2001235)	2/59	0.10818370576866047	0.4441091620842124	0	0	3.686636804777902	8.198801977430872	TNFSF10;GSDME
regulation of secretion by cell (GO:1903530)	2/59	0.10818370576866047	0.4441091620842124	0	0	3.686636804777902	8.198801977430872	RIMS2;RHBDF1
protein mono-ADP-ribosylation (GO:0140289)	1/12	0.10825605672100518	0.4441091620842124	0	0	9.523328523328523	21.17279692168359	PARP12
negative regulation of fatty acid biosynthetic process (GO:0045717)	1/12	0.10825605672100518	0.4441091620842124	0	0	9.523328523328523	21.17279692168359	CEACAM1
negative regulation of hemostasis (GO:1900047)	1/12	0.10825605672100518	0.4441091620842124	0	0	9.523328523328523	21.17279692168359	CD34
negative regulation of histone acetylation (GO:0035067)	1/12	0.10825605672100518	0.4441091620842124	0	0	9.523328523328523	21.17279692168359	SDR16C5
calcium ion-regulated exocytosis of neurotransmitter (GO:0048791)	1/12	0.10825605672100518	0.4441091620842124	0	0	9.523328523328523	21.17279692168359	RIMS2
cell differentiation in hindbrain (GO:0021533)	1/12	0.10825605672100518	0.4441091620842124	0	0	9.523328523328523	21.17279692168359	PROX1
regulation of DNA-dependent DNA replication (GO:0090329)	1/12	0.10825605672100518	0.4441091620842124	0	0	9.523328523328523	21.17279692168359	AICDA
regulation of hemopoiesis (GO:1903706)	1/12	0.10825605672100518	0.4441091620842124	0	0	9.523328523328523	21.17279692168359	GFI1B
negative regulation of vascular permeability (GO:0043116)	1/12	0.10825605672100518	0.4441091620842124	0	0	9.523328523328523	21.17279692168359	CEACAM1
cochlea morphogenesis (GO:0090103)	1/12	0.10825605672100518	0.4441091620842124	0	0	9.523328523328523	21.17279692168359	TBX1
thyroid hormone generation (GO:0006590)	1/12	0.10825605672100518	0.4441091620842124	0	0	9.523328523328523	21.17279692168359	TG
protein auto-ADP-ribosylation (GO:0070213)	1/12	0.10825605672100518	0.4441091620842124	0	0	9.523328523328523	21.17279692168359	PARP12
response to organic cyclic compound (GO:0014070)	2/60	0.11124401858727548	0.4441091620842124	0	0	3.622890682318415	7.955973454659643	CYP1A1;TRPV1
homophilic cell adhesion via plasma membrane adhesion molecules (GO:0007156)	2/60	0.11124401858727548	0.4441091620842124	0	0	3.622890682318415	7.955973454659643	CEACAM1;PECAM1
regulation of anatomical structure morphogenesis (GO:0022603)	3/123	0.11235662576894571	0.4441091620842124	0	0	2.6323529411764706	5.754527030650841	TBX1;CEACAM1;VASH2
purine ribonucleoside triphosphate metabolic process (GO:0009205)	1/13	0.11673269661062383	0.4441091620842124	0	0	8.729276895943563	18.749339765752254	AK4
AMP metabolic process (GO:0046033)	1/13	0.11673269661062383	0.4441091620842124	0	0	8.729276895943563	18.749339765752254	AK4
carboxylic acid biosynthetic process (GO:0046394)	1/13	0.11673269661062383	0.4441091620842124	0	0	8.729276895943563	18.749339765752254	CYP2C8
cellular component maintenance (GO:0043954)	1/13	0.11673269661062383	0.4441091620842124	0	0	8.729276895943563	18.749339765752254	IGF1R
DNA deamination (GO:0045006)	1/13	0.11673269661062383	0.4441091620842124	0	0	8.729276895943563	18.749339765752254	AICDA
embryonic hemopoiesis (GO:0035162)	1/13	0.11673269661062383	0.4441091620842124	0	0	8.729276895943563	18.749339765752254	FLT3LG
positive regulation of histone deacetylation (GO:0031065)	1/13	0.11673269661062383	0.4441091620842124	0	0	8.729276895943563	18.749339765752254	SDR16C5
intracellular sterol transport (GO:0032366)	1/13	0.11673269661062383	0.4441091620842124	0	0	8.729276895943563	18.749339765752254	TSPO2
mature B cell differentiation involved in immune response (GO:0002313)	1/13	0.11673269661062383	0.4441091620842124	0	0	8.729276895943563	18.749339765752254	GPR183
positive regulation of cysteine-type endopeptidase activity (GO:2001056)	2/62	0.11743152767692883	0.4441091620842124	0	0	3.50177304964539	7.500447199302738	AIM2;TNFSF10
inorganic cation transmembrane transport (GO:0098662)	5/274	0.12067593645602633	0.4441091620842124	0	0	1.9633276399075656	4.151743995347939	SLC4A8;TRPC6;SLC30A4;TRPV1;RHCE
negative regulation of coagulation (GO:0050819)	1/14	0.12512918060539086	0.4441091620842124	0	0	8.057387057387057	16.746542799136375	CD34
aorta development (GO:0035904)	1/14	0.12512918060539086	0.4441091620842124	0	0	8.057387057387057	16.746542799136375	TBX1
calcium ion import across plasma membrane (GO:0098703)	1/14	0.12512918060539086	0.4441091620842124	0	0	8.057387057387057	16.746542799136375	TRPV1
regulation of DNA methylation-dependent heterochromatin assembly (GO:0090308)	1/14	0.12512918060539086	0.4441091620842124	0	0	8.057387057387057	16.746542799136375	AICDA
negative regulation of T cell mediated immunity (GO:0002710)	1/14	0.12512918060539086	0.4441091620842124	0	0	8.057387057387057	16.746542799136375	CEACAM1
regulation of histone deacetylation (GO:0031063)	1/14	0.12512918060539086	0.4441091620842124	0	0	8.057387057387057	16.746542799136375	SDR16C5
nucleoside phosphate biosynthetic process (GO:1901293)	1/14	0.12512918060539086	0.4441091620842124	0	0	8.057387057387057	16.746542799136375	AK4
nucleoside triphosphate metabolic process (GO:0009141)	1/14	0.12512918060539086	0.4441091620842124	0	0	8.057387057387057	16.746542799136375	AK4
pancreas development (GO:0031016)	1/14	0.12512918060539086	0.4441091620842124	0	0	8.057387057387057	16.746542799136375	PROX1
endothelial cell differentiation (GO:0045446)	1/14	0.12512918060539086	0.4441091620842124	0	0	8.057387057387057	16.746542799136375	PROX1
renal absorption (GO:0070293)	1/14	0.12512918060539086	0.4441091620842124	0	0	8.057387057387057	16.746542799136375	SGK1
positive regulation of insulin secretion involved in cellular response to glucose stimulus (GO:0035774)	1/14	0.12512918060539086	0.4441091620842124	0	0	8.057387057387057	16.746542799136375	BAIAP3
retinal metabolic process (GO:0042574)	1/14	0.12512918060539086	0.4441091620842124	0	0	8.057387057387057	16.746542799136375	SDR16C5
secretion (GO:0046903)	1/14	0.12512918060539086	0.4441091620842124	0	0	8.057387057387057	16.746542799136375	FBLN5
steroid catabolic process (GO:0006706)	1/14	0.12512918060539086	0.4441091620842124	0	0	8.057387057387057	16.746542799136375	CYP1A2
positive regulation of protein deacetylation (GO:0090312)	1/14	0.12512918060539086	0.4441091620842124	0	0	8.057387057387057	16.746542799136375	SDR16C5
positive regulation of protein-containing complex disassembly (GO:0043243)	1/14	0.12512918060539086	0.4441091620842124	0	0	8.057387057387057	16.746542799136375	IGF1R
manganese ion transport (GO:0006828)	1/14	0.12512918060539086	0.4441091620842124	0	0	8.057387057387057	16.746542799136375	TRPC6
T-helper cell differentiation (GO:0042093)	1/14	0.12512918060539086	0.4441091620842124	0	0	8.057387057387057	16.746542799136375	GPR183
thymus development (GO:0048538)	1/14	0.12512918060539086	0.4441091620842124	0	0	8.057387057387057	16.746542799136375	TBX1
regulation of cellular catabolic process (GO:0031329)	2/65	0.1268696910966691	0.4441091620842124	0	0	3.33451536643026	6.8844229981361895	LAMP3;DAPK2
regulation of epidermal growth factor receptor signaling pathway (GO:0042058)	2/67	0.13325863560383408	0.4441091620842124	0	0	3.2315875613747953	6.513146487786344	RHBDF1;CEACAM1
aflatoxin metabolic process (GO:0046222)	1/15	0.13344626264549653	0.4441091620842124	0	0	7.481481481481482	15.068125727921293	CYP1A2
regulation of aerobic respiration (GO:1903715)	1/15	0.13344626264549653	0.4441091620842124	0	0	7.481481481481482	15.068125727921293	AK4
negative regulation of leukocyte mediated cytotoxicity (GO:0001911)	1/15	0.13344626264549653	0.4441091620842124	0	0	7.481481481481482	15.068125727921293	CEACAM1
calcium ion import into cytosol (GO:1902656)	1/15	0.13344626264549653	0.4441091620842124	0	0	7.481481481481482	15.068125727921293	TRPV1
cardiac myofibril assembly (GO:0055003)	1/15	0.13344626264549653	0.4441091620842124	0	0	7.481481481481482	15.068125727921293	PROX1
regulation of clathrin-dependent endocytosis (GO:2000369)	1/15	0.13344626264549653	0.4441091620842124	0	0	7.481481481481482	15.068125727921293	AAK1
cellular response to ATP (GO:0071318)	1/15	0.13344626264549653	0.4441091620842124	0	0	7.481481481481482	15.068125727921293	TRPV1
negative regulation of single stranded viral RNA replication via double stranded DNA intermediate (GO:0045869)	1/15	0.13344626264549653	0.4441091620842124	0	0	7.481481481481482	15.068125727921293	AICDA
organic heteropentacyclic compound metabolic process (GO:1901376)	1/15	0.13344626264549653	0.4441091620842124	0	0	7.481481481481482	15.068125727921293	CYP1A2
peptidyl-tyrosine autophosphorylation (GO:0038083)	1/15	0.13344626264549653	0.4441091620842124	0	0	7.481481481481482	15.068125727921293	IGF1R
embryonic cranial skeleton morphogenesis (GO:0048701)	1/15	0.13344626264549653	0.4441091620842124	0	0	7.481481481481482	15.068125727921293	TBX1
photoreceptor cell development (GO:0042461)	1/15	0.13344626264549653	0.4441091620842124	0	0	7.481481481481482	15.068125727921293	CDHR1
phototransduction, visible light (GO:0007603)	1/15	0.13344626264549653	0.4441091620842124	0	0	7.481481481481482	15.068125727921293	CNGA1
regulation of secretion (GO:0051046)	1/15	0.13344626264549653	0.4441091620842124	0	0	7.481481481481482	15.068125727921293	SGK1
regulation of synaptic transmission, GABAergic (GO:0032228)	1/15	0.13344626264549653	0.4441091620842124	0	0	7.481481481481482	15.068125727921293	BAIAP3
response to acidic pH (GO:0010447)	1/15	0.13344626264549653	0.4441091620842124	0	0	7.481481481481482	15.068125727921293	TRPV1
GTP metabolic process (GO:0046039)	1/15	0.13344626264549653	0.4441091620842124	0	0	7.481481481481482	15.068125727921293	AK4
icosanoid biosynthetic process (GO:0046456)	1/15	0.13344626264549653	0.4441091620842124	0	0	7.481481481481482	15.068125727921293	CYP2C8
intracellular cholesterol transport (GO:0032367)	1/15	0.13344626264549653	0.4441091620842124	0	0	7.481481481481482	15.068125727921293	TSPO2
vitamin D metabolic process (GO:0042359)	1/15	0.13344626264549653	0.4441091620842124	0	0	7.481481481481482	15.068125727921293	CYP1A1
mycotoxin metabolic process (GO:0043385)	1/15	0.13344626264549653	0.4441091620842124	0	0	7.481481481481482	15.068125727921293	CYP1A2
regulation of ATP biosynthetic process (GO:2001169)	1/16	0.14168468960214753	0.44652144601888916	0	0	6.982363315696649	13.644593555126402	AK4
B cell activation involved in immune response (GO:0002312)	1/16	0.14168468960214753	0.44652144601888916	0	0	6.982363315696649	13.644593555126402	GPR183
negative regulation of histone modification (GO:0031057)	1/16	0.14168468960214753	0.44652144601888916	0	0	6.982363315696649	13.644593555126402	SDR16C5
negative regulation of natural killer cell mediated cytotoxicity (GO:0045953)	1/16	0.14168468960214753	0.44652144601888916	0	0	6.982363315696649	13.644593555126402	CEACAM1
negative regulation of platelet activation (GO:0010544)	1/16	0.14168468960214753	0.44652144601888916	0	0	6.982363315696649	13.644593555126402	CEACAM1
regulation of interleukin-1 production (GO:0032652)	1/16	0.14168468960214753	0.44652144601888916	0	0	6.982363315696649	13.644593555126402	CEACAM1
neural tube development (GO:0021915)	1/16	0.14168468960214753	0.44652144601888916	0	0	6.982363315696649	13.644593555126402	PROX1
nucleoside diphosphate metabolic process (GO:0009132)	1/16	0.14168468960214753	0.44652144601888916	0	0	6.982363315696649	13.644593555126402	AK4
dendritic cell chemotaxis (GO:0002407)	1/16	0.14168468960214753	0.44652144601888916	0	0	6.982363315696649	13.644593555126402	GPR183
odontogenesis of dentin-containing tooth (GO:0042475)	1/16	0.14168468960214753	0.44652144601888916	0	0	6.982363315696649	13.644593555126402	TBX1
regulation of oxidative phosphorylation (GO:0002082)	1/16	0.14168468960214753	0.44652144601888916	0	0	6.982363315696649	13.644593555126402	AK4
epiboly involved in wound healing (GO:0090505)	1/16	0.14168468960214753	0.44652144601888916	0	0	6.982363315696649	13.644593555126402	CEACAM1
regulation of systemic arterial blood pressure by hormone (GO:0001990)	1/16	0.14168468960214753	0.44652144601888916	0	0	6.982363315696649	13.644593555126402	AVPR2
positive regulation of vasoconstriction (GO:0045907)	1/16	0.14168468960214753	0.44652144601888916	0	0	6.982363315696649	13.644593555126402	AVPR2
kidney development (GO:0001822)	2/70	0.1429745236170088	0.44888605150698613	0	0	3.0885481852315393	6.007500548579396	KANK2;PROX1
regulation of G1/S transition of mitotic cell cycle (GO:2000045)	2/71	0.1462460145052539	0.4499881429945933	0	0	3.043632439099599	5.851276972437575	KANK2;GFI1B
regulation of cellular component organization (GO:0051128)	3/139	0.14631269291619683	0.4499881429945933	0	0	2.3207769738911606	4.460554730266548	CEACAM1;RASGRP2;SGK1
negative regulation of fatty acid metabolic process (GO:0045922)	1/17	0.14984520137409257	0.4499881429945933	0	0	6.545634920634921	12.424613344946627	CEACAM1
pharyngeal system development (GO:0060037)	1/17	0.14984520137409257	0.4499881429945933	0	0	6.545634920634921	12.424613344946627	TBX1
phosphate ion transport (GO:0006817)	1/17	0.14984520137409257	0.4499881429945933	0	0	6.545634920634921	12.424613344946627	SLC34A3
positive regulation of cyclin-dependent protein serine/threonine kinase activity (GO:0045737)	1/17	0.14984520137409257	0.4499881429945933	0	0	6.545634920634921	12.424613344946627	PROX1
positive regulation of dendrite extension (GO:1903861)	1/17	0.14984520137409257	0.4499881429945933	0	0	6.545634920634921	12.424613344946627	RIMS2
positive regulation of regulated secretory pathway (GO:1903307)	1/17	0.14984520137409257	0.4499881429945933	0	0	6.545634920634921	12.424613344946627	SLC4A8
positive regulation of synaptic transmission (GO:0050806)	2/73	0.15283471200748458	0.4499881429945933	0	0	2.957596643691939	5.555544375172335	RIMS2;BAIAP3
monocarboxylic acid metabolic process (GO:0032787)	3/143	0.15527694385888524	0.4499881429945933	0	0	2.2540106951871657	4.198196399406759	CYP2C8;CYP1A2;CYP1A1
extracellular matrix organization (GO:0030198)	5/300	0.1579149604299868	0.4499881429945933	0	0	1.787906550618415	3.299936645972572	PECAM1;TNR;COL10A1;FBLN5;COLQ
negative regulation of biosynthetic process (GO:0009890)	1/18	0.15792853095483322	0.4499881429945933	0	0	6.160286336756925	11.369502600305923	CEACAM1
base conversion or substitution editing (GO:0016553)	1/18	0.15792853095483322	0.4499881429945933	0	0	6.160286336756925	11.369502600305923	AICDA
regulation of dendrite extension (GO:1903859)	1/18	0.15792853095483322	0.4499881429945933	0	0	6.160286336756925	11.369502600305923	RIMS2
cellular response to alkaloid (GO:0071312)	1/18	0.15792853095483322	0.4499881429945933	0	0	6.160286336756925	11.369502600305923	TRPV1
cellular response to pH (GO:0071467)	1/18	0.15792853095483322	0.4499881429945933	0	0	6.160286336756925	11.369502600305923	TRPV1
dendritic cell migration (GO:0036336)	1/18	0.15792853095483322	0.4499881429945933	0	0	6.160286336756925	11.369502600305923	GPR183
regulation of platelet aggregation (GO:0090330)	1/18	0.15792853095483322	0.4499881429945933	0	0	6.160286336756925	11.369502600305923	CEACAM1
endothelial cell proliferation (GO:0001935)	1/18	0.15792853095483322	0.4499881429945933	0	0	6.160286336756925	11.369502600305923	CD34
regulation of protein-containing complex disassembly (GO:0043244)	1/18	0.15792853095483322	0.4499881429945933	0	0	6.160286336756925	11.369502600305923	IGF1R
regulation of single stranded viral RNA replication via double stranded DNA intermediate (GO:0045091)	1/18	0.15792853095483322	0.4499881429945933	0	0	6.160286336756925	11.369502600305923	AICDA
regulation of transforming growth factor beta production (GO:0071634)	1/18	0.15792853095483322	0.4499881429945933	0	0	6.160286336756925	11.369502600305923	CD34
positive regulation of excitatory postsynaptic potential (GO:2000463)	1/18	0.15792853095483322	0.4499881429945933	0	0	6.160286336756925	11.369502600305923	RIMS2
response to interferon-alpha (GO:0035455)	1/18	0.15792853095483322	0.4499881429945933	0	0	6.160286336756925	11.369502600305923	LAMP3
positive regulation of nervous system process (GO:0031646)	1/18	0.15792853095483322	0.4499881429945933	0	0	6.160286336756925	11.369502600305923	RIMS2
T cell migration (GO:0072678)	1/18	0.15792853095483322	0.4499881429945933	0	0	6.160286336756925	11.369502600305923	GPR183
mitochondrial fission (GO:0000266)	1/18	0.15792853095483322	0.4499881429945933	0	0	6.160286336756925	11.369502600305923	DNM1
cardiac atrium morphogenesis (GO:0003209)	1/19	0.16593540448160402	0.4563065667455941	0	0	5.817754262198707	10.449598273643865	PROX1
regulation of epithelial cell differentiation (GO:0030856)	1/19	0.16593540448160402	0.4563065667455941	0	0	5.817754262198707	10.449598273643865	CEACAM1
negative regulation of T cell receptor signaling pathway (GO:0050860)	1/19	0.16593540448160402	0.4563065667455941	0	0	5.817754262198707	10.449598273643865	CEACAM1
detection of mechanical stimulus (GO:0050982)	1/19	0.16593540448160402	0.4563065667455941	0	0	5.817754262198707	10.449598273643865	PKDREJ
establishment or maintenance of apical/basal cell polarity (GO:0035088)	1/19	0.16593540448160402	0.4563065667455941	0	0	5.817754262198707	10.449598273643865	MTCL1
response to ATP (GO:0033198)	1/19	0.16593540448160402	0.4563065667455941	0	0	5.817754262198707	10.449598273643865	TRPV1
positive regulation of neutrophil chemotaxis (GO:0090023)	1/19	0.16593540448160402	0.4563065667455941	0	0	5.817754262198707	10.449598273643865	DAPK2
long-term memory (GO:0007616)	1/19	0.16593540448160402	0.4563065667455941	0	0	5.817754262198707	10.449598273643865	SGK1
synaptic transmission, cholinergic (GO:0007271)	1/19	0.16593540448160402	0.4563065667455941	0	0	5.817754262198707	10.449598273643865	COLQ
neutrophil migration (GO:1990266)	2/77	0.16617895399509017	0.4563065667455941	0	0	2.799290780141844	5.023859268675707	JAML;PECAM1
positive regulation of endothelial cell proliferation (GO:0001938)	2/77	0.16617895399509017	0.4563065667455941	0	0	2.799290780141844	5.023859268675707	VASH2;PROX1
adaptive immune response based on somatic recombination of immune receptors built from immunoglobulin superfamily domains (GO:0002460)	1/20	0.17386654125785447	0.46513492709496757	0	0	5.511278195488722	9.641800864787072	BACH2
purine ribonucleoside monophosphate metabolic process (GO:0009167)	1/20	0.17386654125785447	0.46513492709496757	0	0	5.511278195488722	9.641800864787072	AK4
cellular response to interferon-beta (GO:0035458)	1/20	0.17386654125785447	0.46513492709496757	0	0	5.511278195488722	9.641800864787072	AIM2
regulation of tissue remodeling (GO:0034103)	1/20	0.17386654125785447	0.46513492709496757	0	0	5.511278195488722	9.641800864787072	CEACAM1
positive regulation of cyclin-dependent protein kinase activity (GO:1904031)	1/20	0.17386654125785447	0.46513492709496757	0	0	5.511278195488722	9.641800864787072	PROX1
hepaticobiliary system development (GO:0061008)	1/20	0.17386654125785447	0.46513492709496757	0	0	5.511278195488722	9.641800864787072	PROX1
insulin secretion (GO:0030073)	1/20	0.17386654125785447	0.46513492709496757	0	0	5.511278195488722	9.641800864787072	RIMS2
mesoderm development (GO:0007498)	1/20	0.17386654125785447	0.46513492709496757	0	0	5.511278195488722	9.641800864787072	TBX1
extrinsic apoptotic signaling pathway in absence of ligand (GO:0097192)	1/21	0.18172265394647671	0.4815071595014924	0	0	5.235449735449736	8.927874393929214	BCL2L2
regulation of transposition (GO:0010528)	1/21	0.18172265394647671	0.4815071595014924	0	0	5.235449735449736	8.927874393929214	AICDA
zinc ion transport (GO:0006829)	1/21	0.18172265394647671	0.4815071595014924	0	0	5.235449735449736	8.927874393929214	SLC30A4
amino acid import (GO:0043090)	1/22	0.1895044484736197	0.4851313880924664	0	0	4.985890652557319	8.293245218503335	TSPO2
negative regulation of interleukin-2 production (GO:0032703)	1/22	0.1895044484736197	0.4851313880924664	0	0	4.985890652557319	8.293245218503335	CD34
negative regulation of lipid biosynthetic process (GO:0051055)	1/22	0.1895044484736197	0.4851313880924664	0	0	4.985890652557319	8.293245218503335	CEACAM1
osteoclast differentiation (GO:0030316)	1/22	0.1895044484736197	0.4851313880924664	0	0	4.985890652557319	8.293245218503335	GPR183
regulation of viral release from host cell (GO:1902186)	1/22	0.1895044484736197	0.4851313880924664	0	0	4.985890652557319	8.293245218503335	VPS37B
positive regulation of granulocyte chemotaxis (GO:0071624)	1/22	0.1895044484736197	0.4851313880924664	0	0	4.985890652557319	8.293245218503335	DAPK2
positive regulation of neural precursor cell proliferation (GO:2000179)	1/22	0.1895044484736197	0.4851313880924664	0	0	4.985890652557319	8.293245218503335	PROX1
positive regulation of neutrophil migration (GO:1902624)	1/22	0.1895044484736197	0.4851313880924664	0	0	4.985890652557319	8.293245218503335	DAPK2
lipid droplet organization (GO:0034389)	1/22	0.1895044484736197	0.4851313880924664	0	0	4.985890652557319	8.293245218503335	TSPO2
ubiquitin-dependent protein catabolic process via the multivesicular body sorting pathway (GO:0043162)	1/22	0.1895044484736197	0.4851313880924664	0	0	4.985890652557319	8.293245218503335	VPS37B
zinc ion transmembrane transport (GO:0071577)	1/22	0.1895044484736197	0.4851313880924664	0	0	4.985890652557319	8.293245218503335	SLC30A4
protein autophosphorylation (GO:0046777)	3/159	0.1926949278812971	0.49178582821239014	0	0	2.021184697655286	3.328177769834447	DAPK2;AAK1;IGF1R
B cell activation (GO:0042113)	2/85	0.19341442058626485	0.4918245748561543	0	0	2.5284542425019225	4.15404838597601	GPR183;AICDA
regulation of neuron death (GO:1901214)	2/86	0.1968602956058781	0.4918245748561543	0	0	2.49822695035461	4.06027073457316	PM20D1;CD34
artery development (GO:0060840)	1/23	0.19721262416229474	0.4918245748561543	0	0	4.759018759018759	7.726137613762472	TBX1
regulation of cysteine-type endopeptidase activity (GO:2000116)	1/23	0.19721262416229474	0.4918245748561543	0	0	4.759018759018759	7.726137613762472	AIM2
nucleotide metabolic process (GO:0009117)	1/23	0.19721262416229474	0.4918245748561543	0	0	4.759018759018759	7.726137613762472	AK4
regulation of neural precursor cell proliferation (GO:2000177)	1/23	0.19721262416229474	0.4918245748561543	0	0	4.759018759018759	7.726137613762472	PROX1
ear morphogenesis (GO:0042471)	1/23	0.19721262416229474	0.4918245748561543	0	0	4.759018759018759	7.726137613762472	TBX1
calcium ion transmembrane transport (GO:0070588)	2/87	0.20031379653629422	0.4918245748561543	0	0	2.4687108886107634	3.9693665697856346	TRPC6;TRPV1
sensory perception of mechanical stimulus (GO:0050954)	2/88	0.2037744706601938	0.4918245748561543	0	0	2.4398812469074715	3.881220190257666	TBX1;GSDME
amino acid import across plasma membrane (GO:0089718)	1/24	0.2048478738455457	0.4918245748561543	0	0	4.551874856222683	7.216941387652655	TSPO2
negative regulation of lipid metabolic process (GO:0045833)	1/24	0.2048478738455457	0.4918245748561543	0	0	4.551874856222683	7.216941387652655	CEACAM1
extracellular matrix assembly (GO:0085029)	1/24	0.2048478738455457	0.4918245748561543	0	0	4.551874856222683	7.216941387652655	FBLN5
inner ear morphogenesis (GO:0042472)	1/24	0.2048478738455457	0.4918245748561543	0	0	4.551874856222683	7.216941387652655	TBX1
leukotriene metabolic process (GO:0006691)	1/24	0.2048478738455457	0.4918245748561543	0	0	4.551874856222683	7.216941387652655	DPEP2
lymphocyte activation involved in immune response (GO:0002285)	1/24	0.2048478738455457	0.4918245748561543	0	0	4.551874856222683	7.216941387652655	GPR183
positive regulation of protein targeting to membrane (GO:0090314)	1/24	0.2048478738455457	0.4918245748561543	0	0	4.551874856222683	7.216941387652655	MTCL1
positive regulation of viral life cycle (GO:1903902)	1/24	0.2048478738455457	0.4918245748561543	0	0	4.551874856222683	7.216941387652655	VPS37B
wound healing, spreading of cells (GO:0044319)	1/24	0.2048478738455457	0.4918245748561543	0	0	4.551874856222683	7.216941387652655	CEACAM1
regulation of cysteine-type endopeptidase activity involved in apoptotic process (GO:0043281)	2/89	0.2072418729929034	0.4918245748561543	0	0	2.4117143555881633	3.7957217358646846	LAMP3;TNFSF10
regulation of endothelial cell migration (GO:0010594)	2/89	0.2072418729929034	0.4918245748561543	0	0	2.4117143555881633	3.7957217358646846	CEACAM1;PROX1
adenylate cyclase-modulating G protein-coupled receptor signaling pathway (GO:0007188)	3/165	0.20727126246815653	0.4918245748561543	0	0	1.9457318280847693	3.0620505120047703	CNR1;AVPR2;S1PR4
negative regulation of antigen receptor-mediated signaling pathway (GO:0050858)	1/25	0.21241088381666473	0.4918245748561543	0	0	4.3619929453262785	6.757742321163003	CEACAM1
cAMP-mediated signaling (GO:0019933)	1/25	0.21241088381666473	0.4918245748561543	0	0	4.3619929453262785	6.757742321163003	RIMS2
cellular response to hexose stimulus (GO:0071331)	1/25	0.21241088381666473	0.4918245748561543	0	0	4.3619929453262785	6.757742321163003	IGF1R
outflow tract septum morphogenesis (GO:0003148)	1/25	0.21241088381666473	0.4918245748561543	0	0	4.3619929453262785	6.757742321163003	TBX1
regulation of neutrophil chemotaxis (GO:0090022)	1/25	0.21241088381666473	0.4918245748561543	0	0	4.3619929453262785	6.757742321163003	DAPK2
regulation of proteolysis involved in cellular protein catabolic process (GO:1903050)	1/25	0.21241088381666473	0.4918245748561543	0	0	4.3619929453262785	6.757742321163003	RHBDF1
regulation of rhodopsin mediated signaling pathway (GO:0022400)	1/25	0.21241088381666473	0.4918245748561543	0	0	4.3619929453262785	6.757742321163003	CNGA1
fat-soluble vitamin metabolic process (GO:0006775)	1/25	0.21241088381666473	0.4918245748561543	0	0	4.3619929453262785	6.757742321163003	CYP1A1
ventricular cardiac muscle tissue development (GO:0003229)	1/25	0.21241088381666473	0.4918245748561543	0	0	4.3619929453262785	6.757742321163003	PROX1
sensory perception of sound (GO:0007605)	2/91	0.21419512114564052	0.4918245748561543	0	0	2.3572794644991633	3.632256254229253	TBX1;GSDME
positive regulation of transport (GO:0051050)	2/91	0.21419512114564052	0.4918245748561543	0	0	2.3572794644991633	3.632256254229253	SGK1;SIRPB1
negative regulation of mitotic cell cycle phase transition (GO:1901991)	2/92	0.21768011531662285	0.4918245748561543	0	0	2.33096926713948	3.5540956349592734	KANK2;GFI1B
regulation of endothelial cell proliferation (GO:0001936)	2/92	0.21768011531662285	0.4918245748561543	0	0	2.33096926713948	3.5540956349592734	VASH2;PROX1
cell-cell adhesion via plasma-membrane adhesion molecules (GO:0098742)	3/170	0.21960325054490867	0.4918245748561543	0	0	1.8869960613532293	2.8605591612454497	CEACAM1;JAML;PECAM1
negative regulation of protein transport (GO:0051224)	1/26	0.21990233395010747	0.4918245748561543	0	0	4.1873015873015875	6.341968767345962	RHBDF1
negative regulation of proteolysis involved in cellular protein catabolic process (GO:1903051)	1/26	0.21990233395010747	0.4918245748561543	0	0	4.1873015873015875	6.341968767345962	LAMP3
cellular response to drug (GO:0035690)	1/26	0.21990233395010747	0.4918245748561543	0	0	4.1873015873015875	6.341968767345962	AIM2
negative regulation of transposition (GO:0010529)	1/26	0.21990233395010747	0.4918245748561543	0	0	4.1873015873015875	6.341968767345962	AICDA
chaperone cofactor-dependent protein refolding (GO:0051085)	1/26	0.21990233395010747	0.4918245748561543	0	0	4.1873015873015875	6.341968767345962	DNAJB13
organelle fission (GO:0048285)	1/26	0.21990233395010747	0.4918245748561543	0	0	4.1873015873015875	6.341968767345962	DNM1
endothelial cell development (GO:0001885)	1/26	0.21990233395010747	0.4918245748561543	0	0	4.1873015873015875	6.341968767345962	PECAM1
regulation of viral life cycle (GO:1903900)	1/26	0.21990233395010747	0.4918245748561543	0	0	4.1873015873015875	6.341968767345962	LAMP3
positive regulation of ion transmembrane transporter activity (GO:0032414)	1/26	0.21990233395010747	0.4918245748561543	0	0	4.1873015873015875	6.341968767345962	TRPC6
retinoic acid metabolic process (GO:0042573)	1/26	0.21990233395010747	0.4918245748561543	0	0	4.1873015873015875	6.341968767345962	CYP2C8
lamellipodium assembly (GO:0030032)	1/26	0.21990233395010747	0.4918245748561543	0	0	4.1873015873015875	6.341968767345962	ABLIM1
hemopoiesis (GO:0030097)	2/94	0.22466477029971726	0.49641115744854514	0	0	2.2800647548566144	3.404469334921802	FLT3LG;CD34
regulation of blood coagulation (GO:0030193)	1/27	0.22732289782199003	0.49641115744854514	0	0	4.026048026048026	5.964122383673828	CD34
calcium-ion regulated exocytosis (GO:0017156)	1/27	0.22732289782199003	0.49641115744854514	0	0	4.026048026048026	5.964122383673828	RIMS2
nucleobase-containing small molecule interconversion (GO:0015949)	1/27	0.22732289782199003	0.49641115744854514	0	0	4.026048026048026	5.964122383673828	AK4
dendritic spine organization (GO:0097061)	1/27	0.22732289782199003	0.49641115744854514	0	0	4.026048026048026	5.964122383673828	IGF1R
peptide hormone secretion (GO:0030072)	1/27	0.22732289782199003	0.49641115744854514	0	0	4.026048026048026	5.964122383673828	RIMS2
regulation of vasculature development (GO:1901342)	1/27	0.22732289782199003	0.49641115744854514	0	0	4.026048026048026	5.964122383673828	VASH2
positive regulation of striated muscle cell differentiation (GO:0051155)	1/27	0.22732289782199003	0.49641115744854514	0	0	4.026048026048026	5.964122383673828	PROX1
modulation of excitatory postsynaptic potential (GO:0098815)	1/27	0.22732289782199003	0.49641115744854514	0	0	4.026048026048026	5.964122383673828	RIMS2
cation transport (GO:0006812)	3/174	0.22957523577295844	0.49705124048923965	0	0	1.8424805328830096	2.7112552052704424	SLC34A3;TRPC6;SGK1
bile acid and bile salt transport (GO:0015721)	1/28	0.23467324260730288	0.49705124048923965	0	0	3.876739173035469	5.6195706466996675	CEACAM1
regulation of insulin secretion involved in cellular response to glucose stimulus (GO:0061178)	1/28	0.23467324260730288	0.49705124048923965	0	0	3.876739173035469	5.6195706466996675	BAIAP3
regulation of multicellular organismal development (GO:2000026)	1/28	0.23467324260730288	0.49705124048923965	0	0	3.876739173035469	5.6195706466996675	GFI1B
regulation of protein transport (GO:0051223)	1/28	0.23467324260730288	0.49705124048923965	0	0	3.876739173035469	5.6195706466996675	RHBDF1
positive regulation of cell communication (GO:0010647)	1/28	0.23467324260730288	0.49705124048923965	0	0	3.876739173035469	5.6195706466996675	RIMS2
positive regulation of defense response to virus by host (GO:0002230)	1/28	0.23467324260730288	0.49705124048923965	0	0	3.876739173035469	5.6195706466996675	AIM2
response to interferon-beta (GO:0035456)	1/28	0.23467324260730288	0.49705124048923965	0	0	3.876739173035469	5.6195706466996675	AIM2
leukocyte cell-cell adhesion (GO:0007159)	1/28	0.23467324260730288	0.49705124048923965	0	0	3.876739173035469	5.6195706466996675	PECAM1
ventricular septum morphogenesis (GO:0060412)	1/28	0.23467324260730288	0.49705124048923965	0	0	3.876739173035469	5.6195706466996675	PROX1
protein localization to cell surface (GO:0034394)	1/28	0.23467324260730288	0.49705124048923965	0	0	3.876739173035469	5.6195706466996675	FBLN5
negative regulation of neuron death (GO:1901215)	2/98	0.23868159119446483	0.49705124048923965	0	0	2.184618794326241	3.1297392155810986	PM20D1;CD34
negative regulation of myeloid leukocyte differentiation (GO:0002762)	1/29	0.24195402932468996	0.49705124048923965	0	0	3.738095238095238	5.3043852994563405	CEACAM1
regulation of fatty acid biosynthetic process (GO:0042304)	1/29	0.24195402932468996	0.49705124048923965	0	0	3.738095238095238	5.3043852994563405	CEACAM1
negative regulation of wound healing (GO:0061045)	1/29	0.24195402932468996	0.49705124048923965	0	0	3.738095238095238	5.3043852994563405	CD34
determination of bilateral symmetry (GO:0009855)	1/29	0.24195402932468996	0.49705124048923965	0	0	3.738095238095238	5.3043852994563405	TBX1
regulation of protein targeting to membrane (GO:0090313)	1/29	0.24195402932468996	0.49705124048923965	0	0	3.738095238095238	5.3043852994563405	MTCL1
establishment of endothelial barrier (GO:0061028)	1/29	0.24195402932468996	0.49705124048923965	0	0	3.738095238095238	5.3043852994563405	PECAM1
regulation of T cell mediated cytotoxicity (GO:0001914)	1/29	0.24195402932468996	0.49705124048923965	0	0	3.738095238095238	5.3043852994563405	CEACAM1
positive regulation of extrinsic apoptotic signaling pathway (GO:2001238)	1/29	0.24195402932468996	0.49705124048923965	0	0	3.738095238095238	5.3043852994563405	TNFSF10
response to zinc ion (GO:0010043)	1/29	0.24195402932468996	0.49705124048923965	0	0	3.738095238095238	5.3043852994563405	SLC30A4
lamellipodium organization (GO:0097581)	1/29	0.24195402932468996	0.49705124048923965	0	0	3.738095238095238	5.3043852994563405	ABLIM1
lipid catabolic process (GO:0016042)	1/29	0.24195402932468996	0.49705124048923965	0	0	3.738095238095238	5.3043852994563405	CYP1A2
protein ADP-ribosylation (GO:0006471)	1/29	0.24195402932468996	0.49705124048923965	0	0	3.738095238095238	5.3043852994563405	PARP12
cell-matrix adhesion (GO:0007160)	2/100	0.2457076347065951	0.49844755832549076	0	0	2.139817629179331	3.00347568499149	CD34;FBLN5
artery morphogenesis (GO:0048844)	1/30	0.2491659126918166	0.49844755832549076	0	0	3.60901295384054	5.0152153658758865	TBX1
negative regulation of interleukin-1 production (GO:0032692)	1/30	0.2491659126918166	0.49844755832549076	0	0	3.60901295384054	5.0152153658758865	CEACAM1
positive regulation of B cell proliferation (GO:0030890)	1/30	0.2491659126918166	0.49844755832549076	0	0	3.60901295384054	5.0152153658758865	GPR183
positive regulation of endopeptidase activity (GO:0010950)	1/30	0.2491659126918166	0.49844755832549076	0	0	3.60901295384054	5.0152153658758865	AIM2
regulation of vasoconstriction (GO:0019229)	1/30	0.2491659126918166	0.49844755832549076	0	0	3.60901295384054	5.0152153658758865	AVPR2
respiratory tube development (GO:0030323)	1/30	0.2491659126918166	0.49844755832549076	0	0	3.60901295384054	5.0152153658758865	PROX1
maintenance of blood-brain barrier (GO:0035633)	1/30	0.2491659126918166	0.49844755832549076	0	0	3.60901295384054	5.0152153658758865	PECAM1
mRNA splice site selection (GO:0006376)	1/30	0.2491659126918166	0.49844755832549076	0	0	3.60901295384054	5.0152153658758865	CELF6
multivesicular body assembly (GO:0036258)	1/30	0.2491659126918166	0.49844755832549076	0	0	3.60901295384054	5.0152153658758865	VPS37B
epithelial cell differentiation (GO:0030855)	2/101	0.24922377916274538	0.49844755832549076	0	0	2.1180958521384055	2.9428910073964882	TBX1;PROX1
positive regulation of vasculature development (GO:1904018)	2/102	0.2527415333861539	0.5017636199732979	0	0	2.0968085106382977	2.883925095288857	VASH2;CD34
'de novo' posttranslational protein folding (GO:0051084)	1/31	0.25630954145270624	0.5017636199732979	0	0	3.488536155202822	4.74918643748375	DNAJB13
aminoglycan catabolic process (GO:0006026)	1/31	0.25630954145270624	0.5017636199732979	0	0	3.488536155202822	4.74918643748375	CHIT1
regulation of cellular pH (GO:0030641)	1/31	0.25630954145270624	0.5017636199732979	0	0	3.488536155202822	4.74918643748375	SLC4A8
cellular nitrogen compound biosynthetic process (GO:0044271)	1/31	0.25630954145270624	0.5017636199732979	0	0	3.488536155202822	4.74918643748375	PM20D1
embryonic skeletal system morphogenesis (GO:0048704)	1/31	0.25630954145270624	0.5017636199732979	0	0	3.488536155202822	4.74918643748375	TBX1
renal water homeostasis (GO:0003091)	1/31	0.25630954145270624	0.5017636199732979	0	0	3.488536155202822	4.74918643748375	AVPR2
positive regulation of leukocyte cell-cell adhesion (GO:1903039)	1/31	0.25630954145270624	0.5017636199732979	0	0	3.488536155202822	4.74918643748375	SIRPB1
multivesicular body organization (GO:0036257)	1/31	0.25630954145270624	0.5017636199732979	0	0	3.488536155202822	4.74918643748375	VPS37B
activation of phospholipase C activity (GO:0007202)	1/32	0.2633855581562848	0.505366077753082	0	0	3.375832053251408	4.503820151584946	S1PR4
negative regulation of intracellular steroid hormone receptor signaling pathway (GO:0033144)	1/32	0.2633855581562848	0.505366077753082	0	0	3.375832053251408	4.503820151584946	KANK2
regulation of chemotaxis (GO:0050920)	1/32	0.2633855581562848	0.505366077753082	0	0	3.375832053251408	4.503820151584946	GPR183
cardiac muscle tissue morphogenesis (GO:0055008)	1/32	0.2633855581562848	0.505366077753082	0	0	3.375832053251408	4.503820151584946	PROX1
cellular response to glucose stimulus (GO:0071333)	1/32	0.2633855581562848	0.505366077753082	0	0	3.375832053251408	4.503820151584946	IGF1R
regulation of intracellular estrogen receptor signaling pathway (GO:0033146)	1/32	0.2633855581562848	0.505366077753082	0	0	3.375832053251408	4.503820151584946	KANK2
positive regulation of interleukin-10 production (GO:0032733)	1/32	0.2633855581562848	0.505366077753082	0	0	3.375832053251408	4.503820151584946	CD34
liver development (GO:0001889)	1/32	0.2633855581562848	0.505366077753082	0	0	3.375832053251408	4.503820151584946	PROX1
positive regulation of MAPK cascade (GO:0043410)	4/274	0.2636164395971606	0.505366077753082	0	0	1.556352050975707	2.0750221107347167	TBX1;GPR183;IGF1R;GSDME
regulation of phosphatidylinositol 3-kinase signaling (GO:0014066)	2/106	0.26682182361935797	0.5103350741409329	0	0	2.0157528641571196	2.6631606184618692	CEACAM1;IGF1R
regulation of histone acetylation (GO:0035065)	1/33	0.2703945993341525	0.5124562793758881	0	0	3.2701719576719577	4.276969307578938	SDR16C5
phosphatidylcholine biosynthetic process (GO:0006656)	1/33	0.2703945993341525	0.5124562793758881	0	0	3.2701719576719577	4.276969307578938	SLC44A5
regulation of sprouting angiogenesis (GO:1903670)	1/33	0.2703945993341525	0.5124562793758881	0	0	3.2701719576719577	4.276969307578938	CEACAM1
positive regulation of histone modification (GO:0031058)	1/33	0.2703945993341525	0.5124562793758881	0	0	3.2701719576719577	4.276969307578938	SDR16C5
negative regulation of extrinsic apoptotic signaling pathway via death domain receptors (GO:1902042)	1/34	0.2773372956282935	0.515177067739521	0	0	3.1709155042488377	4.066765215475286	TNFSF10
axoneme assembly (GO:0035082)	1/34	0.2773372956282935	0.515177067739521	0	0	3.1709155042488377	4.066765215475286	DNAJB13
central nervous system neuron differentiation (GO:0021953)	1/34	0.2773372956282935	0.515177067739521	0	0	3.1709155042488377	4.066765215475286	PROX1
phosphatidylinositol 3-kinase signaling (GO:0014065)	1/34	0.2773372956282935	0.515177067739521	0	0	3.1709155042488377	4.066765215475286	IGF1R
positive regulation of interleukin-12 production (GO:0032735)	1/34	0.2773372956282935	0.515177067739521	0	0	3.1709155042488377	4.066765215475286	LTB
ventricular cardiac muscle tissue morphogenesis (GO:0055010)	1/34	0.2773372956282935	0.515177067739521	0	0	3.1709155042488377	4.066765215475286	PROX1
cellular response to tumor necrosis factor (GO:0071356)	3/194	0.2804920262318853	0.515177067739521	0	0	1.6478707618221016	2.094789760492467	AIM2;LTB;GSDME
regulation of programmed cell death (GO:0043067)	3/194	0.2804920262318853	0.515177067739521	0	0	1.6478707618221016	2.094789760492467	KANK2;DAPK2;SGK1
response to tumor necrosis factor (GO:0034612)	2/110	0.28090131746984387	0.515177067739521	0	0	1.94070133963751	2.4642091254410747	AFF3;GSDME
bicarbonate transport (GO:0015701)	1/35	0.28421427174572134	0.515177067739521	0	0	3.07749766573296	3.871574686051988	SLC4A8
cellular response to amyloid-beta (GO:1904646)	1/35	0.28421427174572134	0.515177067739521	0	0	3.07749766573296	3.871574686051988	IGF1R
cellular response to virus (GO:0098586)	1/35	0.28421427174572134	0.515177067739521	0	0	3.07749766573296	3.871574686051988	GSDME
regulation of lipid biosynthetic process (GO:0046890)	1/35	0.28421427174572134	0.515177067739521	0	0	3.07749766573296	3.871574686051988	CEACAM1
regulation of regulated secretory pathway (GO:1903305)	1/35	0.28421427174572134	0.515177067739521	0	0	3.07749766573296	3.871574686051988	RIMS2
regulation of T cell receptor signaling pathway (GO:0050856)	1/35	0.28421427174572134	0.515177067739521	0	0	3.07749766573296	3.871574686051988	CEACAM1
regulation of trans-synaptic signaling (GO:0099177)	1/35	0.28421427174572134	0.515177067739521	0	0	3.07749766573296	3.871574686051988	SLC4A8
respiratory system development (GO:0060541)	1/35	0.28421427174572134	0.515177067739521	0	0	3.07749766573296	3.871574686051988	PROX1
positive regulation of lymphocyte activation (GO:0051251)	1/35	0.28421427174572134	0.515177067739521	0	0	3.07749766573296	3.871574686051988	SIRPB1
lung development (GO:0030324)	1/35	0.28421427174572134	0.515177067739521	0	0	3.07749766573296	3.871574686051988	PROX1
muscle cell differentiation (GO:0042692)	1/35	0.28421427174572134	0.515177067739521	0	0	3.07749766573296	3.871574686051988	TBX1
positive regulation of programmed cell death (GO:0043068)	4/286	0.28888440996231185	0.5184876957243011	0	0	1.4892091817280562	1.8491936865498544	HRK;DAPK2;PIP5KL1;TNFSF10
activation of adenylate cyclase activity (GO:0007190)	1/36	0.29102614651832764	0.5184876957243011	0	0	2.9894179894179893	3.689964673950868	AVPR2
regulation of defense response to virus by host (GO:0050691)	1/36	0.29102614651832764	0.5184876957243011	0	0	2.9894179894179893	3.689964673950868	AIM2
cellular response to heat (GO:0034605)	1/36	0.29102614651832764	0.5184876957243011	0	0	2.9894179894179893	3.689964673950868	TRPV1
cyclic-nucleotide-mediated signaling (GO:0019935)	1/36	0.29102614651832764	0.5184876957243011	0	0	2.9894179894179893	3.689964673950868	RIMS2
embryonic limb morphogenesis (GO:0030326)	1/36	0.29102614651832764	0.5184876957243011	0	0	2.9894179894179893	3.689964673950868	AFF3
membrane fusion (GO:0061025)	1/36	0.29102614651832764	0.5184876957243011	0	0	2.9894179894179893	3.689964673950868	DNM1
transition metal ion transport (GO:0000041)	1/36	0.29102614651832764	0.5184876957243011	0	0	2.9894179894179893	3.689964673950868	TRPC6
negative regulation of cellular process (GO:0048523)	7/566	0.2928557330718466	0.5206324143499494	0	0	1.3173113581043432	1.6177573698066379	KANK2;TBX1;AVPR2;PROX1;CD34;AICDA;GSDME
positive regulation of cellular component organization (GO:0051130)	2/114	0.2949604103840073	0.5232559945404991	0	0	1.8710106382978724	2.284343332668912	HRK;IGF1R
regulation of macromolecule metabolic process (GO:0060255)	3/200	0.295995537622568	0.523779237730386	0	0	1.5971931919976112	1.9444404019364787	PROX1;AFF3;AFF1
neural crest cell migration (GO:0001755)	1/37	0.2977735329885488	0.523779237730386	0	0	2.9062316284538507	3.52067304167275	TBX1
regulation of intracellular pH (GO:0051453)	1/37	0.2977735329885488	0.523779237730386	0	0	2.9062316284538507	3.52067304167275	SLC4A8
positive regulation of calcium ion transport (GO:0051928)	1/37	0.2977735329885488	0.523779237730386	0	0	2.9062316284538507	3.52067304167275	TRPC6
calcium ion transport (GO:0006816)	2/115	0.29846983824950407	0.5238964249442772	0	0	1.854358877800791	2.242080091792613	TRPC6;TRPV1
positive regulation of angiogenesis (GO:0045766)	2/116	0.30197658016364426	0.524447735040444	0	0	1.837999253452781	2.2008309917366433	VASH2;CD34
tumor necrosis factor-mediated signaling pathway (GO:0033209)	2/116	0.30197658016364426	0.524447735040444	0	0	1.837999253452781	2.2008309917366433	AIM2;LTB
regulation of cell population proliferation (GO:0042127)	9/764	0.302618410499387	0.524447735040444	0	0	1.254948593172588	1.500018265549336	KANK2;TBX1;TFAP2E;AVPR2;FLT3LG;PROX1;SGK1;IGF1R;GSDME
regulation of angiogenesis (GO:0045765)	3/203	0.30376870493219577	0.524447735040444	0	0	1.5729946524064171	1.874205363254707	CEACAM1;VASH2;CD34
regulation of apoptotic signaling pathway (GO:2001233)	1/38	0.30445703849102695	0.524447735040444	0	0	2.8275418275418276	3.3625842512184754	DAPK2
negative regulation of proteasomal protein catabolic process (GO:1901799)	1/38	0.30445703849102695	0.524447735040444	0	0	2.8275418275418276	3.3625842512184754	LAMP3
synaptic vesicle endocytosis (GO:0048488)	1/38	0.30445703849102695	0.524447735040444	0	0	2.8275418275418276	3.3625842512184754	DNM1
positive regulation of signaling (GO:0023056)	1/38	0.30445703849102695	0.524447735040444	0	0	2.8275418275418276	3.3625842512184754	RIMS2
ventricular septum development (GO:0003281)	1/38	0.30445703849102695	0.524447735040444	0	0	2.8275418275418276	3.3625842512184754	PROX1
adenylate cyclase-activating G protein-coupled receptor signaling pathway (GO:0007189)	2/118	0.30898095286023436	0.5303612381007472	0	0	1.8061261922230374	2.1212512249478017	CNR1;S1PR4
negative regulation of protein secretion (GO:0050709)	1/39	0.311077264655246	0.5303612381007472	0	0	2.752993595098858	3.2147090479778413	RHBDF1
regulation of ion transmembrane transporter activity (GO:0032412)	1/39	0.311077264655246	0.5303612381007472	0	0	2.752993595098858	3.2147090479778413	TRPC6
odontogenesis (GO:0042476)	1/39	0.311077264655246	0.5303612381007472	0	0	2.752993595098858	3.2147090479778413	TBX1
regulation of receptor-mediated endocytosis (GO:0048259)	1/39	0.311077264655246	0.5303612381007472	0	0	2.752993595098858	3.2147090479778413	AAK1
negative regulation of blood coagulation (GO:0030195)	1/40	0.3176348074132269	0.532806773725413	0	0	2.6822683489350156	3.076167396789877	CD34
carboxylic acid metabolic process (GO:0019752)	1/40	0.3176348074132269	0.532806773725413	0	0	2.6822683489350156	3.076167396789877	CYP1A2
nucleocytoplasmic transport (GO:0006913)	1/40	0.3176348074132269	0.532806773725413	0	0	2.6822683489350156	3.076167396789877	BACH2
organic hydroxy compound transport (GO:0015850)	1/40	0.3176348074132269	0.532806773725413	0	0	2.6822683489350156	3.076167396789877	CEACAM1
regulation of nitric oxide biosynthetic process (GO:0045428)	1/40	0.3176348074132269	0.532806773725413	0	0	2.6822683489350156	3.076167396789877	CD34
response to organonitrogen compound (GO:0010243)	1/40	0.3176348074132269	0.532806773725413	0	0	2.6822683489350156	3.076167396789877	TRPV1
positive regulation of intrinsic apoptotic signaling pathway (GO:2001244)	1/40	0.3176348074132269	0.532806773725413	0	0	2.6822683489350156	3.076167396789877	GSDME
synaptic vesicle exocytosis (GO:0016079)	1/40	0.3176348074132269	0.532806773725413	0	0	2.6822683489350156	3.076167396789877	RIMS2
regulation of mitochondrial membrane potential (GO:0051881)	1/41	0.32413025719988475	0.5393527479806082	0	0	2.615079365079365	2.9461740812370762	PIP5KL1
endosome organization (GO:0007032)	1/41	0.32413025719988475	0.5393527479806082	0	0	2.615079365079365	2.9461740812370762	DNM1
epithelial cell migration (GO:0010631)	1/41	0.32413025719988475	0.5393527479806082	0	0	2.615079365079365	2.9461740812370762	KANK2
import into cell (GO:0098657)	1/41	0.32413025719988475	0.5393527479806082	0	0	2.615079365079365	2.9461740812370762	TSPO2
calcium ion transmembrane import into cytosol (GO:0097553)	1/42	0.33056419889157324	0.5456932807098986	0	0	2.551167892631307	2.824026500347828	TRPV1
regulation of extrinsic apoptotic signaling pathway via death domain receptors (GO:1902041)	1/42	0.33056419889157324	0.5456932807098986	0	0	2.551167892631307	2.824026500347828	TNFSF10
determination of left/right symmetry (GO:0007368)	1/42	0.33056419889157324	0.5456932807098986	0	0	2.551167892631307	2.824026500347828	TBX1
heterophilic cell-cell adhesion via plasma membrane cell adhesion molecules (GO:0007157)	1/42	0.33056419889157324	0.5456932807098986	0	0	2.551167892631307	2.824026500347828	JAML
regulation of cell-cell adhesion (GO:0022407)	1/43	0.3369372119060144	0.5496701182466744	0	0	2.490299823633157	2.7090942809526806	CEACAM1
cellular glucose homeostasis (GO:0001678)	1/43	0.3369372119060144	0.5496701182466744	0	0	2.490299823633157	2.7090942809526806	IGF1R
cellular response to retinoic acid (GO:0071300)	1/43	0.3369372119060144	0.5496701182466744	0	0	2.490299823633157	2.7090942809526806	TBX1
positive regulation of neuron differentiation (GO:0045666)	1/43	0.3369372119060144	0.5496701182466744	0	0	2.490299823633157	2.7090942809526806	PROX1
positive regulation of peptide hormone secretion (GO:0090277)	1/43	0.3369372119060144	0.5496701182466744	0	0	2.490299823633157	2.7090942809526806	NNAT
positive regulation of phospholipase C activity (GO:0010863)	1/43	0.3369372119060144	0.5496701182466744	0	0	2.490299823633157	2.7090942809526806	S1PR4
regulation of cell growth (GO:0001558)	3/217	0.3401160504191553	0.5523866382144855	0	0	1.4690389324803839	1.5843120594809768	CEACAM1;RASGRP2;SGK1
positive regulation of apoptotic process (GO:0043065)	4/310	0.34026788706594013	0.5523866382144855	0	0	1.3707217654086725	1.4776683128420798	HRK;DAPK2;PIP5KL1;TNFSF10
cardiac ventricle morphogenesis (GO:0003208)	1/44	0.34324987014049163	0.5523866382144855	0	0	2.4322628276116647	2.600810402657984	PROX1
neurotransmitter secretion (GO:0007269)	1/44	0.34324987014049163	0.5523866382144855	0	0	2.4322628276116647	2.600810402657984	RIMS2
embryonic organ morphogenesis (GO:0048562)	1/44	0.34324987014049163	0.5523866382144855	0	0	2.4322628276116647	2.600810402657984	TBX1
response to amyloid-beta (GO:1904645)	1/44	0.34324987014049163	0.5523866382144855	0	0	2.4322628276116647	2.600810402657984	IGF1R
lymphocyte chemotaxis (GO:0048247)	1/44	0.34324987014049163	0.5523866382144855	0	0	2.4322628276116647	2.600810402657984	GPR183
regulation of cell migration (GO:0030334)	5/408	0.34655712692906876	0.5549356517467026	0	0	1.3015223660384951	1.379233149966419	CEACAM1;PIP5KL1;PECAM1;SGK1;IGF1R
cellular response to insulin stimulus (GO:0032869)	2/129	0.3472063153105541	0.5549356517467026	0	0	1.648768637962808	1.744126997495855	CEACAM1;IGF1R
amino acid transmembrane transport (GO:0003333)	1/45	0.3495027422058559	0.5549356517467026	0	0	2.376863876863877	2.4986635833640887	TSPO2
negative regulation of T cell activation (GO:0050868)	1/45	0.3495027422058559	0.5549356517467026	0	0	2.376863876863877	2.4986635833640887	CEACAM1
neural crest cell development (GO:0014032)	1/45	0.3495027422058559	0.5549356517467026	0	0	2.376863876863877	2.4986635833640887	TBX1
positive regulation of Notch signaling pathway (GO:0045747)	1/45	0.3495027422058559	0.5549356517467026	0	0	2.376863876863877	2.4986635833640887	AAK1
microtubule bundle formation (GO:0001578)	1/45	0.3495027422058559	0.5549356517467026	0	0	2.376863876863877	2.4986635833640887	MTCL1
regulation of B cell proliferation (GO:0030888)	1/46	0.355696391414808	0.5604912834415157	0	0	2.3239271017048795	2.4021917262755026	GPR183
negative regulation of tumor necrosis factor production (GO:0032720)	1/46	0.355696391414808	0.5604912834415157	0	0	2.3239271017048795	2.4021917262755026	CD34
erythrocyte differentiation (GO:0030218)	1/46	0.355696391414808	0.5604912834415157	0	0	2.3239271017048795	2.4021917262755026	TSPO2
spliceosomal complex assembly (GO:0000245)	1/46	0.355696391414808	0.5604912834415157	0	0	2.3239271017048795	2.4021917262755026	CELF6
regulation of cell motility (GO:2000145)	2/133	0.36094323151625585	0.5676838726304817	0	0	1.5980997238915056	1.628518891213585	CEACAM1;SGK1
regulation of T cell activation (GO:0050863)	1/47	0.3618313756348812	0.568006989675889	0	0	2.2732919254658386	2.3109762603541957	SIRPB1
negative regulation of tumor necrosis factor superfamily cytokine production (GO:1903556)	1/48	0.3679082477179469	0.57322034101373	0	0	2.224811437577395	2.2246372320690915	CD34
regulation of interleukin-10 production (GO:0032653)	1/48	0.3679082477179469	0.57322034101373	0	0	2.224811437577395	2.2246372320690915	CD34
regulation of interleukin-2 production (GO:0032663)	1/48	0.3679082477179469	0.57322034101373	0	0	2.224811437577395	2.2246372320690915	CD34
Golgi to plasma membrane transport (GO:0006893)	1/48	0.3679082477179469	0.57322034101373	0	0	2.224811437577395	2.2246372320690915	STXBP6
cellular defense response (GO:0006968)	1/49	0.37392755516806125	0.5793439960890632	0	0	2.178350970017637	2.142829043149991	FCMR
regulation of stress-activated MAPK cascade (GO:0032872)	1/49	0.37392755516806125	0.5793439960890632	0	0	2.178350970017637	2.142829043149991	IGF1R
response to glucose (GO:0009749)	1/49	0.37392755516806125	0.5793439960890632	0	0	2.178350970017637	2.142829043149991	IGF1R
chloride transmembrane transport (GO:1902476)	1/50	0.3798898404314479	0.5863976757680235	0	0	2.133786848072562	2.065236730473686	SLC4A8
positive regulation of ion transport (GO:0043270)	1/50	0.3798898404314479	0.5863976757680235	0	0	2.133786848072562	2.065236730473686	TRPC6
regulation of epithelial cell migration (GO:0010632)	1/51	0.38579564089358487	0.5900403919548944	0	0	2.091005291005291	1.9915727147536004	CEACAM1
regulation of interleukin-12 production (GO:0032655)	1/51	0.38579564089358487	0.5900403919548944	0	0	2.091005291005291	1.9915727147536004	LTB
cholesterol transport (GO:0030301)	1/51	0.38579564089358487	0.5900403919548944	0	0	2.091005291005291	1.9915727147536004	TSPO2
inositol lipid-mediated signaling (GO:0048017)	1/51	0.38579564089358487	0.5900403919548944	0	0	2.091005291005291	1.9915727147536004	IGF1R
intrinsic apoptotic signaling pathway in response to DNA damage (GO:0008630)	1/51	0.38579564089358487	0.5900403919548944	0	0	2.091005291005291	1.9915727147536004	BCL2L2
ameboidal-type cell migration (GO:0001667)	1/52	0.39164548879215266	0.5946150486771369	0	0	2.049901442058305	1.921573950052367	TBX1
plasma membrane bounded cell projection morphogenesis (GO:0120039)	1/52	0.39164548879215266	0.5946150486771369	0	0	2.049901442058305	1.921573950052367	SGK1
positive regulation of developmental growth (GO:0048639)	1/52	0.39164548879215266	0.5946150486771369	0	0	2.049901442058305	1.921573950052367	RIMS2
protein homotetramerization (GO:0051289)	1/52	0.39164548879215266	0.5946150486771369	0	0	2.049901442058305	1.921573950052367	TRPV1
negative regulation of DNA-binding transcription factor activity (GO:0043433)	2/143	0.3947919975848263	0.5968772678425602	0	0	1.484004828730949	1.3792285097010009	AIM2;PROX1
negative regulation of cysteine-type endopeptidase activity (GO:2000117)	1/53	0.3974399115201663	0.5968772678425602	0	0	2.0103785103785103	1.8549994157135428	LAMP3
bicellular tight junction assembly (GO:0070830)	1/53	0.3974399115201663	0.5968772678425602	0	0	2.0103785103785103	1.8549994157135428	PECAM1
positive regulation of B cell activation (GO:0050871)	1/53	0.3974399115201663	0.5968772678425602	0	0	2.0103785103785103	1.8549994157135428	GPR183
heart morphogenesis (GO:0003007)	1/53	0.3974399115201663	0.5968772678425602	0	0	2.0103785103785103	1.8549994157135428	TBX1
positive regulation of phagocytosis (GO:0050766)	1/53	0.3974399115201663	0.5968772678425602	0	0	2.0103785103785103	1.8549994157135428	SIRPB1
regulation of alternative mRNA splicing, via spliceosome (GO:0000381)	1/54	0.4031794314554258	0.6033188614584789	0	0	1.972347010082859	1.7916279082034432	CELF6
inorganic anion transport (GO:0015698)	1/54	0.4031794314554258	0.6033188614584789	0	0	1.972347010082859	1.7916279082034432	SLC34A3
membrane organization (GO:0061024)	3/242	0.4045408369823895	0.604269257395598	0	0	1.313695657038015	1.188897973255351	AVPR2;AAK1;DNM1
regulation of apoptotic process (GO:0042981)	8/742	0.40871472660078034	0.6085426099407791	0	0	1.142378057909393	1.0221288945863365	HRK;FCMR;DAPK2;PIP5KL1;TNFSF10;SGK1;BCL2L2;IGF1R
negative regulation of cysteine-type endopeptidase activity involved in apoptotic process (GO:0043154)	1/55	0.408864566053961	0.6085426099407791	0	0	1.935724083872232	1.7312560887927921	LAMP3
regulation of cytosolic calcium ion concentration (GO:0051480)	2/148	0.4114132498714515	0.6112425426661565	0	0	1.4328184202856311	1.2725678465349965	TRPC6;S1PR4
regulation of ATP metabolic process (GO:1903578)	1/56	0.4144958279696914	0.6117721547141566	0	0	1.9004329004329004	1.6736967544797217	AK4
positive regulation of interleukin-1 beta production (GO:0032731)	1/56	0.4144958279696914	0.6117721547141566	0	0	1.9004329004329004	1.6736967544797217	AIM2
tight junction assembly (GO:0120192)	1/56	0.4144958279696914	0.6117721547141566	0	0	1.9004329004329004	1.6736967544797217	PECAM1
positive regulation of hydrolase activity (GO:0051345)	2/149	0.4147109318014235	0.6117721547141566	0	0	1.422998986828774	1.2524860717776416	MTCL1;RASGRP2
brain development (GO:0007420)	2/150	0.417999453463735	0.612086408382794	0	0	1.4133122484186313	1.2327971590846987	NNAT;PROX1
cellular response to organic cyclic compound (GO:0071407)	2/150	0.417999453463735	0.612086408382794	0	0	1.4133122484186313	1.2327971590846987	CYP1A1;TRPV1
response to cytokine (GO:0034097)	2/150	0.417999453463735	0.612086408382794	0	0	1.4133122484186313	1.2327971590846987	LAMP3;AFF3
cellular response to peptide (GO:1901653)	1/57	0.4200737249838647	0.612086408382794	0	0	1.8664021164021165	1.6187773041383364	IGF1R
renal system development (GO:0072001)	1/57	0.4200737249838647	0.612086408382794	0	0	1.8664021164021165	1.6187773041383364	PROX1
monocarboxylic acid transport (GO:0015718)	1/57	0.4200737249838647	0.612086408382794	0	0	1.8664021164021165	1.6187773041383364	CEACAM1
protein K48-linked ubiquitination (GO:0070936)	1/57	0.4200737249838647	0.612086408382794	0	0	1.8664021164021165	1.6187773041383364	NHLRC4
negative regulation of protein phosphorylation (GO:0001933)	2/152	0.4245485237225706	0.614753764740534	0	0	1.3943262411347517	1.1945596869470456	CEACAM1;PIP5KL1
receptor metabolic process (GO:0043112)	1/58	0.42559876020498505	0.614753764740534	0	0	1.8335653949689037	1.566338372921386	DNM1
regulation of calcium ion transport (GO:0051924)	1/58	0.42559876020498505	0.614753764740534	0	0	1.8335653949689037	1.566338372921386	TRPC6
regulation of phagocytosis (GO:0050764)	1/58	0.42559876020498505	0.614753764740534	0	0	1.8335653949689037	1.566338372921386	SIRPB1
muscle organ development (GO:0007517)	1/58	0.42559876020498505	0.614753764740534	0	0	1.8335653949689037	1.566338372921386	TBX1
positive regulation of phosphorylation (GO:0042327)	3/253	0.4323638977846767	0.6234432633567609	0	0	1.255187165775401	1.0524589863173157	TBX1;PECAM1;IGF1R
apical junction assembly (GO:0043297)	1/60	0.43649223391063996	0.6283071602312327	0	0	1.771231279705856	1.4683236232245969	PECAM1
B cell differentiation (GO:0030183)	1/61	0.4418616550960174	0.6338429259308387	0	0	1.7416225749559082	1.4224849433438715	AICDA
negative regulation of response to stimulus (GO:0048585)	1/61	0.4418616550960174	0.6338429259308387	0	0	1.7416225749559082	1.4224849433438715	CD34
organonitrogen compound biosynthetic process (GO:1901566)	2/158	0.4439636449751185	0.6357620527010303	0	0	1.3402891434806328	1.088331672938897	SLC44A5;RHCE
negative regulation of kinase activity (GO:0033673)	1/62	0.44718018004765936	0.6370786126706379	0	0	1.712984647410877	1.3785992151439042	CEACAM1
positive regulation of interleukin-1 production (GO:0032732)	1/62	0.44718018004765936	0.6370786126706379	0	0	1.712984647410877	1.3785992151439042	AIM2
response to retinoic acid (GO:0032526)	1/62	0.44718018004765936	0.6370786126706379	0	0	1.712984647410877	1.3785992151439042	TBX1
anterior/posterior pattern specification (GO:0009952)	1/63	0.45244828856846614	0.6434820104084852	0	0	1.6852705239802015	1.3365573836436786	TBX1
positive regulation of protein kinase B signaling (GO:0051897)	2/161	0.4535353854181027	0.6439273731533471	0	0	1.314799946473973	1.0395886316717913	FLT3LG;IGF1R
protein secretion (GO:0009306)	1/64	0.4576664561331927	0.645387273733587	0	0	1.6584362139917694	1.2962579943398929	RIMS2
negative regulation of intrinsic apoptotic signaling pathway (GO:2001243)	1/64	0.4576664561331927	0.645387273733587	0	0	1.6584362139917694	1.2962579943398929	BCL2L2
regulation of extrinsic apoptotic signaling pathway (GO:2001236)	1/64	0.4576664561331927	0.645387273733587	0	0	1.6584362139917694	1.2962579943398929	TNFSF10
protein catabolic process (GO:0030163)	1/64	0.4576664561331927	0.645387273733587	0	0	1.6584362139917694	1.2962579943398929	CEACAM1
chemical homeostasis (GO:0048878)	1/65	0.4628351536949822	0.6493741110863831	0	0	1.6324404761904763	1.257606558970367	SLC4A8
G protein-coupled receptor signaling pathway, coupled to cyclic nucleotide second messenger (GO:0007187)	1/65	0.4628351536949822	0.6493741110863831	0	0	1.6324404761904763	1.257606558970367	CNR1
inorganic anion transmembrane transport (GO:0098661)	1/65	0.4628351536949822	0.6493741110863831	0	0	1.6324404761904763	1.257606558970367	SLC4A8
regulation of protein phosphorylation (GO:0001932)	3/266	0.46462207716495496	0.6507837848505766	0	0	1.1923507045403712	0.91397370770173	TBX1;PIP5KL1;PECAM1
embryonic organ development (GO:0048568)	1/66	0.4679548477399131	0.652158179764837	0	0	1.6072446072446072	1.2205149820171926	FLT3LG
regulation of protein localization (GO:0032880)	1/66	0.4679548477399131	0.652158179764837	0	0	1.6072446072446072	1.2205149820171926	AAK1
positive regulation of cell cycle (GO:0045787)	1/66	0.4679548477399131	0.652158179764837	0	0	1.6072446072446072	1.2205149820171926	PROX1
regulation of viral genome replication (GO:0045069)	1/67	0.4730260004494367	0.6581231310600858	0	0	1.582812249478916	1.184901041769886	PROX1
cellular response to calcium ion (GO:0071277)	1/69	0.4830245088998369	0.6666284114111337	0	0	1.5361033302209772	1.11780378128738	RASGRP2
cellular response to decreased oxygen levels (GO:0036294)	1/69	0.4830245088998369	0.6666284114111337	0	0	1.5361033302209772	1.11780378128738	AK4
peptidyl-tyrosine phosphorylation (GO:0018108)	1/69	0.4830245088998369	0.6666284114111337	0	0	1.5361033302209772	1.11780378128738	IGF1R
neuron projection development (GO:0031175)	2/171	0.4847493943568368	0.6666284114111337	0	0	1.2363716479919427	0.895285436482592	VASH2;SGK1
negative regulation of cell population proliferation (GO:0008285)	4/379	0.4867044296739083	0.6666284114111337	0	0	1.114551971326165	0.8025869360539228	KANK2;AVPR2;PROX1;GSDME
carbohydrate homeostasis (GO:0033500)	1/70	0.4879527674872361	0.6666284114111337	0	0	1.513764281880224	1.0861813755506224	IGF1R
cellular response to light stimulus (GO:0071482)	1/70	0.4879527674872361	0.6666284114111337	0	0	1.513764281880224	1.0861813755506224	CNGA1
negative regulation of viral process (GO:0048525)	1/70	0.4879527674872361	0.6666284114111337	0	0	1.513764281880224	1.0861813755506224	PROX1
neutrophil chemotaxis (GO:0030593)	1/70	0.4879527674872361	0.6666284114111337	0	0	1.513764281880224	1.0861813755506224	JAML
establishment of protein localization to membrane (GO:0090150)	1/70	0.4879527674872361	0.6666284114111337	0	0	1.513764281880224	1.0861813755506224	VPS37B
wound healing (GO:0042060)	1/70	0.4879527674872361	0.6666284114111337	0	0	1.513764281880224	1.0861813755506224	JAML
negative regulation of apoptotic process (GO:0043066)	5/485	0.49009494738763587	0.6667286659677072	0	0	1.0884009009009008	0.7761997814165537	TBX1;FCMR;LAMP3;BCL2L2;IGF1R
negative regulation of programmed cell death (GO:0043069)	4/381	0.49079340920715775	0.6667286659677072	0	0	1.1085251418955535	0.7889728106479038	KANK2;FCMR;BCL2L2;IGF1R
protein tetramerization (GO:0051262)	1/71	0.4928342903487259	0.6667286659677072	0	0	1.492063492063492	1.0557576973106395	TRPV1
phosphatidylinositol-mediated signaling (GO:0048015)	1/71	0.4928342903487259	0.6667286659677072	0	0	1.492063492063492	1.0557576973106395	IGF1R
response to metal ion (GO:0010038)	1/71	0.4928342903487259	0.6667286659677072	0	0	1.492063492063492	1.0557576973106395	SLC30A4
myeloid leukocyte differentiation (GO:0002573)	1/71	0.4928342903487259	0.6667286659677072	0	0	1.492063492063492	1.0557576973106395	GPR183
positive regulation of macromolecule metabolic process (GO:0010604)	4/384	0.49690197410745457	0.6667649587038241	0	0	1.0996038483305037	0.7690217046637726	RIMS2;LAMP3;AVPR2;CD34
negative regulation of epithelial cell proliferation (GO:0050680)	1/72	0.49766951845561874	0.6667649587038241	0	0	1.4709739921007527	1.0264736587504053	CEACAM1
cell morphogenesis involved in differentiation (GO:0000904)	1/72	0.49766951845561874	0.6667649587038241	0	0	1.4709739921007527	1.0264736587504053	PROX1
extrinsic apoptotic signaling pathway (GO:0097191)	1/72	0.49766951845561874	0.6667649587038241	0	0	1.4709739921007527	1.0264736587504053	BCL2L2
positive regulation of protein secretion (GO:0050714)	1/72	0.49766951845561874	0.6667649587038241	0	0	1.4709739921007527	1.0264736587504053	NNAT
positive regulation of secretion by cell (GO:1903532)	1/72	0.49766951845561874	0.6667649587038241	0	0	1.4709739921007527	1.0264736587504053	BAIAP3
regulation of Rho protein signal transduction (GO:0035023)	1/73	0.5024588885420527	0.6699451847227369	0	0	1.4504703115814226	0.9982737994793152	KANK2
granulocyte chemotaxis (GO:0071621)	1/73	0.5024588885420527	0.6699451847227369	0	0	1.4504703115814226	0.9982737994793152	JAML
insulin receptor signaling pathway (GO:0008286)	1/73	0.5024588885420527	0.6699451847227369	0	0	1.4504703115814226	0.9982737994793152	IGF1R
regulation of immune response (GO:0050776)	2/179	0.5089165739721564	0.6771101460917948	0	0	1.1800096165404497	0.7970624853675792	JAML;CD34
regulated exocytosis (GO:0045055)	2/180	0.5118854479392764	0.6771101460917948	0	0	1.1733205833134115	0.785719307029291	RIMS2;PECAM1
positive regulation of lymphocyte proliferation (GO:0050671)	1/75	0.5119017811198785	0.6771101460917948	0	0	1.4111254111254112	0.9449213342125781	GPR183
integrin-mediated signaling pathway (GO:0007229)	1/75	0.5119017811198785	0.6771101460917948	0	0	1.4111254111254112	0.9449213342125781	CEACAM1
positive regulation of T cell activation (GO:0050870)	1/75	0.5119017811198785	0.6771101460917948	0	0	1.4111254111254112	0.9449213342125781	SIRPB1
actomyosin structure organization (GO:0031032)	1/76	0.5165561567768121	0.677516295005654	0	0	1.3922398589065255	0.9196736527506281	EPB41L1
cell morphogenesis involved in neuron differentiation (GO:0048667)	1/76	0.5165561567768121	0.677516295005654	0	0	1.3922398589065255	0.9196736527506281	CDHR1
chloride transport (GO:0006821)	1/76	0.5165561567768121	0.677516295005654	0	0	1.3922398589065255	0.9196736527506281	SLC4A8
establishment of protein localization to organelle (GO:0072594)	1/76	0.5165561567768121	0.677516295005654	0	0	1.3922398589065255	0.9196736527506281	LAMP3
negative regulation of cytokine production (GO:0001818)	2/182	0.5177879529244628	0.677516295005654	0	0	1.1601654846335698	0.7636087145168049	CEACAM1;CD34
purine ribonucleotide metabolic process (GO:0009150)	1/77	0.52116638077358	0.677516295005654	0	0	1.3738512949039265	0.8953195716001701	AK4
negative regulation of developmental process (GO:0051093)	1/77	0.52116638077358	0.677516295005654	0	0	1.3738512949039265	0.8953195716001701	TBX1
phosphatidylcholine metabolic process (GO:0046470)	1/77	0.52116638077358	0.677516295005654	0	0	1.3738512949039265	0.8953195716001701	SLC44A5
import into nucleus (GO:0051170)	1/77	0.52116638077358	0.677516295005654	0	0	1.3738512949039265	0.8953195716001701	BACH2
inorganic cation import across plasma membrane (GO:0098659)	1/77	0.52116638077358	0.677516295005654	0	0	1.3738512949039265	0.8953195716001701	TRPV1
positive regulation of phosphatidylinositol 3-kinase signaling (GO:0014068)	1/77	0.52116638077358	0.677516295005654	0	0	1.3738512949039265	0.8953195716001701	IGF1R
negative regulation of apoptotic signaling pathway (GO:2001234)	1/78	0.5257328697572149	0.6823865017753554	0	0	1.355940355940356	0.8718181874315801	BCL2L2
axon development (GO:0061564)	1/79	0.5302560364298569	0.6850512768783243	0	0	1.3384886718220053	0.8491309244903826	VASH2
regulation of cellular response to heat (GO:1900034)	1/79	0.5302560364298569	0.6850512768783243	0	0	1.3384886718220053	0.8491309244903826	CD34
negative regulation of NF-kappaB transcription factor activity (GO:0032088)	1/79	0.5302560364298569	0.6850512768783243	0	0	1.3384886718220053	0.8491309244903826	AIM2
negative regulation of extrinsic apoptotic signaling pathway (GO:2001237)	1/80	0.5347362895915551	0.6897683611475562	0	0	1.3214788024914608	0.8272213758499366	TNFSF10
activation of cysteine-type endopeptidase activity involved in apoptotic process (GO:0006919)	1/81	0.539174034306341	0.6933428076396844	0	0	1.30489417989418	0.8060551569719926	TNFSF10
negative regulation of protein modification process (GO:0031400)	1/81	0.539174034306341	0.6933428076396844	0	0	1.30489417989418	0.8060551569719926	PIP5KL1
regulation of cyclin-dependent protein serine/threonine kinase activity (GO:0000079)	1/82	0.5435696717676995	0.6947004100011153	0	0	1.2887190541511528	0.7855997714822702	PROX1
regulation of G protein-coupled receptor signaling pathway (GO:0008277)	1/82	0.5435696717676995	0.6947004100011153	0	0	1.2887190541511528	0.7855997714822702	CNGA1
ephrin receptor signaling pathway (GO:0048013)	1/82	0.5435696717676995	0.6947004100011153	0	0	1.2887190541511528	0.7855997714822702	DNM1
positive regulation of cytoskeleton organization (GO:0051495)	1/82	0.5435696717676995	0.6947004100011153	0	0	1.2887190541511528	0.7855997714822702	PROX1
regulation of interleukin-1 beta production (GO:0032651)	1/83	0.5479235993962533	0.69705265244294	0	0	1.272938443670151	0.7658244867937698	AIM2
peptide metabolic process (GO:0006518)	1/83	0.5479235993962533	0.69705265244294	0	0	1.272938443670151	0.7658244867937698	RHCE
regulation of Notch signaling pathway (GO:0008593)	1/83	0.5479235993962533	0.69705265244294	0	0	1.272938443670151	0.7658244867937698	AAK1
negative regulation of macromolecule metabolic process (GO:0010605)	2/194	0.5521993983892404	0.6982682788914594	0	0	1.0869902482269505	0.6455048859144967	CD34;AICDA
response to insulin (GO:0032868)	1/84	0.5522362109502167	0.6982682788914594	0	0	1.25753808886339	0.7467002192364458	CEACAM1
lymphocyte differentiation (GO:0030098)	1/84	0.5522362109502167	0.6982682788914594	0	0	1.25753808886339	0.7467002192364458	AICDA
vascular transport (GO:0010232)	1/84	0.5522362109502167	0.6982682788914594	0	0	1.25753808886339	0.7467002192364458	SLC4A8
negative regulation of phosphorylation (GO:0042326)	1/86	0.5607390420252832	0.7036725233258456	0	0	1.2278244631185808	0.7102960189990499	PIP5KL1
regulation of Ras protein signal transduction (GO:0046578)	1/86	0.5607390420252832	0.7036725233258456	0	0	1.2278244631185808	0.7102960189990499	KANK2
glucose homeostasis (GO:0042593)	1/86	0.5607390420252832	0.7036725233258456	0	0	1.2278244631185808	0.7102960189990499	IGF1R
positive regulation of endothelial cell migration (GO:0010595)	1/86	0.5607390420252832	0.7036725233258456	0	0	1.2278244631185808	0.7102960189990499	PROX1
transport across blood-brain barrier (GO:0150104)	1/86	0.5607390420252832	0.7036725233258456	0	0	1.2278244631185808	0.7102960189990499	SLC4A8
protein targeting to membrane (GO:0006612)	1/87	0.5649300306290379	0.7067996774185857	0	0	1.2134859111603298	0.6929652494730009	VPS37B
sodium ion transmembrane transport (GO:0035725)	1/87	0.5649300306290379	0.7067996774185857	0	0	1.2134859111603298	0.6929652494730009	SLC4A8
retrograde transport, endosome to Golgi (GO:0042147)	1/88	0.5690812413647838	0.710924313536787	0	0	1.1994769810861765	0.67618364847938	BAIAP3
collagen fibril organization (GO:0030199)	1/89	0.5731930496952604	0.713917091836013	0	0	1.1857864357864358	0.6599289368653927	COL10A1
post-Golgi vesicle-mediated transport (GO:0006892)	1/89	0.5731930496952604	0.713917091836013	0	0	1.1857864357864358	0.6599289368653927	STXBP6
negative regulation of protein kinase activity (GO:0006469)	1/90	0.5772658277145812	0.7168435353112411	0	0	1.1724035431900601	0.6441799545911697	CEACAM1
regulation of mRNA splicing, via spliceosome (GO:0048024)	1/90	0.5772658277145812	0.7168435353112411	0	0	1.1724035431900601	0.6441799545911697	CELF6
positive regulation of supramolecular fiber organization (GO:1902905)	1/91	0.5812999440391882	0.7207772778548502	0	0	1.1593180482069372	0.6289165936926704	PROX1
cellular response to fibroblast growth factor stimulus (GO:0044344)	1/92	0.5852957636234178	0.7214312227180499	0	0	1.1465201465201464	0.6141197360780952	TBX1
regulation of peptidyl-tyrosine phosphorylation (GO:0050730)	1/92	0.5852957636234178	0.7214312227180499	0	0	1.1465201465201464	0.6141197360780952	PECAM1
positive regulation of cellular component biogenesis (GO:0044089)	1/92	0.5852957636234178	0.7214312227180499	0	0	1.1465201465201464	0.6141197360780952	HRK
T cell activation (GO:0042110)	1/92	0.5852957636234178	0.7214312227180499	0	0	1.1465201465201464	0.6141197360780952	JAML
regulation of protein kinase B signaling (GO:0051896)	2/207	0.5874959174034652	0.7230718983427264	0	0	1.017384535547483	0.5411325728512776	FLT3LG;IGF1R
regulation of epithelial cell proliferation (GO:0050678)	1/93	0.5892536481585335	0.7230959222240412	0	0	1.1340004600874165	0.5997711944983006	TBX1
visual perception (GO:0007601)	1/93	0.5892536481585335	0.7230959222240412	0	0	1.1340004600874165	0.5997711944983006	ABLIM1
regulation of kinase activity (GO:0043549)	1/94	0.5931739559531236	0.725765781401469	0	0	1.1217500142231325	0.5858536585732712	IGF1R
positive regulation of epithelial cell migration (GO:0010634)	1/94	0.5931739559531236	0.725765781401469	0	0	1.1217500142231325	0.5858536585732712	PROX1
positive regulation of intracellular signal transduction (GO:1902533)	5/546	0.5954016870305288	0.7274217380461085	0	0	0.9626317630014488	0.4991428561970853	TBX1;TNFSF10;FLT3LG;IGF1R;GSDME
sensory perception of light stimulus (GO:0050953)	1/95	0.5970570418212826	0.7283745730136468	0	0	1.109760216143195	0.5723506444579756	ABLIM1
regulation of intracellular signal transduction (GO:1902531)	4/437	0.5989658645347617	0.7296333811023745	0	0	0.9623780078968934	0.49326749265577396	CEACAM1;DAPK2;TAGAP;SGK1
regulation of vesicle-mediated transport (GO:0060627)	1/96	0.6009032573428	0.7309232603935812	0	0	1.0980228348649401	0.5592464472017283	RIMS2
protein maturation (GO:0051604)	1/97	0.6047129508465628	0.7323973544723814	0	0	1.0865299823633157	0.5465260967884904	NNAT
positive regulation of cold-induced thermogenesis (GO:0120162)	1/97	0.6047129508465628	0.7323973544723814	0	0	1.0865299823633157	0.5465260967884904	IGF1R
positive regulation of GTPase activity (GO:0043547)	2/214	0.6056362738906231	0.7323973544723814	0	0	0.9834403853873946	0.49317143719264495	TBC1D9;RASGRP2
positive regulation of protein modification process (GO:0031401)	2/214	0.6056362738906231	0.7323973544723814	0	0	0.9834403853873946	0.49317143719264495	TBX1;PECAM1
organic anion transport (GO:0015711)	1/99	0.6122241482188666	0.7392895374718389	0	0	1.0642479213907785	0.5221804883125901	SLC4A8
organic acid transport (GO:0015849)	1/100	0.6159263323660239	0.7426821862732347	0	0	1.0534444978889423	0.5105286083837139	CEACAM1
positive regulation of protein localization to membrane (GO:1905477)	1/101	0.6195933550039008	0.7460226792521643	0	0	1.042857142857143	0.4992072620867823	MTCL1
positive regulation of cell motility (GO:2000147)	2/221	0.6231696299227336	0.7471522424797521	0	0	0.9516661808996405	0.45007768997508	PECAM1;IGF1R
positive regulation of cell growth (GO:0030307)	1/102	0.623225548414601	0.7471522424797521	0	0	1.0324794384200324	0.488204587924724	RIMS2
intrinsic apoptotic signaling pathway (GO:0097193)	1/102	0.623225548414601	0.7471522424797521	0	0	1.0324794384200324	0.488204587924724	BCL2L2
cellular response to organonitrogen compound (GO:0071417)	1/103	0.6268232415807593	0.7503840820074701	0	0	1.0223052183836498	0.4775092492812533	TRPV1
regulation of insulin secretion (GO:0050796)	1/104	0.6303867604824125	0.7535657826456426	0	0	1.0123285560178763	0.46711040623126776	NNAT
activation of GTPase activity (GO:0090630)	1/105	0.6339164281335867	0.7543773164773063	0	0	1.0025437525437526	0.45699768951125613	TBC1D9
regulation of JNK cascade (GO:0046328)	1/105	0.6339164281335867	0.7543773164773063	0	0	1.0025437525437526	0.45699768951125613	IGF1R
regulation of cell cycle process (GO:0010564)	1/106	0.6374125642831086	0.7543773164773063	0	0	0.9929453262786596	0.4471611766004294	AICDA
cellular response to peptide hormone stimulus (GO:0071375)	1/106	0.6374125642831086	0.7543773164773063	0	0	0.9929453262786596	0.4471611766004294	CEACAM1
peptidyl-lysine modification (GO:0018205)	1/106	0.6374125642831086	0.7543773164773063	0	0	0.9929453262786596	0.4471611766004294	NNAT
small GTPase mediated signal transduction (GO:0007264)	1/106	0.6374125642831086	0.7543773164773063	0	0	0.9929453262786596	0.4471611766004294	RASGRP2
positive regulation of protein serine/threonine kinase activity (GO:0071902)	1/106	0.6374125642831086	0.7543773164773063	0	0	0.9929453262786596	0.4471611766004294	PROX1
response to calcium ion (GO:0051592)	1/107	0.6408754858922636	0.7573983015090389	0	0	0.983528002395927	0.4375913680403049	RASGRP2
apoptotic process (GO:0006915)	2/231	0.6471692998043836	0.7622190161569682	0	0	0.9096441512589427	0.39582924165435357	TBX1;DAPK2
regulation of autophagy (GO:0010506)	2/231	0.6471692998043836	0.7622190161569682	0	0	0.9096441512589427	0.39582924165435357	LAMP3;DAPK2
lipid transport (GO:0006869)	1/109	0.6477029380083852	0.7622190161569682	0	0	0.9652165392906134	0.41921585567366376	CEACAM1
regulation of protein kinase activity (GO:0045859)	1/110	0.6510680875199168	0.765096961605326	0	0	0.9563128003494976	0.4103930822525253	CEACAM1
positive regulation of metabolic process (GO:0009893)	1/113	0.6609728828166828	0.7750691784802711	0	0	0.9305555555555556	0.3852895155345697	IGF1R
positive regulation of cell population proliferation (GO:0008284)	4/474	0.6624503084092989	0.7750691784802711	0	0	0.8849233584991992	0.3644200494311535	TBX1;FLT3LG;PROX1;IGF1R
regulation of ERK1 and ERK2 cascade (GO:0070372)	2/238	0.6632423198292248	0.7750691784802711	0	0	0.8823476379372521	0.3623050567931585	CEACAM1;GPR183
negative regulation of cell motility (GO:2000146)	1/114	0.6642119281928285	0.7750691784802711	0	0	0.922273727583462	0.37735199530879493	PIP5KL1
positive regulation of kinase activity (GO:0033674)	1/114	0.6642119281928285	0.7750691784802711	0	0	0.922273727583462	0.37735199530879493	IGF1R
cellular amide metabolic process (GO:0043603)	1/115	0.6674201891359957	0.7777221251556701	0	0	0.9141371948389492	0.36961808564088866	PM20D1
cytosolic transport (GO:0016482)	1/116	0.6705979566302526	0.7781555089489123	0	0	0.9061421670117322	0.3620812636558898	BAIAP3
regulation of protein-containing complex assembly (GO:0043254)	1/116	0.6705979566302526	0.7781555089489123	0	0	0.9061421670117322	0.3620812636558898	HRK
ion transport (GO:0006811)	1/116	0.6705979566302526	0.7781555089489123	0	0	0.9061421670117322	0.3620812636558898	TRPC6
neutrophil degranulation (GO:0043312)	4/481	0.6736693747238617	0.7806308074794609	0	0	0.8716214693086269	0.3443042784739105	CHIT1;CEACAM1;PECAM1;SIRPB1
positive regulation of gene expression (GO:0010628)	4/482	0.6752511042515094	0.7813754085358218	0	0	0.8697530031043326	0.3415264779279743	RIMS2;LAMP3;AVPR2;CD34
positive regulation of protein-containing complex assembly (GO:0031334)	1/118	0.6768631617694906	0.7821529869336334	0	0	0.8905621127843351	0.34757405915115486	HRK
positive regulation of cysteine-type endopeptidase activity involved in apoptotic process (GO:0043280)	1/119	0.6799511679208542	0.7835604420514519	0	0	0.8829701372074253	0.34059186362164307	TNFSF10
neutrophil activation involved in immune response (GO:0002283)	4/485	0.6799647105302262	0.7835604420514519	0	0	0.8641942190329287	0.3333321360437589	CHIT1;CEACAM1;PECAM1;SIRPB1
cytoskeleton organization (GO:0007010)	1/120	0.6830098177640247	0.7848952601929123	0	0	0.875505757858699	0.3337831075961549	ANK1
macroautophagy (GO:0016236)	1/120	0.6830098177640247	0.7848952601929123	0	0	0.875505757858699	0.3337831075961549	VPS37B
neutrophil mediated immunity (GO:0002446)	4/488	0.6846308742416829	0.785672948095283	0	0	0.8587043455078646	0.3253420002008785	CHIT1;CEACAM1;PECAM1;SIRPB1
protein homooligomerization (GO:0051260)	1/121	0.6860393888100418	0.7862049194076512	0	0	0.8681657848324515	0.3271424348981903	TRPV1
cellular response to organic substance (GO:0071310)	1/123	0.6920123921418578	0.7899725069888087	0	0	0.8538468210599358	0.3143449160541221	CYP1A1
positive regulation of signal transduction (GO:0009967)	2/252	0.6936256034406661	0.7899725069888087	0	0	0.8323404255319149	0.3044892218446777	RIMS2;AAK1
defense response to symbiont (GO:0140546)	1/124	0.6949563665699722	0.7899725069888087	0	0	0.8468619606830989	0.3081783326890746	AICDA
fatty acid metabolic process (GO:0006631)	1/124	0.6949563665699722	0.7899725069888087	0	0	0.8468619606830989	0.3081783326890746	CYP1A1
regulation of tumor necrosis factor production (GO:0032680)	1/124	0.6949563665699722	0.7899725069888087	0	0	0.8468619606830989	0.3081783326890746	CD34
protein phosphorylation (GO:0006468)	4/496	0.6968415376524435	0.7899725069888087	0	0	0.8443919923070199	0.30499205980567967	DAPK2;AAK1;SGK1;IGF1R
protein targeting (GO:0006605)	1/125	0.6978723469192	0.7899725069888087	0	0	0.8399897593445981	0.3021603409334987	VPS37B
platelet degranulation (GO:0002576)	1/125	0.6978723469192	0.7899725069888087	0	0	0.8399897593445981	0.3021603409334987	PECAM1
regulation of protein secretion (GO:0050708)	1/125	0.6978723469192	0.7899725069888087	0	0	0.8399897593445981	0.3021603409334987	RHBDF1
circulatory system development (GO:0072359)	1/126	0.7007605978594799	0.7921641541020207	0	0	0.8332275132275132	0.2962865094182095	TBX1
positive regulation of cell differentiation (GO:0045597)	2/258	0.7059422795964944	0.7969389099379692	0	0	0.8125831117021277	0.2829591552501931	CEACAM1;CD34
positive regulation of cellular process (GO:0048522)	5/625	0.7119490793748142	0.8016489071862963	0	0	0.8365300784655624	0.2842101638198446	TBX1;FLT3LG;PROX1;SIRPB1;IGF1R
regulation of response to external stimulus (GO:0032101)	1/130	0.7120415173205205	0.8016489071862963	0	0	0.8072269390098847	0.27414965296324045	CNGA1
cellular response to hypoxia (GO:0071456)	1/131	0.7147950071248216	0.8025768501050627	0	0	0.800976800976801	0.2689355547625844	AK4
cellular response to metal ion (GO:0071248)	1/131	0.7147950071248216	0.8025768501050627	0	0	0.800976800976801	0.2689355547625844	RASGRP2
defense response to virus (GO:0051607)	1/133	0.7202236582621532	0.8075823230109319	0	0	0.7887606220939555	0.2588660924536804	AICDA
positive regulation of peptidyl-tyrosine phosphorylation (GO:0050731)	1/134	0.722899312937102	0.8088667305784584	0	0	0.7827903091060986	0.2540039713031877	PECAM1
central nervous system development (GO:0007417)	2/268	0.7255560147385514	0.8088667305784584	0	0	0.7816349384098544	0.250761776955961	NNAT;PROX1
positive regulation of cell migration (GO:0030335)	2/269	0.727455643420787	0.8088667305784584	0	0	0.7786676229181608	0.24777379198047061	PECAM1;IGF1R
protein localization to plasma membrane (GO:0072659)	1/136	0.7281744966385401	0.8088667305784584	0	0	0.7711150303742896	0.24460891994491488	ANK1
negative regulation of inflammatory response to antigenic stimulus (GO:0002862)	1/136	0.7281744966385401	0.8088667305784584	0	0	0.7711150303742896	0.24460891994491488	AVPR2
cellular calcium ion homeostasis (GO:0006874)	1/136	0.7281744966385401	0.8088667305784584	0	0	0.7711150303742896	0.24460891994491488	TRPC6
ribonucleoprotein complex assembly (GO:0022618)	1/136	0.7281744966385401	0.8088667305784584	0	0	0.7711150303742896	0.24460891994491488	CELF6
regulation of inflammatory response to antigenic stimulus (GO:0002861)	1/137	0.7307745052017036	0.8106725177704232	0	0	0.7654061624649859	0.24006990404177925	AVPR2
phosphorylation (GO:0016310)	3/400	0.735415508807902	0.814734624937649	0	0	0.7844798556015032	0.2410860522157681	DAPK2;AAK1;SGK1
neuron projection morphogenesis (GO:0048812)	1/140	0.7384270278485889	0.8148160307294774	0	0	0.7487724106429142	0.22705249930593485	SGK1
enzyme linked receptor protein signaling pathway (GO:0007167)	1/140	0.7384270278485889	0.8148160307294774	0	0	0.7487724106429142	0.22705249930593485	IGF1R
protein localization to cell periphery (GO:1990778)	1/140	0.7384270278485889	0.8148160307294774	0	0	0.7487724106429142	0.22705249930593485	ANK1
regulation of small GTPase mediated signal transduction (GO:0051056)	1/141	0.7409294742377153	0.8164944669745419	0	0	0.7433862433862434	0.22290424218493565	TAGAP
Ras protein signal transduction (GO:0007265)	1/142	0.7434081046079108	0.8170614835320764	0	0	0.7380764756651281	0.2188471437015766	RASGRP2
protein localization to organelle (GO:0033365)	1/142	0.7434081046079108	0.8170614835320764	0	0	0.7380764756651281	0.2188471437015766	LAMP3
receptor-mediated endocytosis (GO:0006898)	1/143	0.7458631443535778	0.8186782798181751	0	0	0.7328414934048737	0.21487876142529777	DNM1
negative regulation of cell migration (GO:0030336)	1/144	0.7482948168715733	0.8202652011029631	0	0	0.7276797276797277	0.21099673199951494	PIP5KL1
positive regulation of cytosolic calcium ion concentration (GO:0007204)	1/147	0.7554518330106615	0.8270209540327242	0	0	0.7126186852214249	0.19984625276692555	S1PR4
positive regulation of intracellular protein transport (GO:0090316)	1/148	0.7577922282355001	0.8274056875222258	0	0	0.7077349458301839	0.1962874818663645	MTCL1
positive regulation of transferase activity (GO:0051347)	1/148	0.7577922282355001	0.8274056875222258	0	0	0.7077349458301839	0.1962874818663645	IGF1R
actin filament organization (GO:0007015)	1/152	0.7669330928777672	0.8362887723123229	0	0	0.688846841164722	0.18278944513433523	PROX1
organelle assembly (GO:0070925)	3/425	0.771868185834491	0.8403749552002214	0	0	0.7370555288035077	0.19085425483149077	ABLIM1;VPS37B;CD34
positive regulation of NF-kappaB transcription factor activity (GO:0051092)	1/155	0.7735627874365882	0.8403749552002214	0	0	0.6753246753246753	0.17338855627993902	AIM2
regulation of cell differentiation (GO:0045595)	1/156	0.7757307278771275	0.8403749552002214	0	0	0.6709336064174773	0.17038346802864887	TBX1
peptidyl-serine phosphorylation (GO:0018105)	1/156	0.7757307278771275	0.8403749552002214	0	0	0.6709336064174773	0.17038346802864887	SGK1
regulation of signal transduction by p53 class mediator (GO:1901796)	1/156	0.7757307278771275	0.8403749552002214	0	0	0.6709336064174773	0.17038346802864887	SGK1
cellular response to growth factor stimulus (GO:0071363)	1/158	0.7800048600885832	0.8428104462255859	0	0	0.662319280153675	0.16455662181563263	TBX1
skeletal system development (GO:0001501)	1/158	0.7800048600885832	0.8428104462255859	0	0	0.662319280153675	0.16455662181563263	COL10A1
peptide biosynthetic process (GO:0043043)	1/162	0.7883115427343588	0.8506811978663897	0	0	0.6457326892109501	0.15359520980943792	RHCE
heart development (GO:0007507)	1/164	0.7923471214187	0.8539285039123814	0	0	0.637744668419515	0.1484387058052299	TBX1
cellular protein-containing complex assembly (GO:0034622)	1/168	0.8001901124071311	0.8612654249970673	0	0	0.6223426163545924	0.1387238653014686	STXBP6
peptidyl-serine modification (GO:0018209)	1/169	0.8021043709938278	0.8622103832905229	0	0	0.6186067019400353	0.1364130102666635	SGK1
positive regulation of I-kappaB kinase/NF-kappaB signaling (GO:0043123)	1/171	0.805878329241478	0.8651493805534318	0	0	0.6112667289137877	0.13192511613569666	TNFSF10
positive regulation of ERK1 and ERK2 cascade (GO:0070374)	1/172	0.8077383732307811	0.8660287712989818	0	0	0.6076611281289643	0.12974602265908836	GPR183
mitochondrion organization (GO:0007005)	1/175	0.8132127964429161	0.8707761218024533	0	0	0.5970929878975856	0.12345641588665217	DNM1
cellular response to oxygen-containing compound (GO:1901701)	2/323	0.8146437246418883	0.8711871194113766	0	0	0.6458871876449924	0.1324097211817932	TBX1;TRPV1
glycerophospholipid biosynthetic process (GO:0046474)	1/177	0.8167759827447684	0.872346107373103	0	0	0.5902477152477152	0.1194604810140903	SLC44A5
negative regulation of immune response (GO:0050777)	1/178	0.8185321373766526	0.8731009465350962	0	0	0.5868830897079484	0.1175190070444173	AVPR2
protein stabilization (GO:0050821)	1/179	0.8202715472687754	0.8738360145039963	0	0	0.5835562689495274	0.11561407366528868	AAK1
cellular protein localization (GO:0034613)	2/329	0.8226206344083831	0.8752178616723463	0	0	0.6338408484611882	0.12376385225274451	TBC1D9;FBLN5
positive regulation of cytokine production (GO:0001819)	2/335	0.8302897312991371	0.8812038402662712	0	0	0.6222286115903137	0.1157224288978005	LTB;CD34
endoplasmic reticulum to Golgi vesicle-mediated transport (GO:0006888)	1/185	0.8303651571739863	0.8812038402662712	0	0	0.5643547273982057	0.10490774594649319	ANK1
regulation of GTPase activity (GO:0043087)	1/189	0.8367788961201751	0.8868790338496633	0	0	0.5522346054260948	0.09840566957269345	RASGRP2
cellular response to cytokine stimulus (GO:0071345)	3/482	0.8397940180770761	0.887919191442879	0	0	0.6474384021970906	0.11304186048691389	AIM2;FLT3LG;GSDME
negative regulation of cell differentiation (GO:0045596)	1/191	0.8398947159441656	0.887919191442879	0	0	0.5463659147869674	0.09532923265491043	TBX1
positive regulation of multicellular organismal process (GO:0051240)	2/345	0.8424128412612905	0.8894511217378093	0	0	0.6037776812852801	0.10353886072671445	AVPR2;IGF1R
cytokine-mediated signaling pathway (GO:0019221)	4/621	0.8451459999696529	0.8909245081920691	0	0	0.6689670796953695	0.11255095870755154	CEACAM1;AIM2;FLT3LG;LTB
protein localization to membrane (GO:0072657)	1/195	0.8459499536919887	0.8909245081920691	0	0	0.5349915453008236	0.08950145204266713	ANK1
supramolecular fiber organization (GO:0097435)	2/351	0.8493065015157709	0.8932879147466126	0	0	0.5932146558556362	0.09689280069083045	COL10A1;FBLN5
negative regulation of intracellular signal transduction (GO:1902532)	1/198	0.8503413803837946	0.8932879147466126	0	0	0.5267638922461257	0.08539758532712119	BCL2L2
endomembrane system organization (GO:0010256)	1/199	0.8517773368816889	0.8936680255807884	0	0	0.5240767462989685	0.08407769948882181	DNM1
axon guidance (GO:0007411)	1/203	0.8573853960548612	0.898418954052449	0	0	0.5135942165645135	0.07902559051642014	TNR
negative regulation of inflammatory response (GO:0050728)	1/212	0.8692436697028898	0.909699035462647	0	0	0.4914616715564583	0.06886940404758628	AVPR2
positive regulation of protein phosphorylation (GO:0001934)	2/371	0.8703562160565623	0.909719059998819	0	0	0.560485498472006	0.07782492891541881	TBX1;PECAM1
cellular response to lipid (GO:0071396)	1/219	0.877784121986258	0.9163317308564198	0	0	0.47551089752924613	0.06198502823540386	TBX1
regulation of I-kappaB kinase/NF-kappaB signaling (GO:0043122)	1/224	0.8835424549850992	0.9211871209869705	0	0	0.464730585806819	0.057541052095976486	TNFSF10
cilium organization (GO:0044782)	1/228	0.8879541413171321	0.9246280920849236	0	0	0.45644826702095426	0.05424211196499452	ABLIM1
regulation of gene expression (GO:0010468)	7/1079	0.8926197799871336	0.9278611754660737	0	0	0.6686138977244923	0.07595090624554601	RIMS2;LAMP3;AVPR2;PROX1;AFF3;CD34;AFF1
negative regulation of transcription by RNA polymerase II (GO:0000122)	4/684	0.8932894249378907	0.9278611754660737	0	0	0.6049968374446553	0.06827065428061033	KANK2;SDR16C5;GFI1B;PROX1
transmembrane receptor protein tyrosine kinase signaling pathway (GO:0007169)	2/404	0.8992839995005654	0.9327271396610802	0	0	0.5136022017571716	0.05452215480821231	DNM1;IGF1R
axonogenesis (GO:0007409)	1/240	0.9002162177257782	0.9327271396610802	0	0	0.43326470523123245	0.04554491691710482	TNR
positive regulation of DNA-binding transcription factor activity (GO:0051091)	1/246	0.9058369390382405	0.9373834991042488	0	0	0.42252456538170824	0.04178597594951551	AIM2
organelle organization (GO:0006996)	2/420	0.9110439091360512	0.9416006613679435	0	0	0.4935355797617836	0.04597983958893808	TSPO2;ANK1
cellular component assembly (GO:0022607)	1/261	0.9185485896510732	0.9481791893172369	0	0	0.39784289784289784	0.033800921431401655	DNAJB13
protein-containing complex assembly (GO:0065003)	1/267	0.9231414068981266	0.95056144868718	0	0	0.3887496519075466	0.031089418626042278	AIM2
negative regulation of signal transduction (GO:0009968)	1/267	0.9231414068981266	0.95056144868718	0	0	0.3887496519075466	0.031089418626042278	KANK2
plasma membrane bounded cell projection assembly (GO:0120031)	1/278	0.9309026782268786	0.9573683909576798	0	0	0.3731018279754742	0.026714293042376592	ABLIM1
proteolysis (GO:0006508)	1/287	0.9366689738268269	0.9621093657085432	0	0	0.3611943611943612	0.023631264669273053	VASH2
regulation of cell cycle (GO:0051726)	1/296	0.9419563657884934	0.9663473444340647	0	0	0.35001345170836695	0.020929518566911658	PROX1
innate immune response (GO:0045087)	1/302	0.9452349192662842	0.9678658492876284	0	0	0.3429309708379476	0.019314486318145776	SIRPB1
MAPK cascade (GO:0000165)	1/303	0.945763143594762	0.9678658492876284	0	0	0.34177791793685836	0.019058602377780613	FLT3LG
protein polyubiquitination (GO:0000209)	1/314	0.95124950702434	0.9710915212812895	0	0	0.3295806075358791	0.016472072286243707	NHLRC4
cilium assembly (GO:0060271)	1/314	0.95124950702434	0.9710915212812895	0	0	0.3295806075358791	0.016472072286243707	ABLIM1
negative regulation of gene expression (GO:0010629)	1/322	0.9548893759826347	0.9736126970803334	0	0	0.3212348975588851	0.014828132803045077	CD34
intracellular protein transport (GO:0006886)	1/336	0.9606204505860578	0.9782573009640149	0	0	0.30758903893232253	0.012357666650745107	TBC1D9
cellular response to DNA damage stimulus (GO:0006974)	1/350	0.9656267228915538	0.9821533416207492	0	0	0.29503797698640105	0.010319819085189339	BCL2L2
ubiquitin-dependent protein catabolic process (GO:0006511)	1/354	0.9669370265321131	0.9822852333024641	0	0	0.29163481571413585	0.009805318990242028	VPS37B
protein transport (GO:0015031)	1/369	0.9714230913607401	0.98563903903919	0	0	0.2795318610536002	0.008104517042063995	TBC1D9
protein modification by small protein conjugation (GO:0032446)	1/409	0.9806397618680783	0.993289282898295	0	0	0.25160805062765845	0.004918963073396379	TRIM55
negative regulation of transcription, DNA-templated (GO:0045892)	4/948	0.9813507097865365	0.993289282898295	0	0	0.42978859121560054	0.008090933968206263	KANK2;SDR16C5;GFI1B;PROX1
nervous system development (GO:0007399)	1/447	0.9866356372033898	0.997425091316185	0	0	0.22971979025790684	0.0030907579361542166	PROX1
negative regulation of nucleic acid-templated transcription (GO:1903507)	1/464	0.9886801495518237	0.9982789859552395	0	0	0.2210908841578388	0.0025169887424534463	PROX1
positive regulation of nucleic acid-templated transcription (GO:1903508)	1/511	0.9928521885781216	0.9999846226410767	0	0	0.20022823944392573	0.0014363331534278107	TBX1
protein ubiquitination (GO:0016567)	1/525	0.9937682431005971	0.9999846226410767	0	0	0.19473726725635124	0.001217352382810776	TRIM55
negative regulation of cellular macromolecule biosynthetic process (GO:2000113)	1/547	0.9949773484814084	0.9999846226410767	0	0	0.18667752001085333	9.399787031506865E-4	PROX1
cellular protein modification process (GO:0006464)	3/1025	0.9971850676747578	0.9999846226410767	0	0	0.29492344883158744	8.313602106915312E-4	DAPK2;AAK1;SGK1
positive regulation of transcription by RNA polymerase II (GO:0045944)	2/908	0.9985750072994635	0.9999846226410767	0	0	0.2219717251420788	3.165336707391834E-4	TBX1;PROX1
regulation of transcription by RNA polymerase II (GO:0006357)	8/2206	0.9997788839714027	0.9999846226410767	0	0	0.3522083012528872	7.788751221811042E-5	KANK2;TBX1;SDR16C5;ZNF80;GFI1B;TFAP2E;PROX1;BACH2
positive regulation of transcription, DNA-templated (GO:0045893)	2/1183	0.9998816711759452	0.9999846226410767	0	0	0.16780766389824706	1.9857658426323432E-5	TBX1;PROX1
regulation of transcription, DNA-templated (GO:0006355)	6/2244	0.9999846226410767	0.9999846226410767	0	0	0.25603217158176944	3.937128869729021E-6	TBX1;ZNF80;GFI1B;TFAP2E;PROX1;BACH2
