# Supplementary material for: Evaluation of the Synergistic Potential of Simultaneous Pan- or Isoform-Specific BET and SYK Inhibition in B-Cell Lymphoma: An In Vitro Approach
Source: Cancers (Basel). 2022 Sep 27;14(19):4691. doi: 10.3390/cancers14194691 (PMC9564024; doi:10.3390/cancers14194691)
Supplement: Supplementary file 1 [file cancers-14-04691-s001.zip › cancers-1798753-supplementary/supplementary material/Supplementary tables/Raw data/Enrichr/EntoAZDAZDUnderexpressed.txt]

Term	Overlap	P-value	Adjusted P-value	Old P-value	Old Adjusted P-value	Odds Ratio	Combined Score	Genes
negative regulation of protein kinase activity (GO:0006469)	4/90	2.505985293132387E-4	0.07626424849903679	0	0	14.42296511627907	119.59029963115674	UBASH3B;HSPB1;TRIB1;SLC8A1
DNA replication initiation (GO:0006270)	3/38	2.9120715321542454E-4	0.07626424849903679	0	0	26.237802197802196	213.61442842000326	CDT1;POLE2;MCM10
negative regulation of signal transduction (GO:0009968)	6/267	2.929345485677737E-4	0.07626424849903679	0	0	7.293659621802003	59.33801537482988	UBASH3B;NEDD4;DDIT4;TRIB1;TNF;SLAMF1
regulation of protein kinase activity (GO:0045859)	4/110	5.38085756474798E-4	0.07626424849903679	0	0	11.689858490566039	87.99532342134367	UBASH3B;HSPB1;TRIB1;TNF
positive regulation of DNA-dependent DNA replication (GO:2000105)	2/11	6.141796834823028E-4	0.07626424849903679	0	0	67.08080808080808	496.077536690995	CDT1;E2F8
positive regulation of neuroinflammatory response (GO:0150078)	2/12	7.353984087050349E-4	0.07626424849903679	0	0	60.36969696969697	435.57328910015156	TNF;TTBK1
cardiac cell development (GO:0055006)	2/13	8.672004982370924E-4	0.07626424849903679	0	0	54.878787878787875	386.90864481269017	MYH11;SLC8A1
muscle contraction (GO:0006936)	4/129	9.777217473531951E-4	0.07626424849903679	0	0	9.9035	68.63408185820364	SLC6A8;MYH11;SLC8A1;MYOM2
smooth muscle contraction (GO:0006939)	2/14	0.0010095147214072258	0.07626424849903679	0	0	50.303030303030305	347.00466642918985	MYH11;SLC8A1
positive regulation of protein-containing complex disassembly (GO:0043243)	2/14	0.0010095147214072258	0.07626424849903679	0	0	50.303030303030305	347.00466642918985	BNIP3;TNF
myeloid dendritic cell activation (GO:0001773)	2/14	0.0010095147214072258	0.07626424849903679	0	0	50.303030303030305	347.00466642918985	BATF;SLAMF1
negative regulation of kinase activity (GO:0033673)	3/62	0.001231683462639758	0.08529407978780325	0	0	15.546023468057367	104.14861573325584	UBASH3B;HSPB1;TRIB1
positive regulation of cell death (GO:0010942)	3/66	0.00147589814034224	0.09299499110764248	0	0	14.556043956043956	94.8834060906592	BNIP3;DDIT4;TNF
regulation of protein-containing complex disassembly (GO:0043244)	2/18	0.0016824805132125557	0.09299499110764248	0	0	37.71969696969697	240.93403928127228	BNIP3;TNF
positive regulation of amyloid-beta formation (GO:1902004)	2/18	0.0016824805132125557	0.09299499110764248	0	0	37.71969696969697	240.93403928127228	SLC2A13;TNF
negative regulation of protein phosphorylation (GO:0001933)	4/152	0.0017905172776441392	0.09299499110764248	0	0	8.35472972972973	52.84576022962769	UBASH3B;DDIT4;HSPB1;TRIB1
positive regulation of amyloid precursor protein catabolic process (GO:1902993)	2/22	0.0025180320994553636	0.12308733380278865	0	0	30.169696969696968	180.54384163711242	SLC2A13;TNF
cardiac muscle cell development (GO:0055013)	2/24	0.0029954011693546405	0.13100938798598455	0	0	27.424242424242426	159.35341771425578	MYH11;SLC8A1
cardiac muscle cell differentiation (GO:0055007)	2/24	0.0029954011693546405	0.13100938798598455	0	0	27.424242424242426	159.35341771425578	MYH11;SLC8A1
regulation of synapse organization (GO:0050807)	2/26	0.0035117758263918473	0.14591428558658123	0	0	25.136363636363637	142.0615131867415	NEDD4;TNF
negative regulation of interleukin-6 production (GO:0032715)	2/31	0.004969858929348448	0.16438613229650817	0	0	20.79728317659352	110.31635651344551	TNF;SLAMF1
regulation of transcription involved in G1/S transition of mitotic cell cycle (GO:0000083)	2/32	0.0052896020248526365	0.16438613229650817	0	0	20.1030303030303	105.38033146318955	CDT1;RRM2
positive regulation of receptor signaling pathway via STAT (GO:1904894)	2/32	0.0052896020248526365	0.16438613229650817	0	0	20.1030303030303	105.38033146318955	IL7R;TNF
muscle cell development (GO:0055001)	2/33	0.005618568554412981	0.16438613229650817	0	0	19.453567937438905	100.80213187276532	MYH11;SLC8A1
DNA replication (GO:0006260)	3/108	0.005949632253918064	0.16438613229650817	0	0	8.715164835164835	44.66021611996363	FAM111B;POLE2;MCM10
regulation of amyloid-beta formation (GO:1902003)	2/34	0.005956693999774656	0.16438613229650817	0	0	18.84469696969697	96.54589870420406	SLC2A13;TNF
regulation of macroautophagy (GO:0016241)	3/112	0.006578530011082995	0.16438613229650817	0	0	8.393648553281581	42.16921996147552	BNIP3;NEDD4;RRAGD
regulation of osteoclast differentiation (GO:0045670)	2/36	0.006660165153545421	0.16438613229650817	0	0	17.73440285204991	88.87792835692386	UBASH3B;TNF
platelet aggregation (GO:0070527)	2/36	0.006660165153545421	0.16438613229650817	0	0	17.73440285204991	88.87792835692386	UBASH3B;HSPB1
positive regulation of cellular component organization (GO:0051130)	3/114	0.006907272280463583	0.16438613229650817	0	0	8.241580041580042	41.00334805416102	CDT1;BNIP3;TNF
positive regulation of protein-containing complex assembly (GO:0031334)	3/118	0.007593692599311346	0.16438613229650817	0	0	7.953311036789298	38.81563582183563	CDT1;TNF;TTBK1
regulation of autophagy (GO:0010506)	4/231	0.007929277623937818	0.16438613229650817	0	0	5.425385462555066	26.2436384348986	BNIP3;NEDD4;RRAGD;HSPB1
DNA-dependent DNA replication (GO:0006261)	3/129	0.009683953640508893	0.16438613229650817	0	0	7.254945054945055	33.64324807604344	CDT1;POLE2;MCM10
homotypic cell-cell adhesion (GO:0034109)	2/44	0.009827721837883104	0.16438613229650817	0	0	14.35064935064935	66.33656728780416	UBASH3B;HSPB1
regulation of DNA metabolic process (GO:0051052)	2/46	0.010705542973315047	0.16438613229650817	0	0	13.696969696969697	62.14306435802923	CDT1;IL7R
positive regulation of neuron death (GO:1901216)	2/47	0.011157007032523043	0.16438613229650817	0	0	13.391919191919191	60.20588431539311	DDIT4;TNF
positive regulation of blood vessel endothelial cell migration (GO:0043536)	2/48	0.011616759783040167	0.16438613229650817	0	0	13.100131752305666	58.36510102971351	HSPB1;HDAC9
regulation of smooth muscle cell proliferation (GO:0048660)	2/49	0.012084741370869519	0.16438613229650817	0	0	12.820760799484203	56.61406510399833	TRIB1;TNF
regulation of DNA replication (GO:0006275)	2/53	0.014037769573392108	0.16438613229650817	0	0	11.81283422459893	50.39359516285688	CDT1;MCIDAS
regulation of cytokine production (GO:0001817)	3/150	0.014525311091067833	0.16438613229650817	0	0	6.211930926216641	26.288037904781714	TNF;HDAC9;BATF
regulation of blood vessel endothelial cell migration (GO:0043535)	2/55	0.015062122545835794	0.16438613229650817	0	0	11.365923384791309	47.686551353608394	HSPB1;TNF
positive regulation of interleukin-1 beta production (GO:0032731)	2/56	0.015586055257174922	0.16438613229650817	0	0	11.154882154882156	46.41968853471818	HSPB1;TNF
positive regulation of proteolysis (GO:0045862)	2/57	0.016117748711230444	0.16438613229650817	0	0	10.951515151515151	45.20603889122791	ASTL;TNF
monocarboxylic acid transport (GO:0015718)	2/57	0.016117748711230444	0.16438613229650817	0	0	10.951515151515151	45.20603889122791	SLC6A8;SLC16A3
regulation of intracellular signal transduction (GO:1902531)	5/437	0.016465961195448207	0.16438613229650817	0	0	3.5824514991181657	14.711193735622144	WWC1;DDIT4;ARAP2;HSPB1;TNF
AMP biosynthetic process (GO:0006167)	1/5	0.016886331477543003	0.16438613229650817	0	0	74.35820895522389	303.4744977483959	ADSS1
regulation of astrocyte activation (GO:0061888)	1/5	0.016886331477543003	0.16438613229650817	0	0	74.35820895522389	303.4744977483959	TTBK1
negative regulation of myosin-light-chain-phosphatase activity (GO:0035509)	1/5	0.016886331477543003	0.16438613229650817	0	0	74.35820895522389	303.4744977483959	TNF
negative regulation of organ growth (GO:0046621)	1/5	0.016886331477543003	0.16438613229650817	0	0	74.35820895522389	303.4744977483959	WWC1
regulation of fever generation (GO:0031620)	1/5	0.016886331477543003	0.16438613229650817	0	0	74.35820895522389	303.4744977483959	TNF
cellular response to nicotine (GO:0071316)	1/5	0.016886331477543003	0.16438613229650817	0	0	74.35820895522389	303.4744977483959	TNF
cellular response to testosterone stimulus (GO:0071394)	1/5	0.016886331477543003	0.16438613229650817	0	0	74.35820895522389	303.4744977483959	SPP1
centriole assembly (GO:0098534)	1/5	0.016886331477543003	0.16438613229650817	0	0	74.35820895522389	303.4744977483959	MCIDAS
chronic inflammatory response (GO:0002544)	1/5	0.016886331477543003	0.16438613229650817	0	0	74.35820895522389	303.4744977483959	TNF
deoxyribonucleotide metabolic process (GO:0009262)	1/5	0.016886331477543003	0.16438613229650817	0	0	74.35820895522389	303.4744977483959	RRM2
positive regulation of endothelial cell chemotaxis by VEGF-activated vascular endothelial growth factor receptor signaling pathway (GO:0038033)	1/5	0.016886331477543003	0.16438613229650817	0	0	74.35820895522389	303.4744977483959	HSPB1
positive regulation of glial cell proliferation (GO:0060252)	1/5	0.016886331477543003	0.16438613229650817	0	0	74.35820895522389	303.4744977483959	TNF
positive regulation of heat generation (GO:0031652)	1/5	0.016886331477543003	0.16438613229650817	0	0	74.35820895522389	303.4744977483959	TNF
response to salt stress (GO:0009651)	1/5	0.016886331477543003	0.16438613229650817	0	0	74.35820895522389	303.4744977483959	TNF
positive regulation of the force of heart contraction (GO:0098735)	1/5	0.016886331477543003	0.16438613229650817	0	0	74.35820895522389	303.4744977483959	SLC8A1
trophoblast giant cell differentiation (GO:0060707)	1/5	0.016886331477543003	0.16438613229650817	0	0	74.35820895522389	303.4744977483959	E2F8
response to organic cyclic compound (GO:0014070)	2/60	0.01775882305057491	0.16438613229650817	0	0	10.383490073145246	41.85452784289615	SPP1;TNF
positive regulation of cysteine-type endopeptidase activity (GO:2001056)	2/62	0.018890635488296885	0.16438613229650817	0	0	10.036363636363637	39.8352200726639	TNF;TTBK1
positive regulation of interleukin-1 production (GO:0032732)	2/62	0.018890635488296885	0.16438613229650817	0	0	10.036363636363637	39.8352200726639	HSPB1;TNF
negative regulation of cell cycle process (GO:0010948)	2/64	0.020052135821447128	0.16438613229650817	0	0	9.711632453567937	37.966846321627926	RRM2;E2F8
negative regulation of cytokinesis (GO:0032466)	1/6	0.02022973917450602	0.16438613229650817	0	0	59.483582089552236	232.02175076653654	E2F8
negative regulation of cytosolic calcium ion concentration (GO:0051481)	1/6	0.02022973917450602	0.16438613229650817	0	0	59.483582089552236	232.02175076653654	SLC8A1
negative regulation of hematopoietic progenitor cell differentiation (GO:1901533)	1/6	0.02022973917450602	0.16438613229650817	0	0	59.483582089552236	232.02175076653654	MYB
negative regulation of lipoprotein lipase activity (GO:0051005)	1/6	0.02022973917450602	0.16438613229650817	0	0	59.483582089552236	232.02175076653654	HDAC9
negative regulation of morphogenesis of an epithelium (GO:1905331)	1/6	0.02022973917450602	0.16438613229650817	0	0	59.483582089552236	232.02175076653654	TNF
regulation of DNA-dependent DNA replication initiation (GO:0030174)	1/6	0.02022973917450602	0.16438613229650817	0	0	59.483582089552236	232.02175076653654	CDT1
regulation of T-helper cell differentiation (GO:0045622)	1/6	0.02022973917450602	0.16438613229650817	0	0	59.483582089552236	232.02175076653654	MYB
regulation of vitamin D biosynthetic process (GO:0060556)	1/6	0.02022973917450602	0.16438613229650817	0	0	59.483582089552236	232.02175076653654	TNF
positive regulation of fever generation (GO:0031622)	1/6	0.02022973917450602	0.16438613229650817	0	0	59.483582089552236	232.02175076653654	TNF
hepatocyte differentiation (GO:0070365)	1/6	0.02022973917450602	0.16438613229650817	0	0	59.483582089552236	232.02175076653654	E2F8
positive regulation of I-kappaB phosphorylation (GO:1903721)	1/6	0.02022973917450602	0.16438613229650817	0	0	59.483582089552236	232.02175076653654	TNF
response to testosterone (GO:0033574)	1/6	0.02022973917450602	0.16438613229650817	0	0	59.483582089552236	232.02175076653654	SPP1
positive regulation of microglial cell activation (GO:1903980)	1/6	0.02022973917450602	0.16438613229650817	0	0	59.483582089552236	232.02175076653654	TTBK1
T-helper 17 cell lineage commitment (GO:0072540)	1/6	0.02022973917450602	0.16438613229650817	0	0	59.483582089552236	232.02175076653654	BATF
mitochondrial protein catabolic process (GO:0035694)	1/6	0.02022973917450602	0.16438613229650817	0	0	59.483582089552236	232.02175076653654	BNIP3
regulation of cellular catabolic process (GO:0031329)	2/65	0.02064388043034163	0.16438613229650817	0	0	9.556998556998558	37.08436890424736	RRAGD;HSPB1
positive regulation of catabolic process (GO:0009896)	2/67	0.021849083965200838	0.16438613229650817	0	0	9.262004662004662	35.41416659051539	NEDD4;TNF
regulation of calcidiol 1-monooxygenase activity (GO:0060558)	1/7	0.023561944474411695	0.16438613229650817	0	0	49.56716417910448	185.78379790492124	TNF
cellular response to caffeine (GO:0071313)	1/7	0.023561944474411695	0.16438613229650817	0	0	49.56716417910448	185.78379790492124	SLC8A1
regulation of I-kappaB phosphorylation (GO:1903719)	1/7	0.023561944474411695	0.16438613229650817	0	0	49.56716417910448	185.78379790492124	TNF
collagen-activated tyrosine kinase receptor signaling pathway (GO:0038063)	1/7	0.023561944474411695	0.16438613229650817	0	0	49.56716417910448	185.78379790492124	UBASH3B
creatine metabolic process (GO:0006600)	1/7	0.023561944474411695	0.16438613229650817	0	0	49.56716417910448	185.78379790492124	SLC6A8
death-inducing signaling complex assembly (GO:0071550)	1/7	0.023561944474411695	0.16438613229650817	0	0	49.56716417910448	185.78379790492124	TNF
regulation of myosin-light-chain-phosphatase activity (GO:0035507)	1/7	0.023561944474411695	0.16438613229650817	0	0	49.56716417910448	185.78379790492124	TNF
fatty acid elongation, monounsaturated fatty acid (GO:0034625)	1/7	0.023561944474411695	0.16438613229650817	0	0	49.56716417910448	185.78379790492124	ELOVL6
fatty acid elongation, polyunsaturated fatty acid (GO:0034626)	1/7	0.023561944474411695	0.16438613229650817	0	0	49.56716417910448	185.78379790492124	ELOVL6
fatty acid elongation, saturated fatty acid (GO:0019367)	1/7	0.023561944474411695	0.16438613229650817	0	0	49.56716417910448	185.78379790492124	ELOVL6
regulation of striated muscle cell differentiation (GO:0051153)	1/7	0.023561944474411695	0.16438613229650817	0	0	49.56716417910448	185.78379790492124	HDAC9
fatty acid elongation, unsaturated fatty acid (GO:0019368)	1/7	0.023561944474411695	0.16438613229650817	0	0	49.56716417910448	185.78379790492124	ELOVL6
positive regulation of chemokine (C-X-C motif) ligand 2 production (GO:2000343)	1/7	0.023561944474411695	0.16438613229650817	0	0	49.56716417910448	185.78379790492124	TNF
positive regulation of gliogenesis (GO:0014015)	1/7	0.023561944474411695	0.16438613229650817	0	0	49.56716417910448	185.78379790492124	TNF
response to caffeine (GO:0031000)	1/7	0.023561944474411695	0.16438613229650817	0	0	49.56716417910448	185.78379790492124	SLC8A1
positive regulation of histone H3-K9 methylation (GO:0051574)	1/7	0.023561944474411695	0.16438613229650817	0	0	49.56716417910448	185.78379790492124	MYB
positive regulation of podosome assembly (GO:0071803)	1/7	0.023561944474411695	0.16438613229650817	0	0	49.56716417910448	185.78379790492124	TNF
lymphoid progenitor cell differentiation (GO:0002320)	1/7	0.023561944474411695	0.16438613229650817	0	0	49.56716417910448	185.78379790492124	BATF
T-helper 17 cell differentiation (GO:0072539)	1/7	0.023561944474411695	0.16438613229650817	0	0	49.56716417910448	185.78379790492124	BATF
negative regulation of cytokine production (GO:0001818)	3/182	0.024122372294840735	0.16438613229650817	0	0	5.093167168027503	18.970089674092613	TNF;HDAC9;SLAMF1
regulation of hematopoietic stem cell differentiation (GO:1902036)	2/71	0.0243448282404302	0.16438613229650817	0	0	8.723320158102768	32.41093639935573	MYB;LMO2
positive regulation of cellular protein localization (GO:1903829)	2/71	0.0243448282404302	0.16438613229650817	0	0	8.723320158102768	32.41093639935573	CDT1;TNF
regulation of TOR signaling (GO:0032006)	2/71	0.0243448282404302	0.16438613229650817	0	0	8.723320158102768	32.41093639935573	RRAGD;DDIT4
positive regulation of JNK cascade (GO:0046330)	2/73	0.025634510282739602	0.16438613229650817	0	0	8.476739223218097	31.057210906859115	ANKRD6;SLAMF1
DNA damage response, signal transduction by p53 class mediator (GO:0030330)	2/74	0.026289618089577572	0.16438613229650817	0	0	8.358585858585858	30.41339308929262	E2F8;BATF
protein localization to presynapse (GO:1905383)	1/8	0.026882984076400464	0.16438613229650817	0	0	42.48400852878465	153.63329523076956	HSPB1
anterograde axonal protein transport (GO:0099641)	1/8	0.026882984076400464	0.16438613229650817	0	0	42.48400852878465	153.63329523076956	HSPB1
axo-dendritic protein transport (GO:0099640)	1/8	0.026882984076400464	0.16438613229650817	0	0	42.48400852878465	153.63329523076956	HSPB1
negative regulation of mitochondrial fusion (GO:0010637)	1/8	0.026882984076400464	0.16438613229650817	0	0	42.48400852878465	153.63329523076956	BNIP3
negative regulation of sodium ion transport (GO:0010766)	1/8	0.026882984076400464	0.16438613229650817	0	0	42.48400852878465	153.63329523076956	NEDD4
regulation of myeloid leukocyte differentiation (GO:0002761)	1/8	0.026882984076400464	0.16438613229650817	0	0	42.48400852878465	153.63329523076956	UBASH3B
peptidyl-lysine deacetylation (GO:0034983)	1/8	0.026882984076400464	0.16438613229650817	0	0	42.48400852878465	153.63329523076956	HDAC9
regulation of nitrogen compound metabolic process (GO:0051171)	1/8	0.026882984076400464	0.16438613229650817	0	0	42.48400852878465	153.63329523076956	TNF
elastic fiber assembly (GO:0048251)	1/8	0.026882984076400464	0.16438613229650817	0	0	42.48400852878465	153.63329523076956	MYH11
positive regulation of astrocyte differentiation (GO:0048711)	1/8	0.026882984076400464	0.16438613229650817	0	0	42.48400852878465	153.63329523076956	TTBK1
regulation of skeletal muscle fiber development (GO:0048742)	1/8	0.026882984076400464	0.16438613229650817	0	0	42.48400852878465	153.63329523076956	HDAC9
positive regulation of CD4-positive, alpha-beta T cell differentiation (GO:0043372)	1/8	0.026882984076400464	0.16438613229650817	0	0	42.48400852878465	153.63329523076956	MYB
positive regulation of cell migration by vascular endothelial growth factor signaling pathway (GO:0038089)	1/8	0.026882984076400464	0.16438613229650817	0	0	42.48400852878465	153.63329523076956	HSPB1
regulation of vascular wound healing (GO:0061043)	1/8	0.026882984076400464	0.16438613229650817	0	0	42.48400852878465	153.63329523076956	TNF
skeletal myofibril assembly (GO:0014866)	1/8	0.026882984076400464	0.16438613229650817	0	0	42.48400852878465	153.63329523076956	MYH11
T-helper cell lineage commitment (GO:0002295)	1/8	0.026882984076400464	0.16438613229650817	0	0	42.48400852878465	153.63329523076956	BATF
positive regulation of steroid biosynthetic process (GO:0010893)	1/8	0.026882984076400464	0.16438613229650817	0	0	42.48400852878465	153.63329523076956	TNF
positive regulation of T-helper 2 cell cytokine production (GO:2000553)	1/8	0.026882984076400464	0.16438613229650817	0	0	42.48400852878465	153.63329523076956	DENND1B
vascular associated smooth muscle contraction (GO:0014829)	1/8	0.026882984076400464	0.16438613229650817	0	0	42.48400852878465	153.63329523076956	SLC8A1
progesterone receptor signaling pathway (GO:0050847)	1/8	0.026882984076400464	0.16438613229650817	0	0	42.48400852878465	153.63329523076956	NEDD4
multi-ciliated epithelial cell differentiation (GO:1903251)	1/8	0.026882984076400464	0.16438613229650817	0	0	42.48400852878465	153.63329523076956	MCIDAS
negative regulation of amyloid-beta clearance (GO:1900222)	1/8	0.026882984076400464	0.16438613229650817	0	0	42.48400852878465	153.63329523076956	TNF
regulation of hematopoietic progenitor cell differentiation (GO:1901532)	2/75	0.02695150041056095	0.16438613229650817	0	0	8.243669572436696	29.79028318252327	MYB;LMO2
positive regulation of phosphatidylinositol 3-kinase signaling (GO:0014068)	2/77	0.028295380135331803	0.16438613229650817	0	0	8.023030303030303	28.602558206981847	NEDD4;TNF
negative regulation of transcription by RNA polymerase II (GO:0000122)	6/684	0.028581336572765823	0.16438613229650817	0	0	2.748215815015701	9.769910909268742	WWC1;NEDD4;MYB;TNF;HDAC9;E2F8
negative regulation of bone resorption (GO:0045779)	1/9	0.030192894641305958	0.16438613229650817	0	0	37.17164179104478	130.10627217002806	UBASH3B
negative regulation of lipase activity (GO:0060192)	1/9	0.030192894641305958	0.16438613229650817	0	0	37.17164179104478	130.10627217002806	HDAC9
negative regulation of lipid localization (GO:1905953)	1/9	0.030192894641305958	0.16438613229650817	0	0	37.17164179104478	130.10627217002806	TNF
negative regulation of membrane potential (GO:0045837)	1/9	0.030192894641305958	0.16438613229650817	0	0	37.17164179104478	130.10627217002806	BNIP3
negative regulation of production of molecular mediator of immune response (GO:0002701)	1/9	0.030192894641305958	0.16438613229650817	0	0	37.17164179104478	130.10627217002806	TNF
regulation of endothelial cell development (GO:1901550)	1/9	0.030192894641305958	0.16438613229650817	0	0	37.17164179104478	130.10627217002806	TNF
negative regulation of protein-containing complex disassembly (GO:0043242)	1/9	0.030192894641305958	0.16438613229650817	0	0	37.17164179104478	130.10627217002806	TNF
regulation of glial cell proliferation (GO:0060251)	1/9	0.030192894641305958	0.16438613229650817	0	0	37.17164179104478	130.10627217002806	TNF
collagen-activated signaling pathway (GO:0038065)	1/9	0.030192894641305958	0.16438613229650817	0	0	37.17164179104478	130.10627217002806	UBASH3B
positive regulation of chromatin binding (GO:0035563)	1/9	0.030192894641305958	0.16438613229650817	0	0	37.17164179104478	130.10627217002806	CDT1
response to vitamin (GO:0033273)	1/9	0.030192894641305958	0.16438613229650817	0	0	37.17164179104478	130.10627217002806	SPP1
response to vitamin D (GO:0033280)	1/9	0.030192894641305958	0.16438613229650817	0	0	37.17164179104478	130.10627217002806	SPP1
IMP metabolic process (GO:0046040)	1/9	0.030192894641305958	0.16438613229650817	0	0	37.17164179104478	130.10627217002806	ADSS1
positive regulation of mitochondrial membrane permeability involved in apoptotic process (GO:1902110)	1/9	0.030192894641305958	0.16438613229650817	0	0	37.17164179104478	130.10627217002806	BNIP3
somatic recombination of immunoglobulin genes involved in immune response (GO:0002204)	1/9	0.030192894641305958	0.16438613229650817	0	0	37.17164179104478	130.10627217002806	BATF
mitochondrial fragmentation involved in apoptotic process (GO:0043653)	1/9	0.030192894641305958	0.16438613229650817	0	0	37.17164179104478	130.10627217002806	BNIP3
positive regulation of cellular amide metabolic process (GO:0034250)	2/81	0.03106215577215819	0.16438613229650817	0	0	7.615266589950134	26.438416446487178	SLC2A13;TNF
regulation of interleukin-1 beta production (GO:0032651)	2/83	0.03248423594099619	0.16438613229650817	0	0	7.42648709315376	25.45057390679166	HSPB1;TNF
negative regulation of lipopolysaccharide-mediated signaling pathway (GO:0031665)	1/10	0.03349171276321553	0.16438613229650817	0	0	33.039800995024876	112.21827165973407	TRIB1
regulation of epithelial cell apoptotic process (GO:1904035)	1/10	0.03349171276321553	0.16438613229650817	0	0	33.039800995024876	112.21827165973407	TNF
negative regulation of sodium ion transmembrane transport (GO:1902306)	1/10	0.03349171276321553	0.16438613229650817	0	0	33.039800995024876	112.21827165973407	NEDD4
negative regulation of sodium ion transmembrane transporter activity (GO:2000650)	1/10	0.03349171276321553	0.16438613229650817	0	0	33.039800995024876	112.21827165973407	NEDD4
cellular response to leucine (GO:0071233)	1/10	0.03349171276321553	0.16438613229650817	0	0	33.039800995024876	112.21827165973407	RRAGD
cellular response to leucine starvation (GO:1990253)	1/10	0.03349171276321553	0.16438613229650817	0	0	33.039800995024876	112.21827165973407	RRAGD
cellular response to purine-containing compound (GO:0071415)	1/10	0.03349171276321553	0.16438613229650817	0	0	33.039800995024876	112.21827165973407	SLC8A1
regulation of organ growth (GO:0046620)	1/10	0.03349171276321553	0.16438613229650817	0	0	33.039800995024876	112.21827165973407	WWC1
regulation of podosome assembly (GO:0071801)	1/10	0.03349171276321553	0.16438613229650817	0	0	33.039800995024876	112.21827165973407	TNF
positive regulation of cell activation (GO:0050867)	1/10	0.03349171276321553	0.16438613229650817	0	0	33.039800995024876	112.21827165973407	TTBK1
hematopoietic stem cell differentiation (GO:0060218)	1/10	0.03349171276321553	0.16438613229650817	0	0	33.039800995024876	112.21827165973407	BATF
response to leucine (GO:0043201)	1/10	0.03349171276321553	0.16438613229650817	0	0	33.039800995024876	112.21827165973407	RRAGD
histone H4 deacetylation (GO:0070933)	1/10	0.03349171276321553	0.16438613229650817	0	0	33.039800995024876	112.21827165973407	HDAC9
myeloid dendritic cell differentiation (GO:0043011)	1/10	0.03349171276321553	0.16438613229650817	0	0	33.039800995024876	112.21827165973407	BATF
G1/S transition of mitotic cell cycle (GO:0000082)	2/85	0.03393157413896456	0.16438613229650817	0	0	7.246805403431909	24.51890885190869	CDT1;RRM2
positive regulation of protein catabolic process (GO:0045732)	2/85	0.03393157413896456	0.16438613229650817	0	0	7.246805403431909	24.51890885190869	NEDD4;TNF
positive regulation of transcription by RNA polymerase II (GO:0045944)	7/908	0.03417135974401595	0.16438613229650817	0	0	2.4238459998908315	8.18379466547567	MCIDAS;WWC1;MYB;LMO2;E2F2;TNF;E2F8
negative regulation of angiogenesis (GO:0016525)	2/87	0.035403772892216856	0.16438613229650817	0	0	7.075579322638146	23.639063946311328	E2F2;TNF
sodium ion transmembrane transport (GO:0035725)	2/87	0.035403772892216856	0.16438613229650817	0	0	7.075579322638146	23.639063946311328	SLC6A8;SLC8A1
negative regulation of multicellular organismal process (GO:0051241)	3/214	0.03643299227283884	0.16438613229650817	0	0	4.3137440758293835	14.288330529874976	WWC1;TNF;HDAC9
negative regulation of bone remodeling (GO:0046851)	1/11	0.036779474955290804	0.16438613229650817	0	0	29.734328358208955	98.20699568293153	UBASH3B
negative regulation of calcium ion transmembrane transport (GO:1903170)	1/11	0.036779474955290804	0.16438613229650817	0	0	29.734328358208955	98.20699568293153	SESTD1
regulation of calcium ion transmembrane transport via high voltage-gated calcium channel (GO:1902514)	1/11	0.036779474955290804	0.16438613229650817	0	0	29.734328358208955	98.20699568293153	SESTD1
negative regulation of sprouting angiogenesis (GO:1903671)	1/11	0.036779474955290804	0.16438613229650817	0	0	29.734328358208955	98.20699568293153	E2F2
regulation of mitochondrial fusion (GO:0010635)	1/11	0.036779474955290804	0.16438613229650817	0	0	29.734328358208955	98.20699568293153	BNIP3
positive regulation of bone resorption (GO:0045780)	1/11	0.036779474955290804	0.16438613229650817	0	0	29.734328358208955	98.20699568293153	SPP1
positive regulation of ceramide biosynthetic process (GO:2000304)	1/11	0.036779474955290804	0.16438613229650817	0	0	29.734328358208955	98.20699568293153	TNF
regulation of T-helper 2 cell cytokine production (GO:2000551)	1/11	0.036779474955290804	0.16438613229650817	0	0	29.734328358208955	98.20699568293153	DENND1B
response to corticosteroid (GO:0031960)	1/11	0.036779474955290804	0.16438613229650817	0	0	29.734328358208955	98.20699568293153	TNF
isotype switching (GO:0045190)	1/11	0.036779474955290804	0.16438613229650817	0	0	29.734328358208955	98.20699568293153	BATF
positive regulation of sphingolipid biosynthetic process (GO:0090154)	1/11	0.036779474955290804	0.16438613229650817	0	0	29.734328358208955	98.20699568293153	TNF
vasoconstriction (GO:0042310)	1/11	0.036779474955290804	0.16438613229650817	0	0	29.734328358208955	98.20699568293153	SLC8A1
sodium ion transport (GO:0006814)	2/90	0.03765782513635873	0.16438613229650817	0	0	6.833333333333333	22.40796580046174	SLC6A8;SLC8A1
positive regulation of intracellular signal transduction (GO:1902533)	5/546	0.03806377413722395	0.16438613229650817	0	0	2.844673297538362	9.29779265296475	WWC1;NEDD4;RRAGD;S100A4;TNF
regulation of stem cell differentiation (GO:2000736)	2/91	0.03842118256658261	0.16438613229650817	0	0	6.756213823629554	22.019489570010805	MYB;LMO2
positive regulation of cellular component biogenesis (GO:0044089)	2/92	0.03919046306536466	0.16438613229650817	0	0	6.680808080808081	21.641287598059307	CDT1;TNF
negative regulation of cell division (GO:0051782)	1/12	0.040056217631282115	0.16438613229650817	0	0	27.029850746268657	86.96777093294467	E2F8
purine nucleoside monophosphate biosynthetic process (GO:0009127)	1/12	0.040056217631282115	0.16438613229650817	0	0	27.029850746268657	86.96777093294467	ADSS1
attachment of mitotic spindle microtubules to kinetochore (GO:0051315)	1/12	0.040056217631282115	0.16438613229650817	0	0	27.029850746268657	86.96777093294467	CDT1
negative regulation of gene silencing by miRNA (GO:0060965)	1/12	0.040056217631282115	0.16438613229650817	0	0	27.029850746268657	86.96777093294467	TNF
regulation of chromatin binding (GO:0035561)	1/12	0.040056217631282115	0.16438613229650817	0	0	27.029850746268657	86.96777093294467	CDT1
regulation of DNA-dependent DNA replication (GO:0090329)	1/12	0.040056217631282115	0.16438613229650817	0	0	27.029850746268657	86.96777093294467	CDT1
negative regulation of production of miRNAs involved in gene silencing by miRNA (GO:1903799)	1/12	0.040056217631282115	0.16438613229650817	0	0	27.029850746268657	86.96777093294467	TNF
regulation of histone H3-K9 methylation (GO:0051570)	1/12	0.040056217631282115	0.16438613229650817	0	0	27.029850746268657	86.96777093294467	MYB
cellular response to thyroid hormone stimulus (GO:0097067)	1/12	0.040056217631282115	0.16438613229650817	0	0	27.029850746268657	86.96777093294467	LMO2
polyol transport (GO:0015791)	1/12	0.040056217631282115	0.16438613229650817	0	0	27.029850746268657	86.96777093294467	SLC2A13
regulation of sequestering of calcium ion (GO:0051282)	1/12	0.040056217631282115	0.16438613229650817	0	0	27.029850746268657	86.96777093294467	UBASH3B
positive regulation of protein maturation (GO:1903319)	1/12	0.040056217631282115	0.16438613229650817	0	0	27.029850746268657	86.96777093294467	ASTL
motile cilium assembly (GO:0044458)	1/12	0.040056217631282115	0.16438613229650817	0	0	27.029850746268657	86.96777093294467	MCIDAS
regulation of I-kappaB kinase/NF-kappaB signaling (GO:0043122)	3/224	0.04083022785925366	0.16438613229650817	0	0	4.116463626870867	13.165819785654378	HSPB1;S100A4;TNF
regulation of MAP kinase activity (GO:0043405)	2/97	0.04312404759965847	0.16438613229650817	0	0	6.327591706539075	19.891888621618147	TRIB1;TNF
AMP metabolic process (GO:0046033)	1/13	0.0433219771034119	0.16438613229650817	0	0	24.776119402985074	77.77459794803441	ADSS1
negative regulation of hippo signaling (GO:0035331)	1/13	0.0433219771034119	0.16438613229650817	0	0	24.776119402985074	77.77459794803441	WWC1
regulation of cell communication by electrical coupling (GO:0010649)	1/13	0.0433219771034119	0.16438613229650817	0	0	24.776119402985074	77.77459794803441	SLC8A1
regulation of chemokine (C-X-C motif) ligand 2 production (GO:2000341)	1/13	0.0433219771034119	0.16438613229650817	0	0	24.776119402985074	77.77459794803441	TNF
negative regulation of vascular endothelial growth factor receptor signaling pathway (GO:0030948)	1/13	0.0433219771034119	0.16438613229650817	0	0	24.776119402985074	77.77459794803441	NEDD4
regulation of leukocyte adhesion to vascular endothelial cell (GO:1904994)	1/13	0.0433219771034119	0.16438613229650817	0	0	24.776119402985074	77.77459794803441	TNF
regulation of nucleocytoplasmic transport (GO:0046822)	1/13	0.0433219771034119	0.16438613229650817	0	0	24.776119402985074	77.77459794803441	NEDD4
regulation of receptor signaling pathway via STAT (GO:1904892)	1/13	0.0433219771034119	0.16438613229650817	0	0	24.776119402985074	77.77459794803441	IL7R
positive regulation of calcineurin-mediated signaling (GO:0106058)	1/13	0.0433219771034119	0.16438613229650817	0	0	24.776119402985074	77.77459794803441	TNF
positive regulation of calcineurin-NFAT signaling cascade (GO:0070886)	1/13	0.0433219771034119	0.16438613229650817	0	0	24.776119402985074	77.77459794803441	TNF
fatty acid elongation (GO:0030497)	1/13	0.0433219771034119	0.16438613229650817	0	0	24.776119402985074	77.77459794803441	ELOVL6
relaxation of cardiac muscle (GO:0055119)	1/13	0.0433219771034119	0.16438613229650817	0	0	24.776119402985074	77.77459794803441	SLC8A1
response to thyroid hormone (GO:0097066)	1/13	0.0433219771034119	0.16438613229650817	0	0	24.776119402985074	77.77459794803441	LMO2
positive regulation of lipid transport (GO:0032370)	1/13	0.0433219771034119	0.16438613229650817	0	0	24.776119402985074	77.77459794803441	SPP1
kinetochore organization (GO:0051383)	1/13	0.0433219771034119	0.16438613229650817	0	0	24.776119402985074	77.77459794803441	CDT1
positive regulation of protein localization to cell surface (GO:2000010)	1/13	0.0433219771034119	0.16438613229650817	0	0	24.776119402985074	77.77459794803441	TNF
mitochondrial outer membrane permeabilization (GO:0097345)	1/13	0.0433219771034119	0.16438613229650817	0	0	24.776119402985074	77.77459794803441	BNIP3
very long-chain fatty acid biosynthetic process (GO:0042761)	1/13	0.0433219771034119	0.16438613229650817	0	0	24.776119402985074	77.77459794803441	ELOVL6
regulation of peptidyl-serine phosphorylation (GO:0033135)	2/98	0.043927871569565506	0.1659275512468588	0	0	6.261363636363637	19.568052911815936	DDIT4;TNF
positive regulation of stress-activated MAPK cascade (GO:0032874)	2/99	0.044737289251893464	0.16683324201131736	0	0	6.19650109340831	19.252206144230232	ANKRD6;SLAMF1
epithelial cell differentiation (GO:0030855)	2/101	0.046372721674903764	0.16683324201131736	0	0	6.070707070707071	18.643407842694607	MCIDAS;E2F8
negative regulation of interleukin-12 production (GO:0032695)	1/14	0.046576789586793774	0.16683324201131736	0	0	22.869115958668196	70.13164167770657	SLAMF1
calcium ion import across plasma membrane (GO:0098703)	1/14	0.046576789586793774	0.16683324201131736	0	0	22.869115958668196	70.13164167770657	SLC8A1
negative regulation of smooth muscle cell migration (GO:0014912)	1/14	0.046576789586793774	0.16683324201131736	0	0	22.869115958668196	70.13164167770657	TRIB1
defense response to protozoan (GO:0042832)	1/14	0.046576789586793774	0.16683324201131736	0	0	22.869115958668196	70.13164167770657	BATF
relaxation of muscle (GO:0090075)	1/14	0.046576789586793774	0.16683324201131736	0	0	22.869115958668196	70.13164167770657	SLC8A1
ribonucleoside monophosphate biosynthetic process (GO:0009156)	1/14	0.046576789586793774	0.16683324201131736	0	0	22.869115958668196	70.13164167770657	ADSS1
steroid catabolic process (GO:0006706)	1/14	0.046576789586793774	0.16683324201131736	0	0	22.869115958668196	70.13164167770657	SPP1
T-helper cell differentiation (GO:0042093)	1/14	0.046576789586793774	0.16683324201131736	0	0	22.869115958668196	70.13164167770657	BATF
positive regulation of T-helper cell differentiation (GO:0045624)	1/14	0.046576789586793774	0.16683324201131736	0	0	22.869115958668196	70.13164167770657	MYB
positive regulation of type 2 immune response (GO:0002830)	1/14	0.046576789586793774	0.16683324201131736	0	0	22.869115958668196	70.13164167770657	DENND1B
regulation of protein catabolic process (GO:0042176)	2/102	0.04719864498475159	0.16693949342709533	0	0	6.00969696969697	18.349949199739168	NEDD4;TNF
regulation of JNK cascade (GO:0046328)	2/105	0.04970869973142907	0.16693949342709533	0	0	5.833774639599882	17.510513959080843	ANKRD6;SLAMF1
calcium ion import into cytosol (GO:1902656)	1/15	0.049820691179205345	0.16693949342709533	0	0	21.23454157782516	63.6892892034775	SLC8A1
regulation of endothelial cell chemotaxis (GO:2001026)	1/15	0.049820691179205345	0.16693949342709533	0	0	21.23454157782516	63.6892892034775	HSPB1
cellular sodium ion homeostasis (GO:0006883)	1/15	0.049820691179205345	0.16693949342709533	0	0	21.23454157782516	63.6892892034775	SLC8A1
neurotrophin TRK receptor signaling pathway (GO:0048011)	1/15	0.049820691179205345	0.16693949342709533	0	0	21.23454157782516	63.6892892034775	DDIT4
regulation of microglial cell activation (GO:1903978)	1/15	0.049820691179205345	0.16693949342709533	0	0	21.23454157782516	63.6892892034775	TTBK1
placenta development (GO:0001890)	1/15	0.049820691179205345	0.16693949342709533	0	0	21.23454157782516	63.6892892034775	E2F8
positive regulation of acute inflammatory response (GO:0002675)	1/15	0.049820691179205345	0.16693949342709533	0	0	21.23454157782516	63.6892892034775	TNF
positive regulation of endothelial cell chemotaxis (GO:2001028)	1/15	0.049820691179205345	0.16693949342709533	0	0	21.23454157782516	63.6892892034775	HSPB1
positive regulation of heterotypic cell-cell adhesion (GO:0034116)	1/15	0.049820691179205345	0.16693949342709533	0	0	21.23454157782516	63.6892892034775	TNF
positive regulation of histone H3-K4 methylation (GO:0051571)	1/15	0.049820691179205345	0.16693949342709533	0	0	21.23454157782516	63.6892892034775	MYB
response to muscle stretch (GO:0035994)	1/15	0.049820691179205345	0.16693949342709533	0	0	21.23454157782516	63.6892892034775	SLC8A1
histone H3 deacetylation (GO:0070932)	1/15	0.049820691179205345	0.16693949342709533	0	0	21.23454157782516	63.6892892034775	HDAC9
positive regulation of membrane protein ectodomain proteolysis (GO:0051044)	1/15	0.049820691179205345	0.16693949342709533	0	0	21.23454157782516	63.6892892034775	TNF
positive regulation of osteoclast differentiation (GO:0045672)	1/15	0.049820691179205345	0.16693949342709533	0	0	21.23454157782516	63.6892892034775	TNF
regulation of phosphatidylinositol 3-kinase signaling (GO:0014066)	2/106	0.05055599663343008	0.16872302490915822	0	0	5.777389277389277	17.243621904768	NEDD4;TNF
purine ribonucleoside monophosphate biosynthetic process (GO:0009168)	1/16	0.053053717875186444	0.172217342008906	0	0	19.817910447761193	58.19430975162623	ADSS1
negative regulation of DNA replication (GO:0008156)	1/16	0.053053717875186444	0.172217342008906	0	0	19.817910447761193	58.19430975162623	MCIDAS
regulation of amyloid-beta clearance (GO:1900221)	1/16	0.053053717875186444	0.172217342008906	0	0	19.817910447761193	58.19430975162623	TNF
B cell activation involved in immune response (GO:0002312)	1/16	0.053053717875186444	0.172217342008906	0	0	19.817910447761193	58.19430975162623	BATF
regulation of ceramide biosynthetic process (GO:2000303)	1/16	0.053053717875186444	0.172217342008906	0	0	19.817910447761193	58.19430975162623	TNF
positive regulation of leukocyte adhesion to vascular endothelial cell (GO:1904996)	1/16	0.053053717875186444	0.172217342008906	0	0	19.817910447761193	58.19430975162623	TNF
positive regulation of TORC1 signaling (GO:1904263)	1/16	0.053053717875186444	0.172217342008906	0	0	19.817910447761193	58.19430975162623	RRAGD
regulation of interleukin-6 production (GO:0032675)	2/110	0.053997061252720406	0.1732047315356032	0	0	5.562289562289562	16.235353475754195	TNF;SLAMF1
regulation of protein serine/threonine kinase activity (GO:0071900)	2/111	0.0548700774905486	0.1732047315356032	0	0	5.510981373366694	15.99720572522421	TRIB1;SLC8A1
negative regulation of cytokine production involved in immune response (GO:0002719)	1/17	0.056275905553084066	0.1732047315356032	0	0	18.578358208955223	53.4590176825742	TNF
regulation of cardiac muscle contraction by regulation of the release of sequestered calcium ion (GO:0010881)	1/17	0.056275905553084066	0.1732047315356032	0	0	18.578358208955223	53.4590176825742	SLC8A1
cell communication by electrical coupling involved in cardiac conduction (GO:0086064)	1/17	0.056275905553084066	0.1732047315356032	0	0	18.578358208955223	53.4590176825742	SLC8A1
negative regulation of peptidyl-threonine phosphorylation (GO:0010801)	1/17	0.056275905553084066	0.1732047315356032	0	0	18.578358208955223	53.4590176825742	DDIT4
regulation of establishment of endothelial barrier (GO:1903140)	1/17	0.056275905553084066	0.1732047315356032	0	0	18.578358208955223	53.4590176825742	TNF
DNA replication checkpoint signaling (GO:0000076)	1/17	0.056275905553084066	0.1732047315356032	0	0	18.578358208955223	53.4590176825742	CDT1
positive regulation of cytokine production involved in inflammatory response (GO:1900017)	1/17	0.056275905553084066	0.1732047315356032	0	0	18.578358208955223	53.4590176825742	TNF
positive regulation of DNA replication (GO:0045740)	1/17	0.056275905553084066	0.1732047315356032	0	0	18.578358208955223	53.4590176825742	CDT1
positive regulation of macrophage activation (GO:0043032)	1/17	0.056275905553084066	0.1732047315356032	0	0	18.578358208955223	53.4590176825742	TTBK1
membrane depolarization during cardiac muscle cell action potential (GO:0086012)	1/17	0.056275905553084066	0.1732047315356032	0	0	18.578358208955223	53.4590176825742	SLC8A1
positive regulation of transcription of Notch receptor target (GO:0007221)	1/17	0.056275905553084066	0.1732047315356032	0	0	18.578358208955223	53.4590176825742	WWC1
modified amino acid transport (GO:0072337)	1/17	0.056275905553084066	0.1732047315356032	0	0	18.578358208955223	53.4590176825742	SLC6A8
positive regulation of metabolic process (GO:0009893)	2/113	0.056631106432239356	0.17365479500070444	0	0	5.4111384111384115	15.536443621202164	ELOVL6;TNF
response to lipid (GO:0033993)	2/114	0.05751903329640856	0.17389803100460655	0	0	5.362554112554113	15.313520658832983	SPP1;TRIB1
positive regulation of protein metabolic process (GO:0051247)	2/115	0.05841184490281369	0.17389803100460655	0	0	5.314829713059802	15.095373799581436	NEDD4;TNF
regulation of protein-containing complex assembly (GO:0043254)	2/116	0.05930949890341166	0.17389803100460655	0	0	5.267942583732057	14.881863004466915	CDT1;TNF
negative regulation of lipid catabolic process (GO:0050995)	1/18	0.05948728998273248	0.17389803100460655	0	0	17.484635645302898	49.34151245692923	TNF
cellular response to alkaloid (GO:0071312)	1/18	0.05948728998273248	0.17389803100460655	0	0	17.484635645302898	49.34151245692923	SLC8A1
nucleotide biosynthetic process (GO:0009165)	1/18	0.05948728998273248	0.17389803100460655	0	0	17.484635645302898	49.34151245692923	RRM2
regulation of oxidative stress-induced intrinsic apoptotic signaling pathway (GO:1902175)	1/18	0.05948728998273248	0.17389803100460655	0	0	17.484635645302898	49.34151245692923	HSPB1
regulation of production of miRNAs involved in gene silencing by miRNA (GO:1903798)	1/18	0.05948728998273248	0.17389803100460655	0	0	17.484635645302898	49.34151245692923	TNF
positive regulation of cell migration involved in sprouting angiogenesis (GO:0090050)	1/18	0.05948728998273248	0.17389803100460655	0	0	17.484635645302898	49.34151245692923	HDAC9
positive regulation of nitric-oxide synthase activity (GO:0051000)	1/18	0.05948728998273248	0.17389803100460655	0	0	17.484635645302898	49.34151245692923	TNF
sodium ion import across plasma membrane (GO:0098719)	1/18	0.05948728998273248	0.17389803100460655	0	0	17.484635645302898	49.34151245692923	SLC8A1
leukocyte tethering or rolling (GO:0050901)	1/18	0.05948728998273248	0.17389803100460655	0	0	17.484635645302898	49.34151245692923	TNF
long-chain fatty-acyl-CoA biosynthetic process (GO:0035338)	1/18	0.05948728998273248	0.17389803100460655	0	0	17.484635645302898	49.34151245692923	ELOVL6
regulation of bicellular tight junction assembly (GO:2000810)	1/19	0.06268790682834453	0.17389803100460655	0	0	16.512437810945272	45.73262853376193	TNF
negative regulation of nervous system development (GO:0051961)	1/19	0.06268790682834453	0.17389803100460655	0	0	16.512437810945272	45.73262853376193	TNF
negative regulation of oxidative stress-induced intrinsic apoptotic signaling pathway (GO:1902176)	1/19	0.06268790682834453	0.17389803100460655	0	0	16.512437810945272	45.73262853376193	HSPB1
negative regulation of RNA metabolic process (GO:0051253)	1/19	0.06268790682834453	0.17389803100460655	0	0	16.512437810945272	45.73262853376193	TNF
cellular response to interleukin-7 (GO:0098761)	1/19	0.06268790682834453	0.17389803100460655	0	0	16.512437810945272	45.73262853376193	IL7R
regulation of histone H3-K4 methylation (GO:0051569)	1/19	0.06268790682834453	0.17389803100460655	0	0	16.512437810945272	45.73262853376193	MYB
regulation of mitochondrial membrane permeability (GO:0046902)	1/19	0.06268790682834453	0.17389803100460655	0	0	16.512437810945272	45.73262853376193	BNIP3
regulation of neuroinflammatory response (GO:0150077)	1/19	0.06268790682834453	0.17389803100460655	0	0	16.512437810945272	45.73262853376193	TNF
positive regulation of establishment of protein localization (GO:1904951)	1/19	0.06268790682834453	0.17389803100460655	0	0	16.512437810945272	45.73262853376193	TNF
positive regulation of mitochondrial fission (GO:0090141)	1/19	0.06268790682834453	0.17389803100460655	0	0	16.512437810945272	45.73262853376193	BNIP3
interleukin-7-mediated signaling pathway (GO:0038111)	1/19	0.06268790682834453	0.17389803100460655	0	0	16.512437810945272	45.73262853376193	IL7R
positive regulation of oxidoreductase activity (GO:0051353)	1/19	0.06268790682834453	0.17389803100460655	0	0	16.512437810945272	45.73262853376193	TNF
leukocyte adhesion to vascular endothelial cell (GO:0061756)	1/19	0.06268790682834453	0.17389803100460655	0	0	16.512437810945272	45.73262853376193	TNF
myeloid cell activation involved in immune response (GO:0002275)	1/19	0.06268790682834453	0.17389803100460655	0	0	16.512437810945272	45.73262853376193	SLAMF1
protein targeting to lysosome (GO:0006622)	1/20	0.06587779162640937	0.17389803100460655	0	0	15.642576590730558	42.547087131862945	NEDD4
purine ribonucleoside monophosphate metabolic process (GO:0009167)	1/20	0.06587779162640937	0.17389803100460655	0	0	15.642576590730558	42.547087131862945	ADSS1
negative regulation of lipid storage (GO:0010888)	1/20	0.06587779162640937	0.17389803100460655	0	0	15.642576590730558	42.547087131862945	TNF
cellular monovalent inorganic cation homeostasis (GO:0030004)	1/20	0.06587779162640937	0.17389803100460655	0	0	15.642576590730558	42.547087131862945	SLC8A1
regulation of hippo signaling (GO:0035330)	1/20	0.06587779162640937	0.17389803100460655	0	0	15.642576590730558	42.547087131862945	WWC1
cortical actin cytoskeleton organization (GO:0030866)	1/20	0.06587779162640937	0.17389803100460655	0	0	15.642576590730558	42.547087131862945	TNF
embryonic digestive tract development (GO:0048566)	1/20	0.06587779162640937	0.17389803100460655	0	0	15.642576590730558	42.547087131862945	TNF
regulation of smooth muscle cell migration (GO:0014910)	1/20	0.06587779162640937	0.17389803100460655	0	0	15.642576590730558	42.547087131862945	TRIB1
positive regulation of cyclin-dependent protein kinase activity (GO:1904031)	1/20	0.06587779162640937	0.17389803100460655	0	0	15.642576590730558	42.547087131862945	TTBK1
positive regulation of hormone secretion (GO:0046887)	1/20	0.06587779162640937	0.17389803100460655	0	0	15.642576590730558	42.547087131862945	SPP1
positive regulation of nitrogen compound metabolic process (GO:0051173)	1/20	0.06587779162640937	0.17389803100460655	0	0	15.642576590730558	42.547087131862945	TNF
lipopolysaccharide-mediated signaling pathway (GO:0031663)	1/20	0.06587779162640937	0.17389803100460655	0	0	15.642576590730558	42.547087131862945	TNF
positive regulation of protein processing (GO:0010954)	1/20	0.06587779162640937	0.17389803100460655	0	0	15.642576590730558	42.547087131862945	ASTL
positive regulation of MAPK cascade (GO:0043410)	3/274	0.06658100415348012	0.17389803100460655	0	0	3.348453022991768	9.072084202439532	WWC1;TNF;SLAMF1
defense response to symbiont (GO:0140546)	2/124	0.06666004783675228	0.17389803100460655	0	0	4.920516641828117	13.325494626622934	BNIP3;DDIT4
regulation of tumor necrosis factor production (GO:0032680)	2/124	0.06666004783675228	0.17389803100460655	0	0	4.920516641828117	13.325494626622934	HSPB1;SLAMF1
DNA metabolic process (GO:0006259)	3/277	0.06831723466243733	0.17389803100460655	0	0	3.3112857944974734	8.886144063136387	CDT1;POLE2;MCM10
negative regulation of cell communication (GO:0010648)	1/21	0.0690569798213239	0.17389803100460655	0	0	14.859701492537313	39.71735668720526	UBASH3B
androgen metabolic process (GO:0008209)	1/21	0.0690569798213239	0.17389803100460655	0	0	14.859701492537313	39.71735668720526	SPP1
regulation of cardiac muscle contraction by calcium ion signaling (GO:0010882)	1/21	0.0690569798213239	0.17389803100460655	0	0	14.859701492537313	39.71735668720526	SLC8A1
negative regulation of ion transmembrane transporter activity (GO:0032413)	1/21	0.0690569798213239	0.17389803100460655	0	0	14.859701492537313	39.71735668720526	NEDD4
calcium ion transport into cytosol (GO:0060402)	1/21	0.0690569798213239	0.17389803100460655	0	0	14.859701492537313	39.71735668720526	SLC8A1
negative regulation of peptidyl-serine phosphorylation (GO:0033137)	1/21	0.0690569798213239	0.17389803100460655	0	0	14.859701492537313	39.71735668720526	DDIT4
negative regulation of reproductive process (GO:2000242)	1/21	0.0690569798213239	0.17389803100460655	0	0	14.859701492537313	39.71735668720526	ASTL
neuron apoptotic process (GO:0051402)	1/21	0.0690569798213239	0.17389803100460655	0	0	14.859701492537313	39.71735668720526	BNIP3
neurotrophin signaling pathway (GO:0038179)	1/21	0.0690569798213239	0.17389803100460655	0	0	14.859701492537313	39.71735668720526	DDIT4
regulation of lipid catabolic process (GO:0050994)	1/21	0.0690569798213239	0.17389803100460655	0	0	14.859701492537313	39.71735668720526	TNF
regulation of lipopolysaccharide-mediated signaling pathway (GO:0031664)	1/21	0.0690569798213239	0.17389803100460655	0	0	14.859701492537313	39.71735668720526	TRIB1
regulation of lipoprotein lipase activity (GO:0051004)	1/21	0.0690569798213239	0.17389803100460655	0	0	14.859701492537313	39.71735668720526	HDAC9
error-prone translesion synthesis (GO:0042276)	1/21	0.0690569798213239	0.17389803100460655	0	0	14.859701492537313	39.71735668720526	POLE2
intrinsic apoptotic signaling pathway in response to DNA damage by p53 class mediator (GO:0042771)	1/21	0.0690569798213239	0.17389803100460655	0	0	14.859701492537313	39.71735668720526	DDIT4
positive regulation of T cell cytokine production (GO:0002726)	1/21	0.0690569798213239	0.17389803100460655	0	0	14.859701492537313	39.71735668720526	DENND1B
regulation of chromosome organization (GO:0033044)	1/22	0.07222550672020589	0.17916237637161522	0	0	14.15138592750533	37.18930470253887	CDT1
regulation of lipid storage (GO:0010883)	1/22	0.07222550672020589	0.17916237637161522	0	0	14.15138592750533	37.18930470253887	TNF
regulation of membrane protein ectodomain proteolysis (GO:0051043)	1/22	0.07222550672020589	0.17916237637161522	0	0	14.15138592750533	37.18930470253887	TNF
microglial cell activation (GO:0001774)	1/22	0.07222550672020589	0.17916237637161522	0	0	14.15138592750533	37.18930470253887	TNF
ubiquitin-dependent protein catabolic process via the multivesicular body sorting pathway (GO:0043162)	1/22	0.07222550672020589	0.17916237637161522	0	0	14.15138592750533	37.18930470253887	NEDD4
positive regulation of programmed cell death (GO:0043068)	3/286	0.07364926970459518	0.18157568594568127	0	0	3.2045120956781736	8.358780901607593	USP27X;BNIP3;TNF
defense response to virus (GO:0051607)	2/133	0.07527053030632741	0.18157568594568127	0	0	4.580383992597733	11.847926218165062	BNIP3;DDIT4
negative regulation of extrinsic apoptotic signaling pathway in absence of ligand (GO:2001240)	1/23	0.07538340752257526	0.18157568594568127	0	0	13.507462686567164	34.919061481317286	TNF
regulation of calcium ion transmembrane transport (GO:1903169)	1/23	0.07538340752257526	0.18157568594568127	0	0	13.507462686567164	34.919061481317286	UBASH3B
regulation of cysteine-type endopeptidase activity (GO:2000116)	1/23	0.07538340752257526	0.18157568594568127	0	0	13.507462686567164	34.919061481317286	TTBK1
negative regulation of phosphoprotein phosphatase activity (GO:0032515)	1/23	0.07538340752257526	0.18157568594568127	0	0	13.507462686567164	34.919061481317286	TNF
negative regulation of signal transduction in absence of ligand (GO:1901099)	1/23	0.07538340752257526	0.18157568594568127	0	0	13.507462686567164	34.919061481317286	TNF
regulation of mononuclear cell migration (GO:0071675)	1/23	0.07538340752257526	0.18157568594568127	0	0	13.507462686567164	34.919061481317286	TNF
regulation of release of sequestered calcium ion into cytosol by sarcoplasmic reticulum (GO:0010880)	1/23	0.07538340752257526	0.18157568594568127	0	0	13.507462686567164	34.919061481317286	SLC8A1
positive regulation of JUN kinase activity (GO:0043507)	1/23	0.07538340752257526	0.18157568594568127	0	0	13.507462686567164	34.919061481317286	TNF
negative regulation of lipid metabolic process (GO:0045833)	1/24	0.07853071734192812	0.18382824256659794	0	0	12.919532770927969	32.870720562250014	TNF
regulation of cytokine production involved in immune response (GO:0002718)	1/24	0.07853071734192812	0.18382824256659794	0	0	12.919532770927969	32.870720562250014	TNF
neuromuscular junction development (GO:0007528)	1/24	0.07853071734192812	0.18382824256659794	0	0	12.919532770927969	32.870720562250014	NEDD4
dendritic cell differentiation (GO:0097028)	1/24	0.07853071734192812	0.18382824256659794	0	0	12.919532770927969	32.870720562250014	BATF
extracellular matrix assembly (GO:0085029)	1/24	0.07853071734192812	0.18382824256659794	0	0	12.919532770927969	32.870720562250014	MYH11
regulation of vascular endothelial growth factor receptor signaling pathway (GO:0030947)	1/24	0.07853071734192812	0.18382824256659794	0	0	12.919532770927969	32.870720562250014	NEDD4
positive regulation of neuron apoptotic process (GO:0043525)	1/24	0.07853071734192812	0.18382824256659794	0	0	12.919532770927969	32.870720562250014	TNF
long-chain fatty-acyl-CoA metabolic process (GO:0035336)	1/24	0.07853071734192812	0.18382824256659794	0	0	12.919532770927969	32.870720562250014	ELOVL6
protein K48-linked deubiquitination (GO:0071108)	1/24	0.07853071734192812	0.18382824256659794	0	0	12.919532770927969	32.870720562250014	USP27X
protein kinase B signaling (GO:0043491)	1/24	0.07853071734192812	0.18382824256659794	0	0	12.919532770927969	32.870720562250014	TNF
regulation of cellular component organization (GO:0051128)	2/139	0.081197907119681	0.18492007770054047	0	0	4.378456093784561	10.993715691297737	NEDD4;TNF
negative regulation of cell junction assembly (GO:1901889)	1/25	0.08166747113850584	0.18492007770054047	0	0	12.380597014925373	31.014627471998192	TNF
receptor catabolic process (GO:0032801)	1/25	0.08166747113850584	0.18492007770054047	0	0	12.380597014925373	31.014627471998192	NEDD4
negative regulation of ion transport (GO:0043271)	1/25	0.08166747113850584	0.18492007770054047	0	0	12.380597014925373	31.014627471998192	NEDD4
negative regulation of signaling (GO:0023057)	1/25	0.08166747113850584	0.18492007770054047	0	0	12.380597014925373	31.014627471998192	UBASH3B
regulation of heterotypic cell-cell adhesion (GO:0034114)	1/25	0.08166747113850584	0.18492007770054047	0	0	12.380597014925373	31.014627471998192	TNF
regulation of mitochondrial fission (GO:0090140)	1/25	0.08166747113850584	0.18492007770054047	0	0	12.380597014925373	31.014627471998192	BNIP3
regulation of myotube differentiation (GO:0010830)	1/25	0.08166747113850584	0.18492007770054047	0	0	12.380597014925373	31.014627471998192	HDAC9
divalent inorganic cation homeostasis (GO:0072507)	1/25	0.08166747113850584	0.18492007770054047	0	0	12.380597014925373	31.014627471998192	SLC8A1
regulation of protein processing (GO:0070613)	1/25	0.08166747113850584	0.18492007770054047	0	0	12.380597014925373	31.014627471998192	ASTL
sodium ion homeostasis (GO:0055078)	1/25	0.08166747113850584	0.18492007770054047	0	0	12.380597014925373	31.014627471998192	SLC8A1
positive regulation of release of cytochrome c from mitochondria (GO:0090200)	1/25	0.08166747113850584	0.18492007770054047	0	0	12.380597014925373	31.014627471998192	BNIP3
transcription initiation from RNA polymerase II promoter (GO:0006367)	2/140	0.08219963952975794	0.18561929469899144	0	0	4.346508563899868	10.860205258153627	E2F2;HDAC9
positive regulation of cellular catabolic process (GO:0031331)	2/141	0.0832052256868552	0.18738087410779586	0	0	4.315020710704164	10.729062207777073	BNIP3;TNF
negative regulation of cell development (GO:0010721)	1/26	0.08479370378776746	0.18790284759369272	0	0	11.884776119402986	29.326088999262875	TNF
negative regulation of signaling receptor activity (GO:2000272)	1/26	0.08479370378776746	0.18790284759369272	0	0	11.884776119402986	29.326088999262875	TNF
regulation of potassium ion transmembrane transporter activity (GO:1901016)	1/26	0.08479370378776746	0.18790284759369272	0	0	11.884776119402986	29.326088999262875	NEDD4
positive regulation of histone methylation (GO:0031062)	1/26	0.08479370378776746	0.18790284759369272	0	0	11.884776119402986	29.326088999262875	MYB
hippo signaling (GO:0035329)	1/26	0.08479370378776746	0.18790284759369272	0	0	11.884776119402986	29.326088999262875	WWC1
membrane depolarization during action potential (GO:0086010)	1/26	0.08479370378776746	0.18790284759369272	0	0	11.884776119402986	29.326088999262875	SLC8A1
monocarboxylic acid metabolic process (GO:0032787)	2/143	0.0852278120842602	0.18836253149473464	0	0	4.2533849129593815	10.473651831017259	SLC6A8;SLC16A3
nucleobase-containing small molecule interconversion (GO:0015949)	1/27	0.08790945005341633	0.1919625704265404	0	0	11.427095292766934	27.784387663217135	RRM2
response to glucocorticoid (GO:0051384)	1/27	0.08790945005341633	0.1919625704265404	0	0	11.427095292766934	27.784387663217135	TNF
positive regulation of nitric oxide biosynthetic process (GO:0045429)	1/27	0.08790945005341633	0.1919625704265404	0	0	11.427095292766934	27.784387663217135	TNF
positive regulation of apoptotic process (GO:0043065)	3/310	0.08874100720768242	0.1919625704265404	0	0	2.9503883738411427	7.145938544174592	USP27X;BNIP3;TNF
regulation of calcineurin-NFAT signaling cascade (GO:0070884)	1/28	0.09101474458249931	0.1919625704265404	0	0	11.003316749585407	26.372020695020453	TNF
calcium ion import (GO:0070509)	1/28	0.09101474458249931	0.1919625704265404	0	0	11.003316749585407	26.372020695020453	SLC8A1
carbohydrate derivative biosynthetic process (GO:1901137)	1/28	0.09101474458249931	0.1919625704265404	0	0	11.003316749585407	26.372020695020453	RRM2
negative regulation of oxidative stress-induced cell death (GO:1903202)	1/28	0.09101474458249931	0.1919625704265404	0	0	11.003316749585407	26.372020695020453	HSPB1
cellular response to acid chemical (GO:0071229)	1/28	0.09101474458249931	0.1919625704265404	0	0	11.003316749585407	26.372020695020453	RRAGD
regulation of extrinsic apoptotic signaling pathway in absence of ligand (GO:2001239)	1/28	0.09101474458249931	0.1919625704265404	0	0	11.003316749585407	26.372020695020453	TNF
cytosolic calcium ion transport (GO:0060401)	1/28	0.09101474458249931	0.1919625704265404	0	0	11.003316749585407	26.372020695020453	SLC8A1
regulation of protein transport (GO:0051223)	1/28	0.09101474458249931	0.1919625704265404	0	0	11.003316749585407	26.372020695020453	TNF
positive regulation of cell communication (GO:0010647)	1/28	0.09101474458249931	0.1919625704265404	0	0	11.003316749585407	26.372020695020453	TNF
sarcomere organization (GO:0045214)	1/28	0.09101474458249931	0.1919625704265404	0	0	11.003316749585407	26.372020695020453	MYOM2
positive regulation of monooxygenase activity (GO:0032770)	1/28	0.09101474458249931	0.1919625704265404	0	0	11.003316749585407	26.372020695020453	TNF
positive regulation of nitric oxide metabolic process (GO:1904407)	1/28	0.09101474458249931	0.1919625704265404	0	0	11.003316749585407	26.372020695020453	TNF
macromolecule catabolic process (GO:0009057)	1/28	0.09101474458249931	0.1919625704265404	0	0	11.003316749585407	26.372020695020453	NEDD4
protein localization to lysosome (GO:0061462)	1/28	0.09101474458249931	0.1919625704265404	0	0	11.003316749585407	26.372020695020453	NEDD4
cellular macromolecule biosynthetic process (GO:0034645)	3/314	0.09137496435178365	0.19223441867425878	0	0	2.911847637892654	6.967421713463152	FAM111B;POLE2;MCM10
cellular response to organic cyclic compound (GO:0071407)	2/150	0.09242290572153437	0.1939480673095835	0	0	4.05077805077805	9.646443591128198	SPP1;TNF
negative regulation of wound healing (GO:0061045)	1/29	0.09410962188270577	0.1960027463271391	0	0	10.609808102345415	25.074106290081968	TNF
positive regulation of extrinsic apoptotic signaling pathway (GO:2001238)	1/29	0.09410962188270577	0.1960027463271391	0	0	10.609808102345415	25.074106290081968	TNF
positive regulation of leukocyte migration (GO:0002687)	1/29	0.09410962188270577	0.1960027463271391	0	0	10.609808102345415	25.074106290081968	TNF
positive regulation of protein kinase activity (GO:0045860)	2/154	0.09661204152192807	0.19893672588189604	0	0	3.9433811802232857	9.21588644849718	TNF;TTBK1
negative regulation of gene expression (GO:0010629)	3/322	0.09674044229420928	0.19893672588189604	0	0	2.8376657824933686	6.628003333245397	TNF;HDAC9;TTBK1
cardiac muscle cell action potential (GO:0086001)	1/30	0.09719411637551117	0.19893672588189604	0	0	10.243437982501286	23.87791592101611	SLC8A1
extrinsic apoptotic signaling pathway via death domain receptors (GO:0008625)	1/30	0.09719411637551117	0.19893672588189604	0	0	10.243437982501286	23.87791592101611	TNF
fatty-acyl-CoA biosynthetic process (GO:0046949)	1/30	0.09719411637551117	0.19893672588189604	0	0	10.243437982501286	23.87791592101611	ELOVL6
positive regulation of endopeptidase activity (GO:0010950)	1/30	0.09719411637551117	0.19893672588189604	0	0	10.243437982501286	23.87791592101611	TTBK1
long-chain fatty acid biosynthetic process (GO:0042759)	1/30	0.09719411637551117	0.19893672588189604	0	0	10.243437982501286	23.87791592101611	ELOVL6
peptidyl-serine phosphorylation (GO:0018105)	2/156	0.09872688166117972	0.20157749056619254	0	0	3.8917748917748916	9.01100784900347	CAMKV;TTBK1
negative regulation of response to biotic stimulus (GO:0002832)	1/31	0.1002682623878204	0.20322664888848477	0	0	9.901492537313432	22.772502698810975	TRIB1
positive regulation of leukocyte cell-cell adhesion (GO:1903039)	1/31	0.1002682623878204	0.20322664888848477	0	0	9.901492537313432	22.772502698810975	TNF
positive regulation of mononuclear cell migration (GO:0071677)	1/31	0.1002682623878204	0.20322664888848477	0	0	9.901492537313432	22.772502698810975	TNF
negative regulation of developmental growth (GO:0048640)	1/32	0.10333209412094803	0.2049378764069399	0	0	9.581608088589311	21.748403627067045	WWC1
regulation of cell migration involved in sprouting angiogenesis (GO:0090049)	1/32	0.10333209412094803	0.2049378764069399	0	0	9.581608088589311	21.748403627067045	HDAC9
regulation of dendrite morphogenesis (GO:0048814)	1/32	0.10333209412094803	0.2049378764069399	0	0	9.581608088589311	21.748403627067045	NEDD4
response to amino acid (GO:0043200)	1/32	0.10333209412094803	0.2049378764069399	0	0	9.581608088589311	21.748403627067045	RRAGD
hematopoietic progenitor cell differentiation (GO:0002244)	1/32	0.10333209412094803	0.2049378764069399	0	0	9.581608088589311	21.748403627067045	BATF
positive regulation of immune effector process (GO:0002699)	1/32	0.10333209412094803	0.2049378764069399	0	0	9.581608088589311	21.748403627067045	MYB
liver development (GO:0001889)	1/32	0.10333209412094803	0.2049378764069399	0	0	9.581608088589311	21.748403627067045	E2F8
mitochondrial membrane organization (GO:0007006)	1/32	0.10333209412094803	0.2049378764069399	0	0	9.581608088589311	21.748403627067045	BNIP3
protein K63-linked deubiquitination (GO:0070536)	1/32	0.10333209412094803	0.2049378764069399	0	0	9.581608088589311	21.748403627067045	USP27X
positive regulation of transcription, DNA-templated (GO:0045893)	7/1183	0.10622285373060668	0.20704091691985538	0	0	1.8302107728337236	4.1037278747830275	MCIDAS;MYB;LMO2;SPP1;E2F2;TNF;E2F8
apoptotic mitochondrial changes (GO:0008637)	1/33	0.10638564563751896	0.20704091691985538	0	0	9.281716417910447	20.797399230359275	BNIP3
negative regulation of smooth muscle cell proliferation (GO:0048662)	1/33	0.10638564563751896	0.20704091691985538	0	0	9.281716417910447	20.797399230359275	TRIB1
regulation of protein localization to cell surface (GO:2000008)	1/33	0.10638564563751896	0.20704091691985538	0	0	9.281716417910447	20.797399230359275	TNF
regulation of sprouting angiogenesis (GO:1903670)	1/33	0.10638564563751896	0.20704091691985538	0	0	9.281716417910447	20.797399230359275	E2F2
signal transduction by p53 class mediator (GO:0072331)	1/33	0.10638564563751896	0.20704091691985538	0	0	9.281716417910447	20.797399230359275	BATF
positive regulation of receptor signaling pathway via JAK-STAT (GO:0046427)	1/33	0.10638564563751896	0.20704091691985538	0	0	9.281716417910447	20.797399230359275	TNF
very long-chain fatty acid metabolic process (GO:0000038)	1/33	0.10638564563751896	0.20704091691985538	0	0	9.281716417910447	20.797399230359275	ELOVL6
negative regulation of blood vessel endothelial cell migration (GO:0043537)	1/34	0.10942895092205149	0.2095287055673382	0	0	9.0	19.912318113121092	TNF
negative regulation of mitochondrion organization (GO:0010823)	1/34	0.10942895092205149	0.2095287055673382	0	0	9.0	19.912318113121092	BNIP3
cardiac muscle contraction (GO:0060048)	1/34	0.10942895092205149	0.2095287055673382	0	0	9.0	19.912318113121092	SLC8A1
cellular response to amino acid stimulus (GO:0071230)	1/34	0.10942895092205149	0.2095287055673382	0	0	9.0	19.912318113121092	RRAGD
cellular response to vascular endothelial growth factor stimulus (GO:0035924)	1/34	0.10942895092205149	0.2095287055673382	0	0	9.0	19.912318113121092	HSPB1
regulation of transmembrane transport (GO:0034762)	1/34	0.10942895092205149	0.2095287055673382	0	0	9.0	19.912318113121092	NEDD4
positive regulation of pri-miRNA transcription by RNA polymerase II (GO:1902895)	1/34	0.10942895092205149	0.2095287055673382	0	0	9.0	19.912318113121092	TNF
DNA-templated transcription, initiation (GO:0006352)	2/168	0.11168276186862448	0.21003824295173273	0	0	3.6082511865644395	7.909621843837107	E2F2;HDAC9
negative regulation of neurogenesis (GO:0050768)	1/35	0.11246204384921146	0.21003824295173273	0	0	8.734855136084285	19.08687700448831	TNF
regulation of ion transmembrane transport (GO:0034765)	1/35	0.11246204384921146	0.21003824295173273	0	0	8.734855136084285	19.08687700448831	NEDD4
regulation of JUN kinase activity (GO:0043506)	1/35	0.11246204384921146	0.21003824295173273	0	0	8.734855136084285	19.08687700448831	TNF
regulation of muscle cell differentiation (GO:0051147)	1/35	0.11246204384921146	0.21003824295173273	0	0	8.734855136084285	19.08687700448831	HDAC9
peptidyl-tyrosine dephosphorylation (GO:0035335)	1/35	0.11246204384921146	0.21003824295173273	0	0	8.734855136084285	19.08687700448831	UBASH3B
regulation of protein polymerization (GO:0032271)	1/35	0.11246204384921146	0.21003824295173273	0	0	8.734855136084285	19.08687700448831	TTBK1
regulation of TORC1 signaling (GO:1903432)	1/35	0.11246204384921146	0.21003824295173273	0	0	8.734855136084285	19.08687700448831	RRAGD
peptidyl-serine modification (GO:0018209)	2/169	0.11278200072474157	0.21003824295173273	0	0	3.586463436762838	7.826733852569171	CAMKV;TTBK1
positive regulation of multicellular organismal process (GO:0051240)	3/345	0.11285961023319908	0.21003824295173273	0	0	2.6437246963562755	5.7675778738995165	ELOVL6;TNF;BATF
post-translational protein modification (GO:0043687)	3/345	0.11285961023319908	0.21003824295173273	0	0	2.6437246963562755	5.7675778738995165	WSB2;SPP1;SPARCL1
positive regulation of I-kappaB kinase/NF-kappaB signaling (GO:0043123)	2/171	0.11498903580413394	0.21003824295173273	0	0	3.54366146673839	7.664650929962913	S100A4;TNF
negative regulation of cellular protein localization (GO:1903828)	1/36	0.11548495817986322	0.21003824295173273	0	0	8.484861407249467	18.315549019302413	CDT1
negative regulation of fat cell differentiation (GO:0045599)	1/36	0.11548495817986322	0.21003824295173273	0	0	8.484861407249467	18.315549019302413	TNF
regulation of cardiac muscle contraction (GO:0055117)	1/36	0.11548495817986322	0.21003824295173273	0	0	8.484861407249467	18.315549019302413	SLC8A1
positive regulation of bone mineralization (GO:0030501)	1/36	0.11548495817986322	0.21003824295173273	0	0	8.484861407249467	18.315549019302413	SLC8A1
regulation of sodium ion transport (GO:0002028)	1/36	0.11548495817986322	0.21003824295173273	0	0	8.484861407249467	18.315549019302413	NEDD4
retina homeostasis (GO:0001895)	1/36	0.11548495817986322	0.21003824295173273	0	0	8.484861407249467	18.315549019302413	HSPB1
intrinsic apoptotic signaling pathway by p53 class mediator (GO:0072332)	1/36	0.11548495817986322	0.21003824295173273	0	0	8.484861407249467	18.315549019302413	DDIT4
positive regulation of myeloid leukocyte differentiation (GO:0002763)	1/36	0.11548495817986322	0.21003824295173273	0	0	8.484861407249467	18.315549019302413	TNF
macrophage activation (GO:0042116)	1/36	0.11548495817986322	0.21003824295173273	0	0	8.484861407249467	18.315549019302413	TNF
mitochondrion disassembly (GO:0061726)	1/36	0.11548495817986322	0.21003824295173273	0	0	8.484861407249467	18.315549019302413	BNIP3
negative regulation of cellular macromolecule biosynthetic process (GO:2000113)	4/547	0.11550839594337167	0.21003824295173273	0	0	2.231698895027624	4.816925808226852	MCIDAS;MYB;TNF;HDAC9
positive regulation of ERK1 and ERK2 cascade (GO:0070374)	2/172	0.11609676934984665	0.2106471950430624	0	0	3.5226381461675578	7.585406686723329	TNF;SLAMF1
cellular response to DNA damage stimulus (GO:0006974)	3/350	0.11649350225388339	0.2109065367602987	0	0	2.604965639547772	5.600467160354134	POLE2;MCM10;BATF
anterograde axonal transport (GO:0008089)	1/37	0.11849772752169252	0.21360436349354986	0	0	8.248756218905474	17.593454526083946	HSPB1
regulation of transport (GO:0051049)	1/37	0.11849772752169252	0.21360436349354986	0	0	8.248756218905474	17.593454526083946	WWC1
negative regulation of endothelial cell migration (GO:0010596)	1/38	0.12150038545334585	0.21605353600180527	0	0	8.025413473174668	16.916270230507074	TNF
regulation of apoptotic signaling pathway (GO:2001233)	1/38	0.12150038545334585	0.21605353600180527	0	0	8.025413473174668	16.916270230507074	TNF
negative regulation of G0 to G1 transition (GO:0070317)	1/38	0.12150038545334585	0.21605353600180527	0	0	8.025413473174668	16.916270230507074	RRM2
regulation of cell communication (GO:0010646)	1/38	0.12150038545334585	0.21605353600180527	0	0	8.025413473174668	16.916270230507074	SLC8A1
negative regulation of TOR signaling (GO:0032007)	1/38	0.12150038545334585	0.21605353600180527	0	0	8.025413473174668	16.916270230507074	DDIT4
positive regulation of signaling (GO:0023056)	1/38	0.12150038545334585	0.21605353600180527	0	0	8.025413473174668	16.916270230507074	TNF
positive regulation of developmental process (GO:0051094)	2/177	0.12167635962556543	0.21605353600180527	0	0	3.4211255411255412	7.206226507062754	BNIP3;TNF
regulation of dendrite development (GO:0050773)	1/39	0.1244929653895161	0.2173396097451426	0	0	7.813825608798115	16.280153066858286	NEDD4
cellular response to ketone (GO:1901655)	1/39	0.1244929653895161	0.2173396097451426	0	0	7.813825608798115	16.280153066858286	SPP1
regulation of intracellular transport (GO:0032386)	1/39	0.1244929653895161	0.2173396097451426	0	0	7.813825608798115	16.280153066858286	WWC1
regulation of ion transmembrane transporter activity (GO:0032412)	1/39	0.1244929653895161	0.2173396097451426	0	0	7.813825608798115	16.280153066858286	NEDD4
regulation of nitric-oxide synthase activity (GO:0050999)	1/39	0.1244929653895161	0.2173396097451426	0	0	7.813825608798115	16.280153066858286	TNF
DNA integrity checkpoint signaling (GO:0031570)	1/39	0.1244929653895161	0.2173396097451426	0	0	7.813825608798115	16.280153066858286	CDT1
regulation of peptidyl-threonine phosphorylation (GO:0010799)	1/39	0.1244929653895161	0.2173396097451426	0	0	7.813825608798115	16.280153066858286	DDIT4
positive regulation of intracellular transport (GO:0032388)	1/39	0.1244929653895161	0.2173396097451426	0	0	7.813825608798115	16.280153066858286	NEDD4
positive regulation of cellular biosynthetic process (GO:0031328)	2/180	0.125055754993881	0.21786442851135243	0	0	3.3629553966632617	6.991569476610772	CDT1;TNF
autophagy of mitochondrion (GO:0000422)	1/40	0.12747550064045512	0.2193212029652551	0	0	7.6130884041331806	15.681676145301799	BNIP3
digestive tract development (GO:0048565)	1/40	0.12747550064045512	0.2193212029652551	0	0	7.6130884041331806	15.681676145301799	TNF
regulation of nitric oxide biosynthetic process (GO:0045428)	1/40	0.12747550064045512	0.2193212029652551	0	0	7.6130884041331806	15.681676145301799	TNF
regulation of sodium ion transmembrane transporter activity (GO:2000649)	1/40	0.12747550064045512	0.2193212029652551	0	0	7.6130884041331806	15.681676145301799	NEDD4
positive regulation of ossification (GO:0045778)	1/40	0.12747550064045512	0.2193212029652551	0	0	7.6130884041331806	15.681676145301799	SLC8A1
stem cell differentiation (GO:0048863)	1/40	0.12747550064045512	0.2193212029652551	0	0	7.6130884041331806	15.681676145301799	BATF
regulation of cell development (GO:0060284)	1/41	0.1304480244280874	0.2207786319750318	0	0	7.422388059701492	15.117774608767613	HDAC9
regulation of G0 to G1 transition (GO:0070316)	1/41	0.1304480244280874	0.2207786319750318	0	0	7.422388059701492	15.117774608767613	RRM2
cortical cytoskeleton organization (GO:0030865)	1/41	0.1304480244280874	0.2207786319750318	0	0	7.422388059701492	15.117774608767613	TNF
regulation of release of cytochrome c from mitochondria (GO:0090199)	1/41	0.1304480244280874	0.2207786319750318	0	0	7.422388059701492	15.117774608767613	BNIP3
positive regulation of biomineral tissue development (GO:0070169)	1/41	0.1304480244280874	0.2207786319750318	0	0	7.422388059701492	15.117774608767613	SLC8A1
heart contraction (GO:0060047)	1/41	0.1304480244280874	0.2207786319750318	0	0	7.422388059701492	15.117774608767613	SLC8A1
JNK cascade (GO:0007254)	1/41	0.1304480244280874	0.2207786319750318	0	0	7.422388059701492	15.117774608767613	TRIB1
positive regulation of TOR signaling (GO:0032008)	1/41	0.1304480244280874	0.2207786319750318	0	0	7.422388059701492	15.117774608767613	RRAGD
calcium ion transmembrane import into cytosol (GO:0097553)	1/42	0.13341056984588637	0.2239680475594577	0	0	7.240990171095741	14.585699665663613	SLC8A1
regulation of chemokine production (GO:0032642)	1/42	0.13341056984588637	0.2239680475594577	0	0	7.240990171095741	14.585699665663613	TNF
regulation of DNA recombination (GO:0000018)	1/42	0.13341056984588637	0.2239680475594577	0	0	7.240990171095741	14.585699665663613	IL7R
translesion synthesis (GO:0019985)	1/42	0.13341056984588637	0.2239680475594577	0	0	7.240990171095741	14.585699665663613	POLE2
regulation of cytokine production involved in inflammatory response (GO:1900015)	1/43	0.1363631698897331	0.22754577144250646	0	0	7.068230277185501	14.082979394345454	TNF
substantia nigra development (GO:0021762)	1/43	0.1363631698897331	0.22754577144250646	0	0	7.068230277185501	14.082979394345454	TTBK1
myofibril assembly (GO:0030239)	1/43	0.1363631698897331	0.22754577144250646	0	0	7.068230277185501	14.082979394345454	MYOM2
negative regulation of cell differentiation (GO:0045596)	2/191	0.1376354546502338	0.2292085427141168	0	0	3.1654641654641655	6.277579883549609	MYB;TNF
regulation of endothelial cell apoptotic process (GO:2000351)	1/44	0.13930585746579122	0.23014546233414018	0	0	6.9035057271780635	13.607385194038667	TNF
intracellular steroid hormone receptor signaling pathway (GO:0030518)	1/44	0.13930585746579122	0.23014546233414018	0	0	6.9035057271780635	13.607385194038667	NEDD4
metal ion homeostasis (GO:0055065)	1/44	0.13930585746579122	0.23014546233414018	0	0	6.9035057271780635	13.607385194038667	SLC8A1
protein K63-linked ubiquitination (GO:0070534)	1/44	0.13930585746579122	0.23014546233414018	0	0	6.9035057271780635	13.607385194038667	NEDD4
negative regulation of macromolecule metabolic process (GO:0010605)	2/194	0.1411142960380862	0.23220986140128638	0	0	3.115530303030303	6.1007850390901215	TNF;TTBK1
regulation of programmed cell death (GO:0043067)	2/194	0.1411142960380862	0.23220986140128638	0	0	3.115530303030303	6.1007850390901215	BNIP3;TNF
regulation of pri-miRNA transcription by RNA polymerase II (GO:1902893)	1/45	0.14223866533448712	0.23222068937712928	0	0	6.746268656716418	13.156902962469523	TNF
regulation of receptor signaling pathway via JAK-STAT (GO:0046425)	1/45	0.14223866533448712	0.23222068937712928	0	0	6.746268656716418	13.156902962469523	TNF
positive regulation of chemotaxis (GO:0050921)	1/45	0.14223866533448712	0.23222068937712928	0	0	6.746268656716418	13.156902962469523	HSPB1
protein deacetylation (GO:0006476)	1/45	0.14223866533448712	0.23222068937712928	0	0	6.746268656716418	13.156902962469523	HDAC9
negative regulation of tumor necrosis factor production (GO:0032720)	1/46	0.14516162617874134	0.2346873761761363	0	0	6.596019900497512	12.729708236779256	SLAMF1
regulation of synaptic transmission, glutamatergic (GO:0051966)	1/46	0.14516162617874134	0.2346873761761363	0	0	6.596019900497512	12.729708236779256	TNF
positive regulation of nucleocytoplasmic transport (GO:0046824)	1/46	0.14516162617874134	0.2346873761761363	0	0	6.596019900497512	12.729708236779256	NEDD4
positive regulation of organelle assembly (GO:1902117)	1/46	0.14516162617874134	0.2346873761761363	0	0	6.596019900497512	12.729708236779256	TNF
positive regulation of smooth muscle cell proliferation (GO:0048661)	1/46	0.14516162617874134	0.2346873761761363	0	0	6.596019900497512	12.729708236779256	TNF
negative regulation of intracellular signal transduction (GO:1902532)	2/198	0.1457824192048369	0.23523337933829022	0	0	3.0513296227581943	5.875762522036254	WWC1;DDIT4
regulation of DNA binding (GO:0051101)	1/47	0.14807477255045265	0.23709082078887503	0	0	6.45230369889682	12.32414469020009	CDT1
epithelial to mesenchymal transition (GO:0001837)	1/47	0.14807477255045265	0.23709082078887503	0	0	6.45230369889682	12.32414469020009	S100A4
positive regulation of cell-cell adhesion (GO:0022409)	1/47	0.14807477255045265	0.23709082078887503	0	0	6.45230369889682	12.32414469020009	TNF
histone deacetylation (GO:0016575)	1/47	0.14807477255045265	0.23709082078887503	0	0	6.45230369889682	12.32414469020009	HDAC9
purine ribonucleotide biosynthetic process (GO:0009152)	1/48	0.15097813695287216	0.24035025250543443	0	0	6.314703080342966	11.938705459864398	ADSS1
negative regulation of tumor necrosis factor superfamily cytokine production (GO:1903556)	1/48	0.15097813695287216	0.24035025250543443	0	0	6.314703080342966	11.938705459864398	SLAMF1
cognition (GO:0050890)	1/48	0.15097813695287216	0.24035025250543443	0	0	6.314703080342966	11.938705459864398	TNF
negative regulation of catabolic process (GO:0009895)	1/49	0.15387175170898196	0.24263268628114612	0	0	6.182835820895522	11.572016896560731	TNF
receptor internalization (GO:0031623)	1/49	0.15387175170898196	0.24263268628114612	0	0	6.182835820895522	11.572016896560731	NEDD4
regulation of cellular localization (GO:0060341)	1/49	0.15387175170898196	0.24263268628114612	0	0	6.182835820895522	11.572016896560731	WWC1
cellular response to mechanical stimulus (GO:0071260)	1/49	0.15387175170898196	0.24263268628114612	0	0	6.182835820895522	11.572016896560731	BNIP3
response to unfolded protein (GO:0006986)	1/49	0.15387175170898196	0.24263268628114612	0	0	6.182835820895522	11.572016896560731	HSPB1
neuron migration (GO:0001764)	1/50	0.15675564908065587	0.24671201588262318	0	0	6.0563508985683825	11.222824361971771	DDIT4
regulation of interleukin-12 production (GO:0032655)	1/51	0.15962986120543665	0.24887882675744438	0	0	5.9349253731343286	10.889979796219908	SLAMF1
regulation of protein modification process (GO:0031399)	1/51	0.15962986120543665	0.24887882675744438	0	0	5.9349253731343286	10.889979796219908	HSPB1
intrinsic apoptotic signaling pathway in response to DNA damage (GO:0008630)	1/51	0.15962986120543665	0.24887882675744438	0	0	5.9349253731343286	10.889979796219908	DDIT4
mesenchymal cell differentiation (GO:0048762)	1/51	0.15962986120543665	0.24887882675744438	0	0	5.9349253731343286	10.889979796219908	S100A4
mitotic metaphase plate congression (GO:0007080)	1/51	0.15962986120543665	0.24887882675744438	0	0	5.9349253731343286	10.889979796219908	CDT1
endocytic recycling (GO:0032456)	1/52	0.16249442011804227	0.2505247924268889	0	0	5.818261633011414	10.572430795578446	DENND1B
regulation of release of sequestered calcium ion into cytosol (GO:0051279)	1/52	0.16249442011804227	0.2505247924268889	0	0	5.818261633011414	10.572430795578446	UBASH3B
signal transduction in response to DNA damage (GO:0042770)	1/52	0.16249442011804227	0.2505247924268889	0	0	5.818261633011414	10.572430795578446	BATF
sprouting angiogenesis (GO:0002040)	1/52	0.16249442011804227	0.2505247924268889	0	0	5.818261633011414	10.572430795578446	E2F8
positive regulation of protein localization to cell periphery (GO:1904377)	1/52	0.16249442011804227	0.2505247924268889	0	0	5.818261633011414	10.572430795578446	TNF
positive regulation of protein localization to plasma membrane (GO:1903078)	1/52	0.16249442011804227	0.2505247924268889	0	0	5.818261633011414	10.572430795578446	TNF
negative regulation of cysteine-type endopeptidase activity (GO:2000117)	1/53	0.16534935780163626	0.2525833020830142	0	0	5.7060849598163035	10.269210993651246	TNF
positive regulation of chemokine production (GO:0032722)	1/53	0.16534935780163626	0.2525833020830142	0	0	5.7060849598163035	10.269210993651246	TNF
positive regulation of macroautophagy (GO:0016239)	1/53	0.16534935780163626	0.2525833020830142	0	0	5.7060849598163035	10.269210993651246	BNIP3
positive regulation of NIK/NF-kappaB signaling (GO:1901224)	1/53	0.16534935780163626	0.2525833020830142	0	0	5.7060849598163035	10.269210993651246	TNF
positive regulation of phagocytosis (GO:0050766)	1/53	0.16534935780163626	0.2525833020830142	0	0	5.7060849598163035	10.269210993651246	TNF
extracellular structure organization (GO:0043062)	2/216	0.16716487605179714	0.2543902053498508	0	0	2.792126876239026	4.994485836836451	COL23A1;SPP1
regulation of cyclin-dependent protein kinase activity (GO:1904029)	1/54	0.16819470601465605	0.2543902053498508	0	0	5.598141368628555	9.979431577576143	TTBK1
negative regulation of viral genome replication (GO:0045071)	1/54	0.16819470601465605	0.2543902053498508	0	0	5.598141368628555	9.979431577576143	TNF
regulation of potassium ion transmembrane transport (GO:1901379)	1/54	0.16819470601465605	0.2543902053498508	0	0	5.598141368628555	9.979431577576143	NEDD4
striated muscle contraction (GO:0006941)	1/54	0.16819470601465605	0.2543902053498508	0	0	5.598141368628555	9.979431577576143	SLC8A1
external encapsulating structure organization (GO:0045229)	2/217	0.1683689686431022	0.2543902053498508	0	0	2.778999295278365	4.9510581021212685	COL23A1;SPP1
pyruvate metabolic process (GO:0006090)	1/55	0.17103049655945946	0.2570096611951371	0	0	5.494195688225539	9.702273765685264	SLC16A3
negative regulation of cysteine-type endopeptidase activity involved in apoptotic process (GO:0043154)	1/55	0.17103049655945946	0.2570096611951371	0	0	5.494195688225539	9.702273765685264	TNF
regulation of cardiac conduction (GO:1903779)	1/55	0.17103049655945946	0.2570096611951371	0	0	5.494195688225539	9.702273765685264	SLC8A1
DNA damage response, signal transduction by p53 class mediator resulting in cell cycle arrest (GO:0006977)	1/56	0.17385676102800038	0.25984706549328834	0	0	5.394029850746269	9.436982152284866	E2F8
peptidyl-tyrosine modification (GO:0018212)	1/56	0.17385676102800038	0.25984706549328834	0	0	5.394029850746269	9.436982152284866	TTBK1
mitochondrial transport (GO:0006839)	1/56	0.17385676102800038	0.25984706549328834	0	0	5.394029850746269	9.436982152284866	BNIP3
regulation of bone mineralization (GO:0030500)	1/57	0.17667353092857396	0.2631105810065322	0	0	5.297441364605544	9.182858779101382	SLC8A1
carboxylic acid transport (GO:0046942)	1/57	0.17667353092857396	0.2631105810065322	0	0	5.297441364605544	9.182858779101382	SLC16A3
receptor metabolic process (GO:0043112)	1/58	0.17948083771203258	0.2649175419870321	0	0	5.204241948153967	8.939257856797644	NEDD4
regulation of phagocytosis (GO:0050764)	1/58	0.17948083771203258	0.2649175419870321	0	0	5.204241948153967	8.939257856797644	TNF
regulation of tumor necrosis factor-mediated signaling pathway (GO:0010803)	1/58	0.17948083771203258	0.2649175419870321	0	0	5.204241948153967	8.939257856797644	TNF
positive regulation of mitochondrion organization (GO:0010822)	1/58	0.17948083771203258	0.2649175419870321	0	0	5.204241948153967	8.939257856797644	BNIP3
membrane lipid biosynthetic process (GO:0046467)	1/58	0.17948083771203258	0.2649175419870321	0	0	5.204241948153967	8.939257856797644	ELOVL6
positive regulation of apoptotic signaling pathway (GO:2001235)	1/59	0.1822787126862081	0.26809488538449366	0	0	5.1142563046834795	8.705581055775474	TNF
positive regulation of tyrosine phosphorylation of STAT protein (GO:0042531)	1/59	0.1822787126862081	0.26809488538449366	0	0	5.1142563046834795	8.705581055775474	TNF
inflammatory response (GO:0006954)	2/230	0.18415365396946992	0.27026039735992974	0	0	2.6188197767145134	4.431003240254652	TNF;HDAC9
cellular protein catabolic process (GO:0044257)	1/60	0.18506718705735814	0.27026039735992974	0	0	5.027321022008601	8.48127328991471	BNIP3
Notch signaling pathway (GO:0007219)	1/60	0.18506718705735814	0.27026039735992974	0	0	5.027321022008601	8.48127328991471	WWC1
peptidyl-threonine phosphorylation (GO:0018107)	1/60	0.18506718705735814	0.27026039735992974	0	0	5.027321022008601	8.48127328991471	TTBK1
apoptotic process (GO:0006915)	2/231	0.1853771678642117	0.27026039735992974	0	0	2.607251554849808	4.394164739363368	BNIP3;DDIT4
B cell differentiation (GO:0030183)	1/61	0.1878462919472579	0.2724262977454997	0	0	4.943283582089553	8.265818938373865	HDAC9
negative regulation of response to stimulus (GO:0048585)	1/61	0.1878462919472579	0.2724262977454997	0	0	4.943283582089553	8.265818938373865	UBASH3B
positive regulation of interleukin-8 production (GO:0032757)	1/61	0.1878462919472579	0.2724262977454997	0	0	4.943283582089553	8.265818938373865	TNF
regulation of neurogenesis (GO:0050767)	1/62	0.19061605836126963	0.2750033758649567	0	0	4.862001468069488	8.05873845423038	TNF
I-kappaB kinase/NF-kappaB signaling (GO:0007249)	1/62	0.19061605836126963	0.2750033758649567	0	0	4.862001468069488	8.05873845423038	TNF
stress-activated MAPK cascade (GO:0051403)	1/62	0.19061605836126963	0.2750033758649567	0	0	4.862001468069488	8.05873845423038	TRIB1
regulation of ERK1 and ERK2 cascade (GO:0070372)	2/238	0.19397462264890877	0.27936379795709393	0	0	2.5290190035952747	4.1476618255831035	TNF;SLAMF1
negative regulation of intrinsic apoptotic signaling pathway (GO:2001243)	1/64	0.19612769936328775	0.28051999685179363	0	0	4.707178393745558	7.667943257971954	HSPB1
regulation of cilium assembly (GO:1902017)	1/64	0.19612769936328775	0.28051999685179363	0	0	4.707178393745558	7.667943257971954	MCIDAS
regulation of extrinsic apoptotic signaling pathway (GO:2001236)	1/64	0.19612769936328775	0.28051999685179363	0	0	4.707178393745558	7.667943257971954	TNF
pre-replicative complex assembly (GO:0036388)	1/64	0.19612769936328775	0.28051999685179363	0	0	4.707178393745558	7.667943257971954	CDT1
mitotic G1 DNA damage checkpoint signaling (GO:0031571)	1/65	0.19886963546978936	0.28395303621201884	0	0	4.63339552238806	7.483423829325053	E2F8
cellular response to nutrient levels (GO:0031669)	1/66	0.20160235613355587	0.28686910607360433	0	0	4.561882893226177	7.305664108438629	RRAGD
embryonic organ development (GO:0048568)	1/66	0.20160235613355587	0.28686910607360433	0	0	4.561882893226177	7.305664108438629	TNF
anion transmembrane transport (GO:0098656)	1/67	0.20432589185632896	0.28876669410307715	0	0	4.492537313432836	7.134324690451876	SLC6A8
peptidyl-threonine modification (GO:0018210)	1/67	0.20432589185632896	0.28876669410307715	0	0	4.492537313432836	7.134324690451876	TTBK1
regulation of viral genome replication (GO:0045069)	1/67	0.20432589185632896	0.28876669410307715	0	0	4.492537313432836	7.134324690451876	TNF
vascular endothelial growth factor receptor signaling pathway (GO:0048010)	1/67	0.20432589185632896	0.28876669410307715	0	0	4.492537313432836	7.134324690451876	HSPB1
regulation of translational initiation (GO:0006446)	1/68	0.2070402731221201	0.2916109609567488	0	0	4.425261750946759	6.969087838460738	HSPB1
regulation of tyrosine phosphorylation of STAT protein (GO:0042509)	1/68	0.2070402731221201	0.2916109609567488	0	0	4.425261750946759	6.969087838460738	TNF
negative regulation of nucleic acid-templated transcription (GO:1903507)	3/464	0.20937569671135078	0.2924472073505538	0	0	1.9493742699816452	3.048090438091391	MYB;TNF;HDAC9
cellular response to decreased oxygen levels (GO:0036294)	1/69	0.20974553018162465	0.2924472073505538	0	0	4.359964881474978	6.809655813963362	BNIP3
peptidyl-tyrosine phosphorylation (GO:0018108)	1/69	0.20974553018162465	0.2924472073505538	0	0	4.359964881474978	6.809655813963362	TTBK1
positive regulation of MAP kinase activity (GO:0043406)	1/69	0.20974553018162465	0.2924472073505538	0	0	4.359964881474978	6.809655813963362	TNF
positive regulation of protein polymerization (GO:0032273)	1/69	0.20974553018162465	0.2924472073505538	0	0	4.359964881474978	6.809655813963362	TTBK1
positive regulation of protein transport (GO:0051222)	1/69	0.20974553018162465	0.2924472073505538	0	0	4.359964881474978	6.809655813963362	TNF
cellular response to light stimulus (GO:0071482)	1/70	0.21244169328699591	0.29472295011935495	0	0	4.296560674886438	6.655749348765278	NEDD4
negative regulation of viral process (GO:0048525)	1/70	0.21244169328699591	0.29472295011935495	0	0	4.296560674886438	6.655749348765278	TNF
regulation of plasma membrane bounded cell projection assembly (GO:0120032)	1/70	0.21244169328699591	0.29472295011935495	0	0	4.296560674886438	6.655749348765278	MCIDAS
cholesterol homeostasis (GO:0042632)	1/71	0.21512879251579178	0.29647102252176283	0	0	4.234968017057569	6.507106261492183	HDAC9
fatty acid biosynthetic process (GO:0006633)	1/71	0.21512879251579178	0.29647102252176283	0	0	4.234968017057569	6.507106261492183	ELOVL6
response to metal ion (GO:0010038)	1/71	0.21512879251579178	0.29647102252176283	0	0	4.234968017057569	6.507106261492183	NEDD4
myeloid leukocyte differentiation (GO:0002573)	1/71	0.21512879251579178	0.29647102252176283	0	0	4.234968017057569	6.507106261492183	BATF
extrinsic apoptotic signaling pathway (GO:0097191)	1/72	0.21780685791269314	0.2991694197114843	0	0	4.175110363674585	6.363480189334428	TNF
sterol homeostasis (GO:0055092)	1/72	0.21780685791269314	0.2991694197114843	0	0	4.175110363674585	6.363480189334428	HDAC9
positive regulation of cell population proliferation (GO:0008284)	3/474	0.21822930589817774	0.29925503828611505	0	0	1.9070063694267516	2.9028620814262465	IL7R;TNF;SLAMF1
negative regulation of transcription, DNA-templated (GO:0045892)	5/948	0.21981631689554512	0.3008464515626855	0	0	1.5981585281691326	2.421151045621228	WWC1;MYB;TNF;HDAC9;E2F8
response to molecule of bacterial origin (GO:0002237)	1/73	0.22047591937626412	0.3008464515626855	0	0	4.116915422885572	6.224639434669465	TRIB1
positive regulation of synaptic transmission (GO:0050806)	1/73	0.22047591937626412	0.3008464515626855	0	0	4.116915422885572	6.224639434669465	TNF
regulation of cytokine-mediated signaling pathway (GO:0001959)	1/74	0.2231360067399509	0.3019967778516274	0	0	4.060314864035984	6.090365906619958	TNF
negative regulation of protein binding (GO:0032091)	1/74	0.2231360067399509	0.3019967778516274	0	0	4.060314864035984	6.090365906619958	TTBK1
cellular response to amino acid starvation (GO:0034198)	1/74	0.2231360067399509	0.3019967778516274	0	0	4.060314864035984	6.090365906619958	RRAGD
regulation of peptide hormone secretion (GO:0090276)	1/74	0.2231360067399509	0.3019967778516274	0	0	4.060314864035984	6.090365906619958	TNF
sphingolipid biosynthetic process (GO:0030148)	1/74	0.2231360067399509	0.3019967778516274	0	0	4.060314864035984	6.090365906619958	ELOVL6
positive regulation of gene expression (GO:0010628)	3/482	0.22536980001714815	0.30333826400885283	0	0	1.874385739521439	2.7928585009267537	TNF;TTBK1;BATF
response to amino acid starvation (GO:1990928)	1/75	0.225787149721638	0.30333826400885283	0	0	4.00524405002017	5.960454154342527	RRAGD
positive regulation of immune response (GO:0050778)	1/75	0.225787149721638	0.30333826400885283	0	0	4.00524405002017	5.960454154342527	MYB
negative regulation of apoptotic process (GO:0043066)	3/485	0.22805983631077636	0.30333826400885283	0	0	1.8624321736354932	2.7529489855265057	BNIP3;HSPB1;TNF
regulation of transcription, DNA-templated (GO:0006355)	10/2244	0.2283432800059421	0.30333826400885283	0	0	1.3658815176118297	2.017277472601287	CDT1;RRM2;WWC1;MYB;SPP1;E2F2;TNF;HDAC9;E2F8;BATF
actomyosin structure organization (GO:0031032)	1/76	0.22842937794204438	0.30333826400885283	0	0	3.9516417910447763	5.834710479551735	MYOM2
cellular response to hormone stimulus (GO:0032870)	1/76	0.22842937794204438	0.30333826400885283	0	0	3.9516417910447763	5.834710479551735	LMO2
establishment of protein localization to organelle (GO:0072594)	1/76	0.22842937794204438	0.30333826400885283	0	0	3.9516417910447763	5.834710479551735	NUP62CL
positive regulation of interleukin-6 production (GO:0032755)	1/76	0.22842937794204438	0.30333826400885283	0	0	3.9516417910447763	5.834710479551735	TNF
RNA transport (GO:0050658)	1/76	0.22842937794204438	0.30333826400885283	0	0	3.9516417910447763	5.834710479551735	NUP62CL
protein import into nucleus (GO:0006606)	1/76	0.22842937794204438	0.30333826400885283	0	0	3.9516417910447763	5.834710479551735	NUP62CL
regulation of protein phosphorylation (GO:0001932)	2/266	0.22881754482210578	0.30333826400885283	0	0	2.257575757575758	3.3295412232536212	HSPB1;TNF
purine ribonucleotide metabolic process (GO:0009150)	1/77	0.23106272095981212	0.30333826400885283	0	0	3.899450117831893	5.71295212171733	ADSS1
negative regulation of developmental process (GO:0051093)	1/77	0.23106272095981212	0.30333826400885283	0	0	3.899450117831893	5.71295212171733	BNIP3
cellular response to UV (GO:0034644)	1/77	0.23106272095981212	0.30333826400885283	0	0	3.899450117831893	5.71295212171733	NEDD4
regulation of organelle assembly (GO:1902115)	1/77	0.23106272095981212	0.30333826400885283	0	0	3.899450117831893	5.71295212171733	MCIDAS
import into nucleus (GO:0051170)	1/77	0.23106272095981212	0.30333826400885283	0	0	3.899450117831893	5.71295212171733	NUP62CL
inorganic cation import across plasma membrane (GO:0098659)	1/77	0.23106272095981212	0.30333826400885283	0	0	3.899450117831893	5.71295212171733	SLC8A1
positive regulation of tumor necrosis factor production (GO:0032760)	1/77	0.23106272095981212	0.30333826400885283	0	0	3.899450117831893	5.71295212171733	HSPB1
negative regulation of apoptotic signaling pathway (GO:2001234)	1/78	0.23368720817371372	0.30581743305882847	0	0	3.8486140724946694	5.595006511592121	TNF
negative regulation of protein serine/threonine kinase activity (GO:0071901)	1/78	0.23368720817371372	0.30581743305882847	0	0	3.8486140724946694	5.595006511592121	SLC8A1
regulation of ion transport (GO:0043269)	1/79	0.23630286895150415	0.30590753116851216	0	0	3.799081515499426	5.480710580789464	NEDD4
positive regulation of proteasomal ubiquitin-dependent protein catabolic process (GO:0032436)	1/79	0.23630286895150415	0.30590753116851216	0	0	3.799081515499426	5.480710580789464	TRIB1
positive regulation of ubiquitin-dependent protein catabolic process (GO:2000060)	1/79	0.23630286895150415	0.30590753116851216	0	0	3.799081515499426	5.480710580789464	TRIB1
protein phosphorylation (GO:0006468)	3/496	0.2379768418421653	0.30590753116851216	0	0	1.8198470900296457	2.6125395672891756	CAMKV;TRIB1;TTBK1
inorganic cation transmembrane transport (GO:0098662)	2/274	0.23886579710694802	0.30590753116851216	0	0	2.1902852049910875	3.1361673246182455	SLC6A8;SLC8A1
negative regulation of cell cycle (GO:0045786)	1/80	0.23890973252510758	0.30590753116851216	0	0	3.750802947288872	5.369910129778693	MCIDAS
negative regulation of cellular component organization (GO:0051129)	1/80	0.23890973252510758	0.30590753116851216	0	0	3.750802947288872	5.369910129778693	TNF
negative regulation of cellular response to growth factor stimulus (GO:0090288)	1/80	0.23890973252510758	0.30590753116851216	0	0	3.750802947288872	5.369910129778693	NEDD4
negative regulation of extrinsic apoptotic signaling pathway (GO:2001237)	1/80	0.23890973252510758	0.30590753116851216	0	0	3.750802947288872	5.369910129778693	TNF
regulation of fat cell differentiation (GO:0045598)	1/80	0.23890973252510758	0.30590753116851216	0	0	3.750802947288872	5.369910129778693	TNF
regulation of NIK/NF-kappaB signaling (GO:1901222)	1/80	0.23890973252510758	0.30590753116851216	0	0	3.750802947288872	5.369910129778693	TNF
regulation of organelle organization (GO:0033043)	1/80	0.23890973252510758	0.30590753116851216	0	0	3.750802947288872	5.369910129778693	CDT1
regulation of protein localization to plasma membrane (GO:1903076)	1/80	0.23890973252510758	0.30590753116851216	0	0	3.750802947288872	5.369910129778693	TNF
positive regulation of cell adhesion (GO:0045785)	1/80	0.23890973252510758	0.30590753116851216	0	0	3.750802947288872	5.369910129778693	TNF
activation of cysteine-type endopeptidase activity involved in apoptotic process (GO:0006919)	1/81	0.2415078280197289	0.3078113574914029	0	0	3.703731343283582	5.262459243103678	TNF
regulation of interleukin-8 production (GO:0032677)	1/81	0.2415078280197289	0.3078113574914029	0	0	3.703731343283582	5.262459243103678	TNF
positive regulation of tumor necrosis factor superfamily cytokine production (GO:1903557)	1/81	0.2415078280197289	0.3078113574914029	0	0	3.703731343283582	5.262459243103678	HSPB1
regulation of apoptotic process (GO:0042981)	4/742	0.24513158221410686	0.31195152346083127	0	0	1.6255081300813008	2.285399641954279	USP27X;BNIP3;HSPB1;TNF
long-chain fatty acid metabolic process (GO:0001676)	1/83	0.24667783096892745	0.313439262286206	0	0	3.6130323989807063	5.0570607239824845	ELOVL6
regulation of cytokinesis (GO:0032465)	1/84	0.24924979622193555	0.31430437126013416	0	0	3.5693220643769106	4.958858029359107	E2F8
nuclear export (GO:0051168)	1/84	0.24924979622193555	0.31430437126013416	0	0	3.5693220643769106	4.958858029359107	NUP62CL
response to insulin (GO:0032868)	1/84	0.24924979622193555	0.31430437126013416	0	0	3.5693220643769106	4.958858029359107	HDAC9
lymphocyte differentiation (GO:0030098)	1/84	0.24924979622193555	0.31430437126013416	0	0	3.5693220643769106	4.958858029359107	HDAC9
vascular transport (GO:0010232)	1/84	0.24924979622193555	0.31430437126013416	0	0	3.5693220643769106	4.958858029359107	SLC2A13
positive regulation of nucleic acid-templated transcription (GO:1903508)	3/511	0.25162217330342707	0.3165759359345009	0	0	1.764748637189582	2.4350471628246178	MYB;SPP1;TNF
B cell activation (GO:0042113)	1/85	0.2518131090886944	0.3165759359345009	0	0	3.526652452025586	4.863493886554074	HDAC9
regulation of neuron death (GO:1901214)	1/86	0.2543677981624342	0.31786412071125236	0	0	3.4849868305531166	4.770856483616748	DDIT4
positive regulation of endothelial cell migration (GO:0010595)	1/86	0.2543677981624342	0.31786412071125236	0	0	3.4849868305531166	4.770856483616748	HSPB1
positive regulation of proteasomal protein catabolic process (GO:1901800)	1/86	0.2543677981624342	0.31786412071125236	0	0	3.4849868305531166	4.770856483616748	TRIB1
transport across blood-brain barrier (GO:0150104)	1/86	0.2543677981624342	0.31786412071125236	0	0	3.4849868305531166	4.770856483616748	SLC2A13
calcium ion transmembrane transport (GO:0070588)	1/87	0.25691389212161414	0.32056373025985185	0	0	3.4442901770218675	4.680839605090542	SLC8A1
negative regulation of binding (GO:0051100)	1/88	0.2594514193818487	0.32276067291364713	0	0	3.40452907874421	4.593342297068813	TTBK1
metal ion transport (GO:0030001)	1/88	0.2594514193818487	0.32276067291364713	0	0	3.40452907874421	4.593342297068813	SLC8A1
regulation of cysteine-type endopeptidase activity involved in apoptotic process (GO:0043281)	1/89	0.26198040836352127	0.32348546708779524	0	0	3.3656716417910446	4.508268547912052	TNF
collagen fibril organization (GO:0030199)	1/89	0.26198040836352127	0.32348546708779524	0	0	3.3656716417910446	4.508268547912052	COL23A1
positive regulation of inflammatory response (GO:0050729)	1/89	0.26198040836352127	0.32348546708779524	0	0	3.3656716417910446	4.508268547912052	TNF
transforming growth factor beta receptor signaling pathway (GO:0007179)	1/89	0.26198040836352127	0.32348546708779524	0	0	3.3656716417910446	4.508268547912052	ZFYVE9
protein import (GO:0017038)	1/89	0.26198040836352127	0.32348546708779524	0	0	3.3656716417910446	4.508268547912052	NUP62CL
positive regulation of autophagy (GO:0010508)	1/90	0.26450088736254107	0.32562998133077276	0	0	3.327687405668288	4.425526996612212	BNIP3
positive regulation of binding (GO:0051099)	1/90	0.26450088736254107	0.32562998133077276	0	0	3.327687405668288	4.425526996612212	CDT1
positive regulation of transport (GO:0051050)	1/91	0.267012884576819	0.32823625308185883	0	0	3.2905472636815922	4.345030659440961	TNF
cellular protein modification process (GO:0006464)	5/1025	0.26890406506162956	0.3300727888718082	0	0	1.4715219421101775	1.932697799397567	WSB2;SPP1;SPARCL1;TRIB1;TTBK1
regulation of lipid metabolic process (GO:0019216)	1/92	0.26951642818117105	0.33033650710701057	0	0	3.254223388551747	4.266696674846698	ELOVL6
extracellular matrix organization (GO:0030198)	2/300	0.27164930066186527	0.3319259835934976	0	0	1.9965426072808623	2.6019809366186735	COL23A1;SPP1
regulation of heart contraction (GO:0008016)	1/93	0.27201154612174716	0.3319259835934976	0	0	3.2186891628812457	4.190446069088838	SLC8A1
positive regulation of peptidyl-serine phosphorylation (GO:0033138)	1/93	0.27201154612174716	0.3319259835934976	0	0	3.2186891628812457	4.190446069088838	TNF
negative regulation of cell death (GO:0060548)	1/94	0.2744982663755415	0.33446929524644425	0	0	3.1839191141068848	4.116203532141284	BNIP3
calcium ion homeostasis (GO:0055074)	1/97	0.28190831896599916	0.3424938787437797	0	0	3.083955223880597	3.9048219816902465	SLC8A1
positive regulation of cold-induced thermogenesis (GO:0120162)	1/97	0.28190831896599916	0.3424938787437797	0	0	3.083955223880597	3.9048219816902465	ELOVL6
regulation of neuron apoptotic process (GO:0043523)	1/98	0.28436172598783416	0.3444673386237466	0	0	3.0520080012309587	3.837924990994313	TNF
positive regulation of defense response (GO:0031349)	1/98	0.28436172598783416	0.3444673386237466	0	0	3.0520080012309587	3.837924990994313	TNF
response to UV (GO:0009411)	1/99	0.2868068736128543	0.34692359821292856	0	0	3.020712762717027	3.7727077382847476	NEDD4
positive regulation of cell cycle process (GO:0090068)	1/101	0.2916725002039585	0.35178497484686433	0	0	2.96	3.6470860951483375	E2F8
positive regulation of protein localization to membrane (GO:1905477)	1/101	0.2916725002039585	0.35178497484686433	0	0	2.96	3.6470860951483375	TNF
regulation of cell death (GO:0010941)	1/102	0.29409303370539047	0.3521488631256189	0	0	2.9305452933353036	3.5865745853618005	BNIP3
calcium-mediated signaling (GO:0019722)	1/102	0.29409303370539047	0.3521488631256189	0	0	2.9305452933353036	3.5865745853618005	SLC8A1
regulation of proteasomal ubiquitin-dependent protein catabolic process (GO:0032434)	1/102	0.29409303370539047	0.3521488631256189	0	0	2.9305452933353036	3.5865745853618005	TRIB1
intrinsic apoptotic signaling pathway (GO:0097193)	1/102	0.29409303370539047	0.3521488631256189	0	0	2.9305452933353036	3.5865745853618005	BNIP3
positive regulation of vasculature development (GO:1904018)	1/102	0.29409303370539047	0.3521488631256189	0	0	2.9305452933353036	3.5865745853618005	HSPB1
cellular response to organonitrogen compound (GO:0071417)	1/103	0.2965054168211053	0.3539472290052124	0	0	2.9016681299385425	3.52752832388744	RRAGD
chromatin remodeling (GO:0006338)	1/103	0.2965054168211053	0.3539472290052124	0	0	2.9016681299385425	3.52752832388744	MYB
transcription by RNA polymerase II (GO:0006366)	2/320	0.296872705916526	0.3539472290052124	0	0	1.8690680388793597	2.2698931033182372	E2F2;HDAC9
cellular metal ion homeostasis (GO:0006875)	1/104	0.29890967659678974	0.3553561391300891	0	0	2.873351688161136	3.4698992548600436	SLC8A1
regulation of insulin secretion (GO:0050796)	1/104	0.29890967659678974	0.3553561391300891	0	0	2.873351688161136	3.4698992548600436	TNF
negative regulation of cellular process (GO:0048523)	3/566	0.30250647169201283	0.3574641064107798	0	0	1.5878398688345403	1.8985048798088893	MCIDAS;ASTL;BNIP3
cellular response to peptide hormone stimulus (GO:0071375)	1/106	0.30369393396631833	0.3574641064107798	0	0	2.8183368869936034	3.3587103743546707	HDAC9
chromosome organization (GO:0051276)	1/106	0.30369393396631833	0.3574641064107798	0	0	2.8183368869936034	3.3587103743546707	CDT1
peptidyl-lysine modification (GO:0018205)	1/106	0.30369393396631833	0.3574641064107798	0	0	2.8183368869936034	3.3587103743546707	HDAC9
RNA export from nucleus (GO:0006405)	1/106	0.30369393396631833	0.3574641064107798	0	0	2.8183368869936034	3.3587103743546707	NUP62CL
positive regulation of protein serine/threonine kinase activity (GO:0071902)	1/106	0.30369393396631833	0.3574641064107798	0	0	2.8183368869936034	3.3587103743546707	TNF
protein localization to nucleus (GO:0034504)	1/106	0.30369393396631833	0.3574641064107798	0	0	2.8183368869936034	3.3587103743546707	NUP62CL
regulation of gene expression (GO:0010468)	5/1079	0.30474747682098535	0.3581968221191497	0	0	1.393544382371198	1.6559094779070656	WWC1;MYB;TNF;SLC8A1;TTBK1
response to calcium ion (GO:0051592)	1/107	0.30607398511807654	0.35924785541401355	0	0	2.7916079977471133	3.305064059494782	NEDD4
modulation of chemical synaptic transmission (GO:0050804)	1/109	0.31081006590451254	0.36429219290077564	0	0	2.7396351575456053	3.20146442543485	TNF
cellular divalent inorganic cation homeostasis (GO:0072503)	1/111	0.3155142948126637	0.36900667583721364	0	0	2.68955223880597	3.102536453488277	SLC8A1
positive regulation of cytokine production (GO:0001819)	2/335	0.31572051326144274	0.36900667583721364	0	0	1.7835107835107835	2.056205852021343	TNF;BATF
cellular response to transforming growth factor beta stimulus (GO:0071560)	1/114	0.32251137711037503	0.37535988008224325	0	0	2.6177519482234843	2.962292254323321	ZFYVE9
histone modification (GO:0016570)	1/114	0.32251137711037503	0.37535988008224325	0	0	2.6177519482234843	2.962292254323321	HDAC9
positive regulation of kinase activity (GO:0033674)	1/114	0.32251137711037503	0.37535988008224325	0	0	2.6177519482234843	2.962292254323321	TNF
calcium ion transport (GO:0006816)	1/115	0.32482803970130264	0.37752741397452094	0	0	2.5946582875098194	2.9175877592275032	SLC8A1
positive regulation of angiogenesis (GO:0045766)	1/116	0.32713689657278316	0.3780956342864852	0	0	2.571966255678131	2.873854785957021	HSPB1
ion transport (GO:0006811)	1/116	0.32713689657278316	0.3780956342864852	0	0	2.571966255678131	2.873854785957021	SLC8A1
sphingolipid metabolic process (GO:0006665)	1/116	0.32713689657278316	0.3780956342864852	0	0	2.571966255678131	2.873854785957021	ELOVL6
tumor necrosis factor-mediated signaling pathway (GO:0033209)	1/116	0.32713689657278316	0.3780956342864852	0	0	2.571966255678131	2.873854785957021	TNF
negative regulation of response to external stimulus (GO:0032102)	1/118	0.3317312967688441	0.38234217422317535	0	0	2.5277458859548414	2.7891906046327266	TRIB1
regulation of protein binding (GO:0043393)	1/118	0.3317312967688441	0.38234217422317535	0	0	2.5277458859548414	2.7891906046327266	TTBK1
regulation of transcription by RNA polymerase II (GO:0006357)	9/2206	0.33364144935280443	0.3839115310189978	0	0	1.2313786905101718	1.3516700646297064	MCIDAS;WWC1;MYB;LMO2;E2F2;TNF;HDAC9;E2F8;BATF
positive regulation of cysteine-type endopeptidase activity involved in apoptotic process (GO:0043280)	1/119	0.33401689160858655	0.3839115310189978	0	0	2.5061978244371366	2.748205593395661	TNF
supramolecular fiber organization (GO:0097435)	2/351	0.33570856758735634	0.38532295533852645	0	0	1.7003559954849352	1.855958724688482	COL23A1;MYH11
cellular response to lipopolysaccharide (GO:0071222)	1/120	0.3362947839548036	0.385463400643368	0	0	2.4850119152138466	2.7080844033819322	TNF
regulation of mRNA catabolic process (GO:0061013)	1/122	0.3408275630320894	0.39012080561937507	0	0	2.4436906377204886	2.6303363315472215	HSPB1
regulation of anatomical structure morphogenesis (GO:0022603)	1/123	0.3430825006999872	0.3916230193429799	0	0	2.4235380474675803	2.5926630358302263	NEDD4
cellular response to organic substance (GO:0071310)	1/123	0.3430825006999872	0.3916230193429799	0	0	2.4235380474675803	2.5926630358302263	TNF
regulation of phosphorylation (GO:0042325)	1/125	0.3475695989391967	0.3956579955047568	0	0	2.3842079922965818	2.5196079970174883	HSPB1
regulation of protein secretion (GO:0050708)	1/125	0.3475695989391967	0.3956579955047568	0	0	2.3842079922965818	2.5196079970174883	TNF
circulatory system development (GO:0072359)	1/126	0.3498018098550549	0.39711107102397625	0	0	2.3650149253731345	2.4841845803115867	HDAC9
synapse organization (GO:0050808)	1/126	0.3498018098550549	0.39711107102397625	0	0	2.3650149253731345	2.4841845803115867	NEDD4
cytokine-mediated signaling pathway (GO:0019221)	3/621	0.35393900902883557	0.40105790023727106	0	0	1.442419716206124	1.498141358530615	IL7R;TNF;BATF
plasma membrane bounded cell projection organization (GO:0120036)	1/128	0.35424368083532726	0.40105790023727106	0	0	2.327535550593489	2.4154471239699684	NEDD4
cellular response to insulin stimulus (GO:0032869)	1/129	0.35645339069152215	0.4024629995443681	0	0	2.3092350746268657	2.3820955726224886	HDAC9
positive regulation of macromolecule biosynthetic process (GO:0010557)	1/129	0.35645339069152215	0.4024629995443681	0	0	2.3092350746268657	2.3820955726224886	CDT1
positive regulation of cellular process (GO:0048522)	3/625	0.3576753202921886	0.4032946962860363	0	0	1.4328468958694038	1.4731523498228833	IL7R;TNF;SLAMF1
regulation of primary metabolic process (GO:0080090)	1/130	0.35865564999888977	0.40385209369793684	0	0	2.291218326969802	2.349398186898102	ELOVL6
cellular response to hypoxia (GO:0071456)	1/131	0.3608504834564241	0.4052253402057952	0	0	2.2734787600459243	2.3173377567270332	BNIP3
cellular response to metal ion (GO:0071248)	1/131	0.3608504834564241	0.4052253402057952	0	0	2.2734787600459243	2.3173377567270332	BNIP3
regulation of cell adhesion (GO:0030155)	1/133	0.36521797151438384	0.4090244397957587	0	0	2.2388059701492535	2.255061764352553	TNF
transmembrane receptor protein serine/threonine kinase signaling pathway (GO:0007178)	1/133	0.36521797151438384	0.4090244397957587	0	0	2.2388059701492535	2.255061764352553	ZFYVE9
positive regulation of peptidyl-tyrosine phosphorylation (GO:0050731)	1/134	0.36739067509302237	0.41090397173930227	0	0	2.2218606217035126	2.2248145572404026	TNF
protein localization to plasma membrane (GO:0072659)	1/136	0.3717141237284094	0.41462340512524587	0	0	2.1887230514096188	2.1660264414981336	TNF
cellular calcium ion homeostasis (GO:0006874)	1/136	0.3717141237284094	0.41462340512524587	0	0	2.1887230514096188	2.1660264414981336	SLC8A1
negative regulation of programmed cell death (GO:0043069)	2/381	0.3727174023167207	0.4151852028487867	0	0	1.5633645158711122	1.5429388161382607	BNIP3;HSPB1
positive regulation of macromolecule metabolic process (GO:0010604)	2/384	0.37637722232402965	0.41870076539661133	0	0	1.5508488021577027	1.5154326692497775	TNF;TTBK1
positive regulation of response to external stimulus (GO:0032103)	1/139	0.37814476411286224	0.41954379035752803	0	0	2.1408176508760546	2.081898458904531	TNF
protein dephosphorylation (GO:0006470)	1/139	0.37814476411286224	0.41954379035752803	0	0	2.1408176508760546	2.081898458904531	UBASH3B
protein localization to cell periphery (GO:1990778)	1/140	0.380273865433981	0.421343442900851	0	0	2.1253087082572746	2.0548836018486574	TNF
regulation of small GTPase mediated signal transduction (GO:0051056)	1/141	0.3823957839391759	0.4231303547982093	0	0	2.1100213219616206	2.0283616465858976	ARAP2
chromatin organization (GO:0006325)	1/142	0.3845105435747704	0.4244117538701671	0	0	2.09495077802477	2.0023205787480167	MYB
protein-DNA complex assembly (GO:0065004)	1/143	0.3866181680863014	0.4244117538701671	0	0	2.080092495270128	1.9767487549555067	CDT1
receptor-mediated endocytosis (GO:0006898)	1/143	0.3866181680863014	0.4244117538701671	0	0	2.080092495270128	1.9767487549555067	NEDD4
negative regulation of DNA-binding transcription factor activity (GO:0043433)	1/143	0.3866181680863014	0.4244117538701671	0	0	2.080092495270128	1.9767487549555067	TRIB1
neuron development (GO:0048666)	1/143	0.3866181680863014	0.4244117538701671	0	0	2.080092495270128	1.9767487549555067	NEDD4
nitrogen compound transport (GO:0071705)	1/143	0.3866181680863014	0.4244117538701671	0	0	2.080092495270128	1.9767487549555067	SLC6A8
negative regulation of cell migration (GO:0030336)	1/144	0.38871868117706626	0.4261546491532217	0	0	2.0654420206659014	1.9516348881046108	TRIB1
regulation of mRNA stability (GO:0043488)	1/146	0.392898467759846	0.4301694686540606	0	0	2.0367472979927945	1.902737579189131	HSPB1
positive regulation of cytosolic calcium ion concentration (GO:0007204)	1/147	0.394977788225234	0.43187702896732816	0	0	2.022694745450828	1.8789332294002394	SLC8A1
phosphorylation (GO:0016310)	2/400	0.3957500314449887	0.43215279386437006	0	0	1.487284909395462	1.378672211811346	TRIB1;TTBK1
regulation of cytosolic calcium ion concentration (GO:0051480)	1/148	0.3970500913955824	0.43300344612825326	0	0	2.0088333840999084	1.8555449964792914	SLC8A1
transmembrane receptor protein tyrosine kinase signaling pathway (GO:0007169)	2/404	0.4005525168932951	0.43625051315639346	0	0	1.4721845318860245	1.3469169282645723	UBASH3B;DDIT4
brain development (GO:0007420)	1/150	0.4011737390521622	0.436355205696789	0	0	1.981668837022939	1.8099783985756157	DDIT4
positive regulation of NF-kappaB transcription factor activity (GO:0051092)	1/155	0.4113616791408475	0.44685170636084215	0	0	1.9168443496801706	1.7026992020024727	TNF
regulation of cell differentiation (GO:0045595)	1/156	0.4133786773726703	0.44845650247609536	0	0	1.9043813192103995	1.6823137212059243	TNF
cellular protein metabolic process (GO:0044267)	2/417	0.41603989025214516	0.4498741546943018	0	0	1.4251186564439577	1.249792198568687	SPP1;SPARCL1
cellular response to growth factor stimulus (GO:0071363)	1/158	0.41739226626872045	0.4498741546943018	0	0	1.8799315524289382	1.6425503635540326	HSPB1
cellular response to starvation (GO:0009267)	1/158	0.41739226626872045	0.4498741546943018	0	0	1.8799315524289382	1.6425503635540326	RRAGD
organonitrogen compound biosynthetic process (GO:1901566)	1/158	0.41739226626872045	0.4498741546943018	0	0	1.8799315524289382	1.6425503635540326	ELOVL6
T cell receptor signaling pathway (GO:0050852)	1/158	0.41739226626872045	0.4498741546943018	0	0	1.8799315524289382	1.6425503635540326	DENND1B
response to lipopolysaccharide (GO:0032496)	1/159	0.4193889021802698	0.45144064470440964	0	0	1.867938787077272	1.623157778608152	TRIB1
positive regulation of protein kinase B signaling (GO:0051897)	1/161	0.4233619693842393	0.4551278092604176	0	0	1.8444029850746269	1.5853155409760311	TNF
heart development (GO:0007507)	1/164	0.42927139406783565	0.46088440370849015	0	0	1.8101822177456277	1.530809446504339	HDAC9
negative regulation of canonical Wnt signaling pathway (GO:0090090)	1/165	0.431227910938908	0.46190352497601833	0	0	1.7990535129231888	1.5132172515058324	ANKRD6
regulation of nucleic acid-templated transcription (GO:1903506)	2/430	0.4313322928777259	0.46190352497601833	0	0	1.3809119229679978	1.1611763911900383	WWC1;MYB
regulation of MAPK cascade (GO:0043408)	1/166	0.4331778189740353	0.463282841142115	0	0	1.7880597014925372	1.495903205296807	WWC1
neuron projection development (GO:0031175)	1/171	0.44282899330972497	0.4729960069927782	0	0	1.7350307287093942	1.413306762075489	NEDD4
cation transport (GO:0006812)	1/174	0.44854178802317335	0.4778695203169962	0	0	1.7046846691398498	1.366736778801809	SLC8A1
neuron differentiation (GO:0030182)	1/174	0.44854178802317335	0.4778695203169962	0	0	1.7046846691398498	1.366736778801809	DDIT4
mitochondrion organization (GO:0007005)	1/175	0.45043319731015663	0.47927014976279153	0	0	1.694801852804941	1.3516815887051818	BNIP3
regulation of mitotic cell cycle (GO:0007346)	1/178	0.4560691573777154	0.4840274198989547	0	0	1.6658234252466482	1.3078559954556657	MCIDAS
regulation of translation (GO:0006417)	1/178	0.4560691573777154	0.4840274198989547	0	0	1.6658234252466482	1.3078559954556657	HSPB1
protein stabilization (GO:0050821)	1/179	0.4579351254444111	0.48476954043860593	0	0	1.6563810162669796	1.2936795422566587	USP27X
regulation of immune response (GO:0050776)	1/179	0.4579351254444111	0.48476954043860593	0	0	1.6563810162669796	1.2936795422566587	DENND1B
antigen receptor-mediated signaling pathway (GO:0050851)	1/185	0.4689992102570889	0.495850310080968	0	0	1.6018818948734588	1.2128715956754317	DENND1B
regulation of cellular macromolecule biosynthetic process (GO:2000112)	2/468	0.47480619792480755	0.5013519065762579	0	0	1.2658343087527637	0.9428548653297684	WWC1;MYB
negative regulation of Wnt signaling pathway (GO:0030178)	1/191	0.4798407195334769	0.5060249212339077	0	0	1.5508248232521602	1.1387723184967447	ANKRD6
cellular response to tumor necrosis factor (GO:0071356)	1/194	0.4851793905449507	0.5110064303458226	0	0	1.526486737297966	1.1040110458030443	TNF
protein localization to membrane (GO:0072657)	1/195	0.48694692171103104	0.512218850559325	0	0	1.518541314048315	1.0927425606592966	TNF
cellular response to cytokine stimulus (GO:0071345)	2/482	0.49032749367674955	0.515122815733728	0	0	1.228030303030303	0.8751947936254124	TNF;BATF
regulation of signal transduction (GO:0009966)	1/198	0.4922137176728752	0.5164515143764637	0	0	1.4951890294719297	1.059853187664649	UBASH3B
regulation of macromolecule metabolic process (GO:0060255)	1/200	0.4956952821636893	0.5194486500353415	0	0	1.4800120003000075	1.0386633811930914	SLC8A1
modification-dependent protein catabolic process (GO:0019941)	1/201	0.49742723368434605	0.5206070921809718	0	0	1.472537313432836	1.0282816368237861	NEDD4
generation of neurons (GO:0048699)	1/202	0.499153324330101	0.5217564937337282	0	0	1.4651370015593674	1.018038676439199	DDIT4
regulation of angiogenesis (GO:0045765)	1/203	0.5008735735633018	0.5228969090843013	0	0	1.4578099601004877	1.0079320775640024	HSPB1
proteasomal protein catabolic process (GO:0010498)	1/205	0.5042966256058773	0.5258099069993526	0	0	1.4433713784021072	0.9881185373800783	NEDD4
regulation of inflammatory response (GO:0050727)	1/206	0.5059994672404058	0.5269242572390692	0	0	1.4362577357116855	0.978407010099141	TNF
regulation of protein kinase B signaling (GO:0051896)	1/207	0.5076965449516632	0.5280298233477247	0	0	1.429213157513404	0.9688226701679733	TNF
positive regulation of protein modification process (GO:0031401)	1/214	0.5194163064075505	0.5395436882808432	0	0	1.3817532058019761	0.9051168647868595	TNF
cellular response to lipid (GO:0071396)	1/219	0.5276188270490358	0.5473798318074268	0	0	1.3497192934410516	0.862985107021172	SPP1
cilium organization (GO:0044782)	1/228	0.5420372037279935	0.5616370527406017	0	0	1.2956144388191202	0.7934610216559015	MCIDAS
membrane organization (GO:0061024)	1/242	0.5636082689371392	0.5832608611292187	0	0	1.2194834953861398	0.6992467478665514	IL7R
positive regulation of DNA-binding transcription factor activity (GO:0051091)	1/246	0.5695853802880304	0.588713247536509	0	0	1.1993298812062139	0.6750387289363179	TNF
positive regulation of signal transduction (GO:0009967)	1/252	0.5784001097117079	0.5970813554912164	0	0	1.1703038591901052	0.6407289792850654	IL7R
regulation of canonical Wnt signaling pathway (GO:0060828)	1/253	0.5798518368554607	0.5970965011485599	0	0	1.1656005685856432	0.6352321004319345	ANKRD6
positive regulation of phosphorylation (GO:0042327)	1/253	0.5798518368554607	0.5970965011485599	0	0	1.1656005685856432	0.6352321004319345	TNF
protein-containing complex assembly (GO:0065003)	1/267	0.5996662468085313	0.6159736107514086	0	0	1.103467624284592	0.5642935179970313	TNF
protein deubiquitination (GO:0016579)	1/267	0.5996662468085313	0.6159736107514086	0	0	1.103467624284592	0.5642935179970313	USP27X
central nervous system development (GO:0007417)	1/268	0.6010457941833067	0.6166284629213924	0	0	1.0992788864665437	0.5596254583050985	DDIT4
protein modification by small protein removal (GO:0070646)	1/276	0.6119148500477494	0.6270052285939332	0	0	1.066865671641791	0.5240040264387843	USP27X
plasma membrane bounded cell projection assembly (GO:0120031)	1/278	0.6145862026940286	0.628966914333421	0	0	1.0590549059755374	0.515554365993566	MCIDAS
regulation of cell cycle (GO:0051726)	1/296	0.637827360786544	0.6519489997707478	0	0	0.9935239058942575	0.4467754072448057	MCIDAS
DNA repair (GO:0006281)	1/298	0.6403228721433722	0.653695708539487	0	0	0.9867330016583747	0.43986854321517754	POLE2
MAPK cascade (GO:0000165)	1/303	0.6464877682295904	0.6591795526365518	0	0	0.9701492537313433	0.4231800755333496	TNF
protein polyubiquitination (GO:0000209)	1/314	0.6596864064963234	0.6709907023236777	0	0	0.9355300176434124	0.38917178555348686	NEDD4
cilium assembly (GO:0060271)	1/314	0.6596864064963234	0.6709907023236777	0	0	0.9355300176434124	0.38917178555348686	MCIDAS
proteasome-mediated ubiquitin-dependent protein catabolic process (GO:0043161)	1/321	0.6678314744643546	0.6784449331049862	0	0	0.9147388059701492	0.36929782112199727	NEDD4
cellular response to oxygen-containing compound (GO:1901701)	1/323	0.6701231473856087	0.6799418015597568	0	0	0.9089644942986929	0.3638528345980539	RRAGD
cellular protein localization (GO:0034613)	1/329	0.6769051045935299	0.6859855389234432	0	0	0.8920640698944303	0.3481049758574351	RRAGD
intracellular protein transport (GO:0006886)	1/336	0.6846438945143245	0.6929830406107231	0	0	0.8731120516818891	0.3307841218033964	NUP62CL
ubiquitin-dependent protein catabolic process (GO:0006511)	1/354	0.7037149028885423	0.7114198105844023	0	0	0.8278296900765295	0.2908844292552701	NEDD4
positive regulation of protein phosphorylation (GO:0001934)	1/371	0.7206809087390385	0.7276863124691871	0	0	0.7891085114965712	0.2584794428472361	TNF
negative regulation of cell population proliferation (GO:0008285)	1/379	0.728330081119512	0.7345173512261098	0	0	0.7720919213456527	0.2447538535702107	TRIB1
regulation of cell population proliferation (GO:0042127)	2/764	0.7386659692565843	0.7440380853966323	0	0	0.7623478883321403	0.23092239018342128	IL7R;SLAMF1
protein modification by small protein conjugation (GO:0032446)	1/409	0.7552198677204635	0.7597914165565437	0	0	0.7142230026338894	0.20051550579246913	NEDD4
organelle assembly (GO:0070925)	1/425	0.7684705497320167	0.7721874568649406	0	0	0.6867079695860321	0.1808466303470356	MCIDAS
neutrophil degranulation (GO:0043312)	1/481	0.8095173256916579	0.8124503594803958	0	0	0.6048507462686568	0.12781530753295448	CYSTM1
neutrophil activation involved in immune response (GO:0002283)	1/485	0.8121580693780748	0.8141174374586008	0	0	0.5997286295793759	0.12477971321758416	CYSTM1
neutrophil mediated immunity (GO:0002446)	1/488	0.8141149235810246	0.8150957849347366	0	0	0.5959422599528027	0.12255775409742281	CYSTM1
protein ubiquitination (GO:0016567)	1/525	0.8366592023489531	0.8366592023489531	0	0	0.5528084767004672	0.09858701078416787	NEDD4
