# Supplementary material for: Evaluation of the Synergistic Potential of Simultaneous Pan- or Isoform-Specific BET and SYK Inhibition in B-Cell Lymphoma: An In Vitro Approach
Source: Cancers (Basel). 2022 Sep 27;14(19):4691. doi: 10.3390/cancers14194691 (PMC9564024; doi:10.3390/cancers14194691)
Supplement: Supplementary file 1 [file cancers-14-04691-s001.zip › cancers-1798753-supplementary/supplementary material/Supplementary tables/Raw data/Enrichr/EntoAZDDMSOOverexpressed.txt]

Term	Overlap	P-value	Adjusted P-value	Old P-value	Old Adjusted P-value	Odds Ratio	Combined Score	Genes
hematopoietic stem cell migration (GO:0035701)	2/5	0.006428467406608598	0.98249413335245	0	0	25.017341040462426	126.26299855257413	GAS6;JAM3
positive regulation of membrane permeability (GO:1905710)	2/5	0.006428467406608598	0.98249413335245	0	0	25.017341040462426	126.26299855257413	LAPTM5;JAM3
positive regulation of dendrite extension (GO:1903861)	3/17	0.009103792822826808	0.98249413335245	0	0	8.052261445118589	37.83809315224398	UNC13A;CPNE5;SYT17
regulation of dendrite extension (GO:1903859)	3/18	0.010716240372735579	0.98249413335245	0	0	7.515057915057915	34.088264348490064	UNC13A;CPNE5;SYT17
axoneme assembly (GO:0035082)	4/34	0.011371626748977947	0.98249413335245	0	0	5.015860735009671	22.45417224246995	CCDC39;LRGUK;TTLL3;DNAJB13
epoxygenase P450 pathway (GO:0019373)	3/19	0.012483219746617234	0.98249413335245	0	0	7.045004826254826	30.88086250090088	CYP2A7;CYP1A2;CYP1A1
retinol metabolic process (GO:0042572)	3/21	0.016488872105811906	0.98249413335245	0	0	6.261583011583012	25.704233714490528	SDR16C5;CYP1A2;CYP1A1
negative regulation of fatty acid oxidation (GO:0046322)	2/8	0.017089424056719663	0.98249413335245	0	0	12.506743737957612	50.89363580021031	SOX9;PLIN5
negative regulation of biomineralization (GO:0110150)	2/9	0.021596958691857012	0.98249413335245	0	0	10.719515551885493	41.11151579669636	SOX9;GAS6
regulation of fibroblast apoptotic process (GO:2000269)	2/9	0.021596958691857012	0.98249413335245	0	0	10.719515551885493	41.11151579669636	GAS6;PRDM11
apical protein localization (GO:0045176)	2/10	0.02653628672528187	0.98249413335245	0	0	9.379094412331407	34.03900497877081	ATP8B1;JAM3
omega-hydroxylase P450 pathway (GO:0097267)	2/10	0.02653628672528187	0.98249413335245	0	0	9.379094412331407	34.03900497877081	CYP1A2;CYP1A1
microtubule bundle formation (GO:0001578)	4/45	0.02924634048765591	0.98249413335245	0	0	3.6680662357880833	12.95561296972753	LRGUK;TTLL3;MTCL1;NCKAP5L
positive regulation of chondrocyte differentiation (GO:0032332)	2/11	0.03188194280151325	0.98249413335245	0	0	8.336544637122671	28.725360954535237	SOX9;LOXL2
Golgi to lysosome transport (GO:0090160)	2/11	0.03188194280151325	0.98249413335245	0	0	8.336544637122671	28.725360954535237	EHD3;LAPTM5
regulation of B cell activation (GO:0050864)	3/28	0.035541671494113955	0.98249413335245	0	0	4.506718146718146	15.039141204709969	IL4I1;IGLL5;LAPTM5
negative regulation of leukocyte apoptotic process (GO:2000107)	2/12	0.03760949086419222	0.98249413335245	0	0	7.502504816955684	24.611958377905705	IRF7;GAS6
liver development (GO:0001889)	3/32	0.04989216063362762	0.98249413335245	0	0	3.884303022234057	11.644718586882888	CCDC39;XBP1;PROX1
activation of cysteine-type endopeptidase activity (GO:0097202)	2/14	0.05011744932922888	0.98249413335245	0	0	6.2514450867052025	18.712988461907358	CIDEB;LGMN
pancreas development (GO:0031016)	2/14	0.05011744932922888	0.98249413335245	0	0	6.2514450867052025	18.712988461907358	CCDC39;PROX1
renal absorption (GO:0070293)	2/14	0.05011744932922888	0.98249413335245	0	0	6.2514450867052025	18.712988461907358	SLC15A2;SGK1
retinal metabolic process (GO:0042574)	2/14	0.05011744932922888	0.98249413335245	0	0	6.2514450867052025	18.712988461907358	SDR16C5;RDH13
negative regulation of developmental process (GO:0051093)	5/77	0.05044966913733305	0.98249413335245	0	0	2.6118378552971575	7.800982693803705	ADCK1;SOX9;VASH1;GAS6;LOXL2
primary alcohol metabolic process (GO:0034308)	3/33	0.05385737404757991	0.98249413335245	0	0	3.7546332046332047	10.968845322673072	SDR16C5;CYP1A2;CYP1A1
response to acidic pH (GO:0010447)	2/15	0.05685381440930363	0.98249413335245	0	0	5.770268267378094	16.544928433619624	TRPV1;LGMN
vitamin D metabolic process (GO:0042359)	2/15	0.05685381440930363	0.98249413335245	0	0	5.770268267378094	16.544928433619624	CYP1A1;LGMN
regulation of ERBB signaling pathway (GO:1901184)	2/16	0.06388391421546247	0.98249413335245	0	0	5.357830993669144	14.737719721914749	RHBDF1;LGMN
monosaccharide transmembrane transport (GO:0015749)	2/17	0.07118793964222002	0.98249413335245	0	0	5.0003853564547205	13.213177587970588	SLC2A11;SLC2A6
positive regulation of cysteine-type endopeptidase activity (GO:2001056)	4/62	0.07803748213098706	0.98249413335245	0	0	2.5906756486360303	6.607689297874616	AIM2;CARD9;CIDEB;LGMN
regulation of adaptive immune response (GO:0002819)	2/18	0.07874691079157306	0.98249413335245	0	0	4.6876204238921	11.913663387820096	IL4I1;IRF7
regulation of B cell differentiation (GO:0045577)	2/18	0.07874691079157306	0.98249413335245	0	0	4.6876204238921	11.913663387820096	IL4I1;XBP1
negative regulation of leukocyte cell-cell adhesion (GO:1903038)	2/18	0.07874691079157306	0.98249413335245	0	0	4.6876204238921	11.913663387820096	IL4I1;LAPTM5
cell migration involved in sprouting angiogenesis (GO:0002042)	2/18	0.07874691079157306	0.98249413335245	0	0	4.6876204238921	11.913663387820096	EFNB2;EPHB4
endothelial cell proliferation (GO:0001935)	2/18	0.07874691079157306	0.98249413335245	0	0	4.6876204238921	11.913663387820096	CD34;LOXL2
positive regulation of cartilage development (GO:0061036)	2/18	0.07874691079157306	0.98249413335245	0	0	4.6876204238921	11.913663387820096	SOX9;LOXL2
regulation of transforming growth factor beta production (GO:0071634)	2/18	0.07874691079157306	0.98249413335245	0	0	4.6876204238921	11.913663387820096	FN1;CD34
pyroptosis (GO:0070269)	2/19	0.08654264740946731	0.98249413335245	0	0	4.411651365748612	10.795831259103313	AIM2;GSDME
retinoid metabolic process (GO:0001523)	5/92	0.09231427253598994	0.98249413335245	0	0	2.1598503074044375	5.145965426518587	SDR16C5;CYP1A2;CYP1A1;RDH5;RDH13
epithelial cilium movement involved in extracellular fluid movement (GO:0003351)	2/20	0.09455774015455759	0.98249413335245	0	0	4.166345536287733	9.826511866940434	CCDC39;NEK10
glucose transmembrane transport (GO:1904659)	2/20	0.09455774015455759	0.98249413335245	0	0	4.166345536287733	9.826511866940434	SLC2A11;SLC2A6
hepaticobiliary system development (GO:0061008)	2/20	0.09455774015455759	0.98249413335245	0	0	4.166345536287733	9.826511866940434	XBP1;PROX1
positive regulation of lymphocyte differentiation (GO:0045621)	2/20	0.09455774015455759	0.98249413335245	0	0	4.166345536287733	9.826511866940434	XBP1;GAS6
negative regulation of biomineral tissue development (GO:0070168)	2/22	0.11118004641067136	0.98249413335245	0	0	3.749325626204239	8.235784987659104	SOX9;GAS6
negative regulation of interleukin-2 production (GO:0032703)	2/22	0.11118004641067136	0.98249413335245	0	0	3.749325626204239	8.235784987659104	LAPTM5;CD34
negative regulation of lymphocyte activation (GO:0051250)	2/22	0.11118004641067136	0.98249413335245	0	0	3.749325626204239	8.235784987659104	IL4I1;LAPTM5
exogenous drug catabolic process (GO:0042738)	2/22	0.11118004641067136	0.98249413335245	0	0	3.749325626204239	8.235784987659104	CYP2A7;CYP1A2
protein localization to cell junction (GO:1902414)	2/22	0.11118004641067136	0.98249413335245	0	0	3.749325626204239	8.235784987659104	BSN;JAM3
blood vessel endothelial cell migration (GO:0043534)	2/23	0.11975605133692606	0.98249413335245	0	0	3.570602807597027	7.577885021517431	EFNB2;EPHB4
cilium-dependent cell motility (GO:0060285)	2/23	0.11975605133692606	0.98249413335245	0	0	3.570602807597027	7.577885021517431	CCDC39;CFAP44
drug catabolic process (GO:0042737)	2/23	0.11975605133692606	0.98249413335245	0	0	3.570602807597027	7.577885021517431	CYP2A7;CYP1A2
hexose transmembrane transport (GO:0008645)	2/23	0.11975605133692606	0.98249413335245	0	0	3.570602807597027	7.577885021517431	SLC2A11;SLC2A6
regulation of T cell activation (GO:0050863)	3/47	0.1233406606645092	0.98249413335245	0	0	2.558134433134433	5.353676923688036	CCDC88B;IL4I1;LAPTM5
alkaloid metabolic process (GO:0009820)	1/5	0.12364984215768708	0.98249413335245	0	0	9.36298076923077	19.571453322596746	CYP1A2
receptor-mediated virion attachment to host cell (GO:0046813)	1/5	0.12364984215768708	0.98249413335245	0	0	9.36298076923077	19.571453322596746	GAS6
atrial cardiac muscle tissue morphogenesis (GO:0055009)	1/5	0.12364984215768708	0.98249413335245	0	0	9.36298076923077	19.571453322596746	PROX1
auditory receptor cell morphogenesis (GO:0002093)	1/5	0.12364984215768708	0.98249413335245	0	0	9.36298076923077	19.571453322596746	PDZD7
auditory receptor cell stereocilium organization (GO:0060088)	1/5	0.12364984215768708	0.98249413335245	0	0	9.36298076923077	19.571453322596746	PDZD7
negative regulation of heterochromatin assembly (GO:0031452)	1/5	0.12364984215768708	0.98249413335245	0	0	9.36298076923077	19.571453322596746	AICDA
camera-type eye photoreceptor cell differentiation (GO:0060219)	1/5	0.12364984215768708	0.98249413335245	0	0	9.36298076923077	19.571453322596746	SOX9
regulation of chloride transport (GO:2001225)	1/5	0.12364984215768708	0.98249413335245	0	0	9.36298076923077	19.571453322596746	ATP8B1
negative regulation of PERK-mediated unfolded protein response (GO:1903898)	1/5	0.12364984215768708	0.98249413335245	0	0	9.36298076923077	19.571453322596746	ABCA7
cellular response to heparin (GO:0071504)	1/5	0.12364984215768708	0.98249413335245	0	0	9.36298076923077	19.571453322596746	SOX9
regulation of glial cell migration (GO:1903975)	1/5	0.12364984215768708	0.98249413335245	0	0	9.36298076923077	19.571453322596746	GPR183
regulation of granulocyte colony-stimulating factor production (GO:0071655)	1/5	0.12364984215768708	0.98249413335245	0	0	9.36298076923077	19.571453322596746	CD34
cellular response to nutrient (GO:0031670)	1/5	0.12364984215768708	0.98249413335245	0	0	9.36298076923077	19.571453322596746	XBP1
regulation of heart growth (GO:0060420)	1/5	0.12364984215768708	0.98249413335245	0	0	9.36298076923077	19.571453322596746	PROX1
cellular response to vitamin (GO:0071295)	1/5	0.12364984215768708	0.98249413335245	0	0	9.36298076923077	19.571453322596746	GAS6
cerebellar granule cell differentiation (GO:0021707)	1/5	0.12364984215768708	0.98249413335245	0	0	9.36298076923077	19.571453322596746	PROX1
nephron tubule formation (GO:0072079)	1/5	0.12364984215768708	0.98249413335245	0	0	9.36298076923077	19.571453322596746	SOX9
regulation of kidney development (GO:0090183)	1/5	0.12364984215768708	0.98249413335245	0	0	9.36298076923077	19.571453322596746	SOX9
cyclic-GMP-AMP transmembrane import across plasma membrane (GO:0140361)	1/5	0.12364984215768708	0.98249413335245	0	0	9.36298076923077	19.571453322596746	LRRC8E
regulation of microvillus assembly (GO:0032534)	1/5	0.12364984215768708	0.98249413335245	0	0	9.36298076923077	19.571453322596746	ATP8B1
determination of pancreatic left/right asymmetry (GO:0035469)	1/5	0.12364984215768708	0.98249413335245	0	0	9.36298076923077	19.571453322596746	CCDC39
regulation of natural killer cell differentiation (GO:0032823)	1/5	0.12364984215768708	0.98249413335245	0	0	9.36298076923077	19.571453322596746	GAS6
peptidyl-lysine oxidation (GO:0018057)	1/5	0.12364984215768708	0.98249413335245	0	0	9.36298076923077	19.571453322596746	LOXL2
regulation of nucleotide-binding oligomerization domain containing signaling pathway (GO:0070424)	1/5	0.12364984215768708	0.98249413335245	0	0	9.36298076923077	19.571453322596746	SLC15A2
regulation of receptor catabolic process (GO:2000644)	1/5	0.12364984215768708	0.98249413335245	0	0	9.36298076923077	19.571453322596746	LAPTM5
erythrose 4-phosphate/phosphoenolpyruvate family amino acid catabolic process (GO:1902222)	1/5	0.12364984215768708	0.98249413335245	0	0	9.36298076923077	19.571453322596746	IL4I1
regulation of sequestering of zinc ion (GO:0061088)	1/5	0.12364984215768708	0.98249413335245	0	0	9.36298076923077	19.571453322596746	SLC30A4
extracellular exosome biogenesis (GO:0097734)	1/5	0.12364984215768708	0.98249413335245	0	0	9.36298076923077	19.571453322596746	CD34
fructose 2,6-bisphosphate metabolic process (GO:0006003)	1/5	0.12364984215768708	0.98249413335245	0	0	9.36298076923077	19.571453322596746	PFKFB2
fructose transmembrane transport (GO:0015755)	1/5	0.12364984215768708	0.98249413335245	0	0	9.36298076923077	19.571453322596746	SLC2A6
gamma-aminobutyric acid metabolic process (GO:0009448)	1/5	0.12364984215768708	0.98249413335245	0	0	9.36298076923077	19.571453322596746	ABAT
glucuronate catabolic process (GO:0006064)	1/5	0.12364984215768708	0.98249413335245	0	0	9.36298076923077	19.571453322596746	DCXR
glucuronate catabolic process to xylulose 5-phosphate (GO:0019640)	1/5	0.12364984215768708	0.98249413335245	0	0	9.36298076923077	19.571453322596746	DCXR
positive regulation of fibroblast growth factor receptor signaling pathway (GO:0045743)	1/5	0.12364984215768708	0.98249413335245	0	0	9.36298076923077	19.571453322596746	FGFBP3
response to fructose (GO:0009750)	1/5	0.12364984215768708	0.98249413335245	0	0	9.36298076923077	19.571453322596746	XBP1
heparin metabolic process (GO:0030202)	1/5	0.12364984215768708	0.98249413335245	0	0	9.36298076923077	19.571453322596746	IDUA
indolalkylamine biosynthetic process (GO:0046219)	1/5	0.12364984215768708	0.98249413335245	0	0	9.36298076923077	19.571453322596746	TPH1
indole-containing compound biosynthetic process (GO:0042435)	1/5	0.12364984215768708	0.98249413335245	0	0	9.36298076923077	19.571453322596746	TPH1
serotonin metabolic process (GO:0042428)	1/5	0.12364984215768708	0.98249413335245	0	0	9.36298076923077	19.571453322596746	TPH1
L-phenylalanine catabolic process (GO:0006559)	1/5	0.12364984215768708	0.98249413335245	0	0	9.36298076923077	19.571453322596746	IL4I1
positive regulation of nucleotide-binding oligomerization domain containing signaling pathway (GO:0070426)	1/5	0.12364984215768708	0.98249413335245	0	0	9.36298076923077	19.571453322596746	SLC46A2
metanephric nephron tubule morphogenesis (GO:0072282)	1/5	0.12364984215768708	0.98249413335245	0	0	9.36298076923077	19.571453322596746	SOX9
postsynaptic endocytosis (GO:0140239)	1/5	0.12364984215768708	0.98249413335245	0	0	9.36298076923077	19.571453322596746	DNM3
postsynaptic neurotransmitter receptor internalization (GO:0098884)	1/5	0.12364984215768708	0.98249413335245	0	0	9.36298076923077	19.571453322596746	DNM3
xylulose 5-phosphate biosynthetic process (GO:1901159)	1/5	0.12364984215768708	0.98249413335245	0	0	9.36298076923077	19.571453322596746	DCXR
protein lipoylation (GO:0009249)	1/5	0.12364984215768708	0.98249413335245	0	0	9.36298076923077	19.571453322596746	NNAT
dendritic cell differentiation (GO:0097028)	2/24	0.1284889443384816	0.98249413335245	0	0	3.4081275179541075	6.993179164713768	GAS6;DHRS2
lipid translocation (GO:0034204)	2/24	0.1284889443384816	0.98249413335245	0	0	3.4081275179541075	6.993179164713768	ATP8B1;ABCA7
steroid metabolic process (GO:0008202)	5/104	0.13538225152222075	0.98249413335245	0	0	1.8968757340850364	3.7930932691936765	CYP1A2;CYP1A1;RDH5;DHRS2;LGMN
cellular response to hexose stimulus (GO:0071331)	2/25	0.1373647732501339	0.98249413335245	0	0	3.259780514367094	6.471040216312456	XBP1;GAS6
fat-soluble vitamin metabolic process (GO:0006775)	2/25	0.1373647732501339	0.98249413335245	0	0	3.259780514367094	6.471040216312456	CYP1A1;LGMN
ventricular cardiac muscle tissue development (GO:0003229)	2/25	0.1373647732501339	0.98249413335245	0	0	3.259780514367094	6.471040216312456	MYBPC3;PROX1
regulation of biomineral tissue development (GO:0070167)	2/26	0.1463702039208586	0.98249413335245	0	0	3.123795761078998	6.002736612764308	SOX9;GAS6
regulation of chondrocyte differentiation (GO:0032330)	2/26	0.1463702039208586	0.98249413335245	0	0	3.123795761078998	6.002736612764308	SOX9;LOXL2
cellular response to drug (GO:0035690)	2/26	0.1463702039208586	0.98249413335245	0	0	3.123795761078998	6.002736612764308	AIM2;GAS6
3'-phosphoadenosine 5'-phosphosulfate biosynthetic process (GO:0050428)	1/6	0.14648443878669098	0.98249413335245	0	0	7.49	14.387062209635584	SLC26A1
purine ribonucleoside bisphosphate biosynthetic process (GO:0034036)	1/6	0.14648443878669098	0.98249413335245	0	0	7.49	14.387062209635584	SLC26A1
negative regulation of cellular response to hypoxia (GO:1900038)	1/6	0.14648443878669098	0.98249413335245	0	0	7.49	14.387062209635584	CD34
B cell chemotaxis (GO:0035754)	1/6	0.14648443878669098	0.98249413335245	0	0	7.49	14.387062209635584	GAS6
regulation of cellular response to hypoxia (GO:1900037)	1/6	0.14648443878669098	0.98249413335245	0	0	7.49	14.387062209635584	CD34
negative regulation of myeloid cell apoptotic process (GO:0033033)	1/6	0.14648443878669098	0.98249413335245	0	0	7.49	14.387062209635584	IRF7
regulation of digestive system process (GO:0044058)	1/6	0.14648443878669098	0.98249413335245	0	0	7.49	14.387062209635584	SGK1
cellular phosphate ion homeostasis (GO:0030643)	1/6	0.14648443878669098	0.98249413335245	0	0	7.49	14.387062209635584	SLC34A3
regulation of glomerular filtration (GO:0003093)	1/6	0.14648443878669098	0.98249413335245	0	0	7.49	14.387062209635584	GAS6
regulation of hepatocyte proliferation (GO:2000345)	1/6	0.14648443878669098	0.98249413335245	0	0	7.49	14.387062209635584	XBP1
negative regulation of triglyceride metabolic process (GO:0090209)	1/6	0.14648443878669098	0.98249413335245	0	0	7.49	14.387062209635584	PLIN5
cellular triglyceride homeostasis (GO:0035356)	1/6	0.14648443878669098	0.98249413335245	0	0	7.49	14.387062209635584	XBP1
cellular trivalent inorganic anion homeostasis (GO:0072502)	1/6	0.14648443878669098	0.98249413335245	0	0	7.49	14.387062209635584	SLC34A3
chitin catabolic process (GO:0006032)	1/6	0.14648443878669098	0.98249413335245	0	0	7.49	14.387062209635584	CHIT1
chitin metabolic process (GO:0006030)	1/6	0.14648443878669098	0.98249413335245	0	0	7.49	14.387062209635584	CHIT1
chondrocyte development (GO:0002063)	1/6	0.14648443878669098	0.98249413335245	0	0	7.49	14.387062209635584	SOX9
regulation of macrophage apoptotic process (GO:2000109)	1/6	0.14648443878669098	0.98249413335245	0	0	7.49	14.387062209635584	IRF7
coumarin metabolic process (GO:0009804)	1/6	0.14648443878669098	0.98249413335245	0	0	7.49	14.387062209635584	CYP2A7
regulation of microtubule motor activity (GO:2000574)	1/6	0.14648443878669098	0.98249413335245	0	0	7.49	14.387062209635584	MTCL1
dehydroascorbic acid transport (GO:0070837)	1/6	0.14648443878669098	0.98249413335245	0	0	7.49	14.387062209635584	SLC2A6
determination of liver left/right asymmetry (GO:0071910)	1/6	0.14648443878669098	0.98249413335245	0	0	7.49	14.387062209635584	CCDC39
epithelial tube formation (GO:0072175)	1/6	0.14648443878669098	0.98249413335245	0	0	7.49	14.387062209635584	SOX9
positive regulation of animal organ morphogenesis (GO:0110110)	1/6	0.14648443878669098	0.98249413335245	0	0	7.49	14.387062209635584	CD34
erythrose 4-phosphate/phosphoenolpyruvate family amino acid metabolic process (GO:1902221)	1/6	0.14648443878669098	0.98249413335245	0	0	7.49	14.387062209635584	IL4I1
regulation of sarcomere organization (GO:0060297)	1/6	0.14648443878669098	0.98249413335245	0	0	7.49	14.387062209635584	PROX1
glomerulus vasculature development (GO:0072012)	1/6	0.14648443878669098	0.98249413335245	0	0	7.49	14.387062209635584	CD34
regulation of type B pancreatic cell proliferation (GO:0061469)	1/6	0.14648443878669098	0.98249413335245	0	0	7.49	14.387062209635584	SGPP2
guanine nucleotide transmembrane transport (GO:1903790)	1/6	0.14648443878669098	0.98249413335245	0	0	7.49	14.387062209635584	LRRC8E
positive regulation of gonad development (GO:1905941)	1/6	0.14648443878669098	0.98249413335245	0	0	7.49	14.387062209635584	SOX9
response to heparin (GO:0071503)	1/6	0.14648443878669098	0.98249413335245	0	0	7.49	14.387062209635584	SOX9
hepatocyte differentiation (GO:0070365)	1/6	0.14648443878669098	0.98249413335245	0	0	7.49	14.387062209635584	PROX1
positive regulation of kidney development (GO:0090184)	1/6	0.14648443878669098	0.98249413335245	0	0	7.49	14.387062209635584	SOX9
positive regulation of killing of cells of other organism (GO:0051712)	1/6	0.14648443878669098	0.98249413335245	0	0	7.49	14.387062209635584	FCER2
indolalkylamine metabolic process (GO:0006586)	1/6	0.14648443878669098	0.98249413335245	0	0	7.49	14.387062209635584	TPH1
positive regulation of male gonad development (GO:2000020)	1/6	0.14648443878669098	0.98249413335245	0	0	7.49	14.387062209635584	SOX9
inner ear auditory receptor cell differentiation (GO:0042491)	1/6	0.14648443878669098	0.98249413335245	0	0	7.49	14.387062209635584	PDZD7
signal complex assembly (GO:0007172)	1/6	0.14648443878669098	0.98249413335245	0	0	7.49	14.387062209635584	MAPK8IP2
positive regulation of neurotransmitter secretion (GO:0001956)	1/6	0.14648443878669098	0.98249413335245	0	0	7.49	14.387062209635584	SLC4A8
skeletal muscle thin filament assembly (GO:0030240)	1/6	0.14648443878669098	0.98249413335245	0	0	7.49	14.387062209635584	PROX1
tyrosine catabolic process (GO:0006572)	1/6	0.14648443878669098	0.98249413335245	0	0	7.49	14.387062209635584	IL4I1
venous blood vessel morphogenesis (GO:0048845)	1/6	0.14648443878669098	0.98249413335245	0	0	7.49	14.387062209635584	PROX1
ventricular cardiac muscle cell development (GO:0055015)	1/6	0.14648443878669098	0.98249413335245	0	0	7.49	14.387062209635584	PROX1
presynaptic active zone organization (GO:1990709)	1/6	0.14648443878669098	0.98249413335245	0	0	7.49	14.387062209635584	BSN
molybdopterin cofactor biosynthetic process (GO:0032324)	1/6	0.14648443878669098	0.98249413335245	0	0	7.49	14.387062209635584	MOCOS
monoterpenoid metabolic process (GO:0016098)	1/6	0.14648443878669098	0.98249413335245	0	0	7.49	14.387062209635584	CYP1A2
negative regulation of amyloid precursor protein biosynthetic process (GO:0042985)	1/6	0.14648443878669098	0.98249413335245	0	0	7.49	14.387062209635584	ABCA7
positive regulation of developmental growth (GO:0048639)	3/52	0.15338389971343627	0.98249413335245	0	0	2.2965093373256638	4.305521775116821	UNC13A;CPNE5;SYT17
sprouting angiogenesis (GO:0002040)	3/52	0.15338389971343627	0.98249413335245	0	0	2.2965093373256638	4.305521775116821	EFNB2;EPHB4;LOXL2
positive regulation of striated muscle cell differentiation (GO:0051155)	2/27	0.15549249734859202	0.98249413335245	0	0	2.99868978805395	5.58103488008764	EFNB2;PROX1
positive regulation of B cell activation (GO:0050871)	3/53	0.15964871295967398	0.98249413335245	0	0	2.2504633204633206	4.129103789205752	IGLL5;XBP1;GPR183
heart morphogenesis (GO:0003007)	3/53	0.15964871295967398	0.98249413335245	0	0	2.2504633204633206	4.129103789205752	MYBPC3;SOX9;EPHB4
cellular response to epidermal growth factor stimulus (GO:0071364)	2/28	0.16471948811198966	0.98249413335245	0	0	2.883207351415444	5.199897107408015	GAREM1;SOX9
positive regulation of fibroblast proliferation (GO:0048146)	2/28	0.16471948811198966	0.98249413335245	0	0	2.883207351415444	5.199897107408015	FN1;GAS6
inorganic anion transport (GO:0015698)	3/54	0.16599013563523699	0.98249413335245	0	0	2.2062230297524414	3.9619947001360467	SLC34A3;SLC26A1;TTYH1
ammonium transport (GO:0015696)	1/7	0.1687251596903366	0.98249413335245	0	0	6.241346153846154	11.106376629703423	RHCE
negative regulation of dendritic cell apoptotic process (GO:2000669)	1/7	0.1687251596903366	0.98249413335245	0	0	6.241346153846154	11.106376629703423	GAS6
aspartate transmembrane transport (GO:0015810)	1/7	0.1687251596903366	0.98249413335245	0	0	6.241346153846154	11.106376629703423	LRRC8E
regulation of cardiac muscle cell membrane potential (GO:0086036)	1/7	0.1687251596903366	0.98249413335245	0	0	6.241346153846154	11.106376629703423	EHD3
regulation of cilium beat frequency (GO:0003356)	1/7	0.1687251596903366	0.98249413335245	0	0	6.241346153846154	11.106376629703423	CCDC39
cellular nitrogen compound catabolic process (GO:0044270)	1/7	0.1687251596903366	0.98249413335245	0	0	6.241346153846154	11.106376629703423	PM20D1
cellular response to platelet-derived growth factor stimulus (GO:0036120)	1/7	0.1687251596903366	0.98249413335245	0	0	6.241346153846154	11.106376629703423	MTSS2
nose development (GO:0043584)	1/7	0.1687251596903366	0.98249413335245	0	0	6.241346153846154	11.106376629703423	PROX1
regulation of male gonad development (GO:2000018)	1/7	0.1687251596903366	0.98249413335245	0	0	6.241346153846154	11.106376629703423	SOX9
cyclic nucleotide transport (GO:0070729)	1/7	0.1687251596903366	0.98249413335245	0	0	6.241346153846154	11.106376629703423	LRRC8E
regulation of mesenchymal stem cell differentiation (GO:2000739)	1/7	0.1687251596903366	0.98249413335245	0	0	6.241346153846154	11.106376629703423	SOX9
determination of digestive tract left/right asymmetry (GO:0071907)	1/7	0.1687251596903366	0.98249413335245	0	0	6.241346153846154	11.106376629703423	CCDC39
pentose metabolic process (GO:0019321)	1/7	0.1687251596903366	0.98249413335245	0	0	6.241346153846154	11.106376629703423	DCXR
positive regulation of amyloid-beta clearance (GO:1900223)	1/7	0.1687251596903366	0.98249413335245	0	0	6.241346153846154	11.106376629703423	ABCA7
positive regulation of cardiac muscle cell differentiation (GO:2000727)	1/7	0.1687251596903366	0.98249413335245	0	0	6.241346153846154	11.106376629703423	EFNB2
regulation of T cell mediated immune response to tumor cell (GO:0002840)	1/7	0.1687251596903366	0.98249413335245	0	0	6.241346153846154	11.106376629703423	IL4I1
positive regulation of fibroblast apoptotic process (GO:2000271)	1/7	0.1687251596903366	0.98249413335245	0	0	6.241346153846154	11.106376629703423	PRDM11
response to alkaloid (GO:0043279)	1/7	0.1687251596903366	0.98249413335245	0	0	6.241346153846154	11.106376629703423	TRPV1
keratinocyte proliferation (GO:0043616)	1/7	0.1687251596903366	0.98249413335245	0	0	6.241346153846154	11.106376629703423	SDR16C5
lipid hydroxylation (GO:0002933)	1/7	0.1687251596903366	0.98249413335245	0	0	6.241346153846154	11.106376629703423	CYP1A1
synaptic vesicle budding from presynaptic endocytic zone membrane (GO:0016185)	1/7	0.1687251596903366	0.98249413335245	0	0	6.241346153846154	11.106376629703423	DNM3
synaptic vesicle docking (GO:0016081)	1/7	0.1687251596903366	0.98249413335245	0	0	6.241346153846154	11.106376629703423	UNC13A
positive regulation of receptor catabolic process (GO:2000646)	1/7	0.1687251596903366	0.98249413335245	0	0	6.241346153846154	11.106376629703423	LAPTM5
terpenoid metabolic process (GO:0006721)	1/7	0.1687251596903366	0.98249413335245	0	0	6.241346153846154	11.106376629703423	CYP1A2
vascular wound healing (GO:0061042)	1/7	0.1687251596903366	0.98249413335245	0	0	6.241346153846154	11.106376629703423	CD34
negative regulation of interferon-gamma production (GO:0032689)	2/29	0.17403956297131695	0.98249413335245	0	0	2.7762791693427533	4.854248146983421	LAPTM5;GAS6
plasma membrane invagination (GO:0099024)	2/30	0.18344164064098886	0.98249413335245	0	0	2.6769887145609688	4.539794592623619	IGLL5;BIN2
estrogen metabolic process (GO:0008210)	2/30	0.18344164064098886	0.98249413335245	0	0	2.6769887145609688	4.539794592623619	CYP1A2;CYP1A1
respiratory tube development (GO:0030323)	2/30	0.18344164064098886	0.98249413335245	0	0	2.6769887145609688	4.539794592623619	CCDC39;PROX1
ion homeostasis (GO:0050801)	2/30	0.18344164064098886	0.98249413335245	0	0	2.6769887145609688	4.539794592623619	SLC4A8;SLC30A4
long-chain fatty acid biosynthetic process (GO:0042759)	2/30	0.18344164064098886	0.98249413335245	0	0	2.6769887145609688	4.539794592623619	CYP1A2;CYP1A1
arachidonic acid metabolic process (GO:0019369)	3/57	0.18543688959910853	0.98249413335245	0	0	2.0833333333333335	3.5105014012841966	CYP2A7;CYP1A2;CYP1A1
ammonium transmembrane transport (GO:0072488)	1/8	0.19038742068568482	0.98249413335245	0	0	5.349450549450549	8.873102742041626	RHCE
regulation of anion transport (GO:0044070)	1/8	0.19038742068568482	0.98249413335245	0	0	5.349450549450549	8.873102742041626	ATP8B1
negative regulation of glial cell apoptotic process (GO:0034351)	1/8	0.19038742068568482	0.98249413335245	0	0	5.349450549450549	8.873102742041626	GAS6
negative regulation of mitochondrial fusion (GO:0010637)	1/8	0.19038742068568482	0.98249413335245	0	0	5.349450549450549	8.873102742041626	ADCK1
regulation of dendritic cell chemotaxis (GO:2000508)	1/8	0.19038742068568482	0.98249413335245	0	0	5.349450549450549	8.873102742041626	GAS6
cellular response to hepatocyte growth factor stimulus (GO:0035729)	1/8	0.19038742068568482	0.98249413335245	0	0	5.349450549450549	8.873102742041626	LGMN
cellular response to interferon-alpha (GO:0035457)	1/8	0.19038742068568482	0.98249413335245	0	0	5.349450549450549	8.873102742041626	GAS6
regulation of microvillus organization (GO:0032530)	1/8	0.19038742068568482	0.98249413335245	0	0	5.349450549450549	8.873102742041626	ATP8B1
regulation of MyD88-independent toll-like receptor signaling pathway (GO:0034127)	1/8	0.19038742068568482	0.98249413335245	0	0	5.349450549450549	8.873102742041626	IRF7
regulation of myeloid leukocyte differentiation (GO:0002761)	1/8	0.19038742068568482	0.98249413335245	0	0	5.349450549450549	8.873102742041626	IRF7
regulation of pattern recognition receptor signaling pathway (GO:0062207)	1/8	0.19038742068568482	0.98249413335245	0	0	5.349450549450549	8.873102742041626	SLC15A2
dynamin family protein polymerization involved in membrane fission (GO:0003373)	1/8	0.19038742068568482	0.98249413335245	0	0	5.349450549450549	8.873102742041626	DNM3
dynamin family protein polymerization involved in mitochondrial fission (GO:0003374)	1/8	0.19038742068568482	0.98249413335245	0	0	5.349450549450549	8.873102742041626	DNM3
positive regulation of apoptotic cell clearance (GO:2000427)	1/8	0.19038742068568482	0.98249413335245	0	0	5.349450549450549	8.873102742041626	ABCA7
fusion of virus membrane with host plasma membrane (GO:0019064)	1/8	0.19038742068568482	0.98249413335245	0	0	5.349450549450549	8.873102742041626	GAS6
positive regulation of dendritic cell chemotaxis (GO:2000510)	1/8	0.19038742068568482	0.98249413335245	0	0	5.349450549450549	8.873102742041626	GAS6
regulation of vascular wound healing (GO:0061043)	1/8	0.19038742068568482	0.98249413335245	0	0	5.349450549450549	8.873102742041626	XBP1
response to hepatocyte growth factor (GO:0035728)	1/8	0.19038742068568482	0.98249413335245	0	0	5.349450549450549	8.873102742041626	LGMN
histone H3-K4 demethylation (GO:0034720)	1/8	0.19038742068568482	0.98249413335245	0	0	5.349450549450549	8.873102742041626	KDM5B
positive regulation of MHC class II biosynthetic process (GO:0045348)	1/8	0.19038742068568482	0.98249413335245	0	0	5.349450549450549	8.873102742041626	XBP1
integrin activation (GO:0033622)	1/8	0.19038742068568482	0.98249413335245	0	0	5.349450549450549	8.873102742041626	FN1
self proteolysis (GO:0097264)	1/8	0.19038742068568482	0.98249413335245	0	0	5.349450549450549	8.873102742041626	LGMN
skeletal myofibril assembly (GO:0014866)	1/8	0.19038742068568482	0.98249413335245	0	0	5.349450549450549	8.873102742041626	PROX1
somatic hypermutation of immunoglobulin genes (GO:0016446)	1/8	0.19038742068568482	0.98249413335245	0	0	5.349450549450549	8.873102742041626	AICDA
lens fiber cell development (GO:0070307)	1/8	0.19038742068568482	0.98249413335245	0	0	5.349450549450549	8.873102742041626	PROX1
lymphatic endothelial cell differentiation (GO:0060836)	1/8	0.19038742068568482	0.98249413335245	0	0	5.349450549450549	8.873102742041626	PROX1
synaptic vesicle budding (GO:0070142)	1/8	0.19038742068568482	0.98249413335245	0	0	5.349450549450549	8.873102742041626	DNM3
membrane fusion involved in viral entry into host cell (GO:0039663)	1/8	0.19038742068568482	0.98249413335245	0	0	5.349450549450549	8.873102742041626	GAS6
venous blood vessel development (GO:0060841)	1/8	0.19038742068568482	0.98249413335245	0	0	5.349450549450549	8.873102742041626	PROX1
postsynapse organization (GO:0099173)	1/8	0.19038742068568482	0.98249413335245	0	0	5.349450549450549	8.873102742041626	LGMN
myeloid leukocyte mediated immunity (GO:0002444)	1/8	0.19038742068568482	0.98249413335245	0	0	5.349450549450549	8.873102742041626	CARD9
receptor metabolic process (GO:0043112)	3/58	0.19204772073434703	0.98249413335245	0	0	2.0453492453492452	3.3748495561510725	DNM3;EHD3;LGMN
membrane lipid biosynthetic process (GO:0046467)	3/58	0.19204772073434703	0.98249413335245	0	0	2.0453492453492452	3.3748495561510725	SPNS2;SGPP2;GBGT1
aminoglycan catabolic process (GO:0006026)	2/31	0.192915151887485	0.98249413335245	0	0	2.584545877350342	4.25288268387585	CHIT1;IDUA
peptide cross-linking (GO:0018149)	2/31	0.192915151887485	0.98249413335245	0	0	2.584545877350342	4.25288268387585	FN1;ABCA7
phospholipid translocation (GO:0045332)	2/31	0.192915151887485	0.98249413335245	0	0	2.584545877350342	4.25288268387585	ATP8B1;ABCA7
positive regulation of mononuclear cell migration (GO:0071677)	2/31	0.192915151887485	0.98249413335245	0	0	2.584545877350342	4.25288268387585	GAS6;LGMN
regulation of chemotaxis (GO:0050920)	2/32	0.20245002061572007	0.98249413335245	0	0	2.4982658959537574	3.990385767777952	EFNB2;GPR183
cardiac muscle tissue morphogenesis (GO:0055008)	2/32	0.20245002061572007	0.98249413335245	0	0	2.4982658959537574	3.990385767777952	MYBPC3;PROX1
cellular response to glucose stimulus (GO:0071333)	2/32	0.20245002061572007	0.98249413335245	0	0	2.4982658959537574	3.990385767777952	XBP1;GAS6
amyloid-beta formation (GO:0034205)	1/9	0.21148623834439037	0.98249413335245	0	0	4.680528846153846	7.271647848783415	ABCA7
associative learning (GO:0008306)	1/9	0.21148623834439037	0.98249413335245	0	0	4.680528846153846	7.271647848783415	LGMN
negative regulation of exocytosis (GO:0045920)	1/9	0.21148623834439037	0.98249413335245	0	0	4.680528846153846	7.271647848783415	STXBP6
ATF6-mediated unfolded protein response (GO:0036500)	1/9	0.21148623834439037	0.98249413335245	0	0	4.680528846153846	7.271647848783415	XBP1
negative regulation of glycoprotein biosynthetic process (GO:0010561)	1/9	0.21148623834439037	0.98249413335245	0	0	4.680528846153846	7.271647848783415	ABCA7
negative regulation of lipase activity (GO:0060192)	1/9	0.21148623834439037	0.98249413335245	0	0	4.680528846153846	7.271647848783415	PLIN5
regulation of cellular extravasation (GO:0002691)	1/9	0.21148623834439037	0.98249413335245	0	0	4.680528846153846	7.271647848783415	JAM3
negative regulation of nitric oxide biosynthetic process (GO:0045019)	1/9	0.21148623834439037	0.98249413335245	0	0	4.680528846153846	7.271647848783415	CD34
negative regulation of nitric oxide metabolic process (GO:1904406)	1/9	0.21148623834439037	0.98249413335245	0	0	4.680528846153846	7.271647848783415	CD34
regulation of leukocyte mediated cytotoxicity (GO:0001910)	1/9	0.21148623834439037	0.98249413335245	0	0	4.680528846153846	7.271647848783415	DNASE1
complement activation, classical pathway (GO:0006958)	1/9	0.21148623834439037	0.98249413335245	0	0	4.680528846153846	7.271647848783415	IGLL5
nucleoside diphosphate phosphorylation (GO:0006165)	1/9	0.21148623834439037	0.98249413335245	0	0	4.680528846153846	7.271647848783415	AK4
nucleoside triphosphate biosynthetic process (GO:0009142)	1/9	0.21148623834439037	0.98249413335245	0	0	4.680528846153846	7.271647848783415	AK4
nucleotide phosphorylation (GO:0046939)	1/9	0.21148623834439037	0.98249413335245	0	0	4.680528846153846	7.271647848783415	AK4
organic cyclic compound catabolic process (GO:1901361)	1/9	0.21148623834439037	0.98249413335245	0	0	4.680528846153846	7.271647848783415	CYP1A2
detection of mechanical stimulus involved in sensory perception of sound (GO:0050910)	1/9	0.21148623834439037	0.98249413335245	0	0	4.680528846153846	7.271647848783415	PDZD7
DNA cytosine deamination (GO:0070383)	1/9	0.21148623834439037	0.98249413335245	0	0	4.680528846153846	7.271647848783415	AICDA
regulation of nuclear cell cycle DNA replication (GO:0033262)	1/9	0.21148623834439037	0.98249413335245	0	0	4.680528846153846	7.271647848783415	AICDA
phenol-containing compound biosynthetic process (GO:0046189)	1/9	0.21148623834439037	0.98249413335245	0	0	4.680528846153846	7.271647848783415	TPH1
regulation of PERK-mediated unfolded protein response (GO:1903897)	1/9	0.21148623834439037	0.98249413335245	0	0	4.680528846153846	7.271647848783415	ABCA7
regulation of peroxisome proliferator activated receptor signaling pathway (GO:0035358)	1/9	0.21148623834439037	0.98249413335245	0	0	4.680528846153846	7.271647848783415	PLIN5
epithelial cilium movement involved in determination of left/right asymmetry (GO:0060287)	1/9	0.21148623834439037	0.98249413335245	0	0	4.680528846153846	7.271647848783415	CCDC39
positive regulation of B cell differentiation (GO:0045579)	1/9	0.21148623834439037	0.98249413335245	0	0	4.680528846153846	7.271647848783415	XBP1
glomerular filtration (GO:0003094)	1/9	0.21148623834439037	0.98249413335245	0	0	4.680528846153846	7.271647848783415	CD34
glucosamine-containing compound catabolic process (GO:1901072)	1/9	0.21148623834439037	0.98249413335245	0	0	4.680528846153846	7.271647848783415	CHIT1
positive regulation of fatty acid beta-oxidation (GO:0032000)	1/9	0.21148623834439037	0.98249413335245	0	0	4.680528846153846	7.271647848783415	PLIN5
retinal rod cell differentiation (GO:0060221)	1/9	0.21148623834439037	0.98249413335245	0	0	4.680528846153846	7.271647848783415	SOX9
positive regulation of macrophage cytokine production (GO:0060907)	1/9	0.21148623834439037	0.98249413335245	0	0	4.680528846153846	7.271647848783415	LAPTM5
inner ear receptor cell development (GO:0060119)	1/9	0.21148623834439037	0.98249413335245	0	0	4.680528846153846	7.271647848783415	PDZD7
L-phenylalanine metabolic process (GO:0006558)	1/9	0.21148623834439037	0.98249413335245	0	0	4.680528846153846	7.271647848783415	IL4I1
positive regulation of phagocytosis, engulfment (GO:0060100)	1/9	0.21148623834439037	0.98249413335245	0	0	4.680528846153846	7.271647848783415	ABCA7
positive regulation of sequestering of triglyceride (GO:0010890)	1/9	0.21148623834439037	0.98249413335245	0	0	4.680528846153846	7.271647848783415	PLIN5
positive regulation of tumor necrosis factor-mediated signaling pathway (GO:1903265)	1/9	0.21148623834439037	0.98249413335245	0	0	4.680528846153846	7.271647848783415	LAPTM5
positive regulation of interleukin-12 production (GO:0032735)	2/34	0.22166588110095678	0.98249413335245	0	0	2.341883429672447	3.5282442710635262	LAPTM5;LTB
ventricular cardiac muscle tissue morphogenesis (GO:0055010)	2/34	0.22166588110095678	0.98249413335245	0	0	2.341883429672447	3.5282442710635262	MYBPC3;PROX1
respiratory system development (GO:0060541)	2/35	0.23132902304681957	0.98249413335245	0	0	2.2708004904536696	3.32425717344627	CCDC39;PROX1
positive regulation of lymphocyte activation (GO:0051251)	2/35	0.23132902304681957	0.98249413335245	0	0	2.2708004904536696	3.32425717344627	CCDC88B;IGLL5
lung development (GO:0030324)	2/35	0.23132902304681957	0.98249413335245	0	0	2.2708004904536696	3.32425717344627	CCDC39;PROX1
negative regulation of cell adhesion mediated by integrin (GO:0033629)	1/10	0.23203624035940804	0.98249413335245	0	0	4.160256410256411	6.077559297974501	JAM3
adherens junction assembly (GO:0034333)	1/10	0.23203624035940804	0.98249413335245	0	0	4.160256410256411	6.077559297974501	JAM3
Rap protein signal transduction (GO:0032486)	1/10	0.23203624035940804	0.98249413335245	0	0	4.160256410256411	6.077559297974501	RAPGEF1
receptor recycling (GO:0001881)	1/10	0.23203624035940804	0.98249413335245	0	0	4.160256410256411	6.077559297974501	EHD3
regulation of actin filament-based movement (GO:1903115)	1/10	0.23203624035940804	0.98249413335245	0	0	4.160256410256411	6.077559297974501	MYBPC3
aromatic amino acid family metabolic process (GO:0009072)	1/10	0.23203624035940804	0.98249413335245	0	0	4.160256410256411	6.077559297974501	IL4I1
regulation of bile acid biosynthetic process (GO:0070857)	1/10	0.23203624035940804	0.98249413335245	0	0	4.160256410256411	6.077559297974501	PROX1
regulation of cilium movement (GO:0003352)	1/10	0.23203624035940804	0.98249413335245	0	0	4.160256410256411	6.077559297974501	CCDC39
negative regulation of peptidyl-lysine acetylation (GO:2000757)	1/10	0.23203624035940804	0.98249413335245	0	0	4.160256410256411	6.077559297974501	SDR16C5
regulation of endoplasmic reticulum unfolded protein response (GO:1900101)	1/10	0.23203624035940804	0.98249413335245	0	0	4.160256410256411	6.077559297974501	XBP1
cellular response to acidic pH (GO:0071468)	1/10	0.23203624035940804	0.98249413335245	0	0	4.160256410256411	6.077559297974501	TRPV1
negative regulation of receptor binding (GO:1900121)	1/10	0.23203624035940804	0.98249413335245	0	0	4.160256410256411	6.077559297974501	ATP2A3
cellular response to interleukin-4 (GO:0071353)	1/10	0.23203624035940804	0.98249413335245	0	0	4.160256410256411	6.077559297974501	XBP1
negative regulation of transforming growth factor beta production (GO:0071635)	1/10	0.23203624035940804	0.98249413335245	0	0	4.160256410256411	6.077559297974501	FN1
nerve growth factor signaling pathway (GO:0038180)	1/10	0.23203624035940804	0.98249413335245	0	0	4.160256410256411	6.077559297974501	RAPGEF1
complement activation, lectin pathway (GO:0001867)	1/10	0.23203624035940804	0.98249413335245	0	0	4.160256410256411	6.077559297974501	MASP2
nucleic acid transport (GO:0050657)	1/10	0.23203624035940804	0.98249413335245	0	0	4.160256410256411	6.077559297974501	RBFOX1
cytoplasmic pattern recognition receptor signaling pathway in response to virus (GO:0039528)	1/10	0.23203624035940804	0.98249413335245	0	0	4.160256410256411	6.077559297974501	IRF7
defense response to tumor cell (GO:0002357)	1/10	0.23203624035940804	0.98249413335245	0	0	4.160256410256411	6.077559297974501	LAPTM5
regulation of neutrophil migration (GO:1902622)	1/10	0.23203624035940804	0.98249413335245	0	0	4.160256410256411	6.077559297974501	JAM3
phosphate ion homeostasis (GO:0055062)	1/10	0.23203624035940804	0.98249413335245	0	0	4.160256410256411	6.077559297974501	SLC34A3
endothelium development (GO:0003158)	1/10	0.23203624035940804	0.98249413335245	0	0	4.160256410256411	6.077559297974501	CD34
regulation of receptor binding (GO:1900120)	1/10	0.23203624035940804	0.98249413335245	0	0	4.160256410256411	6.077559297974501	ATP2A3
regulation of T-helper 17 type immune response (GO:2000316)	1/10	0.23203624035940804	0.98249413335245	0	0	4.160256410256411	6.077559297974501	CARD9
renal filtration (GO:0097205)	1/10	0.23203624035940804	0.98249413335245	0	0	4.160256410256411	6.077559297974501	CD34
granulocyte migration (GO:0097530)	1/10	0.23203624035940804	0.98249413335245	0	0	4.160256410256411	6.077559297974501	JAM3
response to interleukin-4 (GO:0070670)	1/10	0.23203624035940804	0.98249413335245	0	0	4.160256410256411	6.077559297974501	XBP1
positive regulation of lipase activity (GO:0060193)	1/10	0.23203624035940804	0.98249413335245	0	0	4.160256410256411	6.077559297974501	PLIN5
immunoglobulin mediated immune response (GO:0016064)	1/10	0.23203624035940804	0.98249413335245	0	0	4.160256410256411	6.077559297974501	CARD9
indolalkylamine catabolic process (GO:0046218)	1/10	0.23203624035940804	0.98249413335245	0	0	4.160256410256411	6.077559297974501	IL4I1
inner ear receptor cell stereocilium organization (GO:0060122)	1/10	0.23203624035940804	0.98249413335245	0	0	4.160256410256411	6.077559297974501	PDZD7
positive regulation of mesenchymal cell proliferation (GO:0002053)	1/10	0.23203624035940804	0.98249413335245	0	0	4.160256410256411	6.077559297974501	SOX9
smooth muscle tissue development (GO:0048745)	1/10	0.23203624035940804	0.98249413335245	0	0	4.160256410256411	6.077559297974501	PROX1
SNARE complex assembly (GO:0035493)	1/10	0.23203624035940804	0.98249413335245	0	0	4.160256410256411	6.077559297974501	STXBP6
positive regulation of vasculogenesis (GO:2001214)	1/10	0.23203624035940804	0.98249413335245	0	0	4.160256410256411	6.077559297974501	CD34
myeloid dendritic cell differentiation (GO:0043011)	1/10	0.23203624035940804	0.98249413335245	0	0	4.160256410256411	6.077559297974501	DHRS2
positive regulation of cytokine-mediated signaling pathway (GO:0001961)	2/36	0.24101778891764153	0.98249413335245	0	0	2.2038989006007026	3.135893662983683	LAPTM5;GAS6
phagocytosis, engulfment (GO:0006911)	2/37	0.25072430354276376	0.98249413335245	0	0	2.1408202587393337	2.9616136056158515	IGLL5;BIN2
protein oxidation (GO:0018158)	1/11	0.25205167542219986	0.98249413335245	0	0	3.7440384615384614	5.159738595103209	LOXL2
aminoglycan metabolic process (GO:0006022)	1/11	0.25205167542219986	0.98249413335245	0	0	3.7440384615384614	5.159738595103209	B3GALT6
angiogenesis involved in wound healing (GO:0060055)	1/11	0.25205167542219986	0.98249413335245	0	0	3.7440384615384614	5.159738595103209	CD34
regulation of amyloid precursor protein biosynthetic process (GO:0042984)	1/11	0.25205167542219986	0.98249413335245	0	0	3.7440384615384614	5.159738595103209	ABCA7
B cell mediated immunity (GO:0019724)	1/11	0.25205167542219986	0.98249413335245	0	0	3.7440384615384614	5.159738595103209	CARD9
regulation of cardiac muscle cell differentiation (GO:2000725)	1/11	0.25205167542219986	0.98249413335245	0	0	3.7440384615384614	5.159738595103209	EFNB2
regulation of dendritic cell apoptotic process (GO:2000668)	1/11	0.25205167542219986	0.98249413335245	0	0	3.7440384615384614	5.159738595103209	GAS6
negative regulation of steroid biosynthetic process (GO:0010894)	1/11	0.25205167542219986	0.98249413335245	0	0	3.7440384615384614	5.159738595103209	PROX1
regulation of mesenchymal cell proliferation (GO:0010464)	1/11	0.25205167542219986	0.98249413335245	0	0	3.7440384615384614	5.159738595103209	SOX9
cytidine to uridine editing (GO:0016554)	1/11	0.25205167542219986	0.98249413335245	0	0	3.7440384615384614	5.159738595103209	AICDA
regulation of mitochondrial fusion (GO:0010635)	1/11	0.25205167542219986	0.98249413335245	0	0	3.7440384615384614	5.159738595103209	ADCK1
detection of light stimulus involved in sensory perception (GO:0050962)	1/11	0.25205167542219986	0.98249413335245	0	0	3.7440384615384614	5.159738595103209	REEP6
detection of light stimulus involved in visual perception (GO:0050908)	1/11	0.25205167542219986	0.98249413335245	0	0	3.7440384615384614	5.159738595103209	REEP6
regulation of myeloid leukocyte mediated immunity (GO:0002886)	1/11	0.25205167542219986	0.98249413335245	0	0	3.7440384615384614	5.159738595103209	DNASE1
fatty acid homeostasis (GO:0055089)	1/11	0.25205167542219986	0.98249413335245	0	0	3.7440384615384614	5.159738595103209	XBP1
positive regulation of cellular extravasation (GO:0002693)	1/11	0.25205167542219986	0.98249413335245	0	0	3.7440384615384614	5.159738595103209	JAM3
hematopoietic stem cell proliferation (GO:0071425)	1/11	0.25205167542219986	0.98249413335245	0	0	3.7440384615384614	5.159738595103209	CD34
humoral immune response mediated by circulating immunoglobulin (GO:0002455)	1/11	0.25205167542219986	0.98249413335245	0	0	3.7440384615384614	5.159738595103209	IGLL5
positive regulation of lipid localization (GO:1905954)	1/11	0.25205167542219986	0.98249413335245	0	0	3.7440384615384614	5.159738595103209	PLIN5
positive regulation of nitric-oxide synthase biosynthetic process (GO:0051770)	1/11	0.25205167542219986	0.98249413335245	0	0	3.7440384615384614	5.159738595103209	FCER2
positive regulation of phospholipid transport (GO:2001140)	1/11	0.25205167542219986	0.98249413335245	0	0	3.7440384615384614	5.159738595103209	ABCA7
T cell chemotaxis (GO:0010818)	1/11	0.25205167542219986	0.98249413335245	0	0	3.7440384615384614	5.159738595103209	GPR183
tryptophan catabolic process (GO:0006569)	1/11	0.25205167542219986	0.98249413335245	0	0	3.7440384615384614	5.159738595103209	IL4I1
tryptophan metabolic process (GO:0006568)	1/11	0.25205167542219986	0.98249413335245	0	0	3.7440384615384614	5.159738595103209	IL4I1
positive regulation of transforming growth factor beta production (GO:0071636)	1/11	0.25205167542219986	0.98249413335245	0	0	3.7440384615384614	5.159738595103209	CD34
positive regulation of triglyceride biosynthetic process (GO:0010867)	1/11	0.25205167542219986	0.98249413335245	0	0	3.7440384615384614	5.159738595103209	PLIN5
connective tissue development (GO:0061448)	2/38	0.26044108307997493	0.98249413335245	0	0	2.081245985870263	2.800063835633346	XBP1;SOX9
positive regulation of production of molecular mediator of immune response (GO:0002702)	2/38	0.26044108307997493	0.98249413335245	0	0	2.081245985870263	2.800063835633346	XBP1;LAPTM5
regulation of MAPK cascade (GO:0043408)	6/166	0.2653802463574007	0.98249413335245	0	0	1.4067233009708737	1.8661472998988446	FN1;LAPTM5;NEK10;ABCA7;PRDM11;GSDME
cellular response to calcium ion (GO:0071277)	3/69	0.26785028313586945	0.98249413335245	0	0	1.7034924534924536	2.244056772927486	CPNE5;SYT17;LGMN
negative regulation of secretion by cell (GO:1903531)	2/39	0.2701610201586983	0.98249413335245	0	0	2.0248919439670883	2.650051264795779	RHBDF1;STXBP6
regulation of intracellular transport (GO:0032386)	2/39	0.2701610201586983	0.98249413335245	0	0	2.0248919439670883	2.650051264795779	MYBPC3;REEP6
protein localization to synapse (GO:0035418)	1/12	0.27154642302279297	0.98249413335245	0	0	3.4034965034965037	4.436873487374571	BSN
adipose tissue development (GO:0060612)	1/12	0.27154642302279297	0.98249413335245	0	0	3.4034965034965037	4.436873487374571	XBP1
regulation of amyloid precursor protein catabolic process (GO:1902991)	1/12	0.27154642302279297	0.98249413335245	0	0	3.4034965034965037	4.436873487374571	ABCA7
negative regulation of hemostasis (GO:1900047)	1/12	0.27154642302279297	0.98249413335245	0	0	3.4034965034965037	4.436873487374571	CD34
negative regulation of histone acetylation (GO:0035067)	1/12	0.27154642302279297	0.98249413335245	0	0	3.4034965034965037	4.436873487374571	SDR16C5
calcium ion-regulated exocytosis of neurotransmitter (GO:0048791)	1/12	0.27154642302279297	0.98249413335245	0	0	3.4034965034965037	4.436873487374571	UNC13A
carboxylic acid catabolic process (GO:0046395)	1/12	0.27154642302279297	0.98249413335245	0	0	3.4034965034965037	4.436873487374571	IL4I1
cell differentiation in hindbrain (GO:0021533)	1/12	0.27154642302279297	0.98249413335245	0	0	3.4034965034965037	4.436873487374571	PROX1
regulation of DNA-dependent DNA replication (GO:0090329)	1/12	0.27154642302279297	0.98249413335245	0	0	3.4034965034965037	4.436873487374571	AICDA
cochlea morphogenesis (GO:0090103)	1/12	0.27154642302279297	0.98249413335245	0	0	3.4034965034965037	4.436873487374571	SOX9
regulation of MHC class II biosynthetic process (GO:0045346)	1/12	0.27154642302279297	0.98249413335245	0	0	3.4034965034965037	4.436873487374571	XBP1
early endosome to Golgi transport (GO:0034498)	1/12	0.27154642302279297	0.98249413335245	0	0	3.4034965034965037	4.436873487374571	EHD3
phospholipid efflux (GO:0033700)	1/12	0.27154642302279297	0.98249413335245	0	0	3.4034965034965037	4.436873487374571	ABCA7
poly-N-acetyllactosamine biosynthetic process (GO:0030311)	1/12	0.27154642302279297	0.98249413335245	0	0	3.4034965034965037	4.436873487374571	B3GNT9
energy coupled proton transport, down electrochemical gradient (GO:0015985)	1/12	0.27154642302279297	0.98249413335245	0	0	3.4034965034965037	4.436873487374571	VPS9D1
positive regulation of branching involved in ureteric bud morphogenesis (GO:0090190)	1/12	0.27154642302279297	0.98249413335245	0	0	3.4034965034965037	4.436873487374571	SOX9
positive regulation of cardiocyte differentiation (GO:1905209)	1/12	0.27154642302279297	0.98249413335245	0	0	3.4034965034965037	4.436873487374571	EFNB2
regulation of triglyceride catabolic process (GO:0010896)	1/12	0.27154642302279297	0.98249413335245	0	0	3.4034965034965037	4.436873487374571	PLIN5
positive regulation of endoplasmic reticulum unfolded protein response (GO:1900103)	1/12	0.27154642302279297	0.98249413335245	0	0	3.4034965034965037	4.436873487374571	XBP1
positive regulation of fatty acid oxidation (GO:0046321)	1/12	0.27154642302279297	0.98249413335245	0	0	3.4034965034965037	4.436873487374571	PLIN5
sphingoid metabolic process (GO:0046519)	1/12	0.27154642302279297	0.98249413335245	0	0	3.4034965034965037	4.436873487374571	SGPP2
positive regulation of T-helper 17 type immune response (GO:2000318)	1/12	0.27154642302279297	0.98249413335245	0	0	3.4034965034965037	4.436873487374571	CARD9
tyrosine metabolic process (GO:0006570)	1/12	0.27154642302279297	0.98249413335245	0	0	3.4034965034965037	4.436873487374571	IL4I1
urogenital system development (GO:0001655)	1/12	0.27154642302279297	0.98249413335245	0	0	3.4034965034965037	4.436873487374571	SOX9
positive regulation of vascular permeability (GO:0043117)	1/12	0.27154642302279297	0.98249413335245	0	0	3.4034965034965037	4.436873487374571	FGFBP3
motile cilium assembly (GO:0044458)	1/12	0.27154642302279297	0.98249413335245	0	0	3.4034965034965037	4.436873487374571	CCDC39
cellular response to organonitrogen compound (GO:0071417)	4/103	0.28105729723561595	0.98249413335245	0	0	1.5145653830373367	1.9222814249808657	XBP1;RAPGEF1;SOX9;TRPV1
fatty acid biosynthetic process (GO:0006633)	3/71	0.2820395145035963	0.98249413335245	0	0	1.6532193958664547	2.0924931729974707	XBP1;CYP1A2;CYP1A1
gland development (GO:0048732)	3/71	0.2820395145035963	0.98249413335245	0	0	1.6532193958664547	2.0924931729974707	XBP1;SOX9;PROX1
positive regulation of TOR signaling (GO:0032008)	2/41	0.2895837331082398	0.98249413335245	0	0	1.9208537127612273	2.3805347327254744	GAS6;GPR137C
purine ribonucleoside triphosphate metabolic process (GO:0009205)	1/13	0.2905340030059772	0.98249413335245	0	0	3.1197115384615386	3.856071589509544	AK4
AMP metabolic process (GO:0046033)	1/13	0.2905340030059772	0.98249413335245	0	0	3.1197115384615386	3.856071589509544	AK4
negative regulation of chromatin organization (GO:1905268)	1/13	0.2905340030059772	0.98249413335245	0	0	3.1197115384615386	3.856071589509544	H1-2
negative regulation of chromatin silencing (GO:0031936)	1/13	0.2905340030059772	0.98249413335245	0	0	3.1197115384615386	3.856071589509544	H1-2
antifungal innate immune response (GO:0061760)	1/13	0.2905340030059772	0.98249413335245	0	0	3.1197115384615386	3.856071589509544	CARD9
negative regulation of endoplasmic reticulum unfolded protein response (GO:1900102)	1/13	0.2905340030059772	0.98249413335245	0	0	3.1197115384615386	3.856071589509544	ABCA7
negative regulation of gene silencing (GO:0060969)	1/13	0.2905340030059772	0.98249413335245	0	0	3.1197115384615386	3.856071589509544	H1-2
regulation of cell aging (GO:0090342)	1/13	0.2905340030059772	0.98249413335245	0	0	3.1197115384615386	3.856071589509544	VASH1
cardiac cell development (GO:0055006)	1/13	0.2905340030059772	0.98249413335245	0	0	3.1197115384615386	3.856071589509544	ALPK3
negative regulation of myoblast differentiation (GO:0045662)	1/13	0.2905340030059772	0.98249413335245	0	0	3.1197115384615386	3.856071589509544	SOX9
negative regulation of myotube differentiation (GO:0010832)	1/13	0.2905340030059772	0.98249413335245	0	0	3.1197115384615386	3.856071589509544	XBP1
chondroitin sulfate catabolic process (GO:0030207)	1/13	0.2905340030059772	0.98249413335245	0	0	3.1197115384615386	3.856071589509544	IDUA
dermatan sulfate metabolic process (GO:0030205)	1/13	0.2905340030059772	0.98249413335245	0	0	3.1197115384615386	3.856071589509544	IDUA
DNA catabolic process (GO:0006308)	1/13	0.2905340030059772	0.98249413335245	0	0	3.1197115384615386	3.856071589509544	DNASE1
DNA deamination (GO:0045006)	1/13	0.2905340030059772	0.98249413335245	0	0	3.1197115384615386	3.856071589509544	AICDA
plasma membrane tubulation (GO:0097320)	1/13	0.2905340030059772	0.98249413335245	0	0	3.1197115384615386	3.856071589509544	BIN2
poly-N-acetyllactosamine metabolic process (GO:0030309)	1/13	0.2905340030059772	0.98249413335245	0	0	3.1197115384615386	3.856071589509544	B3GNT9
positive regulation of adaptive immune response based on somatic recombination of immune receptors built from immunoglobulin superfamily domains (GO:0002824)	1/13	0.2905340030059772	0.98249413335245	0	0	3.1197115384615386	3.856071589509544	CARD9
positive regulation of histone deacetylation (GO:0031065)	1/13	0.2905340030059772	0.98249413335245	0	0	3.1197115384615386	3.856071589509544	SDR16C5
high-density lipoprotein particle assembly (GO:0034380)	1/13	0.2905340030059772	0.98249413335245	0	0	3.1197115384615386	3.856071589509544	ABCA7
homeostasis of number of cells (GO:0048872)	1/13	0.2905340030059772	0.98249413335245	0	0	3.1197115384615386	3.856071589509544	CARD9
inner dynein arm assembly (GO:0036159)	1/13	0.2905340030059772	0.98249413335245	0	0	3.1197115384615386	3.856071589509544	CCDC39
positive regulation of protein localization to cell surface (GO:2000010)	1/13	0.2905340030059772	0.98249413335245	0	0	3.1197115384615386	3.856071589509544	ABCA7
mature B cell differentiation involved in immune response (GO:0002313)	1/13	0.2905340030059772	0.98249413335245	0	0	3.1197115384615386	3.856071589509544	GPR183
positive regulation of ruffle assembly (GO:1900029)	1/13	0.2905340030059772	0.98249413335245	0	0	3.1197115384615386	3.856071589509544	EPS8L1
positive regulation of transporter activity (GO:0032411)	1/13	0.2905340030059772	0.98249413335245	0	0	3.1197115384615386	3.856071589509544	SGK1
chromatin assembly (GO:0031497)	3/73	0.2962924570820927	0.98249413335245	0	0	1.605819084390513	1.9533316332550632	H2BC5;SOX9;H1-2
cellular glucose homeostasis (GO:0001678)	2/43	0.3089425743621404	0.98249413335245	0	0	1.826965552892523	2.1459534878476334	XBP1;GAS6
lipid modification (GO:0030258)	2/43	0.3089425743621404	0.98249413335245	0	0	1.826965552892523	2.1459534878476334	CYP1A1;SGPP2
positive regulation of T cell differentiation (GO:0045582)	2/43	0.3089425743621404	0.98249413335245	0	0	1.826965552892523	2.1459534878476334	IL4I1;XBP1
negative regulation of cartilage development (GO:0061037)	1/14	0.30902758484322723	0.98249413335245	0	0	2.879585798816568	3.3815688293319623	SOX9
amyloid precursor protein catabolic process (GO:0042987)	1/14	0.30902758484322723	0.98249413335245	0	0	2.879585798816568	3.3815688293319623	ABCA7
negative regulation of coagulation (GO:0050819)	1/14	0.30902758484322723	0.98249413335245	0	0	2.879585798816568	3.3815688293319623	CD34
C4-dicarboxylate transport (GO:0015740)	1/14	0.30902758484322723	0.98249413335245	0	0	2.879585798816568	3.3815688293319623	LRRC8E
calcium ion import across plasma membrane (GO:0098703)	1/14	0.30902758484322723	0.98249413335245	0	0	2.879585798816568	3.3815688293319623	TRPV1
regulation of cell projection organization (GO:0031344)	1/14	0.30902758484322723	0.98249413335245	0	0	2.879585798816568	3.3815688293319623	ERMN
regulation of DNA methylation-dependent heterochromatin assembly (GO:0090308)	1/14	0.30902758484322723	0.98249413335245	0	0	2.879585798816568	3.3815688293319623	AICDA
negative regulation of pri-miRNA transcription by RNA polymerase II (GO:1902894)	1/14	0.30902758484322723	0.98249413335245	0	0	2.879585798816568	3.3815688293319623	SOX9
regulation of fatty acid beta-oxidation (GO:0031998)	1/14	0.30902758484322723	0.98249413335245	0	0	2.879585798816568	3.3815688293319623	PLIN5
negative regulation of T cell mediated immunity (GO:0002710)	1/14	0.30902758484322723	0.98249413335245	0	0	2.879585798816568	3.3815688293319623	IL4I1
regulation of histone deacetylation (GO:0031063)	1/14	0.30902758484322723	0.98249413335245	0	0	2.879585798816568	3.3815688293319623	SDR16C5
regulation of lipase activity (GO:0060191)	1/14	0.30902758484322723	0.98249413335245	0	0	2.879585798816568	3.3815688293319623	PLIN5
regulation of macrophage cytokine production (GO:0010935)	1/14	0.30902758484322723	0.98249413335245	0	0	2.879585798816568	3.3815688293319623	LAPTM5
COPII-coated vesicle cargo loading (GO:0090110)	1/14	0.30902758484322723	0.98249413335245	0	0	2.879585798816568	3.3815688293319623	SEC31B
nucleoside phosphate biosynthetic process (GO:1901293)	1/14	0.30902758484322723	0.98249413335245	0	0	2.879585798816568	3.3815688293319623	AK4
nucleoside triphosphate metabolic process (GO:0009141)	1/14	0.30902758484322723	0.98249413335245	0	0	2.879585798816568	3.3815688293319623	AK4
regulation of nitric-oxide synthase biosynthetic process (GO:0051769)	1/14	0.30902758484322723	0.98249413335245	0	0	2.879585798816568	3.3815688293319623	FCER2
endothelial cell differentiation (GO:0045446)	1/14	0.30902758484322723	0.98249413335245	0	0	2.879585798816568	3.3815688293319623	PROX1
regulation of vasculogenesis (GO:2001212)	1/14	0.30902758484322723	0.98249413335245	0	0	2.879585798816568	3.3815688293319623	CD34
positive regulation of granulocyte macrophage colony-stimulating factor production (GO:0032725)	1/14	0.30902758484322723	0.98249413335245	0	0	2.879585798816568	3.3815688293319623	CARD9
heterochromatin organization (GO:0070828)	1/14	0.30902758484322723	0.98249413335245	0	0	2.879585798816568	3.3815688293319623	LOXL2
positive regulation of long-term synaptic potentiation (GO:1900273)	1/14	0.30902758484322723	0.98249413335245	0	0	2.879585798816568	3.3815688293319623	LGMN
steroid catabolic process (GO:0006706)	1/14	0.30902758484322723	0.98249413335245	0	0	2.879585798816568	3.3815688293319623	CYP1A2
positive regulation of protein deacetylation (GO:0090312)	1/14	0.30902758484322723	0.98249413335245	0	0	2.879585798816568	3.3815688293319623	SDR16C5
striated muscle cell development (GO:0055002)	1/14	0.30902758484322723	0.98249413335245	0	0	2.879585798816568	3.3815688293319623	TMOD2
sulfate transport (GO:0008272)	1/14	0.30902758484322723	0.98249413335245	0	0	2.879585798816568	3.3815688293319623	SLC26A1
positive regulation of regulatory T cell differentiation (GO:0045591)	1/14	0.30902758484322723	0.98249413335245	0	0	2.879585798816568	3.3815688293319623	IL4I1
T-helper cell differentiation (GO:0042093)	1/14	0.30902758484322723	0.98249413335245	0	0	2.879585798816568	3.3815688293319623	GPR183
myeloid dendritic cell activation (GO:0001773)	1/14	0.30902758484322723	0.98249413335245	0	0	2.879585798816568	3.3815688293319623	DHRS2
chloride transport (GO:0006821)	3/76	0.317742378394852	0.98249413335245	0	0	1.5395885121912518	1.7651603305885994	SLC4A8;SLC26A1;TTYH1
cardiac ventricle morphogenesis (GO:0003208)	2/44	0.3185838776501563	0.98249413335245	0	0	1.7833746215249104	2.0399478125986414	MYBPC3;PROX1
lymphocyte chemotaxis (GO:0048247)	2/44	0.3185838776501563	0.98249413335245	0	0	1.7833746215249104	2.0399478125986414	GPR183;GAS6
acute-phase response (GO:0006953)	1/15	0.32703999671487993	0.98249413335245	0	0	2.6737637362637363	2.988393005530288	ITIH4
aflatoxin metabolic process (GO:0046222)	1/15	0.32703999671487993	0.98249413335245	0	0	2.6737637362637363	2.988393005530288	CYP1A2
negative regulation of chondrocyte differentiation (GO:0032331)	1/15	0.32703999671487993	0.98249413335245	0	0	2.6737637362637363	2.988393005530288	SOX9
negative regulation of endoplasmic reticulum stress-induced intrinsic apoptotic signaling pathway (GO:1902236)	1/15	0.32703999671487993	0.98249413335245	0	0	2.6737637362637363	2.988393005530288	XBP1
regulation of aerobic respiration (GO:1903715)	1/15	0.32703999671487993	0.98249413335245	0	0	2.6737637362637363	2.988393005530288	AK4
regulation of branching involved in ureteric bud morphogenesis (GO:0090189)	1/15	0.32703999671487993	0.98249413335245	0	0	2.6737637362637363	2.988393005530288	SOX9
calcium ion import into cytosol (GO:1902656)	1/15	0.32703999671487993	0.98249413335245	0	0	2.6737637362637363	2.988393005530288	TRPV1
cardiac myofibril assembly (GO:0055003)	1/15	0.32703999671487993	0.98249413335245	0	0	2.6737637362637363	2.988393005530288	PROX1
regulation of clathrin-dependent endocytosis (GO:2000369)	1/15	0.32703999671487993	0.98249413335245	0	0	2.6737637362637363	2.988393005530288	AAK1
regulation of endothelial cell chemotaxis (GO:2001026)	1/15	0.32703999671487993	0.98249413335245	0	0	2.6737637362637363	2.988393005530288	LGMN
cellular response to ATP (GO:0071318)	1/15	0.32703999671487993	0.98249413335245	0	0	2.6737637362637363	2.988393005530288	TRPV1
negative regulation of single stranded viral RNA replication via double stranded DNA intermediate (GO:0045869)	1/15	0.32703999671487993	0.98249413335245	0	0	2.6737637362637363	2.988393005530288	AICDA
regulation of integrin activation (GO:0033623)	1/15	0.32703999671487993	0.98249413335245	0	0	2.6737637362637363	2.988393005530288	JAM3
nucleosome positioning (GO:0016584)	1/15	0.32703999671487993	0.98249413335245	0	0	2.6737637362637363	2.988393005530288	H1-2
detection of mechanical stimulus involved in sensory perception (GO:0050974)	1/15	0.32703999671487993	0.98249413335245	0	0	2.6737637362637363	2.988393005530288	PDZD7
organic heteropentacyclic compound metabolic process (GO:1901376)	1/15	0.32703999671487993	0.98249413335245	0	0	2.6737637362637363	2.988393005530288	CYP1A2
phosphatidylethanolamine biosynthetic process (GO:0006646)	1/15	0.32703999671487993	0.98249413335245	0	0	2.6737637362637363	2.988393005530288	PHOSPHO1
electron transport chain (GO:0022900)	1/15	0.32703999671487993	0.98249413335245	0	0	2.6737637362637363	2.988393005530288	DHRS2
regulation of secretion (GO:0051046)	1/15	0.32703999671487993	0.98249413335245	0	0	2.6737637362637363	2.988393005530288	SGK1
regulation of sequestering of triglyceride (GO:0010889)	1/15	0.32703999671487993	0.98249413335245	0	0	2.6737637362637363	2.988393005530288	PLIN5
positive regulation of cell killing (GO:0031343)	1/15	0.32703999671487993	0.98249413335245	0	0	2.6737637362637363	2.988393005530288	FCER2
regulation of triglyceride biosynthetic process (GO:0010866)	1/15	0.32703999671487993	0.98249413335245	0	0	2.6737637362637363	2.988393005530288	PLIN5
glucan catabolic process (GO:0009251)	1/15	0.32703999671487993	0.98249413335245	0	0	2.6737637362637363	2.988393005530288	PYGB
positive regulation of endothelial cell chemotaxis (GO:2001028)	1/15	0.32703999671487993	0.98249413335245	0	0	2.6737637362637363	2.988393005530288	LGMN
glycogen catabolic process (GO:0005980)	1/15	0.32703999671487993	0.98249413335245	0	0	2.6737637362637363	2.988393005530288	PYGB
GTP metabolic process (GO:0046039)	1/15	0.32703999671487993	0.98249413335245	0	0	2.6737637362637363	2.988393005530288	AK4
heterocycle biosynthetic process (GO:0018130)	1/15	0.32703999671487993	0.98249413335245	0	0	2.6737637362637363	2.988393005530288	MOCOS
positive regulation of natural killer cell activation (GO:0032816)	1/15	0.32703999671487993	0.98249413335245	0	0	2.6737637362637363	2.988393005530288	GAS6
positive regulation of protein export from nucleus (GO:0046827)	1/15	0.32703999671487993	0.98249413335245	0	0	2.6737637362637363	2.988393005530288	GAS6
positive regulation of response to cytokine stimulus (GO:0060760)	1/15	0.32703999671487993	0.98249413335245	0	0	2.6737637362637363	2.988393005530288	GAS6
positive regulation of secretion (GO:0051047)	1/15	0.32703999671487993	0.98249413335245	0	0	2.6737637362637363	2.988393005530288	XBP1
membrane raft organization (GO:0031579)	1/15	0.32703999671487993	0.98249413335245	0	0	2.6737637362637363	2.988393005530288	ABCA7
mycotoxin metabolic process (GO:0043385)	1/15	0.32703999671487993	0.98249413335245	0	0	2.6737637362637363	2.988393005530288	CYP1A2
negative regulation of T cell activation (GO:0050868)	2/45	0.32819282264783156	0.98249413335245	0	0	1.741811175337187	1.9406458349504492	IL4I1;LAPTM5
zymogen activation (GO:0031638)	2/45	0.32819282264783156	0.98249413335245	0	0	1.741811175337187	1.9406458349504492	CIDEB;LGMN
regulation of fibroblast proliferation (GO:0048145)	2/46	0.33776455853441584	0.98249413335245	0	0	1.7021369767034507	1.8475100253831966	FN1;GAS6
negative regulation of tumor necrosis factor production (GO:0032720)	2/46	0.33776455853441584	0.98249413335245	0	0	1.7021369767034507	1.8475100253831966	GAS6;CD34
regulation of synaptic transmission, glutamatergic (GO:0051966)	2/46	0.33776455853441584	0.98249413335245	0	0	1.7021369767034507	1.8475100253831966	UNC13A;MAPK8IP2
aromatic amino acid family catabolic process (GO:0009074)	1/16	0.344583734330888	0.98249413335245	0	0	2.4953846153846153	2.658628079416017	IL4I1
regulation of amyloid-beta clearance (GO:1900221)	1/16	0.344583734330888	0.98249413335245	0	0	2.4953846153846153	2.658628079416017	ABCA7
regulation of ATP biosynthetic process (GO:2001169)	1/16	0.344583734330888	0.98249413335245	0	0	2.4953846153846153	2.658628079416017	AK4
B cell activation involved in immune response (GO:0002312)	1/16	0.344583734330888	0.98249413335245	0	0	2.4953846153846153	2.658628079416017	GPR183
negative regulation of histone modification (GO:0031057)	1/16	0.344583734330888	0.98249413335245	0	0	2.4953846153846153	2.658628079416017	SDR16C5
regulation of chromatin silencing (GO:0031935)	1/16	0.344583734330888	0.98249413335245	0	0	2.4953846153846153	2.658628079416017	H1-2
cellular polysaccharide catabolic process (GO:0044247)	1/16	0.344583734330888	0.98249413335245	0	0	2.4953846153846153	2.658628079416017	PYGB
regulation of fatty acid oxidation (GO:0046320)	1/16	0.344583734330888	0.98249413335245	0	0	2.4953846153846153	2.658628079416017	SOX9
regulation of granulocyte macrophage colony-stimulating factor production (GO:0032645)	1/16	0.344583734330888	0.98249413335245	0	0	2.4953846153846153	2.658628079416017	CARD9
regulation of interleukin-1 production (GO:0032652)	1/16	0.344583734330888	0.98249413335245	0	0	2.4953846153846153	2.658628079416017	GAS6
neural tube development (GO:0021915)	1/16	0.344583734330888	0.98249413335245	0	0	2.4953846153846153	2.658628079416017	PROX1
neuron projection organization (GO:0106027)	1/16	0.344583734330888	0.98249413335245	0	0	2.4953846153846153	2.658628079416017	LGMN
neutrophil activation (GO:0042119)	1/16	0.344583734330888	0.98249413335245	0	0	2.4953846153846153	2.658628079416017	DNASE1
nucleoside diphosphate metabolic process (GO:0009132)	1/16	0.344583734330888	0.98249413335245	0	0	2.4953846153846153	2.658628079416017	AK4
dendritic cell chemotaxis (GO:0002407)	1/16	0.344583734330888	0.98249413335245	0	0	2.4953846153846153	2.658628079416017	GPR183
regulation of monocyte differentiation (GO:0045655)	1/16	0.344583734330888	0.98249413335245	0	0	2.4953846153846153	2.658628079416017	IRF7
regulation of oxidative phosphorylation (GO:0002082)	1/16	0.344583734330888	0.98249413335245	0	0	2.4953846153846153	2.658628079416017	AK4
filopodium assembly (GO:0046847)	1/16	0.344583734330888	0.98249413335245	0	0	2.4953846153846153	2.658628079416017	DNM3
positive regulation of myeloid leukocyte cytokine production involved in immune response (GO:0061081)	1/16	0.344583734330888	0.98249413335245	0	0	2.4953846153846153	2.658628079416017	LAPTM5
positive regulation of TORC1 signaling (GO:1904263)	1/16	0.344583734330888	0.98249413335245	0	0	2.4953846153846153	2.658628079416017	GPR137C
epidermal growth factor receptor signaling pathway (GO:0007173)	2/47	0.3472945081059944	0.98249413335245	0	0	1.6642260757867695	1.7600557621423127	GAREM1;SOX9
epithelial to mesenchymal transition (GO:0001837)	2/47	0.3472945081059944	0.98249413335245	0	0	1.6642260757867695	1.7600557621423127	SOX9;LOXL2
negative regulation of tumor necrosis factor superfamily cytokine production (GO:1903556)	2/48	0.3567783569563947	0.98249413335245	0	0	1.6279634749099439	1.6778451530428367	GAS6;CD34
regulation of interleukin-2 production (GO:0032663)	2/48	0.3567783569563947	0.98249413335245	0	0	1.6279634749099439	1.6778451530428367	LAPTM5;CD34
purine ribonucleotide transport (GO:0015868)	1/17	0.3616709694010917	0.98249413335245	0	0	2.3393028846153845	2.379118766626049	LRRC8E
amyloid-beta metabolic process (GO:0050435)	1/17	0.3616709694010917	0.98249413335245	0	0	2.3393028846153845	2.379118766626049	ABCA7
aorta morphogenesis (GO:0035909)	1/17	0.3616709694010917	0.98249413335245	0	0	2.3393028846153845	2.379118766626049	PROX1
negative regulation of fatty acid metabolic process (GO:0045922)	1/17	0.3616709694010917	0.98249413335245	0	0	2.3393028846153845	2.379118766626049	SOX9
cellular biogenic amine biosynthetic process (GO:0042401)	1/17	0.3616709694010917	0.98249413335245	0	0	2.3393028846153845	2.379118766626049	TPH1
regulation of Golgi organization (GO:1903358)	1/17	0.3616709694010917	0.98249413335245	0	0	2.3393028846153845	2.379118766626049	EHD3
detection of visible light (GO:0009584)	1/17	0.3616709694010917	0.98249413335245	0	0	2.3393028846153845	2.379118766626049	REEP6
phosphate ion transport (GO:0006817)	1/17	0.3616709694010917	0.98249413335245	0	0	2.3393028846153845	2.379118766626049	SLC34A3
positive regulation of cyclin-dependent protein serine/threonine kinase activity (GO:0045737)	1/17	0.3616709694010917	0.98249413335245	0	0	2.3393028846153845	2.379118766626049	PROX1
positive regulation of cytokine production involved in inflammatory response (GO:1900017)	1/17	0.3616709694010917	0.98249413335245	0	0	2.3393028846153845	2.379118766626049	CARD9
positive regulation of regulated secretory pathway (GO:1903307)	1/17	0.3616709694010917	0.98249413335245	0	0	2.3393028846153845	2.379118766626049	SLC4A8
positive regulation of stem cell differentiation (GO:2000738)	1/17	0.3616709694010917	0.98249413335245	0	0	2.3393028846153845	2.379118766626049	SOX9
mesenchyme morphogenesis (GO:0072132)	1/17	0.3616709694010917	0.98249413335245	0	0	2.3393028846153845	2.379118766626049	SOX9
muscle tissue morphogenesis (GO:0060415)	1/17	0.3616709694010917	0.98249413335245	0	0	2.3393028846153845	2.379118766626049	PROX1
negative regulation of amyloid-beta formation (GO:1902430)	1/17	0.3616709694010917	0.98249413335245	0	0	2.3393028846153845	2.379118766626049	ABCA7
aminoglycan biosynthetic process (GO:0006023)	2/49	0.3662120430315737	0.98249413335245	0	0	1.5932439634321323	1.6004816896466905	B3GNT9;B3GALT6
regulation of stress-activated MAPK cascade (GO:0032872)	2/49	0.3662120430315737	0.98249413335245	0	0	1.5932439634321323	1.6004816896466905	CARD9;MAPK8IP2
response to glucose (GO:0009749)	2/49	0.3662120430315737	0.98249413335245	0	0	1.5932439634321323	1.6004816896466905	XBP1;GAS6
vascular transport (GO:0010232)	3/84	0.374868887055338	0.98249413335245	0	0	1.386958386958387	1.360854371961019	SLC4A8;SLC15A2;ATP2A3
actin polymerization or depolymerization (GO:0008154)	2/50	0.3755917462161749	0.98249413335245	0	0	1.5599710982658959	1.5276056085433045	ENAH;PSTPIP2
acidic amino acid transport (GO:0015800)	1/18	0.37831355831303387	0.98249413335245	0	0	2.20158371040724	2.140009614377911	LRRC8E
adenine nucleotide transport (GO:0051503)	1/18	0.37831355831303387	0.98249413335245	0	0	2.20158371040724	2.140009614377911	LRRC8E
base conversion or substitution editing (GO:0016553)	1/18	0.37831355831303387	0.98249413335245	0	0	2.20158371040724	2.140009614377911	AICDA
regulation of cartilage development (GO:0061035)	1/18	0.37831355831303387	0.98249413335245	0	0	2.20158371040724	2.140009614377911	SOX9
negative regulation of lipid catabolic process (GO:0050995)	1/18	0.37831355831303387	0.98249413335245	0	0	2.20158371040724	2.140009614377911	PLIN5
carbohydrate derivative transport (GO:1901264)	1/18	0.37831355831303387	0.98249413335245	0	0	2.20158371040724	2.140009614377911	SLC15A2
cellular response to alkaloid (GO:0071312)	1/18	0.37831355831303387	0.98249413335245	0	0	2.20158371040724	2.140009614377911	TRPV1
cellular response to pH (GO:0071467)	1/18	0.37831355831303387	0.98249413335245	0	0	2.20158371040724	2.140009614377911	TRPV1
negative regulation of tumor necrosis factor-mediated signaling pathway (GO:0010804)	1/18	0.37831355831303387	0.98249413335245	0	0	2.20158371040724	2.140009614377911	GAS6
dendritic cell migration (GO:0036336)	1/18	0.37831355831303387	0.98249413335245	0	0	2.20158371040724	2.140009614377911	GPR183
regulation of single stranded viral RNA replication via double stranded DNA intermediate (GO:0045091)	1/18	0.37831355831303387	0.98249413335245	0	0	2.20158371040724	2.140009614377911	AICDA
response to interferon-alpha (GO:0035455)	1/18	0.37831355831303387	0.98249413335245	0	0	2.20158371040724	2.140009614377911	GAS6
hyaluronan catabolic process (GO:0030214)	1/18	0.37831355831303387	0.98249413335245	0	0	2.20158371040724	2.140009614377911	CEMIP2
positive regulation of nitric-oxide synthase activity (GO:0051000)	1/18	0.37831355831303387	0.98249413335245	0	0	2.20158371040724	2.140009614377911	FCER2
synaptic transmission, glutamatergic (GO:0035249)	1/18	0.37831355831303387	0.98249413335245	0	0	2.20158371040724	2.140009614377911	UNC13A
maintenance of gastrointestinal epithelium (GO:0030277)	1/18	0.37831355831303387	0.98249413335245	0	0	2.20158371040724	2.140009614377911	SOX9
T cell migration (GO:0072678)	1/18	0.37831355831303387	0.98249413335245	0	0	2.20158371040724	2.140009614377911	GPR183
positive regulation of response to endoplasmic reticulum stress (GO:1905898)	1/18	0.37831355831303387	0.98249413335245	0	0	2.20158371040724	2.140009614377911	XBP1
positive regulation of stress-activated protein kinase signaling cascade (GO:0070304)	1/18	0.37831355831303387	0.98249413335245	0	0	2.20158371040724	2.140009614377911	CARD9
microtubule depolymerization (GO:0007019)	1/18	0.37831355831303387	0.98249413335245	0	0	2.20158371040724	2.140009614377911	NCKAP5L
mitochondrial fission (GO:0000266)	1/18	0.37831355831303387	0.98249413335245	0	0	2.20158371040724	2.140009614377911	DNM3
presynapse assembly (GO:0099054)	1/18	0.37831355831303387	0.98249413335245	0	0	2.20158371040724	2.140009614377911	BSN
extracellular matrix organization (GO:0030198)	9/300	0.38106727378755895	0.98249413335245	0	0	1.1590689432989691	1.1182457791961118	ADAMTSL4;FN1;COL10A1;TNR;TLL2;GAS6;COLQ;JAM3;LOXL2
regulation of interleukin-12 production (GO:0032655)	2/51	0.3849138787176977	0.98249413335245	0	0	1.528056309228894	1.458889850986057	LAPTM5;LTB
mesenchymal cell differentiation (GO:0048762)	2/51	0.3849138787176977	0.98249413335245	0	0	1.528056309228894	1.458889850986057	SOX9;LOXL2
regulation of neuron death (GO:1901214)	3/86	0.38903378387759807	0.98249413335245	0	0	1.3533981485788715	1.2777284280158188	EFNB2;PM20D1;CD34
transport across blood-brain barrier (GO:0150104)	3/86	0.38903378387759807	0.98249413335245	0	0	1.3533981485788715	1.2777284280158188	SLC4A8;SLC15A2;ATP2A3
cellular response to growth factor stimulus (GO:0071363)	5/158	0.39415132921767854	0.98249413335245	0	0	1.2239702082383341	1.1395411828224056	GAREM1;RAPGEF1;SOX9;LGMN;MTSS2
organonitrogen compound biosynthetic process (GO:1901566)	5/158	0.39415132921767854	0.98249413335245	0	0	1.2239702082383341	1.1395411828224056	PHOSPHO1;SPNS2;MOCOS;SGPP2;RHCE
negative regulation of cellular biosynthetic process (GO:0031327)	2/52	0.3941750754551289	0.98249413335245	0	0	1.4974181117533718	1.394036536672197	PROX1;CD34
amide biosynthetic process (GO:0043604)	2/52	0.3941750754551289	0.98249413335245	0	0	1.4974181117533718	1.394036536672197	PM20D1;RHCE
cilium movement (GO:0003341)	2/52	0.3941750754551289	0.98249413335245	0	0	1.4974181117533718	1.394036536672197	CCDC39;CFAP70
ATP synthesis coupled proton transport (GO:0015986)	1/19	0.39452305001943827	0.98249413335245	0	0	2.0791666666666666	1.93378657612399	VPS9D1
negative regulation of immune system process (GO:0002683)	1/19	0.39452305001943827	0.98249413335245	0	0	2.0791666666666666	1.93378657612399	SOX9
cardiac atrium morphogenesis (GO:0003209)	1/19	0.39452305001943827	0.98249413335245	0	0	2.0791666666666666	1.93378657612399	PROX1
regulation of epithelial cell differentiation (GO:0030856)	1/19	0.39452305001943827	0.98249413335245	0	0	2.0791666666666666	1.93378657612399	SOX9
negative regulation of striated muscle cell differentiation (GO:0051154)	1/19	0.39452305001943827	0.98249413335245	0	0	2.0791666666666666	1.93378657612399	XBP1
negative regulation of T cell receptor signaling pathway (GO:0050860)	1/19	0.39452305001943827	0.98249413335245	0	0	2.0791666666666666	1.93378657612399	LAPTM5
diol metabolic process (GO:0034311)	1/19	0.39452305001943827	0.98249413335245	0	0	2.0791666666666666	1.93378657612399	SGPP2
endocardial cushion morphogenesis (GO:0003203)	1/19	0.39452305001943827	0.98249413335245	0	0	2.0791666666666666	1.93378657612399	SOX9
piRNA metabolic process (GO:0034587)	1/19	0.39452305001943827	0.98249413335245	0	0	2.0791666666666666	1.93378657612399	FKBP6
establishment or maintenance of apical/basal cell polarity (GO:0035088)	1/19	0.39452305001943827	0.98249413335245	0	0	2.0791666666666666	1.93378657612399	MTCL1
excitatory postsynaptic potential (GO:0060079)	1/19	0.39452305001943827	0.98249413335245	0	0	2.0791666666666666	1.93378657612399	MAPK8IP2
regulation of stem cell population maintenance (GO:2000036)	1/19	0.39452305001943827	0.98249413335245	0	0	2.0791666666666666	1.93378657612399	LOXL2
regulation of synaptic vesicle exocytosis (GO:2000300)	1/19	0.39452305001943827	0.98249413335245	0	0	2.0791666666666666	1.93378657612399	SLC4A8
response to ATP (GO:0033198)	1/19	0.39452305001943827	0.98249413335245	0	0	2.0791666666666666	1.93378657612399	TRPV1
response to fatty acid (GO:0070542)	1/19	0.39452305001943827	0.98249413335245	0	0	2.0791666666666666	1.93378657612399	SOX9
positive regulation of monocyte chemotaxis (GO:0090026)	1/19	0.39452305001943827	0.98249413335245	0	0	2.0791666666666666	1.93378657612399	LGMN
sphingosine metabolic process (GO:0006670)	1/19	0.39452305001943827	0.98249413335245	0	0	2.0791666666666666	1.93378657612399	SGPP2
long-term memory (GO:0007616)	1/19	0.39452305001943827	0.98249413335245	0	0	2.0791666666666666	1.93378657612399	SGK1
synaptic transmission, cholinergic (GO:0007271)	1/19	0.39452305001943827	0.98249413335245	0	0	2.0791666666666666	1.93378657612399	COLQ
positive regulation of triglyceride metabolic process (GO:0090208)	1/19	0.39452305001943827	0.98249413335245	0	0	2.0791666666666666	1.93378657612399	PLIN5
myeloid cell activation involved in immune response (GO:0002275)	1/19	0.39452305001943827	0.98249413335245	0	0	2.0791666666666666	1.93378657612399	DNASE1
negative regulation of amyloid precursor protein catabolic process (GO:1902992)	1/19	0.39452305001943827	0.98249413335245	0	0	2.0791666666666666	1.93378657612399	ABCA7
calcium ion transmembrane transport (GO:0070588)	3/87	0.3960872640771208	0.9846590406969827	0	0	1.3372173193601764	1.2384246775315086	ATP2A3;TRPV1;GAS6
positive regulation of phagocytosis (GO:0050766)	2/53	0.40337218516532414	0.9890282644329768	0	0	1.4679814122180663	1.3327738750791112	ABCA7;GAS6
collagen fibril organization (GO:0030199)	3/89	0.4101268999437375	0.9890282644329768	0	0	1.305984555984556	1.1640092185042563	COL10A1;TLL2;LOXL2
protein targeting to lysosome (GO:0006622)	1/20	0.4103106939364084	0.9890282644329768	0	0	1.9696356275303644	1.7546314160652892	LAPTM5
adaptive immune response based on somatic recombination of immune receptors built from immunoglobulin superfamily domains (GO:0002460)	1/20	0.4103106939364084	0.9890282644329768	0	0	1.9696356275303644	1.7546314160652892	BACH2
purine ribonucleoside monophosphate metabolic process (GO:0009167)	1/20	0.4103106939364084	0.9890282644329768	0	0	1.9696356275303644	1.7546314160652892	AK4
regulation of acute inflammatory response (GO:0002673)	1/20	0.4103106939364084	0.9890282644329768	0	0	1.9696356275303644	1.7546314160652892	DNASE1
calcium-independent cell-cell adhesion via plasma membrane cell-adhesion molecules (GO:0016338)	1/20	0.4103106939364084	0.9890282644329768	0	0	1.9696356275303644	1.7546314160652892	CLDN20
regulation of fibroblast growth factor receptor signaling pathway (GO:0040036)	1/20	0.4103106939364084	0.9890282644329768	0	0	1.9696356275303644	1.7546314160652892	FGFBP3
cellular response to interferon-beta (GO:0035458)	1/20	0.4103106939364084	0.9890282644329768	0	0	1.9696356275303644	1.7546314160652892	AIM2
regulation of granulocyte chemotaxis (GO:0071622)	1/20	0.4103106939364084	0.9890282644329768	0	0	1.9696356275303644	1.7546314160652892	JAM3
regulation of lymphocyte differentiation (GO:0045619)	1/20	0.4103106939364084	0.9890282644329768	0	0	1.9696356275303644	1.7546314160652892	IL4I1
oligodendrocyte differentiation (GO:0048709)	1/20	0.4103106939364084	0.9890282644329768	0	0	1.9696356275303644	1.7546314160652892	SOX9
positive regulation of cyclin-dependent protein kinase activity (GO:1904031)	1/20	0.4103106939364084	0.9890282644329768	0	0	1.9696356275303644	1.7546314160652892	PROX1
positive regulation of epithelial cell differentiation (GO:0030858)	1/20	0.4103106939364084	0.9890282644329768	0	0	1.9696356275303644	1.7546314160652892	SOX9
positive regulation of interferon-alpha production (GO:0032727)	1/20	0.4103106939364084	0.9890282644329768	0	0	1.9696356275303644	1.7546314160652892	IRF7
xenobiotic transport (GO:0042908)	1/20	0.4103106939364084	0.9890282644329768	0	0	1.9696356275303644	1.7546314160652892	SLC15A2
platelet degranulation (GO:0002576)	4/125	0.4108820377268834	0.9890282644329768	0	0	1.2377831417747014	1.1009451243604413	ITIH4;TPH1;FN1;GAS6
regulation of alternative mRNA splicing, via spliceosome (GO:0000381)	2/54	0.4125022613125542	0.9890282644329768	0	0	1.4396768934341189	1.2748534561482319	RBFOX1;CELF6
negative regulation of viral genome replication (GO:0045071)	2/54	0.4125022613125542	0.9890282644329768	0	0	1.4396768934341189	1.2748534561482319	PROX1;AICDA
glycosaminoglycan metabolic process (GO:0030203)	2/54	0.4125022613125542	0.9890282644329768	0	0	1.4396768934341189	1.2748534561482319	IDUA;B3GALT6
positive regulation of leukocyte chemotaxis (GO:0002690)	2/54	0.4125022613125542	0.9890282644329768	0	0	1.4396768934341189	1.2748534561482319	GAS6;LGMN
sodium ion transport (GO:0006814)	3/90	0.41710948564187766	0.9920235271433583	0	0	1.290906670217015	1.1287772299959555	SLC34A3;SLC4A8;SGK1
protein complex oligomerization (GO:0051259)	3/90	0.41710948564187766	0.9920235271433583	0	0	1.290906670217015	1.1287772299959555	EHD3;KCNC3;CARD9
positive regulation of MAPK cascade (GO:0043410)	8/274	0.42217126413807543	0.9920235271433583	0	0	1.1263832094857025	0.9713300367862415	GAREM1;GPR183;CARD9;LAPTM5;NEK10;ABCA7;GAS6;GSDME
inorganic cation transmembrane transport (GO:0098662)	8/274	0.42217126413807543	0.9920235271433583	0	0	1.1263832094857025	0.9713300367862415	KCNH3;SLC4A8;KCNC3;SLC30A4;ATP2A3;TRPV1;GAS6;RHCE
positive regulation of transport (GO:0051050)	3/91	0.42406497117579744	0.9920235271433583	0	0	1.2761714636714636	1.0947874289213881	ABCA7;GAS6;SGK1
heart development (GO:0007507)	5/164	0.4250702173331744	0.9920235271433583	0	0	1.1774169957583736	1.0072813071409947	MYBPC3;FN1;ALPK3;SOX9;EPHB4
autonomic nervous system development (GO:0048483)	1/21	0.42568744802613884	0.9920235271433583	0	0	1.8710576923076923	1.5979766201806234	FN1
neurotrophin signaling pathway (GO:0038179)	1/21	0.42568744802613884	0.9920235271433583	0	0	1.8710576923076923	1.5979766201806234	RAPGEF1
endocardial cushion development (GO:0003197)	1/21	0.42568744802613884	0.9920235271433583	0	0	1.8710576923076923	1.5979766201806234	SOX9
epithelial cell development (GO:0002064)	1/21	0.42568744802613884	0.9920235271433583	0	0	1.8710576923076923	1.5979766201806234	PDZD7
regulation of transposition (GO:0010528)	1/21	0.42568744802613884	0.9920235271433583	0	0	1.8710576923076923	1.5979766201806234	AICDA
positive regulation of glycolytic process (GO:0045821)	1/21	0.42568744802613884	0.9920235271433583	0	0	1.8710576923076923	1.5979766201806234	PFKFB2
response to progesterone (GO:0032570)	1/21	0.42568744802613884	0.9920235271433583	0	0	1.8710576923076923	1.5979766201806234	CATSPER2
positive regulation of lipid storage (GO:0010884)	1/21	0.42568744802613884	0.9920235271433583	0	0	1.8710576923076923	1.5979766201806234	PLIN5
positive regulation of purine nucleotide metabolic process (GO:1900544)	1/21	0.42568744802613884	0.9920235271433583	0	0	1.8710576923076923	1.5979766201806234	PFKFB2
positive regulation of transcription from RNA polymerase II promoter involved in cellular response to chemical stimulus (GO:1901522)	1/21	0.42568744802613884	0.9920235271433583	0	0	1.8710576923076923	1.5979766201806234	XBP1
zinc ion transport (GO:0006829)	1/21	0.42568744802613884	0.9920235271433583	0	0	1.8710576923076923	1.5979766201806234	SLC30A4
regulation of ERK1 and ERK2 cascade (GO:0070372)	7/238	0.4263530896473572	0.9920235271433583	0	0	1.1347718429430491	0.9673787287143746	GAREM1;GPR183;CARD9;FN1;NEK10;ABCA7;GAS6
regulation of ATP metabolic process (GO:1903578)	2/56	0.43055050028535674	0.9968791812162591	0	0	1.3862128023977736	1.1681485756315166	AK4;SLC2A6
blood vessel morphogenesis (GO:0048514)	2/56	0.43055050028535674	0.9968791812162591	0	0	1.3862128023977736	1.1681485756315166	EFNB2;PROX1
glycosaminoglycan catabolic process (GO:0006027)	2/56	0.43055050028535674	0.9968791812162591	0	0	1.3862128023977736	1.1681485756315166	CEMIP2;IDUA
cellular response to peptide (GO:1901653)	2/57	0.4394637193876528	0.9973337438364553	0	0	1.3609388684533192	1.1189640941611803	XBP1;LGMN
regulation of reactive oxygen species metabolic process (GO:2000377)	2/57	0.4394637193876528	0.9973337438364553	0	0	1.3609388684533192	1.1189640941611803	DCXR;PLIN5
negative regulation of B cell activation (GO:0050869)	1/22	0.4406639861243935	0.9973337438364553	0	0	1.781868131868132	1.460192164659631	LAPTM5
regulation of endoplasmic reticulum stress-induced intrinsic apoptotic signaling pathway (GO:1902235)	1/22	0.4406639861243935	0.9973337438364553	0	0	1.781868131868132	1.460192164659631	XBP1
cellular response to nerve growth factor stimulus (GO:1990090)	1/22	0.4406639861243935	0.9973337438364553	0	0	1.781868131868132	1.460192164659631	RAPGEF1
cellular response to osmotic stress (GO:0071470)	1/22	0.4406639861243935	0.9973337438364553	0	0	1.781868131868132	1.460192164659631	LRRC8E
regulation of lipid storage (GO:0010883)	1/22	0.4406639861243935	0.9973337438364553	0	0	1.781868131868132	1.460192164659631	PLIN5
osteoclast differentiation (GO:0030316)	1/22	0.4406639861243935	0.9973337438364553	0	0	1.781868131868132	1.460192164659631	GPR183
positive regulation of lipid catabolic process (GO:0050996)	1/22	0.4406639861243935	0.9973337438364553	0	0	1.781868131868132	1.460192164659631	PLIN5
positive regulation of neural precursor cell proliferation (GO:2000179)	1/22	0.4406639861243935	0.9973337438364553	0	0	1.781868131868132	1.460192164659631	PROX1
lipid droplet organization (GO:0034389)	1/22	0.4406639861243935	0.9973337438364553	0	0	1.781868131868132	1.460192164659631	PLIN5
ubiquitin-dependent protein catabolic process via the multivesicular body sorting pathway (GO:0043162)	1/22	0.4406639861243935	0.9973337438364553	0	0	1.781868131868132	1.460192164659631	UBAP1L
zinc ion transmembrane transport (GO:0071577)	1/22	0.4406639861243935	0.9973337438364553	0	0	1.781868131868132	1.460192164659631	SLC30A4
nucleosome organization (GO:0034728)	3/94	0.4447527804307371	0.9973337438364553	0	0	1.2339089481946626	0.9997583152538387	H2BC5;SOX9;H1-2
nucleosome assembly (GO:0006334)	2/58	0.4483000017580572	0.9973337438364553	0	0	1.3365675750068813	1.0723183067707742	H2BC5;SOX9
regulation of phagocytosis (GO:0050764)	2/58	0.4483000017580572	0.9973337438364553	0	0	1.3365675750068813	1.0723183067707742	ABCA7;GAS6
regulation of tumor necrosis factor-mediated signaling pathway (GO:0010803)	2/58	0.4483000017580572	0.9973337438364553	0	0	1.3365675750068813	1.0723183067707742	LAPTM5;GAS6
positive regulation of mitochondrion organization (GO:0010822)	2/58	0.4483000017580572	0.9973337438364553	0	0	1.3365675750068813	1.0723183067707742	ADCK1;CIDEB
regulation of cysteine-type endopeptidase activity (GO:2000116)	1/23	0.455250705161315	0.9973337438364553	0	0	1.7007867132867134	1.338360989618022	AIM2
negative regulation of reactive oxygen species metabolic process (GO:2000378)	1/23	0.455250705161315	0.9973337438364553	0	0	1.7007867132867134	1.338360989618022	PLIN5
negative regulation of smoothened signaling pathway (GO:0045879)	1/23	0.455250705161315	0.9973337438364553	0	0	1.7007867132867134	1.338360989618022	PTCH2
cytoskeleton-dependent intracellular transport (GO:0030705)	1/23	0.455250705161315	0.9973337438364553	0	0	1.7007867132867134	1.338360989618022	CCDC88B
nucleotide metabolic process (GO:0009117)	1/23	0.455250705161315	0.9973337438364553	0	0	1.7007867132867134	1.338360989618022	AK4
regulation of neural precursor cell proliferation (GO:2000177)	1/23	0.455250705161315	0.9973337438364553	0	0	1.7007867132867134	1.338360989618022	PROX1
DNA catabolic process, endonucleolytic (GO:0000737)	1/23	0.455250705161315	0.9973337438364553	0	0	1.7007867132867134	1.338360989618022	DNASE1
regulation of protein export from nucleus (GO:0046825)	1/23	0.455250705161315	0.9973337438364553	0	0	1.7007867132867134	1.338360989618022	GAS6
ERK1 and ERK2 cascade (GO:0070371)	1/23	0.455250705161315	0.9973337438364553	0	0	1.7007867132867134	1.338360989618022	SOX9
positive regulation of cholesterol efflux (GO:0010875)	1/23	0.455250705161315	0.9973337438364553	0	0	1.7007867132867134	1.338360989618022	ABCA7
response to copper ion (GO:0046688)	1/23	0.455250705161315	0.9973337438364553	0	0	1.7007867132867134	1.338360989618022	LOXL2
positive regulation of interleukin-17 production (GO:0032740)	1/23	0.455250705161315	0.9973337438364553	0	0	1.7007867132867134	1.338360989618022	CARD9
hyaluronan metabolic process (GO:0030212)	1/23	0.455250705161315	0.9973337438364553	0	0	1.7007867132867134	1.338360989618022	CEMIP2
positive regulation of morphogenesis of an epithelium (GO:1905332)	1/23	0.455250705161315	0.9973337438364553	0	0	1.7007867132867134	1.338360989618022	SOX9
positive regulation of protein autophosphorylation (GO:0031954)	1/23	0.455250705161315	0.9973337438364553	0	0	1.7007867132867134	1.338360989618022	NEK10
phospholipid transport (GO:0015914)	2/59	0.4570573036308347	0.9973337438364553	0	0	1.3130514146638272	1.0280490160903786	ATP8B1;ABCA7
response to organic cyclic compound (GO:0014070)	2/60	0.46573373928857315	0.9973337438364553	0	0	1.290346156401568	0.9860066385232564	CYP1A1;TRPV1
positive regulation of ERK1 and ERK2 cascade (GO:0070374)	5/172	0.4657911838212771	0.9973337438364553	0	0	1.1205495984774636	0.856119893559736	GAREM1;GPR183;CARD9;ABCA7;GAS6
apoptotic nuclear changes (GO:0030262)	1/24	0.46945773263155655	0.9973337438364553	0	0	1.6267558528428094	1.2301153779906897	BLCAP
C21-steroid hormone metabolic process (GO:0008207)	1/24	0.46945773263155655	0.9973337438364553	0	0	1.6267558528428094	1.2301153779906897	DHRS2
cardiac muscle cell development (GO:0055013)	1/24	0.46945773263155655	0.9973337438364553	0	0	1.6267558528428094	1.2301153779906897	ALPK3
cardiac muscle cell differentiation (GO:0055007)	1/24	0.46945773263155655	0.9973337438364553	0	0	1.6267558528428094	1.2301153779906897	ALPK3
negative regulation of neuron differentiation (GO:0045665)	1/24	0.46945773263155655	0.9973337438364553	0	0	1.6267558528428094	1.2301153779906897	SOX9
regulation of cytokine production involved in immune response (GO:0002718)	1/24	0.46945773263155655	0.9973337438364553	0	0	1.6267558528428094	1.2301153779906897	LAPTM5
negative regulation of ossification (GO:0030279)	1/24	0.46945773263155655	0.9973337438364553	0	0	1.6267558528428094	1.2301153779906897	SOX9
neuromuscular junction development (GO:0007528)	1/24	0.46945773263155655	0.9973337438364553	0	0	1.6267558528428094	1.2301153779906897	UNC13A
cholesterol efflux (GO:0033344)	1/24	0.46945773263155655	0.9973337438364553	0	0	1.6267558528428094	1.2301153779906897	ABCA7
defense response to fungus (GO:0050832)	1/24	0.46945773263155655	0.9973337438364553	0	0	1.6267558528428094	1.2301153779906897	CARD9
peptidyl-glutamic acid modification (GO:0018200)	1/24	0.46945773263155655	0.9973337438364553	0	0	1.6267558528428094	1.2301153779906897	TTLL3
DNA packaging (GO:0006323)	1/24	0.46945773263155655	0.9973337438364553	0	0	1.6267558528428094	1.2301153779906897	H1-2
regulation of ruffle assembly (GO:1900027)	1/24	0.46945773263155655	0.9973337438364553	0	0	1.6267558528428094	1.2301153779906897	EPS8L1
positive regulation of carbohydrate metabolic process (GO:0045913)	1/24	0.46945773263155655	0.9973337438364553	0	0	1.6267558528428094	1.2301153779906897	PFKFB2
extracellular matrix assembly (GO:0085029)	1/24	0.46945773263155655	0.9973337438364553	0	0	1.6267558528428094	1.2301153779906897	GAS6
inner ear morphogenesis (GO:0042472)	1/24	0.46945773263155655	0.9973337438364553	0	0	1.6267558528428094	1.2301153779906897	SOX9
lymphocyte activation involved in immune response (GO:0002285)	1/24	0.46945773263155655	0.9973337438364553	0	0	1.6267558528428094	1.2301153779906897	GPR183
positive regulation of protein targeting to membrane (GO:0090314)	1/24	0.46945773263155655	0.9973337438364553	0	0	1.6267558528428094	1.2301153779906897	MTCL1
protein kinase B signaling (GO:0043491)	1/24	0.46945773263155655	0.9973337438364553	0	0	1.6267558528428094	1.2301153779906897	GAS6
negative regulation of neuron death (GO:1901215)	3/98	0.47186463375602494	0.9997502489165008	0	0	1.1817110343426134	0.8875395851592647	PM20D1;CD34;LGMN
protein localization to plasma membrane (GO:0072659)	4/136	0.47449048729300713	0.9997502489165008	0	0	1.1339898013012133	0.8454049427222746	EHD3;TMEM150A;GAS6;PRAM1
organic anion transport (GO:0015711)	3/99	0.4785493424855131	0.9997502489165008	0	0	1.1693412162162162	0.8617997455634431	SLC4A8;SLC2A6;LRRC8E
3'-phosphoadenosine 5'-phosphosulfate metabolic process (GO:0050427)	1/25	0.48329493331531614	0.9997502489165008	0	0	1.5588942307692308	1.1335159306073561	SLC26A1
negative regulation of antigen receptor-mediated signaling pathway (GO:0050858)	1/25	0.48329493331531614	0.9997502489165008	0	0	1.5588942307692308	1.1335159306073561	LAPTM5
receptor catabolic process (GO:0032801)	1/25	0.48329493331531614	0.9997502489165008	0	0	1.5588942307692308	1.1335159306073561	LGMN
negative regulation of endocytosis (GO:0045806)	1/25	0.48329493331531614	0.9997502489165008	0	0	1.5588942307692308	1.1335159306073561	ABCA7
regulation of AMPA receptor activity (GO:2000311)	1/25	0.48329493331531614	0.9997502489165008	0	0	1.5588942307692308	1.1335159306073561	MAPK8IP2
cAMP-mediated signaling (GO:0019933)	1/25	0.48329493331531614	0.9997502489165008	0	0	1.5588942307692308	1.1335159306073561	SOX9
regulation of dopamine secretion (GO:0014059)	1/25	0.48329493331531614	0.9997502489165008	0	0	1.5588942307692308	1.1335159306073561	SYT17
cellular polysaccharide biosynthetic process (GO:0033692)	1/25	0.48329493331531614	0.9997502489165008	0	0	1.5588942307692308	1.1335159306073561	B3GNT9
negative regulation of response to endoplasmic reticulum stress (GO:1903573)	1/25	0.48329493331531614	0.9997502489165008	0	0	1.5588942307692308	1.1335159306073561	XBP1
regulation of interferon-alpha production (GO:0032647)	1/25	0.48329493331531614	0.9997502489165008	0	0	1.5588942307692308	1.1335159306073561	IRF7
chemical synaptic transmission, postsynaptic (GO:0099565)	1/25	0.48329493331531614	0.9997502489165008	0	0	1.5588942307692308	1.1335159306073561	MAPK8IP2
regulation of myotube differentiation (GO:0010830)	1/25	0.48329493331531614	0.9997502489165008	0	0	1.5588942307692308	1.1335159306073561	XBP1
regulation of neutrophil chemotaxis (GO:0090022)	1/25	0.48329493331531614	0.9997502489165008	0	0	1.5588942307692308	1.1335159306073561	JAM3
regulation of proteolysis involved in cellular protein catabolic process (GO:1903050)	1/25	0.48329493331531614	0.9997502489165008	0	0	1.5588942307692308	1.1335159306073561	RHBDF1
positive regulation of release of cytochrome c from mitochondria (GO:0090200)	1/25	0.48329493331531614	0.9997502489165008	0	0	1.5588942307692308	1.1335159306073561	CIDEB
regulation of cellular component organization (GO:0051128)	4/139	0.49140591215961005	0.9999951939041921	0	0	1.1086180958521383	0.7876562924836312	PTCH2;RAPGEF1;SGK1;ERMN
extracellular structure organization (GO:0043062)	6/216	0.4946381002912828	0.9999951939041921	0	0	1.0690152565880722	0.7525107275895295	ADAMTSL4;FN1;COL10A1;TNR;COLQ;JAM3
proteoglycan metabolic process (GO:0006029)	1/26	0.49677191632169654	0.9999951939041921	0	0	1.4964615384615385	1.046960825052752	B3GALT6
negative regulation of protein transport (GO:0051224)	1/26	0.49677191632169654	0.9999951939041921	0	0	1.4964615384615385	1.046960825052752	RHBDF1
negative regulation of transposition (GO:0010529)	1/26	0.49677191632169654	0.9999951939041921	0	0	1.4964615384615385	1.046960825052752	AICDA
chaperone cofactor-dependent protein refolding (GO:0051085)	1/26	0.49677191632169654	0.9999951939041921	0	0	1.4964615384615385	1.046960825052752	DNAJB13
regulation of monocyte chemotaxis (GO:0090025)	1/26	0.49677191632169654	0.9999951939041921	0	0	1.4964615384615385	1.046960825052752	LGMN
organelle fission (GO:0048285)	1/26	0.49677191632169654	0.9999951939041921	0	0	1.4964615384615385	1.046960825052752	DNM3
endothelial cell development (GO:0001885)	1/26	0.49677191632169654	0.9999951939041921	0	0	1.4964615384615385	1.046960825052752	RAPGEF1
regulation of regulatory T cell differentiation (GO:0045589)	1/26	0.49677191632169654	0.9999951939041921	0	0	1.4964615384615385	1.046960825052752	IL4I1
glial cell development (GO:0021782)	1/26	0.49677191632169654	0.9999951939041921	0	0	1.4964615384615385	1.046960825052752	MXRA8
histone lysine demethylation (GO:0070076)	1/26	0.49677191632169654	0.9999951939041921	0	0	1.4964615384615385	1.046960825052752	KDM5B
mononuclear cell differentiation (GO:1903131)	1/26	0.49677191632169654	0.9999951939041921	0	0	1.4964615384615385	1.046960825052752	GAS6
protein localization to cell periphery (GO:1990778)	4/140	0.4969944059303147	0.9999951939041921	0	0	1.100409602912732	0.7693805442189369	EHD3;TMEM150A;GAS6;PRAM1
positive regulation of cell growth (GO:0030307)	3/102	0.4983604605175005	0.9999951939041921	0	0	1.1337311337311338	0.7895662412705036	UNC13A;CPNE5;SYT17
external encapsulating structure organization (GO:0045229)	6/217	0.4991191498094302	0.9999951939041921	0	0	1.063893618000276	0.7393107764103355	ADAMTSL4;FN1;COL10A1;TNR;COLQ;JAM3
plasma membrane organization (GO:0007009)	2/64	0.4995982682119627	0.9999951939041921	0	0	1.2068494002113246	0.8374943084036583	BIN2;ABCA7
lipid homeostasis (GO:0055088)	2/64	0.4995982682119627	0.9999951939041921	0	0	1.2068494002113246	0.8374943084036583	XBP1;ADCK1
regulation of immune response (GO:0050776)	5/179	0.5006861541378781	0.9999951939041921	0	0	1.0750801924619087	0.7437144742220522	NPDC1;IL4I1;IRF7;LILRA1;CD34
regulated exocytosis (GO:0045055)	5/180	0.505601447669879	0.9999951939041921	0	0	1.0688815060908083	0.728984212786442	ITIH4;TPH1;FN1;GAS6;SYT17
chemical homeostasis (GO:0048878)	2/65	0.5078471607192969	0.9999951939041921	0	0	1.187631892834205	0.804709372663534	SLC4A8;ADCK1
acute inflammatory response (GO:0002526)	1/27	0.509898041365708	0.9999951939041921	0	0	1.4388313609467456	0.96911693828539	ITIH4
negative regulation of endothelial cell apoptotic process (GO:2000352)	1/27	0.509898041365708	0.9999951939041921	0	0	1.4388313609467456	0.96911693828539	GAS6
regulation of blood coagulation (GO:0030193)	1/27	0.509898041365708	0.9999951939041921	0	0	1.4388313609467456	0.96911693828539	CD34
regulation of cell junction assembly (GO:1901888)	1/27	0.509898041365708	0.9999951939041921	0	0	1.4388313609467456	0.96911693828539	RAPGEF1
calcium-ion regulated exocytosis (GO:0017156)	1/27	0.509898041365708	0.9999951939041921	0	0	1.4388313609467456	0.96911693828539	SYT17
nucleobase-containing small molecule interconversion (GO:0015949)	1/27	0.509898041365708	0.9999951939041921	0	0	1.4388313609467456	0.96911693828539	AK4
dendritic spine organization (GO:0097061)	1/27	0.509898041365708	0.9999951939041921	0	0	1.4388313609467456	0.96911693828539	LGMN
entrainment of circadian clock by photoperiod (GO:0043153)	1/27	0.509898041365708	0.9999951939041921	0	0	1.4388313609467456	0.96911693828539	FBXL8
regulation of toll-like receptor signaling pathway (GO:0034121)	1/27	0.509898041365708	0.9999951939041921	0	0	1.4388313609467456	0.96911693828539	IRF7
regulation of vasculature development (GO:1901342)	1/27	0.509898041365708	0.9999951939041921	0	0	1.4388313609467456	0.96911693828539	VASH1
positive regulation of mitotic cell cycle (GO:0045931)	1/27	0.509898041365708	0.9999951939041921	0	0	1.4388313609467456	0.96911693828539	LGMN
microtubule polymerization or depolymerization (GO:0031109)	1/27	0.509898041365708	0.9999951939041921	0	0	1.4388313609467456	0.96911693828539	NCKAP5L
ERBB signaling pathway (GO:0038127)	2/66	0.5160068296712773	0.9999951939041921	0	0	1.1690149325626205	0.773461519648034	GAREM1;SOX9
positive regulation of cell cycle (GO:0045787)	2/66	0.5160068296712773	0.9999951939041921	0	0	1.1690149325626205	0.773461519648034	PROX1;LGMN
positive regulation of cell death (GO:0010942)	2/66	0.5160068296712773	0.9999951939041921	0	0	1.1690149325626205	0.773461519648034	EFNB2;CIDEB
bile acid and bile salt transport (GO:0015721)	1/28	0.5226824255316861	0.9999951939041921	0	0	1.3854700854700854	0.8988669672050822	ATP8B1
carbohydrate derivative biosynthetic process (GO:1901137)	1/28	0.5226824255316861	0.9999951939041921	0	0	1.3854700854700854	0.8988669672050822	GBGT1
cellular response to acid chemical (GO:0071229)	1/28	0.5226824255316861	0.9999951939041921	0	0	1.3854700854700854	0.8988669672050822	XBP1
regulation of immunoglobulin production (GO:0002637)	1/28	0.5226824255316861	0.9999951939041921	0	0	1.3854700854700854	0.8988669672050822	XBP1
cytosolic calcium ion transport (GO:0060401)	1/28	0.5226824255316861	0.9999951939041921	0	0	1.3854700854700854	0.8988669672050822	ATP2A3
regulation of muscle contraction (GO:0006937)	1/28	0.5226824255316861	0.9999951939041921	0	0	1.3854700854700854	0.8988669672050822	MYBPC3
photoperiodism (GO:0009648)	1/28	0.5226824255316861	0.9999951939041921	0	0	1.3854700854700854	0.8988669672050822	FBXL8
regulation of protein transport (GO:0051223)	1/28	0.5226824255316861	0.9999951939041921	0	0	1.3854700854700854	0.8988669672050822	RHBDF1
positive regulation of defense response to virus by host (GO:0002230)	1/28	0.5226824255316861	0.9999951939041921	0	0	1.3854700854700854	0.8988669672050822	AIM2
glycogen metabolic process (GO:0005977)	1/28	0.5226824255316861	0.9999951939041921	0	0	1.3854700854700854	0.8988669672050822	PYGB
response to interferon-beta (GO:0035456)	1/28	0.5226824255316861	0.9999951939041921	0	0	1.3854700854700854	0.8988669672050822	AIM2
response to ketone (GO:1901654)	1/28	0.5226824255316861	0.9999951939041921	0	0	1.3854700854700854	0.8988669672050822	CATSPER2
positive regulation of monooxygenase activity (GO:0032770)	1/28	0.5226824255316861	0.9999951939041921	0	0	1.3854700854700854	0.8988669672050822	FCER2
sulfur compound transport (GO:0072348)	1/28	0.5226824255316861	0.9999951939041921	0	0	1.3854700854700854	0.8988669672050822	SLC26A1
macromolecule catabolic process (GO:0009057)	1/28	0.5226824255316861	0.9999951939041921	0	0	1.3854700854700854	0.8988669672050822	LGMN
ventricular septum morphogenesis (GO:0060412)	1/28	0.5226824255316861	0.9999951939041921	0	0	1.3854700854700854	0.8988669672050822	PROX1
protein depolymerization (GO:0051261)	1/28	0.5226824255316861	0.9999951939041921	0	0	1.3854700854700854	0.8988669672050822	NCKAP5L
protein localization to cell surface (GO:0034394)	1/28	0.5226824255316861	0.9999951939041921	0	0	1.3854700854700854	0.8988669672050822	JAM3
protein localization to lysosome (GO:0061462)	1/28	0.5226824255316861	0.9999951939041921	0	0	1.3854700854700854	0.8988669672050822	LAPTM5
regulation of viral genome replication (GO:0045069)	2/67	0.5240763191282223	0.9999951939041921	0	0	1.150970801837854	0.7436629042878264	PROX1;FKBP6
response to calcium ion (GO:0051592)	3/107	0.5305069078672673	0.9999951939041921	0	0	1.0789463914463915	0.6839681775950849	CPNE5;LGMN;SYT17
actin filament polymerization (GO:0030041)	1/29	0.5351339494441868	0.9999951939041921	0	0	1.3359203296703297	0.8352684097506401	PSTPIP2
negative regulation of wound healing (GO:0061045)	1/29	0.5351339494441868	0.9999951939041921	0	0	1.3359203296703297	0.8352684097506401	CD34
dicarboxylic acid transport (GO:0006835)	1/29	0.5351339494441868	0.9999951939041921	0	0	1.3359203296703297	0.8352684097506401	SLC26A1
regulation of protein targeting to membrane (GO:0090313)	1/29	0.5351339494441868	0.9999951939041921	0	0	1.3359203296703297	0.8352684097506401	MTCL1
establishment of endothelial barrier (GO:0061028)	1/29	0.5351339494441868	0.9999951939041921	0	0	1.3359203296703297	0.8352684097506401	RAPGEF1
glial cell differentiation (GO:0010001)	1/29	0.5351339494441868	0.9999951939041921	0	0	1.3359203296703297	0.8352684097506401	SOX9
glycolytic process (GO:0006096)	1/29	0.5351339494441868	0.9999951939041921	0	0	1.3359203296703297	0.8352684097506401	PFKFB2
response to zinc ion (GO:0010043)	1/29	0.5351339494441868	0.9999951939041921	0	0	1.3359203296703297	0.8352684097506401	SLC30A4
positive regulation of leukocyte migration (GO:0002687)	1/29	0.5351339494441868	0.9999951939041921	0	0	1.3359203296703297	0.8352684097506401	JAM3
intrinsic apoptotic signaling pathway in response to endoplasmic reticulum stress (GO:0070059)	1/29	0.5351339494441868	0.9999951939041921	0	0	1.3359203296703297	0.8352684097506401	ATP2A3
lipid catabolic process (GO:0016042)	1/29	0.5351339494441868	0.9999951939041921	0	0	1.3359203296703297	0.8352684097506401	CYP1A2
positive regulation of viral genome replication (GO:0045070)	1/29	0.5351339494441868	0.9999951939041921	0	0	1.3359203296703297	0.8352684097506401	FKBP6
lipid transport (GO:0006869)	3/109	0.5430392061787159	0.9999951939041921	0	0	1.058479638668318	0.6462798915392097	ATP8B1;SPNS2;ABCA7
modulation of chemical synaptic transmission (GO:0050804)	3/109	0.5430392061787159	0.9999951939041921	0	0	1.058479638668318	0.6462798915392097	SLC4A8;UNC13A;MAPK8IP2
alpha-amino acid catabolic process (GO:1901606)	1/30	0.5472612633586106	0.9999951939041921	0	0	1.289787798408488	0.7775214384875123	IL4I1
negative regulation of interleukin-1 production (GO:0032692)	1/30	0.5472612633586106	0.9999951939041921	0	0	1.289787798408488	0.7775214384875123	GAS6
regulation of catecholamine secretion (GO:0050433)	1/30	0.5472612633586106	0.9999951939041921	0	0	1.289787798408488	0.7775214384875123	SYT17
chondroitin sulfate metabolic process (GO:0030204)	1/30	0.5472612633586106	0.9999951939041921	0	0	1.289787798408488	0.7775214384875123	IDUA
regulation of long-term synaptic potentiation (GO:1900271)	1/30	0.5472612633586106	0.9999951939041921	0	0	1.289787798408488	0.7775214384875123	LGMN
positive regulation of B cell proliferation (GO:0030890)	1/30	0.5472612633586106	0.9999951939041921	0	0	1.289787798408488	0.7775214384875123	GPR183
regulation of striated muscle contraction (GO:0006942)	1/30	0.5472612633586106	0.9999951939041921	0	0	1.289787798408488	0.7775214384875123	MYBPC3
positive regulation of endopeptidase activity (GO:0010950)	1/30	0.5472612633586106	0.9999951939041921	0	0	1.289787798408488	0.7775214384875123	AIM2
heterotypic cell-cell adhesion (GO:0034113)	1/30	0.5472612633586106	0.9999951939041921	0	0	1.289787798408488	0.7775214384875123	JAM3
maintenance of blood-brain barrier (GO:0035633)	1/30	0.5472612633586106	0.9999951939041921	0	0	1.289787798408488	0.7775214384875123	JAM3
positive regulation of small GTPase mediated signal transduction (GO:0051057)	1/30	0.5472612633586106	0.9999951939041921	0	0	1.289787798408488	0.7775214384875123	RAPGEF1
TRIF-dependent toll-like receptor signaling pathway (GO:0035666)	1/30	0.5472612633586106	0.9999951939041921	0	0	1.289787798408488	0.7775214384875123	IRF7
morphogenesis of an epithelium (GO:0002009)	1/30	0.5472612633586106	0.9999951939041921	0	0	1.289787798408488	0.7775214384875123	SOX9
mRNA splice site selection (GO:0006376)	1/30	0.5472612633586106	0.9999951939041921	0	0	1.289787798408488	0.7775214384875123	CELF6
regulation of interleukin-6 production (GO:0032675)	3/110	0.5492323313497973	0.9999951939041921	0	0	1.048533179374301	0.6283164553608398	XBP1;CARD9;GAS6
protein tetramerization (GO:0051262)	2/71	0.5554371051385121	0.9999951939041921	0	0	1.0840244617575605	0.6374062733607776	KCNC3;TRPV1
regulation of glycolytic process (GO:0006110)	2/71	0.5554371051385121	0.9999951939041921	0	0	1.0840244617575605	0.6374062733607776	PFKFB2;SLC2A6
response to metal ion (GO:0010038)	2/71	0.5554371051385121	0.9999951939041921	0	0	1.0840244617575605	0.6374062733607776	SLC30A4;LOXL2
myeloid leukocyte differentiation (GO:0002573)	2/71	0.5554371051385121	0.9999951939041921	0	0	1.0840244617575605	0.6374062733607776	GPR183;DHRS2
'de novo' posttranslational protein folding (GO:0051084)	1/31	0.5590727931016738	0.9999951939041921	0	0	1.2467307692307692	0.724943514705367	DNAJB13
activation of protein kinase B activity (GO:0032148)	1/31	0.5590727931016738	0.9999951939041921	0	0	1.2467307692307692	0.724943514705367	GAS6
proteoglycan biosynthetic process (GO:0030166)	1/31	0.5590727931016738	0.9999951939041921	0	0	1.2467307692307692	0.724943514705367	B3GALT6
regulation of calcium ion-dependent exocytosis (GO:0017158)	1/31	0.5590727931016738	0.9999951939041921	0	0	1.2467307692307692	0.724943514705367	SYT17
negative regulation of interleukin-6 production (GO:0032715)	1/31	0.5590727931016738	0.9999951939041921	0	0	1.2467307692307692	0.724943514705367	GAS6
regulation of cellular pH (GO:0030641)	1/31	0.5590727931016738	0.9999951939041921	0	0	1.2467307692307692	0.724943514705367	SLC4A8
regulation of cellular senescence (GO:2000772)	1/31	0.5590727931016738	0.9999951939041921	0	0	1.2467307692307692	0.724943514705367	VASH1
negative regulation of osteoblast differentiation (GO:0045668)	1/31	0.5590727931016738	0.9999951939041921	0	0	1.2467307692307692	0.724943514705367	SOX9
cellular nitrogen compound biosynthetic process (GO:0044271)	1/31	0.5590727931016738	0.9999951939041921	0	0	1.2467307692307692	0.724943514705367	PM20D1
cellular response to cAMP (GO:0071320)	1/31	0.5590727931016738	0.9999951939041921	0	0	1.2467307692307692	0.724943514705367	RAPGEF1
phosphatidylethanolamine metabolic process (GO:0046337)	1/31	0.5590727931016738	0.9999951939041921	0	0	1.2467307692307692	0.724943514705367	PHOSPHO1
positive regulation of leukocyte cell-cell adhesion (GO:1903039)	1/31	0.5590727931016738	0.9999951939041921	0	0	1.2467307692307692	0.724943514705367	CCDC88B
positive regulation of proteolysis involved in cellular protein catabolic process (GO:1903052)	1/31	0.5590727931016738	0.9999951939041921	0	0	1.2467307692307692	0.724943514705367	LAPTM5
triglyceride homeostasis (GO:0070328)	1/31	0.5590727931016738	0.9999951939041921	0	0	1.2467307692307692	0.724943514705367	XBP1
vitamin transport (GO:0051180)	1/31	0.5590727931016738	0.9999951939041921	0	0	1.2467307692307692	0.724943514705367	SLC2A6
MyD88-independent toll-like receptor signaling pathway (GO:0002756)	1/31	0.5590727931016738	0.9999951939041921	0	0	1.2467307692307692	0.724943514705367	IRF7
actin filament organization (GO:0007015)	4/152	0.5618100506413205	0.9999951939041921	0	0	1.0105598829003084	0.5826802128530305	ENAH;TMOD2;PROX1;ERMN
negative regulation of epithelial cell proliferation (GO:0050680)	2/72	0.5630450332889798	0.9999951939041921	0	0	1.068483347096064	0.6137322037239408	SOX9;VASH1
cell morphogenesis involved in differentiation (GO:0000904)	2/72	0.5630450332889798	0.9999951939041921	0	0	1.068483347096064	0.6137322037239408	FN1;PROX1
endoplasmic reticulum organization (GO:0007029)	2/73	0.5705591855840976	0.9999951939041921	0	0	1.0533800103123558	0.5910919437741706	REEP6;SEC31B
aortic valve morphogenesis (GO:0003180)	1/32	0.570576746118334	0.9999951939041921	0	0	1.206451612903226	0.6769491622984526	SOX9
axonemal dynein complex assembly (GO:0070286)	1/32	0.570576746118334	0.9999951939041921	0	0	1.206451612903226	0.6769491622984526	CCDC39
chondrocyte differentiation (GO:0002062)	1/32	0.570576746118334	0.9999951939041921	0	0	1.206451612903226	0.6769491622984526	SOX9
regulation of NMDA receptor activity (GO:2000310)	1/32	0.570576746118334	0.9999951939041921	0	0	1.206451612903226	0.6769491622984526	MAPK8IP2
endodermal cell differentiation (GO:0035987)	1/32	0.570576746118334	0.9999951939041921	0	0	1.206451612903226	0.6769491622984526	FN1
establishment or maintenance of epithelial cell apical/basal polarity (GO:0045197)	1/32	0.570576746118334	0.9999951939041921	0	0	1.206451612903226	0.6769491622984526	MTCL1
response to amino acid (GO:0043200)	1/32	0.570576746118334	0.9999951939041921	0	0	1.206451612903226	0.6769491622984526	XBP1
positive regulation of immune effector process (GO:0002699)	1/32	0.570576746118334	0.9999951939041921	0	0	1.206451612903226	0.6769491622984526	XBP1
positive regulation of interleukin-10 production (GO:0032733)	1/32	0.570576746118334	0.9999951939041921	0	0	1.206451612903226	0.6769491622984526	CD34
modulation by host of symbiont process (GO:0051851)	1/32	0.570576746118334	0.9999951939041921	0	0	1.206451612903226	0.6769491622984526	CARD9
sphingolipid biosynthetic process (GO:0030148)	2/74	0.5779792761805186	0.9999951939041921	0	0	1.0386962106615285	0.569431196098288	SPNS2;SGPP2
calcium ion transport (GO:0006816)	3/115	0.5794421722694715	0.9999951939041921	0	0	1.0014651130722558	0.5464889068785237	ATP2A3;TRPV1;GAS6
apoptotic cell clearance (GO:0043277)	1/33	0.5817811166727744	0.9999951939041921	0	0	1.1686899038461538	0.633033730531505	GAS6
regulation of cholesterol efflux (GO:0010874)	1/33	0.5817811166727744	0.9999951939041921	0	0	1.1686899038461538	0.633033730531505	ABCA7
regulation of histone acetylation (GO:0035065)	1/33	0.5817811166727744	0.9999951939041921	0	0	1.1686899038461538	0.633033730531505	SDR16C5
regulation of interleukin-17 production (GO:0032660)	1/33	0.5817811166727744	0.9999951939041921	0	0	1.1686899038461538	0.633033730531505	CARD9
phosphatidylcholine biosynthetic process (GO:0006656)	1/33	0.5817811166727744	0.9999951939041921	0	0	1.1686899038461538	0.633033730531505	PHOSPHO1
regulation of protein localization to cell surface (GO:2000008)	1/33	0.5817811166727744	0.9999951939041921	0	0	1.1686899038461538	0.633033730531505	ABCA7
positive regulation of ATP metabolic process (GO:1903580)	1/33	0.5817811166727744	0.9999951939041921	0	0	1.1686899038461538	0.633033730531505	PFKFB2
regulation of sprouting angiogenesis (GO:1903670)	1/33	0.5817811166727744	0.9999951939041921	0	0	1.1686899038461538	0.633033730531505	CEMIP2
positive regulation of cholesterol transport (GO:0032376)	1/33	0.5817811166727744	0.9999951939041921	0	0	1.1686899038461538	0.633033730531505	ABCA7
positive regulation of cytokine production involved in immune response (GO:0002720)	1/33	0.5817811166727744	0.9999951939041921	0	0	1.1686899038461538	0.633033730531505	LAPTM5
positive regulation of histone modification (GO:0031058)	1/33	0.5817811166727744	0.9999951939041921	0	0	1.1686899038461538	0.633033730531505	SDR16C5
muscle cell development (GO:0055001)	1/33	0.5817811166727744	0.9999951939041921	0	0	1.1686899038461538	0.633033730531505	ALPK3
positive regulation of lymphocyte proliferation (GO:0050671)	2/75	0.5853050978333214	0.9999951939041921	0	0	1.024414706891546	0.5486990878834436	CCDC88B;GPR183
integrin-mediated signaling pathway (GO:0007229)	2/75	0.5853050978333214	0.9999951939041921	0	0	1.024414706891546	0.5486990878834436	FN1;PRAM1
positive regulation of T cell activation (GO:0050870)	2/75	0.5853050978333214	0.9999951939041921	0	0	1.024414706891546	0.5486990878834436	CCDC88B;XBP1
actomyosin structure organization (GO:0031032)	2/76	0.5925365176036395	0.9999951939041921	0	0	1.0105191897099413	0.5288479167170788	EPB41L1;TMOD2
regulation of T cell proliferation (GO:0042129)	2/76	0.5925365176036395	0.9999951939041921	0	0	1.0105191897099413	0.5288479167170788	CCDC88B;IL4I1
positive regulation of interleukin-6 production (GO:0032755)	2/76	0.5925365176036395	0.9999951939041921	0	0	1.0105191897099413	0.5288479167170788	XBP1;CARD9
negative regulation of blood vessel endothelial cell migration (GO:0043537)	1/34	0.5926936918788641	0.9999951939041921	0	0	1.1332167832167832	0.5927602622899321	VASH1
regulation of amyloid-beta formation (GO:1902003)	1/34	0.5926936918788641	0.9999951939041921	0	0	1.1332167832167832	0.5927602622899321	ABCA7
B cell receptor signaling pathway (GO:0050853)	1/34	0.5926936918788641	0.9999951939041921	0	0	1.1332167832167832	0.5927602622899321	IGLL5
regulation of cell adhesion mediated by integrin (GO:0033628)	1/34	0.5926936918788641	0.9999951939041921	0	0	1.1332167832167832	0.5927602622899321	JAM3
negative regulation of mitochondrion organization (GO:0010823)	1/34	0.5926936918788641	0.9999951939041921	0	0	1.1332167832167832	0.5927602622899321	ADCK1
cardiac muscle contraction (GO:0060048)	1/34	0.5926936918788641	0.9999951939041921	0	0	1.1332167832167832	0.5927602622899321	MYBPC3
cell-substrate junction assembly (GO:0007044)	1/34	0.5926936918788641	0.9999951939041921	0	0	1.1332167832167832	0.5927602622899321	FN1
cellular response to amino acid stimulus (GO:0071230)	1/34	0.5926936918788641	0.9999951939041921	0	0	1.1332167832167832	0.5927602622899321	XBP1
central nervous system neuron differentiation (GO:0021953)	1/34	0.5926936918788641	0.9999951939041921	0	0	1.1332167832167832	0.5927602622899321	PROX1
organic cyclic compound biosynthetic process (GO:1901362)	1/34	0.5926936918788641	0.9999951939041921	0	0	1.1332167832167832	0.5927602622899321	MOCOS
regulation of myoblast differentiation (GO:0045661)	1/34	0.5926936918788641	0.9999951939041921	0	0	1.1332167832167832	0.5927602622899321	SOX9
response to steroid hormone (GO:0048545)	1/34	0.5926936918788641	0.9999951939041921	0	0	1.1332167832167832	0.5927602622899321	CATSPER2
endomembrane system organization (GO:0010256)	5/199	0.5947971762887274	0.9999951939041921	0	0	0.9632482218492767	0.5004409835938646	SPTBN5;GOLGA8T;ATP8B1;REEP6;SEC31B
positive regulation of phosphatidylinositol 3-kinase signaling (GO:0014068)	2/77	0.5996734734263459	0.9999951939041921	0	0	0.9969942196531791	0.5098329170141801	FN1;SOX9
positive regulation of cysteine-type endopeptidase activity involved in apoptotic process (GO:0043280)	3/119	0.6026718316133097	0.9999951939041921	0	0	0.9667321262148848	0.48953618892751977	CARD9;ATP2A3;LAPTM5
negative regulation of epithelial cell migration (GO:0010633)	1/35	0.6033220566748185	0.9999951939041921	0	0	1.0998303167420815	0.5557488059234733	VASH1
bicarbonate transport (GO:0015701)	1/35	0.6033220566748185	0.9999951939041921	0	0	1.0998303167420815	0.5557488059234733	SLC4A8
cellular response to amyloid-beta (GO:1904646)	1/35	0.6033220566748185	0.9999951939041921	0	0	1.0998303167420815	0.5557488059234733	LGMN
negative regulation of T cell proliferation (GO:0042130)	1/35	0.6033220566748185	0.9999951939041921	0	0	1.0998303167420815	0.5557488059234733	IL4I1
cellular response to virus (GO:0098586)	1/35	0.6033220566748185	0.9999951939041921	0	0	1.0998303167420815	0.5557488059234733	GSDME
regulation of postsynaptic membrane potential (GO:0060078)	1/35	0.6033220566748185	0.9999951939041921	0	0	1.0998303167420815	0.5557488059234733	MAPK8IP2
regulation of regulated secretory pathway (GO:1903305)	1/35	0.6033220566748185	0.9999951939041921	0	0	1.0998303167420815	0.5557488059234733	SYT17
regulation of T cell receptor signaling pathway (GO:0050856)	1/35	0.6033220566748185	0.9999951939041921	0	0	1.0998303167420815	0.5557488059234733	LAPTM5
regulation of TORC1 signaling (GO:1903432)	1/35	0.6033220566748185	0.9999951939041921	0	0	1.0998303167420815	0.5557488059234733	GPR137C
regulation of trans-synaptic signaling (GO:0099177)	1/35	0.6033220566748185	0.9999951939041921	0	0	1.0998303167420815	0.5557488059234733	SLC4A8
positive regulation of immunoglobulin production (GO:0002639)	1/35	0.6033220566748185	0.9999951939041921	0	0	1.0998303167420815	0.5557488059234733	XBP1
positive regulation of lipid biosynthetic process (GO:0046889)	1/35	0.6033220566748185	0.9999951939041921	0	0	1.0998303167420815	0.5557488059234733	PLIN5
smoothened signaling pathway (GO:0007224)	1/35	0.6033220566748185	0.9999951939041921	0	0	1.0998303167420815	0.5557488059234733	PTCH2
axon guidance (GO:0007411)	5/203	0.612407923519137	0.9999951939041921	0	0	0.9435929058022081	0.4626970815526736	ENAH;EFNB2;SPTBN5;TNR;EPHB4
activation of adenylate cyclase activity (GO:0007190)	1/36	0.6136735991907774	0.9999951939041921	0	0	1.0683516483516484	0.5216676587928447	ADORA2B
negative regulation of DNA metabolic process (GO:0051053)	1/36	0.6136735991907774	0.9999951939041921	0	0	1.0683516483516484	0.5216676587928447	H1-2
aortic valve development (GO:0003176)	1/36	0.6136735991907774	0.9999951939041921	0	0	1.0683516483516484	0.5216676587928447	SOX9
regulation of defense response to virus by host (GO:0050691)	1/36	0.6136735991907774	0.9999951939041921	0	0	1.0683516483516484	0.5216676587928447	AIM2
cellular response to heat (GO:0034605)	1/36	0.6136735991907774	0.9999951939041921	0	0	1.0683516483516484	0.5216676587928447	TRPV1
cyclic-nucleotide-mediated signaling (GO:0019935)	1/36	0.6136735991907774	0.9999951939041921	0	0	1.0683516483516484	0.5216676587928447	SOX9
dendrite morphogenesis (GO:0048813)	1/36	0.6136735991907774	0.9999951939041921	0	0	1.0683516483516484	0.5216676587928447	MAPK8IP2
regulation of ossification (GO:0030278)	1/36	0.6136735991907774	0.9999951939041921	0	0	1.0683516483516484	0.5216676587928447	SOX9
endoderm formation (GO:0001706)	1/36	0.6136735991907774	0.9999951939041921	0	0	1.0683516483516484	0.5216676587928447	FN1
platelet aggregation (GO:0070527)	1/36	0.6136735991907774	0.9999951939041921	0	0	1.0683516483516484	0.5216676587928447	FN1
positive regulation of interferon-beta production (GO:0032728)	1/36	0.6136735991907774	0.9999951939041921	0	0	1.0683516483516484	0.5216676587928447	IRF7
membrane fusion (GO:0061025)	1/36	0.6136735991907774	0.9999951939041921	0	0	1.0683516483516484	0.5216676587928447	DNM3
transition metal ion transport (GO:0000041)	1/36	0.6136735991907774	0.9999951939041921	0	0	1.0683516483516484	0.5216676587928447	TTYH1
protein homooligomerization (GO:0051260)	3/121	0.6139648628698843	0.9999951939041921	0	0	0.950248674824946	0.46354800806642005	EHD3;CARD9;TRPV1
epithelium development (GO:0060429)	3/122	0.61952984428091	0.9999951939041921	0	0	0.9422147237273287	0.45112713735626153	SOX9;PROX1;CD34
negative regulation of endothelial cell proliferation (GO:0001937)	1/37	0.6237555160280996	0.9999951939041921	0	0	1.0386217948717948	0.4902261517742657	VASH1
negative regulation of epithelial cell apoptotic process (GO:1904036)	1/37	0.6237555160280996	0.9999951939041921	0	0	1.0386217948717948	0.4902261517742657	GAS6
neural crest cell migration (GO:0001755)	1/37	0.6237555160280996	0.9999951939041921	0	0	1.0386217948717948	0.4902261517742657	FN1
regulation of intracellular pH (GO:0051453)	1/37	0.6237555160280996	0.9999951939041921	0	0	1.0386217948717948	0.4902261517742657	SLC4A8
regulation of protein autophosphorylation (GO:0031952)	1/37	0.6237555160280996	0.9999951939041921	0	0	1.0386217948717948	0.4902261517742657	NEK10
regulation of transport (GO:0051049)	1/37	0.6237555160280996	0.9999951939041921	0	0	1.0386217948717948	0.4902261517742657	REEP6
ncRNA metabolic process (GO:0034660)	1/37	0.6237555160280996	0.9999951939041921	0	0	1.0386217948717948	0.4902261517742657	FKBP6
positive regulation of epithelial cell proliferation (GO:0050679)	3/123	0.6250401407579074	0.9999951939041921	0	0	0.9343146718146718	0.4390712819788376	XBP1;SOX9;PROX1
activation of cysteine-type endopeptidase activity involved in apoptotic process (GO:0006919)	2/81	0.6272776939393453	0.9999951939041921	0	0	0.9463183824784761	0.4413306651560878	ATP2A3;LAPTM5
actin-myosin filament sliding (GO:0033275)	1/38	0.6335748168423759	0.9999951939041921	0	0	1.0104989604989605	0.4611686714593804	MYBPC3
negative regulation of endothelial cell migration (GO:0010596)	1/38	0.6335748168423759	0.9999951939041921	0	0	1.0104989604989605	0.4611686714593804	VASH1
regulation of apoptotic signaling pathway (GO:2001233)	1/38	0.6335748168423759	0.9999951939041921	0	0	1.0104989604989605	0.4611686714593804	MAPK8IP2
response to cAMP (GO:0051591)	1/38	0.6335748168423759	0.9999951939041921	0	0	1.0104989604989605	0.4611686714593804	RAPGEF1
positive regulation of insulin secretion (GO:0032024)	1/38	0.6335748168423759	0.9999951939041921	0	0	1.0104989604989605	0.4611686714593804	NNAT
synaptic vesicle endocytosis (GO:0048488)	1/38	0.6335748168423759	0.9999951939041921	0	0	1.0104989604989605	0.4611686714593804	DNM3
ventricular septum development (GO:0003281)	1/38	0.6335748168423759	0.9999951939041921	0	0	1.0104989604989605	0.4611686714593804	PROX1
muscle filament sliding (GO:0030049)	1/38	0.6335748168423759	0.9999951939041921	0	0	1.0104989604989605	0.4611686714593804	MYBPC3
ephrin receptor signaling pathway (GO:0048013)	2/82	0.6339436310553099	0.9999951939041921	0	0	0.9344412331406551	0.42591386472828646	EFNB2;EPHB4
peptide metabolic process (GO:0006518)	2/83	0.6405160260072593	0.9999951939041921	0	0	0.922857346749447	0.4111155399985476	CPM;RHCE
glycoprotein biosynthetic process (GO:0009101)	2/83	0.6405160260072593	0.9999951939041921	0	0	0.922857346749447	0.4111155399985476	B3GNT9;B3GALT6
long-chain fatty acid metabolic process (GO:0001676)	2/83	0.6405160260072593	0.9999951939041921	0	0	0.922857346749447	0.4111155399985476	CYP1A2;CYP1A1
circulatory system development (GO:0072359)	3/126	0.6412409720984223	0.9999951939041921	0	0	0.9113852528486674	0.4049740017371954	FN1;ALPK3;SOX9
negative regulation of cellular metabolic process (GO:0031324)	1/39	0.6431383295879889	0.9999951939041921	0	0	0.9838562753036437	0.43426967976213404	PLIN5
negative regulation of lymphocyte proliferation (GO:0050672)	1/39	0.6431383295879889	0.9999951939041921	0	0	0.9838562753036437	0.43426967976213404	IL4I1
regulation of cellular component biogenesis (GO:0044087)	1/39	0.6431383295879889	0.9999951939041921	0	0	0.9838562753036437	0.43426967976213404	RAPGEF1
negative regulation of protein secretion (GO:0050709)	1/39	0.6431383295879889	0.9999951939041921	0	0	0.9838562753036437	0.43426967976213404	RHBDF1
organophosphate biosynthetic process (GO:0090407)	1/39	0.6431383295879889	0.9999951939041921	0	0	0.9838562753036437	0.43426967976213404	MOCOS
regulation of nitric-oxide synthase activity (GO:0050999)	1/39	0.6431383295879889	0.9999951939041921	0	0	0.9838562753036437	0.43426967976213404	FCER2
phospholipid dephosphorylation (GO:0046839)	1/39	0.6431383295879889	0.9999951939041921	0	0	0.9838562753036437	0.43426967976213404	SGPP2
endothelial cell migration (GO:0043542)	1/39	0.6431383295879889	0.9999951939041921	0	0	0.9838562753036437	0.43426967976213404	LOXL2
regulation of protein tyrosine kinase activity (GO:0061097)	1/39	0.6431383295879889	0.9999951939041921	0	0	0.9838562753036437	0.43426967976213404	GAS6
regulation of receptor-mediated endocytosis (GO:0048259)	1/39	0.6431383295879889	0.9999951939041921	0	0	0.9838562753036437	0.43426967976213404	AAK1
regulation of T cell differentiation (GO:0045580)	1/39	0.6431383295879889	0.9999951939041921	0	0	0.9838562753036437	0.43426967976213404	XBP1
negative regulation of blood coagulation (GO:0030195)	1/40	0.6524527047615759	0.9999951939041921	0	0	0.9585798816568047	0.40932954637211166	CD34
negative regulation of ERBB signaling pathway (GO:1901185)	1/40	0.6524527047615759	0.9999951939041921	0	0	0.9585798816568047	0.40932954637211166	LGMN
carboxylic acid metabolic process (GO:0019752)	1/40	0.6524527047615759	0.9999951939041921	0	0	0.9585798816568047	0.40932954637211166	CYP1A2
nucleocytoplasmic transport (GO:0006913)	1/40	0.6524527047615759	0.9999951939041921	0	0	0.9585798816568047	0.40932954637211166	BACH2
detection of chemical stimulus involved in sensory perception of bitter taste (GO:0001580)	1/40	0.6524527047615759	0.9999951939041921	0	0	0.9585798816568047	0.40932954637211166	TAS2R14
organic hydroxy compound transport (GO:0015850)	1/40	0.6524527047615759	0.9999951939041921	0	0	0.9585798816568047	0.40932954637211166	ATP8B1
digestive tract development (GO:0048565)	1/40	0.6524527047615759	0.9999951939041921	0	0	0.9585798816568047	0.40932954637211166	CCDC39
regulation of nitric oxide biosynthetic process (GO:0045428)	1/40	0.6524527047615759	0.9999951939041921	0	0	0.9585798816568047	0.40932954637211166	CD34
glycolipid biosynthetic process (GO:0009247)	1/40	0.6524527047615759	0.9999951939041921	0	0	0.9585798816568047	0.40932954637211166	GBGT1
response to organonitrogen compound (GO:0010243)	1/40	0.6524527047615759	0.9999951939041921	0	0	0.9585798816568047	0.40932954637211166	TRPV1
positive regulation of intrinsic apoptotic signaling pathway (GO:2001244)	1/40	0.6524527047615759	0.9999951939041921	0	0	0.9585798816568047	0.40932954637211166	GSDME
sulfur compound catabolic process (GO:0044273)	1/40	0.6524527047615759	0.9999951939041921	0	0	0.9585798816568047	0.40932954637211166	IDUA
synaptic vesicle exocytosis (GO:0016079)	1/40	0.6524527047615759	0.9999951939041921	0	0	0.9585798816568047	0.40932954637211166	UNC13A
positive regulation of wound healing (GO:0090303)	1/40	0.6524527047615759	0.9999951939041921	0	0	0.9585798816568047	0.40932954637211166	XBP1
B cell activation (GO:0042113)	2/85	0.6533815958856551	0.9999951939041921	0	0	0.9005269633447083	0.38325882462017535	GPR183;AICDA
regulation of interferon-gamma production (GO:0032649)	2/86	0.6596755857004696	0.9999951939041921	0	0	0.8897605284888522	0.37014669859515936	LAPTM5;GAS6
regulation of Ras protein signal transduction (GO:0046578)	2/86	0.6596755857004696	0.9999951939041921	0	0	0.8897605284888522	0.37014669859515936	RAPGEF1;EPS8L1
positive regulation of endothelial cell migration (GO:0010595)	2/86	0.6596755857004696	0.9999951939041921	0	0	0.8897605284888522	0.37014669859515936	PROX1;LGMN
carbohydrate catabolic process (GO:0016052)	1/41	0.6615244206248735	0.9999951939041921	0	0	0.9345673076923077	0.38617104233787547	PFKFB2
nucleobase-containing compound catabolic process (GO:0034655)	1/41	0.6615244206248735	0.9999951939041921	0	0	0.9345673076923077	0.38617104233787547	DNASE1
epithelial cell migration (GO:0010631)	1/41	0.6615244206248735	0.9999951939041921	0	0	0.9345673076923077	0.38617104233787547	LOXL2
regulation of release of cytochrome c from mitochondria (GO:0090199)	1/41	0.6615244206248735	0.9999951939041921	0	0	0.9345673076923077	0.38617104233787547	CIDEB
heart contraction (GO:0060047)	1/41	0.6615244206248735	0.9999951939041921	0	0	0.9345673076923077	0.38617104233787547	MYBPC3
hexose metabolic process (GO:0019318)	1/41	0.6615244206248735	0.9999951939041921	0	0	0.9345673076923077	0.38617104233787547	DCXR
import into cell (GO:0098657)	1/41	0.6615244206248735	0.9999951939041921	0	0	0.9345673076923077	0.38617104233787547	LRRC8E
sensory perception of bitter taste (GO:0050913)	1/41	0.6615244206248735	0.9999951939041921	0	0	0.9345673076923077	0.38617104233787547	TAS2R14
JNK cascade (GO:0007254)	1/41	0.6615244206248735	0.9999951939041921	0	0	0.9345673076923077	0.38617104233787547	ADORA2B
Golgi organization (GO:0007030)	3/130	0.6620670013968623	0.9999951939041921	0	0	0.8824977958836226	0.363931957827327	SPTBN5;GOLGA8T;ATP8B1
cellular response to metal ion (GO:0071248)	3/131	0.6671346097651102	0.9999951939041921	0	0	0.8755580357142857	0.3543938821816332	CPNE5;LGMN;SYT17
calcium ion transmembrane import into cytosol (GO:0097553)	1/42	0.6703597870527453	0.9999951939041921	0	0	0.9117260787992495	0.3646363799545014	TRPV1
regulation of DNA recombination (GO:0000018)	1/42	0.6703597870527453	0.9999951939041921	0	0	0.9117260787992495	0.3646363799545014	H1-2
determination of left/right symmetry (GO:0007368)	1/42	0.6703597870527453	0.9999951939041921	0	0	0.9117260787992495	0.3646363799545014	CCDC39
phosphatidylinositol phosphate biosynthetic process (GO:0046854)	1/42	0.6703597870527453	0.9999951939041921	0	0	0.9117260787992495	0.3646363799545014	TMEM150A
positive regulation of ATPase activity (GO:0032781)	1/42	0.6703597870527453	0.9999951939041921	0	0	0.9117260787992495	0.3646363799545014	MYBPC3
regulation of ubiquitin-dependent protein catabolic process (GO:2000058)	1/42	0.6703597870527453	0.9999951939041921	0	0	0.9117260787992495	0.3646363799545014	LAPTM5
positive regulation of epithelial to mesenchymal transition (GO:0010718)	1/42	0.6703597870527453	0.9999951939041921	0	0	0.9117260787992495	0.3646363799545014	LOXL2
positive regulation of protein tyrosine kinase activity (GO:0061098)	1/42	0.6703597870527453	0.9999951939041921	0	0	0.9117260787992495	0.3646363799545014	GAS6
translesion synthesis (GO:0019985)	1/42	0.6703597870527453	0.9999951939041921	0	0	0.9117260787992495	0.3646363799545014	POLN
sensory perception of mechanical stimulus (GO:0050954)	2/88	0.6719883209955785	0.9999951939041921	0	0	0.8689788053949904	0.34543151725332527	PDZD7;GSDME
cellular component assembly (GO:0022607)	6/261	0.6776902056654912	0.9999951939041921	0	0	0.8783095374071959	0.3417195170879588	LRGUK;TTLL3;DNAJB13;SOX9;BSN;GAS6
regulation of cysteine-type endopeptidase activity involved in apoptotic process (GO:0043281)	2/89	0.6780081179357974	0.9999951939041921	0	0	0.8589462494186433	0.33378309199121375	CARD9;GAS6
regulation of endothelial cell migration (GO:0010594)	2/89	0.6780081179357974	0.9999951939041921	0	0	0.8589462494186433	0.33378309199121375	PROX1;VASH1
anion transport (GO:0006820)	1/43	0.6789649501814042	0.9999951939041921	0	0	0.8899725274725274	0.3445847005693169	LRRC8E
regulation of carbohydrate catabolic process (GO:0043470)	1/43	0.6789649501814042	0.9999951939041921	0	0	0.8899725274725274	0.3445847005693169	SLC2A6
regulation of cytokine production involved in inflammatory response (GO:1900015)	1/43	0.6789649501814042	0.9999951939041921	0	0	0.8899725274725274	0.3445847005693169	CARD9
cellular response to glucose starvation (GO:0042149)	1/43	0.6789649501814042	0.9999951939041921	0	0	0.8899725274725274	0.3445847005693169	XBP1
cellular response to retinoic acid (GO:0071300)	1/43	0.6789649501814042	0.9999951939041921	0	0	0.8899725274725274	0.3445847005693169	SOX9
development of primary male sexual characteristics (GO:0046546)	1/43	0.6789649501814042	0.9999951939041921	0	0	0.8899725274725274	0.3445847005693169	SOX9
DNA synthesis involved in DNA repair (GO:0000731)	1/43	0.6789649501814042	0.9999951939041921	0	0	0.8899725274725274	0.3445847005693169	POLN
regulation of purine nucleotide metabolic process (GO:1900542)	1/43	0.6789649501814042	0.9999951939041921	0	0	0.8899725274725274	0.3445847005693169	SLC2A6
heart looping (GO:0001947)	1/43	0.6789649501814042	0.9999951939041921	0	0	0.8899725274725274	0.3445847005693169	CCDC39
signal release from synapse (GO:0099643)	1/43	0.6789649501814042	0.9999951939041921	0	0	0.8899725274725274	0.3445847005693169	UNC13A
positive regulation of neuron differentiation (GO:0045666)	1/43	0.6789649501814042	0.9999951939041921	0	0	0.8899725274725274	0.3445847005693169	PROX1
positive regulation of peptide hormone secretion (GO:0090277)	1/43	0.6789649501814042	0.9999951939041921	0	0	0.8899725274725274	0.3445847005693169	NNAT
male gonad development (GO:0008584)	1/43	0.6789649501814042	0.9999951939041921	0	0	0.8899725274725274	0.3445847005693169	SOX9
tRNA aminoacylation for protein translation (GO:0006418)	1/43	0.6789649501814042	0.9999951939041921	0	0	0.8899725274725274	0.3445847005693169	TARS3
myofibril assembly (GO:0030239)	1/43	0.6789649501814042	0.9999951939041921	0	0	0.8899725274725274	0.3445847005693169	TMOD2
cellular amino acid catabolic process (GO:0009063)	2/90	0.6839376264746333	0.9999951939041921	0	0	0.8491417060781222	0.3225792156121903	IL4I1;ABAT
regulation of mRNA splicing, via spliceosome (GO:0048024)	2/90	0.6839376264746333	0.9999951939041921	0	0	0.8491417060781222	0.3225792156121903	RBFOX1;CELF6
regulation of endothelial cell apoptotic process (GO:2000351)	1/44	0.6873458967395165	0.9999951939041921	0	0	0.8692307692307693	0.3258899353716869	GAS6
neurotransmitter secretion (GO:0007269)	1/44	0.6873458967395165	0.9999951939041921	0	0	0.8692307692307693	0.3258899353716869	UNC13A
detection of chemical stimulus involved in sensory perception of taste (GO:0050912)	1/44	0.6873458967395165	0.9999951939041921	0	0	0.8692307692307693	0.3258899353716869	TAS2R14
response to amyloid-beta (GO:1904645)	1/44	0.6873458967395165	0.9999951939041921	0	0	0.8692307692307693	0.3258899353716869	LGMN
homotypic cell-cell adhesion (GO:0034109)	1/44	0.6873458967395165	0.9999951939041921	0	0	0.8692307692307693	0.3258899353716869	FN1
sensory perception of sound (GO:0007605)	2/91	0.6897774554839273	0.9999951939041921	0	0	0.8395574895542421	0.3118001175264675	PDZD7;GSDME
amino acid transmembrane transport (GO:0003333)	1/45	0.6955084578525796	0.9999951939041921	0	0	0.8494318181818182	0.30843897714183577	LRRC8E
chromosome condensation (GO:0030261)	1/45	0.6955084578525796	0.9999951939041921	0	0	0.8494318181818182	0.30843897714183577	H1-2
regulation of pri-miRNA transcription by RNA polymerase II (GO:1902893)	1/45	0.6955084578525796	0.9999951939041921	0	0	0.8494318181818182	0.30843897714183577	SOX9
positive regulation of chemotaxis (GO:0050921)	1/45	0.6955084578525796	0.9999951939041921	0	0	0.8494318181818182	0.30843897714183577	LGMN
positive regulation of Notch signaling pathway (GO:0045747)	1/45	0.6955084578525796	0.9999951939041921	0	0	0.8494318181818182	0.30843897714183577	AAK1
regulation of endothelial cell proliferation (GO:0001936)	2/92	0.6955282436339223	0.9999951939041921	0	0	0.8301862556197817	0.30142706362101623	PROX1;VASH1
regulation of epithelial cell proliferation (GO:0050678)	2/93	0.7011906569200015	0.9999951939041921	0	0	0.8210209828706938	0.29144229321448895	SOX9;SGPP2
negative regulation of cytokine production (GO:0001818)	4/182	0.7015247165470694	0.9999951939041921	0	0	0.838936822202421	0.29740238719360845	FN1;LAPTM5;GAS6;CD34
alpha-amino acid metabolic process (GO:1901605)	1/46	0.7034583135363474	0.9999951939041921	0	0	0.8305128205128205	0.29213011069862854	GPT
regulation of B cell proliferation (GO:0030888)	1/46	0.7034583135363474	0.9999951939041921	0	0	0.8305128205128205	0.29213011069862854	GPR183
establishment of protein localization to extracellular region (GO:0035592)	1/46	0.7034583135363474	0.9999951939041921	0	0	0.8305128205128205	0.29213011069862854	CTAGE9
positive regulation of nucleocytoplasmic transport (GO:0046824)	1/46	0.7034583135363474	0.9999951939041921	0	0	0.8305128205128205	0.29213011069862854	GAS6
spliceosomal complex assembly (GO:0000245)	1/46	0.7034583135363474	0.9999951939041921	0	0	0.8305128205128205	0.29213011069862854	CELF6
postreplication repair (GO:0006301)	1/46	0.7034583135363474	0.9999951939041921	0	0	0.8305128205128205	0.29213011069862854	POLN
vesicle organization (GO:0016050)	1/46	0.7034583135363474	0.9999951939041921	0	0	0.8305128205128205	0.29213011069862854	CD34
negative regulation of cell death (GO:0060548)	2/94	0.7067653873435222	0.9999951939041921	0	0	0.8120549551813688	0.2818289592176697	PM20D1;CD34
positive regulation of epithelial cell migration (GO:0010634)	2/94	0.7067653873435222	0.9999951939041921	0	0	0.8120549551813688	0.2818289592176697	SOX9;PROX1
determination of heart left/right asymmetry (GO:0061371)	1/47	0.7112009961321959	0.9999951939041921	0	0	0.8124163879598663	0.276871662745416	CCDC39
embryonic heart tube morphogenesis (GO:0003143)	1/47	0.7112009961321959	0.9999951939041921	0	0	0.8124163879598663	0.276871662745416	CCDC39
positive regulation of neuron death (GO:1901216)	1/47	0.7112009961321959	0.9999951939041921	0	0	0.8124163879598663	0.276871662745416	EFNB2
cilium organization (GO:0044782)	5/228	0.711755726232108	0.9999951939041921	0	0	0.8367226335731915	0.2845028545633973	EHD3;TTLL3;CFAP70;CCDC96;CFAP44
cilium assembly (GO:0060271)	7/314	0.7134377778000575	0.9999951939041921	0	0	0.8504797272462262	0.2871730296716088	CCDC39;EHD3;LRGUK;TTLL3;CFAP70;CCDC96;CFAP44
positive regulation of cellular catabolic process (GO:0031331)	3/141	0.7147631256857091	0.9999951939041921	0	0	0.8116921269095182	0.272569531105949	PFKFB2;LAPTM5;PLIN5
purine ribonucleotide biosynthetic process (GO:0009152)	1/48	0.718741894426443	0.9999951939041921	0	0	0.7950900163666121	0.2625808347537538	SLC26A1
regulation of interleukin-10 production (GO:0032653)	1/48	0.718741894426443	0.9999951939041921	0	0	0.7950900163666121	0.2625808347537538	CD34
regulation of protein metabolic process (GO:0051246)	1/48	0.718741894426443	0.9999951939041921	0	0	0.7950900163666121	0.2625808347537538	ABCA7
Golgi to plasma membrane transport (GO:0006893)	1/48	0.718741894426443	0.9999951939041921	0	0	0.7950900163666121	0.2625808347537538	STXBP6
substrate adhesion-dependent cell spreading (GO:0034446)	1/48	0.718741894426443	0.9999951939041921	0	0	0.7950900163666121	0.2625808347537538	FN1
chromatin organization (GO:0006325)	3/142	0.7192236535913215	0.9999951939041921	0	0	0.8058109496958418	0.265581515786602	KDM5B;SOX9;LOXL2
protein maturation (GO:0051604)	2/97	0.7229707488726969	0.9999951939041921	0	0	0.7862894229794138	0.2550616861990253	CPM;NNAT
negative regulation of DNA-binding transcription factor activity (GO:0043433)	3/143	0.7236298871712564	0.9999951939041921	0	0	0.8000137892995036	0.25878463879360747	AIM2;PROX1;GAS6
monocarboxylic acid metabolic process (GO:0032787)	3/143	0.7236298871712564	0.9999951939041921	0	0	0.8000137892995036	0.25878463879360747	CYP1A2;CYP1A1;ABAT
adherens junction organization (GO:0034332)	1/49	0.7260862574141561	0.9999951939041921	0	0	0.778485576923077	0.24918269197210285	JAM3
negative regulation of cell projection organization (GO:0031345)	1/49	0.7260862574141561	0.9999951939041921	0	0	0.778485576923077	0.24918269197210285	EFNB2
receptor internalization (GO:0031623)	1/49	0.7260862574141561	0.9999951939041921	0	0	0.778485576923077	0.24918269197210285	DNM3
regulation of cellular localization (GO:0060341)	1/49	0.7260862574141561	0.9999951939041921	0	0	0.778485576923077	0.24918269197210285	REEP6
cellular defense response (GO:0006968)	1/49	0.7260862574141561	0.9999951939041921	0	0	0.778485576923077	0.24918269197210285	ADORA2B
cellular response to mechanical stimulus (GO:0071260)	1/49	0.7260862574141561	0.9999951939041921	0	0	0.778485576923077	0.24918269197210285	SOX9
regulation of interferon-beta production (GO:0032648)	1/49	0.7260862574141561	0.9999951939041921	0	0	0.778485576923077	0.24918269197210285	IRF7
oligosaccharide metabolic process (GO:0009311)	1/49	0.7260862574141561	0.9999951939041921	0	0	0.778485576923077	0.24918269197210285	IDUA
positive regulation of reactive oxygen species metabolic process (GO:2000379)	1/49	0.7260862574141561	0.9999951939041921	0	0	0.778485576923077	0.24918269197210285	DCXR
regulation of generation of precursor metabolites and energy (GO:0043467)	1/50	0.7332391976575385	0.9999951939041921	0	0	0.7625588697017268	0.23660928510834453	SLC2A6
chloride transmembrane transport (GO:1902476)	1/50	0.7332391976575385	0.9999951939041921	0	0	0.7625588697017268	0.23660928510834453	SLC4A8
iron ion transport (GO:0006826)	1/50	0.7332391976575385	0.9999951939041921	0	0	0.7625588697017268	0.23660928510834453	TTYH1
plasma membrane bounded cell projection assembly (GO:0120031)	6/278	0.7344862524903889	0.9999951939041921	0	0	0.8226870359794404	0.253868056615577	DNM3;EHD3;TTLL3;CFAP70;CCDC96;CFAP44
cell-matrix adhesion (GO:0007160)	2/100	0.7384139813878348	0.9999951939041921	0	0	0.7621013723408439	0.23110774511370752	FN1;CD34
organic acid transport (GO:0015849)	2/100	0.7384139813878348	0.9999951939041921	0	0	0.7621013723408439	0.23110774511370752	SLC26A1;ATP8B1
regulation of epithelial cell migration (GO:0010632)	1/51	0.74020569499093	0.9999951939041921	0	0	0.7472692307692308	0.22479888433753495	SOX9
negative regulation of transport (GO:0051051)	1/51	0.74020569499093	0.9999951939041921	0	0	0.7472692307692308	0.22479888433753495	ABCA7
cholesterol transport (GO:0030301)	1/51	0.74020569499093	0.9999951939041921	0	0	0.7472692307692308	0.22479888433753495	ABCA7
regulation of protein modification process (GO:0031399)	1/51	0.74020569499093	0.9999951939041921	0	0	0.7472692307692308	0.22479888433753495	FN1
regulation of smoothened signaling pathway (GO:0008589)	1/51	0.74020569499093	0.9999951939041921	0	0	0.7472692307692308	0.22479888433753495	PTCH2
positive regulation of fat cell differentiation (GO:0045600)	1/51	0.74020569499093	0.9999951939041921	0	0	0.7472692307692308	0.22479888433753495	XBP1
gonad development (GO:0008406)	1/51	0.74020569499093	0.9999951939041921	0	0	0.7472692307692308	0.22479888433753495	SOX9
intrinsic apoptotic signaling pathway in response to DNA damage (GO:0008630)	1/51	0.74020569499093	0.9999951939041921	0	0	0.7472692307692308	0.22479888433753495	CIDEB
cellular response to chemical stress (GO:0062197)	2/101	0.7433961087410376	0.9999951939041921	0	0	0.7543644537864191	0.22368886679433694	DHRS2;LRRC8E
cartilage development (GO:0051216)	1/52	0.7469905999649232	0.9999951939041921	0	0	0.7325791855203619	0.21369531000215286	SOX9
negative regulation of protein-containing complex assembly (GO:0031333)	1/52	0.7469905999649232	0.9999951939041921	0	0	0.7325791855203619	0.21369531000215286	JAM3
regulation of exocytosis (GO:0017157)	1/52	0.7469905999649232	0.9999951939041921	0	0	0.7325791855203619	0.21369531000215286	STXBP6
regulation of intrinsic apoptotic signaling pathway (GO:2001242)	1/52	0.7469905999649232	0.9999951939041921	0	0	0.7325791855203619	0.21369531000215286	GSDME
endocytic recycling (GO:0032456)	1/52	0.7469905999649232	0.9999951939041921	0	0	0.7325791855203619	0.21369531000215286	EHD3
plasma membrane bounded cell projection morphogenesis (GO:0120039)	1/52	0.7469905999649232	0.9999951939041921	0	0	0.7325791855203619	0.21369531000215286	SGK1
glycolipid metabolic process (GO:0006664)	1/52	0.7469905999649232	0.9999951939041921	0	0	0.7325791855203619	0.21369531000215286	GBGT1
response to peptide hormone (GO:0043434)	1/52	0.7469905999649232	0.9999951939041921	0	0	0.7325791855203619	0.21369531000215286	XBP1
protein homotetramerization (GO:0051289)	1/52	0.7469905999649232	0.9999951939041921	0	0	0.7325791855203619	0.21369531000215286	TRPV1
cell junction assembly (GO:0034329)	2/102	0.7482968153856832	0.9999951939041921	0	0	0.7467822736030828	0.21653367809370153	DNM3;FN1
intrinsic apoptotic signaling pathway (GO:0097193)	2/102	0.7482968153856832	0.9999951939041921	0	0	0.7467822736030828	0.21653367809370153	ATP2A3;CIDEB
positive regulation of vasculature development (GO:1904018)	2/102	0.7482968153856832	0.9999951939041921	0	0	0.7467822736030828	0.21653367809370153	XBP1;CD34
positive regulation of hydrolase activity (GO:0051345)	3/149	0.7489404017292635	0.9999951939041921	0	0	0.7668985031998731	0.22170718928311747	MTCL1;RAPGEF1;PLIN5
protein localization to membrane (GO:0072657)	4/195	0.7510920340153253	0.9999951939041921	0	0	0.781309811943654	0.223632030817253	EHD3;TMEM150A;GAS6;PRAM1
axonogenesis (GO:0007409)	5/240	0.7525595233601768	0.9999951939041921	0	0	0.793501566881082	0.22557280446624678	ENAH;EFNB2;SPTBN5;TNR;EPHB4
regulation of cytokine production (GO:0001817)	3/150	0.7529734952218718	0.9999951939041921	0	0	0.7616421085808841	0.21609709820861484	CCDC88B;CARD9;IRF7
cellular response to organic cyclic compound (GO:0071407)	3/150	0.7529734952218718	0.9999951939041921	0	0	0.7616421085808841	0.21609709820861484	CYP1A1;RAPGEF1;TRPV1
chromatin remodeling (GO:0006338)	2/103	0.7531169528760174	0.9999951939041921	0	0	0.7393502356015949	0.209631482245666	KDM5B;SOX9
negative regulation of cysteine-type endopeptidase activity (GO:2000117)	1/53	0.7535986372489463	0.9999951939041921	0	0	0.7184541420118343	0.2032473460526971	GAS6
bicellular tight junction assembly (GO:0070830)	1/53	0.7535986372489463	0.9999951939041921	0	0	0.7184541420118343	0.2032473460526971	CLDN20
cellular macromolecule catabolic process (GO:0044265)	1/53	0.7535986372489463	0.9999951939041921	0	0	0.7184541420118343	0.2032473460526971	DNASE1
IRE1-mediated unfolded protein response (GO:0036498)	1/53	0.7535986372489463	0.9999951939041921	0	0	0.7184541420118343	0.2032473460526971	XBP1
positive regulation of NIK/NF-kappaB signaling (GO:1901224)	1/53	0.7535986372489463	0.9999951939041921	0	0	0.7184541420118343	0.2032473460526971	LAPTM5
cytoplasmic microtubule organization (GO:0031122)	1/54	0.7600344088252877	0.9999951939041921	0	0	0.7048621190130624	0.19340822484859527	CCDC88B
regulation of proteasomal protein catabolic process (GO:0061136)	1/54	0.7600344088252877	0.9999951939041921	0	0	0.7048621190130624	0.19340822484859527	RHBDF1
striated muscle contraction (GO:0006941)	1/54	0.7600344088252877	0.9999951939041921	0	0	0.7048621190130624	0.19340822484859527	MYBPC3
activation of GTPase activity (GO:0090630)	2/105	0.7625189802264677	0.9999951939041921	0	0	0.7249190938511327	0.19654577615229685	TBC1D3L;MTSS2
regulation of JNK cascade (GO:0046328)	2/105	0.7625189802264677	0.9999951939041921	0	0	0.7249190938511327	0.19654577615229685	CARD9;MAPK8IP2
pyruvate metabolic process (GO:0006090)	1/55	0.7663023969831744	0.9999951939041921	0	0	0.6917735042735043	0.1841351735332636	PFKFB2
negative regulation of cysteine-type endopeptidase activity involved in apoptotic process (GO:0043154)	1/55	0.7663023969831744	0.9999951939041921	0	0	0.6917735042735043	0.1841351735332636	GAS6
negative regulation of cytokine-mediated signaling pathway (GO:0001960)	1/55	0.7663023969831744	0.9999951939041921	0	0	0.6917735042735043	0.1841351735332636	GAS6
regulation of blood vessel endothelial cell migration (GO:0043535)	1/55	0.7663023969831744	0.9999951939041921	0	0	0.6917735042735043	0.1841351735332636	VASH1
regulation of cardiac conduction (GO:1903779)	1/55	0.7663023969831744	0.9999951939041921	0	0	0.6917735042735043	0.1841351735332636	ATP2A3
interstrand cross-link repair (GO:0036297)	1/55	0.7663023969831744	0.9999951939041921	0	0	0.6917735042735043	0.1841351735332636	POLN
protein processing (GO:0016485)	2/106	0.7671026234064195	0.9999951939041921	0	0	0.7179116644434563	0.19034328525083175	CPM;LGMN
regulation of cell cycle process (GO:0010564)	2/106	0.7671026234064195	0.9999951939041921	0	0	0.7179116644434563	0.19034328525083175	SOX9;AICDA
peptidyl-lysine modification (GO:0018205)	2/106	0.7671026234064195	0.9999951939041921	0	0	0.7179116644434563	0.19034328525083175	NNAT;LOXL2
regulation of phosphatidylinositol 3-kinase signaling (GO:0014066)	2/106	0.7671026234064195	0.9999951939041921	0	0	0.7179116644434563	0.19034328525083175	FN1;SOX9
positive regulation of protein serine/threonine kinase activity (GO:0071902)	2/106	0.7671026234064195	0.9999951939041921	0	0	0.7179116644434563	0.19034328525083175	NEK10;PROX1
positive regulation of interleukin-1 beta production (GO:0032731)	1/56	0.7724069676250702	0.9999951939041921	0	0	0.6791608391608391	0.17538901324403935	AIM2
Rho protein signal transduction (GO:0007266)	1/56	0.7724069676250702	0.9999951939041921	0	0	0.6791608391608391	0.17538901324403935	EPS8L1
tight junction assembly (GO:0120192)	1/56	0.7724069676250702	0.9999951939041921	0	0	0.6791608391608391	0.17538901324403935	CLDN20
positive regulation of cytokine production (GO:0001819)	7/335	0.7730420240625012	0.9999951939041921	0	0	0.7951563538008921	0.20469063313576538	CCDC88B;XBP1;CARD9;LAPTM5;IRF7;LTB;CD34
regulation of angiogenesis (GO:0045765)	4/203	0.7783127247869776	0.9999951939041921	0	0	0.7495893393466365	0.1878672341691365	XBP1;CEMIP2;VASH1;CD34
negative regulation of DNA recombination (GO:0045910)	1/57	0.7783523735717464	0.9999951939041921	0	0	0.6669986263736264	0.16713380445621182	H1-2
renal system development (GO:0072001)	1/57	0.7783523735717464	0.9999951939041921	0	0	0.6669986263736264	0.16713380445621182	PROX1
positive regulation of gene expression, epigenetic (GO:0045815)	1/57	0.7783523735717464	0.9999951939041921	0	0	0.6669986263736264	0.16713380445621182	H1-2
monocarboxylic acid transport (GO:0015718)	1/57	0.7783523735717464	0.9999951939041921	0	0	0.6669986263736264	0.16713380445621182	ATP8B1
organelle assembly (GO:0070925)	9/425	0.7806659766270785	0.9999951939041921	0	0	0.8055091271033654	0.19945042935659235	EHD3;GOLGA8T;BIN2;TTLL3;CFAP70;TMOD2;CCDC96;CD34;CFAP44
negative regulation of hydrolase activity (GO:0051346)	1/58	0.7841427567523025	0.9999951939041921	0	0	0.6552631578947369	0.15933653339695014	PLIN5
negative regulation of neuron projection development (GO:0010977)	1/58	0.7841427567523025	0.9999951939041921	0	0	0.6552631578947369	0.15933653339695014	EFNB2
chordate embryonic development (GO:0043009)	1/58	0.7841427567523025	0.9999951939041921	0	0	0.6552631578947369	0.15933653339695014	PROX1
regulation of neurotransmitter receptor activity (GO:0099601)	1/58	0.7841427567523025	0.9999951939041921	0	0	0.6552631578947369	0.15933653339695014	MAPK8IP2
protein polymerization (GO:0051258)	1/59	0.7897821518065158	0.9999951939041921	0	0	0.6439323607427055	0.151966832180726	PSTPIP2
positive regulation of apoptotic signaling pathway (GO:2001235)	1/59	0.7897821518065158	0.9999951939041921	0	0	0.6439323607427055	0.151966832180726	GSDME
regulation of secretion by cell (GO:1903530)	1/59	0.7897821518065158	0.9999951939041921	0	0	0.6439323607427055	0.151966832180726	RHBDF1
apical junction assembly (GO:0043297)	1/60	0.7952744884578855	0.9999951939041921	0	0	0.6329856584093873	0.14499673058124396	CLDN20
cellular protein catabolic process (GO:0044257)	1/60	0.7952744884578855	0.9999951939041921	0	0	0.6329856584093873	0.14499673058124396	LGMN
Notch signaling pathway (GO:0007219)	1/60	0.7952744884578855	0.9999951939041921	0	0	0.6329856584093873	0.14499673058124396	FCER2
positive regulation of multicellular organismal process (GO:0051240)	7/345	0.7980177354687416	0.9999951939041921	0	0	0.771228098450487	0.17400792084435418	CCDC88B;XBP1;CARD9;ABCA7;SOX9;GAS6;LOXL2
B cell differentiation (GO:0030183)	1/61	0.8006235942916452	0.9999951939041921	0	0	0.6224038461538461	0.1384004342163663	AICDA
regulation of DNA-templated transcription, initiation (GO:2000142)	1/61	0.8006235942916452	0.9999951939041921	0	0	0.6224038461538461	0.1384004342163663	SOX9
regulation of endocytosis (GO:0030100)	1/61	0.8006235942916452	0.9999951939041921	0	0	0.6224038461538461	0.1384004342163663	ABCA7
negative regulation of response to stimulus (GO:0048585)	1/61	0.8006235942916452	0.9999951939041921	0	0	0.6224038461538461	0.1384004342163663	CD34
O-glycan processing (GO:0016266)	1/61	0.8006235942916452	0.9999951939041921	0	0	0.6224038461538461	0.1384004342163663	GALNT6
pattern recognition receptor signaling pathway (GO:0002221)	1/61	0.8006235942916452	0.9999951939041921	0	0	0.6224038461538461	0.1384004342163663	LGMN
positive regulation of kinase activity (GO:0033674)	2/114	0.8010732660780443	0.9999951939041921	0	0	0.6663570052298377	0.14779989476159802	GAS6;EPHB4
cellular amide metabolic process (GO:0043603)	2/115	0.804995933755149	0.9999951939041921	0	0	0.6604259382406602	0.14325830854981508	PM20D1;CPM
glucose metabolic process (GO:0006006)	1/62	0.805833197653892	0.9999951939041921	0	0	0.6121689785624211	0.1321541261610318	DCXR
positive regulation of interleukin-1 production (GO:0032732)	1/62	0.805833197653892	0.9999951939041921	0	0	0.6121689785624211	0.1321541261610318	AIM2
response to retinoic acid (GO:0032526)	1/62	0.805833197653892	0.9999951939041921	0	0	0.6121689785624211	0.1321541261610318	SOX9
stress-activated MAPK cascade (GO:0051403)	1/62	0.805833197653892	0.9999951939041921	0	0	0.6121689785624211	0.1321541261610318	ADORA2B
cytosolic transport (GO:0016482)	2/116	0.8088497305397809	0.9999951939041921	0	0	0.6545989250583105	0.13886800786593972	EHD3;LAPTM5
positive regulation of angiogenesis (GO:0045766)	2/116	0.8088497305397809	0.9999951939041921	0	0	0.6545989250583105	0.13886800786593972	XBP1;CD34
ion transport (GO:0006811)	2/116	0.8088497305397809	0.9999951939041921	0	0	0.6545989250583105	0.13886800786593972	SLC15A2;SLC26A1
sphingolipid metabolic process (GO:0006665)	2/116	0.8088497305397809	0.9999951939041921	0	0	0.6545989250583105	0.13886800786593972	SPNS2;SGPP2
tumor necrosis factor-mediated signaling pathway (GO:0033209)	2/116	0.8088497305397809	0.9999951939041921	0	0	0.6545989250583105	0.13886800786593972	AIM2;LTB
organonitrogen compound catabolic process (GO:1901565)	1/63	0.8109069297920297	0.9999951939041921	0	0	0.6022642679900745	0.12623578983828188	IL4I1
positive regulation of Ras protein signal transduction (GO:0046579)	1/63	0.8109069297920297	0.9999951939041921	0	0	0.6022642679900745	0.12623578983828188	RAPGEF1
positive regulation of viral process (GO:0048524)	1/63	0.8109069297920297	0.9999951939041921	0	0	0.6022642679900745	0.12623578983828188	FKBP6
monocarboxylic acid biosynthetic process (GO:0072330)	1/63	0.8109069297920297	0.9999951939041921	0	0	0.6022642679900745	0.12623578983828188	XBP1
supramolecular fiber organization (GO:0097435)	7/351	0.8119725731582061	0.9999951939041921	0	0	0.7575389105058365	0.15778680720873764	CCDC88B;NCKAP5L;TMOD2;COL10A1;TLL2;ERMN;LOXL2
protein secretion (GO:0009306)	1/64	0.8158483276336503	0.9999951939041921	0	0	0.5926739926739927	0.12062504964297442	CTAGE9
negative regulation of intrinsic apoptotic signaling pathway (GO:2001243)	1/64	0.8158483276336503	0.9999951939041921	0	0	0.5926739926739927	0.12062504964297442	XBP1
diterpenoid metabolic process (GO:0016101)	1/64	0.8158483276336503	0.9999951939041921	0	0	0.5926739926739927	0.12062504964297442	RDH5
regulation of transcription initiation from RNA polymerase II promoter (GO:0060260)	1/64	0.8158483276336503	0.9999951939041921	0	0	0.5926739926739927	0.12062504964297442	SOX9
cellular protein-containing complex assembly (GO:0034622)	3/168	0.8169892148253038	0.9999951939041921	0	0	0.6779220779220779	0.13702797279507625	CCDC39;STXBP6;MAPK8IP2
cellular response to type I interferon (GO:0071357)	1/65	0.8206608365393196	0.9999951939041921	0	0	0.5833834134615384	0.11530302772749902	IRF7
inorganic anion transmembrane transport (GO:0098661)	1/65	0.8206608365393196	0.9999951939041921	0	0	0.5833834134615384	0.11530302772749902	SLC4A8
type I interferon signaling pathway (GO:0060337)	1/65	0.8206608365393196	0.9999951939041921	0	0	0.5833834134615384	0.11530302772749902	IRF7
cell-cell junction assembly (GO:0007043)	1/66	0.8253478117319838	0.9999951939041921	0	0	0.5743786982248521	0.11025221600120538	JAM3
cellular component disassembly (GO:0022411)	1/66	0.8253478117319838	0.9999951939041921	0	0	0.5743786982248521	0.11025221600120538	TLL2
cellular response to nutrient levels (GO:0031669)	1/66	0.8253478117319838	0.9999951939041921	0	0	0.5743786982248521	0.11025221600120538	XBP1
regulation of protein localization (GO:0032880)	1/66	0.8253478117319838	0.9999951939041921	0	0	0.5743786982248521	0.11025221600120538	AAK1
extracellular matrix disassembly (GO:0022617)	1/66	0.8253478117319838	0.9999951939041921	0	0	0.5743786982248521	0.11025221600120538	TLL2
positive regulation of T cell proliferation (GO:0042102)	1/66	0.8253478117319838	0.9999951939041921	0	0	0.5743786982248521	0.11025221600120538	CCDC88B
anion transmembrane transport (GO:0098656)	1/67	0.8299125219200731	0.9999951939041921	0	0	0.5656468531468531	0.10545635920085175	LRRC8E
regulation of epidermal growth factor receptor signaling pathway (GO:0042058)	1/67	0.8299125219200731	0.9999951939041921	0	0	0.5656468531468531	0.10545635920085175	RHBDF1
potassium ion transport (GO:0006813)	2/122	0.830577519502568	0.9999951939041921	0	0	0.6216763005780347	0.11540426678848999	KCNH3;KCNC3
interferon-gamma-mediated signaling pathway (GO:0060333)	1/68	0.8343581503308468	0.9999951939041921	0	0	0.5571756601607348	0.1009003510435797	IRF7
cation transport (GO:0006812)	3/174	0.8349488776950242	0.9999951939041921	0	0	0.6539321276163381	0.11795940318616162	SLC34A3;KCNH3;SGK1
defense response to symbiont (GO:0140546)	2/124	0.837310543992285	0.9999951939041921	0	0	0.6114217126251619	0.10856419643048468	IRF7;AICDA
fatty acid metabolic process (GO:0006631)	2/124	0.837310543992285	0.9999951939041921	0	0	0.6114217126251619	0.10856419643048468	XBP1;CYP1A1
regulation of tumor necrosis factor production (GO:0032680)	2/124	0.837310543992285	0.9999951939041921	0	0	0.6114217126251619	0.10856419643048468	GAS6;CD34
negative regulation of cellular catabolic process (GO:0031330)	1/69	0.8386877977270719	0.9999951939041921	0	0	0.5489536199095023	0.09657013898204131	PLIN5
cell chemotaxis (GO:0060326)	1/69	0.8386877977270719	0.9999951939041921	0	0	0.5489536199095023	0.09657013898204131	BIN2
cellular response to decreased oxygen levels (GO:0036294)	1/69	0.8386877977270719	0.9999951939041921	0	0	0.5489536199095023	0.09657013898204131	AK4
positive regulation of MAP kinase activity (GO:0043406)	1/69	0.8386877977270719	0.9999951939041921	0	0	0.5489536199095023	0.09657013898204131	NEK10
synapse assembly (GO:0007416)	1/69	0.8386877977270719	0.9999951939041921	0	0	0.5489536199095023	0.09657013898204131	DNM3
regulation of phosphorylation (GO:0042325)	2/125	0.840585572646981	0.9999951939041921	0	0	0.6064194745993703	0.10530869544891465	FN1;SLC2A6
negative regulation of viral process (GO:0048525)	1/70	0.8429044842867965	0.9999951939041921	0	0	0.5409698996655519	0.09245263867411688	PROX1
COPII-coated vesicle budding (GO:0090114)	1/70	0.8429044842867965	0.9999951939041921	0	0	0.5409698996655519	0.09245263867411688	SEC31B
regulation of plasma membrane bounded cell projection assembly (GO:0120032)	1/70	0.8429044842867965	0.9999951939041921	0	0	0.5409698996655519	0.09245263867411688	ATP8B1
positive regulation of cell-substrate adhesion (GO:0010811)	1/70	0.8429044842867965	0.9999951939041921	0	0	0.5409698996655519	0.09245263867411688	FN1
kidney development (GO:0001822)	1/70	0.8429044842867965	0.9999951939041921	0	0	0.5409698996655519	0.09245263867411688	PROX1
synapse organization (GO:0050808)	2/126	0.8438008014183525	0.9999951939041921	0	0	0.6014979178320592	0.10215770232299777	DNM3;UNC13A
negative regulation of neuron apoptotic process (GO:0043524)	1/71	0.8470111516379492	0.9999951939041921	0	0	0.5332142857142858	0.08853565629744528	LGMN
cellular response to BMP stimulus (GO:0071773)	1/71	0.8470111516379492	0.9999951939041921	0	0	0.5332142857142858	0.08853565629744528	SOX9
cholesterol homeostasis (GO:0042632)	1/71	0.8470111516379492	0.9999951939041921	0	0	0.5332142857142858	0.08853565629744528	XBP1
positive regulation of cellular protein localization (GO:1903829)	1/71	0.8470111516379492	0.9999951939041921	0	0	0.5332142857142858	0.08853565629744528	ABCA7
regulation of TOR signaling (GO:0032006)	1/71	0.8470111516379492	0.9999951939041921	0	0	0.5332142857142858	0.08853565629744528	GAS6
sterol homeostasis (GO:0055092)	1/72	0.8510106648938877	0.9999951939041921	0	0	0.5256771397616468	0.08480781798237538	XBP1
positive regulation of protein secretion (GO:0050714)	1/72	0.8510106648938877	0.9999951939041921	0	0	0.5256771397616468	0.08480781798237538	NNAT
positive regulation of macromolecule biosynthetic process (GO:0010557)	2/129	0.853096517254865	0.9999951939041921	0	0	0.5871982765160135	0.0932955815684126	FCER2;XBP1
muscle contraction (GO:0006936)	2/129	0.853096517254865	0.9999951939041921	0	0	0.5871982765160135	0.0932955815684126	MYBPC3;TMOD2
negative regulation of cell adhesion (GO:0007162)	1/73	0.8549058148649175	0.9999951939041921	0	0	0.518349358974359	0.08125850551919256	JAM3
neurotransmitter transport (GO:0006836)	1/73	0.8549058148649175	0.9999951939041921	0	0	0.518349358974359	0.08125850551919256	UNC13A
regulation of Rho protein signal transduction (GO:0035023)	1/73	0.8549058148649175	0.9999951939041921	0	0	0.518349358974359	0.08125850551919256	EPS8L1
positive regulation of JNK cascade (GO:0046330)	1/73	0.8549058148649175	0.9999951939041921	0	0	0.518349358974359	0.08125850551919256	CARD9
positive regulation of synaptic transmission (GO:0050806)	1/73	0.8549058148649175	0.9999951939041921	0	0	0.518349358974359	0.08125850551919256	LGMN
protein glycosylation (GO:0006486)	2/130	0.8560813466397944	0.9999951939041921	0	0	0.5825806840077071	0.09052714038445771	GALNT6;B3GNT9
proteolysis involved in cellular protein catabolic process (GO:0051603)	1/74	0.8586993195419323	0.9999951939041921	0	0	0.5112223393045311	0.07787779823832137	LGMN
regulation of cytokine-mediated signaling pathway (GO:0001959)	1/74	0.8586993195419323	0.9999951939041921	0	0	0.5112223393045311	0.07787779823832137	GAS6
negative regulation of protein binding (GO:0032091)	1/74	0.8586993195419323	0.9999951939041921	0	0	0.5112223393045311	0.07787779823832137	ATP2A3
nucleic acid phosphodiester bond hydrolysis (GO:0090305)	1/75	0.8623938265968953	0.9999951939041921	0	0	0.5042879417879418	0.07465641940933522	DNASE1
fibroblast growth factor receptor signaling pathway (GO:0008543)	1/75	0.8623938265968953	0.9999951939041921	0	0	0.5042879417879418	0.07465641940933522	FGFRL1
positive regulation of immune response (GO:0050778)	1/75	0.8623938265968953	0.9999951939041921	0	0	0.5042879417879418	0.07465641940933522	XBP1
endoplasmic reticulum to Golgi vesicle-mediated transport (GO:0006888)	3/185	0.8639527294922186	0.9999951939041921	0	0	0.6140587212015783	0.08979824209258624	SPTBN5;CTAGE9;GAS6
defense response to virus (GO:0051607)	2/133	0.8647066728934371	0.9999951939041921	0	0	0.569150892056068	0.08273458302165766	IRF7;AICDA
cell morphogenesis involved in neuron differentiation (GO:0048667)	1/76	0.8659919144755566	0.9999951939041921	0	0	0.49753846153846154	0.07158568811544436	MAPK8IP2
regulation of epithelial to mesenchymal transition (GO:0010717)	1/76	0.8659919144755566	0.9999951939041921	0	0	0.49753846153846154	0.07158568811544436	LOXL2
cellular response to hormone stimulus (GO:0032870)	1/76	0.8659919144755566	0.9999951939041921	0	0	0.49753846153846154	0.07158568811544436	XBP1
RNA transport (GO:0050658)	1/76	0.8659919144755566	0.9999951939041921	0	0	0.49753846153846154	0.07158568811544436	RBFOX1
purine ribonucleotide metabolic process (GO:0009150)	1/77	0.8694960949982767	0.9999951939041921	0	0	0.4909665991902834	0.06865747439956467	AK4
phosphatidylcholine metabolic process (GO:0046470)	1/77	0.8694960949982767	0.9999951939041921	0	0	0.4909665991902834	0.06865747439956467	PHOSPHO1
positive regulation of endothelial cell proliferation (GO:0001938)	1/77	0.8694960949982767	0.9999951939041921	0	0	0.4909665991902834	0.06865747439956467	PROX1
import into nucleus (GO:0051170)	1/77	0.8694960949982767	0.9999951939041921	0	0	0.4909665991902834	0.06865747439956467	BACH2
inorganic cation import across plasma membrane (GO:0098659)	1/77	0.8694960949982767	0.9999951939041921	0	0	0.4909665991902834	0.06865747439956467	TRPV1
positive regulation of protein modification by small protein conjugation or removal (GO:1903322)	1/77	0.8694960949982767	0.9999951939041921	0	0	0.4909665991902834	0.06865747439956467	LAPTM5
positive regulation of type I interferon production (GO:0032481)	1/77	0.8694960949982767	0.9999951939041921	0	0	0.4909665991902834	0.06865747439956467	IRF7
positive regulation of cell population proliferation (GO:0008284)	9/474	0.8727715741138735	0.9999951939041921	0	0	0.7187752016129032	0.09781194550146152	EFNB2;XBP1;GAREM1;CLEC11A;FN1;SOX9;PROX1;GAS6;LGMN
negative regulation of inflammatory response to antigenic stimulus (GO:0002862)	2/136	0.8728559979948052	0.9999951939041921	0	0	0.5563224340724126	0.07565133234597313	GPR45;ADORA2B
organic substance transport (GO:0071702)	2/136	0.8728559979948052	0.9999951939041921	0	0	0.5563224340724126	0.07565133234597313	SPNS2;ABCA7
negative regulation of apoptotic signaling pathway (GO:2001234)	1/78	0.87290881442966	0.9999951939041921	0	0	0.48456543456543455	0.06586415907007254	MAPK8IP2
protein modification process (GO:0036211)	1/78	0.87290881442966	0.9999951939041921	0	0	0.48456543456543455	0.06586415907007254	LOXL2
negative regulation of blood vessel morphogenesis (GO:2000181)	1/78	0.87290881442966	0.9999951939041921	0	0	0.48456543456543455	0.06586415907007254	VASH1
regulation of inflammatory response to antigenic stimulus (GO:0002861)	2/137	0.8754705364611011	0.9999951939041921	0	0	0.5521729822307857	0.0734355727877131	GPR45;ADORA2B
recombinational repair (GO:0000725)	1/79	0.8762324554017296	0.9999951939041921	0	0	0.4783284023668639	0.06319859639892678	POLN
regulation of cellular response to heat (GO:1900034)	1/79	0.8762324554017296	0.9999951939041921	0	0	0.4783284023668639	0.06319859639892678	CD34
negative regulation of NF-kappaB transcription factor activity (GO:0032088)	1/79	0.8762324554017296	0.9999951939041921	0	0	0.4783284023668639	0.06319859639892678	AIM2
regulation of ion transport (GO:0043269)	1/79	0.8762324554017296	0.9999951939041921	0	0	0.4783284023668639	0.06319859639892678	SYT17
positive regulation of ubiquitin-dependent protein catabolic process (GO:2000060)	1/79	0.8762324554017296	0.9999951939041921	0	0	0.4783284023668639	0.06319859639892678	LAPTM5
negative regulation of cellular component organization (GO:0051129)	1/80	0.8794693388070745	0.9999951939041921	0	0	0.47224926971762415	0.06065407992227712	ABCA7
regulation of fat cell differentiation (GO:0045598)	1/80	0.8794693388070745	0.9999951939041921	0	0	0.47224926971762415	0.06065407992227712	XBP1
regulation of NIK/NF-kappaB signaling (GO:1901222)	1/80	0.8794693388070745	0.9999951939041921	0	0	0.47224926971762415	0.06065407992227712	LAPTM5
regulation of organelle organization (GO:0033043)	1/80	0.8794693388070745	0.9999951939041921	0	0	0.47224926971762415	0.06065407992227712	EHD3
lipid biosynthetic process (GO:0008610)	1/80	0.8794693388070745	0.9999951939041921	0	0	0.47224926971762415	0.06065407992227712	XBP1
potassium ion transmembrane transport (GO:0071805)	2/139	0.8805516369505418	0.9999951939041921	0	0	0.5440558063654135	0.06920754795108303	KCNH3;KCNC3
neuron projection morphogenesis (GO:0048812)	2/140	0.8830197973675441	0.9999951939041921	0	0	0.5400854486051772	0.06719076581040252	MAPK8IP2;SGK1
enzyme linked receptor protein signaling pathway (GO:0007167)	2/140	0.8830197973675441	0.9999951939041921	0	0	0.5400854486051772	0.06719076581040252	RAPGEF1;EPHB4
negative regulation of macromolecule metabolic process (GO:0010605)	3/194	0.8842541551952928	0.9999951939041921	0	0	0.5848511188825325	0.0719429758185888	CD34;AICDA;LGMN
cellular response to tumor necrosis factor (GO:0071356)	3/194	0.8842541551952928	0.9999951939041921	0	0	0.5848511188825325	0.0719429758185888	AIM2;LTB;GSDME
regulation of programmed cell death (GO:0043067)	3/194	0.8842541551952928	0.9999951939041921	0	0	0.5848511188825325	0.0719429758185888	CIDEB;SOX9;SGK1
regulation of cyclin-dependent protein serine/threonine kinase activity (GO:0000079)	1/82	0.885691815306199	0.9999951939041921	0	0	0.46054131054131053	0.05590337212948917	PROX1
positive regulation of cytoskeleton organization (GO:0051495)	1/82	0.885691815306199	0.9999951939041921	0	0	0.46054131054131053	0.05590337212948917	PROX1
positive regulation of protein ubiquitination (GO:0031398)	1/82	0.885691815306199	0.9999951939041921	0	0	0.46054131054131053	0.05590337212948917	LAPTM5
Ras protein signal transduction (GO:0007265)	2/142	0.8878152730871182	0.9999951939041921	0	0	0.5323148912744289	0.06334099179777894	RAPGEF1;EPS8L1
regulation of interleukin-1 beta production (GO:0032651)	1/83	0.8886817545070794	0.9999951939041921	0	0	0.4549015009380863	0.05368569601672943	AIM2
regulation of Notch signaling pathway (GO:0008593)	1/83	0.8886817545070794	0.9999951939041921	0	0	0.4549015009380863	0.05368569601672943	AAK1
regulation of osteoblast differentiation (GO:0045667)	1/83	0.8886817545070794	0.9999951939041921	0	0	0.4549015009380863	0.05368569601672943	SOX9
positive regulation of plasma membrane bounded cell projection assembly (GO:0120034)	1/83	0.8886817545070794	0.9999951939041921	0	0	0.4549015009380863	0.05368569601672943	EPS8L1
protein-DNA complex assembly (GO:0065004)	2/143	0.8901441370214814	0.9999951939041921	0	0	0.5285122781125733	0.061503966169893114	H2BC5;SOX9
neuron development (GO:0048666)	2/143	0.8901441370214814	0.9999951939041921	0	0	0.5285122781125733	0.061503966169893114	GPRIN3;XBP1
response to insulin (GO:0032868)	1/84	0.8915936310459964	0.9999951939041921	0	0	0.4493975903614458	0.05156604596596209	XBP1
spindle assembly (GO:0051225)	1/84	0.8915936310459964	0.9999951939041921	0	0	0.4493975903614458	0.05156604596596209	GOLGA8T
lymphocyte differentiation (GO:0030098)	1/84	0.8915936310459964	0.9999951939041921	0	0	0.4493975903614458	0.05156604596596209	AICDA
regulation of cell cycle G2/M phase transition (GO:1902749)	1/85	0.8944294791973285	0.9999951939041921	0	0	0.44402472527472525	0.049539491095336806	NEK10
positive regulation of signal transduction (GO:0009967)	4/252	0.8970951774663096	0.9999951939041921	0	0	0.59995632370375	0.06515124672042881	XBP1;AAK1;FGFBP3;GAS6
negative regulation of cellular amide metabolic process (GO:0034249)	1/86	0.8971912802414252	0.9999951939041921	0	0	0.4387782805429864	0.047601386210231265	ABCA7
response to interleukin-1 (GO:0070555)	1/86	0.8971912802414252	0.9999951939041921	0	0	0.4387782805429864	0.047601386210231265	SOX9
positive regulation of phosphorylation (GO:0042327)	4/253	0.8987876386162335	0.9999951939041921	0	0	0.5975157884924611	0.06376000872068738	PFKFB2;SOX9;GAS6;EPHB4
negative regulation of angiogenesis (GO:0016525)	1/87	0.8998809640893061	0.9999951939041921	0	0	0.43365384615384617	0.04574735261945162	VASH1
sodium ion transmembrane transport (GO:0035725)	1/87	0.8998809640893061	0.9999951939041921	0	0	0.43365384615384617	0.04574735261945162	SLC4A8
positive regulation of intracellular protein transport (GO:0090316)	2/148	0.9011299221044999	0.9999951939041921	0	0	0.5102805711721699	0.053123184484368945	MTCL1;GAS6
retrograde transport, endosome to Golgi (GO:0042147)	1/88	0.9025004104283411	0.9999951939041921	0	0	0.4286472148541114	0.04397326062473384	EHD3
positive regulation of neuron projection development (GO:0010976)	1/88	0.9025004104283411	0.9999951939041921	0	0	0.4286472148541114	0.04397326062473384	RAPGEF1
metal ion transport (GO:0030001)	1/88	0.9025004104283411	0.9999951939041921	0	0	0.4286472148541114	0.04397326062473384	ATP2A3
regulation of cation channel activity (GO:2001257)	1/89	0.9050514497877833	0.9999951939041921	0	0	0.4237543706293706	0.042275213350504805	MAPK8IP2
regulation of type I interferon production (GO:0032479)	1/89	0.9050514497877833	0.9999951939041921	0	0	0.4237543706293706	0.042275213350504805	IRF7
SCF-dependent proteasomal ubiquitin-dependent protein catabolic process (GO:0031146)	1/89	0.9050514497877833	0.9999951939041921	0	0	0.4237543706293706	0.042275213350504805	FBXL8
post-Golgi vesicle-mediated transport (GO:0006892)	1/89	0.9050514497877833	0.9999951939041921	0	0	0.4237543706293706	0.042275213350504805	STXBP6
brain development (GO:0007420)	2/150	0.9052306093323492	0.9999951939041921	0	0	0.5033328125813675	0.05011460872073507	NNAT;PROX1
positive regulation of cell differentiation (GO:0045597)	4/258	0.9068874485246364	0.9999951939041921	0	0	0.585601364626327	0.05723487876350244	XBP1;SOX9;CD34;LOXL2
toll-like receptor signaling pathway (GO:0002224)	1/91	0.9099553939448124	0.9999951939041921	0	0	0.4142948717948718	0.039092739116309255	LGMN
positive regulation of supramolecular fiber organization (GO:1902905)	1/91	0.9099553939448124	0.9999951939041921	0	0	0.4142948717948718	0.039092739116309255	PROX1
dephosphorylation (GO:0016311)	2/153	0.9110847671806355	0.9999951939041921	0	0	0.4932562620423892	0.04593169636578206	DUSP28;SGPP2
cellular response to fibroblast growth factor stimulus (GO:0044344)	1/92	0.91231172696828	0.9999951939041921	0	0	0.40972104818258664	0.03760155158761109	FGFRL1
regulation of lipid metabolic process (GO:0019216)	1/92	0.91231172696828	0.9999951939041921	0	0	0.40972104818258664	0.03760155158761109	ABCA7
regulation of heart contraction (GO:0008016)	1/93	0.9146065118325247	0.9999951939041921	0	0	0.40524665551839467	0.036172862709277	ATP2A3
positive regulation of peptidyl-serine phosphorylation (GO:0033138)	1/93	0.9146065118325247	0.9999951939041921	0	0	0.40524665551839467	0.036172862709277	GAS6
visual perception (GO:0007601)	1/93	0.9146065118325247	0.9999951939041921	0	0	0.40524665551839467	0.036172862709277	REEP6
positive regulation of NF-kappaB transcription factor activity (GO:0051092)	2/155	0.9147975852868092	0.9999951939041921	0	0	0.48675809437455136	0.043347003998427905	AIM2;CARD9
peptidyl-serine phosphorylation (GO:0018105)	2/156	0.9165990017990304	0.9999951939041921	0	0	0.4835723043815529	0.042111988875043194	GAS6;SGK1
negative regulation of MAPK cascade (GO:0043409)	1/94	0.916841353374839	0.9999951939041921	0	0	0.40086848635235733	0.03480373383497572	ABCA7
regulation of kinase activity (GO:0043549)	1/94	0.916841353374839	0.9999951939041921	0	0	0.40086848635235733	0.03480373383497572	EPHB4
hemopoiesis (GO:0030097)	1/94	0.916841353374839	0.9999951939041921	0	0	0.40086848635235733	0.03480373383497572	CD34
regulation of cell cycle phase transition (GO:1901987)	1/95	0.9190178143717713	0.9999951939041921	0	0	0.3965834697217676	0.03349138371460751	NEK10
negative regulation of multicellular organismal process (GO:0051241)	3/214	0.9199920872027468	0.9999951939041921	0	0	0.5288660359750407	0.044102249718592335	SOX9;GAS6;LOXL2
positive regulation of GTPase activity (GO:0043547)	3/214	0.9199920872027468	0.9999951939041921	0	0	0.5288660359750407	0.044102249718592335	TBC1D3L;RAPGEF1;MTSS2
protein-containing complex assembly (GO:0065003)	4/267	0.9200299723675577	0.9999951939041921	0	0	0.5652970118628237	0.04711695805817968	AIM2;BIN2;FN1;SOX9
negative regulation of signal transduction (GO:0009968)	4/267	0.9200299723675577	0.9999951939041921	0	0	0.5652970118628237	0.04711695805817968	PTCH2;MAPK8IP2;LGMN;PLIN5
skeletal system development (GO:0001501)	2/158	0.92009508385955	0.9999951939041921	0	0	0.4773232547799022	0.039750651193523744	COL10A1;SOX9
protein autophosphorylation (GO:0046777)	2/159	0.9217910160243961	0.9999951939041921	0	0	0.474258434274634	0.03862206311238062	AAK1;EPHB4
calcium ion homeostasis (GO:0055074)	1/97	0.9232016439266806	0.9999951939041921	0	0	0.38828125	0.03102662380135184	ATP2A3
regulation of MAP kinase activity (GO:0043405)	1/97	0.9232016439266806	0.9999951939041921	0	0	0.38828125	0.03102662380135184	NEK10
double-strand break repair via homologous recombination (GO:0000724)	1/97	0.9232016439266806	0.9999951939041921	0	0	0.38828125	0.03102662380135184	POLN
glycosaminoglycan biosynthetic process (GO:0006024)	1/97	0.9232016439266806	0.9999951939041921	0	0	0.38828125	0.03102662380135184	B3GALT6
organelle organization (GO:0006996)	7/420	0.9238124065158855	0.9999951939041921	0	0	0.6287014443052167	0.049822232587520845	SPTBN5;GOLGA8T;ATP8B1;ADCK1;REEP6;SEC31B;PLIN5
regulation of cell growth (GO:0001558)	3/217	0.9243876298002232	0.9999951939041921	0	0	0.5213708367913975	0.04099214729486029	PTCH2;PRDM11;SGK1
antigen processing and presentation of exogenous peptide antigen via MHC class II (GO:0019886)	1/98	0.9252119390848554	0.9999951939041921	0	0	0.3842585249801745	0.02986935442036073	LGMN
regulation of neuron apoptotic process (GO:0043523)	1/98	0.9252119390848554	0.9999951939041921	0	0	0.3842585249801745	0.02986935442036073	LGMN
regulation of peptidyl-serine phosphorylation (GO:0033135)	1/98	0.9252119390848554	0.9999951939041921	0	0	0.3842585249801745	0.02986935442036073	GAS6
positive regulation of stress-activated MAPK cascade (GO:0032874)	1/99	0.9271697089567655	0.9999951939041921	0	0	0.38031789638932495	0.028759128506259238	CARD9
antigen processing and presentation of peptide antigen via MHC class II (GO:0002495)	1/100	0.9290763233427268	0.9999951939041921	0	0	0.3764568764568765	0.02769381938320409	LGMN
epithelial cell differentiation (GO:0030855)	1/101	0.9309331163057508	0.9999951939041921	0	0	0.37267307692307694	0.02667140900060878	PROX1
positive regulation of protein localization to membrane (GO:1905477)	1/101	0.9309331163057508	0.9999951939041921	0	0	0.37267307692307694	0.02667140900060878	MTCL1
regulation of neuron projection development (GO:0010975)	2/165	0.9312756060399865	0.9999951939041921	0	0	0.45665921959407546	0.03251414248474139	EFNB2;RAPGEF1
protein O-linked glycosylation (GO:0006493)	1/102	0.9327413874243041	0.9999951939041921	0	0	0.36896420411271896	0.025689981496575205	GALNT6
regulation of cell death (GO:0010941)	1/102	0.9327413874243041	0.9999951939041921	0	0	0.36896420411271896	0.025689981496575205	CIDEB
cellular protein localization (GO:0034613)	5/329	0.9328121907249078	0.9999951939041921	0	0	0.5728718059144415	0.0398440329781623	TBC1D3L;LAPTM5;RABL2A;SEC31B;JAM3
antigen processing and presentation of exogenous peptide antigen (GO:0002478)	1/103	0.9345024022399794	0.9999951939041921	0	0	0.3653280542986425	0.024747717491180727	LGMN
cellular metal ion homeostasis (GO:0006875)	1/104	0.9362173933787091	0.9999951939041921	0	0	0.3617625093353249	0.023842888482232528	ATP2A3
regulation of insulin secretion (GO:0050796)	1/104	0.9362173933787091	0.9999951939041921	0	0	0.3617625093353249	0.023842888482232528	NNAT
cellular response to cytokine stimulus (GO:0071345)	8/482	0.9368841349040796	0.9999951939041921	0	0	0.6252621708984134	0.040764379763983005	FCER2;XBP1;AIM2;FN1;RAPGEF1;SOX9;GAS6;GSDME
peptidyl-serine modification (GO:0018209)	2/169	0.9369833299838938	0.9999951939041921	0	0	0.44562897326733814	0.029005895281181596	GAS6;SGK1
positive regulation of cellular process (GO:0048522)	11/625	0.9371707505258288	0.9999951939041921	0	0	0.6626908092227118	0.043001862317260456	EFNB2;XBP1;GAREM1;CLEC11A;FN1;CIDEB;ABCA7;SOX9;PROX1;GAS6;LGMN
positive regulation of cellular metabolic process (GO:0031325)	1/105	0.9378875614289005	0.9999951939041921	0	0	0.3582655325443787	0.02297385168825257	DCXR
cell-cell adhesion via plasma-membrane adhesion molecules (GO:0098742)	2/170	0.9383384538587963	0.9999951939041921	0	0	0.442953481970823	0.028191583911396503	CLDN20;FGFRL1
cellular response to peptide hormone stimulus (GO:0071375)	1/106	0.9395140756233554	0.9999951939041921	0	0	0.35483516483516486	0.02213904528808972	XBP1
protein localization to nucleus (GO:0034504)	1/106	0.9395140756233554	0.9999951939041921	0	0	0.35483516483516486	0.02213904528808972	ABCA7
neuron projection development (GO:0031175)	2/171	0.9396659192116903	0.9999951939041921	0	0	0.44030965329320154	0.02740085366714113	GPRIN3;SGK1
regulation of protein ubiquitination (GO:0031396)	1/109	0.9441429365571944	0.9999951939041921	0	0	0.34492521367521367	0.01982551087018615	LAPTM5
mitochondrion organization (GO:0007005)	2/175	0.9447094294372451	0.9999951939041921	0	0	0.4300399835165447	0.024459762942196595	DNM3;ADCK1
regulation of protein kinase activity (GO:0045859)	1/110	0.9456059314358456	0.9999951939041921	0	0	0.34174311926605505	0.019113473835915846	GAS6
response to endoplasmic reticulum stress (GO:0034976)	1/110	0.9456059314358456	0.9999951939041921	0	0	0.34174311926605505	0.019113473835915846	ATP2A3
response to tumor necrosis factor (GO:0034612)	1/110	0.9456059314358456	0.9999951939041921	0	0	0.34174311926605505	0.019113473835915846	GSDME
cellular divalent inorganic cation homeostasis (GO:0072503)	1/111	0.9470306778587854	0.9999951939041921	0	0	0.3386188811188811	0.01842892339701888	ATP2A3
positive regulation of developmental process (GO:0051094)	2/177	0.9470783122569842	0.9999951939041921	0	0	0.42508120011010186	0.023113150133849486	XBP1;SOX9
negative regulation of immune response (GO:0050777)	2/178	0.9482262147822282	0.9999951939041921	0	0	0.42264407076545807	0.022468681013407685	GPR45;ADORA2B
post-translational protein modification (GO:0043687)	5/345	0.9482386173747043	0.9999951939041921	0	0	0.5454571363429093	0.028990557144291766	FBXL8;MXRA8;FN1;GAS6;ASB16
protein-containing complex subunit organization (GO:0043933)	1/112	0.9484181738082001	0.9999951939041921	0	0	0.33555093555093557	0.0177706978118945	SOX9
sulfur compound biosynthetic process (GO:0044272)	1/113	0.94976939160735	0.9999951939041921	0	0	0.33253777472527474	0.017137689880100292	SLC26A1
activation of protein kinase activity (GO:0032147)	1/114	0.9510852776843693	0.9999951939041921	0	0	0.3295779441797141	0.016528844372225605	GAS6
cellular response to transforming growth factor beta stimulus (GO:0071560)	1/114	0.9510852776843693	0.9999951939041921	0	0	0.3295779441797141	0.016528844372225605	SOX9
response to lipid (GO:0033993)	1/114	0.9510852776843693	0.9999951939041921	0	0	0.3295779441797141	0.016528844372225605	SOX9
regulation of cell cycle (GO:0051726)	4/296	0.9518134190231012	0.9999951939041921	0	0	0.508386105296627	0.025107284218031427	FBXL8;SOX9;PROX1;PRDM11
cellular response to lectin (GO:1990858)	1/115	0.95236675452074	0.9999951939041921	0	0	0.32667004048583	0.015943154857187655	CARD9
cellular response to molecule of bacterial origin (GO:0071219)	1/115	0.95236675452074	0.9999951939041921	0	0	0.32667004048583	0.015943154857187655	XBP1
stimulatory C-type lectin receptor signaling pathway (GO:0002223)	1/115	0.95236675452074	0.9999951939041921	0	0	0.32667004048583	0.015943154857187655	CARD9
positive regulation of protein metabolic process (GO:0051247)	1/115	0.95236675452074	0.9999951939041921	0	0	0.32667004048583	0.015943154857187655	CARD9
positive regulation of cell projection organization (GO:0031346)	1/117	0.9548300488076773	0.9999951939041921	0	0	0.3210046419098143	0.01483744885621401	RAPGEF1
antigen receptor-mediated signaling pathway (GO:0050851)	2/185	0.9556217504855674	0.9999951939041921	0	0	0.40632995356770585	0.018444577317304874	IGLL5;PRAM1
regulation of cellular response to stress (GO:0080135)	1/118	0.9560135928346774	0.9999951939041921	0	0	0.31824457593688366	0.014315642727654239	VASH1
innate immune response (GO:0045087)	4/302	0.9567323206535429	0.9999951939041921	0	0	0.49799436605091324	0.022027104229707252	IGLL5;CARD9;IRF7;MASP2
innate immune response activating cell surface receptor signaling pathway (GO:0002220)	1/119	0.9571661819480788	0.9999951939041921	0	0	0.31553129074315517	0.013813408914058972	CARD9
cellular response to lipopolysaccharide (GO:0071222)	1/120	0.9582886241334045	0.9999951939041921	0	0	0.31286360698125404	0.013329950869600038	XBP1
cellular response to interferon-gamma (GO:0071346)	1/121	0.9593817064623449	0.9999951939041921	0	0	0.3102403846153846	0.0128645077627424	IRF7
negative regulation of nucleic acid-templated transcription (GO:1903507)	7/464	0.9599544139547539	0.9999951939041921	0	0	0.5668588068012499	0.02316722529746442	ATP8B1;ZNF425;SOX9;PROX1;PRDM11;GAS6;LOXL2
regulation of anatomical structure morphogenesis (GO:0022603)	1/123	0.9614828375035772	0.9999951939041921	0	0	0.3051229508196721	0.011984791297595573	VASH1
cellular response to organic substance (GO:0071310)	1/123	0.9614828375035772	0.9999951939041921	0	0	0.3051229508196721	0.011984791297595573	CYP1A1
cellular protein metabolic process (GO:0044267)	6/417	0.9625585091293705	0.9999951939041921	0	0	0.5405144922400964	0.020626263262471262	ADORA2B;FN1;MXRA8;GAS6;LGMN;LOXL2
cellular response to oxidative stress (GO:0034599)	1/125	0.9634754708193399	0.9999951939041921	0	0	0.3001705955334988	0.011168822520589606	DHRS2
regulation of protein secretion (GO:0050708)	1/125	0.9634754708193399	0.9999951939041921	0	0	0.3001705955334988	0.011168822520589606	RHBDF1
negative regulation of cell growth (GO:0030308)	1/126	0.9644328598832703	0.9999951939041921	0	0	0.29775384615384615	0.01078317351620495	PRDM11
negative regulation of growth (GO:0045926)	1/126	0.9644328598832703	0.9999951939041921	0	0	0.29775384615384615	0.01078317351620495	PRDM11
phosphatidylinositol biosynthetic process (GO:0006661)	1/126	0.9644328598832703	0.9999951939041921	0	0	0.29775384615384615	0.01078317351620495	TMEM150A
protein transport (GO:0015031)	5/369	0.9654285780540008	0.9999951939041921	0	0	0.5088540335633359	0.017903089775765827	TBC1D3L;CTAGE9;LAPTM5;RABL2A;SEC31B
plasma membrane bounded cell projection organization (GO:0120036)	1/128	0.9662731417247562	0.9999951939041921	0	0	0.29303452453058754	0.010053642186097535	GPRIN3
cellular response to insulin stimulus (GO:0032869)	1/129	0.9671573259204468	0.9999951939041921	0	0	0.29073016826923076	0.009708672867988632	XBP1
regulation of primary metabolic process (GO:0080090)	1/130	0.9680183718062657	0.9999951939041921	0	0	0.28846153846153844	0.00937621521546847	ABCA7
regulation of response to external stimulus (GO:0032101)	1/130	0.9680183718062657	0.9999951939041921	0	0	0.28846153846153844	0.00937621521546847	EFNB2
G2/M transition of mitotic cell cycle (GO:0000086)	1/130	0.9680183718062657	0.9999951939041921	0	0	0.28846153846153844	0.00937621521546847	FBXL8
regulation of macromolecule metabolic process (GO:0060255)	2/200	0.9682153595574243	0.9999951939041921	0	0	0.37525544461960647	0.012121027637876116	PROX1;PRDM11
cell cycle G2/M phase transition (GO:0044839)	1/131	0.9688568838543986	0.9999951939041921	0	0	0.2862278106508876	0.009055782144755376	FBXL8
cellular response to hypoxia (GO:0071456)	1/131	0.9688568838543986	0.9999951939041921	0	0	0.2862278106508876	0.009055782144755376	AK4
regulation of cell motility (GO:2000145)	1/133	0.9704686453851646	0.9999951939041921	0	0	0.2818618881118881	0.008449143986002971	SGK1
cellular response to oxygen-containing compound (GO:1901701)	4/323	0.9705256271735128	0.9999951939041921	0	0	0.46470170928251364	0.013902699709717897	XBP1;RAPGEF1;SOX9;TRPV1
regulation of protein phosphorylation (GO:0001932)	3/266	0.9709876831791252	0.9999951939041921	0	0	0.42315427866758665	0.012458294769090406	FN1;SOX9;GAS6
positive regulation of peptidyl-tyrosine phosphorylation (GO:0050731)	1/134	0.9712430265275032	0.9999951939041921	0	0	0.27972816657027183	0.008162064314461284	GAS6
negative regulation of programmed cell death (GO:0043069)	5/381	0.9718917784074111	0.9999951939041921	0	0	0.4923047583704437	0.014036012256215374	XBP1;LAPTM5;SOX9;GAS6;DHRS2
central nervous system development (GO:0007417)	3/268	0.972134858211462	0.9999951939041921	0	0	0.4199169519924237	0.01186716427623588	NNAT;SOX9;PROX1
positive regulation of cell migration (GO:0030335)	3/269	0.9726922184602623	0.9999951939041921	0	0	0.41831654425639386	0.011582168215062322	XBP1;FN1;SOX9
cellular calcium ion homeostasis (GO:0006874)	1/136	0.9727315085014945	0.9999951939041921	0	0	0.27555555555555555	0.007618333164249554	ATP2A3
ribonucleoprotein complex assembly (GO:0022618)	1/136	0.9727315085014945	0.9999951939041921	0	0	0.27555555555555555	0.007618333164249554	CELF6
positive regulation of macromolecule metabolic process (GO:0010604)	5/384	0.9733227207032996	0.9999951939041921	0	0	0.48833118569879935	0.013204268127996662	FN1;LAPTM5;SOX9;GAS6;CD34
negative regulation of inflammatory response (GO:0050728)	2/212	0.9757393636666568	0.9999951939041921	0	0	0.35359207266721715	0.008684141271096664	GPR45;ADORA2B
phosphate-containing compound metabolic process (GO:0006796)	2/212	0.9757393636666568	0.9999951939041921	0	0	0.35359207266721715	0.008684141271096664	PFKFB2;DUSP28
protein localization to organelle (GO:0033365)	1/142	0.9767511474223224	0.9999951939041921	0	0	0.26374795417348607	0.006204240795249982	ABCA7
positive regulation of protein modification process (GO:0031401)	2/214	0.976813172462047	0.9999951939041921	0	0	0.35021994401425094	0.00821611469246347	SOX9;GAS6
intracellular protein transport (GO:0006886)	4/336	0.9768787250162186	0.9999951939041921	0	0	0.4462026053925567	0.01043791251956567	TBC1D3L;LAPTM5;RABL2A;SEC31B
receptor-mediated endocytosis (GO:0006898)	1/143	0.9773610482166217	0.9999951939041921	0	0	0.2618770314192849	0.005996760740246146	DNM3
nitrogen compound transport (GO:0071705)	1/143	0.9773610482166217	0.9999951939041921	0	0	0.2618770314192849	0.005996760740246146	SLC15A2
cellular response to lipid (GO:0071396)	2/219	0.9793004879981436	0.9999951939041921	0	0	0.34206156824094547	0.007154816287761707	XBP1;SOX9
positive regulation of transferase activity (GO:0051347)	1/148	0.9801791629178809	0.9999951939041921	0	0	0.25290423861852435	0.0050631187611785864	EPHB4
regulation of cell population proliferation (GO:0042127)	12/764	0.9806115581178472	0.9999951939041921	0	0	0.587102370104084	0.011494796902395561	EFNB2;XBP1;GAREM1;TFAP2E;CLEC11A;FN1;SOX9;PROX1;SGK1;DHRS2;GSDME;LGMN
positive regulation of programmed cell death (GO:0043068)	3/286	0.9806929954004219	0.9999951939041921	0	0	0.39284008895316314	0.007658739293042221	FCER2;ADAMTSL4;LAPTM5
proteolysis (GO:0006508)	3/287	0.9810862175193076	0.9999951939041921	0	0	0.39143645657730164	0.007474454046924204	CPM;VASH1;LGMN
response to cytokine (GO:0034097)	1/150	0.9812057751096115	0.9999951939041921	0	0	0.2494837377387713	0.004733475127673249	ITIH4
positive regulation of protein kinase activity (GO:0045860)	1/154	0.9831024889548735	0.9999951939041921	0	0	0.24291101055806938	0.004139665848266376	GAS6
cellular response to interleukin-1 (GO:0071347)	1/155	0.9835460200608841	0.9999951939041921	0	0	0.24132117882117882	0.00400372350780622	SOX9
regulation of signal transduction by p53 class mediator (GO:1901796)	1/156	0.9839779290039049	0.9999951939041921	0	0	0.23975186104218363	0.0038724269995138736	SGK1
cellular response to starvation (GO:0009267)	1/158	0.9848080888522016	0.9999951939041921	0	0	0.23667319941205292	0.003623109411828912	XBP1
T cell receptor signaling pathway (GO:0050852)	1/158	0.9848080888522016	0.9999951939041921	0	0	0.23667319941205292	0.003623109411828912	PRAM1
response to lipopolysaccharide (GO:0032496)	1/159	0.9852069238293226	0.9999951939041921	0	0	0.23516309639727362	0.003504773176989245	XBP1
positive regulation of protein kinase B signaling (GO:0051897)	1/161	0.9859735084981596	0.9999951939041921	0	0	0.23219951923076923	0.003280002201565087	GAS6
peptide biosynthetic process (GO:0043043)	1/162	0.9863417978441166	0.9999951939041921	0	0	0.23074534161490684	0.0031732868895078025	RHCE
double-strand break repair (GO:0006302)	1/164	0.987049667439309	0.9999951939041921	0	0	0.22789051439358188	0.0029705344402841806	POLN
positive regulation of gene expression (GO:0010628)	6/482	0.9873780108499511	0.9999951939041921	0	0	0.4651138125152974	0.005908025950067062	CCDC88B;CARD9;FN1;SOX9;GAS6;CD34
negative regulation of canonical Wnt signaling pathway (GO:0090090)	1/165	0.9873897462522092	0.9999951939041921	0	0	0.2264892120075047	0.002874247258476963	SOX9
membrane organization (GO:0061024)	2/242	0.9877804537682725	0.9999951939041921	0	0	0.30891136801541424	0.0037980092679297185	DNM3;AAK1
negative regulation of apoptotic process (GO:0043066)	6/485	0.9880200660616635	0.9999951939041921	0	0	0.4621278148245738	0.005569689966600385	XBP1;SOX9;GAS6;MAPK8IP2;DHRS2;LGMN
positive regulation of DNA-binding transcription factor activity (GO:0051091)	2/246	0.9888595831471925	0.9999951939041921	0	0	0.30378407403897784	0.003403273556576644	AIM2;CARD9
positive regulation of I-kappaB kinase/NF-kappaB signaling (GO:0043123)	1/171	0.9892509435539385	0.9999951939041921	0	0	0.21842760180995474	0.0023606005877965484	CARD9
negative regulation of cellular macromolecule biosynthetic process (GO:2000113)	7/547	0.9893876607980157	0.9999951939041921	0	0	0.4776372676178124	0.005095936685395993	ATP8B1;ZNF425;SOX9;PROX1;PRDM11;GAS6;LOXL2
negative regulation of cell population proliferation (GO:0008285)	4/379	0.989895234593282	0.9999951939041921	0	0	0.39415087040618957	0.0040030613127223025	SOX9;PROX1;DHRS2;GSDME
neuron differentiation (GO:0030182)	1/174	0.990076001685327	0.9999951939041921	0	0	0.21460649177412183	0.0021403927439067475	XBP1
defense response to bacterium (GO:0042742)	1/176	0.9905906046419931	0.9999951939041921	0	0	0.21213186813186813	0.002005482671558174	IGLL5
glycerophospholipid biosynthetic process (GO:0046474)	1/177	0.9908378270170201	0.9999951939041921	0	0	0.21091564685314684	0.0019413527895410802	PHOSPHO1
regulation of mitotic cell cycle (GO:0007346)	1/178	0.9910785640462694	0.9999951939041921	0	0	0.20971316818774446	0.0018793383178065679	LGMN
protein stabilization (GO:0050821)	1/179	0.9913129855968106	0.9999951939041921	0	0	0.20852420051858253	0.0018193666568897373	AAK1
nervous system development (GO:0007399)	5/447	0.991465287836325	0.9999951939041921	0	0	0.4173462766144025	0.0035772174112276883	DNM3;RBFOX1;TMOD2;FN1;PROX1
positive regulation of cellular biosynthetic process (GO:0031328)	1/180	0.9915412570318531	0.9999951939041921	0	0	0.20734851740438331	0.0017613678393242863	PLIN5
phosphorylation (GO:0016310)	4/400	0.9933377371731648	0.9999951939041921	0	0	0.37283863782896665	0.0024922602930088525	AAK1;NEK10;GAS6;SGK1
regulation of GTPase activity (GO:0043087)	1/189	0.993344175625177	0.9999951939041921	0	0	0.19733019639934535	0.0013177854865472805	RAPGEF1
negative regulation of transcription by RNA polymerase II (GO:0000122)	9/684	0.9934371642611495	0.9999951939041921	0	0	0.4896875	0.003224330612971128	SDR16C5;IRF2BP1;HSF4;IRF7;ZNF778;ZNF425;SOX9;PROX1;LOXL2
negative regulation of cell differentiation (GO:0045596)	1/191	0.993689518346741	0.9999951939041921	0	0	0.19523279352226722	0.0012359166908388398	SOX9
negative regulation of Wnt signaling pathway (GO:0030178)	1/191	0.993689518346741	0.9999951939041921	0	0	0.19523279352226722	0.0012359166908388398	SOX9
transmembrane receptor protein tyrosine kinase signaling pathway (GO:0007169)	4/404	0.9938509990662125	0.9999951939041921	0	0	0.3690328820116054	0.0022761888739116537	EFNB2;RAPGEF1;FGFRL1;EPHB4
protein ubiquitination (GO:0016567)	6/525	0.9941171097870027	0.9999951939041921	0	0	0.42561310960211013	0.0025112291034100017	FBXL8;TRIM73;TRIM74;H2BC5;IRF2BP1;TRIM55
protein modification by small protein conjugation (GO:0032446)	4/409	0.9944393148434529	0.9999951939041921	0	0	0.36438140267927505	0.0020318647876358996	TRIM73;TRIM74;H2BC5;TRIM55
negative regulation of intracellular signal transduction (GO:1902532)	1/198	0.9947632623342296	0.9999951939041921	0	0	0.18822725497852402	9.882867194650488E-4	ABCA7
regulation of signal transduction (GO:0009966)	1/198	0.9947632623342296	0.9999951939041921	0	0	0.18822725497852402	9.882867194650488E-4	MAPK8IP2
modification-dependent protein catabolic process (GO:0019941)	1/201	0.9951656352698338	0.9999951939041921	0	0	0.185375	8.983435759513805E-4	XBP1
regulation of inflammatory response (GO:0050727)	1/206	0.9957688113926008	0.9999951939041921	0	0	0.18080675422138837	7.666505463333761E-4	DNASE1
regulation of protein kinase B signaling (GO:0051896)	1/207	0.9958801080914899	0.9999951939041921	0	0	0.179919716206124	7.427809243422056E-4	GAS6
positive regulation of intracellular signal transduction (GO:1902533)	6/546	0.9959923510563485	0.9999951939041921	0	0	0.4086084142394822	0.001640849254170175	CARD9;FN1;LAPTM5;SOX9;GAS6;GSDME
mitotic cell cycle phase transition (GO:0044772)	1/209	0.9960940057524826	0.9999951939041921	0	0	0.1781712278106509	6.972985011491632E-4	FBXL8
protein phosphorylation (GO:0006468)	5/496	0.9966488409697486	0.9999951939041921	0	0	0.37472962945420674	0.0012578874512715807	AAK1;NEK10;GAS6;SGK1;EPHB4
positive regulation of protein phosphorylation (GO:0001934)	3/371	0.9968390968020783	0.9999951939041921	0	0	0.3007648564713782	9.521942876884672E-4	NEK10;SOX9;GAS6
MAPK cascade (GO:0000165)	2/303	0.9970792547206745	0.9999951939041921	0	0	0.2455271125791357	7.181714642611759E-4	SPTBN5;SOX9
positive regulation of cell motility (GO:2000147)	1/221	0.9971635303621956	0.9999951939041921	0	0	0.1683479020979021	4.781922228151583E-4	XBP1
transcription, DNA-templated (GO:0006351)	1/221	0.9971635303621956	0.9999951939041921	0	0	0.1683479020979021	4.781922228151583E-4	XBP1
negative regulation of cellular process (GO:0048523)	6/566	0.9972364329200266	0.9999951939041921	0	0	0.3935991678224688	0.0010892434958324792	PROX1;PRDM11;DHRS2;CD34;AICDA;GSDME
chemical synaptic transmission (GO:0007268)	2/306	0.9972805648032641	0.9999951939041921	0	0	0.24306611905486258	6.619029688783797E-4	UNC13A;BSN
regulation of I-kappaB kinase/NF-kappaB signaling (GO:0043122)	1/224	0.9973816164485567	0.9999951939041921	0	0	0.1660572611245257	4.353718354186706E-4	CARD9
positive regulation of apoptotic process (GO:0043065)	2/310	0.9975278776782239	0.9999951939041921	0	0	0.23985936991717338	5.936958495735927E-4	ADAMTSL4;PRDM11
protein polyubiquitination (GO:0000209)	2/314	0.9977530183582928	0.9999951939041921	0	0	0.236734845116348	5.325373760965723E-4	FBXL8;IRF2BP1
apoptotic process (GO:0006915)	1/231	0.9978275285027219	0.9999951939041921	0	0	0.1609448160535117	3.5002837666353554E-4	CIDEB
negative regulation of gene expression (GO:0010629)	2/322	0.998144413568377	0.9999951939041921	0	0	0.23072013487475915	4.285188517299E-4	CD34;LGMN
anterograde trans-synaptic signaling (GO:0098916)	1/244	0.9984641053337053	0.9999951939041921	0	0	0.15223171889838558	2.3399162437449136E-4	BSN
negative regulation of transcription, DNA-templated (GO:0045892)	12/948	0.9987506965411009	0.9999951939041921	0	0	0.46705455644551913	5.838576565427708E-4	SDR16C5;ATP8B1;IRF2BP1;HSF4;IRF7;ZNF778;ZNF425;SOX9;PROX1;PRDM11;GAS6;LOXL2
regulation of canonical Wnt signaling pathway (GO:0060828)	1/253	0.9987918905526563	0.9999951939041921	0	0	0.14672619047619048	1.773684587282669E-4	SOX9
neutrophil activation involved in immune response (GO:0002283)	4/485	0.9988450666712073	0.9999951939041921	0	0	0.30558515664898644	3.5313444484386195E-4	CHIT1;PYGB;BIN2;DNASE1
neutrophil mediated immunity (GO:0002446)	4/488	0.9989161053737173	0.9999951939041921	0	0	0.3036430775133079	3.292955931428172E-4	CHIT1;PYGB;BIN2;CARD9
cytokine-mediated signaling pathway (GO:0019221)	6/621	0.9990324197103944	0.9999951939041921	0	0	0.35735732891309496	3.4593929682736664E-4	FCER2;AIM2;FN1;RAPGEF1;IRF7;LTB
cellular response to DNA damage stimulus (GO:0006974)	2/350	0.9990539556317719	0.9999951939041921	0	0	0.2118463889442562	2.005109442768244E-4	IRF7;CIDEB
ubiquitin-dependent protein catabolic process (GO:0006511)	2/354	0.9991411166667361	0.9999951939041921	0	0	0.20939525310912593	1.7992337061739714E-4	XBP1;UBAP1L
regulation of intracellular signal transduction (GO:1902531)	3/437	0.9992733139077541	0.9999951939041921	0	0	0.25414568617333594	1.8475127176944685E-4	SLC15A2;PRDM11;SGK1
DNA metabolic process (GO:0006259)	1/277	0.9993628676433431	0.9999951939041921	0	0	0.13380016722408028	8.527558466730528E-5	DNASE1
DNA repair (GO:0006281)	1/298	0.9996356251028393	0.9999951939041921	0	0	0.12420357420357421	4.526491177710936E-5	POLN
regulation of apoptotic process (GO:0042981)	7/742	0.9996939330248518	0.9999951939041921	0	0	0.3473040578098944	1.0631457295052306E-4	XBP1;ADAMTSL4;CIDEB;SOX9;GAS6;SGK1;DHRS2
neutrophil degranulation (GO:0043312)	3/481	0.9997324454680921	0.9999951939041921	0	0	0.23021841327280657	6.160422141163259E-5	CHIT1;PYGB;BIN2
regulation of cell migration (GO:0030334)	2/408	0.9997683387720373	0.9999951939041921	0	0	0.18103210987404728	4.194297934275036E-5	XBP1;SGK1
transcription by RNA polymerase II (GO:0006366)	1/320	0.9997965772710915	0.9999951939041921	0	0	0.11550518447070171	2.3498770001110806E-5	XBP1
proteasome-mediated ubiquitin-dependent protein catabolic process (GO:0043161)	1/321	0.9998018771003052	0.9999951939041921	0	0	0.11513822115384616	2.2813778281285142E-5	FBXL8
positive regulation of nucleic acid-templated transcription (GO:1903508)	3/511	0.9998648677794492	0.9999951939041921	0	0	0.21628081962727633	2.9228482318129282E-5	IRF7;SOX9;PRDM11
cellular protein modification process (GO:0006464)	11/1025	0.9998665999403564	0.9999951939041921	0	0	0.39276598213249797	5.2398500501698384E-5	FBXL8;B3GNT9;FN1;AAK1;MXRA8;NEK10;ABCA7;GAS6;SGK1;LOXL2;ASB16
regulation of nucleic acid-templated transcription (GO:1903506)	1/430	0.9999861673980927	0.9999951939041921	0	0	0.08539537385691232	1.1812483811800206E-6	SPIN2A
regulation of cellular macromolecule biosynthetic process (GO:2000112)	1/468	0.9999927254993086	0.9999951939041921	0	0	0.07829023225168835	5.695244201485197E-7	SPIN2A
regulation of gene expression (GO:0010468)	8/1079	0.9999942063400797	0.9999951939041921	0	0	0.26803391922070974	1.5529018735565872E-6	FN1;SPIN2A;SOX9;PROX1;PRDM11;GAS6;CD34;LGMN
regulation of transcription, DNA-templated (GO:0006355)	19/2244	0.9999943160278862	0.9999951939041921	0	0	0.29350105197188775	1.6682565359328393E-6	ZNF276;ZNF154;ZNF132;KDM5B;TFAP2E;ATP8B1;IRF2BP1;PROX1;PRDM11;BACH2;LOXL2;ZNF70;HSF4;IRF7;ZNF778;SPIN2A;ZNF425;SOX9;GAS6
regulation of transcription by RNA polymerase II (GO:0006357)	18/2206	0.9999943402512433	0.9999951939041921	0	0	0.28279863778935166	1.6005737680401052E-6	ZNF276;ZNF154;ZNF132;KDM5B;XBP1;TFAP2E;IRF2BP1;PROX1;BACH2;LOXL2;IL4I1;SDR16C5;ZNF70;HSF4;IRF7;ZNF778;ZNF425;SOX9
positive regulation of transcription by RNA polymerase II (GO:0045944)	5/908	0.9999951327272331	0.9999951939041921	0	0	0.19933554817275748	9.702228462757847E-7	IL4I1;XBP1;IRF7;SOX9;PROX1
positive regulation of transcription, DNA-templated (GO:0045893)	7/1183	0.9999951939041921	0.9999951939041921	0	0	0.2119580322401334	1.018693058167142E-6	IL4I1;XBP1;IRF7;SOX9;PROX1;PRDM11;H1-2
