# Supplementary material for: Evaluation of the Synergistic Potential of Simultaneous Pan- or Isoform-Specific BET and SYK Inhibition in B-Cell Lymphoma: An In Vitro Approach
Source: Cancers (Basel). 2022 Sep 27;14(19):4691. doi: 10.3390/cancers14194691 (PMC9564024; doi:10.3390/cancers14194691)
Supplement: Supplementary file 1 [file cancers-14-04691-s001.zip › cancers-1798753-supplementary/supplementary material/Supplementary tables/Raw data/Enrichr/EntoAZDDMSOUnderexpressed.txt]

Term	Overlap	P-value	Adjusted P-value	Old P-value	Old Adjusted P-value	Odds Ratio	Combined Score	Genes
DNA metabolic process (GO:0006259)	48/277	1.0588284869016145E-18	1.6855426674471052E-15	0	0	5.556193016754673	229.96732066091383	TOP2A;PCNA;MCM7;UHRF1;PRIM1;GMNN;HMGB2;HMGB3;MCM10;TYMS;UNG;RAD51AP1;POLD3;HELB;CDC45;ORC1;EXO1;CBS;CHEK1;RAD54L;FBXO6;BARD1;RFC5;WDHD1;CDT1;RFC4;LIG1;PARP2;XRCC2;FANCA;CDC7;FANCC;CDC6;FANCG;DDB2;TICRR;NEIL3;RAD51;RPA3;UBE2T;POLE2;DMC1;CDK2;CDK1;MCM3;MCM4;MCM6;MCM2
microtubule cytoskeleton organization involved in mitosis (GO:1902850)	33/128	1.1787011660469268E-18	1.6855426674471052E-15	0	0	9.082830025884384	374.9584658833236	GPSM2;BUB1B;CDCA8;CENPA;SKA1;AURKB;AURKA;CDC20;STMN1;NUF2;NUSAP1;BUB1;DLGAP5;CENPU;STIL;PLK1;NDC80;SGO2;CENPE;CENPF;ESPL1;CENPH;KIF4B;INCENP;CENPI;KIF4A;CENPK;BIRC5;CENPM;KIF2C;ITGB3BP;SPC24;SPC25
mitotic spindle organization (GO:0007052)	35/157	1.5935532780034374E-17	1.519187458363277E-14	0	0	7.511284527284976	290.5213149139503	GPSM2;BUB1B;CDCA8;CENPA;SKA1;AURKB;AURKA;CDC20;STMN1;NUF2;BUB1;DLGAP5;CENPU;STIL;PLK1;KIF23;NDC80;SGO2;TPX2;CENPE;CENPF;CENPH;KIF4B;INCENP;KIFC1;CENPI;PRC1;KIF4A;CENPK;BIRC5;CENPM;KIF2C;ITGB3BP;SPC24;SPC25
DNA replication (GO:0006260)	29/108	4.472518933302371E-17	3.1978510373111957E-14	0	0	9.55427903137039	359.68033884007525	PIF1;MCM7;MCM10;HELB;BRIP1;CDC45;ORC1;EXO1;CHEK1;PCLAF;CLSPN;BARD1;RFC5;WDHD1;RFC4;DONSON;CDC7;CDC6;TICRR;FAM111B;FAM111A;POLE2;RPA3;CDK2;CDK1;MCM3;MCM4;MCM6;MCM2
mitotic sister chromatid segregation (GO:0000070)	26/102	7.471692307190909E-15	4.2738079997132E-12	0	0	8.869275692614487	288.49673871417383	CDCA5;NCAPG2;KIF14;CDCA8;NCAPG;NCAPH;NUSAP1;CEP55;DLGAP5;SPAG5;PLK1;KIF23;HASPIN;KNSTRN;NDC80;SGO2;CENPE;KIF18B;PSRC1;ESPL1;KIFC1;PRC1;CENPK;CDK1;PHF13;KIF2C
DNA replication initiation (GO:0006270)	16/38	1.8207628826385462E-13	8.67896974057707E-11	0	0	18.65566209491443	547.2517331153533	CDT1;MCM7;PRIM1;GMNN;MCM10;CDC7;CDC6;CDC45;ORC1;POLE2;RPA3;CDK2;MCM3;MCM4;MCM6;MCM2
cellular response to DNA damage stimulus (GO:0006974)	44/350	3.9574103634309134E-12	1.6168848056303446E-9	0	0	3.7750582433620696	99.11578218545043	TOP2A;CDKN1A;MCM7;BCL2A1;CGAS;MCM10;CRIP1;UNG;RAD51AP1;PAK1;HELB;EXO1;CHCHD6;CHEK1;PCLAF;RAD54L;FBXO6;FNIP2;ZNF385A;MAPK3;BARD1;RFC5;WDHD1;SLF1;RFC4;LIG1;DTX3L;PARP2;XRCC2;ZBTB38;FANCA;FANCC;MASTL;WDR76;FANCG;DDB2;BATF;TICRR;FAM111A;RAD51;UBE2T;POLE2;CDK1;DTL
DNA-dependent DNA replication (GO:0006261)	25/129	1.803481941223992E-11	5.874068561568366E-9	0	0	6.214591995841996	153.74103150469787	MCM7;PRIM1;GMNN;MCM10;POLD3;HELB;CDC45;ORC1;RFC5;GINS1;WDHD1;CDT1;GINS2;RFC4;GINS3;CDC7;CDC6;RAD51;POLE2;RPA3;CDK2;MCM3;MCM4;MCM6;MCM2
mitotic cytokinesis (GO:0000281)	16/49	1.8484831137802552E-11	5.874068561568366E-9	0	0	12.429987458024842	307.19558832406824	PLK1;KIF23;RHOC;CENPA;ANLN;ESPL1;RACGAP1;INCENP;KIF4B;KIF4A;STMN1;NUSAP1;KIF20A;ECT2;CEP55;SPTBN1
sister chromatid segregation (GO:0000819)	13/34	1.4960856590804055E-10	4.27880498496996E-8	0	0	15.816995947315096	357.82788022948426	TOP2A;SPAG5;NCAPG2;PLK1;CDCA8;KNSTRN;NDC80;SGO2;KIF18B;ESPL1;KIFC1;CENPK;NUSAP1
mitotic DNA replication (GO:1902969)	8/10	1.8581783678276158E-10	4.8312637563518014E-8	0	0	101.62747688243064	2277.091090310682	GINS1;CDC45;LIG1;GINS3;MCM3;MCM4;MCM6;MCM2
DNA strand elongation involved in DNA replication (GO:0006271)	10/18	2.0956185297322737E-10	4.9945574958619194E-8	0	0	31.832781456953644	709.4254369202728	GINS1;POLD3;GINS2;PCNA;RFC4;LIG1;MCM7;GINS3;MCM3;MCM4
regulation of cell cycle process (GO:0010564)	21/106	4.858762424662998E-10	1.0689277334258596E-7	0	0	6.35910815939279	136.37150161684522	PLK4;SPAG5;PLK1;CCP110;MKI67;CDC25C;FBXO43;PKMYT1;KNSTRN;AURKB;AURKA;RACGAP1;PRC1;CHEK1;NEK2;USP51;FBXO5;KIF20A;FSD1;ECT2;BUB1
cytoskeleton-dependent cytokinesis (GO:0061640)	17/72	1.2708833806375811E-9	2.5962331918739155E-7	0	0	7.925619834710743	162.34485872106853	PLK1;KIF23;RHOC;CENPA;AURKB;ANLN;ESPL1;RACGAP1;INCENP;KIF4B;KIF4A;STMN1;NUSAP1;KIF20A;ECT2;CEP55;SPTBN1
double-strand break repair via break-induced replication (GO:0000727)	8/12	1.9089377655384186E-9	3.6397080062932514E-7	0	0	50.80845442536327	1020.06705690057	GINS2;CDC45;MCM7;MCM3;MCM4;CDC7;MCM6;MCM2
kinetochore organization (GO:0051383)	8/13	4.796530878301321E-9	8.573798944963612E-7	0	0	40.6446499339498	778.5634264445129	CDT1;CENPE;CENPF;CENPH;NUF2;CENPA;NDC80;DLGAP5
DNA repair (GO:0006281)	34/298	1.3895609172224409E-8	2.3377318960330476E-6	0	0	3.3423185341789994	60.4682006066561	DCLRE1A;PCNA;CDCA5;UNG;RAD51AP1;POLD3;BRIP1;EXO1;CHEK1;NSD2;RAD54L;FBXO6;BARD1;FANCI;RFC5;WDHD1;RFC4;LIG1;DTX3L;PARP2;XRCC2;FANCA;FANCC;PARP9;FANCG;DDB2;TICRR;FAM111A;NEIL3;RAD51;RPA3;UBE2T;POLE2;CDK1
mitotic spindle elongation (GO:0000022)	6/8	8.0530013275698E-8	1.1742283968470766E-5	0	0	76.0197628458498	1241.7551462486858	RACGAP1;KIF4B;PRC1;KIF4A;KIF23;AURKB
mitotic spindle midzone assembly (GO:0051256)	6/8	8.0530013275698E-8	1.1742283968470766E-5	0	0	76.0197628458498	1241.7551462486858	RACGAP1;KIF4B;PRC1;KIF4A;KIF23;AURKB
centromere complex assembly (GO:0034508)	11/37	8.211387390538998E-8	1.1742283968470766E-5	0	0	10.778361558865537	175.8506809419909	CENPU;CENPE;CENPF;CENPH;CENPI;CENPK;HJURP;CENPM;CENPA;DLGAP5;ITGB3BP
G2/M transition of mitotic cell cycle (GO:0000086)	20/130	1.1187600409134441E-7	1.5236446271487859E-5	0	0	4.6674801708358755	74.70710271039799	PLK4;CDKN1A;PLK1;HAUS4;CCP110;CDC25C;PKMYT1;FOXM1;MASTL;CDC25A;AURKA;CCNA2;CCNB2;WEE1;MELK;CDK2;CDK1;NEK2;CEP41;SKP2
cell cycle G2/M phase transition (GO:0044839)	20/131	1.2737296330523836E-7	1.6558485229680986E-5	0	0	4.625188947336598	73.43017655625468	PLK4;CDKN1A;PLK1;HAUS4;CCP110;CDC25C;PKMYT1;FOXM1;MASTL;CDC25A;AURKA;CCNA2;CCNB2;WEE1;MELK;CDK2;CDK1;NEK2;CEP41;SKP2
DNA strand elongation (GO:0022616)	8/18	1.3749772600578544E-7	1.7097543320719404E-5	0	0	20.317040951122852	321.0023079073031	GINS1;POLD3;GINS2;RFC4;MCM7;GINS3;MCM3;MCM4
regulation of protein serine/threonine kinase activity (GO:0071900)	18/111	2.127800695833295E-7	2.5356291625346768E-5	0	0	4.959709806969815	76.1960552020382	CDKN1A;CDKN1B;SRC;CCNF;PARP16;CDC6;CDC25C;PKMYT1;LIME1;SLC8A1;CDC25A;CCNA2;CCNB2;INCENP;TRIB3;TRIB1;CDK5R1;CDKN3
mitotic cell cycle phase transition (GO:0044772)	25/209	4.6783284304479504E-7	5.352007724432455E-5	0	0	3.49790687426557	50.982534090791276	CDKN1A;CDKN1B;CCNF;CCP110;PKMYT1;FOXM1;AURKA;CCNB2;NEK2;SKP2;PLK4;UBE2C;PLK1;HAUS4;CDC7;CDC25C;MASTL;CDC25A;CCNA2;WEE1;MELK;CDK2;CDK1;CEP41;CDKN3
regulation of cytokinesis (GO:0032465)	15/84	6.068672328450081E-7	6.67553956129509E-5	0	0	5.555362318840579	79.52476602824646	PLK4;PLK1;KIF14;CCP110;KIF23;CDC6;AURKB;AURKA;RACGAP1;PRC1;KIF20A;FSD1;ECT2;E2F7;E2F8
mitotic nuclear division (GO:0140014)	14/74	6.904159133635325E-7	6.990111270381242E-5	0	0	5.957612072791833	84.51451595416408	SPAG5;UBE2C;NCAPG2;PLK1;CDCA8;KNSTRN;NDC80;SGO2;TPX2;KIF18B;ESPL1;KIFC1;CENPK;NUSAP1
regulation of cyclin-dependent protein kinase activity (GO:1904029)	12/54	7.038340554503888E-7	6.990111270381242E-5	0	0	7.282489091254032	103.16900734679804	CCNA2;CCNB2;CDKN1A;CDKN1B;CCNF;CDC6;CDC25C;PKMYT1;CDC25A;TTBK1;CDK5R1;CDKN3
regulation of cell cycle G2/M phase transition (GO:1902749)	15/85	7.11196362271288E-7	6.990111270381242E-5	0	0	5.475714285714286	77.51594869571967	PLK4;ATAD5;PLK1;KIF14;HAUS4;CCP110;HMMR;AURKA;TPX2;CENPF;CDK2;CDK1;NEK2;CEP41;GTSE1
negative regulation of cell cycle process (GO:0010948)	13/64	7.332284549350954E-7	6.990111270381242E-5	0	0	6.502711722987067	91.85606061086182	PCGF6;RRM2;CCP110;CDC7;FBXO43;AURKB;RAD51;ESPL1;CHEK1;NEK2;FBXO5;E2F7;E2F8
nuclear DNA replication (GO:0033260)	6/11	1.2035010966828847E-6	1.1103268182300163E-4	0	0	30.40316205533597	414.4034800076726	MCM7;DONSON;MCM3;MCM4;MCM6;MCM2
regulation of transcription involved in G1/S transition of mitotic cell cycle (GO:0000083)	9/32	2.1241909500523538E-6	1.898495661609291E-4	0	0	9.944099378881987	129.8910149783282	CDT1;PCNA;CDC45;RRM2;ORC1;FBXO5;CDC6;TYMS;E2F7
mitotic metaphase plate congression (GO:0007080)	11/51	2.805164950360225E-6	2.4311429569788616E-4	0	0	7.000828912466844	89.49893436114466	CDT1;CENPE;PSRC1;KIFC1;CDCA5;NUF2;KIF14;CDCA8;KIF2C;CEP55;NDC80
G1/S transition of mitotic cell cycle (GO:0000082)	14/85	3.898631281904216E-6	3.279436901837076E-4	0	0	5.031713583766246	62.669414138299466	CDT1;CDKN1A;CDKN1B;PCNA;RRM2;CDC7;CDC6;TYMS;CDC25A;CDC45;ORC1;CDK2;FBXO5;CDKN3
pre-replicative complex assembly involved in nuclear cell cycle DNA replication (GO:0006267)	5/8	4.110965656241569E-6	3.2848407039455247E-4	0	0	42.175438596491226	523.0535729910201	MCM7;MCM3;MCM4;MCM6;MCM2
regulation of DNA replication (GO:0006275)	11/53	4.1872786204007115E-6	3.2848407039455247E-4	0	0	6.66676139952002	82.55756998032601	CCNA2;CDT1;PCNA;MCIDAS;ATAD5;DSCC1;ZBTB38;GMNN;FBXO5;CDC6;GLI1
cellular macromolecule biosynthetic process (GO:0034645)	30/314	4.249619092516938E-6	3.2848407039455247E-4	0	0	2.7236274791606783	33.68768000910409	PIF1;MCM7;MCM10;TYMS;POLD3;BRIP1;HELB;CDC45;ORC1;EXO1;CHEK1;PCLAF;CLSPN;BARD1;RFC5;RFC4;DONSON;CDC7;CDC6;TICRR;FAM111B;FAM111A;RPA3;POLE2;CDK2;CDK1;MCM3;MCM4;MCM6;MCM2
mitotic chromosome condensation (GO:0007076)	8/27	5.135488109321658E-6	3.865130524384195E-4	0	0	10.688173538204826	130.17485315401328	CDCA5;NCAPG2;PLK1;NUSAP1;CDK1;NCAPG;PHF13;NCAPH
chromosome condensation (GO:0030261)	10/45	5.9814759574727386E-6	4.276755309593008E-4	0	0	7.265846736045412	87.38519944470627	TOP2A;INCENP;CDCA5;NCAPG2;PLK1;NUSAP1;CDK1;NCAPG;PHF13;NCAPH
mitotic G2/M transition checkpoint (GO:0044818)	10/45	5.9814759574727386E-6	4.276755309593008E-4	0	0	7.265846736045412	87.38519944470627	CDKN1A;ORC1;CHEK1;PLK1;DONSON;CDK1;CLSPN;CDC6;DTL;TICRR
positive regulation of cell cycle process (GO:0090068)	15/101	6.670058044304565E-6	4.6527721967587937E-4	0	0	4.453255813953488	53.0733772877192	PLK4;GPSM2;SPAG5;KIF14;CDC7;KIF23;CDC6;NDC80;AURKB;AURKA;RACGAP1;NUSAP1;ECT2;E2F7;E2F8
histone exchange (GO:0043486)	9/38	1.0047519441368452E-5	6.841882286265185E-4	0	0	7.884236453201971	90.7332499185929	CENPU;CENPH;CENPI;CENPK;HJURP;ANP32E;CENPM;CENPA;ITGB3BP
positive regulation of mitotic cell cycle phase transition (GO:1901992)	11/58	1.0509427889711109E-5	6.989991573156691E-4	0	0	5.9559794570799705	68.27480890445949	ESPL1;UBE2C;CDCA5;RDX;CDK1;CDC7;FBXO5;CDC25C;DTL;DLGAP5;CDC25A
regulation of mitotic cell cycle phase transition (GO:1901990)	21/188	1.1207750454801833E-5	7.285037795621192E-4	0	0	3.222812439636855	36.73653287766489	PLK4;UBE2C;PLK1;KIF14;HAUS4;BUB1B;CCP110;HMMR;CDC6;AURKA;CDC20;ANLN;TPX2;CENPE;CENPF;CDK2;CDK1;NEK2;PTPN6;FBXO5;CEP41
CENP-A containing chromatin organization (GO:0061641)	8/30	1.2228150141871735E-5	7.602719436033296E-4	0	0	9.229254233217246	104.39920000845774	CENPU;CENPH;CENPI;CENPK;HJURP;CENPM;CENPA;ITGB3BP
CENP-A containing nucleosome assembly (GO:0034080)	8/30	1.2228150141871735E-5	7.602719436033296E-4	0	0	9.229254233217246	104.39920000845774	CENPU;CENPH;CENPI;CENPK;HJURP;CENPM;CENPA;ITGB3BP
regulation of cyclin-dependent protein serine/threonine kinase activity (GO:0000079)	13/82	1.321293021266066E-5	8.04020859749138E-4	0	0	4.8018424298489055	53.94540873870394	CDKN1A;CDKN1B;CCNF;PLK1;CDC6;CDC25C;PKMYT1;CDC25A;CCNA2;CCNB2;PSRC1;CDK5R1;CDKN3
regulation of intracellular signal transduction (GO:1902531)	36/437	1.4215776916848582E-5	8.470233746288948E-4	0	0	2.3193867183892123	25.887041997297782	ARHGAP9;WWC1;HSPB1;TNF;AURKB;AURKA;ARHGAP22;ING2;BRIP1;PAK1;RACGAP1;EXO1;CHEK1;RAC3;ITGAV;ECT2;ZNF385A;MAPK3;BARD1;RFC5;ARHGEF11;RFC4;PLEKHG5;WNT5A;ARAP2;TRAF1;RHOC;LIME1;TPX2;DEPDC1B;RPA3;DDIT4;CDK2;CDK1;TRIP10;CDK5R1
regulation of G2/M transition of mitotic cell cycle (GO:0010389)	18/149	1.614483446979672E-5	9.423311547677269E-4	0	0	3.514025567920537	38.7734432826874	PLK4;PLK1;KIF14;HAUS4;CCP110;CDC7;HMMR;CDC25C;CDC25A;AURKA;TPX2;CENPF;CDK2;CDK1;NEK2;FBXO5;CEP41;DTL
positive regulation of cell cycle G2/M phase transition (GO:1902751)	7/23	1.670449957057808E-5	9.554973754370662E-4	0	0	11.09276055408971	122.01850738613585	ATAD5;CDK1;CDC7;FBXO5;CDC25C;DTL;CDC25A
regulation of attachment of spindle microtubules to kinetochore (GO:0051988)	5/10	1.734983322887898E-5	9.729514320508605E-4	0	0	25.30263157894737	277.36561707184745	RACGAP1;SPAG5;NEK2;ECT2;KNSTRN
double-strand break repair via homologous recombination (GO:0000724)	14/97	1.8787229101431065E-5	0.0010332976005787086	0	0	4.301541719474436	46.810810359976735	GINS2;MCM7;XRCC2;CDC7;RAD51AP1;MMS22L;CDC45;RAD51;RPA3;MCM3;MCM4;RAD54L;MCM6;MCM2
chromatin remodeling at centromere (GO:0031055)	8/32	2.0534419704628362E-5	0.0011080837802874928	0	0	8.4592690444738	91.3043427692289	CENPU;CENPH;CENPI;CENPK;HJURP;CENPM;CENPA;ITGB3BP
DNA damage response, signal transduction by p53 class mediator (GO:0030330)	12/74	2.234791884786812E-5	0.0011836119982389412	0	0	4.928158334404318	52.77455038646581	CDKN1A;CDKN1B;PCNA;CDK1;FOXM1;CDC25C;GTSE1;ZNF385A;E2F7;AURKA;E2F8;BATF
translesion synthesis (GO:0019985)	9/42	2.3963765641455883E-5	0.0012461158133557058	0	0	6.9271284271284275	73.69749512861863	POLD3;RFC5;PCNA;RFC4;POLE2;RPA3;PCLAF;UBE2L6;DTL
mitotic G2 DNA damage checkpoint signaling (GO:0007095)	8/33	2.620239775127321E-5	0.001327809917011686	0	0	8.120475561426684	85.66825324056991	CDKN1A;CHEK1;PLK1;DONSON;CDK1;CLSPN;DTL;TICRR
DNA replication checkpoint signaling (GO:0000076)	6/17	2.6463344499883255E-5	0.001327809917011686	0	0	13.815307222421847	145.60988442092398	CDT1;CDC45;ORC1;CDC6;CLSPN;TICRR
mitotic DNA replication initiation (GO:1902975)	4/6	2.99553366558547E-5	0.0014520722514532957	0	0	50.54664914586071	526.483943036846	GINS3;MCM3;MCM4;MCM2
nuclear cell cycle DNA replication initiation (GO:1902315)	4/6	2.99553366558547E-5	0.0014520722514532957	0	0	50.54664914586071	526.483943036846	GINS3;MCM3;MCM4;MCM2
mitotic G1 DNA damage checkpoint signaling (GO:0031571)	11/65	3.2389715643542166E-5	0.001543909779008843	0	0	5.1820168975341385	53.56997856886167	CDKN1A;CDKN1B;PCNA;CDK2;CDK1;CDC25C;GTSE1;ZNF385A;E2F7;AURKA;E2F8
interstrand cross-link repair (GO:0036297)	10/55	3.88233206058395E-5	0.0018202409333229668	0	0	5.648270787343635	57.366602636128256	RAD51AP1;FANCI;DCLRE1A;NEIL3;RAD51;RPA3;UBE2T;FANCA;FANCC;FANCG
regulation of mitotic metaphase/anaphase transition (GO:0030071)	7/26	4.054457267644724E-5	0.0018702819008812762	0	0	9.339813914734064	94.45455269539352	CENPE;ESPL1;UBE2C;PLK1;FBXO5;CDC6;DLGAP5
protein phosphorylation (GO:0006468)	38/496	4.1362155390199245E-5	0.0018777105462852357	0	0	2.1429395193503242	21.62899761541018	PKN3;SRC;MAST1;TTBK1;AURKB;AURKA;PAK1;CAMKV;CHEK1;PIM1;PRKG2;NEK2;NEK3;CLSPN;MAP3K6;FNIP2;MAPK3;PLK4;PLK1;LMTK3;HUNK;CDC7;HASPIN;MASTL;CCNA2;FGR;MEX3B;MELK;ABI2;INCENP;FES;CDK2;TYRO3;CDK1;BIRC5;PTPN6;TRIB1;CDK5R1
DNA damage response, signal transduction by p53 class mediator resulting in cell cycle arrest (GO:0006977)	10/56	4.5661423019028195E-5	0.0020404948411628225	0	0	5.525194356464152	55.22021100208766	CDKN1A;CDKN1B;PCNA;CDK1;CDC25C;GTSE1;ZNF385A;E2F7;AURKA;E2F8
attachment of mitotic spindle microtubules to kinetochore (GO:0051315)	5/12	5.1145656537192436E-5	0.002250408887636467	0	0	18.071428571428573	178.5607675210789	CDT1;CENPE;NUF2;KIF2C;NDC80
regulation of nuclear division (GO:0051783)	6/20	7.511255948558026E-5	0.00320629731535462	0	0	10.853190287972897	103.06756876581044	NEK2;FBXO5;CDC25C;FBXO43;MKI67;PKMYT1
positive regulation of G2/M transition of mitotic cell cycle (GO:0010971)	6/20	7.511255948558026E-5	0.00320629731535462	0	0	10.853190287972897	103.06756876581044	CDK1;CDC7;FBXO5;CDC25C;DTL;CDC25A
DNA integrity checkpoint signaling (GO:0031570)	8/39	9.4780124509028E-5	0.003928567479649567	0	0	6.546725188562663	60.648540229716595	CDT1;BRIP1;CDC45;CHEK1;DONSON;FBXO6;CLSPN;CDC6
DNA replication-independent nucleosome assembly (GO:0006336)	8/39	9.4780124509028E-5	0.003928567479649567	0	0	6.546725188562663	60.648540229716595	CENPU;CENPH;CENPI;CENPK;HJURP;CENPM;CENPA;ITGB3BP
regulation of metaphase/anaphase transition of cell cycle (GO:1902099)	4/8	1.314369647021917E-4	0.00537013884354669	0	0	25.270696452036795	225.84378906674434	CENPE;UBE2C;PLK1;CDC6
negative regulation of mitotic metaphase/anaphase transition (GO:0045841)	6/22	1.354267740647262E-4	0.005455219349649535	0	0	9.495553359683795	84.57764844830271	CDC20;CENPF;PLK1;BUB1B;FBXO5;BUB1
regulation of double-strand break repair (GO:2000779)	8/42	1.6431960905447565E-4	0.00652714002633056	0	0	5.968140492656772	52.00456904611044	RAD51AP1;SLF1;RAD51;FIGNL1;CHEK1;USP51;DEK;FOXM1
DNA synthesis involved in DNA repair (GO:0000731)	8/43	1.9518428848235502E-4	0.007646946096705964	0	0	5.797320249103604	49.51819571387594	POLD3;RFC5;PCNA;RFC4;RPA3;PCLAF;UBE2L6;DTL
nucleotide-excision repair, DNA gap filling (GO:0006297)	6/24	2.2883663593395036E-4	0.008350189449616076	0	0	8.439613526570048	70.7450788623729	RFC5;POLD3;PCNA;RFC4;LIG1;RPA3
regulation of DNA-directed DNA polymerase activity (GO:1900262)	4/9	2.294213150353618E-4	0.008350189449616076	0	0	20.21550591327201	169.4049376955479	RFC5;PCNA;RFC4;DSCC1
kinetochore assembly (GO:0051382)	4/9	2.294213150353618E-4	0.008350189449616076	0	0	20.21550591327201	169.4049376955479	CENPE;CENPF;CENPA;DLGAP5
positive regulation of chromatin binding (GO:0035563)	4/9	2.294213150353618E-4	0.008350189449616076	0	0	20.21550591327201	169.4049376955479	CDT1;DTX3L;GMNN;PARP9
positive regulation of DNA-directed DNA polymerase activity (GO:1900264)	4/9	2.294213150353618E-4	0.008350189449616076	0	0	20.21550591327201	169.4049376955479	RFC5;PCNA;RFC4;DSCC1
mitotic spindle assembly (GO:0090307)	8/44	2.306520861956888E-4	0.008350189449616076	0	0	5.635990019081168	47.1991625951318	TPX2;RACGAP1;KIF4B;KIFC1;PRC1;KIF4A;KIF23;AURKB
regulation of mitotic sister chromatid separation (GO:0010965)	5/16	2.482560278901851E-4	0.008765583206986782	0	0	11.497607655502392	95.44221572749753	CENPE;PTTG1;UBE2C;PLK1;CDC6
DNA unwinding involved in DNA replication (GO:0006268)	5/16	2.482560278901851E-4	0.008765583206986782	0	0	11.497607655502392	95.44221572749753	RAD51;MCM7;MCM4;MCM6;MCM2
regulation of mitotic nuclear division (GO:0007088)	9/57	2.897724742290872E-4	0.010106698491404748	0	0	4.758680555555555	38.766184347860765	CHEK1;NUSAP1;NEK2;FBXO5;MKI67;CDC25C;FBXO43;PKMYT1;AURKA
base-excision repair, gap-filling (GO:0006287)	7/35	3.071174208116654E-4	0.010582600283389917	0	0	6.3347625329815305	51.23733566767552	POLD3;RFC5;PCNA;RFC4;LIG1;RPA3;UNG
postreplication repair (GO:0006301)	8/46	3.1746015783526335E-4	0.010808762516772062	0	0	5.338802753250365	43.00490096095657	POLD3;RFC5;PCNA;RFC4;RPA3;PCLAF;UBE2L6;DTL
regulation of small GTPase mediated signal transduction (GO:0051056)	15/141	3.3418033945870393E-4	0.01124418553943404	0	0	3.033174603174603	24.27701319317831	ARHGAP9;ARHGEF11;SRC;PLEKHG5;ARAP2;FOXM1;RHOC;ARHGAP22;DEPDC1B;RACGAP1;TRIP10;RAC3;ITGAV;ECT2;TGM2
anaphase-promoting complex-dependent catabolic process (GO:0031145)	11/84	3.481058845857091E-4	0.011576544533896836	0	0	3.829475673122343	30.494129560792768	CDC20;PTTG1;UBE2C;PLK1;CDK2;CDK1;BUB1B;FBXO5;SKP2;AURKB;AURKA
mitotic DNA replication checkpoint signaling (GO:0033314)	4/10	3.708033554324184E-4	0.012189627546399044	0	0	16.845378887428822	133.075775632348	ORC1;CDC6;CLSPN;TICRR
mitotic DNA damage checkpoint signaling (GO:0044773)	9/59	3.78120767832426E-4	0.012288924954553845	0	0	4.567857142857143	35.996070581855875	CDKN1A;CHEK1;PLK1;CDK2;DONSON;CDK1;CLSPN;DTL;TICRR
protein-DNA complex assembly (GO:0065004)	15/143	3.8908804856785346E-4	0.012503278864090571	0	0	2.98546875	23.44101959533495	CDT1;MCM7;GMNN;HMGB2;CDC6;DDB2;CHAF1B;RAD51;ORC1;RPA3;DMC1;MCM3;MCM4;MCM6;MCM2
base-excision repair (GO:0006284)	8/48	4.292203836274558E-4	0.013639669968605819	0	0	5.071334214002642	39.320792966612494	POLD3;RFC5;NEIL3;PCNA;RFC4;LIG1;RPA3;UNG
regulation of chromosome segregation (GO:0051983)	5/18	4.569236243071201E-4	0.01436045676393806	0	0	9.727732793522268	74.81593751642957	KIF2C;CDC6;MKI67;BUB1;AURKB
regulation of cell cycle (GO:0051726)	24/296	4.657307327202941E-4	0.014478151038913489	0	0	2.2580376280066683	17.32344546641217	BARD1;CDKN1A;CDKN1B;PLK1;GMNN;FOXM1;MASTL;NUDT6;CDC25A;CCNB2;CENPF;MCIDAS;FIGNL1;CHEK1;PCLAF;BIRC5;USP51;FBXO5;SKP2;TRIM21;PRR11;DTL;DLGAP5;CDKN3
double-strand break repair via synthesis-dependent strand annealing (GO:0045003)	3/5	5.261160974491763E-4	0.015673875403173377	0	0	37.860236220472444	285.84435382649735	RAD51;DMC1;RAD54L
homoserine metabolic process (GO:0009092)	3/5	5.261160974491763E-4	0.015673875403173377	0	0	37.860236220472444	285.84435382649735	CBS;CTH;CBSL
transsulfuration (GO:0019346)	3/5	5.261160974491763E-4	0.015673875403173377	0	0	37.860236220472444	285.84435382649735	CBS;CTH;CBSL
trophoblast giant cell differentiation (GO:0060707)	3/5	5.261160974491763E-4	0.015673875403173377	0	0	37.860236220472444	285.84435382649735	PLK4;E2F7;E2F8
positive regulation of DNA-dependent DNA replication (GO:2000105)	4/11	5.650892783634145E-4	0.016661395217725417	0	0	14.43814529754083	107.97605690366386	CDT1;CDC7;E2F7;E2F8
protein monoubiquitination (GO:0006513)	7/39	6.151612303363703E-4	0.01778969472165918	0	0	5.541762862796833	40.973722882471954	DTX3L;UHRF1;UBE2T;NEURL1;PEX12;TRIM21;DTL
regulation of cell division (GO:0051302)	10/76	6.157971249805101E-4	0.01778969472165918	0	0	3.8468793899257476	28.43841361611082	PLK4;KIF18B;PRC1;PLK1;PRDM15;CCP110;KIF20A;FSD1;AURKB;AURKA
establishment of mitotic spindle localization (GO:0040001)	6/29	6.861234953889532E-4	0.019623131968124062	0	0	6.603196425502664	48.10067350954945	GPSM2;ESPL1;PLK1;NUSAP1;CENPA;NDC80
pre-replicative complex assembly (GO:0036388)	9/64	6.993260990818237E-4	0.01980269943934669	0	0	4.151515151515151	30.162390791061785	CDT1;MCM7;ORC1;GMNN;MCM3;MCM4;MCM6;CDC6;MCM2
regulation of chromatin binding (GO:0035561)	4/12	8.2206263376722E-4	0.023049991495825973	0	0	12.632720105124836	89.7389776230149	CDT1;DTX3L;GMNN;PARP9
regulation of signal transduction by p53 class mediator (GO:1901796)	15/156	9.707035999129814E-4	0.02633984167960279	0	0	2.7083687943262413	18.789279771267	BARD1;RFC5;RFC4;AURKB;AURKA;TPX2;BRIP1;ING2;EXO1;RPA3;CHEK1;CDK2;CDK1;ZNF385A;CDK5R1
error-prone translesion synthesis (GO:0042276)	5/21	9.8657592918371E-4	0.02633984167960279	0	0	7.902549342105263	54.695679796660094	RFC5;PCNA;RFC4;POLE2;RPA3
spindle assembly checkpoint signaling (GO:0071173)	5/21	9.8657592918371E-4	0.02633984167960279	0	0	7.902549342105263	54.695679796660094	CDC20;CENPF;PLK1;BUB1B;BUB1
mitotic spindle assembly checkpoint signaling (GO:0007094)	5/21	9.8657592918371E-4	0.02633984167960279	0	0	7.902549342105263	54.695679796660094	CDC20;CENPF;PLK1;BUB1B;BUB1
mitotic spindle checkpoint signaling (GO:0071174)	5/21	9.8657592918371E-4	0.02633984167960279	0	0	7.902549342105263	54.695679796660094	CDC20;CENPF;PLK1;BUB1B;BUB1
hepatocyte differentiation (GO:0070365)	3/6	0.0010222805686838845	0.02633984167960279	0	0	25.238845144356954	173.7876030150127	E2F7;E2F8;PCK2
hydrogen sulfide metabolic process (GO:0070813)	3/6	0.0010222805686838845	0.02633984167960279	0	0	25.238845144356954	173.7876030150127	CBS;CTH;CBSL
negative regulation of cytokinesis (GO:0032466)	3/6	0.0010222805686838845	0.02633984167960279	0	0	25.238845144356954	173.7876030150127	AURKB;E2F7;E2F8
negative regulation of meiotic cell cycle (GO:0051447)	3/6	0.0010222805686838845	0.02633984167960279	0	0	25.238845144356954	173.7876030150127	NPPC;FBXO5;FBXO43
mitotic DNA integrity checkpoint signaling (GO:0044774)	4/13	0.0011516494836473982	0.029408192171710347	0	0	11.228500511023507	75.97832276229902	ORC1;CDC6;CLSPN;TICRR
regulation of mitotic cell cycle (GO:0007346)	16/178	0.0013710891514099608	0.03470190241621671	0	0	2.5150241474229014	16.5794160661369	BTG3;CDKN1B;DUSP3;UBE2C;PLK1;BUB1B;MKI67;CDC25C;FBXO43;PKMYT1;CDC20;MCIDAS;CDK1;NEK2;FBXO5;DLGAP5
response to metal ion (GO:0010038)	9/71	0.0014919571845451584	0.037429803050869764	0	0	3.681451612903226	23.957659238040165	MT2A;ATP7B;SLC30A3;TFR2;NEDD4;TESMIN;AQP3;CRIP1;KHK
mitotic cell cycle checkpoint signaling (GO:0007093)	5/23	0.0015312458054441062	0.03808141742234908	0	0	7.02375730994152	45.52570249003841	WEE1;CHEK1;BUB1B;BUB1;AURKB
phosphorylation (GO:0016310)	28/400	0.0016358489708075323	0.04033213841818571	0	0	1.9264527800878306	12.359337666587702	PKN3;MAST1;TTBK1;AURKB;AURKA;PAK1;CHEK1;PIM1;PRKG2;NEK2;NEK3;MAP3K6;FNIP2;XYLB;MAPK3;PLK4;PLK1;LMTK3;HUNK;HASPIN;FGR;MEX3B;MELK;CDK2;CDK1;BIRC5;TRIB1;DGKH
epithelial cell differentiation (GO:0030855)	11/101	0.0016590074346481182	0.04055351506917622	0	0	3.1033745947539053	19.866363526861345	CPT1A;BDH2;PCNA;MCIDAS;CDK1;SIX1;ALDOC;GLI1;E2F7;PCK2;E2F8
regulation of double-strand break repair via homologous recombination (GO:0010569)	7/46	0.00169843299600876	0.041165409903263166	0	0	4.54542994384683	28.990975908199324	RAD51AP1;HELB;RAD51;FIGNL1;CHEK1;CGAS;USP51
modification-dependent protein catabolic process (GO:0019941)	17/201	0.0019102564919680105	0.04591036610948328	0	0	2.3531373517786562	14.731858175355097	HACE1;DTX3L;UBE2C;UHRF1;PLK1;BUB1B;UBE2L6;NTAN1;AURKB;AURKA;CDC20;RNF144A;SPSB1;RNF213;PTTG1;NEDD4;DTL
neurotrophin TRK receptor signaling pathway (GO:0048011)	4/15	0.0020683814461254038	0.04929642446598879	0	0	9.185999283239756	56.778559491577035	SORT1;DDIT4;HAP1;BCAR1
positive regulation of DNA biosynthetic process (GO:2000573)	8/61	0.0021666992679266243	0.05121289178735657	0	0	3.8248298895840085	23.46361151537287	RFC5;RFC4;PCNA;DSCC1;FBXO4;NEK2;AURKB;MAPK3
regulation of cell cycle G1/S phase transition (GO:1902806)	6/36	0.0022416961354280434	0.05255123727314921	0	0	5.0606060606060606	30.87234111780586	CDKN1A;CDKN1B;KIF14;ATP2B4;PTPN6;GLI1
positive regulation of protein kinase activity (GO:0045860)	14/154	0.0023996958206247546	0.055797805260055275	0	0	2.5426098535286283	15.338073474423913	CDKN1A;SRC;NAB2;KIF14;PARP16;TNF;TTBK1;TPX2;CENPE;PAK1;INCENP;LCP2;CLSPN;ECT2
nucleotide-excision repair, DNA incision, 5'-to lesion (GO:0006296)	6/37	0.0025904126352532314	0.059268641094593934	0	0	4.897105699349739	29.166858401408806	POLD3;RFC5;PCNA;RFC4;RPA3;DDB2
positive regulation of cytokinesis (GO:0032467)	6/37	0.0025904126352532314	0.059268641094593934	0	0	4.897105699349739	29.166858401408806	RACGAP1;KIF14;KIF23;CDC6;ECT2;AURKB
regulation of mast cell degranulation (GO:0043304)	4/16	0.0026750924972205655	0.060363947674930724	0	0	8.42006132282085	49.878517783771	FGR;CD84;FES;GAB2
cysteine metabolic process (GO:0006534)	3/8	0.002702207235609767	0.060363947674930724	0	0	15.141732283464567	89.5434554484332	CBS;CTH;CBSL
meiotic sister chromatid cohesion (GO:0051177)	3/8	0.002702207235609767	0.060363947674930724	0	0	15.141732283464567	89.5434554484332	SGO2;BUB1B;BUB1
regulation of synapse organization (GO:0050807)	5/26	0.002722709527995127	0.060363947674930724	0	0	6.019423558897243	35.551484487125094	ARHGAP22;NEDD4;WNT5A;ABHD17C;TNF
DNA duplex unwinding (GO:0032508)	7/51	0.0031160200384692757	0.06855244084632406	0	0	4.027854401535141	23.245548167143927	PIF1;RAD51;MCM7;MCM4;MCM6;DDB2;MCM2
regulation of protein kinase activity (GO:0045859)	11/110	0.0032690614349249122	0.07120322565002309	0	0	2.8199233716475094	16.139133086811448	FGR;CENPE;CDKN1A;UBASH3B;CAMK2N2;HSPB1;TRIB3;LCP2;TRIB1;ECT2;TNF
positive regulation of DNA replication (GO:0045740)	4/17	0.0033933790986865092	0.07120322565002309	0	0	7.77195997169716	44.1908131322086	CDT1;PCNA;ATAD5;GLI1
protein localization to chromosome, centromeric region (GO:0071459)	4/17	0.0033933790986865092	0.07120322565002309	0	0	7.77195997169716	44.1908131322086	CDK1;HASPIN;CENPA;AURKB
regulation of exit from mitosis (GO:0007096)	6/39	0.003407946871636644	0.07120322565002309	0	0	4.599832315247335	26.1346154681673	CDC20;ANLN;UBE2C;CDCA5;BUB1B;NEK2
DNA recombination (GO:0006310)	6/39	0.003407946871636644	0.07120322565002309	0	0	4.599832315247335	26.1346154681673	RAD51;EXO1;XRCC2;DMC1;HMGB3;RAD54L
nucleotide-excision repair, DNA incision (GO:0033683)	6/39	0.003407946871636644	0.07120322565002309	0	0	4.599832315247335	26.1346154681673	POLD3;RFC5;PCNA;RFC4;RPA3;DDB2
regulation of cell cycle phase transition (GO:1901987)	10/95	0.0034107838860325743	0.07120322565002309	0	0	2.9840280483054147	16.951705733522246	CDC20;CDKN1A;CDKN1B;UBE2C;PLK1;ATP2B4;CDK1;BUB1B;FBXO5;GTSE1
signal transduction in response to DNA damage (GO:0042770)	7/52	0.0034843239467916547	0.07221135136104444	0	0	3.9381413075344476	22.287836862396347	BRIP1;CHEK1;DONSON;FBXO6;CLSPN;E2F7;BATF
positive regulation of cell death (GO:0010942)	8/66	0.0035769690469425307	0.07359806816011251	0	0	3.494192137748827	19.683621073466607	HEBP2;RARG;CDKN1B;WNT5A;DDIT4;FOS;TNF;GRIN2B
regulation of postsynapse organization (GO:0099175)	5/28	0.003819454959547561	0.07802600845932874	0	0	5.495423340961098	30.596580285623546	ARHGAP22;ABI2;WNT5A;ABHD17C;CDK5R1
DNA cytosine deamination (GO:0070383)	3/9	0.003938605904813307	0.0793268513222962	0	0	12.61745406824147	69.86194039134926	APOBEC3C;APOBEC3G;APOBEC3B
histone phosphorylation (GO:0016572)	3/9	0.003938605904813307	0.0793268513222962	0	0	12.61745406824147	69.86194039134926	CCNA2;INCENP;CDK2
regulation of early endosome to late endosome transport (GO:2000641)	4/18	0.004232369444601958	0.08211622428836168	0	0	7.216444527876853	39.43782092512067	MTMR2;SRC;RDX;MAPK3
cellular response to alkaloid (GO:0071312)	4/18	0.004232369444601958	0.08211622428836168	0	0	7.216444527876853	39.43782092512067	CASP7;RAD51;SLC8A1;TGM2
regulation of single stranded viral RNA replication via double stranded DNA intermediate (GO:0045091)	4/18	0.004232369444601958	0.08211622428836168	0	0	7.216444527876853	39.43782092512067	APOBEC3C;TOP2A;APOBEC3G;APOBEC3B
regulation of spindle organization (GO:0090224)	4/18	0.004232369444601958	0.08211622428836168	0	0	7.216444527876853	39.43782092512067	GPSM2;TPX2;PSRC1;FSD1
microtubule depolymerization (GO:0007019)	4/18	0.004232369444601958	0.08211622428836168	0	0	7.216444527876853	39.43782092512067	KIF18B;STMN1;KIF14;KIF2C
double-strand break repair (GO:0006302)	14/164	0.0042493710470900455	0.08211622428836168	0	0	2.3718597425654684	12.952688806268334	BARD1;DCLRE1A;DTX3L;PARP2;CDCA5;XRCC2;HMGB2;PARP9;RAD51AP1;MMS22L;BRIP1;RAD51;RPA3;NSD2
canonical Wnt signaling pathway (GO:0060070)	8/68	0.00430717249761045	0.0826745861957442	0	0	3.377366798767063	18.398116552112214	FZD1;WNT10B;RARG;WNT10A;FZD5;WNT5A;DIXDC1;PLPP3
regulation of cell development (GO:0060284)	6/41	0.004403284845743287	0.08359862991629188	0	0	4.336533032185206	23.527445656969935	HES7;HEY1;ADGRA2;DOCK7;HMGB2;HDAC9
response to zinc ion (GO:0010043)	5/29	0.004472234397619811	0.08359862991629188	0	0	5.266173245614035	28.4892975423767	MT2A;P2RX4;SLC30A3;CRIP1;KHK
mismatch repair (GO:0006298)	5/29	0.004472234397619811	0.08359862991629188	0	0	5.266173245614035	28.4892975423767	POLD3;PCNA;LIG1;EXO1;RPA3
negative regulation of transferase activity (GO:0051348)	5/29	0.004472234397619811	0.08359862991629188	0	0	5.266173245614035	28.4892975423767	PIF1;CDKN1B;DTX3L;SRC;FBXO5
regulation of DNA recombination (GO:0000018)	6/42	0.004974336032284671	0.09238052631385818	0	0	4.215854194115064	22.358628326006347	RAD51AP1;RAD51;FIGNL1;CHEK1;USP51;IL7R
ubiquitin-dependent protein catabolic process (GO:0006511)	24/354	0.005055400404299751	0.09328029133095024	0	0	1.8554778554778555	9.810464762687754	HACE1;DTX3L;UBE2C;UHRF1;PLK1;KIF14;OTUD7A;BUB1B;VPS37D;UBE2L6;AGAP3;NTAN1;AURKB;AURKA;CDC20;RNF144A;SPSB1;RNF213;PTTG1;TRIM2;NEDD4;SKP2;KBTBD7;DTL
retrograde vesicle-mediated transport, Golgi to endoplasmic reticulum (GO:0006890)	9/85	0.005146244713016743	0.09374687821164257	0	0	3.00109649122807	15.814241984064166	CENPE;RACGAP1;KIF4B;KIF4A;KIF23;KIF2C;KIF3C;PLPP3;KIF15
positive regulation of protein catabolic process (GO:0045732)	9/85	0.005146244713016743	0.09374687821164257	0	0	3.00109649122807	15.814241984064166	BARD1;CDKN1B;HACE1;NEDD4;WNT5A;RDX;PACSIN3;TNF;DTL
peptidyl-tyrosine modification (GO:0018212)	7/56	0.005297311352035005	0.09588804092924123	0	0	3.6159065209197134	18.94936017687626	FGR;TPST1;ABI2;SRC;FES;PTPN6;TTBK1
peptidyl-serine modification (GO:0018209)	14/169	0.005535383769156326	0.09956728037601945	0	0	2.294746789227267	11.92486826896647	GALNT3;PARP2;PKN3;PLK1;MAST1;CDC7;MASTL;TTBK1;AURKA;CAMKV;CDK2;CDK1;CLSPN;CDK5R1
positive regulation of cellular protein localization (GO:1903829)	8/71	0.005611061608061039	0.10029772624409107	0	0	3.216036568744627	16.66876687752837	CDT1;DTX3L;PLK1;CDK1;PARP9;TNF;GTSE1;NDC80
positive regulation of cell division (GO:0051781)	6/44	0.006276686703601311	0.1114989066602469	0	0	3.993551071354275	20.250950174472145	RACGAP1;KIF14;KIF23;CDC6;ECT2;AURKB
DNA damage checkpoint signaling (GO:0000077)	5/32	0.006902061635135181	0.12185121158325071	0	0	4.680311890838206	23.2889283303304	BRIP1;CHEK1;DONSON;FBXO6;CLSPN
cytidine to uridine editing (GO:0016554)	3/11	0.007306144976429663	0.12663984625811417	0	0	9.462106299212598	46.544474708389885	APOBEC3C;APOBEC3G;APOBEC3B
hepatocyte growth factor receptor signaling pathway (GO:0048012)	3/11	0.007306144976429663	0.12663984625811417	0	0	9.462106299212598	46.544474708389885	PAK1;STMN1;BCAR1
negative regulation of nuclear division (GO:0051784)	3/11	0.007306144976429663	0.12663984625811417	0	0	9.462106299212598	46.544474708389885	CHEK1;FBXO5;FBXO43
negative regulation of protein kinase activity (GO:0006469)	9/90	0.007464785949678065	0.12861016756674257	0	0	2.815108759553204	13.787159896428241	CDKN1A;CDKN1B;DUSP3;UBASH3B;CAMK2N2;HSPB1;TRIB3;TRIB1;SLC8A1
regulation of ubiquitin protein ligase activity (GO:1904666)	4/21	0.007558925857965521	0.12868171401060352	0	0	5.942026744994975	29.026956218483285	CDC20;UBE2C;PLK1;FBXO5
neurotrophin signaling pathway (GO:0038179)	4/21	0.007558925857965521	0.12868171401060352	0	0	5.942026744994975	29.026956218483285	SORT1;DDIT4;HAP1;BCAR1
Wnt signaling pathway (GO:0016055)	9/92	0.008587787338891364	0.14533178573508462	0	0	2.746987951807229	13.068559384387981	FZD1;WNT10B;RARG;WNT10A;FZD5;WNT5A;DIXDC1;RAC3;PLPP3
positive regulation of neuron death (GO:1901216)	6/47	0.008671051040867694	0.1458776822169506	0	0	3.700761592596163	17.57034735527855	WNT5A;DDIT4;FOS;TNF;GRIN2B;CDK5R1
regulation of transmembrane transport (GO:0034762)	5/34	0.008958253778408596	0.14904958250399522	0	0	4.357078039927405	20.54440706582788	CALHM1;NEDD4;PIM1;TRIB3;CTTNBP2NL
error-free translesion synthesis (GO:0070987)	4/22	0.008963821045694818	0.14904958250399522	0	0	5.611622134618193	26.456321882415505	RFC5;PCNA;RFC4;RPA3
cellular response to UV (GO:0034644)	8/77	0.009096695463794699	0.1503846764534846	0	0	2.9354622556621295	13.796214866927153	CDKN1A;PCNA;NEDD4;CHEK1;CRIP1;CDC25A;AURKB;DDB2
cell cycle checkpoint signaling (GO:0000075)	3/12	0.009467512821279691	0.150428259271444	0	0	8.410323709536309	39.19117531012369	WEE1;BUB1B;BUB1
regulation of DNA-dependent DNA replication (GO:0090329)	3/12	0.009467512821279691	0.150428259271444	0	0	8.410323709536309	39.19117531012369	CDT1;GMNN;TICRR
regulation of sister chromatid cohesion (GO:0007063)	3/12	0.009467512821279691	0.150428259271444	0	0	8.410323709536309	39.19117531012369	ESPL1;CDCA5;BUB1
homocysteine metabolic process (GO:0050667)	3/12	0.009467512821279691	0.150428259271444	0	0	8.410323709536309	39.19117531012369	CBS;CTH;CBSL
mitotic nuclear membrane disassembly (GO:0007077)	3/12	0.009467512821279691	0.150428259271444	0	0	8.410323709536309	39.19117531012369	CCNB2;PLK1;CDK1
negative regulation of cell division (GO:0051782)	3/12	0.009467512821279691	0.150428259271444	0	0	8.410323709536309	39.19117531012369	AURKB;E2F7;E2F8
positive regulation of ubiquitin protein ligase activity (GO:1904668)	3/12	0.009467512821279691	0.150428259271444	0	0	8.410323709536309	39.19117531012369	CDC20;UBE2C;PLK1
negative regulation of mitotic cell cycle (GO:0045930)	6/48	0.009597301350267635	0.15164796608710185	0	0	3.6124600037643515	16.78447656892099	BTG3;WEE1;CDKN1B;CHEK1;BUB1B;BUB1
cell cycle G1/S phase transition (GO:0044843)	7/63	0.010053586434068713	0.1579849296782226	0	0	3.162763852242744	14.548162921907446	CCNA2;CDKN1A;CDKN1B;CDK2;CDC7;CDC25A;CDKN3
regulation of mitotic spindle organization (GO:0060236)	5/35	0.010129707935911614	0.15831128249566784	0	0	4.211622807017544	19.340962946157987	GPSM2;TPX2;PSRC1;PLK1;FSD1
regulation of defense response to virus by host (GO:0050691)	5/36	0.011401970727736192	0.17722628413763863	0	0	4.0755517826825125	18.23389260940106	APOBEC3G;DTX3L;CGAS;PARP9;MICB
DNA deamination (GO:0045006)	3/13	0.011962279189543677	0.18393612087147804	0	0	7.568897637795276	33.49991809383321	APOBEC3C;APOBEC3G;APOBEC3B
negative regulation of DNA-dependent DNA replication (GO:2000104)	3/13	0.011962279189543677	0.18393612087147804	0	0	7.568897637795276	33.49991809383321	GMNN;DONSON;FBXO5
proteasome-mediated ubiquitin-dependent protein catabolic process (GO:0043161)	21/321	0.012211459455897694	0.18650090863198457	0	0	1.781518817204301	7.848268201479176	HACE1;UBE2C;CCNF;PLK1;KIF14;BUB1B;AGAP3;AURKB;AURKA;CDC20;SPSB1;PTTG1;TRIM2;NEDD4;CDK2;FBXO4;CDK1;FBXO6;FBXO5;SKP2;KBTBD7
establishment of mitotic spindle orientation (GO:0000132)	4/24	0.012259500287696887	0.18650090863198457	0	0	5.049934296977661	22.22705406096959	GPSM2;PLK1;CENPA;NDC80
positive regulation of protein metabolic process (GO:0051247)	10/115	0.012796332867822766	0.19363762964006936	0	0	2.413118889940082	10.517811894796154	BARD1;HACE1;CDKN1B;SLC6A9;TFR2;UHRF1;NEDD4;WNT5A;TNF;DTL
cellular response to vitamin D (GO:0071305)	2/5	0.013528617447864572	0.19443138643664662	0	0	16.803844473569246	72.30606941035025	FES;PIM1
deoxyribonucleotide metabolic process (GO:0009262)	2/5	0.013528617447864572	0.19443138643664662	0	0	16.803844473569246	72.30606941035025	RRM1;RRM2
DNA replication, synthesis of RNA primer (GO:0006269)	2/5	0.013528617447864572	0.19443138643664662	0	0	16.803844473569246	72.30606941035025	HELB;PRIM1
regulation of receptor catabolic process (GO:2000644)	2/5	0.013528617447864572	0.19443138643664662	0	0	16.803844473569246	72.30606941035025	MTMR2;DTX3L
regulation of sterol transport (GO:0032371)	2/5	0.013528617447864572	0.19443138643664662	0	0	16.803844473569246	72.30606941035025	OSBPL6;TSPO
negative regulation of myelination (GO:0031642)	2/5	0.013528617447864572	0.19443138643664662	0	0	16.803844473569246	72.30606941035025	JAM2;TNFRSF21
positive regulation of mast cell activation involved in immune response (GO:0033008)	2/5	0.013528617447864572	0.19443138643664662	0	0	16.803844473569246	72.30606941035025	FGR;GAB2
positive regulation of prostaglandin secretion (GO:0032308)	2/5	0.013528617447864572	0.19443138643664662	0	0	16.803844473569246	72.30606941035025	P2RX4;TNFRSF11A
protein C-linked glycosylation via 2'-alpha-mannosyl-L-tryptophan (GO:0018406)	2/5	0.013528617447864572	0.19443138643664662	0	0	16.803844473569246	72.30606941035025	DPY19L1;DPY19L4
protein C-linked glycosylation via tryptophan (GO:0018317)	2/5	0.013528617447864572	0.19443138643664662	0	0	16.803844473569246	72.30606941035025	DPY19L1;DPY19L4
positive regulation of catabolic process (GO:0009896)	7/67	0.01387377300102064	0.19839495391459516	0	0	2.951297273526825	12.624926832463602	BARD1;CDKN1B;HACE1;NEDD4;WNT5A;TNF;DTL
regulation of telomere maintenance via telomerase (GO:0032210)	6/52	0.014010894132123598	0.19935899113369895	0	0	3.2976456435813715	14.074088123849478	PIF1;SRC;FBXO4;NEK2;AURKB;MAPK3
negative regulation of G0 to G1 transition (GO:0070317)	5/38	0.014263705798904326	0.20195147814290285	0	0	3.8281499202551834	16.269778894742043	PCGF6;RRM2;RAD51;CHEK1;CDC7
immune response-regulating cell surface receptor signaling pathway (GO:0002768)	3/14	0.01479823580348659	0.20746546273515512	0	0	6.880458124552613	28.98907166959438	FGR;BTLA;MICB
nuclear membrane disassembly (GO:0051081)	3/14	0.01479823580348659	0.20746546273515512	0	0	6.880458124552613	28.98907166959438	CCNB2;PLK1;CDK1
regulation of nitric-oxide synthase activity (GO:0050999)	5/39	0.015860144008008323	0.22126835055075025	0	0	3.715363777089783	15.39626679895919	SPR;S100A1;DDAH2;ATP2B4;TNF
peptidyl-tyrosine phosphorylation (GO:0018108)	7/69	0.016129840587139968	0.22226270120616382	0	0	2.8557962379777004	11.786111731792221	FGR;ABI2;SRC;FES;PTPN6;TTBK1;MAPK3
meiosis I (GO:0007127)	4/26	0.01624227431891197	0.22226270120616382	0	0	4.590371520726317	18.912963722546095	SGO2;ING2;PTTG1;FOXJ2
positive regulation of histone methylation (GO:0031062)	4/26	0.01624227431891197	0.22226270120616382	0	0	4.590371520726317	18.912963722546095	MYB;DNMT3B;TET1;PHF19
positive regulation of microtubule polymerization or depolymerization (GO:0031112)	4/26	0.01624227431891197	0.22226270120616382	0	0	4.590371520726317	18.912963722546095	PAK1;PSRC1;FES;CDK5R1
peptidyl-serine phosphorylation (GO:0018105)	12/156	0.016867290131747564	0.22971642750856205	0	0	2.112771137671536	8.625132582775214	CAMKV;PKN3;PLK1;CDK2;MAST1;CDK1;CDC7;CLSPN;MASTL;TTBK1;AURKA;CDK5R1
regulation of microtubule polymerization (GO:0031113)	5/40	0.017571303014663083	0.23704682368837934	0	0	3.6090225563909772	14.585822140863305	PAK1;PSRC1;FES;STMN1;CDK5R1
positive regulation of double-strand break repair (GO:2000781)	5/40	0.017571303014663083	0.23704682368837934	0	0	3.6090225563909772	14.585822140863305	RAD51AP1;SLF1;DTX3L;FOXM1;PARP9
regulation of cellular component organization (GO:0051128)	11/139	0.017863451640535478	0.23918522085264746	0	0	2.1777291942970822	8.765356656082469	ARHGEF11;NEDD4;WNT5A;HJURP;KIF14;PACSIN3;MELTF;MKI67;TNF;BCAR1;AURKA
negative regulation of single stranded viral RNA replication via double stranded DNA intermediate (GO:0045869)	3/15	0.01798070716199972	0.23918522085264746	0	0	6.3067585301837275	25.343431153101765	APOBEC3C;APOBEC3G;APOBEC3B
nitric oxide biosynthetic process (GO:0006809)	3/15	0.01798070716199972	0.23918522085264746	0	0	6.3067585301837275	25.343431153101765	ARG2;SPR;DDAH2
protein polyubiquitination (GO:0000209)	20/314	0.018466992607922474	0.24387664529307393	0	0	1.729534766926905	6.903905556606542	BARD1;HACE1;DTX3L;UBE2C;CCNF;UBE2L6;TRAF1;DDB2;RNF144A;SPSB1;RNF213;TRIM2;NEDD4;UBE2T;FBXO4;FBXO6;SKP2;KBTBD7;TRIM21;DTL
microtubule polymerization or depolymerization (GO:0031109)	4/27	0.018503927282726238	0.24387664529307393	0	0	4.390561618008341	17.517341054172764	KIF18B;STMN1;KIF14;KIF2C
regulation of G1/S transition of mitotic cell cycle (GO:2000045)	7/71	0.018634131569182602	0.24446612976083598	0	0	2.766264017150396	11.017366643128703	CDKN1A;GFI1B;WEE1;RDX;KIF14;PTPN6;E2F7
nucleotide-excision repair (GO:0006289)	9/105	0.019259397408145834	0.24814019391553357	0	0	2.3733878968253967	9.374303466318494	RFC5;POLD3;BRIP1;RFC4;PCNA;LIG1;RPA3;FANCC;DDB2
protein autophosphorylation (GO:0046777)	12/159	0.019303658806383826	0.24814019391553357	0	0	2.069328129658238	8.168591313227177	FGR;MEX3B;PAK1;MELK;FES;SRC;PIM1;TYRO3;NEK2;AURKB;AURKA;MAPK3
regulation of G0 to G1 transition (GO:0070316)	5/41	0.019400197630499532	0.24814019391553357	0	0	3.5085891812865495	13.832514697336538	PCGF6;RRM2;RAD51;CHEK1;CDC7
aromatic amino acid transport (GO:0015801)	2/6	0.01978180566879079	0.24814019391553357	0	0	12.602228047182175	49.43844824658343	SLC25A29;SLC16A10
regulation of DNA-dependent DNA replication initiation (GO:0030174)	2/6	0.01978180566879079	0.24814019391553357	0	0	12.602228047182175	49.43844824658343	CDT1;TICRR
centromeric sister chromatid cohesion (GO:0070601)	2/6	0.01978180566879079	0.24814019391553357	0	0	12.602228047182175	49.43844824658343	BUB1B;BUB1
choline catabolic process (GO:0042426)	2/6	0.01978180566879079	0.24814019391553357	0	0	12.602228047182175	49.43844824658343	CHDH;SARDH
negative regulation of lipoprotein lipase activity (GO:0051005)	2/6	0.01978180566879079	0.24814019391553357	0	0	12.602228047182175	49.43844824658343	SORT1;HDAC9
positive regulation of fever generation (GO:0031622)	2/6	0.01978180566879079	0.24814019391553357	0	0	12.602228047182175	49.43844824658343	TNFRSF11A;TNF
protein localization to ciliary transition zone (GO:1904491)	2/6	0.01978180566879079	0.24814019391553357	0	0	12.602228047182175	49.43844824658343	TCTN2;TMEM107
chromosome organization (GO:0051276)	9/106	0.02035910083227686	0.2542664994773442	0	0	2.3487972508591066	9.146750263058696	TOP2A;CDT1;CENPH;NUF2;HMGB2;CDCA8;NDC80;PHF19;DDB2
positive regulation of defense response to virus by host (GO:0002230)	4/28	0.020951343998063022	0.25827949928646654	0	0	4.207402540516863	16.263935333350155	APOBEC3G;DTX3L;CGAS;PARP9
positive regulation of microtubule polymerization (GO:0031116)	4/28	0.020951343998063022	0.25827949928646654	0	0	4.207402540516863	16.263935333350155	PAK1;PSRC1;FES;CDK5R1
protein depolymerization (GO:0051261)	4/28	0.020951343998063022	0.25827949928646654	0	0	4.207402540516863	16.263935333350155	KIF18B;STMN1;KIF14;KIF2C
protein K48-linked ubiquitination (GO:0070936)	6/57	0.02129918677594275	0.2596056990581601	0	0	2.9735720375106562	11.445535648945029	HACE1;DTX3L;UBE2C;UBE2T;SKP2;KBTBD7
regulation of nervous system development (GO:0051960)	5/42	0.02134964164369223	0.2596056990581601	0	0	3.4135846372688476	13.131105402856427	HES7;HEY1;DOCK7;HMGB2;KIF14
mitotic sister chromatid cohesion (GO:0007064)	3/16	0.021512779956917465	0.2596056990581601	0	0	5.821320411871593	22.34867836828452	CDCA5;DSCC1;HASPIN
negative regulation of DNA replication (GO:0008156)	3/16	0.021512779956917465	0.2596056990581601	0	0	5.821320411871593	22.34867836828452	MCIDAS;GMNN;CDC6
nitric oxide metabolic process (GO:0046209)	3/16	0.021512779956917465	0.2596056990581601	0	0	5.821320411871593	22.34867836828452	ARG2;SPR;DDAH2
positive regulation of binding (GO:0051099)	8/90	0.021839432544251882	0.2624402398174806	0	0	2.4684086735187036	9.439288840685824	CDT1;DTX3L;GMNN;STMN1;HMGB2;TRIB3;PARP9;TRIM21
DNA-dependent DNA replication maintenance of fidelity (GO:0045005)	5/43	0.023422241889306472	0.28028289457496447	0	0	3.323580332409972	12.47695055954371	FAM111A;MMS22L;PCNA;RAD51;DONSON
regulation of ubiquitin-protein transferase activity (GO:0051438)	4/29	0.0235880062562664	0.28109040788717454	0	0	4.038896189224705	15.13381230104096	DTX3L;PLK1;TRIB3;FBXO5
positive regulation of telomere capping (GO:1904355)	3/17	0.025395516635510477	0.3001288329651238	0	0	5.405230596175478	19.854399142153525	NEK2;AURKB;MAPK3
positive regulation of transcription of Notch receptor target (GO:0007221)	3/17	0.025395516635510477	0.3001288329651238	0	0	5.405230596175478	19.854399142153525	NOTCH4;WWC1;DLGAP5
establishment of spindle orientation (GO:0051294)	4/30	0.02641683619157642	0.307641208205549	0	0	3.8833518649550185	14.111144353566939	GPSM2;PLK1;CENPA;NDC80
positive regulation of transferase activity (GO:0051347)	11/148	0.026967155726502722	0.307641208205549	0	0	2.0337083002575076	7.348063876013107	RFC5;RFC4;PCNA;DTX3L;DSCC1;PLK1;TYRO3;NEK2;TRIB3;AURKB;MAPK3
AV node cell to bundle of His cell communication (GO:0086067)	2/7	0.026999280859997483	0.307641208205549	0	0	10.081258191349935	36.412950603342104	GJC1;CXADR
regulation of glial cell differentiation (GO:0045685)	2/7	0.026999280859997483	0.307641208205549	0	0	10.081258191349935	36.412950603342104	CDK1;TNFRSF21
DNA ligation (GO:0006266)	2/7	0.026999280859997483	0.307641208205549	0	0	10.081258191349935	36.412950603342104	TOP2A;LIG1
gamma-delta T cell activation (GO:0046629)	2/7	0.026999280859997483	0.307641208205549	0	0	10.081258191349935	36.412950603342104	CXADR;MICB
modulation by symbiont of host apoptotic process (GO:0052150)	2/7	0.026999280859997483	0.307641208205549	0	0	10.081258191349935	36.412950603342104	RNF213;MAPK3
negative regulation of meiotic nuclear division (GO:0045835)	2/7	0.026999280859997483	0.307641208205549	0	0	10.081258191349935	36.412950603342104	FBXO5;FBXO43
negative regulation of nervous system process (GO:0031645)	2/7	0.026999280859997483	0.307641208205549	0	0	10.081258191349935	36.412950603342104	JAM2;TNFRSF21
cellular response to radiation (GO:0071478)	5/45	0.027946275149572253	0.3171680433641931	0	0	3.1570723684210527	11.294335968782775	RAD51AP1;CDKN1A;RAD51;FIGNL1;ECT2
regulation of cell population proliferation (GO:0042127)	40/764	0.028129386214248712	0.31798436590020285	0	0	1.410630596304058	5.037277893495577	BTG3;CDKN1A;RARG;CDKN1B;CCL3L1;UHRF1;RTKN2;CDCA7;KIF14;HMGB2;SIX1;TNFRSF11A;GLI1;FOXM1;NUDT6;PAK1;HMGN5;TSPO;ITGAV;IGFBP6;FBXO5;E2F7;SLAMF1;TET1;CDC7;CDC6;GAB2;PGF;AZGP1;MEIS1;FABP6;PRC1;FES;CDK2;NEURL1;BIRC5;PTPN6;MELTF;IL7R;CDKN3
ciliary basal body-plasma membrane docking (GO:0097711)	8/95	0.029075650329082978	0.3259096939728231	0	0	2.325938747931186	8.22883219978851	PLK4;TCTN2;PLK1;HAUS4;CDK1;CCP110;NEK2;CEP41
regulation of cellular senescence (GO:2000772)	4/31	0.02944020511134238	0.3259096939728231	0	0	3.7393293424830873	13.182609295503122	ING2;ARG2;CGAS;FBXO5
negative regulation of response to biotic stimulus (GO:0002832)	4/31	0.02944020511134238	0.3259096939728231	0	0	3.7393293424830873	13.182609295503122	DHX58;TYRO3;TRIB1;TRIM21
positive regulation of ubiquitin-protein transferase activity (GO:0051443)	4/31	0.02944020511134238	0.3259096939728231	0	0	3.7393293424830873	13.182609295503122	CDC20;UBE2C;PLK1;TRIB3
base conversion or substitution editing (GO:0016553)	3/18	0.029628153997529372	0.3259096939728231	0	0	5.044619422572178	17.752168202191967	APOBEC3C;APOBEC3G;APOBEC3B
DNA conformation change (GO:0071103)	3/18	0.029628153997529372	0.3259096939728231	0	0	5.044619422572178	17.752168202191967	TOP2A;HMGB2;HMGB3
presynapse assembly (GO:0099054)	3/18	0.029628153997529372	0.3259096939728231	0	0	5.044619422572178	17.752168202191967	FZD1;WNT5A;LRP4
regulation of DNA metabolic process (GO:0051052)	5/46	0.030401847767479985	0.329052036506447	0	0	3.079910141206675	10.758901923624006	PIF1;CDT1;HELB;IL7R;TICRR
regulation of telomerase activity (GO:0051972)	5/46	0.030401847767479985	0.329052036506447	0	0	3.079910141206675	10.758901923624006	PIF1;SRC;NEK2;AURKB;MAPK3
positive regulation of organelle assembly (GO:1902117)	5/46	0.030401847767479985	0.329052036506447	0	0	3.079910141206675	10.758901923624006	PLK4;GPSM2;SPAG5;CCP110;TNF
regulation of vesicle-mediated transport (GO:0060627)	8/96	0.03069953587710664	0.329052036506447	0	0	2.29938753452624	8.009934279559621	FGR;SRC;RAB26;FES;PACSIN3;ITGAV;HAP1;MAPK3
regulation of neurogenesis (GO:0050767)	6/62	0.030796633675018927	0.329052036506447	0	0	2.7073687182382833	9.422590424071247	HES7;HEY1;DOCK7;HMGB2;TNF;TGM2
response to retinoic acid (GO:0032526)	6/62	0.030796633675018927	0.329052036506447	0	0	2.7073687182382833	9.422590424071247	WNT10B;RARG;PTK7;WNT5A;AQP3;MICB
negative regulation of kinase activity (GO:0033673)	6/62	0.030796633675018927	0.329052036506447	0	0	2.7073687182382833	9.422590424071247	CDKN1B;UBASH3B;CAMK2N2;HSPB1;TRIB3;TRIB1
positive regulation of cellular component organization (GO:0051130)	9/114	0.0308342467775272	0.329052036506447	0	0	2.1689342403628116	7.546002661848539	CDC20;CDT1;SLF1;TFR2;NEURL1;LRP4;RHOC;TNF;FNIP2
liver development (GO:0001889)	4/32	0.032659944709444916	0.34614208663022195	0	0	3.6055941430448657	12.336922136437357	E2F7;AURKA;E2F8;PCK2
regulation of protein localization to nucleus (GO:1900180)	5/47	0.03298885079499349	0.34614208663022195	0	0	3.006422305764411	10.256667133948566	DTX3L;PLK1;CDK1;PARP9;GTSE1
negative regulation of cell cycle (GO:0045786)	7/80	0.033291105109230223	0.34614208663022195	0	0	2.424079227961109	8.247844806756945	BTG3;NPPC;CDKN1B;MCIDAS;GMNN;PLK1;NUDT6
antigen processing and presentation of exogenous peptide antigen via MHC class II (GO:0019886)	8/98	0.03413149665652811	0.34614208663022195	0	0	2.24805518861001	7.592884329225255	CENPE;RACGAP1;KIF4B;KIF4A;KIF23;KIF2C;KIF3C;KIF15
diol metabolic process (GO:0034311)	3/19	0.03420828776311092	0.34614208663022195	0	0	4.729084645669292	15.962019496561727	SPR;PRKG2;PLPP3
cellular response to UV-B (GO:0071493)	2/8	0.035098323469498025	0.34614208663022195	0	0	8.400611620795107	28.138704764229807	CDKN1A;CRIP1
regulation of meiotic nuclear division (GO:0040020)	2/8	0.035098323469498025	0.34614208663022195	0	0	8.400611620795107	28.138704764229807	FBXO5;FBXO43
DNA damage induced protein phosphorylation (GO:0006975)	2/8	0.035098323469498025	0.34614208663022195	0	0	8.400611620795107	28.138704764229807	CHEK1;MAPK3
regulation of protein localization to cell cortex (GO:1904776)	2/8	0.035098323469498025	0.34614208663022195	0	0	8.400611620795107	28.138704764229807	GPSM2;PLK1
regulation of protein localization to early endosome (GO:1902965)	2/8	0.035098323469498025	0.34614208663022195	0	0	8.400611620795107	28.138704764229807	DTX3L;RDX
fructose metabolic process (GO:0006000)	2/8	0.035098323469498025	0.34614208663022195	0	0	8.400611620795107	28.138704764229807	ALDOC;KHK
sulfur amino acid biosynthetic process (GO:0000097)	2/8	0.035098323469498025	0.34614208663022195	0	0	8.400611620795107	28.138704764229807	CBS;CTH
multi-ciliated epithelial cell differentiation (GO:1903251)	2/8	0.035098323469498025	0.34614208663022195	0	0	8.400611620795107	28.138704764229807	PLK4;MCIDAS
negative regulation by symbiont of host apoptotic process (GO:0033668)	2/8	0.035098323469498025	0.34614208663022195	0	0	8.400611620795107	28.138704764229807	RNF213;MAPK3
negative regulation by symbiont of host programmed cell death (GO:0052041)	2/8	0.035098323469498025	0.34614208663022195	0	0	8.400611620795107	28.138704764229807	RNF213;MAPK3
negative regulation of chromosome organization (GO:2001251)	2/8	0.035098323469498025	0.34614208663022195	0	0	8.400611620795107	28.138704764229807	TOP2A;ESPL1
negative regulation of mitotic nuclear division (GO:0045839)	2/8	0.035098323469498025	0.34614208663022195	0	0	8.400611620795107	28.138704764229807	CHEK1;FBXO5
positive regulation of early endosome to late endosome transport (GO:2000643)	2/8	0.035098323469498025	0.34614208663022195	0	0	8.400611620795107	28.138704764229807	MTMR2;RDX
positive regulation of neuron projection arborization (GO:0150012)	2/8	0.035098323469498025	0.34614208663022195	0	0	8.400611620795107	28.138704764229807	GRIP1;WNT5A
positive regulation of protein localization to early endosome (GO:1902966)	2/8	0.035098323469498025	0.34614208663022195	0	0	8.400611620795107	28.138704764229807	DTX3L;RDX
positive regulation of protein localization to endosome (GO:1905668)	2/8	0.035098323469498025	0.34614208663022195	0	0	8.400611620795107	28.138704764229807	DTX3L;RDX
progesterone receptor signaling pathway (GO:0050847)	2/8	0.035098323469498025	0.34614208663022195	0	0	8.400611620795107	28.138704764229807	SRC;NEDD4
regulation of innate immune response (GO:0045088)	6/64	0.03526153687681071	0.3465566854559403	0	0	2.613738585252828	8.742857594255026	FGR;DHX58;TYRO3;PTPN6;PARP9;TRIM21
cellular response to ionizing radiation (GO:0071479)	5/48	0.03570880182453336	0.3497505932128952	0	0	2.9363525091799265	9.78497798290892	RAD51AP1;CDKN1A;RAD51;FIGNL1;ECT2
positive regulation of telomere maintenance via telomerase (GO:0032212)	4/33	0.03607736035099879	0.35215443892101206	0	0	3.48108206080928	11.564467024307442	FBXO4;NEK2;AURKB;MAPK3
positive regulation of protein-containing complex assembly (GO:0031334)	9/118	0.037274682714392146	0.36260405633728415	0	0	2.0889034512887723	6.871324512300624	CDT1;SLF1;SRC;RPA3;RHOC;TNF;FNIP2;TTBK1;DDB2
protein autoubiquitination (GO:0051865)	6/65	0.037642081281640344	0.3649367880186149	0	0	2.5693039458699003	8.426373163586549	RNF213;DTX3L;UHRF1;UBE2T;TRIM21;DDB2
antigen processing and presentation of peptide antigen via MHC class II (GO:0002495)	8/100	0.0378147082995812	0.3653718437054129	0	0	2.198954683820573	7.201702245666546	CENPE;RACGAP1;KIF4B;KIF4A;KIF23;KIF2C;KIF3C;KIF15
granulocyte differentiation (GO:0030851)	3/20	0.03913204397368277	0.37430650757435696	0	0	4.450671607225567	14.423797112376151	CDKN1A;CDK2;DEK
myeloid cell development (GO:0061515)	3/20	0.03913204397368277	0.37430650757435696	0	0	4.450671607225567	14.423797112376151	NRROS;SRC;ZNF385A
nucleobase-containing compound biosynthetic process (GO:0034654)	3/20	0.03913204397368277	0.37430650757435696	0	0	4.450671607225567	14.423797112376151	POLD3;TYMS;ADA
protein localization to chromosome (GO:0034502)	4/34	0.039693246031712905	0.3784089455023297	0	0	3.3648707840560665	10.85700536216945	SLF1;PLK1;HASPIN;CENPA
regulation of protein catabolic process (GO:0042176)	8/102	0.04175540117893891	0.3967456723314461	0	0	2.1519435622136656	6.834414513643008	BARD1;HACE1;CDKN1B;RAB26;NEDD4;WNT5A;TNF;DTL
positive regulation of cell population proliferation (GO:0008284)	26/474	0.04252573211561621	0.4007745047043733	0	0	1.4753950802242413	4.658775262430489	CDKN1A;RTKN2;CHRD;KIF14;TNFRSF11A;GLI1;FOXM1;TNF;PAK1;HMGN5;RBPMS2;PIM1;ITGAV;FBXO5;SLAMF1;WNT5A;TET1;CDC7;GAB2;PGF;MEIS1;PRC1;CDK2;BIRC5;PTPN6;IL7R
negative regulation of cell cycle G1/S phase transition (GO:1902807)	4/35	0.04350790087826545	0.4007745047043733	0	0	3.256157009028867	10.207442436252865	CDKN1A;GFI1B;WEE1;E2F7
antigen processing and presentation of exogenous peptide antigen (GO:0002478)	8/103	0.04382406521108708	0.4007745047043733	0	0	2.129180282277689	6.659165013735304	CENPE;RACGAP1;KIF4B;KIF4A;KIF23;KIF2C;KIF3C;KIF15
adenosine metabolic process (GO:0046085)	2/9	0.04400111695006057	0.4007745047043733	0	0	7.200149784684516	22.489957731625907	ACP3;ADA
bone cell development (GO:0098751)	2/9	0.04400111695006057	0.4007745047043733	0	0	7.200149784684516	22.489957731625907	SRC;ZNF385A
regulation of mitotic centrosome separation (GO:0046602)	2/9	0.04400111695006057	0.4007745047043733	0	0	7.200149784684516	22.489957731625907	CHEK1;NEK2
DNA topological change (GO:0006265)	2/9	0.04400111695006057	0.4007745047043733	0	0	7.200149784684516	22.489957731625907	TOP2A;HMGB2
response to vitamin D (GO:0033280)	2/9	0.04400111695006057	0.4007745047043733	0	0	7.200149784684516	22.489957731625907	FES;AQP3
negative regulation of lipase activity (GO:0060192)	2/9	0.04400111695006057	0.4007745047043733	0	0	7.200149784684516	22.489957731625907	SORT1;HDAC9
negative regulation of lipid localization (GO:1905953)	2/9	0.04400111695006057	0.4007745047043733	0	0	7.200149784684516	22.489957731625907	ITGAV;TNF
positive regulation of mast cell degranulation (GO:0043306)	2/9	0.04400111695006057	0.4007745047043733	0	0	7.200149784684516	22.489957731625907	FGR;GAB2
positive regulation of synapse maturation (GO:0090129)	2/9	0.04400111695006057	0.4007745047043733	0	0	7.200149784684516	22.489957731625907	CDC20;NEURL1
protein K6-linked ubiquitination (GO:0085020)	2/9	0.04400111695006057	0.4007745047043733	0	0	7.200149784684516	22.489957731625907	BARD1;UBE2T
calcium ion transport into cytosol (GO:0060402)	3/21	0.04439423798039703	0.4017959513415681	0	0	4.203193350831146	13.091457647457158	ATP2B4;GRIN2B;SLC8A1
regulation of transposition (GO:0010528)	3/21	0.04439423798039703	0.4017959513415681	0	0	4.203193350831146	13.091457647457158	APOBEC3C;APOBEC3G;APOBEC3B
positive regulation of protein localization to nucleus (GO:1900182)	6/68	0.04538854318794423	0.40949915936126347	0	0	2.444600280504909	7.5599155096949335	DTX3L;PLK1;CDK1;PARP9;ECT2;GTSE1
cellular protein modification process (GO:0006464)	50/1025	0.046343304010445535	0.4164777471436386	0	0	1.309664694280079	4.022868835434206	CCNF;MAST1;UBE2L6;LGALS1;CHEK1;PIM1;FBXO4;PRKG2;NEK2;FBXO6;NEK3;MAP3K6;SKP2;TGM2;WSB2;PARP2;LMTK3;HUNK;HASPIN;PARP9;DDB2;CTTNBP2NL;FGR;MELK;B3GNT7;B3GNT5;SPARCL1;BIRC5;TRIB1;DTL;MTMR2;PKN3;TTBK1;AURKB;AURKA;PAK1;FNIP2;MAPK3;PLK4;PLK1;PARP16;MEX3B;SPSB1;CTH;CDK2;CDK1;PTPN6;CD247;MELTF;KBTBD7
regulation of neuron death (GO:1901214)	7/86	0.04645328718140585	0.4164777471436386	0	0	2.2392705654453757	6.873011168301305	TRIM2;WNT5A;DDIT4;KIF14;NENF;FOS;GRIN2B
generation of neurons (GO:0048699)	13/202	0.04720781337658905	0.4194767903591963	0	0	1.7420775638860746	5.318904010125458	HES7;FZD1;WNT10B;WNT10A;FZD5;WNT5A;DOCK7;HMGB2;SIX1;RACGAP1;HEY1;DDIT4;CDK5R1
regulation of sodium ion transport (GO:0002028)	4/36	0.04752114687985302	0.4194767903591963	0	0	3.1542378449408672	9.609639414686912	SPTBN4;P2RX4;NEDD4;ATP2B4
negative regulation of fat cell differentiation (GO:0045599)	4/36	0.04752114687985302	0.4194767903591963	0	0	3.1542378449408672	9.609639414686912	WNT10B;WNT5A;TRIB3;TNF
positive regulation of mitotic nuclear division (GO:0045840)	4/36	0.04752114687985302	0.4194767903591963	0	0	3.1542378449408672	9.609639414686912	ESPL1;NUSAP1;DLGAP5;AURKA
positive regulation of telomere maintenance via telomere lengthening (GO:1904358)	4/36	0.04752114687985302	0.4194767903591963	0	0	3.1542378449408672	9.609639414686912	FBXO4;NEK2;AURKB;MAPK3
sprouting angiogenesis (GO:0002040)	5/52	0.047940667382000916	0.4205837690568179	0	0	2.6858902575587904	8.159173597556292	RNF213;ADGRA2;PGF;E2F7;E2F8
positive regulation of protein localization to cell periphery (GO:1904377)	5/52	0.047940667382000916	0.4205837690568179	0	0	2.6858902575587904	8.159173597556292	GPSM2;ATP2B4;TNF;SPTBN1;PLS1
positive regulation of programmed cell death (GO:0043068)	17/286	0.048992265176310675	0.42849504099158575	0	0	1.6023994592767827	4.832985546963272	BARD1;TOP2A;ARHGEF11;WNT10B;RARG;USP27X;PLEKHG5;PRF1;NLRC4;TNF;MLLT11;MELK;NEURL1;IRF5;ECT2;ITGB3BP;TGM2
regulation of chromosome organization (GO:0033044)	3/22	0.049988521828459746	0.4319249922338214	0	0	3.981765437215085	11.929217398655798	CDT1;PIF1;BUB1
homologous chromosome segregation (GO:0045143)	3/22	0.049988521828459746	0.4319249922338214	0	0	3.981765437215085	11.929217398655798	SGO2;PTTG1;KASH5
negative regulation of cyclin-dependent protein kinase activity (GO:1904030)	3/22	0.049988521828459746	0.4319249922338214	0	0	3.981765437215085	11.929217398655798	CDKN1A;CDKN1B;PLK1
osteoclast differentiation (GO:0030316)	3/22	0.049988521828459746	0.4319249922338214	0	0	3.981765437215085	11.929217398655798	SRC;GAB2;TNFRSF11A
supramolecular fiber organization (GO:0097435)	20/351	0.050318794846361876	0.4334691363270933	0	0	1.5332022141568158	4.583318847628332	TPM4;ITGB4;COL23A1;KIF14;UBE2L6;LTBP3;RHOC;CLIP2;KIF18B;COL5A1;KASH5;MYO15A;FIGNL1;STMN1;SERPINH1;RAC3;KIF2C;FSD1;VIM;BCAR1
negative regulation of G1/S transition of mitotic cell cycle (GO:2000134)	4/37	0.05173234759195185	0.444307850189136	0	0	3.058495599888504	9.05826082423893	CDKN1A;GFI1B;WEE1;E2F7
protein poly-ADP-ribosylation (GO:0070212)	2/10	0.05363449453420115	0.4498376960933	0	0	6.299803407601573	18.430470894458832	PARP2;PARP9
cellular biogenic amine catabolic process (GO:0042402)	2/10	0.05363449453420115	0.4498376960933	0	0	6.299803407601573	18.430470894458832	CHDH;SARDH
cellular response to dopamine (GO:1903351)	2/10	0.05363449453420115	0.4498376960933	0	0	6.299803407601573	18.430470894458832	MAPK3;TGM2
regulation of store-operated calcium entry (GO:2001256)	2/10	0.05363449453420115	0.4498376960933	0	0	6.299803407601573	18.430470894458832	CD84;HOMER3
response to dopamine (GO:1903350)	2/10	0.05363449453420115	0.4498376960933	0	0	6.299803407601573	18.430470894458832	MAPK3;TGM2
sulfur amino acid catabolic process (GO:0000098)	2/10	0.05363449453420115	0.4498376960933	0	0	6.299803407601573	18.430470894458832	CBS;CTH
Wnt signaling pathway involved in midbrain dopaminergic neuron differentiation (GO:1904953)	2/10	0.05363449453420115	0.4498376960933	0	0	6.299803407601573	18.430470894458832	FZD1;WNT5A
negative regulation of telomerase activity (GO:0051974)	2/10	0.05363449453420115	0.4498376960933	0	0	6.299803407601573	18.430470894458832	PIF1;SRC
myeloid leukocyte differentiation (GO:0002573)	6/71	0.054058542742026774	0.45206851532806014	0	0	2.3314077227120706	6.80231962412913	CDKN1A;CDK2;GAB2;TNFRSF11A;DEK;BATF
negative regulation of viral genome replication (GO:0045071)	5/54	0.05487748776983537	0.45757905254148445	0	0	2.5759935553168636	7.477213034408134	APOBEC3C;FAM111A;APOBEC3G;TNF;APOBEC3B
ERK1 and ERK2 cascade (GO:0070371)	3/23	0.05590752073538805	0.4607939749372041	0	0	3.78248031496063	10.908886442132273	CDK1;ITGAV;MAPK3
regulation of telomere capping (GO:1904353)	3/23	0.05590752073538805	0.4607939749372041	0	0	3.78248031496063	10.908886442132273	NEK2;AURKB;MAPK3
negative regulation of phosphoprotein phosphatase activity (GO:0032515)	3/23	0.05590752073538805	0.4607939749372041	0	0	3.78248031496063	10.908886442132273	PPP4R4;MASTL;TNF
positive regulation of JUN kinase activity (GO:0043507)	3/23	0.05590752073538805	0.4607939749372041	0	0	3.78248031496063	10.908886442132273	PAK1;TNFRSF11A;TNF
response to ionizing radiation (GO:0010212)	6/72	0.05715629697212448	0.4697327854605633	0	0	2.295963588453707	6.5709690651717905	RAD51AP1;CDKN1A;RAD51;FIGNL1;ECT2;TICRR
transcription-coupled nucleotide-excision repair (GO:0006283)	6/73	0.060358437930776075	0.49462788676796443	0	0	2.261577488053802	6.349275951636088	RFC5;POLD3;RFC4;PCNA;LIG1;RPA3
replication fork processing (GO:0031297)	4/39	0.0607438932137409	0.49636438454656845	0	0	2.8834240660784682	8.07672664101546	FAM111A;MMS22L;PCNA;RAD51
cellular response to catecholamine stimulus (GO:0071870)	3/24	0.06214295930317551	0.4968449365622527	0	0	3.60217472815898	10.00798599661952	ATP2B4;MAPK3;TGM2
histone monoubiquitination (GO:0010390)	3/24	0.06214295930317551	0.4968449365622527	0	0	3.60217472815898	10.00798599661952	DTX3L;UHRF1;DDB2
protein K48-linked deubiquitination (GO:0071108)	3/24	0.06214295930317551	0.4968449365622527	0	0	3.60217472815898	10.00798599661952	USP27X;MINDY2;OTUD7A
positive regulation of interleukin-1 beta production (GO:0032731)	5/56	0.062363756876470375	0.4968449365622527	0	0	2.4747162022703817	6.866770730588872	FZD5;WNT5A;HSPB1;NLRC4;TNF
brain development (GO:0007420)	10/150	0.06252270261033578	0.4968449365622527	0	0	1.8065279091769157	5.008102820160334	CENPF;MEIS1;NFIB;B3GNT5;DDIT4;MAST1;HAP1;GRIN2B;POU6F1;CDK5R1
pyrimidine nucleoside salvage (GO:0043097)	2/11	0.06392969813108706	0.4968449365622527	0	0	5.599534003203728	15.398557612253517	TK1;UPP1
pyrimidine-containing compound salvage (GO:0008655)	2/11	0.06392969813108706	0.4968449365622527	0	0	5.599534003203728	15.398557612253517	TK1;UPP1
regulation of cytoplasmic transport (GO:1903649)	2/11	0.06392969813108706	0.4968449365622527	0	0	5.599534003203728	15.398557612253517	SRC;MAPK3
cell proliferation in forebrain (GO:0021846)	2/11	0.06392969813108706	0.4968449365622527	0	0	5.599534003203728	15.398557612253517	DOCK7;KIF14
regulation of mesenchymal cell proliferation (GO:0010464)	2/11	0.06392969813108706	0.4968449365622527	0	0	5.599534003203728	15.398557612253517	WNT5A;CHRD
regulation of mitochondrial depolarization (GO:0051900)	2/11	0.06392969813108706	0.4968449365622527	0	0	5.599534003203728	15.398557612253517	MLLT11;SRC
regulation of synapse maturation (GO:0090128)	2/11	0.06392969813108706	0.4968449365622527	0	0	5.599534003203728	15.398557612253517	CDC20;NEURL1
hematopoietic stem cell proliferation (GO:0071425)	2/11	0.06392969813108706	0.4968449365622527	0	0	5.599534003203728	15.398557612253517	WNT10B;WNT5A
tetrahydrobiopterin metabolic process (GO:0046146)	2/11	0.06392969813108706	0.4968449365622527	0	0	5.599534003203728	15.398557612253517	SPR;PRKG2
midbrain dopaminergic neuron differentiation (GO:1904948)	2/11	0.06392969813108706	0.4968449365622527	0	0	5.599534003203728	15.398557612253517	FZD1;WNT5A
V(D)J recombination (GO:0033151)	2/11	0.06392969813108706	0.4968449365622527	0	0	5.599534003203728	15.398557612253517	LIG1;HMGB2
positive regulation of cytoplasmic transport (GO:1903651)	2/11	0.06392969813108706	0.4968449365622527	0	0	5.599534003203728	15.398557612253517	MTMR2;RDX
postsynapse assembly (GO:0099068)	2/11	0.06392969813108706	0.4968449365622527	0	0	5.599534003203728	15.398557612253517	WNT5A;LRP4
cellular response to metal ion (GO:0071248)	9/131	0.06434223620160796	0.4986959228634113	0	0	1.865046838407494	5.116828741292086	MT2A;CDKN1B;P2RX4;TFR2;CPNE7;WNT5A;FOS;ECT2;MAPK3
regulation of nitric oxide biosynthetic process (GO:0045428)	4/40	0.06554085210498302	0.5066130730277066	0	0	2.803182946415535	7.638902365418682	P2RX4;DDAH2;ATP2B4;TNF
integrin-mediated signaling pathway (GO:0007229)	6/75	0.06707628705765775	0.5156940349056484	0	0	2.1957953829409407	5.932873769277256	FGR;ITGB4;SRC;ITGAV;PLPP3;BCAR1
nucleic acid phosphodiester bond hydrolysis (GO:0090305)	6/75	0.06707628705765775	0.5156940349056484	0	0	2.1957953829409407	5.932873769277256	RFC5;POLD3;RFC4;PCNA;RPA3;DDB2
regulation of spindle assembly (GO:0090169)	3/25	0.06868577820106067	0.5266523476006261	0	0	3.4382605583392984	9.208394517618155	GPSM2;SPAG5;PLK1
regulation of cell adhesion (GO:0030155)	9/133	0.06938213832618517	0.5305692930825925	0	0	1.834773425499232	4.895406345685102	FRMD5;PLAU;FES;SRC;CHRD;KIF14;ITGAV;TNF;TGM2
epithelial cell migration (GO:0010631)	4/41	0.0705290353039675	0.5333458063830088	0	0	2.72727918457222	7.232010229384294	ANLN;PKN3;ADGRA2;PLEKHG5
regulation of response to DNA damage stimulus (GO:2001020)	4/41	0.0705290353039675	0.5333458063830088	0	0	2.72727918457222	7.232010229384294	ING2;USP51;FBXO5;WDR76
gluconeogenesis (GO:0006094)	4/41	0.0705290353039675	0.5333458063830088	0	0	2.72727918457222	7.232010229384294	ALDOC;ENO2;SLC37A4;PCK2
hexose metabolic process (GO:0019318)	4/41	0.0705290353039675	0.5333458063830088	0	0	2.72727918457222	7.232010229384294	ALDOC;GALM;SLC37A4;KHK
cellular response to transforming growth factor beta stimulus (GO:0071560)	8/114	0.07106661617878614	0.5333458063830088	0	0	1.9071309289399567	5.042716570230159	WNT10A;NRROS;ZFYVE9;SRC;WNT5A;ID1;CGN;FOS
response to lipid (GO:0033993)	8/114	0.07106661617878614	0.5333458063830088	0	0	1.9071309289399567	5.042716570230159	PAQR8;RARG;HMGB2;TNFRSF11A;TRIB1;AQP3;PCK2;MICB
histone modification (GO:0016570)	8/114	0.07106661617878614	0.5333458063830088	0	0	1.9071309289399567	5.042716570230159	CCNA2;PARP2;INCENP;UHRF1;CDK2;USP51;HDAC9;AURKB
protein mono-ADP-ribosylation (GO:0140289)	2/12	0.07482214885876642	0.5333458063830088	0	0	5.039318479685452	13.06514536594617	PARP16;PARP9
regulation of histone H3-K9 methylation (GO:0051570)	2/12	0.07482214885876642	0.5333458063830088	0	0	5.039318479685452	13.06514536594617	MYB;DNMT3B
regulation of sequestering of calcium ion (GO:0051282)	2/12	0.07482214885876642	0.5333458063830088	0	0	5.039318479685452	13.06514536594617	UBASH3B;LIME1
serine family amino acid biosynthetic process (GO:0009070)	2/12	0.07482214885876642	0.5333458063830088	0	0	5.039318479685452	13.06514536594617	CBS;CTH
negative regulation of calcineurin-mediated signaling (GO:0106057)	2/12	0.07482214885876642	0.5333458063830088	0	0	5.039318479685452	13.06514536594617	ATP2B4;HOMER3
negative regulation of calcineurin-NFAT signaling cascade (GO:0070885)	2/12	0.07482214885876642	0.5333458063830088	0	0	5.039318479685452	13.06514536594617	ATP2B4;HOMER3
negative regulation of cardiac muscle hypertrophy (GO:0010614)	2/12	0.07482214885876642	0.5333458063830088	0	0	5.039318479685452	13.06514536594617	P2RX4;ATP2B4
nonribosomal peptide biosynthetic process (GO:0019184)	2/12	0.07482214885876642	0.5333458063830088	0	0	5.039318479685452	13.06514536594617	BDH2;CHAC1
nucleoside salvage (GO:0043174)	2/12	0.07482214885876642	0.5333458063830088	0	0	5.039318479685452	13.06514536594617	TK1;UPP1
polyol transport (GO:0015791)	2/12	0.07482214885876642	0.5333458063830088	0	0	5.039318479685452	13.06514536594617	SLC2A13;AQP3
positive regulation of cellular senescence (GO:2000774)	2/12	0.07482214885876642	0.5333458063830088	0	0	5.039318479685452	13.06514536594617	ARG2;CGAS
positive regulation of metaphase/anaphase transition of cell cycle (GO:1902101)	2/12	0.07482214885876642	0.5333458063830088	0	0	5.039318479685452	13.06514536594617	ESPL1;DLGAP5
positive regulation of mitotic metaphase/anaphase transition (GO:0045842)	2/12	0.07482214885876642	0.5333458063830088	0	0	5.039318479685452	13.06514536594617	ESPL1;DLGAP5
positive regulation of mitotic sister chromatid separation (GO:1901970)	2/12	0.07482214885876642	0.5333458063830088	0	0	5.039318479685452	13.06514536594617	ESPL1;DLGAP5
positive regulation of neuroinflammatory response (GO:0150078)	2/12	0.07482214885876642	0.5333458063830088	0	0	5.039318479685452	13.06514536594617	TNF;TTBK1
positive regulation of protein maturation (GO:1903319)	2/12	0.07482214885876642	0.5333458063830088	0	0	5.039318479685452	13.06514536594617	TFR2;NLRC4
presynapse organization (GO:0099172)	2/12	0.07482214885876642	0.5333458063830088	0	0	5.039318479685452	13.06514536594617	FZD1;WNT5A
protein auto-ADP-ribosylation (GO:0070213)	2/12	0.07482214885876642	0.5333458063830088	0	0	5.039318479685452	13.06514536594617	PARP2;PARP16
protein localization to condensed chromosome (GO:1903083)	2/12	0.07482214885876642	0.5333458063830088	0	0	5.039318479685452	13.06514536594617	CDK1;AURKB
regulation of myelination (GO:0031641)	3/26	0.07552624181297851	0.5333458063830088	0	0	3.2885997945908936	8.495357994259916	KIF14;JAM2;TNFRSF21
DNA geometric change (GO:0032392)	3/26	0.07552624181297851	0.5333458063830088	0	0	3.2885997945908936	8.495357994259916	PIF1;HMGB2;HMGB3
DNA modification (GO:0006304)	3/26	0.07552624181297851	0.5333458063830088	0	0	3.2885997945908936	8.495357994259916	NEIL3;PARP2;UNG
membrane depolarization during action potential (GO:0086010)	3/26	0.07552624181297851	0.5333458063830088	0	0	3.2885997945908936	8.495357994259916	KCNH2;SCN8A;SLC8A1
negative regulation of transposition (GO:0010529)	3/26	0.07552624181297851	0.5333458063830088	0	0	3.2885997945908936	8.495357994259916	APOBEC3C;APOBEC3G;APOBEC3B
Notch signaling pathway (GO:0007219)	5/60	0.07897147279165113	0.5563015078426656	0	0	2.2942583732057416	5.824361682323131	HEY1;DTX3L;WWC1;NOTCH4;DLGAP5
spermatid development (GO:0007286)	4/43	0.08106823994854316	0.5681496829314711	0	0	2.5871491627076386	6.500119161063389	ING2;RFX2;RIMBP3C;JAM2
regulation of neuron apoptotic process (GO:0043523)	7/98	0.0816494205762962	0.5681496829314711	0	0	1.9427643596509032	4.8672474857427	TRIM2;TYRO3;KIF14;SIX1;TNF;NFATC4;CDK5R1
regulation of peptidyl-serine phosphorylation (GO:0033135)	7/98	0.0816494205762962	0.5681496829314711	0	0	1.9427643596509032	4.8672474857427	SPTBN4;PAK1;DDIT4;DOCK7;ATP2B4;TNF;FNIP2
T cell receptor signaling pathway (GO:0050852)	10/158	0.08207514554424333	0.5681496829314711	0	0	1.7081618041882942	4.270609562122298	DENND1B;PAK1;BTN2A2;BTN3A1;BTN3A3;LCP2;BTN3A2;CD247;TNFRSF21;BCAR1
cellular response to cadmium ion (GO:0071276)	3/27	0.08265403742564253	0.5681496829314711	0	0	3.151410761154856	7.85675571642804	MT2A;FOS;MAPK3
nucleobase-containing small molecule interconversion (GO:0015949)	3/27	0.08265403742564253	0.5681496829314711	0	0	3.151410761154856	7.85675571642804	RRM1;RRM2;TYMS
positive regulation of nitric oxide biosynthetic process (GO:0045429)	3/27	0.08265403742564253	0.5681496829314711	0	0	3.151410761154856	7.85675571642804	P2RX4;DDAH2;TNF
regulation of protein binding (GO:0043393)	8/118	0.08306217973253217	0.5681496829314711	0	0	1.837396421280173	4.571746933268912	CDKN1A;DTX3L;PLK1;TRIB3;TRIM21;TTBK1;AURKB;AURKA
positive regulation of cellular process (GO:0048522)	31/625	0.08491173715543483	0.5681496829314711	0	0	1.3254043615079036	3.268636619904876	CDKN1B;RTKN2;CHRD;KIF14;TNFRSF11A;GLI1;FOXM1;TNF;PAK1;HMGN5;CHEK1;ITGAV;FBXO5;TRIM21;SLAMF1;TGM2;SPAG5;WNT5A;TET1;CDC7;CDC6;GAB2;PGF;FRMD5;MEIS1;P2RX4;PRC1;CDK2;BIRC5;PTPN6;IL7R
response to UV (GO:0009411)	7/99	0.08512721492426631	0.5681496829314711	0	0	1.9215469771710452	4.733939456851108	PCNA;NEDD4;PCLAF;DTL;CDC25A;AURKB;DDB2
positive regulation of cell adhesion (GO:0045785)	6/80	0.0856928396139655	0.5681496829314711	0	0	2.0468966990706123	5.02919655073031	FRMD5;CHRD;RAC3;ITGAV;TNF;TGM2
pteridine-containing compound metabolic process (GO:0042558)	2/13	0.08625122859382663	0.5681496829314711	0	0	4.58096032407959	11.225601947509123	SPR;PRKG2
regulation of cell aging (GO:0090342)	2/13	0.08625122859382663	0.5681496829314711	0	0	4.58096032407959	11.225601947509123	ING2;FOXM1
cardiac cell development (GO:0055006)	2/13	0.08625122859382663	0.5681496829314711	0	0	4.58096032407959	11.225601947509123	CXADR;SLC8A1
central nervous system projection neuron axonogenesis (GO:0021952)	2/13	0.08625122859382663	0.5681496829314711	0	0	4.58096032407959	11.225601947509123	SPTBN4;NFIB
entry into host (GO:0044409)	2/13	0.08625122859382663	0.5681496829314711	0	0	4.58096032407959	11.225601947509123	SRC;ITGAV
glucose import (GO:0046323)	2/13	0.08625122859382663	0.5681496829314711	0	0	4.58096032407959	11.225601947509123	SORT1;SLC2A3
relaxation of cardiac muscle (GO:0055119)	2/13	0.08625122859382663	0.5681496829314711	0	0	4.58096032407959	11.225601947509123	P2RX4;SLC8A1
response to muramyl dipeptide (GO:0032495)	2/13	0.08625122859382663	0.5681496829314711	0	0	4.58096032407959	11.225601947509123	IRF5;VIM
response to UV-B (GO:0010224)	2/13	0.08625122859382663	0.5681496829314711	0	0	4.58096032407959	11.225601947509123	CDKN1A;CRIP1
lymphocyte mediated immunity (GO:0002449)	2/13	0.08625122859382663	0.5681496829314711	0	0	4.58096032407959	11.225601947509123	BTN3A3;BTN3A2
UV-damage excision repair (GO:0070914)	2/13	0.08625122859382663	0.5681496829314711	0	0	4.58096032407959	11.225601947509123	POLD3;DDB2
negative regulation of intrinsic apoptotic signaling pathway in response to DNA damage by p53 class mediator (GO:1902166)	2/13	0.08625122859382663	0.5681496829314711	0	0	4.58096032407959	11.225601947509123	ING2;ZNF385A
negative regulation of locomotion (GO:0040013)	2/13	0.08625122859382663	0.5681496829314711	0	0	4.58096032407959	11.225601947509123	FRMD5;DUSP3
positive regulation of cell aging (GO:0090343)	2/13	0.08625122859382663	0.5681496829314711	0	0	4.58096032407959	11.225601947509123	ARG2;CGAS
hexose biosynthetic process (GO:0019319)	4/44	0.08661302858675574	0.5681496829314711	0	0	2.5223390275952693	6.170410648440244	ALDOC;ENO2;SLC37A4;PCK2
homotypic cell-cell adhesion (GO:0034109)	4/44	0.08661302858675574	0.5681496829314711	0	0	2.5223390275952693	6.170410648440244	UBASH3B;TYRO3;HSPB1;PLPP3
metal ion homeostasis (GO:0055065)	4/44	0.08661302858675574	0.5681496829314711	0	0	2.5223390275952693	6.170410648440244	KCNH2;SLC12A5;TESMIN;SLC8A1
positive regulation of stress fiber assembly (GO:0051496)	4/44	0.08661302858675574	0.5681496829314711	0	0	2.5223390275952693	6.170410648440244	PAK1;RHOC;SORBS3;S100A10
protein K63-linked ubiquitination (GO:0070534)	4/44	0.08661302858675574	0.5681496829314711	0	0	2.5223390275952693	6.170410648440244	NEDD4;UBE2T;TRAF1;TRIM21
positive regulation of apoptotic process (GO:0043065)	17/310	0.08790545024753077	0.57381531793939	0	0	1.469283276450512	3.572552693917983	BARD1;TOP2A;ARHGEF11;WNT10B;RARG;USP27X;PLEKHG5;NLRC4;TNF;MLLT11;MELK;NEURL1;IRF5;ECT2;ITGB3BP;CDK5R1;TGM2
glucose metabolic process (GO:0006006)	5/62	0.08807864495643083	0.57381531793939	0	0	2.213527239150508	5.377820144039318	ALDOC;GALM;ENO2;SLC37A4;PCK2
positive regulation of interleukin-1 production (GO:0032732)	5/62	0.08807864495643083	0.57381531793939	0	0	2.213527239150508	5.377820144039318	FZD5;WNT5A;HSPB1;NLRC4;TNF
regulation of calcineurin-NFAT signaling cascade (GO:0070884)	3/28	0.09005836664205781	0.5788020867332254	0	0	3.025196850393701	7.282548211748085	ATP2B4;HOMER3;TNF
carbohydrate derivative biosynthetic process (GO:1901137)	3/28	0.09005836664205781	0.5788020867332254	0	0	3.025196850393701	7.282548211748085	RRM1;RRM2;B3GNT5
regulation of microtubule polymerization or depolymerization (GO:0031110)	3/28	0.09005836664205781	0.5788020867332254	0	0	3.025196850393701	7.282548211748085	STMN1;SKA3;SKA1
regulation of multicellular organismal development (GO:2000026)	3/28	0.09005836664205781	0.5788020867332254	0	0	3.025196850393701	7.282548211748085	GFI1B;RACGAP1;CDK1
negative regulation of phosphatase activity (GO:0010923)	3/28	0.09005836664205781	0.5788020867332254	0	0	3.025196850393701	7.282548211748085	PPP1R26;PPP4R4;MASTL
positive regulation of nitric oxide metabolic process (GO:1904407)	3/28	0.09005836664205781	0.5788020867332254	0	0	3.025196850393701	7.282548211748085	P2RX4;DDAH2;TNF
regulation of pri-miRNA transcription by RNA polymerase II (GO:1902893)	4/45	0.09233661811866269	0.5907891002670588	0	0	2.4606903624883816	5.86213829809338	NFIB;FOS;TNF;NFATC4
zymogen activation (GO:0031638)	4/45	0.09233661811866269	0.5907891002670588	0	0	2.4606903624883816	5.86213829809338	KLK1;PLAU;C1RL;NLRC4
protein homooligomerization (GO:0051260)	8/121	0.09279497921078529	0.5912908021548561	0	0	1.7883354181035995	4.251521996749544	CALHM1;RNF213;ATL3;CTH;PRF1;TK1;NLRC4;ECT2
actin cytoskeleton reorganization (GO:0031532)	5/63	0.09282852103759805	0.5912908021548561	0	0	2.175249546279492	5.1705711029632315	PAK1;CXADR;PTK7;PHACTR1;BCAR1
Ras protein signal transduction (GO:0007265)	9/142	0.09503658211606493	0.5985880731469335	0	0	1.7098102398854278	4.024027091907832	ARHGEF11;CCNA2;GPSM2;CDKN1A;HACE1;ABI2;PLEKHG5;CDK2;CTNNAL1
intrinsic apoptotic signaling pathway (GO:0097193)	7/102	0.09605927330707552	0.5985880731469335	0	0	1.8605749201499793	4.358936033931534	MLLT11;CDKN1A;BCL2A1;TRIB3;CHAC1;CRIP1;FNIP2
regulation of double-strand break repair via nonhomologous end joining (GO:2001032)	3/29	0.0977280293001642	0.5985880731469335	0	0	2.9086917019987886	6.764357055969157	DTX3L;USP51;PARP9
response to cadmium ion (GO:0046686)	3/29	0.0977280293001642	0.5985880731469335	0	0	2.9086917019987886	6.764357055969157	MT2A;FOS;MAPK3
protein ADP-ribosylation (GO:0006471)	3/29	0.0977280293001642	0.5985880731469335	0	0	2.9086917019987886	6.764357055969157	PARP2;PARP16;PARP9
regulation of Notch signaling pathway (GO:0008593)	6/83	0.09809381065765815	0.5985880731469335	0	0	1.966839484626046	4.566668900362621	ENHO;HEY1;SRC;NOTCH4;NEURL1;CHAC1
pyrimidine nucleoside biosynthetic process (GO:0046134)	2/14	0.0981600721349342	0.5985880731469335	0	0	4.198995194408038	9.746521813305796	TK1;UPP1
calcium ion import across plasma membrane (GO:0098703)	2/14	0.0981600721349342	0.5985880731469335	0	0	4.198995194408038	9.746521813305796	ATP2B4;SLC8A1
cellular copper ion homeostasis (GO:0006878)	2/14	0.0981600721349342	0.5985880731469335	0	0	4.198995194408038	9.746521813305796	MT2A;ATP7B
regulation of intrinsic apoptotic signaling pathway in response to DNA damage by p53 class mediator (GO:1902165)	2/14	0.0981600721349342	0.5985880731469335	0	0	4.198995194408038	9.746521813305796	ING2;ZNF385A
covalent chromatin modification (GO:0016569)	2/14	0.0981600721349342	0.5985880731469335	0	0	4.198995194408038	9.746521813305796	PARP2;AURKB
relaxation of muscle (GO:0090075)	2/14	0.0981600721349342	0.5985880731469335	0	0	4.198995194408038	9.746521813305796	P2RX4;SLC8A1
steroid catabolic process (GO:0006706)	2/14	0.0981600721349342	0.5985880731469335	0	0	4.198995194408038	9.746521813305796	HSD17B14;HSD17B6
myeloid dendritic cell activation (GO:0001773)	2/14	0.0981600721349342	0.5985880731469335	0	0	4.198995194408038	9.746521813305796	BATF;SLAMF1
NAD biosynthesis via nicotinamide riboside salvage pathway (GO:0034356)	2/14	0.0981600721349342	0.5985880731469335	0	0	4.198995194408038	9.746521813305796	PARP16;PARP9
negative regulation of pri-miRNA transcription by RNA polymerase II (GO:1902894)	2/14	0.0981600721349342	0.5985880731469335	0	0	4.198995194408038	9.746521813305796	NFIB;NFATC4
positive regulation of brown fat cell differentiation (GO:0090336)	2/14	0.0981600721349342	0.5985880731469335	0	0	4.198995194408038	9.746521813305796	PIM1;SIX1
positive regulation of cardiac muscle cell proliferation (GO:0060045)	2/14	0.0981600721349342	0.5985880731469335	0	0	4.198995194408038	9.746521813305796	PIM1;GLI1
positive regulation of leukocyte degranulation (GO:0043302)	2/14	0.0981600721349342	0.5985880731469335	0	0	4.198995194408038	9.746521813305796	FGR;GAB2
protein localization to kinetochore (GO:0034501)	2/14	0.0981600721349342	0.5985880731469335	0	0	4.198995194408038	9.746521813305796	CDK1;AURKB
antigen receptor-mediated signaling pathway (GO:0050851)	11/185	0.09883636211524038	0.6014297779778457	0	0	1.5981508582578736	3.6985840772385723	DENND1B;PAK1;BTN2A2;BTN3A1;BTN3A3;LCP2;BTN3A2;CD247;LIME1;TNFRSF21;BCAR1
negative regulation of cellular process (GO:0048523)	28/566	0.09984273184640538	0.606263722039744	0	0	1.3203230215936204	3.042234189605234	BTG3;CDKN1A;RARG;CDKN1B;CCL3L1;NOTCH4;GMNN;FOXM1;NUDT6;MCIDAS;IGFBP6;FBXO5;JAM2;E2F7;APOBEC3C;BTN2A2;APOBEC3G;PARP16;CDC6;CTTNBP2NL;AZGP1;PSRC1;FABP6;NEURL1;PTPN6;TNFRSF21;CDKN3;APOBEC3B
epithelial to mesenchymal transition (GO:0001837)	4/47	0.10430460009460282	0.6320151615901781	0	0	2.345995171591847	5.302980888129721	HEY1;NOTCH4;WNT5A;S100A4
negative regulation of Notch signaling pathway (GO:0045746)	3/30	0.10565150059996695	0.6374752989787035	0	0	2.8008165645960923	6.295141446459511	HEY1;NEURL1;CHAC1
positive regulation of small GTPase mediated signal transduction (GO:0051057)	3/30	0.10565150059996695	0.6374752989787035	0	0	2.8008165645960923	6.295141446459511	SRC;ITGAV;TGM2
positive regulation of cell cycle (GO:0045787)	5/66	0.10784280574321414	0.6436186485218165	0	0	2.067946505608283	4.605483574479961	CDKN1B;DUSP3;PSRC1;CHEK1;TRIM21
circulatory system development (GO:0072359)	8/126	0.11040234125834322	0.6436186485218165	0	0	1.7121106956541208	3.77284811398651	CDKN1A;CXADR;CDKN1B;HEY1;NOTCH4;CRIP1;HDAC9;POU6F1
calcium ion import into cytosol (GO:1902656)	2/15	0.11049536937909508	0.6436186485218165	0	0	3.8757939308398024	8.537527808071236	ATP2B4;SLC8A1
regulation of dephosphorylation (GO:0035303)	2/15	0.11049536937909508	0.6436186485218165	0	0	3.8757939308398024	8.537527808071236	MTMR2;SRC
regulation of endothelial cell chemotaxis (GO:2001026)	2/15	0.11049536937909508	0.6436186485218165	0	0	3.8757939308398024	8.537527808071236	P2RX4;HSPB1
regulation of integrin activation (GO:0033623)	2/15	0.11049536937909508	0.6436186485218165	0	0	3.8757939308398024	8.537527808071236	SRC;KIF14
contractile actin filament bundle assembly (GO:0030038)	2/15	0.11049536937909508	0.6436186485218165	0	0	3.8757939308398024	8.537527808071236	SRC;PHACTR1
regulation of neuron projection arborization (GO:0150011)	2/15	0.11049536937909508	0.6436186485218165	0	0	3.8757939308398024	8.537527808071236	GRIP1;WNT5A
establishment of spindle localization (GO:0051293)	2/15	0.11049536937909508	0.6436186485218165	0	0	3.8757939308398024	8.537527808071236	ESPL1;NUSAP1
stress fiber assembly (GO:0043149)	2/15	0.11049536937909508	0.6436186485218165	0	0	3.8757939308398024	8.537527808071236	SRC;PHACTR1
mitotic recombination (GO:0006312)	2/15	0.11049536937909508	0.6436186485218165	0	0	3.8757939308398024	8.537527808071236	RAD51;DMC1
negative regulation of ubiquitin-protein transferase activity (GO:0051444)	2/15	0.11049536937909508	0.6436186485218165	0	0	3.8757939308398024	8.537527808071236	DTX3L;FBXO5
placenta development (GO:0001890)	2/15	0.11049536937909508	0.6436186485218165	0	0	3.8757939308398024	8.537527808071236	E2F7;E2F8
positive regulation of cell killing (GO:0031343)	2/15	0.11049536937909508	0.6436186485218165	0	0	3.8757939308398024	8.537527808071236	WNT5A;PRF1
positive regulation of endothelial cell chemotaxis (GO:2001028)	2/15	0.11049536937909508	0.6436186485218165	0	0	3.8757939308398024	8.537527808071236	P2RX4;HSPB1
positive regulation of histone H3-K4 methylation (GO:0051571)	2/15	0.11049536937909508	0.6436186485218165	0	0	3.8757939308398024	8.537527808071236	MYB;DNMT3B
positive regulation of membrane protein ectodomain proteolysis (GO:0051044)	2/15	0.11049536937909508	0.6436186485218165	0	0	3.8757939308398024	8.537527808071236	PACSIN3;TNF
regulation of phosphatidylinositol 3-kinase signaling (GO:0014066)	7/106	0.11178110841814992	0.6484664707422085	0	0	1.7850270515178166	3.9113739614108627	FGR;SRC;NEDD4;PTPN6;TNF;LIME1;MAPK3
positive regulation of protein serine/threonine kinase activity (GO:0071902)	7/106	0.11178110841814992	0.6484664707422085	0	0	1.7850270515178166	3.9113739614108627	PSRC1;INCENP;SRC;WNT5A;ATP2B4;PARP16;TNF
vascular endothelial growth factor receptor signaling pathway (GO:0048010)	5/67	0.11309588194718755	0.652337925107759	0	0	2.0344864176570456	4.434202427613917	SRC;HSPB1;ITGAV;PGF;BCAR1
peptidyl-threonine modification (GO:0018210)	5/67	0.11309588194718755	0.652337925107759	0	0	2.0344864176570456	4.434202427613917	GALNT3;CHEK1;CDK1;TTBK1;CDK5R1
regulation of cellular component size (GO:0032535)	3/31	0.11381700161845167	0.652337925107759	0	0	2.7006467941507313	5.868946686577066	RARG;PEX11A;RDX
cellular nitrogen compound biosynthetic process (GO:0044271)	3/31	0.11381700161845167	0.652337925107759	0	0	2.7006467941507313	5.868946686577066	ARG2;SPR;DDAH2
steroid hormone biosynthetic process (GO:0120178)	3/31	0.11381700161845167	0.652337925107759	0	0	2.7006467941507313	5.868946686577066	HSD17B14;TSPO;HSD17B6
negative regulation of interleukin-6 production (GO:0032715)	3/31	0.11381700161845167	0.652337925107759	0	0	2.7006467941507313	5.868946686577066	PTPN6;TNF;SLAMF1
negative regulation of cell differentiation (GO:0045596)	11/191	0.11636028444221015	0.665580827009442	0	0	1.5443928676687297	3.3220879008217254	WNT10B;MEIS1;COL5A1;HEY1;NOTCH4;MYB;WNT5A;CHRD;TRIB3;ITGAV;TNF
regulation of apoptotic process (GO:0042981)	35/742	0.11821915514986227	0.6741887117434979	0	0	1.2564763325647634	2.682847275822593	TOP2A;RARG;USP27X;BCL2A1;SRC;KIF14;HSPB1;NLRC4;TNF;HMGN5;LGALS1;FIGNL1;TRIM2;PIM1;SKP2;ECT2;TGM2;BARD1;ARHGEF11;WNT10B;STIL;PLEKHG5;PLK1;WNT5A;MLLT11;MELK;DDAH2;NEURL1;CDK1;ANP32E;BIRC5;PTPN6;IRF5;BCAR1;ITGB3BP
positive regulation of hydrolase activity (GO:0051345)	9/149	0.11833662003329928	0.6741887117434979	0	0	1.6237244897959184	3.465388533957386	DOCK10;CCL3L1;RGS16;HMGB2;RGS8;ECT2;RHOC;TGM2;S100A10
negative regulation of multicellular organismal process (GO:0051241)	12/214	0.12034658269061958	0.6763388225121675	0	0	1.501558123939884	3.1793684045786925	WNT10B;HEY1;BTN2A2;NFIB;WWC1;ID1;DOCK7;ATP2B4;LRP4;KREMEN2;TNF;HDAC9
muscle contraction (GO:0006936)	8/129	0.12178177057184393	0.6763388225121675	0	0	1.6693996528270576	3.5149620392727323	GJC1;ARHGEF11;MYBPC1;TPM4;VIM;SORBS3;SLC8A1;SNTB1
regulation of cytokine production (GO:0001817)	9/150	0.1218992116172781	0.6763388225121675	0	0	1.6121242823370483	3.3928134241959023	FGR;BTN2A2;BTN3A1;BTN3A3;BTN3A2;TNF;TRIM21;HDAC9;BATF
regulation of chemotaxis (GO:0050920)	3/32	0.12221256397779107	0.6763388225121675	0	0	2.6073852837360847	5.480706716738575	DUSP3;P2RX4;ADGRA2
membrane depolarization (GO:0051899)	3/32	0.12221256397779107	0.6763388225121675	0	0	2.6073852837360847	5.480706716738575	KCNH2;P2RX4;SCN8A
metal ion export (GO:0070839)	3/32	0.12221256397779107	0.6763388225121675	0	0	2.6073852837360847	5.480706716738575	KCNH2;ATP7B;ATP2B4
negative regulation of developmental growth (GO:0048640)	3/32	0.12221256397779107	0.6763388225121675	0	0	2.6073852837360847	5.480706716738575	CDKN1A;CDKN1B;WWC1
negative regulation of DNA biosynthetic process (GO:2000279)	3/32	0.12221256397779107	0.6763388225121675	0	0	2.6073852837360847	5.480706716738575	PIF1;CDKN1A;SRC
positive regulation of telomere maintenance (GO:0032206)	3/32	0.12221256397779107	0.6763388225121675	0	0	2.6073852837360847	5.480706716738575	NEK2;AURKB;MAPK3
regulation of chromatin silencing (GO:0031935)	2/16	0.12320717710798576	0.6763388225121675	0	0	3.598764276352743	7.535409238914396	CDC45;ATAD2
digestive tract morphogenesis (GO:0048546)	2/16	0.12320717710798576	0.6763388225121675	0	0	3.598764276352743	7.535409238914396	RBPMS2;GLI1
regulation of phosphate metabolic process (GO:0019220)	2/16	0.12320717710798576	0.6763388225121675	0	0	3.598764276352743	7.535409238914396	BARD1;MCM7
response to organophosphorus (GO:0046683)	2/16	0.12320717710798576	0.6763388225121675	0	0	3.598764276352743	7.535409238914396	P2RX4;TYMS
serine family amino acid metabolic process (GO:0009069)	2/16	0.12320717710798576	0.6763388225121675	0	0	3.598764276352743	7.535409238914396	CBS;CTH
male meiosis I (GO:0007141)	2/16	0.12320717710798576	0.6763388225121675	0	0	3.598764276352743	7.535409238914396	ING2;FOXJ2
T cell mediated immunity (GO:0002456)	2/16	0.12320717710798576	0.6763388225121675	0	0	3.598764276352743	7.535409238914396	BTN3A3;BTN3A2
neuron cell-cell adhesion (GO:0007158)	2/16	0.12320717710798576	0.6763388225121675	0	0	3.598764276352743	7.535409238914396	NINJ2;CDK5R1
positive regulation of double-strand break repair via nonhomologous end joining (GO:2001034)	2/16	0.12320717710798576	0.6763388225121675	0	0	3.598764276352743	7.535409238914396	DTX3L;PARP9
protein localization to microtubule organizing center (GO:1905508)	2/16	0.12320717710798576	0.6763388225121675	0	0	3.598764276352743	7.535409238914396	STIL;SPAG5
positive regulation of protein polymerization (GO:0032273)	5/69	0.12396123440585091	0.6791745793117502	0	0	1.970703125	4.114407159191627	PAK1;PSRC1;FES;TTBK1;CDK5R1
transforming growth factor beta receptor signaling pathway (GO:0007179)	6/89	0.12555623170766445	0.6847450060140948	0	0	1.8240868612791086	3.784983081533395	NRROS;ZFYVE9;SRC;ID1;FOS;CGN
actin filament organization (GO:0007015)	9/152	0.12919608530326074	0.6847450060140948	0	0	1.5894105894105894	3.252607956320118	TPM4;ABI2;KASH5;NEBL;MYO15A;RAC3;RHOC;BCAR1;PLS1
negative regulation of viral process (GO:0048525)	5/70	0.12956864472622556	0.6847450060140948	0	0	1.9402834008097165	3.965055400718427	APOBEC3C;FAM111A;APOBEC3G;TNF;TRIM21
intrinsic apoptotic signaling pathway in response to DNA damage (GO:0008630)	4/51	0.13020163575596747	0.6847450060140948	0	0	2.1458886683255516	4.374760967036888	BCL2A1;DDIT4;CRIP1;FNIP2
negative regulation of transport (GO:0051051)	4/51	0.13020163575596747	0.6847450060140948	0	0	2.1458886683255516	4.374760967036888	MTMR2;PACSIN3;ITGAV;CTTNBP2NL
positive regulation of actin filament bundle assembly (GO:0032233)	4/51	0.13020163575596747	0.6847450060140948	0	0	2.1458886683255516	4.374760967036888	PAK1;RHOC;SORBS3;S100A10
protein complex oligomerization (GO:0051259)	6/90	0.1304639427385166	0.6847450060140948	0	0	1.8022774327122153	3.670623456697051	CALHM1;RNF213;ATL3;PRF1;NLRC4;ECT2
apoptotic cell clearance (GO:0043277)	3/33	0.13082608875959598	0.6847450060140948	0	0	2.520341207349081	5.126087716325939	TYRO3;ITGAV;TGM2
keratan sulfate metabolic process (GO:0042339)	3/33	0.13082608875959598	0.6847450060140948	0	0	2.520341207349081	5.126087716325939	B4GALT2;B3GNT7;HEXB
muscle cell development (GO:0055001)	3/33	0.13082608875959598	0.6847450060140948	0	0	2.520341207349081	5.126087716325939	CXADR;NEBL;SLC8A1
negative chemotaxis (GO:0050919)	3/33	0.13082608875959598	0.6847450060140948	0	0	2.520341207349081	5.126087716325939	SEMA6B;ITGAV;LGR6
negative regulation of smooth muscle cell proliferation (GO:0048662)	3/33	0.13082608875959598	0.6847450060140948	0	0	2.520341207349081	5.126087716325939	CDKN1A;CDKN1B;TRIB1
positive regulation of histone modification (GO:0031058)	3/33	0.13082608875959598	0.6847450060140948	0	0	2.520341207349081	5.126087716325939	ING2;TET1;MAPK3
Fc-gamma receptor signaling pathway involved in phagocytosis (GO:0038096)	5/71	0.1352891090636178	0.6847450060140948	0	0	1.910785486443381	3.822223012710027	FGR;PAK1;SRC;CD247;MAPK3
cell communication by electrical coupling involved in cardiac conduction (GO:0086064)	2/17	0.1362487400703162	0.6847450060140948	0	0	3.3586719091306247	6.694750343582964	GJC1;SLC8A1
cellular modified amino acid catabolic process (GO:0042219)	2/17	0.1362487400703162	0.6847450060140948	0	0	3.3586719091306247	6.694750343582964	SARDH;CHAC1
copper ion homeostasis (GO:0055070)	2/17	0.1362487400703162	0.6847450060140948	0	0	3.3586719091306247	6.694750343582964	MT2A;ATP7B
DNA biosynthetic process (GO:0071897)	2/17	0.1362487400703162	0.6847450060140948	0	0	3.3586719091306247	6.694750343582964	POLD3;TYMS
histone H2A monoubiquitination (GO:0035518)	2/17	0.1362487400703162	0.6847450060140948	0	0	3.3586719091306247	6.694750343582964	PCGF6;DDB2
histone H2A ubiquitination (GO:0033522)	2/17	0.1362487400703162	0.6847450060140948	0	0	3.3586719091306247	6.694750343582964	DTX3L;DDB2
midbody abscission (GO:0061952)	2/17	0.1362487400703162	0.6847450060140948	0	0	3.3586719091306247	6.694750343582964	KIF20A;CEP55
negative regulation of cell aging (GO:0090344)	2/17	0.1362487400703162	0.6847450060140948	0	0	3.3586719091306247	6.694750343582964	FBXO5;FOXM1
negative regulation of intrinsic apoptotic signaling pathway by p53 class mediator (GO:1902254)	2/17	0.1362487400703162	0.6847450060140948	0	0	3.3586719091306247	6.694750343582964	ING2;ZNF385A
negative regulation of vascular associated smooth muscle cell proliferation (GO:1904706)	2/17	0.1362487400703162	0.6847450060140948	0	0	3.3586719091306247	6.694750343582964	CDKN1A;CDKN1B
positive regulation of cardiac muscle tissue growth (GO:0055023)	2/17	0.1362487400703162	0.6847450060140948	0	0	3.3586719091306247	6.694750343582964	PIM1;GLI1
positive regulation of macrophage activation (GO:0043032)	2/17	0.1362487400703162	0.6847450060140948	0	0	3.3586719091306247	6.694750343582964	WNT5A;TTBK1
protein autoprocessing (GO:0016540)	2/17	0.1362487400703162	0.6847450060140948	0	0	3.3586719091306247	6.694750343582964	FAM111A;MYRFL
positive regulation of protein localization to plasma membrane (GO:1903078)	4/52	0.13705671920485288	0.6847450060140948	0	0	2.1010731493648707	4.175589637661929	ATP2B4;TNF;SPTBN1;PLS1
regulation of amyloid-beta formation (GO:1902003)	3/34	0.13964540020949998	0.6847450060140948	0	0	2.438912877825756	4.801363215404771	SLC2A13;HAP1;TNF
regulation of cell adhesion mediated by integrin (GO:0033628)	3/34	0.13964540020949998	0.6847450060140948	0	0	2.438912877825756	4.801363215404771	PLAU;RAC3;ADA
positive regulation of telomerase activity (GO:0051973)	3/34	0.13964540020949998	0.6847450060140948	0	0	2.438912877825756	4.801363215404771	NEK2;AURKB;MAPK3
negative regulation of mitotic cell cycle phase transition (GO:1901991)	6/92	0.14054952154960193	0.6847450060140948	0	0	1.7601801636179797	3.4538173951660496	CDKN1A;GFI1B;WEE1;FBXO5;E2F7;AURKA
extrinsic apoptotic signaling pathway (GO:0097191)	5/72	0.14111991788701506	0.6847450060140948	0	0	1.8821681068342497	3.6855585730888882	MLLT11;BCL2A1;SORT1;ITGAV;TNF
Fc-gamma receptor signaling pathway (GO:0038094)	5/72	0.14111991788701506	0.6847450060140948	0	0	1.8821681068342497	3.6855585730888882	FGR;PAK1;SRC;CD247;MAPK3
sulfur compound biosynthetic process (GO:0044272)	7/113	0.14231656586330269	0.6847450060140948	0	0	1.6665380594414299	3.249251530317626	GSTM4;B4GALT2;B3GNT7;CBS;CTH;CBSL;CHAC1
protein deubiquitination (GO:0016579)	14/267	0.1458262362414249	0.6847450060140948	0	0	1.398651600237891	2.6928792129712074	BARD1;USP27X;MINDY2;OTUD7A;CCP110;CDC25A;DDB2;CDC20;CCNA2;CDK1;USP51;CLSPN;SKP2;OTULINL
response to molecule of bacterial origin (GO:0002237)	5/73	0.14705826384841983	0.6847450060140948	0	0	1.8543924148606812	3.5547338094224328	FZD5;HMGB2;IRF5;TNFRSF11A;TRIB1
regulation of ion transmembrane transport (GO:0034765)	3/35	0.14865829453383855	0.6847450060140948	0	0	2.362573818897638	4.503313608440209	KCNH2;CALHM1;NEDD4
regulation of JUN kinase activity (GO:0043506)	3/35	0.14865829453383855	0.6847450060140948	0	0	2.362573818897638	4.503313608440209	PAK1;TNFRSF11A;TNF
smoothened signaling pathway (GO:0007224)	3/35	0.14865829453383855	0.6847450060140948	0	0	2.362573818897638	4.503313608440209	STIL;TCTN2;GLI1
peptidyl-tyrosine dephosphorylation (GO:0035335)	3/35	0.14865829453383855	0.6847450060140948	0	0	2.362573818897638	4.503313608440209	DUSP3;UBASH3B;PTPN6
regulation of brown fat cell differentiation (GO:0090335)	2/18	0.1495763205905263	0.6847450060140948	0	0	3.1485910878112713	5.982160948382538	PIM1;SIX1
cellular response to zinc ion (GO:0071294)	2/18	0.1495763205905263	0.6847450060140948	0	0	3.1485910878112713	5.982160948382538	MT2A;P2RX4
embryonic axis specification (GO:0000578)	2/18	0.1495763205905263	0.6847450060140948	0	0	3.1485910878112713	5.982160948382538	STIL;FZD5
G protein-coupled acetylcholine receptor signaling pathway (GO:0007213)	2/18	0.1495763205905263	0.6847450060140948	0	0	3.1485910878112713	5.982160948382538	RGS8;CDK5R1
hyaluronan catabolic process (GO:0030214)	2/18	0.1495763205905263	0.6847450060140948	0	0	3.1485910878112713	5.982160948382538	HEXB;HMMR
leukocyte tethering or rolling (GO:0050901)	2/18	0.1495763205905263	0.6847450060140948	0	0	3.1485910878112713	5.982160948382538	TNF;JAM2
negative regulation of double-strand break repair via homologous recombination (GO:2000042)	2/18	0.1495763205905263	0.6847450060140948	0	0	3.1485910878112713	5.982160948382538	HELB;CGAS
nucleotide biosynthetic process (GO:0009165)	2/18	0.1495763205905263	0.6847450060140948	0	0	3.1485910878112713	5.982160948382538	RRM1;RRM2
positive regulation of amyloid-beta formation (GO:1902004)	2/18	0.1495763205905263	0.6847450060140948	0	0	3.1485910878112713	5.982160948382538	SLC2A13;TNF
positive regulation of cell cycle phase transition (GO:1901989)	2/18	0.1495763205905263	0.6847450060140948	0	0	3.1485910878112713	5.982160948382538	ATAD5;GLI1
positive regulation of nitric-oxide synthase activity (GO:0051000)	2/18	0.1495763205905263	0.6847450060140948	0	0	3.1485910878112713	5.982160948382538	S100A1;TNF
protein localization to centrosome (GO:0071539)	2/18	0.1495763205905263	0.6847450060140948	0	0	3.1485910878112713	5.982160948382538	STIL;SPAG5
negative regulation of cellular macromolecule biosynthetic process (GO:2000113)	26/547	0.15053781552711432	0.6847450060140948	0	0	1.2637402310015868	2.392943890699683	CDKN1A;CDKN1B;THRA;GMNN;HMGB2;FOXM1;TYMS;TNF;HDAC9;GLIS2;HEY1;MCIDAS;MYB;DPF1;BEND5;PCGF6;ZBTB38;WNT5A;CDC6;CENPF;ZNF219;ID1;DEPDC1;BIRC5;TRIB3;CDK5R1
hemopoiesis (GO:0030097)	6/94	0.15098411835884734	0.6847450060140948	0	0	1.7199964067553	3.251791880184992	WNT10B;MEIS1;MELK;NOTCH4;RTKN2;WNT5A
striated muscle contraction (GO:0006941)	4/54	0.15118809640348288	0.6847450060140948	0	0	2.016819973718791	3.8102378997816686	ARHGEF11;KCNH2;JSRP1;SLC8A1
regulation of I-kappaB kinase/NF-kappaB signaling (GO:0043122)	12/224	0.15182703272573753	0.6847450060140948	0	0	1.4299782004059234	2.6955279960836593	LGALS1;PLEKHG5;WNT5A;OTUD7A;HSPB1;S100A4;TRAF1;RHOC;ECT2;TRIM21;LIME1;TNF
regulation of stress fiber assembly (GO:0051492)	5/74	0.1531012487446079	0.6847450060140948	0	0	1.8274218154080855	3.4294417853951686	PAK1;STMN1;RHOC;SORBS3;S100A10
Fc receptor mediated stimulatory signaling pathway (GO:0002431)	5/74	0.1531012487446079	0.6847450060140948	0	0	1.8274218154080855	3.4294417853951686	FGR;PAK1;SRC;CD247;MAPK3
axon guidance (GO:0007411)	11/203	0.1562901440198578	0.6847450060140948	0	0	1.4469565097259063	2.685610754332892	SEMA6B;SPTBN4;DOK2;NFIB;SRC;WNT5A;GAB2;LGR6;SPTBN1;CDK5R1;MAPK3
regulation of protein-containing complex assembly (GO:0043254)	7/116	0.15651320796342302	0.6847450060140948	0	0	1.6204158698651692	3.0052473785803384	CDT1;SLF1;SRC;HJURP;RHOC;TNF;FNIP2
dendrite morphogenesis (GO:0048813)	3/36	0.15785258410552266	0.6847450060140948	0	0	2.290861369601527	4.229144727040334	DOCK10;LRP4;PHACTR1
regulation of ossification (GO:0030278)	3/36	0.15785258410552266	0.6847450060140948	0	0	2.290861369601527	4.229144727040334	WNT5A;LRP4;KREMEN2
telomere maintenance via telomere lengthening (GO:0010833)	3/36	0.15785258410552266	0.6847450060140948	0	0	2.290861369601527	4.229144727040334	PIF1;RAD51;CDK2
membrane assembly (GO:0071709)	3/36	0.15785258410552266	0.6847450060140948	0	0	2.290861369601527	4.229144727040334	LRP4;SPTBN1;S100A10
transition metal ion transport (GO:0000041)	3/36	0.15785258410552266	0.6847450060140948	0	0	2.290861369601527	4.229144727040334	ATP7B;TFR2;MELTF
platelet aggregation (GO:0070527)	3/36	0.15785258410552266	0.6847450060140948	0	0	2.290861369601527	4.229144727040334	UBASH3B;TYRO3;HSPB1
positive regulation of T cell mediated immunity (GO:0002711)	3/36	0.15785258410552266	0.6847450060140948	0	0	2.290861369601527	4.229144727040334	AZGP1;FZD5;CD1C
pyruvate metabolic process (GO:0006090)	4/55	0.15845367308081806	0.6847450060140948	0	0	1.977171420473577	3.6425290910487838	ALDOC;ENO2;SLC16A3;PCK2
regulation of blood vessel endothelial cell migration (GO:0043535)	4/55	0.15845367308081806	0.6847450060140948	0	0	1.977171420473577	3.6425290910487838	P2RX4;ATP2B4;HSPB1;TNF
negative regulation of cytokine production (GO:0001818)	10/182	0.16064337977827947	0.6847450060140948	0	0	1.4679655013091022	2.68427533274559	CD84;BTN2A2;DHX58;UBE2L6;HOMER3;PTPN6;TNF;HDAC9;TNFRSF21;SLAMF1
Rac protein signal transduction (GO:0016601)	2/19	0.16314903667769515	0.6847450060140948	0	0	2.963225657235371	5.3725982456392805	HACE1;ABI2
regulation of centriole replication (GO:0046599)	2/19	0.16314903667769515	0.6847450060140948	0	0	2.963225657235371	5.3725982456392805	PLK4;STIL
regulation of histone H3-K4 methylation (GO:0051569)	2/19	0.16314903667769515	0.6847450060140948	0	0	2.963225657235371	5.3725982456392805	MYB;DNMT3B
DNA alkylation (GO:0006305)	2/19	0.16314903667769515	0.6847450060140948	0	0	2.963225657235371	5.3725982456392805	DNMT3B;FOS
DNA methylation or demethylation (GO:0044728)	2/19	0.16314903667769515	0.6847450060140948	0	0	2.963225657235371	5.3725982456392805	DNMT3B;FOS
leukocyte adhesion to vascular endothelial cell (GO:0061756)	2/19	0.16314903667769515	0.6847450060140948	0	0	2.963225657235371	5.3725982456392805	TNF;JAM2
positive regulation of cilium assembly (GO:0045724)	2/19	0.16314903667769515	0.6847450060140948	0	0	2.963225657235371	5.3725982456392805	CCP110;HAP1
positive regulation of macrophage migration (GO:1905523)	2/19	0.16314903667769515	0.6847450060140948	0	0	2.963225657235371	5.3725982456392805	P2RX4;MAPK3
telomere maintenance (GO:0000723)	4/56	0.16584520715306003	0.6847450060140948	0	0	1.9390478115839482	3.4838880033021047	POLD3;PCNA;RAD51;RPA3
negative regulation of metabolic process (GO:0009892)	4/56	0.16584520715306003	0.6847450060140948	0	0	1.9390478115839482	3.4838880033021047	WNT10B;BTN2A2;DOCK7;ID1
anterograde axonal transport (GO:0008089)	3/37	0.16721613751468772	0.6847450060140948	0	0	2.223367299675776	3.9764214161324336	KIF4A;HSPB1;HAP1
regulation of microtubule cytoskeleton organization (GO:0070507)	3/37	0.16721613751468772	0.6847450060140948	0	0	2.223367299675776	3.9764214161324336	STMN1;SKA3;SKA1
regulation of transport (GO:0051049)	3/37	0.16721613751468772	0.6847450060140948	0	0	2.223367299675776	3.9764214161324336	FES;ICA1L;WWC1
regulation of vascular associated smooth muscle cell proliferation (GO:1904705)	3/37	0.16721613751468772	0.6847450060140948	0	0	2.223367299675776	3.9764214161324336	CDKN1A;CDKN1B;FOXJ2
glutamate receptor signaling pathway (GO:0007215)	3/37	0.16721613751468772	0.6847450060140948	0	0	2.223367299675776	3.9764214161324336	HOMER3;GRIN2B;CDK5R1
positive regulation of phosphatidylinositol 3-kinase signaling (GO:0014068)	5/77	0.17182783787584535	0.6847450060140948	0	0	1.7510051169590644	3.083979205102776	FGR;SRC;NEDD4;PTPN6;TNF
carboxylic acid transport (GO:0046942)	4/57	0.17335712833118727	0.6847450060140948	0	0	1.9023628294448713	3.333703450491391	SLC25A29;SLC6A9;SLC16A3;SLC16A14
positive regulation of proteolysis (GO:0045862)	4/57	0.17335712833118727	0.6847450060140948	0	0	1.9023628294448713	3.333703450491391	PLK1;PACSIN3;NLRC4;TNF
actin-myosin filament sliding (GO:0033275)	3/38	0.17673691540694564	0.6847450060140948	0	0	2.159730033745782	3.743013015816223	MYBPC1;TPM4;VIM
muscle filament sliding (GO:0030049)	3/38	0.17673691540694564	0.6847450060140948	0	0	2.159730033745782	3.743013015816223	MYBPC1;TPM4;VIM
negative regulation of innate immune response (GO:0045824)	3/38	0.17673691540694564	0.6847450060140948	0	0	2.159730033745782	3.743013015816223	DHX58;TYRO3;TRIM21
adaptive immune response based on somatic recombination of immune receptors built from immunoglobulin superfamily domains (GO:0002460)	2/20	0.1769287079577384	0.6847450060140948	0	0	2.798456385612349	4.846949987750701	BTN3A3;BTN3A2
base-excision repair, AP site formation (GO:0006285)	2/20	0.1769287079577384	0.6847450060140948	0	0	2.798456385612349	4.846949987750701	NEIL3;UNG
regulation of granulocyte chemotaxis (GO:0071622)	2/20	0.1769287079577384	0.6847450060140948	0	0	2.798456385612349	4.846949987750701	MPP1;MAPK3
embryonic digestive tract development (GO:0048566)	2/20	0.1769287079577384	0.6847450060140948	0	0	2.798456385612349	4.846949987750701	RBPMS2;TNF
regulation of protein localization to cell periphery (GO:1904375)	2/20	0.1769287079577384	0.6847450060140948	0	0	2.798456385612349	4.846949987750701	PLK1;SPTBN1
regulation of smooth muscle cell migration (GO:0014910)	2/20	0.1769287079577384	0.6847450060140948	0	0	2.798456385612349	4.846949987750701	PLAU;TRIB1
eye morphogenesis (GO:0048592)	2/20	0.1769287079577384	0.6847450060140948	0	0	2.798456385612349	4.846949987750701	RARG;COL5A1
glucose transmembrane transport (GO:1904659)	2/20	0.1769287079577384	0.6847450060140948	0	0	2.798456385612349	4.846949987750701	SORT1;SLC2A3
mitotic cytokinetic process (GO:1902410)	2/20	0.1769287079577384	0.6847450060140948	0	0	2.798456385612349	4.846949987750701	KIF20A;CEP55
negative regulation of cyclin-dependent protein serine/threonine kinase activity (GO:0045736)	2/20	0.1769287079577384	0.6847450060140948	0	0	2.798456385612349	4.846949987750701	CDKN1B;PLK1
negative regulation of lipid storage (GO:0010888)	2/20	0.1769287079577384	0.6847450060140948	0	0	2.798456385612349	4.846949987750701	ITGAV;TNF
negative regulation of telomere maintenance via telomerase (GO:0032211)	2/20	0.1769287079577384	0.6847450060140948	0	0	2.798456385612349	4.846949987750701	PIF1;SRC
positive regulation of cyclin-dependent protein kinase activity (GO:1904031)	2/20	0.1769287079577384	0.6847450060140948	0	0	2.798456385612349	4.846949987750701	PSRC1;TTBK1
positive regulation of protein processing (GO:0010954)	2/20	0.1769287079577384	0.6847450060140948	0	0	2.798456385612349	4.846949987750701	NLRC4;MELTF
protein localization to site of double-strand break (GO:1990166)	1/5	0.1771843530434397	0.6847450060140948	0	0	6.292866492146596	10.890211642882447	SLF1
pyrimidine deoxyribonucleotide biosynthetic process (GO:0009221)	1/5	0.1771843530434397	0.6847450060140948	0	0	6.292866492146596	10.890211642882447	TYMS
AMP biosynthetic process (GO:0006167)	1/5	0.1771843530434397	0.6847450060140948	0	0	6.292866492146596	10.890211642882447	ADSS1
antigen processing and presentation of lipid antigen via MHC class Ib (GO:0048003)	1/5	0.1771843530434397	0.6847450060140948	0	0	6.292866492146596	10.890211642882447	CD1C
antigen processing and presentation, endogenous lipid antigen via MHC class Ib (GO:0048006)	1/5	0.1771843530434397	0.6847450060140948	0	0	6.292866492146596	10.890211642882447	CD1C
antigen processing and presentation, exogenous lipid antigen via MHC class Ib (GO:0048007)	1/5	0.1771843530434397	0.6847450060140948	0	0	6.292866492146596	10.890211642882447	CD1C
apoptotic chromosome condensation (GO:0030263)	1/5	0.1771843530434397	0.6847450060140948	0	0	6.292866492146596	10.890211642882447	TOP2A
regulation of adherens junction organization (GO:1903391)	1/5	0.1771843530434397	0.6847450060140948	0	0	6.292866492146596	10.890211642882447	RDX
regulation of astrocyte activation (GO:0061888)	1/5	0.1771843530434397	0.6847450060140948	0	0	6.292866492146596	10.890211642882447	TTBK1
auditory receptor cell morphogenesis (GO:0002093)	1/5	0.1771843530434397	0.6847450060140948	0	0	6.292866492146596	10.890211642882447	PLS1
auditory receptor cell stereocilium organization (GO:0060088)	1/5	0.1771843530434397	0.6847450060140948	0	0	6.292866492146596	10.890211642882447	PLS1
regulation of caveolin-mediated endocytosis (GO:2001286)	1/5	0.1771843530434397	0.6847450060140948	0	0	6.292866492146596	10.890211642882447	SRC
regulation of cellular response to vascular endothelial growth factor stimulus (GO:1902547)	1/5	0.1771843530434397	0.6847450060140948	0	0	6.292866492146596	10.890211642882447	ATP2B4
caveolin-mediated endocytosis (GO:0072584)	1/5	0.1771843530434397	0.6847450060140948	0	0	6.292866492146596	10.890211642882447	MAPK3
regulation of cyclase activity (GO:0031279)	1/5	0.1771843530434397	0.6847450060140948	0	0	6.292866492146596	10.890211642882447	MAPK3
cell-cell adhesion mediated by integrin (GO:0033631)	1/5	0.1771843530434397	0.6847450060140948	0	0	6.292866492146596	10.890211642882447	PLPP3
regulation of DNA topoisomerase (ATP-hydrolyzing) activity (GO:2000371)	1/5	0.1771843530434397	0.6847450060140948	0	0	6.292866492146596	10.890211642882447	UHRF1
cellular response to antibiotic (GO:0071236)	1/5	0.1771843530434397	0.6847450060140948	0	0	6.292866492146596	10.890211642882447	CRIP1
cellular response to erythropoietin (GO:0036018)	1/5	0.1771843530434397	0.6847450060140948	0	0	6.292866492146596	10.890211642882447	MT2A
regulation of fever generation (GO:0031620)	1/5	0.1771843530434397	0.6847450060140948	0	0	6.292866492146596	10.890211642882447	TNF
cellular response to nicotine (GO:0071316)	1/5	0.1771843530434397	0.6847450060140948	0	0	6.292866492146596	10.890211642882447	TNF
regulation of guanyl-nucleotide exchange factor activity (GO:1905097)	1/5	0.1771843530434397	0.6847450060140948	0	0	6.292866492146596	10.890211642882447	STMN1
cellular response to vitamin (GO:0071295)	1/5	0.1771843530434397	0.6847450060140948	0	0	6.292866492146596	10.890211642882447	FES
centriole assembly (GO:0098534)	1/5	0.1771843530434397	0.6847450060140948	0	0	6.292866492146596	10.890211642882447	MCIDAS
chronic inflammatory response (GO:0002544)	1/5	0.1771843530434397	0.6847450060140948	0	0	6.292866492146596	10.890211642882447	TNF
copper ion import (GO:0015677)	1/5	0.1771843530434397	0.6847450060140948	0	0	6.292866492146596	10.890211642882447	ATP7B
regulation of maintenance of mitotic sister chromatid cohesion (GO:0034182)	1/5	0.1771843530434397	0.6847450060140948	0	0	6.292866492146596	10.890211642882447	SLF1
regulation of metaphase plate congression (GO:0090235)	1/5	0.1771843530434397	0.6847450060140948	0	0	6.292866492146596	10.890211642882447	SPAG5
de novo centriole assembly (GO:0097742)	1/5	0.1771843530434397	0.6847450060140948	0	0	6.292866492146596	10.890211642882447	PLK4
de novo centriole assembly involved in multi-ciliated epithelial cell differentiation (GO:0098535)	1/5	0.1771843530434397	0.6847450060140948	0	0	6.292866492146596	10.890211642882447	PLK4
DNA protection (GO:0042262)	1/5	0.1771843530434397	0.6847450060140948	0	0	6.292866492146596	10.890211642882447	CBS
dopamine catabolic process (GO:0042420)	1/5	0.1771843530434397	0.6847450060140948	0	0	6.292866492146596	10.890211642882447	MOXD1
regulation of phosphatidylinositol dephosphorylation (GO:0060304)	1/5	0.1771843530434397	0.6847450060140948	0	0	6.292866492146596	10.890211642882447	MTMR2
regulation of protein kinase C activity (GO:1900019)	1/5	0.1771843530434397	0.6847450060140948	0	0	6.292866492146596	10.890211642882447	WNT5A
endothelin receptor signaling pathway (GO:0086100)	1/5	0.1771843530434397	0.6847450060140948	0	0	6.292866492146596	10.890211642882447	BCAR1
regulation of sequestering of zinc ion (GO:0061088)	1/5	0.1771843530434397	0.6847450060140948	0	0	6.292866492146596	10.890211642882447	SLC30A3
exocyst localization (GO:0051601)	1/5	0.1771843530434397	0.6847450060140948	0	0	6.292866492146596	10.890211642882447	TNFAIP2
fructose 2,6-bisphosphate metabolic process (GO:0006003)	1/5	0.1771843530434397	0.6847450060140948	0	0	6.292866492146596	10.890211642882447	PFKFB4
fructose catabolic process (GO:0006001)	1/5	0.1771843530434397	0.6847450060140948	0	0	6.292866492146596	10.890211642882447	KHK
fructose catabolic process to hydroxyacetone phosphate and glyceraldehyde-3-phosphate (GO:0061624)	1/5	0.1771843530434397	0.6847450060140948	0	0	6.292866492146596	10.890211642882447	KHK
glomerular visceral epithelial cell migration (GO:0090521)	1/5	0.1771843530434397	0.6847450060140948	0	0	6.292866492146596	10.890211642882447	ANLN
glucose import across plasma membrane (GO:0098708)	1/5	0.1771843530434397	0.6847450060140948	0	0	6.292866492146596	10.890211642882447	SLC2A3
glucose-6-phosphate transport (GO:0015760)	1/5	0.1771843530434397	0.6847450060140948	0	0	6.292866492146596	10.890211642882447	SLC37A4
glucuronate catabolic process (GO:0006064)	1/5	0.1771843530434397	0.6847450060140948	0	0	6.292866492146596	10.890211642882447	XYLB
glucuronate catabolic process to xylulose 5-phosphate (GO:0019640)	1/5	0.1771843530434397	0.6847450060140948	0	0	6.292866492146596	10.890211642882447	XYLB
glycerol biosynthetic process (GO:0006114)	1/5	0.1771843530434397	0.6847450060140948	0	0	6.292866492146596	10.890211642882447	PCK2
regulation of voltage-gated sodium channel activity (GO:1905150)	1/5	0.1771843530434397	0.6847450060140948	0	0	6.292866492146596	10.890211642882447	FGF14
response to acetylcholine (GO:1905144)	1/5	0.1771843530434397	0.6847450060140948	0	0	6.292866492146596	10.890211642882447	ATP2B4
response to cocaine (GO:0042220)	1/5	0.1771843530434397	0.6847450060140948	0	0	6.292866492146596	10.890211642882447	TGM2
hematopoietic stem cell migration (GO:0035701)	1/5	0.1771843530434397	0.6847450060140948	0	0	6.292866492146596	10.890211642882447	JAM2
response to fructose (GO:0009750)	1/5	0.1771843530434397	0.6847450060140948	0	0	6.292866492146596	10.890211642882447	KHK
hexose phosphate transport (GO:0015712)	1/5	0.1771843530434397	0.6847450060140948	0	0	6.292866492146596	10.890211642882447	SLC37A4
response to salt stress (GO:0009651)	1/5	0.1771843530434397	0.6847450060140948	0	0	6.292866492146596	10.890211642882447	TNF
ribose phosphate metabolic process (GO:0019693)	1/5	0.1771843530434397	0.6847450060140948	0	0	6.292866492146596	10.890211642882447	RNASEH2B
inosine metabolic process (GO:0046102)	1/5	0.1771843530434397	0.6847450060140948	0	0	6.292866492146596	10.890211642882447	ADA
isocitrate metabolic process (GO:0006102)	1/5	0.1771843530434397	0.6847450060140948	0	0	6.292866492146596	10.890211642882447	IDH2
lymph node development (GO:0048535)	1/5	0.1771843530434397	0.6847450060140948	0	0	6.292866492146596	10.890211642882447	TNFRSF11A
sulfide oxidation (GO:0019418)	1/5	0.1771843530434397	0.6847450060140948	0	0	6.292866492146596	10.890211642882447	TSTD1
sulfide oxidation, using sulfide:quinone oxidoreductase (GO:0070221)	1/5	0.1771843530434397	0.6847450060140948	0	0	6.292866492146596	10.890211642882447	TSTD1
meiotic sister chromatid segregation (GO:0045144)	1/5	0.1771843530434397	0.6847450060140948	0	0	6.292866492146596	10.890211642882447	SGO2
membrane repolarization during ventricular cardiac muscle cell action potential (GO:0098915)	1/5	0.1771843530434397	0.6847450060140948	0	0	6.292866492146596	10.890211642882447	KCNH2
xylulose 5-phosphate biosynthetic process (GO:1901159)	1/5	0.1771843530434397	0.6847450060140948	0	0	6.292866492146596	10.890211642882447	XYLB
negative regulation of heterochromatin assembly (GO:0031452)	1/5	0.1771843530434397	0.6847450060140948	0	0	6.292866492146596	10.890211642882447	TET1
negative regulation of interleukin-13 production (GO:0032696)	1/5	0.1771843530434397	0.6847450060140948	0	0	6.292866492146596	10.890211642882447	TNFRSF21
negative regulation of interleukin-5 production (GO:0032714)	1/5	0.1771843530434397	0.6847450060140948	0	0	6.292866492146596	10.890211642882447	TNFRSF21
negative regulation of lipid transport (GO:0032369)	1/5	0.1771843530434397	0.6847450060140948	0	0	6.292866492146596	10.890211642882447	ITGAV
negative regulation of mast cell activation involved in immune response (GO:0033007)	1/5	0.1771843530434397	0.6847450060140948	0	0	6.292866492146596	10.890211642882447	CD84
negative regulation of myosin-light-chain-phosphatase activity (GO:0035509)	1/5	0.1771843530434397	0.6847450060140948	0	0	6.292866492146596	10.890211642882447	TNF
negative regulation of organ growth (GO:0046621)	1/5	0.1771843530434397	0.6847450060140948	0	0	6.292866492146596	10.890211642882447	WWC1
negative regulation of response to food (GO:0032096)	1/5	0.1771843530434397	0.6847450060140948	0	0	6.292866492146596	10.890211642882447	NENF
nephron tubule formation (GO:0072079)	1/5	0.1771843530434397	0.6847450060140948	0	0	6.292866492146596	10.890211642882447	SIX1
ornithine transport (GO:0015822)	1/5	0.1771843530434397	0.6847450060140948	0	0	6.292866492146596	10.890211642882447	SLC25A29
pentose catabolic process (GO:0019323)	1/5	0.1771843530434397	0.6847450060140948	0	0	6.292866492146596	10.890211642882447	XYLB
positive regulation of cAMP-dependent protein kinase activity (GO:2000481)	1/5	0.1771843530434397	0.6847450060140948	0	0	6.292866492146596	10.890211642882447	ATP2B4
positive regulation of cell proliferation involved in heart morphogenesis (GO:2000138)	1/5	0.1771843530434397	0.6847450060140948	0	0	6.292866492146596	10.890211642882447	PIM1
positive regulation of dendritic cell differentiation (GO:2001200)	1/5	0.1771843530434397	0.6847450060140948	0	0	6.292866492146596	10.890211642882447	LGALS1
positive regulation of deoxyribonuclease activity (GO:0032077)	1/5	0.1771843530434397	0.6847450060140948	0	0	6.292866492146596	10.890211642882447	PCNA
positive regulation of DNA ligation (GO:0051106)	1/5	0.1771843530434397	0.6847450060140948	0	0	6.292866492146596	10.890211642882447	RAD51
positive regulation of DNA topoisomerase (ATP-hydrolyzing) activity (GO:2000373)	1/5	0.1771843530434397	0.6847450060140948	0	0	6.292866492146596	10.890211642882447	UHRF1
positive regulation of endothelial cell chemotaxis by VEGF-activated vascular endothelial growth factor receptor signaling pathway (GO:0038033)	1/5	0.1771843530434397	0.6847450060140948	0	0	6.292866492146596	10.890211642882447	HSPB1
positive regulation of glial cell proliferation (GO:0060252)	1/5	0.1771843530434397	0.6847450060140948	0	0	6.292866492146596	10.890211642882447	TNF
positive regulation of heat generation (GO:0031652)	1/5	0.1771843530434397	0.6847450060140948	0	0	6.292866492146596	10.890211642882447	TNF
positive regulation of histone H3-K27 methylation (GO:0061087)	1/5	0.1771843530434397	0.6847450060140948	0	0	6.292866492146596	10.890211642882447	PHF19
positive regulation of macrophage proliferation (GO:0120041)	1/5	0.1771843530434397	0.6847450060140948	0	0	6.292866492146596	10.890211642882447	MAPK3
positive regulation of maintenance of mitotic sister chromatid cohesion (GO:0034184)	1/5	0.1771843530434397	0.6847450060140948	0	0	6.292866492146596	10.890211642882447	SLF1
positive regulation of maintenance of sister chromatid cohesion (GO:0034093)	1/5	0.1771843530434397	0.6847450060140948	0	0	6.292866492146596	10.890211642882447	SLF1
positive regulation of mast cell chemotaxis (GO:0060754)	1/5	0.1771843530434397	0.6847450060140948	0	0	6.292866492146596	10.890211642882447	PGF
positive regulation of membrane permeability (GO:1905710)	1/5	0.1771843530434397	0.6847450060140948	0	0	6.292866492146596	10.890211642882447	HEBP2
positive regulation of mitochondrial depolarization (GO:0051901)	1/5	0.1771843530434397	0.6847450060140948	0	0	6.292866492146596	10.890211642882447	MLLT11
positive regulation of necrotic cell death (GO:0010940)	1/5	0.1771843530434397	0.6847450060140948	0	0	6.292866492146596	10.890211642882447	HEBP2
positive regulation of non-motile cilium assembly (GO:1902857)	1/5	0.1771843530434397	0.6847450060140948	0	0	6.292866492146596	10.890211642882447	HAP1
positive regulation of protein kinase C activity (GO:1900020)	1/5	0.1771843530434397	0.6847450060140948	0	0	6.292866492146596	10.890211642882447	WNT5A
positive regulation of protein localization to cell cortex (GO:1904778)	1/5	0.1771843530434397	0.6847450060140948	0	0	6.292866492146596	10.890211642882447	GPSM2
positive regulation of protein localization to synapse (GO:1902474)	1/5	0.1771843530434397	0.6847450060140948	0	0	6.292866492146596	10.890211642882447	WNT5A
positive regulation of the force of heart contraction (GO:0098735)	1/5	0.1771843530434397	0.6847450060140948	0	0	6.292866492146596	10.890211642882447	SLC8A1
negative regulation of nucleic acid-templated transcription (GO:1903507)	22/464	0.17727983747849163	0.6847450060140948	0	0	1.2589477658751667	2.178012105963903	PCGF6;CDKN1B;THRA;ZBTB38;GMNN;WNT5A;HMGB2;FOXM1;TNF;HDAC9;GLIS2;CENPF;HEY1;MYB;ZNF219;DPF1;ID1;DEPDC1;BIRC5;TRIB3;BEND5;CDK5R1
regulation of calcium ion transport (GO:0051924)	4/58	0.18098380851121262	0.6847450060140948	0	0	1.8670365503479827	3.1914146470755096	CD84;P2RX4;PACSIN3;HOMER3
regulation of phagocytosis (GO:0050764)	4/58	0.18098380851121262	0.6847450060140948	0	0	1.8670365503479827	3.1914146470755096	FGR;ITGAV;TNF;TGM2
regulation of transcription, DNA-templated (GO:0006355)	94/2244	0.18445458071104764	0.6847450060140948	0	0	1.113222195265657	1.8817373873839347	CDKN1A;ZNF571;CDKN1B;ZNF570;ONECUT2;THRA;WWC1;NAB2;GMNN;HMGB2;SIX1;HMGB3;MYRFL;GLI1;FOXM1;IKZF2;TNF;HOXA13;ING2;HMGN5;HEY1;ZNF649;MYB;DPF1;ZNF569;FBXO5;ZNF367;ZNF563;HES7;KCNH2;ARHGEF11;ZNF283;DTX3L;ZBTB38;WNT5A;RFX2;FOS;PARP9;LIME1;PSRC1;ZNF438;DEPDC1;BIRC5;TESMIN;TRIB3;IRF5;HOXB7;JDP2;ZNF432;ZNF230;PCNA;NOTCH4;PRDM15;FOXO6;TYMS;HDAC9;GLIS2;BRIP1;CDC45;ORC1;NSD2;E2F2;OTX1;E2F7;BEND5;E2F8;PURG;FZ…
recombinational repair (GO:0000725)	5/79	0.18477883009162116	0.6847450060140948	0	0	1.7035028449502134	2.8765275484583843	RAD51AP1;MMS22L;RAD51;XRCC2;RPA3
positive regulation of proteasomal ubiquitin-dependent protein catabolic process (GO:0032436)	5/79	0.18477883009162116	0.6847450060140948	0	0	1.7035028449502134	2.8765275484583843	CDC20;RNF144A;PLK1;TRIB3;TRIB1
regulation of intracellular transport (GO:0032386)	3/39	0.18640300304885524	0.6847450060140948	0	0	2.099628171478565	3.527048344765238	SPAG5;WWC1;HAP1
endothelial cell migration (GO:0043542)	3/39	0.18640300304885524	0.6847450060140948	0	0	2.099628171478565	3.527048344765238	ADGRA2;PLEKHG5;ID1
negative regulation of cellular metabolic process (GO:0031324)	3/39	0.18640300304885524	0.6847450060140948	0	0	2.099628171478565	3.527048344765238	MTMR2;BTN2A2;ITGAV
phospholipid dephosphorylation (GO:0046839)	3/39	0.18640300304885524	0.6847450060140948	0	0	2.099628171478565	3.527048344765238	MTMR2;MTMR8;PLPP3
epithelium development (GO:0060429)	7/122	0.18672909598987522	0.6847450060140948	0	0	1.5353906160376276	2.5765334608089896	CPT1A;STIL;BDH2;PCNA;CDK1;SIX1;ALDOC
acetylcholine receptor signaling pathway (GO:0095500)	2/21	0.190879709379135	0.6847450060140948	0	0	2.6510312478443816	4.390404246156799	RGS8;CDK5R1
beta-catenin destruction complex disassembly (GO:1904886)	2/21	0.190879709379135	0.6847450060140948	0	0	2.6510312478443816	4.390404246156799	FZD1;FZD5
regulation of cardiac muscle cell proliferation (GO:0060043)	2/21	0.190879709379135	0.6847450060140948	0	0	2.6510312478443816	4.390404246156799	PIM1;GLI1
regulation of dendritic spine development (GO:0060998)	2/21	0.190879709379135	0.6847450060140948	0	0	2.6510312478443816	4.390404246156799	NEURL1;FOXO6
regulation of lipoprotein lipase activity (GO:0051004)	2/21	0.190879709379135	0.6847450060140948	0	0	2.6510312478443816	4.390404246156799	SORT1;HDAC9
extrinsic apoptotic signaling pathway in absence of ligand (GO:0097192)	2/21	0.190879709379135	0.6847450060140948	0	0	2.6510312478443816	4.390404246156799	BCL2A1;ITGAV
histone ubiquitination (GO:0016574)	2/21	0.190879709379135	0.6847450060140948	0	0	2.6510312478443816	4.390404246156799	DTX3L;UHRF1
long-term synaptic potentiation (GO:0060291)	2/21	0.190879709379135	0.6847450060140948	0	0	2.6510312478443816	4.390404246156799	GRIN2B;NFATC4
myotube differentiation (GO:0014902)	2/21	0.190879709379135	0.6847450060140948	0	0	2.6510312478443816	4.390404246156799	SORT1;JAM2
NAD biosynthetic process (GO:0009435)	2/21	0.190879709379135	0.6847450060140948	0	0	2.6510312478443816	4.390404246156799	PARP16;PARP9
nucleotide-excision repair, DNA incision, 3'-to lesion (GO:0006295)	2/21	0.190879709379135	0.6847450060140948	0	0	2.6510312478443816	4.390404246156799	RPA3;DDB2
nucleotide-excision repair, preincision complex stabilization (GO:0006293)	2/21	0.190879709379135	0.6847450060140948	0	0	2.6510312478443816	4.390404246156799	RPA3;DDB2
positive regulation of T cell cytokine production (GO:0002726)	2/21	0.190879709379135	0.6847450060140948	0	0	2.6510312478443816	4.390404246156799	DENND1B;FZD5
regulation of fat cell differentiation (GO:0045598)	5/80	0.19138456385110034	0.6847450060140948	0	0	1.6807017543859648	2.7789906892519998	WNT10B;WNT5A;TRIB3;TNF;ZNF385A
skin development (GO:0043588)	5/80	0.19138456385110034	0.6847450060140948	0	0	1.6807017543859648	2.7789906892519998	WNT10A;COL5A1;ITGB4;STMN1;WNT5A
negative regulation of cellular component organization (GO:0051129)	5/80	0.19138456385110034	0.6847450060140948	0	0	1.6807017543859648	2.7789906892519998	MTMR2;SRC;RDX;PACSIN3;TNF
sulfur compound catabolic process (GO:0044273)	3/40	0.19620263903327656	0.6847450060140948	0	0	2.04277505852309	3.3268783341870884	HEXB;CTH;CHAC1
peptidyl-threonine phosphorylation (GO:0018107)	4/60	0.1965587272425728	0.6847450060140948	0	0	1.8001689506288718	2.928504094583843	CHEK1;CDK1;TTBK1;CDK5R1
defense response to symbiont (GO:0140546)	7/124	0.1972996922185281	0.6847450060140948	0	0	1.5089867622849154	2.449132936488251	APOBEC3C;APOBEC3G;DDIT4;PRF1;CGAS;SKP2;APOBEC3B
regulation of endocytosis (GO:0030100)	4/61	0.2044955425926843	0.6847450060140948	0	0	1.7684948244461351	2.806971079282111	MTMR2;TFR2;SRC;PACSIN3
response to light stimulus (GO:0009416)	4/61	0.2044955425926843	0.6847450060140948	0	0	1.7684948244461351	2.806971079282111	FECH;PCLAF;DTL;DDB2
O-glycan processing (GO:0016266)	4/61	0.2044955425926843	0.6847450060140948	0	0	1.7684948244461351	2.806971079282111	B3GNT7;GALNT3;B3GNT5;MUC19
positive regulation of cytoskeleton organization (GO:0051495)	5/82	0.204839787901297	0.6847450060140948	0	0	1.6368762816131237	2.5953117493897566	PLK4;GPSM2;SPAG5;FES;SORBS3
protein mannosylation (GO:0035268)	2/22	0.20496883193005372	0.6847450060140948	0	0	2.518348623853211	3.9913240622563926	DPY19L1;DPY19L4
regulation of lipid storage (GO:0010883)	2/22	0.20496883193005372	0.6847450060140948	0	0	2.518348623853211	3.9913240622563926	ITGAV;TNF
regulation of membrane protein ectodomain proteolysis (GO:0051043)	2/22	0.20496883193005372	0.6847450060140948	0	0	2.518348623853211	3.9913240622563926	PACSIN3;TNF
regulation of response to cytokine stimulus (GO:0060759)	2/22	0.20496883193005372	0.6847450060140948	0	0	2.518348623853211	3.9913240622563926	WNT5A;PARP9
heme biosynthetic process (GO:0006783)	2/22	0.20496883193005372	0.6847450060140948	0	0	2.518348623853211	3.9913240622563926	FECH;TSPO
ubiquitin-dependent protein catabolic process via the multivesicular body sorting pathway (GO:0043162)	2/22	0.20496883193005372	0.6847450060140948	0	0	2.518348623853211	3.9913240622563926	NEDD4;VPS37D
negative regulation of lipid biosynthetic process (GO:0051055)	2/22	0.20496883193005372	0.6847450060140948	0	0	2.518348623853211	3.9913240622563926	ASXL3;TRIB3
negative regulation of phosphate metabolic process (GO:0045936)	2/22	0.20496883193005372	0.6847450060140948	0	0	2.518348623853211	3.9913240622563926	CDKN1A;CDKN1B
negative regulation of protein dephosphorylation (GO:0035308)	2/22	0.20496883193005372	0.6847450060140948	0	0	2.518348623853211	3.9913240622563926	PPP4R4;MASTL
positive regulation of amyloid precursor protein catabolic process (GO:1902993)	2/22	0.20496883193005372	0.6847450060140948	0	0	2.518348623853211	3.9913240622563926	SLC2A13;TNF
positive regulation of dendritic spine development (GO:0060999)	2/22	0.20496883193005372	0.6847450060140948	0	0	2.518348623853211	3.9913240622563926	NEURL1;FOXO6
carbohydrate catabolic process (GO:0016052)	3/41	0.20612424114378816	0.6847450060140948	0	0	1.9889142146705345	3.141044842582995	ENOSF1;ALDOC;ENO2
cortical cytoskeleton organization (GO:0030865)	3/41	0.20612424114378816	0.6847450060140948	0	0	1.9889142146705345	3.141044842582995	RAC3;RHOC;TNF
transmembrane receptor protein tyrosine kinase signaling pathway (GO:0007169)	19/404	0.2080247492766278	0.6847450060140948	0	0	1.2469969708575606	1.9579077236059113	GALNT3;SRC;SORT1;GRIN2B;PGF;NFATC4;FGR;PAK1;UBASH3B;FES;STMN1;DDIT4;TYRO3;ITGAV;LCP2;HAP1;BCAR1;CDK5R1;MAPK3
protein sulfation (GO:0006477)	1/6	0.20866487842128917	0.6847450060140948	0	0	5.034031413612565	7.888456934264187	TPST1
protein-DNA covalent cross-linking repair (GO:0106300)	1/6	0.20866487842128917	0.6847450060140948	0	0	5.034031413612565	7.888456934264187	FAM111A
pteridine-containing compound biosynthetic process (GO:0042559)	1/6	0.20866487842128917	0.6847450060140948	0	0	5.034031413612565	7.888456934264187	SPR
purine ribonucleoside catabolic process (GO:0046130)	1/6	0.20866487842128917	0.6847450060140948	0	0	5.034031413612565	7.888456934264187	ADA
amino-acid betaine transport (GO:0015838)	1/6	0.20866487842128917	0.6847450060140948	0	0	5.034031413612565	7.888456934264187	SLC25A29
anterior/posterior axis specification, embryo (GO:0008595)	1/6	0.20866487842128917	0.6847450060140948	0	0	5.034031413612565	7.888456934264187	FZD5
regulation of cardiac muscle hypertrophy in response to stress (GO:1903242)	1/6	0.20866487842128917	0.6847450060140948	0	0	5.034031413612565	7.888456934264187	ATP2B4
regulation of cell cycle checkpoint (GO:1901976)	1/6	0.20866487842128917	0.6847450060140948	0	0	5.034031413612565	7.888456934264187	WDR76
regulation of centriole elongation (GO:1903722)	1/6	0.20866487842128917	0.6847450060140948	0	0	5.034031413612565	7.888456934264187	CCP110
carnitine transport (GO:0015879)	1/6	0.20866487842128917	0.6847450060140948	0	0	5.034031413612565	7.888456934264187	SLC25A29
cellular carbohydrate catabolic process (GO:0044275)	1/6	0.20866487842128917	0.6847450060140948	0	0	5.034031413612565	7.888456934264187	ENOSF1
regulation of endoplasmic reticulum tubular network organization (GO:1903371)	1/6	0.20866487842128917	0.6847450060140948	0	0	5.034031413612565	7.888456934264187	ATL3
regulation of focal adhesion disassembly (GO:0120182)	1/6	0.20866487842128917	0.6847450060140948	0	0	5.034031413612565	7.888456934264187	DUSP3
cellular response to iron ion (GO:0071281)	1/6	0.20866487842128917	0.6847450060140948	0	0	5.034031413612565	7.888456934264187	TFR2
chitin catabolic process (GO:0006032)	1/6	0.20866487842128917	0.6847450060140948	0	0	5.034031413612565	7.888456934264187	CHI3L2
chitin metabolic process (GO:0006030)	1/6	0.20866487842128917	0.6847450060140948	0	0	5.034031413612565	7.888456934264187	CHI3L2
contact inhibition (GO:0060242)	1/6	0.20866487842128917	0.6847450060140948	0	0	5.034031413612565	7.888456934264187	PAK1
regulation of macrophage proliferation (GO:0120040)	1/6	0.20866487842128917	0.6847450060140948	0	0	5.034031413612565	7.888456934264187	MAPK3
regulation of mast cell chemotaxis (GO:0060753)	1/6	0.20866487842128917	0.6847450060140948	0	0	5.034031413612565	7.888456934264187	PGF
regulation of nitric oxide mediated signal transduction (GO:0010749)	1/6	0.20866487842128917	0.6847450060140948	0	0	5.034031413612565	7.888456934264187	ATP2B4
regulation of non-motile cilium assembly (GO:1902855)	1/6	0.20866487842128917	0.6847450060140948	0	0	5.034031413612565	7.888456934264187	HAP1
regulation of nuclease activity (GO:0032069)	1/6	0.20866487842128917	0.6847450060140948	0	0	5.034031413612565	7.888456934264187	HMGB2
regulation of peptidyl-cysteine S-nitrosylation (GO:2000169)	1/6	0.20866487842128917	0.6847450060140948	0	0	5.034031413612565	7.888456934264187	ATP2B4
embryonic hindlimb morphogenesis (GO:0035116)	1/6	0.20866487842128917	0.6847450060140948	0	0	5.034031413612565	7.888456934264187	RARG
erythrose 4-phosphate/phosphoenolpyruvate family amino acid metabolic process (GO:1902221)	1/6	0.20866487842128917	0.6847450060140948	0	0	5.034031413612565	7.888456934264187	PCBD1
regulation of response to reactive oxygen species (GO:1901031)	1/6	0.20866487842128917	0.6847450060140948	0	0	5.034031413612565	7.888456934264187	HEBP2
free ubiquitin chain polymerization (GO:0010994)	1/6	0.20866487842128917	0.6847450060140948	0	0	5.034031413612565	7.888456934264187	UBE2C
regulation of T-helper cell differentiation (GO:0045622)	1/6	0.20866487842128917	0.6847450060140948	0	0	5.034031413612565	7.888456934264187	MYB
galactose catabolic process (GO:0019388)	1/6	0.20866487842128917	0.6847450060140948	0	0	5.034031413612565	7.888456934264187	GALM
regulation of vitamin D biosynthetic process (GO:0060556)	1/6	0.20866487842128917	0.6847450060140948	0	0	5.034031413612565	7.888456934264187	TNF
glycosylceramide catabolic process (GO:0046477)	1/6	0.20866487842128917	0.6847450060140948	0	0	5.034031413612565	7.888456934264187	GALC
hexose import across plasma membrane (GO:0140271)	1/6	0.20866487842128917	0.6847450060140948	0	0	5.034031413612565	7.888456934264187	SLC2A3
response to peptidoglycan (GO:0032494)	1/6	0.20866487842128917	0.6847450060140948	0	0	5.034031413612565	7.888456934264187	IRF5
histone-serine phosphorylation (GO:0035404)	1/6	0.20866487842128917	0.6847450060140948	0	0	5.034031413612565	7.888456934264187	AURKB
ISG15-protein conjugation (GO:0032020)	1/6	0.20866487842128917	0.6847450060140948	0	0	5.034031413612565	7.888456934264187	UBE2L6
signal complex assembly (GO:0007172)	1/6	0.20866487842128917	0.6847450060140948	0	0	5.034031413612565	7.888456934264187	SRC
L-arginine transmembrane transport (GO:1903400)	1/6	0.20866487842128917	0.6847450060140948	0	0	5.034031413612565	7.888456934264187	SLC25A29
L-ornithine transmembrane transport (GO:1903352)	1/6	0.20866487842128917	0.6847450060140948	0	0	5.034031413612565	7.888456934264187	SLC25A29
spinal cord dorsal/ventral patterning (GO:0021513)	1/6	0.20866487842128917	0.6847450060140948	0	0	5.034031413612565	7.888456934264187	CHRD
spinal cord motor neuron differentiation (GO:0021522)	1/6	0.20866487842128917	0.6847450060140948	0	0	5.034031413612565	7.888456934264187	MNX1
lymphocyte apoptotic process (GO:0070227)	1/6	0.20866487842128917	0.6847450060140948	0	0	5.034031413612565	7.888456934264187	TNFRSF21
macromolecule biosynthetic process (GO:0009059)	1/6	0.20866487842128917	0.6847450060140948	0	0	5.034031413612565	7.888456934264187	COL5A1
maintenance of DNA methylation (GO:0010216)	1/6	0.20866487842128917	0.6847450060140948	0	0	5.034031413612565	7.888456934264187	UHRF1
T-helper 17 cell lineage commitment (GO:0072540)	1/6	0.20866487842128917	0.6847450060140948	0	0	5.034031413612565	7.888456934264187	BATF
megakaryocyte development (GO:0035855)	1/6	0.20866487842128917	0.6847450060140948	0	0	5.034031413612565	7.888456934264187	ZNF385A
tongue development (GO:0043586)	1/6	0.20866487842128917	0.6847450060140948	0	0	5.034031413612565	7.888456934264187	WNT10A
membrane raft assembly (GO:0001765)	1/6	0.20866487842128917	0.6847450060140948	0	0	5.034031413612565	7.888456934264187	S100A10
tripartite regional subdivision (GO:0007351)	1/6	0.20866487842128917	0.6847450060140948	0	0	5.034031413612565	7.888456934264187	FZD5
multinuclear osteoclast differentiation (GO:0072674)	1/6	0.20866487842128917	0.6847450060140948	0	0	5.034031413612565	7.888456934264187	TNFRSF11A
negative regulation of cell size (GO:0045792)	1/6	0.20866487842128917	0.6847450060140948	0	0	5.034031413612565	7.888456934264187	RDX
negative regulation of cytosolic calcium ion concentration (GO:0051481)	1/6	0.20866487842128917	0.6847450060140948	0	0	5.034031413612565	7.888456934264187	SLC8A1
negative regulation of endoplasmic reticulum calcium ion concentration (GO:0032471)	1/6	0.20866487842128917	0.6847450060140948	0	0	5.034031413612565	7.888456934264187	TGM2
negative regulation of excitatory postsynaptic potential (GO:0090394)	1/6	0.20866487842128917	0.6847450060140948	0	0	5.034031413612565	7.888456934264187	MTMR2
negative regulation of hematopoietic progenitor cell differentiation (GO:1901533)	1/6	0.20866487842128917	0.6847450060140948	0	0	5.034031413612565	7.888456934264187	MYB
negative regulation of histone H3-K9 methylation (GO:0051573)	1/6	0.20866487842128917	0.6847450060140948	0	0	5.034031413612565	7.888456934264187	DNMT3B
negative regulation of mast cell activation (GO:0033004)	1/6	0.20866487842128917	0.6847450060140948	0	0	5.034031413612565	7.888456934264187	CD84
negative regulation of morphogenesis of an epithelium (GO:1905331)	1/6	0.20866487842128917	0.6847450060140948	0	0	5.034031413612565	7.888456934264187	TNF
negative regulation of myeloid leukocyte mediated immunity (GO:0002887)	1/6	0.20866487842128917	0.6847450060140948	0	0	5.034031413612565	7.888456934264187	CD84
negative regulation of transporter activity (GO:0032410)	1/6	0.20866487842128917	0.6847450060140948	0	0	5.034031413612565	7.888456934264187	CTTNBP2NL
neuroblast proliferation (GO:0007405)	1/6	0.20866487842128917	0.6847450060140948	0	0	5.034031413612565	7.888456934264187	RACGAP1
neurotransmitter receptor transport, endosome to postsynaptic membrane (GO:0098887)	1/6	0.20866487842128917	0.6847450060140948	0	0	5.034031413612565	7.888456934264187	GRIP1
norepinephrine biosynthetic process (GO:0042421)	1/6	0.20866487842128917	0.6847450060140948	0	0	5.034031413612565	7.888456934264187	MOXD1
positive regulation of animal organ morphogenesis (GO:0110110)	1/6	0.20866487842128917	0.6847450060140948	0	0	5.034031413612565	7.888456934264187	SIX1
positive regulation of centriole replication (GO:0046601)	1/6	0.20866487842128917	0.6847450060140948	0	0	5.034031413612565	7.888456934264187	PLK4
positive regulation of focal adhesion disassembly (GO:0120183)	1/6	0.20866487842128917	0.6847450060140948	0	0	5.034031413612565	7.888456934264187	DUSP3
positive regulation of hemoglobin biosynthetic process (GO:0046985)	1/6	0.20866487842128917	0.6847450060140948	0	0	5.034031413612565	7.888456934264187	SLC6A9
positive regulation of histone phosphorylation (GO:0033129)	1/6	0.20866487842128917	0.6847450060140948	0	0	5.034031413612565	7.888456934264187	MAPK3
positive regulation of I-kappaB phosphorylation (GO:1903721)	1/6	0.20866487842128917	0.6847450060140948	0	0	5.034031413612565	7.888456934264187	TNF
positive regulation of killing of cells of other organism (GO:0051712)	1/6	0.20866487842128917	0.6847450060140948	0	0	5.034031413612565	7.888456934264187	PRF1
positive regulation of microglial cell activation (GO:1903980)	1/6	0.20866487842128917	0.6847450060140948	0	0	5.034031413612565	7.888456934264187	TTBK1
positive regulation of microglial cell migration (GO:1904141)	1/6	0.20866487842128917	0.6847450060140948	0	0	5.034031413612565	7.888456934264187	P2RX4
positive regulation of non-membrane spanning protein tyrosine kinase activity (GO:1903997)	1/6	0.20866487842128917	0.6847450060140948	0	0	5.034031413612565	7.888456934264187	SRC
positive regulation of nuclear cell cycle DNA replication (GO:0010571)	1/6	0.20866487842128917	0.6847450060140948	0	0	5.034031413612565	7.888456934264187	CDC7
positive regulation of plasminogen activation (GO:0010756)	1/6	0.20866487842128917	0.6847450060140948	0	0	5.034031413612565	7.888456934264187	MELTF
positive regulation of tau-protein kinase activity (GO:1902949)	1/6	0.20866487842128917	0.6847450060140948	0	0	5.034031413612565	7.888456934264187	NAB2
positive regulation of Wnt signaling pathway, planar cell polarity pathway (GO:2000096)	1/6	0.20866487842128917	0.6847450060140948	0	0	5.034031413612565	7.888456934264187	PLEKHA4
protein deubiquitination involved in ubiquitin-dependent protein catabolic process (GO:0071947)	1/6	0.20866487842128917	0.6847450060140948	0	0	5.034031413612565	7.888456934264187	OTUD7A
protein K27-linked ubiquitination (GO:0044314)	1/6	0.20866487842128917	0.6847450060140948	0	0	5.034031413612565	7.888456934264187	UBE2T
protein K29-linked ubiquitination (GO:0035519)	1/6	0.20866487842128917	0.6847450060140948	0	0	5.034031413612565	7.888456934264187	UBE2T
protein localization to nuclear envelope (GO:0090435)	1/6	0.20866487842128917	0.6847450060140948	0	0	5.034031413612565	7.888456934264187	PLK1
regulation of programmed cell death (GO:0043067)	10/194	0.2101594621887073	0.6847450060140948	0	0	1.3713648142816008	2.139176467315856	RARG;LGALS1;ANP32E;BIRC5;PTPN6;NLRC4;SKP2;TNF;BCAR1;TGM2
protein ubiquitination (GO:0016567)	24/525	0.21138846883478596	0.6847450060140948	0	0	1.211116229080301	1.882144566433936	BARD1;HACE1;PCNA;DTX3L;UHRF1;UBE2C;PLK1;CCNF;UBE2L6;PEX12;DDB2;RNF144A;SPSB1;RNF213;TRIM2;NEDD4;UBE2T;NEURL1;FBXO4;TRIM47;FBXO6;SKP2;DTL;TRIM21
regulation of interleukin-1 beta production (GO:0032651)	5/83	0.21168247944404905	0.6847450060140948	0	0	1.6158063427800269	2.508810585326687	FZD5;WNT5A;HSPB1;NLRC4;TNF
double-strand break repair via nonhomologous end joining (GO:0006303)	4/62	0.21252429514460977	0.6847450060140948	0	0	1.7379129095110788	2.6915039278010395	BARD1;DCLRE1A;NSD2;HMGB2
positive regulation of cysteine-type endopeptidase activity (GO:2001056)	4/62	0.21252429514460977	0.6847450060140948	0	0	1.7379129095110788	2.6915039278010395	NLRC4;TNF;GRIN2B;TTBK1
calcium ion transmembrane import into cytosol (GO:0097553)	3/42	0.21615642909439084	0.6847450060140948	0	0	1.9378154653745205	2.9682545065005748	ATP2B4;GRIN2B;SLC8A1
response to insulin (GO:0032868)	5/84	0.21859731019314088	0.6847450060140948	0	0	1.59526982011992	2.4256460607506574	SORT1;TRIB3;HDAC9;KHK;PCK2
spindle assembly (GO:0051225)	5/84	0.21859731019314088	0.6847450060140948	0	0	1.59526982011992	2.4256460607506574	TPX2;KIFC1;KASH5;HAUS4;NEK2
regulation of calcium ion transmembrane transport (GO:1903169)	2/23	0.2191651503168577	0.6847450060140948	0	0	2.398302440242152	3.640454557176807	UBASH3B;LIME1
regulation of cysteine-type endopeptidase activity (GO:2000116)	2/23	0.2191651503168577	0.6847450060140948	0	0	2.398302440242152	3.640454557176807	GRIN2B;TTBK1
regulation of mononuclear cell migration (GO:0071675)	2/23	0.2191651503168577	0.6847450060140948	0	0	2.398302440242152	3.640454557176807	TNF;MAPK3
DNA methylation (GO:0006306)	2/23	0.2191651503168577	0.6847450060140948	0	0	2.398302440242152	3.640454557176807	DNMT3B;FOS
regulation of protein export from nucleus (GO:0046825)	2/23	0.2191651503168577	0.6847450060140948	0	0	2.398302440242152	3.640454557176807	BARD1;GTSE1
response to copper ion (GO:0046688)	2/23	0.2191651503168577	0.6847450060140948	0	0	2.398302440242152	3.640454557176807	MT2A;ATP7B
hyaluronan metabolic process (GO:0030212)	2/23	0.2191651503168577	0.6847450060140948	0	0	2.398302440242152	3.640454557176807	HEXB;HMMR
negative regulation of G protein-coupled receptor signaling pathway (GO:0045744)	2/23	0.2191651503168577	0.6847450060140948	0	0	2.398302440242152	3.640454557176807	STMN1;ADA
cellular response to reactive oxygen species (GO:0034614)	4/63	0.2206392636944612	0.6847450060140948	0	0	1.708367669658567	2.5817299851710307	FOS;AGAP3;ECT2;MAPK3
Wnt signaling pathway, planar cell polarity pathway (GO:0060071)	5/85	0.22558081721211945	0.6847450060140948	0	0	1.5752467105263157	2.3456633199913908	FZD1;VANGL1;FZD5;WNT5A;PRICKLE2
cellular response to retinoic acid (GO:0071300)	3/43	0.2262880444763872	0.6847450060140948	0	0	1.8892716535433072	2.8073567110049518	WNT10B;PTK7;WNT5A
lipid modification (GO:0030258)	3/43	0.2262880444763872	0.6847450060140948	0	0	1.8892716535433072	2.8073567110049518	MBOAT2;PLPP3;DGKH
substantia nigra development (GO:0021762)	3/43	0.2262880444763872	0.6847450060140948	0	0	1.8892716535433072	2.8073567110049518	S100A1;SYNGR3;TTBK1
negative regulation of proteolysis (GO:0045861)	3/43	0.2262880444763872	0.6847450060140948	0	0	1.8892716535433072	2.8073567110049518	DNAJC1;CHAC1;TRIM21
negative regulation of protein phosphorylation (GO:0001933)	8/152	0.22708169670342296	0.6847450060140948	0	0	1.4010714809922207	2.077012012525938	UBASH3B;CAMK2N2;DDIT4;HSPB1;TRIB3;PTPN6;PLPP3;TRIB1
central nervous system development (GO:0007417)	13/268	0.22816880160039965	0.6847450060140948	0	0	1.2867125573633709	1.9013359862842667	SEMA6B;MAST1;GRIN2B;POU6F1;GLIS2;MEIS1;ADGRA2;NFIB;B3GNT5;DDIT4;HAP1;MNX1;CDK5R1
regulation of extrinsic apoptotic signaling pathway (GO:2001236)	4/64	0.22883474313942462	0.6847450060140948	0	0	1.6798072711344723	2.47730447722658	SRC;ITGAV;TRAF1;TNF
positive regulation of endothelial cell migration (GO:0010595)	5/86	0.23262952230509157	0.6847450060140948	0	0	1.5557179987004548	2.268716195980359	P2RX4;WNT5A;HSPB1;PLPP3;BCAR1
apoptotic nuclear changes (GO:0030262)	2/24	0.23343989724439082	0.6847450060140948	0	0	2.28916954605028	3.3303539829013675	TOP2A;HMGB2
regulation of cell size (GO:0008361)	2/24	0.23343989724439082	0.6847450060140948	0	0	2.28916954605028	3.3303539829013675	RARG;RDX
canonical glycolysis (GO:0061621)	2/24	0.23343989724439082	0.6847450060140948	0	0	2.28916954605028	3.3303539829013675	ALDOC;ENO2
cardiac muscle cell development (GO:0055013)	2/24	0.23343989724439082	0.6847450060140948	0	0	2.28916954605028	3.3303539829013675	CXADR;SLC8A1
cardiac muscle cell differentiation (GO:0055007)	2/24	0.23343989724439082	0.6847450060140948	0	0	2.28916954605028	3.3303539829013675	CXADR;SLC8A1
regulation of cytokine production involved in immune response (GO:0002718)	2/24	0.23343989724439082	0.6847450060140948	0	0	2.28916954605028	3.3303539829013675	WNT5A;TNF
regulation of monooxygenase activity (GO:0032768)	2/24	0.23343989724439082	0.6847450060140948	0	0	2.28916954605028	3.3303539829013675	SPR;DDAH2
regulation of ruffle assembly (GO:1900027)	2/24	0.23343989724439082	0.6847450060140948	0	0	2.28916954605028	3.3303539829013675	P2RX4;RDX
glucose catabolic process to pyruvate (GO:0061718)	2/24	0.23343989724439082	0.6847450060140948	0	0	2.28916954605028	3.3303539829013675	ALDOC;ENO2
immune response-activating cell surface receptor signaling pathway (GO:0002429)	2/24	0.23343989724439082	0.6847450060140948	0	0	2.28916954605028	3.3303539829013675	BCAR1;MICB
sulfur amino acid metabolic process (GO:0000096)	2/24	0.23343989724439082	0.6847450060140948	0	0	2.28916954605028	3.3303539829013675	CBS;CTH
wound healing, spreading of cells (GO:0044319)	2/24	0.23343989724439082	0.6847450060140948	0	0	2.28916954605028	3.3303539829013675	COL5A1;RHOC
negative regulation of lipid metabolic process (GO:0045833)	2/24	0.23343989724439082	0.6847450060140948	0	0	2.28916954605028	3.3303539829013675	ASXL3;TNF
negative regulation of ossification (GO:0030279)	2/24	0.23343989724439082	0.6847450060140948	0	0	2.28916954605028	3.3303539829013675	LRP4;KREMEN2
neuromuscular junction development (GO:0007528)	2/24	0.23343989724439082	0.6847450060140948	0	0	2.28916954605028	3.3303539829013675	NEDD4;LRP4
porphyrin-containing compound biosynthetic process (GO:0006779)	2/24	0.23343989724439082	0.6847450060140948	0	0	2.28916954605028	3.3303539829013675	FECH;TSPO
positive regulation of cell-substrate junction organization (GO:0150117)	2/24	0.23343989724439082	0.6847450060140948	0	0	2.28916954605028	3.3303539829013675	DUSP3;S100A10
positive regulation of neuron apoptotic process (GO:0043525)	2/24	0.23343989724439082	0.6847450060140948	0	0	2.28916954605028	3.3303539829013675	TNF;CDK5R1
positive regulation of viral life cycle (GO:1903902)	2/24	0.23343989724439082	0.6847450060140948	0	0	2.28916954605028	3.3303539829013675	LGALS1;TYRO3
potassium ion homeostasis (GO:0055075)	2/24	0.23343989724439082	0.6847450060140948	0	0	2.28916954605028	3.3303539829013675	KCNH2;SLC12A5
protein kinase B signaling (GO:0043491)	2/24	0.23343989724439082	0.6847450060140948	0	0	2.28916954605028	3.3303539829013675	TYRO3;TNF
branching morphogenesis of an epithelial tube (GO:0048754)	3/44	0.23650816850890727	0.6847450060140948	0	0	1.8430958325331286	2.657324946105768	PAK1;NOTCH4;SIX1
embryonic organ morphogenesis (GO:0048562)	3/44	0.23650816850890727	0.6847450060140948	0	0	1.8430958325331286	2.657324946105768	RARG;RBPMS2;SIX1
neurogenesis (GO:0022008)	3/44	0.23650816850890727	0.6847450060140948	0	0	1.8430958325331286	2.657324946105768	SIX1;CHAC1;HAP1
positive regulation of developmental process (GO:0051094)	9/177	0.2377083072846688	0.6847450060140948	0	0	1.3511196145124718	1.9411683538693614	CDC20;GRIP1;SRC;WNT5A;NEURL1;FOXO6;FBXO5;TNF;AURKA
purine ribonucleoside metabolic process (GO:0046128)	1/7	0.2389424881126107	0.6847450060140948	0	0	4.194808027923211	6.0050035681805705	ACP3
amino-acid betaine metabolic process (GO:0006577)	1/7	0.2389424881126107	0.6847450060140948	0	0	4.194808027923211	6.0050035681805705	CPT1A
angiotensin-activated signaling pathway (GO:0038166)	1/7	0.2389424881126107	0.6847450060140948	0	0	4.194808027923211	6.0050035681805705	SRC
antigen processing and presentation of endogenous peptide antigen via MHC class I via ER pathway (GO:0002484)	1/7	0.2389424881126107	0.6847450060140948	0	0	4.194808027923211	6.0050035681805705	AZGP1
antigen processing and presentation of endogenous peptide antigen via MHC class I via ER pathway, TAP-independent (GO:0002486)	1/7	0.2389424881126107	0.6847450060140948	0	0	4.194808027923211	6.0050035681805705	AZGP1
arginine catabolic process (GO:0006527)	1/7	0.2389424881126107	0.6847450060140948	0	0	4.194808027923211	6.0050035681805705	ARG2
atrioventricular valve formation (GO:0003190)	1/7	0.2389424881126107	0.6847450060140948	0	0	4.194808027923211	6.0050035681805705	HEY1
regulation of calcidiol 1-monooxygenase activity (GO:0060558)	1/7	0.2389424881126107	0.6847450060140948	0	0	4.194808027923211	6.0050035681805705	TNF
bleb assembly (GO:0032060)	1/7	0.2389424881126107	0.6847450060140948	0	0	4.194808027923211	6.0050035681805705	EMP3
calcium ion export (GO:1901660)	1/7	0.2389424881126107	0.6847450060140948	0	0	4.194808027923211	6.0050035681805705	ATP2B4
regulation of cGMP-mediated signaling (GO:0010752)	1/7	0.2389424881126107	0.6847450060140948	0	0	4.194808027923211	6.0050035681805705	CGAS
cardiac muscle cell-cardiac muscle cell adhesion (GO:0086042)	1/7	0.2389424881126107	0.6847450060140948	0	0	4.194808027923211	6.0050035681805705	CXADR
catecholamine catabolic process (GO:0042424)	1/7	0.2389424881126107	0.6847450060140948	0	0	4.194808027923211	6.0050035681805705	MOXD1
cellular cation homeostasis (GO:0030003)	1/7	0.2389424881126107	0.6847450060140948	0	0	4.194808027923211	6.0050035681805705	TESMIN
cellular ion homeostasis (GO:0006873)	1/7	0.2389424881126107	0.6847450060140948	0	0	4.194808027923211	6.0050035681805705	SLC12A5
regulation of entry of bacterium into host cell (GO:2000535)	1/7	0.2389424881126107	0.6847450060140948	0	0	4.194808027923211	6.0050035681805705	ITGAV
cellular response to caffeine (GO:0071313)	1/7	0.2389424881126107	0.6847450060140948	0	0	4.194808027923211	6.0050035681805705	SLC8A1
cellular response to monoamine stimulus (GO:0071868)	1/7	0.2389424881126107	0.6847450060140948	0	0	4.194808027923211	6.0050035681805705	TGM2
regulation of hemoglobin biosynthetic process (GO:0046984)	1/7	0.2389424881126107	0.6847450060140948	0	0	4.194808027923211	6.0050035681805705	SLC6A9
regulation of histone H3-K27 methylation (GO:0061085)	1/7	0.2389424881126107	0.6847450060140948	0	0	4.194808027923211	6.0050035681805705	PHF19
regulation of I-kappaB phosphorylation (GO:1903719)	1/7	0.2389424881126107	0.6847450060140948	0	0	4.194808027923211	6.0050035681805705	TNF
citrulline metabolic process (GO:0000052)	1/7	0.2389424881126107	0.6847450060140948	0	0	4.194808027923211	6.0050035681805705	DDAH2
cleavage furrow formation (GO:0036089)	1/7	0.2389424881126107	0.6847450060140948	0	0	4.194808027923211	6.0050035681805705	AURKB
collagen-activated tyrosine kinase receptor signaling pathway (GO:0038063)	1/7	0.2389424881126107	0.6847450060140948	0	0	4.194808027923211	6.0050035681805705	UBASH3B
regulation of MDA-5 signaling pathway (GO:0039533)	1/7	0.2389424881126107	0.6847450060140948	0	0	4.194808027923211	6.0050035681805705	DHX58
regulation of mesenchymal stem cell differentiation (GO:2000739)	1/7	0.2389424881126107	0.6847450060140948	0	0	4.194808027923211	6.0050035681805705	LTBP3
regulation of microglial cell migration (GO:1904139)	1/7	0.2389424881126107	0.6847450060140948	0	0	4.194808027923211	6.0050035681805705	P2RX4
death-inducing signaling complex assembly (GO:0071550)	1/7	0.2389424881126107	0.6847450060140948	0	0	4.194808027923211	6.0050035681805705	TNF
dendrite arborization (GO:0140059)	1/7	0.2389424881126107	0.6847450060140948	0	0	4.194808027923211	6.0050035681805705	PHACTR1
regulation of muscle organ development (GO:0048634)	1/7	0.2389424881126107	0.6847450060140948	0	0	4.194808027923211	6.0050035681805705	CENPF
regulation of myosin-light-chain-phosphatase activity (GO:0035507)	1/7	0.2389424881126107	0.6847450060140948	0	0	4.194808027923211	6.0050035681805705	TNF
regulation of necrotic cell death (GO:0010939)	1/7	0.2389424881126107	0.6847450060140948	0	0	4.194808027923211	6.0050035681805705	HEBP2
regulation of non-membrane spanning protein tyrosine kinase activity (GO:1903995)	1/7	0.2389424881126107	0.6847450060140948	0	0	4.194808027923211	6.0050035681805705	SRC
dorsal aorta development (GO:0035907)	1/7	0.2389424881126107	0.6847450060140948	0	0	4.194808027923211	6.0050035681805705	HEY1
dorsal aorta morphogenesis (GO:0035912)	1/7	0.2389424881126107	0.6847450060140948	0	0	4.194808027923211	6.0050035681805705	HEY1
regulation of potassium ion export across plasma membrane (GO:1903764)	1/7	0.2389424881126107	0.6847450060140948	0	0	4.194808027923211	6.0050035681805705	KCNH2
regulation of protein deubiquitination (GO:0090085)	1/7	0.2389424881126107	0.6847450060140948	0	0	4.194808027923211	6.0050035681805705	TRIM21
excitatory chemical synaptic transmission (GO:0098976)	1/7	0.2389424881126107	0.6847450060140948	0	0	4.194808027923211	6.0050035681805705	GRIN2B
exocrine system development (GO:0035272)	1/7	0.2389424881126107	0.6847450060140948	0	0	4.194808027923211	6.0050035681805705	RAB26
regulation of smooth muscle cell differentiation (GO:0051150)	1/7	0.2389424881126107	0.6847450060140948	0	0	4.194808027923211	6.0050035681805705	RBPMS2
fatty acid elongation, monounsaturated fatty acid (GO:0034625)	1/7	0.2389424881126107	0.6847450060140948	0	0	4.194808027923211	6.0050035681805705	ELOVL6
fatty acid elongation, polyunsaturated fatty acid (GO:0034626)	1/7	0.2389424881126107	0.6847450060140948	0	0	4.194808027923211	6.0050035681805705	ELOVL6
fatty acid elongation, saturated fatty acid (GO:0019367)	1/7	0.2389424881126107	0.6847450060140948	0	0	4.194808027923211	6.0050035681805705	ELOVL6
regulation of striated muscle cell differentiation (GO:0051153)	1/7	0.2389424881126107	0.6847450060140948	0	0	4.194808027923211	6.0050035681805705	HDAC9
fatty acid elongation, unsaturated fatty acid (GO:0019368)	1/7	0.2389424881126107	0.6847450060140948	0	0	4.194808027923211	6.0050035681805705	ELOVL6
ganglioside catabolic process (GO:0006689)	1/7	0.2389424881126107	0.6847450060140948	0	0	4.194808027923211	6.0050035681805705	HEXB
gap junction assembly (GO:0016264)	1/7	0.2389424881126107	0.6847450060140948	0	0	4.194808027923211	6.0050035681805705	GJC1
regulation of transforming growth factor beta activation (GO:1901388)	1/7	0.2389424881126107	0.6847450060140948	0	0	4.194808027923211	6.0050035681805705	ITGAV
glial cell migration (GO:0008347)	1/7	0.2389424881126107	0.6847450060140948	0	0	4.194808027923211	6.0050035681805705	P2RX4
glutathione catabolic process (GO:0006751)	1/7	0.2389424881126107	0.6847450060140948	0	0	4.194808027923211	6.0050035681805705	CHAC1
glyceraldehyde-3-phosphate metabolic process (GO:0019682)	1/7	0.2389424881126107	0.6847450060140948	0	0	4.194808027923211	6.0050035681805705	KHK
glycerol transport (GO:0015793)	1/7	0.2389424881126107	0.6847450060140948	0	0	4.194808027923211	6.0050035681805705	AQP3
Golgi disassembly (GO:0090166)	1/7	0.2389424881126107	0.6847450060140948	0	0	4.194808027923211	6.0050035681805705	CDK1
response to caffeine (GO:0031000)	1/7	0.2389424881126107	0.6847450060140948	0	0	4.194808027923211	6.0050035681805705	SLC8A1
heart trabecula formation (GO:0060347)	1/7	0.2389424881126107	0.6847450060140948	0	0	4.194808027923211	6.0050035681805705	HEY1
hindlimb morphogenesis (GO:0035137)	1/7	0.2389424881126107	0.6847450060140948	0	0	4.194808027923211	6.0050035681805705	RARG
hypotonic response (GO:0006971)	1/7	0.2389424881126107	0.6847450060140948	0	0	4.194808027923211	6.0050035681805705	SLC12A5
iron import into cell (GO:0033212)	1/7	0.2389424881126107	0.6847450060140948	0	0	4.194808027923211	6.0050035681805705	TFR2
skin morphogenesis (GO:0043589)	1/7	0.2389424881126107	0.6847450060140948	0	0	4.194808027923211	6.0050035681805705	ITGB4
lymphoid progenitor cell differentiation (GO:0002320)	1/7	0.2389424881126107	0.6847450060140948	0	0	4.194808027923211	6.0050035681805705	BATF
maintenance of protein location in extracellular region (GO:0071694)	1/7	0.2389424881126107	0.6847450060140948	0	0	4.194808027923211	6.0050035681805705	NRROS
marginal zone B cell differentiation (GO:0002315)	1/7	0.2389424881126107	0.6847450060140948	0	0	4.194808027923211	6.0050035681805705	DOCK10
T-helper 17 cell differentiation (GO:0072539)	1/7	0.2389424881126107	0.6847450060140948	0	0	4.194808027923211	6.0050035681805705	BATF
thiamine-containing compound metabolic process (GO:0042723)	1/7	0.2389424881126107	0.6847450060140948	0	0	4.194808027923211	6.0050035681805705	ACP3
membrane biogenesis (GO:0044091)	1/7	0.2389424881126107	0.6847450060140948	0	0	4.194808027923211	6.0050035681805705	SPTBN1
thyroid hormone transport (GO:0070327)	1/7	0.2389424881126107	0.6847450060140948	0	0	4.194808027923211	6.0050035681805705	SLC16A10
membrane invagination (GO:0010324)	1/7	0.2389424881126107	0.6847450060140948	0	0	4.194808027923211	6.0050035681805705	FCHO2
vascular wound healing (GO:0061042)	1/7	0.2389424881126107	0.6847450060140948	0	0	4.194808027923211	6.0050035681805705	MCAM
xenobiotic catabolic process (GO:0042178)	1/7	0.2389424881126107	0.6847450060140948	0	0	4.194808027923211	6.0050035681805705	GSTM4
negative regulation of heart rate (GO:0010459)	1/7	0.2389424881126107	0.6847450060140948	0	0	4.194808027923211	6.0050035681805705	SPTBN4
negative regulation of low-density lipoprotein receptor activity (GO:1905598)	1/7	0.2389424881126107	0.6847450060140948	0	0	4.194808027923211	6.0050035681805705	ITGAV
negative regulation of RIG-I signaling pathway (GO:0039536)	1/7	0.2389424881126107	0.6847450060140948	0	0	4.194808027923211	6.0050035681805705	DHX58
negative regulation of stress-activated protein kinase signaling cascade (GO:0070303)	1/7	0.2389424881126107	0.6847450060140948	0	0	4.194808027923211	6.0050035681805705	FOXM1
neuron projection arborization (GO:0140058)	1/7	0.2389424881126107	0.6847450060140948	0	0	4.194808027923211	6.0050035681805705	PHACTR1
neurotransmitter receptor transport, endosome to plasma membrane (GO:0099639)	1/7	0.2389424881126107	0.6847450060140948	0	0	4.194808027923211	6.0050035681805705	GRIP1
norepinephrine metabolic process (GO:0042415)	1/7	0.2389424881126107	0.6847450060140948	0	0	4.194808027923211	6.0050035681805705	MOXD1
pentose metabolic process (GO:0019321)	1/7	0.2389424881126107	0.6847450060140948	0	0	4.194808027923211	6.0050035681805705	XYLB
positive regulation of cAMP-mediated signaling (GO:0043950)	1/7	0.2389424881126107	0.6847450060140948	0	0	4.194808027923211	6.0050035681805705	CGAS
positive regulation of chemokine (C-X-C motif) ligand 2 production (GO:2000343)	1/7	0.2389424881126107	0.6847450060140948	0	0	4.194808027923211	6.0050035681805705	TNF
positive regulation of epithelial tube formation (GO:1905278)	1/7	0.2389424881126107	0.6847450060140948	0	0	4.194808027923211	6.0050035681805705	SIX1
positive regulation of gliogenesis (GO:0014015)	1/7	0.2389424881126107	0.6847450060140948	0	0	4.194808027923211	6.0050035681805705	TNF
positive regulation of histone H3-K9 methylation (GO:0051574)	1/7	0.2389424881126107	0.6847450060140948	0	0	4.194808027923211	6.0050035681805705	MYB
positive regulation of icosanoid secretion (GO:0032305)	1/7	0.2389424881126107	0.6847450060140948	0	0	4.194808027923211	6.0050035681805705	P2RX4
positive regulation of intracellular estrogen receptor signaling pathway (GO:0033148)	1/7	0.2389424881126107	0.6847450060140948	0	0	4.194808027923211	6.0050035681805705	PAK1
positive regulation of lamellipodium morphogenesis (GO:2000394)	1/7	0.2389424881126107	0.6847450060140948	0	0	4.194808027923211	6.0050035681805705	SRC
positive regulation of membrane depolarization (GO:1904181)	1/7	0.2389424881126107	0.6847450060140948	0	0	4.194808027923211	6.0050035681805705	MLLT11
positive regulation of microtubule nucleation (GO:0090063)	1/7	0.2389424881126107	0.6847450060140948	0	0	4.194808027923211	6.0050035681805705	PAK1
positive regulation of mitotic cell cycle spindle assembly checkpoint (GO:0090267)	1/7	0.2389424881126107	0.6847450060140948	0	0	4.194808027923211	6.0050035681805705	NDC80
positive regulation of podosome assembly (GO:0071803)	1/7	0.2389424881126107	0.6847450060140948	0	0	4.194808027923211	6.0050035681805705	TNF
positive regulation of receptor catabolic process (GO:2000646)	1/7	0.2389424881126107	0.6847450060140948	0	0	4.194808027923211	6.0050035681805705	DTX3L
positive regulation of spindle checkpoint (GO:0090232)	1/7	0.2389424881126107	0.6847450060140948	0	0	4.194808027923211	6.0050035681805705	NDC80
positive regulation of synaptic plasticity (GO:0031915)	1/7	0.2389424881126107	0.6847450060140948	0	0	4.194808027923211	6.0050035681805705	CDC20
positive regulation of synaptic transmission, GABAergic (GO:0032230)	1/7	0.2389424881126107	0.6847450060140948	0	0	4.194808027923211	6.0050035681805705	HAP1
positive regulation of type I interferon-mediated signaling pathway (GO:0060340)	1/7	0.2389424881126107	0.6847450060140948	0	0	4.194808027923211	6.0050035681805705	WNT5A
positive regulation of vascular associated smooth muscle cell differentiation (GO:1905065)	1/7	0.2389424881126107	0.6847450060140948	0	0	4.194808027923211	6.0050035681805705	CTH
protection from non-homologous end joining at telomere (GO:0031848)	1/7	0.2389424881126107	0.6847450060140948	0	0	4.194808027923211	6.0050035681805705	DCLRE1A
positive regulation of nucleic acid-templated transcription (GO:1903508)	23/511	0.23936462429817948	0.6852680935863796	0	0	1.1907919446776545	1.70255534187232	FZD1;KCNH2;ARHGEF11;DTX3L;NOTCH4;ATAD2;WNT5A;HMGB2;SIX1;MYRFL;FOS;GLI1;FOXM1;PARP9;TNF;GLIS2;MLLT11;ING2;HMGN5;PSRC1;HEY1;NFIB;MYB
calcium ion transmembrane transport (GO:0070588)	5/87	0.2397399369613982	0.6856562197095988	0	0	1.5366655969191272	2.1946666340114893	P2RX4;ATP2B4;ITGAV;GRIN2B;SLC8A1
microtubule bundle formation (GO:0001578)	3/45	0.24680613698957068	0.6882050576272878	0	0	1.7991188601424821	2.517240969124338	PSRC1;PLK1;KIF20A
positive regulation of Notch signaling pathway (GO:0045747)	3/45	0.24680613698957068	0.6882050576272878	0	0	1.7991188601424821	2.517240969124338	ENHO;SRC;NOTCH4
regulation of establishment of planar polarity (GO:0090175)	5/88	0.2469085677659645	0.6882050576272878	0	0	1.5180722891566265	2.1233841556134476	FZD1;VANGL1;FZD5;WNT5A;PRICKLE2
defense response to virus (GO:0051607)	7/133	0.24751108313544373	0.6882050576272878	0	0	1.4005423629434184	1.9555771860163056	APOBEC3C;APOBEC3G;DDIT4;PRF1;CGAS;SKP2;APOBEC3B
transmembrane receptor protein serine/threonine kinase signaling pathway (GO:0007178)	7/133	0.24751108313544373	0.6882050576272878	0	0	1.4005423629434184	1.9555771860163056	NRROS;ZFYVE9;SRC;ID1;CGN;FOS;MAPK3
regulation of immune response (GO:0050776)	9/179	0.24755866894151507	0.6882050576272878	0	0	1.3350840336134453	1.86392107121916	FGR;DENND1B;CXADR;DHX58;CD247;CD1C;ULBP1;TREM1;MICB
regulation of cholesterol transport (GO:0032374)	2/25	0.2477663439782056	0.6882050576272878	0	0	2.1895264687446576	3.054978709348709	OSBPL6;TSPO
regulation of epidermal cell differentiation (GO:0045604)	2/25	0.2477663439782056	0.6882050576272878	0	0	2.1895264687446576	3.054978709348709	MAFF;AQP3
regulation of protein processing (GO:0070613)	2/25	0.2477663439782056	0.6882050576272878	0	0	2.1895264687446576	3.054978709348709	NLRC4;CHAC1
glycolytic process through glucose-6-phosphate (GO:0061620)	2/25	0.2477663439782056	0.6882050576272878	0	0	2.1895264687446576	3.054978709348709	ALDOC;ENO2
negative regulation of cell junction assembly (GO:1901889)	2/25	0.2477663439782056	0.6882050576272878	0	0	2.1895264687446576	3.054978709348709	SRC;TNF
negative regulation of endocytosis (GO:0045806)	2/25	0.2477663439782056	0.6882050576272878	0	0	2.1895264687446576	3.054978709348709	MTMR2;PACSIN3
negative regulation of ion transport (GO:0043271)	2/25	0.2477663439782056	0.6882050576272878	0	0	2.1895264687446576	3.054978709348709	NEDD4;PACSIN3
peroxisome organization (GO:0007031)	2/25	0.2477663439782056	0.6882050576272878	0	0	2.1895264687446576	3.054978709348709	PEX11A;PEX12
phosphatidylinositol dephosphorylation (GO:0046856)	2/25	0.2477663439782056	0.6882050576272878	0	0	2.1895264687446576	3.054978709348709	MTMR2;MTMR8
regulation of cell differentiation (GO:0045595)	8/156	0.24810337801260152	0.6882050576272878	0	0	1.362919061730158	1.89978619974738	HEMGN;HEY1;FES;NOTCH4;SIX1;MBOAT2;TNF;CDK5R1
positive regulation of cellular biosynthetic process (GO:0031328)	9/180	0.25253522872086354	0.6882050576272878	0	0	1.3272069061542746	1.8265081436389505	CDT1;PCNA;P2RX4;SLC6A9;ATAD5;DDAH2;VIM;GLI1;TNF
regulation of viral genome replication (GO:0045069)	4/67	0.253847645270575	0.6882050576272878	0	0	1.5995661514715391	2.1930388064675754	APOBEC3C;FAM111A;APOBEC3G;TNF
regulation of type I interferon production (GO:0032479)	5/89	0.2541319211091003	0.6882050576272878	0	0	1.499921679197995	2.0547453667143447	DHX58;CGAS;UBE2L6;IRF5;TRIM21
SCF-dependent proteasomal ubiquitin-dependent protein catabolic process (GO:0031146)	5/89	0.2541319211091003	0.6882050576272878	0	0	1.499921679197995	2.0547453667143447	CCNF;KIF14;FBXO4;FBXO6;SKP2
cellular response to oxygen-containing compound (GO:1901701)	15/323	0.256545006751977	0.6882050576272878	0	0	1.2290259740259741	1.6720298179865454	WNT10B;WNT5A;HMGB2;ATP2B4;AGAP3;FOS;P2RX4;PTK7;FES;RRAGD;CDK2;NEURL1;VIM;TGM2;MAPK3
negative regulation of tumor necrosis factor production (GO:0032720)	3/46	0.2571715535346314	0.6882050576272878	0	0	1.757187328328145	2.386281290626662	ARG2;PTPN6;SLAMF1
positive regulation of nucleocytoplasmic transport (GO:0046824)	3/46	0.2571715535346314	0.6882050576272878	0	0	1.757187328328145	2.386281290626662	NEDD4;ECT2;GTSE1
positive regulation of response to stimulus (GO:0048584)	3/46	0.2571715535346314	0.6882050576272878	0	0	1.757187328328145	2.386281290626662	ARG2;WNT5A;CGAS
positive regulation of smooth muscle cell proliferation (GO:0048661)	3/46	0.2571715535346314	0.6882050576272878	0	0	1.757187328328145	2.386281290626662	RBPMS2;FOXJ2;TNF
regulation of cytoskeleton organization (GO:0051493)	6/112	0.25796296767075605	0.6882050576272878	0	0	1.4265791632485645	1.9329280879974908	PAK1;RAC3;RHOC;IQGAP3;SORBS3;MAPK3
protein modification by small protein removal (GO:0070646)	13/276	0.25988580136499295	0.6882050576272878	0	0	1.247047164468894	1.6804122282906981	BARD1;USP27X;OTUD7A;CCP110;CDC25A;DDB2;CDC20;CCNA2;CDK1;USP51;CLSPN;SKP2;OTULINL
regulation of biomineral tissue development (GO:0070167)	2/26	0.26211968682431996	0.6882050576272878	0	0	2.098186981214504	2.80937597627888	HEY1;FBXO5
regulation of viral life cycle (GO:1903900)	2/26	0.26211968682431996	0.6882050576272878	0	0	2.098186981214504	2.80937597627888	TYRO3;TRIM21
negative regulation of intrinsic apoptotic signaling pathway in response to DNA damage (GO:1902230)	2/26	0.26211968682431996	0.6882050576272878	0	0	2.098186981214504	2.80937597627888	ING2;ZNF385A
negative regulation of receptor-mediated endocytosis (GO:0048261)	2/26	0.26211968682431996	0.6882050576272878	0	0	2.098186981214504	2.80937597627888	MTMR2;ITGAV
negative regulation of signaling receptor activity (GO:2000272)	2/26	0.26211968682431996	0.6882050576272878	0	0	2.098186981214504	2.80937597627888	SLC6A9;TNF
negative regulation of telomere maintenance via telomere lengthening (GO:1904357)	2/26	0.26211968682431996	0.6882050576272878	0	0	2.098186981214504	2.80937597627888	PIF1;SRC
phosphatidylethanolamine acyl-chain remodeling (GO:0036152)	2/26	0.26211968682431996	0.6882050576272878	0	0	2.098186981214504	2.80937597627888	ABHD4;MBOAT2
positive regulation of G1/S transition of mitotic cell cycle (GO:1900087)	2/26	0.26211968682431996	0.6882050576272878	0	0	2.098186981214504	2.80937597627888	RDX;CDC6
positive regulation of T cell mediated cytotoxicity (GO:0001916)	2/26	0.26211968682431996	0.6882050576272878	0	0	2.098186981214504	2.80937597627888	AZGP1;CD1C
regulation of DNA binding (GO:0051101)	3/47	0.2675943004146341	0.6882050576272878	0	0	1.7171617752326414	2.263705605578517	CDT1;HJURP;HMGB2
telomere organization (GO:0032200)	3/47	0.2675943004146341	0.6882050576272878	0	0	1.7171617752326414	2.263705605578517	POLD3;PCNA;RPA3
negative regulation of cold-induced thermogenesis (GO:0120163)	3/47	0.2675943004146341	0.6882050576272878	0	0	1.7171617752326414	2.263705605578517	WNT10B;DOCK7;ID1
protein localization to presynapse (GO:1905383)	1/8	0.2680630888799995	0.6882050576272878	0	0	3.595362752430815	4.733413422580212	HSPB1
actin filament reorganization (GO:0090527)	1/8	0.2680630888799995	0.6882050576272878	0	0	3.595362752430815	4.733413422580212	BCAR1
anterograde axonal protein transport (GO:0099641)	1/8	0.2680630888799995	0.6882050576272878	0	0	3.595362752430815	4.733413422580212	HSPB1
regulation of apoptotic cell clearance (GO:2000425)	1/8	0.2680630888799995	0.6882050576272878	0	0	3.595362752430815	4.733413422580212	TGM2
atrial cardiac muscle cell to AV node cell signaling (GO:0086026)	1/8	0.2680630888799995	0.6882050576272878	0	0	3.595362752430815	4.733413422580212	GJC1
axo-dendritic protein transport (GO:0099640)	1/8	0.2680630888799995	0.6882050576272878	0	0	3.595362752430815	4.733413422580212	HSPB1
regulation of dendritic spine maintenance (GO:1902950)	1/8	0.2680630888799995	0.6882050576272878	0	0	3.595362752430815	4.733413422580212	GRIN2B
regulation of dopamine receptor signaling pathway (GO:0060159)	1/8	0.2680630888799995	0.6882050576272878	0	0	3.595362752430815	4.733413422580212	RGS8
cellular response to epinephrine stimulus (GO:0071872)	1/8	0.2680630888799995	0.6882050576272878	0	0	3.595362752430815	4.733413422580212	ATP2B4
cellular response to hepatocyte growth factor stimulus (GO:0035729)	1/8	0.2680630888799995	0.6882050576272878	0	0	3.595362752430815	4.733413422580212	BCAR1
regulation of interleukin-18 production (GO:0032661)	1/8	0.2680630888799995	0.6882050576272878	0	0	3.595362752430815	4.733413422580212	CD84
commissural neuron axon guidance (GO:0071679)	1/8	0.2680630888799995	0.6882050576272878	0	0	3.595362752430815	4.733413422580212	NFIB
dendritic spine maintenance (GO:0097062)	1/8	0.2680630888799995	0.6882050576272878	0	0	3.595362752430815	4.733413422580212	MTMR2
depyrimidination (GO:0045008)	1/8	0.2680630888799995	0.6882050576272878	0	0	3.595362752430815	4.733413422580212	UNG
regulation of myeloid leukocyte differentiation (GO:0002761)	1/8	0.2680630888799995	0.6882050576272878	0	0	3.595362752430815	4.733413422580212	UBASH3B
regulation of nitrogen compound metabolic process (GO:0051171)	1/8	0.2680630888799995	0.6882050576272878	0	0	3.595362752430815	4.733413422580212	TNF
elastic fiber assembly (GO:0048251)	1/8	0.2680630888799995	0.6882050576272878	0	0	3.595362752430815	4.733413422580212	LTBP3
regulation of protein localization to chromatin (GO:1905634)	1/8	0.2680630888799995	0.6882050576272878	0	0	3.595362752430815	4.733413422580212	CDCA5
entry of bacterium into host cell (GO:0035635)	1/8	0.2680630888799995	0.6882050576272878	0	0	3.595362752430815	4.733413422580212	SRC
regulation of response to wounding (GO:1903034)	1/8	0.2680630888799995	0.6882050576272878	0	0	3.595362752430815	4.733413422580212	PLAU
establishment of protein localization to peroxisome (GO:0072663)	1/8	0.2680630888799995	0.6882050576272878	0	0	3.595362752430815	4.733413422580212	PEX12
excitatory synapse assembly (GO:1904861)	1/8	0.2680630888799995	0.6882050576272878	0	0	3.595362752430815	4.733413422580212	WNT5A
regulation of skeletal muscle fiber development (GO:0048742)	1/8	0.2680630888799995	0.6882050576272878	0	0	3.595362752430815	4.733413422580212	HDAC9
regulation of stem cell division (GO:2000035)	1/8	0.2680630888799995	0.6882050576272878	0	0	3.595362752430815	4.733413422580212	PRDM15
regulation of striated muscle tissue development (GO:0016202)	1/8	0.2680630888799995	0.6882050576272878	0	0	3.595362752430815	4.733413422580212	CENPF
forebrain neuron development (GO:0021884)	1/8	0.2680630888799995	0.6882050576272878	0	0	3.595362752430815	4.733413422580212	WNT5A
galactosylceramide metabolic process (GO:0006681)	1/8	0.2680630888799995	0.6882050576272878	0	0	3.595362752430815	4.733413422580212	GALC
regulation of vascular wound healing (GO:0061043)	1/8	0.2680630888799995	0.6882050576272878	0	0	3.595362752430815	4.733413422580212	TNF
replication fork protection (GO:0048478)	1/8	0.2680630888799995	0.6882050576272878	0	0	3.595362752430815	4.733413422580212	DONSON
response to epinephrine (GO:0071871)	1/8	0.2680630888799995	0.6882050576272878	0	0	3.595362752430815	4.733413422580212	ATP2B4
response to hepatocyte growth factor (GO:0035728)	1/8	0.2680630888799995	0.6882050576272878	0	0	3.595362752430815	4.733413422580212	BCAR1
histone H2A-K119 monoubiquitination (GO:0036353)	1/8	0.2680630888799995	0.6882050576272878	0	0	3.595362752430815	4.733413422580212	PCGF6
immunological synapse formation (GO:0001771)	1/8	0.2680630888799995	0.6882050576272878	0	0	3.595362752430815	4.733413422580212	PRF1
short-chain fatty acid catabolic process (GO:0019626)	1/8	0.2680630888799995	0.6882050576272878	0	0	3.595362752430815	4.733413422580212	PCK2
kidney mesenchyme development (GO:0072074)	1/8	0.2680630888799995	0.6882050576272878	0	0	3.595362752430815	4.733413422580212	SIX1
lens fiber cell development (GO:0070307)	1/8	0.2680630888799995	0.6882050576272878	0	0	3.595362752430815	4.733413422580212	ABI2
leukocyte aggregation (GO:0070486)	1/8	0.2680630888799995	0.6882050576272878	0	0	3.595362752430815	4.733413422580212	JAM2
store-operated calcium entry (GO:0002115)	1/8	0.2680630888799995	0.6882050576272878	0	0	3.595362752430815	4.733413422580212	CRACR2B
stress-induced premature senescence (GO:0090400)	1/8	0.2680630888799995	0.6882050576272878	0	0	3.595362752430815	4.733413422580212	CDKN1A
macromolecule depalmitoylation (GO:0098734)	1/8	0.2680630888799995	0.6882050576272878	0	0	3.595362752430815	4.733413422580212	ABHD17C
T-helper cell lineage commitment (GO:0002295)	1/8	0.2680630888799995	0.6882050576272878	0	0	3.595362752430815	4.733413422580212	BATF
thyroid gland development (GO:0030878)	1/8	0.2680630888799995	0.6882050576272878	0	0	3.595362752430815	4.733413422580212	SIX1
vascular associated smooth muscle contraction (GO:0014829)	1/8	0.2680630888799995	0.6882050576272878	0	0	3.595362752430815	4.733413422580212	SLC8A1
ventricular cardiac muscle cell membrane repolarization (GO:0099625)	1/8	0.2680630888799995	0.6882050576272878	0	0	3.595362752430815	4.733413422580212	KCNH2
wound healing, spreading of epidermal cells (GO:0035313)	1/8	0.2680630888799995	0.6882050576272878	0	0	3.595362752430815	4.733413422580212	COL5A1
myoblast migration (GO:0051451)	1/8	0.2680630888799995	0.6882050576272878	0	0	3.595362752430815	4.733413422580212	SIX1
negative regulation of amyloid-beta clearance (GO:1900222)	1/8	0.2680630888799995	0.6882050576272878	0	0	3.595362752430815	4.733413422580212	TNF
negative regulation of appetite (GO:0032099)	1/8	0.2680630888799995	0.6882050576272878	0	0	3.595362752430815	4.733413422580212	NENF
negative regulation of B cell apoptotic process (GO:0002903)	1/8	0.2680630888799995	0.6882050576272878	0	0	3.595362752430815	4.733413422580212	AURKB
negative regulation of mitochondrial membrane potential (GO:0010917)	1/8	0.2680630888799995	0.6882050576272878	0	0	3.595362752430815	4.733413422580212	HEBP2
negative regulation of monooxygenase activity (GO:0032769)	1/8	0.2680630888799995	0.6882050576272878	0	0	3.595362752430815	4.733413422580212	ATP2B4
negative regulation of muscle cell differentiation (GO:0051148)	1/8	0.2680630888799995	0.6882050576272878	0	0	3.595362752430815	4.733413422580212	RBPMS2
negative regulation of muscle hypertrophy (GO:0014741)	1/8	0.2680630888799995	0.6882050576272878	0	0	3.595362752430815	4.733413422580212	P2RX4
negative regulation of neural precursor cell proliferation (GO:2000178)	1/8	0.2680630888799995	0.6882050576272878	0	0	3.595362752430815	4.733413422580212	WNT5A
negative regulation of sodium ion transport (GO:0010766)	1/8	0.2680630888799995	0.6882050576272878	0	0	3.595362752430815	4.733413422580212	NEDD4
neuron fate specification (GO:0048665)	1/8	0.2680630888799995	0.6882050576272878	0	0	3.595362752430815	4.733413422580212	MNX1
peptidyl-lysine deacetylation (GO:0034983)	1/8	0.2680630888799995	0.6882050576272878	0	0	3.595362752430815	4.733413422580212	HDAC9
peptidyl-tyrosine dephosphorylation involved in inactivation of protein kinase activity (GO:1990264)	1/8	0.2680630888799995	0.6882050576272878	0	0	3.595362752430815	4.733413422580212	DUSP3
positive regulation of Arp2/3 complex-mediated actin nucleation (GO:2000601)	1/8	0.2680630888799995	0.6882050576272878	0	0	3.595362752430815	4.733413422580212	ABI2
positive regulation of astrocyte differentiation (GO:0048711)	1/8	0.2680630888799995	0.6882050576272878	0	0	3.595362752430815	4.733413422580212	TTBK1
positive regulation of CD4-positive, alpha-beta T cell differentiation (GO:0043372)	1/8	0.2680630888799995	0.6882050576272878	0	0	3.595362752430815	4.733413422580212	MYB
positive regulation of cell migration by vascular endothelial growth factor signaling pathway (GO:0038089)	1/8	0.2680630888799995	0.6882050576272878	0	0	3.595362752430815	4.733413422580212	HSPB1
positive regulation of chromosome segregation (GO:0051984)	1/8	0.2680630888799995	0.6882050576272878	0	0	3.595362752430815	4.733413422580212	CDC6
positive regulation of extracellular matrix disassembly (GO:0090091)	1/8	0.2680630888799995	0.6882050576272878	0	0	3.595362752430815	4.733413422580212	MELTF
positive regulation of glial cell migration (GO:1903977)	1/8	0.2680630888799995	0.6882050576272878	0	0	3.595362752430815	4.733413422580212	P2RX4
positive regulation of intracellular steroid hormone receptor signaling pathway (GO:0033145)	1/8	0.2680630888799995	0.6882050576272878	0	0	3.595362752430815	4.733413422580212	PAK1
positive regulation of isomerase activity (GO:0010912)	1/8	0.2680630888799995	0.6882050576272878	0	0	3.595362752430815	4.733413422580212	UHRF1
positive regulation of leukocyte differentiation (GO:1902107)	1/8	0.2680630888799995	0.6882050576272878	0	0	3.595362752430815	4.733413422580212	LGALS1
positive regulation of meiotic nuclear division (GO:0045836)	1/8	0.2680630888799995	0.6882050576272878	0	0	3.595362752430815	4.733413422580212	RAD51AP1
positive regulation of peptide secretion (GO:0002793)	1/8	0.2680630888799995	0.6882050576272878	0	0	3.595362752430815	4.733413422580212	TFR2
positive regulation of steroid biosynthetic process (GO:0010893)	1/8	0.2680630888799995	0.6882050576272878	0	0	3.595362752430815	4.733413422580212	TNF
positive regulation of T-helper 2 cell cytokine production (GO:2000553)	1/8	0.2680630888799995	0.6882050576272878	0	0	3.595362752430815	4.733413422580212	DENND1B
positive regulation of vascular associated smooth muscle cell migration (GO:1904754)	1/8	0.2680630888799995	0.6882050576272878	0	0	3.595362752430815	4.733413422580212	DOCK7
postsynapse organization (GO:0099173)	1/8	0.2680630888799995	0.6882050576272878	0	0	3.595362752430815	4.733413422580212	WNT5A
protein depalmitoylation (GO:0002084)	1/8	0.2680630888799995	0.6882050576272878	0	0	3.595362752430815	4.733413422580212	ABHD17C
activation of protein kinase activity (GO:0032147)	6/114	0.27097392513856605	0.6950510140336529	0	0	1.4000146391450738	1.828044866715589	TPX2;PAK1;WNT5A;KIF14;CLSPN;ECT2
apoptotic process (GO:0006915)	11/231	0.27121571037117365	0.6950510140336529	0	0	1.2609416445623343	1.6453280985653485	CASP7;MELK;ESPL1;MAGI3;CHEK1;DPF1;DDIT4;PRF1;ZNF385A;TNFRSF21;MCM2
T cell activation (GO:0042110)	5/92	0.27609547604066603	0.6980730389083716	0	0	1.4479733817301876	1.8635541157993574	CXADR;KIF13B;CD1C;ADA;MICB
positive regulation of cellular component biogenesis (GO:0044089)	5/92	0.27609547604066603	0.6980730389083716	0	0	1.4479733817301876	1.8635541157993574	CDT1;SLF1;RHOC;TNF;FNIP2
dendritic spine organization (GO:0097061)	2/27	0.2764769391403903	0.6980730389083716	0	0	2.014154652686763	2.58945334439318	DOCK10;MTMR2
L-alpha-amino acid transmembrane transport (GO:1902475)	2/27	0.2764769391403903	0.6980730389083716	0	0	2.014154652686763	2.58945334439318	SLC25A29;SLC6A9
monovalent inorganic cation homeostasis (GO:0055067)	2/27	0.2764769391403903	0.6980730389083716	0	0	2.014154652686763	2.58945334439318	KCNH2;SLC12A5
positive regulation of nuclear division (GO:0051785)	2/27	0.2764769391403903	0.6980730389083716	0	0	2.014154652686763	2.58945334439318	NUSAP1;AURKA
substrate adhesion-dependent cell spreading (GO:0034446)	3/48	0.2780645478558348	0.6980730389083716	0	0	1.678915135608049	2.148846849483031	KIF14;TYRO3;ITGAV
negative regulation of tumor necrosis factor superfamily cytokine production (GO:1903556)	3/48	0.2780645478558348	0.6980730389083716	0	0	1.678915135608049	2.148846849483031	ARG2;PTPN6;SLAMF1
positive regulation of blood vessel endothelial cell migration (GO:0043536)	3/48	0.2780645478558348	0.6980730389083716	0	0	1.678915135608049	2.148846849483031	P2RX4;HSPB1;HDAC9
positive regulation of DNA repair (GO:0045739)	3/48	0.2780645478558348	0.6980730389083716	0	0	1.678915135608049	2.148846849483031	SLF1;PCNA;FOXM1
cellular response to light stimulus (GO:0071482)	4/70	0.2793833131674573	0.6980730389083716	0	0	1.526619679050691	1.9467004676116475	PCNA;NEDD4;CDC25A;AURKB
regulation of heart contraction (GO:0008016)	5/93	0.2835029420438737	0.6980730389083716	0	0	1.4314443779904307	1.8043825587535531	NPPC;P2RX4;S100A1;ATP2B4;SLC8A1
positive regulation of peptidyl-serine phosphorylation (GO:0033138)	5/93	0.2835029420438737	0.6980730389083716	0	0	1.4314443779904307	1.8043825587535531	PAK1;DOCK7;ATP2B4;TNF;FNIP2
ion transport (GO:0006811)	6/116	0.2841402895475525	0.6980730389083716	0	0	1.3744160977362558	1.729410163336657	CALHM1;SLC12A5;TSPO;ANO10;PLP2;SLC8A1
negative regulation of cell population proliferation (GO:0008285)	17/379	0.2843733404831969	0.6980730389083716	0	0	1.1848945253641385	1.4899661491663505	BTG3;CDKN1A;RARG;CDKN1B;CCL3L1;WNT5A;CDC6;NUDT6;AZGP1;PAK1;FABP6;NEURL1;PTPN6;IGFBP6;TRIB1;E2F7;CDKN3
negative regulation of neuron apoptotic process (GO:0043524)	4/71	0.28798595169070124	0.6980730389083716	0	0	1.5037558593366938	1.871940825709963	KIF14;TYRO3;SIX1;NFATC4
regulation of cellular localization (GO:0060341)	3/49	0.2885727616293803	0.6980730389083716	0	0	1.642331393358439	2.041102624117309	SPAG5;FES;WWC1
regulation of smooth muscle cell proliferation (GO:0048660)	3/49	0.2885727616293803	0.6980730389083716	0	0	1.642331393358439	2.041102624117309	RBPMS2;TRIB1;TNF
enzyme linked receptor protein signaling pathway (GO:0007167)	7/140	0.28898132209403055	0.6980730389083716	0	0	1.326343563393973	1.6465139101588038	FGR;NPPC;FES;SRC;TYRO3;LCP2;BCAR1
cellular response to acid chemical (GO:0071229)	2/28	0.29081682910439605	0.6980730389083716	0	0	1.936586349430386	2.3918035577528225	NEURL1;RRAGD
cellular response to epidermal growth factor stimulus (GO:0071364)	2/28	0.29081682910439605	0.6980730389083716	0	0	1.936586349430386	2.3918035577528225	DUSP3;KNSTRN
regulation of protein transport (GO:0051223)	2/28	0.29081682910439605	0.6980730389083716	0	0	1.936586349430386	2.3918035577528225	DNAJC1;TNF
keratan sulfate biosynthetic process (GO:0018146)	2/28	0.29081682910439605	0.6980730389083716	0	0	1.936586349430386	2.3918035577528225	B4GALT2;B3GNT7
positive regulation of cytosolic calcium ion concentration involved in phospholipase C-activating G protein-coupled signaling pathway (GO:0051482)	2/28	0.29081682910439605	0.6980730389083716	0	0	1.936586349430386	2.3918035577528225	GPR174;P2RY10
positive regulation of fibroblast proliferation (GO:0048146)	2/28	0.29081682910439605	0.6980730389083716	0	0	1.936586349430386	2.3918035577528225	CDKN1A;WNT5A
positive regulation of monooxygenase activity (GO:0032770)	2/28	0.29081682910439605	0.6980730389083716	0	0	1.936586349430386	2.3918035577528225	S100A1;TNF
phosphate-containing compound metabolic process (GO:0006796)	10/212	0.29413161998106074	0.6980730389083716	0	0	1.247983738771228	1.5271925508493494	PAK1;PFKFB4;DUSP3;IMPA2;GPD2;ALDOC;ACP3;PLPP3;XYLB;MAPK3
protein O-linked glycosylation via threonine (GO:0018243)	1/9	0.2960708378307184	0.6980730389083716	0	0	3.1457787958115184	3.828905223057532	GALNT3
quaternary ammonium group transport (GO:0015697)	1/9	0.2960708378307184	0.6980730389083716	0	0	3.1457787958115184	3.828905223057532	SLC25A29
androgen biosynthetic process (GO:0006702)	1/9	0.2960708378307184	0.6980730389083716	0	0	3.1457787958115184	3.828905223057532	HSD17B6
regulation of actin filament organization (GO:0110053)	1/9	0.2960708378307184	0.6980730389083716	0	0	3.1457787958115184	3.828905223057532	RDX
bone resorption (GO:0045453)	1/9	0.2960708378307184	0.6980730389083716	0	0	3.1457787958115184	3.828905223057532	SRC
regulation of cell adhesion molecule production (GO:0060353)	1/9	0.2960708378307184	0.6980730389083716	0	0	3.1457787958115184	3.828905223057532	NOTCH4
regulation of endothelial cell development (GO:1901550)	1/9	0.2960708378307184	0.6980730389083716	0	0	3.1457787958115184	3.828905223057532	TNF
regulation of endothelial cell differentiation (GO:0045601)	1/9	0.2960708378307184	0.6980730389083716	0	0	3.1457787958115184	3.828905223057532	NOTCH4
regulation of epidermis development (GO:0045682)	1/9	0.2960708378307184	0.6980730389083716	0	0	3.1457787958115184	3.828905223057532	MAFF
regulation of glial cell proliferation (GO:0060251)	1/9	0.2960708378307184	0.6980730389083716	0	0	3.1457787958115184	3.828905223057532	TNF
cellular response to muramyl dipeptide (GO:0071225)	1/9	0.2960708378307184	0.6980730389083716	0	0	3.1457787958115184	3.828905223057532	VIM
cellular response to nitric oxide (GO:0071732)	1/9	0.2960708378307184	0.6980730389083716	0	0	3.1457787958115184	3.828905223057532	CDK2
cellular response to reactive nitrogen species (GO:1902170)	1/9	0.2960708378307184	0.6980730389083716	0	0	3.1457787958115184	3.828905223057532	CDK2
regulation of leukocyte degranulation (GO:0043300)	1/9	0.2960708378307184	0.6980730389083716	0	0	3.1457787958115184	3.828905223057532	FES
regulation of lipid transport (GO:0032368)	1/9	0.2960708378307184	0.6980730389083716	0	0	3.1457787958115184	3.828905223057532	ITGAV
collagen-activated signaling pathway (GO:0038065)	1/9	0.2960708378307184	0.6980730389083716	0	0	3.1457787958115184	3.828905223057532	UBASH3B
regulation of nuclear cell cycle DNA replication (GO:0033262)	1/9	0.2960708378307184	0.6980730389083716	0	0	3.1457787958115184	3.828905223057532	CDC7
embryonic digestive tract morphogenesis (GO:0048557)	1/9	0.2960708378307184	0.6980730389083716	0	0	3.1457787958115184	3.828905223057532	RBPMS2
endothelial cell chemotaxis (GO:0035767)	1/9	0.2960708378307184	0.6980730389083716	0	0	3.1457787958115184	3.828905223057532	PLEKHG5
estrogen biosynthetic process (GO:0006703)	1/9	0.2960708378307184	0.6980730389083716	0	0	3.1457787958115184	3.828905223057532	HSD17B14
exonucleolytic trimming involved in rRNA processing (GO:0000459)	1/9	0.2960708378307184	0.6980730389083716	0	0	3.1457787958115184	3.828905223057532	ERI2
exonucleolytic trimming to generate mature 3'-end of 5.8S rRNA from tricistronic rRNA transcript (SSU-rRNA, 5.8S rRNA, LSU-rRNA) (GO:0000467)	1/9	0.2960708378307184	0.6980730389083716	0	0	3.1457787958115184	3.828905223057532	ERI2
fatty acid alpha-oxidation (GO:0001561)	1/9	0.2960708378307184	0.6980730389083716	0	0	3.1457787958115184	3.828905223057532	PECR
fructose 1,6-bisphosphate metabolic process (GO:0030388)	1/9	0.2960708378307184	0.6980730389083716	0	0	3.1457787958115184	3.828905223057532	ALDOC
galactose metabolic process (GO:0006012)	1/9	0.2960708378307184	0.6980730389083716	0	0	3.1457787958115184	3.828905223057532	GALM
regulation of transmembrane transporter activity (GO:0022898)	1/9	0.2960708378307184	0.6980730389083716	0	0	3.1457787958115184	3.828905223057532	PIM1
glomerular filtration (GO:0003094)	1/9	0.2960708378307184	0.6980730389083716	0	0	3.1457787958115184	3.828905223057532	MCAM
glucosamine-containing compound catabolic process (GO:1901072)	1/9	0.2960708378307184	0.6980730389083716	0	0	3.1457787958115184	3.828905223057532	CHI3L2
glycerolipid biosynthetic process (GO:0045017)	1/9	0.2960708378307184	0.6980730389083716	0	0	3.1457787958115184	3.828905223057532	CPNE7
regulation of Wnt signaling pathway, planar cell polarity pathway (GO:2000095)	1/9	0.2960708378307184	0.6980730389083716	0	0	3.1457787958115184	3.828905223057532	PLEKHA4
response to vitamin (GO:0033273)	1/9	0.2960708378307184	0.6980730389083716	0	0	3.1457787958115184	3.828905223057532	AQP3
hormone transport (GO:0009914)	1/9	0.2960708378307184	0.6980730389083716	0	0	3.1457787958115184	3.828905223057532	SLC16A10
IMP metabolic process (GO:0046040)	1/9	0.2960708378307184	0.6980730389083716	0	0	3.1457787958115184	3.828905223057532	ADSS1
inositol metabolic process (GO:0006020)	1/9	0.2960708378307184	0.6980730389083716	0	0	3.1457787958115184	3.828905223057532	IMPA2
intestinal epithelial cell differentiation (GO:0060575)	1/9	0.2960708378307184	0.6980730389083716	0	0	3.1457787958115184	3.828905223057532	SRC
sensory organ morphogenesis (GO:0090596)	1/9	0.2960708378307184	0.6980730389083716	0	0	3.1457787958115184	3.828905223057532	COL5A1
skeletal muscle fiber development (GO:0048741)	1/9	0.2960708378307184	0.6980730389083716	0	0	3.1457787958115184	3.828905223057532	SIX1
ketone body biosynthetic process (GO:0046951)	1/9	0.2960708378307184	0.6980730389083716	0	0	3.1457787958115184	3.828905223057532	BDH2
L-ascorbic acid metabolic process (GO:0019852)	1/9	0.2960708378307184	0.6980730389083716	0	0	3.1457787958115184	3.828905223057532	SLC2A3
L-phenylalanine metabolic process (GO:0006558)	1/9	0.2960708378307184	0.6980730389083716	0	0	3.1457787958115184	3.828905223057532	PCBD1
somatic recombination of immunoglobulin genes involved in immune response (GO:0002204)	1/9	0.2960708378307184	0.6980730389083716	0	0	3.1457787958115184	3.828905223057532	BATF
tetrahydrofolate interconversion (GO:0035999)	1/9	0.2960708378307184	0.6980730389083716	0	0	3.1457787958115184	3.828905223057532	TYMS
mesodermal cell differentiation (GO:0048333)	1/9	0.2960708378307184	0.6980730389083716	0	0	3.1457787958115184	3.828905223057532	ITGB4
N-acylphosphatidylethanolamine metabolic process (GO:0070292)	1/9	0.2960708378307184	0.6980730389083716	0	0	3.1457787958115184	3.828905223057532	ABHD4
negative regulation of biomineralization (GO:0110150)	1/9	0.2960708378307184	0.6980730389083716	0	0	3.1457787958115184	3.828905223057532	HEY1
negative regulation of bone resorption (GO:0045779)	1/9	0.2960708378307184	0.6980730389083716	0	0	3.1457787958115184	3.828905223057532	UBASH3B
negative regulation of leukocyte degranulation (GO:0043301)	1/9	0.2960708378307184	0.6980730389083716	0	0	3.1457787958115184	3.828905223057532	CD84
negative regulation of membrane potential (GO:0045837)	1/9	0.2960708378307184	0.6980730389083716	0	0	3.1457787958115184	3.828905223057532	HEBP2
negative regulation of mRNA 3'-end processing (GO:0031441)	1/9	0.2960708378307184	0.6980730389083716	0	0	3.1457787958115184	3.828905223057532	BARD1
negative regulation of nitric oxide biosynthetic process (GO:0045019)	1/9	0.2960708378307184	0.6980730389083716	0	0	3.1457787958115184	3.828905223057532	ATP2B4
negative regulation of nitric oxide metabolic process (GO:1904406)	1/9	0.2960708378307184	0.6980730389083716	0	0	3.1457787958115184	3.828905223057532	ATP2B4
negative regulation of production of molecular mediator of immune response (GO:0002701)	1/9	0.2960708378307184	0.6980730389083716	0	0	3.1457787958115184	3.828905223057532	TNF
negative regulation of protein-containing complex disassembly (GO:0043242)	1/9	0.2960708378307184	0.6980730389083716	0	0	3.1457787958115184	3.828905223057532	TNF
negative regulation of smooth muscle cell differentiation (GO:0051151)	1/9	0.2960708378307184	0.6980730389083716	0	0	3.1457787958115184	3.828905223057532	RBPMS2
negative regulation of ubiquitin protein ligase activity (GO:1904667)	1/9	0.2960708378307184	0.6980730389083716	0	0	3.1457787958115184	3.828905223057532	FBXO5
neuronal ion channel clustering (GO:0045161)	1/9	0.2960708378307184	0.6980730389083716	0	0	3.1457787958115184	3.828905223057532	SPTBN4
neurotransmitter receptor transport to postsynaptic membrane (GO:0098969)	1/9	0.2960708378307184	0.6980730389083716	0	0	3.1457787958115184	3.828905223057532	GRIP1
organic acid catabolic process (GO:0016054)	1/9	0.2960708378307184	0.6980730389083716	0	0	3.1457787958115184	3.828905223057532	CTH
organic cyclic compound catabolic process (GO:1901361)	1/9	0.2960708378307184	0.6980730389083716	0	0	3.1457787958115184	3.828905223057532	HSD17B14
ornithine metabolic process (GO:0006591)	1/9	0.2960708378307184	0.6980730389083716	0	0	3.1457787958115184	3.828905223057532	ARG2
peroxisomal transport (GO:0043574)	1/9	0.2960708378307184	0.6980730389083716	0	0	3.1457787958115184	3.828905223057532	PEX12
peroxisome fission (GO:0016559)	1/9	0.2960708378307184	0.6980730389083716	0	0	3.1457787958115184	3.828905223057532	PEX11A
phenol-containing compound biosynthetic process (GO:0046189)	1/9	0.2960708378307184	0.6980730389083716	0	0	3.1457787958115184	3.828905223057532	MOXD1
plasminogen activation (GO:0031639)	1/9	0.2960708378307184	0.6980730389083716	0	0	3.1457787958115184	3.828905223057532	PLAU
positive regulation of macrophage cytokine production (GO:0060907)	1/9	0.2960708378307184	0.6980730389083716	0	0	3.1457787958115184	3.828905223057532	WNT5A
positive regulation of megakaryocyte differentiation (GO:0045654)	1/9	0.2960708378307184	0.6980730389083716	0	0	3.1457787958115184	3.828905223057532	HMGB2
positive regulation of mitochondrial calcium ion concentration (GO:0051561)	1/9	0.2960708378307184	0.6980730389083716	0	0	3.1457787958115184	3.828905223057532	TGM2
positive regulation of protein kinase C signaling (GO:0090037)	1/9	0.2960708378307184	0.6980730389083716	0	0	3.1457787958115184	3.828905223057532	WNT5A
positive regulation of sequestering of triglyceride (GO:0010890)	1/9	0.2960708378307184	0.6980730389083716	0	0	3.1457787958115184	3.828905223057532	PLIN2
postsynaptic membrane assembly (GO:0097104)	1/9	0.2960708378307184	0.6980730389083716	0	0	3.1457787958115184	3.828905223057532	LRP4
cell morphogenesis involved in differentiation (GO:0000904)	4/72	0.29662512944617375	0.6987923435602839	0	0	1.4815645049084023	1.8005247902999046	ABI2;KIF14;TYRO3;ITGAV
regulation of neuron projection development (GO:0010975)	8/165	0.2974563403773762	0.6987923435602839	0	0	1.2841841328071755	1.5570576194091974	FZD1;PAK1;ABI2;FES;PTK7;WNT5A;KIF13B;CDK5R1
regulation of GTPase activity (GO:0043087)	9/189	0.298668695214228	0.6987923435602839	0	0	1.2602513227513228	1.5229133605152416	DOCK10;ARHGAP9;CCL3L1;RGS16;RDX;RGS8;ECT2;TGM2;S100A10
amino acid transport (GO:0006865)	3/50	0.2991097087484284	0.6987923435602839	0	0	1.6073044060981738	1.9399277817495642	SLC25A29;SLC16A10;SLC7A11
regulation of cell migration (GO:0030334)	18/408	0.30050880774114147	0.6987923435602839	0	0	1.1643497065183812	1.3998722869630573	SEMA6B;HACE1;DUSP3;SRC;ARHGEF39;RDX;CHRD;KIF14;RHOC;DOCK10;FGR;FRMD5;PAK1;PLAU;PHACTR1;LGR6;GTSE1;BCAR1
determination of bilateral symmetry (GO:0009855)	2/29	0.30511970237924946	0.6987923435602839	0	0	1.8647638464152225	2.2135699985348145	STIL;DNAI1
regulation of response to biotic stimulus (GO:0002831)	2/29	0.30511970237924946	0.6987923435602839	0	0	1.8647638464152225	2.2135699985348145	FGR;DHX58
regulation of T cell mediated cytotoxicity (GO:0001914)	2/29	0.30511970237924946	0.6987923435602839	0	0	1.8647638464152225	2.2135699985348145	AZGP1;CD1C
glycolytic process (GO:0006096)	2/29	0.30511970237924946	0.6987923435602839	0	0	1.8647638464152225	2.2135699985348145	ALDOC;ENO2
intrinsic apoptotic signaling pathway in response to endoplasmic reticulum stress (GO:0070059)	2/29	0.30511970237924946	0.6987923435602839	0	0	1.8647638464152225	2.2135699985348145	TRIB3;CHAC1
limb development (GO:0060173)	2/29	0.30511970237924946	0.6987923435602839	0	0	1.8647638464152225	2.2135699985348145	LRP4;KREMEN2
telomere maintenance via telomerase (GO:0007004)	2/29	0.30511970237924946	0.6987923435602839	0	0	1.8647638464152225	2.2135699985348145	PIF1;CDK2
transition metal ion homeostasis (GO:0055076)	2/29	0.30511970237924946	0.6987923435602839	0	0	1.8647638464152225	2.2135699985348145	BDH2;TFR2
nucleotide-excision repair, preincision complex assembly (GO:0006294)	2/29	0.30511970237924946	0.6987923435602839	0	0	1.8647638464152225	2.2135699985348145	RPA3;DDB2
protein K11-linked ubiquitination (GO:0070979)	2/29	0.30511970237924946	0.6987923435602839	0	0	1.8647638464152225	2.2135699985348145	UBE2C;UBE2T
regulation of actin filament-based process (GO:0032970)	4/73	0.3052956715305604	0.6987923435602839	0	0	1.460016378144699	1.732272285617329	PAK1;RAC3;RHOC;IQGAP3
positive regulation of synaptic transmission (GO:0050806)	4/73	0.3052956715305604	0.6987923435602839	0	0	1.460016378144699	1.732272285617329	HAP1;TNF;GRIN2B;NFATC4
positive regulation of transcription by RNA polymerase II (GO:0045944)	38/908	0.30534268103306816	0.6987923435602839	0	0	1.1033692232288257	1.3089496264626845	RARG;ONECUT2;THRA;UHRF1;NOTCH4;WWC1;PRDM15;HMGB2;SIX1;GLI1;FOXM1;PRDM10;TNF;GLIS2;HEY1;MCIDAS;MYB;DPF1;E2F2;OTX1;DLGAP5;E2F7;E2F8;MAPK3;FZD5;ZBTB38;ATAD2;WNT5A;FOXJ2;TET1;FOS;MEIS1;TFR2;NFIB;ASXL3;MAFF;IRF5;HOXB7
regulation of axonogenesis (GO:0050770)	3/51	0.3096664623233187	0.6987923435602839	0	0	1.57373687664042	1.8448279863875805	PAK1;KIF13B;LRP4
regulation of substrate adhesion-dependent cell spreading (GO:1900024)	3/51	0.3096664623233187	0.6987923435602839	0	0	1.57373687664042	1.8448279863875805	RAC3;MELTF;S100A10
mesenchymal cell differentiation (GO:0048762)	3/51	0.3096664623233187	0.6987923435602839	0	0	1.57373687664042	1.8448279863875805	NOTCH4;WNT5A;S100A4
positive regulation of fat cell differentiation (GO:0045600)	3/51	0.3096664623233187	0.6987923435602839	0	0	1.57373687664042	1.8448279863875805	PIM1;SIX1;ZNF385A
cytoskeleton organization (GO:0007010)	6/120	0.3108621405193022	0.6987923435602839	0	0	1.3259135982248111	1.549205063090071	DIAPH3;ABI2;MAST1;PACSIN3;RAC3;RHOC
axonogenesis (GO:0007409)	11/240	0.31295087514616216	0.6987923435602839	0	0	1.210811624755308	1.4066108213239115	SEMA6B;SPTBN4;DOK2;SRC;WNT5A;DOCK7;GAB2;LGR6;SPTBN1;CDK5R1;MAPK3
negative regulation of protein binding (GO:0032091)	4/74	0.3139924946908393	0.6987923435602839	0	0	1.4390839121456729	1.6670149381655242	CDKN1A;AURKB;TTBK1;AURKA
cilium assembly (GO:0060271)	14/314	0.31662091290411654	0.6987923435602839	0	0	1.1766089658233467	1.353159234168613	PLK4;PLK1;RFX2;HAUS4;CCP110;MCIDAS;FAM161A;TMEM237;TCTN2;TMEM107;CDK1;NEK2;CEP41;KIF3C
alpha-amino acid catabolic process (GO:1901606)	2/30	0.3193674298361178	0.6987923435602839	0	0	1.7980715221868564	2.052342248764729	CBS;SARDH
regulation of cation transmembrane transport (GO:1904062)	2/30	0.3193674298361178	0.6987923435602839	0	0	1.7980715221868564	2.052342248764729	KCNH2;ATP2B4
cardiac muscle cell action potential (GO:0086001)	2/30	0.3193674298361178	0.6987923435602839	0	0	1.7980715221868564	2.052342248764729	KCNH2;SLC8A1
extrinsic apoptotic signaling pathway via death domain receptors (GO:0008625)	2/30	0.3193674298361178	0.6987923435602839	0	0	1.7980715221868564	2.052342248764729	SORT1;TNF
fatty-acyl-CoA biosynthetic process (GO:0046949)	2/30	0.3193674298361178	0.6987923435602839	0	0	1.7980715221868564	2.052342248764729	ELOVL6;PPT2
regulation of type I interferon-mediated signaling pathway (GO:0060338)	2/30	0.3193674298361178	0.6987923435602839	0	0	1.7980715221868564	2.052342248764729	WNT5A;PTPN6
Golgi to plasma membrane protein transport (GO:0043001)	2/30	0.3193674298361178	0.6987923435602839	0	0	1.7980715221868564	2.052342248764729	RAB26;SPTBN1
heterotypic cell-cell adhesion (GO:0034113)	2/30	0.3193674298361178	0.6987923435602839	0	0	1.7980715221868564	2.052342248764729	CXADR;ITGAV
RNA-dependent DNA biosynthetic process (GO:0006278)	2/30	0.3193674298361178	0.6987923435602839	0	0	1.7980715221868564	2.052342248764729	PIF1;CDK2
ion homeostasis (GO:0050801)	2/30	0.3193674298361178	0.6987923435602839	0	0	1.7980715221868564	2.052342248764729	SLC12A5;SLC30A3
long-chain fatty acid biosynthetic process (GO:0042759)	2/30	0.3193674298361178	0.6987923435602839	0	0	1.7980715221868564	2.052342248764729	GSTM4;ELOVL6
negative regulation of gene expression, epigenetic (GO:0045814)	2/30	0.3193674298361178	0.6987923435602839	0	0	1.7980715221868564	2.052342248764729	DNMT3B;PHF19
positive regulation of endopeptidase activity (GO:0010950)	2/30	0.3193674298361178	0.6987923435602839	0	0	1.7980715221868564	2.052342248764729	GRIN2B;TTBK1
regulation of release of sequestered calcium ion into cytosol (GO:0051279)	3/52	0.32023440454405705	0.6987923435602839	0	0	1.5415394504258397	1.755354112540472	JSRP1;UBASH3B;LIME1
glycolipid metabolic process (GO:0006664)	3/52	0.32023440454405705	0.6987923435602839	0	0	1.5415394504258397	1.755354112540472	GALC;HEXB;B3GNT5
response to peptide hormone (GO:0043434)	3/52	0.32023440454405705	0.6987923435602839	0	0	1.5415394504258397	1.755354112540472	SRC;SORT1;KHK
negative regulation of cellular biosynthetic process (GO:0031327)	3/52	0.32023440454405705	0.6987923435602839	0	0	1.5415394504258397	1.755354112540472	ATP2B4;TRIB3;ERFE
negative regulation of protein-containing complex assembly (GO:0031333)	3/52	0.32023440454405705	0.6987923435602839	0	0	1.5415394504258397	1.755354112540472	THRA;SRC;KIF14
negative regulation of neuron death (GO:1901215)	5/98	0.32103385775381427	0.6987923435602839	0	0	1.3541312959818903	1.5385757398639184	TYRO3;KIF14;SIX1;NENF;NFATC4
protein O-linked glycosylation via serine (GO:0018242)	1/10	0.32300820915618716	0.6987923435602839	0	0	2.7961023851076208	3.1598125070146694	GALNT3
receptor guanylyl cyclase signaling pathway (GO:0007168)	1/10	0.32300820915618716	0.6987923435602839	0	0	2.7961023851076208	3.1598125070146694	NPPC
arginine metabolic process (GO:0006525)	1/10	0.32300820915618716	0.6987923435602839	0	0	2.7961023851076208	3.1598125070146694	DDAH2
aromatic amino acid family metabolic process (GO:0009072)	1/10	0.32300820915618716	0.6987923435602839	0	0	2.7961023851076208	3.1598125070146694	PCBD1
B cell homeostasis (GO:0001782)	1/10	0.32300820915618716	0.6987923435602839	0	0	2.7961023851076208	3.1598125070146694	DOCK10
regulation of cell-cell adhesion mediated by integrin (GO:0033632)	1/10	0.32300820915618716	0.6987923435602839	0	0	2.7961023851076208	3.1598125070146694	ADA
regulation of DNA damage checkpoint (GO:2000001)	1/10	0.32300820915618716	0.6987923435602839	0	0	2.7961023851076208	3.1598125070146694	WDR76
cellular response to acetylcholine (GO:1905145)	1/10	0.32300820915618716	0.6987923435602839	0	0	2.7961023851076208	3.1598125070146694	ATP2B4
regulation of epithelial cell apoptotic process (GO:1904035)	1/10	0.32300820915618716	0.6987923435602839	0	0	2.7961023851076208	3.1598125070146694	TNF
cellular response to leucine (GO:0071233)	1/10	0.32300820915618716	0.6987923435602839	0	0	2.7961023851076208	3.1598125070146694	RRAGD
cellular response to leucine starvation (GO:1990253)	1/10	0.32300820915618716	0.6987923435602839	0	0	2.7961023851076208	3.1598125070146694	RRAGD
cellular response to purine-containing compound (GO:0071415)	1/10	0.32300820915618716	0.6987923435602839	0	0	2.7961023851076208	3.1598125070146694	SLC8A1
regulation of histone phosphorylation (GO:0033127)	1/10	0.32300820915618716	0.6987923435602839	0	0	2.7961023851076208	3.1598125070146694	MAPK3
cGMP biosynthetic process (GO:0006182)	1/10	0.32300820915618716	0.6987923435602839	0	0	2.7961023851076208	3.1598125070146694	NPPC
chloride ion homeostasis (GO:0055064)	1/10	0.32300820915618716	0.6987923435602839	0	0	2.7961023851076208	3.1598125070146694	SLC12A5
regulation of mast cell activation (GO:0033003)	1/10	0.32300820915618716	0.6987923435602839	0	0	2.7961023851076208	3.1598125070146694	CD84
regulation of microtubule nucleation (GO:0010968)	1/10	0.32300820915618716	0.6987923435602839	0	0	2.7961023851076208	3.1598125070146694	PAK1
defense response to tumor cell (GO:0002357)	1/10	0.32300820915618716	0.6987923435602839	0	0	2.7961023851076208	3.1598125070146694	PRF1
regulation of neutrophil migration (GO:1902622)	1/10	0.32300820915618716	0.6987923435602839	0	0	2.7961023851076208	3.1598125070146694	MPP1
DNA damage response, signal transduction by p53 class mediator resulting in transcription of p21 class mediator (GO:0006978)	1/10	0.32300820915618716	0.6987923435602839	0	0	2.7961023851076208	3.1598125070146694	FOXM1
DNA replication-dependent nucleosome assembly (GO:0006335)	1/10	0.32300820915618716	0.6987923435602839	0	0	2.7961023851076208	3.1598125070146694	CHAF1B
DNA replication-dependent nucleosome organization (GO:0034723)	1/10	0.32300820915618716	0.6987923435602839	0	0	2.7961023851076208	3.1598125070146694	CHAF1B
regulation of organ growth (GO:0046620)	1/10	0.32300820915618716	0.6987923435602839	0	0	2.7961023851076208	3.1598125070146694	WWC1
regulation of phospholipid metabolic process (GO:1903725)	1/10	0.32300820915618716	0.6987923435602839	0	0	2.7961023851076208	3.1598125070146694	MTMR2
regulation of podosome assembly (GO:0071801)	1/10	0.32300820915618716	0.6987923435602839	0	0	2.7961023851076208	3.1598125070146694	TNF
regulation of RNA polymerase II transcription preinitiation complex assembly (GO:0045898)	1/10	0.32300820915618716	0.6987923435602839	0	0	2.7961023851076208	3.1598125070146694	THRA
regulation of tau-protein kinase activity (GO:1902947)	1/10	0.32300820915618716	0.6987923435602839	0	0	2.7961023851076208	3.1598125070146694	NAB2
glycine transport (GO:0015816)	1/10	0.32300820915618716	0.6987923435602839	0	0	2.7961023851076208	3.1598125070146694	SLC6A9
renal filtration (GO:0097205)	1/10	0.32300820915618716	0.6987923435602839	0	0	2.7961023851076208	3.1598125070146694	MCAM
glycosphingolipid catabolic process (GO:0046479)	1/10	0.32300820915618716	0.6987923435602839	0	0	2.7961023851076208	3.1598125070146694	HEXB
hematopoietic stem cell differentiation (GO:0060218)	1/10	0.32300820915618716	0.6987923435602839	0	0	2.7961023851076208	3.1598125070146694	BATF
response to leucine (GO:0043201)	1/10	0.32300820915618716	0.6987923435602839	0	0	2.7961023851076208	3.1598125070146694	RRAGD
histone H2B ubiquitination (GO:0033523)	1/10	0.32300820915618716	0.6987923435602839	0	0	2.7961023851076208	3.1598125070146694	DTX3L
histone H4 deacetylation (GO:0070933)	1/10	0.32300820915618716	0.6987923435602839	0	0	2.7961023851076208	3.1598125070146694	HDAC9
retinoic acid receptor signaling pathway (GO:0048384)	1/10	0.32300820915618716	0.6987923435602839	0	0	2.7961023851076208	3.1598125070146694	RARG
inner ear receptor cell stereocilium organization (GO:0060122)	1/10	0.32300820915618716	0.6987923435602839	0	0	2.7961023851076208	3.1598125070146694	PLS1
rRNA 3'-end processing (GO:0031125)	1/10	0.32300820915618716	0.6987923435602839	0	0	2.7961023851076208	3.1598125070146694	ERI2
serine family amino acid catabolic process (GO:0009071)	1/10	0.32300820915618716	0.6987923435602839	0	0	2.7961023851076208	3.1598125070146694	CBS
ionotropic glutamate receptor signaling pathway (GO:0035235)	1/10	0.32300820915618716	0.6987923435602839	0	0	2.7961023851076208	3.1598125070146694	CDK5R1
L-serine metabolic process (GO:0006563)	1/10	0.32300820915618716	0.6987923435602839	0	0	2.7961023851076208	3.1598125070146694	CBS
lipid phosphorylation (GO:0046834)	1/10	0.32300820915618716	0.6987923435602839	0	0	2.7961023851076208	3.1598125070146694	DGKH
telomere maintenance in response to DNA damage (GO:0043247)	1/10	0.32300820915618716	0.6987923435602839	0	0	2.7961023851076208	3.1598125070146694	DCLRE1A
urea cycle (GO:0000050)	1/10	0.32300820915618716	0.6987923435602839	0	0	2.7961023851076208	3.1598125070146694	ARG2
monovalent inorganic anion homeostasis (GO:0055083)	1/10	0.32300820915618716	0.6987923435602839	0	0	2.7961023851076208	3.1598125070146694	SLC12A5
muscle cell migration (GO:0014812)	1/10	0.32300820915618716	0.6987923435602839	0	0	2.7961023851076208	3.1598125070146694	SIX1
myelin maintenance (GO:0043217)	1/10	0.32300820915618716	0.6987923435602839	0	0	2.7961023851076208	3.1598125070146694	PRX
myeloid dendritic cell differentiation (GO:0043011)	1/10	0.32300820915618716	0.6987923435602839	0	0	2.7961023851076208	3.1598125070146694	BATF
negative regulation of cell-cell adhesion mediated by cadherin (GO:2000048)	1/10	0.32300820915618716	0.6987923435602839	0	0	2.7961023851076208	3.1598125070146694	NOTCH4
negative regulation of lipopolysaccharide-mediated signaling pathway (GO:0031665)	1/10	0.32300820915618716	0.6987923435602839	0	0	2.7961023851076208	3.1598125070146694	TRIB1
negative regulation of lymphocyte apoptotic process (GO:0070229)	1/10	0.32300820915618716	0.6987923435602839	0	0	2.7961023851076208	3.1598125070146694	AURKB
negative regulation of sodium ion transmembrane transport (GO:1902306)	1/10	0.32300820915618716	0.6987923435602839	0	0	2.7961023851076208	3.1598125070146694	NEDD4
negative regulation of sodium ion transmembrane transporter activity (GO:2000650)	1/10	0.32300820915618716	0.6987923435602839	0	0	2.7961023851076208	3.1598125070146694	NEDD4
negative regulation of transmembrane transport (GO:0034763)	1/10	0.32300820915618716	0.6987923435602839	0	0	2.7961023851076208	3.1598125070146694	CTTNBP2NL
negative regulation of viral-induced cytoplasmic pattern recognition receptor signaling pathway (GO:0039532)	1/10	0.32300820915618716	0.6987923435602839	0	0	2.7961023851076208	3.1598125070146694	DHX58
neuron projection fasciculation (GO:0106030)	1/10	0.32300820915618716	0.6987923435602839	0	0	2.7961023851076208	3.1598125070146694	CDK5R1
positive regulation by symbiont of entry into host (GO:0075294)	1/10	0.32300820915618716	0.6987923435602839	0	0	2.7961023851076208	3.1598125070146694	LGALS1
positive regulation of cell activation (GO:0050867)	1/10	0.32300820915618716	0.6987923435602839	0	0	2.7961023851076208	3.1598125070146694	TTBK1
positive regulation of lipase activity (GO:0060193)	1/10	0.32300820915618716	0.6987923435602839	0	0	2.7961023851076208	3.1598125070146694	RHOC
positive regulation of mesenchymal cell proliferation (GO:0002053)	1/10	0.32300820915618716	0.6987923435602839	0	0	2.7961023851076208	3.1598125070146694	CHRD
positive regulation of monocyte differentiation (GO:0045657)	1/10	0.32300820915618716	0.6987923435602839	0	0	2.7961023851076208	3.1598125070146694	FES
positive regulation of RIG-I signaling pathway (GO:1900246)	1/10	0.32300820915618716	0.6987923435602839	0	0	2.7961023851076208	3.1598125070146694	DHX58
positive regulation of viral entry into host cell (GO:0046598)	1/10	0.32300820915618716	0.6987923435602839	0	0	2.7961023851076208	3.1598125070146694	LGALS1
presynaptic membrane assembly (GO:0097105)	1/10	0.32300820915618716	0.6987923435602839	0	0	2.7961023851076208	3.1598125070146694	LRP4
protein K11-linked deubiquitination (GO:0035871)	1/10	0.32300820915618716	0.6987923435602839	0	0	2.7961023851076208	3.1598125070146694	OTUD7A
negative regulation of signal transduction (GO:0009968)	12/267	0.3251894065409351	0.7029793671255286	0	0	1.18615733145848	1.3324668456799544	MTMR2;UBASH3B;HEY1;NEDD4;DDIT4;NEURL1;TYRO3;CHAC1;TRIB1;TNF;SLAMF1;GLIS2
regulation of anatomical structure morphogenesis (GO:0022603)	6/123	0.3311688596521992	0.705286902915869	0	0	1.2917131178000743	1.427506892483884	PAK1;ABI2;ADGRA2;NEDD4;KIF13B;CDK5R1
cardiac muscle cell action potential involved in contraction (GO:0086002)	2/31	0.33354331970972967	0.705286902915869	0	0	1.7359786685949292	1.9060742468894079	GJC1;KCNH2
peptide cross-linking (GO:0018149)	2/31	0.33354331970972967	0.705286902915869	0	0	1.7359786685949292	1.9060742468894079	CD247;TGM2
positive regulation of mononuclear cell migration (GO:0071677)	2/31	0.33354331970972967	0.705286902915869	0	0	1.7359786685949292	1.9060742468894079	TNF;JAM2
positive regulation of Rho protein signal transduction (GO:0035025)	2/31	0.33354331970972967	0.705286902915869	0	0	1.7359786685949292	1.9060742468894079	GPR174;P2RY10
positive regulation of cell migration (GO:0030335)	12/269	0.3342987616079849	0.705286902915869	0	0	1.1768025175562342	1.2894462781246465	SEMA6B;FGR;PAK1;PLAU;SRC;ARHGEF39;RDX;FBXO5;RHOC;LGR6;GTSE1;BCAR1
regulation of tumor necrosis factor production (GO:0032680)	6/124	0.3379757653500322	0.705286902915869	0	0	1.2806994037649897	1.3892784903343292	ARG2;FZD5;WNT5A;HSPB1;PTPN6;SLAMF1
positive regulation of cell motility (GO:2000147)	10/221	0.3391199513097889	0.705286902915869	0	0	1.1941872508709708	1.2913957595991434	SEMA6B;FGR;PAK1;PLAU;ARHGEF39;RDX;RHOC;LGR6;GTSE1;BCAR1
inorganic cation import across plasma membrane (GO:0098659)	4/77	0.34019128950571526	0.705286902915869	0	0	1.3797274674635034	1.4876872832298575	KCNH2;SLC12A5;ATP2B4;SLC8A1
negative regulation of developmental process (GO:0051093)	4/77	0.34019128950571526	0.705286902915869	0	0	1.3797274674635034	1.4876872832298575	HEY1;NFIB;NOTCH4;FOXM1
regulation of focal adhesion assembly (GO:0051893)	3/54	0.3413709407861723	0.705286902915869	0	0	1.480932530492512	1.5916849435881073	DUSP3;SRC;S100A10
cytoplasmic microtubule organization (GO:0031122)	3/54	0.3413709407861723	0.705286902915869	0	0	1.480932530492512	1.5916849435881073	CLIP2;FIGNL1;FSD1
protein targeting (GO:0006605)	6/125	0.34479782031956163	0.705286902915869	0	0	1.2698707941674694	1.352154690484459	KIF13B;TSPO;VPS37D;HOMER3;HAP1;PEX12
regulation of phosphorylation (GO:0042325)	6/125	0.34479782031956163	0.705286902915869	0	0	1.2698707941674694	1.352154690484459	BARD1;CDKN1A;CDKN1B;MCM7;HSPB1;FNIP2
negative regulation of intracellular signal transduction (GO:1902532)	9/198	0.3466450515440694	0.705286902915869	0	0	1.1996724615772234	1.270997702659889	DUSP3;SRC;WWC1;DDIT4;RTKN2;PRDM15;OTUD7A;ATP2B4;TRIB3
regulation of centrosome duplication (GO:0010824)	2/32	0.34763203453421215	0.705286902915869	0	0	1.6780253385757973	1.7730195790383707	STIL;CCNF
regulation of dendritic spine morphogenesis (GO:0061001)	2/32	0.34763203453421215	0.705286902915869	0	0	1.6780253385757973	1.7730195790383707	ABI2;CDK5R1
chondrocyte differentiation (GO:0002062)	2/32	0.34763203453421215	0.705286902915869	0	0	1.6780253385757973	1.7730195790383707	WNT10B;NFIB
regulation of NMDA receptor activity (GO:2000310)	2/32	0.34763203453421215	0.705286902915869	0	0	1.6780253385757973	1.7730195790383707	SLC6A9;GRIN2B
response to amino acid (GO:0043200)	2/32	0.34763203453421215	0.705286902915869	0	0	1.6780253385757973	1.7730195790383707	NEURL1;RRAGD
RNA biosynthetic process (GO:0032774)	2/32	0.34763203453421215	0.705286902915869	0	0	1.6780253385757973	1.7730195790383707	HELB;PRIM1
negative regulation of chemotaxis (GO:0050922)	2/32	0.34763203453421215	0.705286902915869	0	0	1.6780253385757973	1.7730195790383707	SEMA6B;DUSP3
negative regulation of double-strand break repair (GO:2000780)	2/32	0.34763203453421215	0.705286902915869	0	0	1.6780253385757973	1.7730195790383707	HELB;CGAS
negative regulation of microtubule polymerization or depolymerization (GO:0031111)	2/32	0.34763203453421215	0.705286902915869	0	0	1.6780253385757973	1.7730195790383707	TPX2;STMN1
positive regulation of immune effector process (GO:0002699)	2/32	0.34763203453421215	0.705286902915869	0	0	1.6780253385757973	1.7730195790383707	DHX58;MYB
positive regulation of lamellipodium organization (GO:1902745)	2/32	0.34763203453421215	0.705286902915869	0	0	1.6780253385757973	1.7730195790383707	ABI2;SRC
positive regulation of receptor signaling pathway via STAT (GO:1904894)	2/32	0.34763203453421215	0.705286902915869	0	0	1.6780253385757973	1.7730195790383707	IL7R;TNF
protein K63-linked deubiquitination (GO:0070536)	2/32	0.34763203453421215	0.705286902915869	0	0	1.6780253385757973	1.7730195790383707	USP27X;OTUD7A
actin filament network formation (GO:0051639)	1/11	0.34891605799842257	0.705286902915869	0	0	2.516361256544503	2.649536926177944	PLS1
protein polyglutamylation (GO:0018095)	1/11	0.34891605799842257	0.705286902915869	0	0	2.516361256544503	2.649536926177944	CEP41
pyrimidine nucleoside catabolic process (GO:0046135)	1/11	0.34891605799842257	0.705286902915869	0	0	2.516361256544503	2.649536926177944	UPP1
angiogenesis involved in wound healing (GO:0060055)	1/11	0.34891605799842257	0.705286902915869	0	0	2.516361256544503	2.649536926177944	MCAM
axonal transport of mitochondrion (GO:0019896)	1/11	0.34891605799842257	0.705286902915869	0	0	2.516361256544503	2.649536926177944	HAP1
regulation of calcium ion transmembrane transport via high voltage-gated calcium channel (GO:1902514)	1/11	0.34891605799842257	0.705286902915869	0	0	2.516361256544503	2.649536926177944	SESTD1
calcineurin-NFAT signaling cascade (GO:0033173)	1/11	0.34891605799842257	0.705286902915869	0	0	2.516361256544503	2.649536926177944	NFATC4
cardiac muscle cell membrane repolarization (GO:0099622)	1/11	0.34891605799842257	0.705286902915869	0	0	2.516361256544503	2.649536926177944	KCNH2
carnitine shuttle (GO:0006853)	1/11	0.34891605799842257	0.705286902915869	0	0	2.516361256544503	2.649536926177944	CPT1A
regulation of histone H3-K9 acetylation (GO:2000615)	1/11	0.34891605799842257	0.705286902915869	0	0	2.516361256544503	2.649536926177944	CHEK1
chromatin-mediated maintenance of transcription (GO:0048096)	1/11	0.34891605799842257	0.705286902915869	0	0	2.516361256544503	2.649536926177944	CHEK1
regulation of lamellipodium morphogenesis (GO:2000392)	1/11	0.34891605799842257	0.705286902915869	0	0	2.516361256544503	2.649536926177944	SRC
regulation of long-term neuronal synaptic plasticity (GO:0048169)	1/11	0.34891605799842257	0.705286902915869	0	0	2.516361256544503	2.649536926177944	NEURL1
regulation of lymphocyte migration (GO:2000401)	1/11	0.34891605799842257	0.705286902915869	0	0	2.516361256544503	2.649536926177944	JAM2
copper ion transport (GO:0006825)	1/11	0.34891605799842257	0.705286902915869	0	0	2.516361256544503	2.649536926177944	ATP7B
regulation of mast cell activation involved in immune response (GO:0033006)	1/11	0.34891605799842257	0.705286902915869	0	0	2.516361256544503	2.649536926177944	FES
regulation of microtubule-based movement (GO:0060632)	1/11	0.34891605799842257	0.705286902915869	0	0	2.516361256544503	2.649536926177944	HAP1
regulation of mRNA 3'-end processing (GO:0031440)	1/11	0.34891605799842257	0.705286902915869	0	0	2.516361256544503	2.649536926177944	BARD1
regulation of myeloid leukocyte mediated immunity (GO:0002886)	1/11	0.34891605799842257	0.705286902915869	0	0	2.516361256544503	2.649536926177944	FES
DNA damage response, signal transduction resulting in transcription (GO:0042772)	1/11	0.34891605799842257	0.705286902915869	0	0	2.516361256544503	2.649536926177944	FOXM1
embryonic eye morphogenesis (GO:0048048)	1/11	0.34891605799842257	0.705286902915869	0	0	2.516361256544503	2.649536926177944	RARG
regulation of stress-activated protein kinase signaling cascade (GO:0070302)	1/11	0.34891605799842257	0.705286902915869	0	0	2.516361256544503	2.649536926177944	MAPK3
formation of extrachromosomal circular DNA (GO:0001325)	1/11	0.34891605799842257	0.705286902915869	0	0	2.516361256544503	2.649536926177944	EXO1
regulation of T-helper 2 cell cytokine production (GO:2000551)	1/11	0.34891605799842257	0.705286902915869	0	0	2.516361256544503	2.649536926177944	DENND1B
glutathione biosynthetic process (GO:0006750)	1/11	0.34891605799842257	0.705286902915869	0	0	2.516361256544503	2.649536926177944	CHAC1
Golgi inheritance (GO:0048313)	1/11	0.34891605799842257	0.705286902915869	0	0	2.516361256544503	2.649536926177944	CDK1
Golgi to lysosome transport (GO:0090160)	1/11	0.34891605799842257	0.705286902915869	0	0	2.516361256544503	2.649536926177944	SORT1
response to corticosteroid (GO:0031960)	1/11	0.34891605799842257	0.705286902915869	0	0	2.516361256544503	2.649536926177944	TNF
induction of positive chemotaxis (GO:0050930)	1/11	0.34891605799842257	0.705286902915869	0	0	2.516361256544503	2.649536926177944	PGF
inhibitory synapse assembly (GO:1904862)	1/11	0.34891605799842257	0.705286902915869	0	0	2.516361256544503	2.649536926177944	WNT5A
inositol phosphate dephosphorylation (GO:0046855)	1/11	0.34891605799842257	0.705286902915869	0	0	2.516361256544503	2.649536926177944	IMPA2
isotype switching (GO:0045190)	1/11	0.34891605799842257	0.705286902915869	0	0	2.516361256544503	2.649536926177944	BATF
ketone body metabolic process (GO:1902224)	1/11	0.34891605799842257	0.705286902915869	0	0	2.516361256544503	2.649536926177944	BDH2
lipoprotein catabolic process (GO:0042159)	1/11	0.34891605799842257	0.705286902915869	0	0	2.516361256544503	2.649536926177944	ABHD17C
t-circle formation (GO:0090656)	1/11	0.34891605799842257	0.705286902915869	0	0	2.516361256544503	2.649536926177944	EXO1
telomere maintenance via recombination (GO:0000722)	1/11	0.34891605799842257	0.705286902915869	0	0	2.516361256544503	2.649536926177944	RAD51
telomere maintenance via telomere trimming (GO:0090737)	1/11	0.34891605799842257	0.705286902915869	0	0	2.516361256544503	2.649536926177944	EXO1
tetrahydrofolate metabolic process (GO:0046653)	1/11	0.34891605799842257	0.705286902915869	0	0	2.516361256544503	2.649536926177944	TYMS
metanephric mesenchyme development (GO:0072075)	1/11	0.34891605799842257	0.705286902915869	0	0	2.516361256544503	2.649536926177944	SIX1
miRNA mediated inhibition of translation (GO:0035278)	1/11	0.34891605799842257	0.705286902915869	0	0	2.516361256544503	2.649536926177944	NOTCH4
UDP-N-acetylglucosamine biosynthetic process (GO:0006048)	1/11	0.34891605799842257	0.705286902915869	0	0	2.516361256544503	2.649536926177944	UAP1L1
vasoconstriction (GO:0042310)	1/11	0.34891605799842257	0.705286902915869	0	0	2.516361256544503	2.649536926177944	SLC8A1
myotube cell development (GO:0014904)	1/11	0.34891605799842257	0.705286902915869	0	0	2.516361256544503	2.649536926177944	SIX1
negative regulation of activated T cell proliferation (GO:0046007)	1/11	0.34891605799842257	0.705286902915869	0	0	2.516361256544503	2.649536926177944	BTN2A2
negative regulation of bone remodeling (GO:0046851)	1/11	0.34891605799842257	0.705286902915869	0	0	2.516361256544503	2.649536926177944	UBASH3B
negative regulation of calcium ion transmembrane transport (GO:1903170)	1/11	0.34891605799842257	0.705286902915869	0	0	2.516361256544503	2.649536926177944	SESTD1
negative regulation of centrosome duplication (GO:0010826)	1/11	0.34891605799842257	0.705286902915869	0	0	2.516361256544503	2.649536926177944	CCNF
negative regulation of defense response to virus (GO:0050687)	1/11	0.34891605799842257	0.705286902915869	0	0	2.516361256544503	2.649536926177944	MICB
negative regulation of homotypic cell-cell adhesion (GO:0034111)	1/11	0.34891605799842257	0.705286902915869	0	0	2.516361256544503	2.649536926177944	RDX
negative regulation of potassium ion transmembrane transport (GO:1901380)	1/11	0.34891605799842257	0.705286902915869	0	0	2.516361256544503	2.649536926177944	KCNH2
negative regulation of protein maturation (GO:1903318)	1/11	0.34891605799842257	0.705286902915869	0	0	2.516361256544503	2.649536926177944	CHAC1
negative regulation of sprouting angiogenesis (GO:1903671)	1/11	0.34891605799842257	0.705286902915869	0	0	2.516361256544503	2.649536926177944	E2F2
negative regulation of translation, ncRNA-mediated (GO:0040033)	1/11	0.34891605799842257	0.705286902915869	0	0	2.516361256544503	2.649536926177944	NOTCH4
Notch signaling involved in heart development (GO:0061314)	1/11	0.34891605799842257	0.705286902915869	0	0	2.516361256544503	2.649536926177944	HEY1
phosphorylated carbohydrate dephosphorylation (GO:0046838)	1/11	0.34891605799842257	0.705286902915869	0	0	2.516361256544503	2.649536926177944	IMPA2
positive regulation of actin nucleation (GO:0051127)	1/11	0.34891605799842257	0.705286902915869	0	0	2.516361256544503	2.649536926177944	ABI2
positive regulation of bone resorption (GO:0045780)	1/11	0.34891605799842257	0.705286902915869	0	0	2.516361256544503	2.649536926177944	TNFRSF11A
positive regulation of ceramide biosynthetic process (GO:2000304)	1/11	0.34891605799842257	0.705286902915869	0	0	2.516361256544503	2.649536926177944	TNF
positive regulation of integrin activation (GO:0033625)	1/11	0.34891605799842257	0.705286902915869	0	0	2.516361256544503	2.649536926177944	SRC
positive regulation of non-canonical Wnt signaling pathway (GO:2000052)	1/11	0.34891605799842257	0.705286902915869	0	0	2.516361256544503	2.649536926177944	PLEKHA4
positive regulation of sphingolipid biosynthetic process (GO:0090154)	1/11	0.34891605799842257	0.705286902915869	0	0	2.516361256544503	2.649536926177944	TNF
presynaptic membrane organization (GO:0097090)	1/11	0.34891605799842257	0.705286902915869	0	0	2.516361256544503	2.649536926177944	LRP4
protein kinase C-activating G protein-coupled receptor signaling pathway (GO:0007205)	1/11	0.34891605799842257	0.705286902915869	0	0	2.516361256544503	2.649536926177944	DGKH
negative regulation of apoptotic signaling pathway (GO:2001234)	4/78	0.34894439427480933	0.705286902915869	0	0	1.361011471392549	1.4329309898212046	SRC;RTKN2;ITGAV;TNF
protein O-linked glycosylation (GO:0006493)	5/102	0.3514523246191315	0.7098542714764945	0	0	1.2980195333695062	1.3573146375756335	B3GNT7;GALNT3;B3GNT5;MUC19;TET1
regulation of cardiac conduction (GO:1903779)	3/55	0.35192385813533483	0.7103050347685657	0	0	1.4523773470623864	1.5167763960772354	NPPC;ATP2B4;SLC8A1
regulation of ion transport (GO:0043269)	4/79	0.3576998892811566	0.717962307132511	0	0	1.3427945685501532	1.3804746493879692	SPTBN4;CALHM1;P2RX4;NEDD4
regulation of neuron differentiation (GO:0045664)	4/79	0.3576998892811566	0.717962307132511	0	0	1.3427945685501532	1.3804746493879692	HEY1;SIX1;ECT2;CDK5R1
positive regulation of ubiquitin-dependent protein catabolic process (GO:2000060)	4/79	0.3576998892811566	0.717962307132511	0	0	1.3427945685501532	1.3804746493879692	RNF144A;PLK1;TRIB3;TRIB1
regulation of histone acetylation (GO:0035065)	2/33	0.36161951228328176	0.717962307132511	0	0	1.6238109330740287	1.6516798982951213	CHEK1;MAPK3
regulation of sprouting angiogenesis (GO:1903670)	2/33	0.36161951228328176	0.717962307132511	0	0	1.6238109330740287	1.6516798982951213	S100A1;E2F2
signal transduction by p53 class mediator (GO:0072331)	2/33	0.36161951228328176	0.717962307132511	0	0	1.6238109330740287	1.6516798982951213	E2F7;BATF
positive regulation of cytokine production involved in immune response (GO:0002720)	2/33	0.36161951228328176	0.717962307132511	0	0	1.6238109330740287	1.6516798982951213	FZD5;WNT5A
positive regulation of organelle organization (GO:0010638)	2/33	0.36161951228328176	0.717962307132511	0	0	1.6238109330740287	1.6516798982951213	ATL3;SORBS3
primary alcohol metabolic process (GO:0034308)	2/33	0.36161951228328176	0.717962307132511	0	0	1.6238109330740287	1.6516798982951213	PECR;GPD2
Rho protein signal transduction (GO:0007266)	3/56	0.3624566098061319	0.717962307132511	0	0	1.4248997177239637	1.4460602037180739	ARHGEF11;PLEKHG5;CTNNAL1
sensory organ development (GO:0007423)	3/56	0.3624566098061319	0.717962307132511	0	0	1.4248997177239637	1.4460602037180739	WNT10A;MEIS1;CPAMD8
plasma membrane bounded cell projection organization (GO:0120036)	6/128	0.3653322295901552	0.717962307132511	0	0	1.2384500745156484	1.2470549759089962	FAM161A;NEDD4;STMN1;DOCK7;MNS1;CDK5R1
regulation of protein localization to plasma membrane (GO:1903076)	4/80	0.3664533255949459	0.717962307132511	0	0	1.3250570578878207	1.3302037351742704	ATP2B4;TNF;SPTBN1;PLS1
negative regulation of cellular response to growth factor stimulus (GO:0090288)	4/80	0.3664533255949459	0.717962307132511	0	0	1.3250570578878207	1.3302037351742704	NEDD4;RBPMS2;CHRD;ATP2B4
negative regulation of immune response (GO:0050777)	8/178	0.37203943165139863	0.717962307132511	0	0	1.1851736731680784	1.1718469063355619	FGR;GPR176;GPR15;SRC;DHX58;TYRO3;CD247;TRIM21
positive regulation of macromolecule biosynthetic process (GO:0010557)	6/129	0.37219235801198647	0.717962307132511	0	0	1.2283171053054405	1.2140004146575023	CDT1;PCNA;SLC6A9;ATAD5;VIM;GLI1
renal system development (GO:0072001)	3/57	0.3729621341837192	0.717962307132511	0	0	1.3984397783610383	1.3792509211226	CENPF;SIX1;LRP4
positive regulation of gene expression, epigenetic (GO:0045815)	3/57	0.3729621341837192	0.717962307132511	0	0	1.3984397783610383	1.3792509211226	CHEK1;ATAD2;DEK
positive regulation of interferon-gamma production (GO:0032729)	3/57	0.3729621341837192	0.717962307132511	0	0	1.3984397783610383	1.3792509211226	BTN3A1;FZD5;BTN3A2
purine nucleoside monophosphate biosynthetic process (GO:0009127)	1/12	0.3738336821603664	0.717962307132511	0	0	2.287482151356497	2.2507549797606194	ADSS1
purine nucleotide biosynthetic process (GO:0006164)	1/12	0.3738336821603664	0.717962307132511	0	0	2.287482151356497	2.2507549797606194	ADA
amino sugar biosynthetic process (GO:0046349)	1/12	0.3738336821603664	0.717962307132511	0	0	2.287482151356497	2.2507549797606194	UAP1L1
ATP transport (GO:0015867)	1/12	0.3738336821603664	0.717962307132511	0	0	2.287482151356497	2.2507549797606194	CALHM1
regulation of B cell apoptotic process (GO:0002902)	1/12	0.3738336821603664	0.717962307132511	0	0	2.287482151356497	2.2507549797606194	AURKB
axonal fasciculation (GO:0007413)	1/12	0.3738336821603664	0.717962307132511	0	0	2.287482151356497	2.2507549797606194	CDK5R1
calcineurin-mediated signaling (GO:0097720)	1/12	0.3738336821603664	0.717962307132511	0	0	2.287482151356497	2.2507549797606194	NFATC4
carnitine metabolic process (GO:0009437)	1/12	0.3738336821603664	0.717962307132511	0	0	2.287482151356497	2.2507549797606194	CPT1A
catecholamine biosynthetic process (GO:0042423)	1/12	0.3738336821603664	0.717962307132511	0	0	2.287482151356497	2.2507549797606194	MOXD1
regulation of dendritic cell differentiation (GO:2001198)	1/12	0.3738336821603664	0.717962307132511	0	0	2.287482151356497	2.2507549797606194	LGALS1
regulation of glycogen metabolic process (GO:0070873)	1/12	0.3738336821603664	0.717962307132511	0	0	2.287482151356497	2.2507549797606194	KHK
regulation of hemopoiesis (GO:1903706)	1/12	0.3738336821603664	0.717962307132511	0	0	2.287482151356497	2.2507549797606194	GFI1B
cellular response to thyroid hormone stimulus (GO:0097067)	1/12	0.3738336821603664	0.717962307132511	0	0	2.287482151356497	2.2507549797606194	RDX
cGMP metabolic process (GO:0046068)	1/12	0.3738336821603664	0.717962307132511	0	0	2.287482151356497	2.2507549797606194	NPPC
chromatin assembly or disassembly (GO:0006333)	1/12	0.3738336821603664	0.717962307132511	0	0	2.287482151356497	2.2507549797606194	CHAF1B
depurination (GO:0045007)	1/12	0.3738336821603664	0.717962307132511	0	0	2.287482151356497	2.2507549797606194	NEIL3
regulation of plasminogen activation (GO:0010755)	1/12	0.3738336821603664	0.717962307132511	0	0	2.287482151356497	2.2507549797606194	MELTF
regulation of response to oxidative stress (GO:1902882)	1/12	0.3738336821603664	0.717962307132511	0	0	2.287482151356497	2.2507549797606194	HEBP2
regulation of sensory perception (GO:0051931)	1/12	0.3738336821603664	0.717962307132511	0	0	2.287482151356497	2.2507549797606194	ACP3
exit from mitosis (GO:0010458)	1/12	0.3738336821603664	0.717962307132511	0	0	2.287482151356497	2.2507549797606194	UBE2C
regulation of vascular associated smooth muscle cell migration (GO:1904752)	1/12	0.3738336821603664	0.717962307132511	0	0	2.287482151356497	2.2507549797606194	DOCK7
replicative senescence (GO:0090399)	1/12	0.3738336821603664	0.717962307132511	0	0	2.287482151356497	2.2507549797606194	CHEK1
hemidesmosome assembly (GO:0031581)	1/12	0.3738336821603664	0.717962307132511	0	0	2.287482151356497	2.2507549797606194	ITGB4
inositol phosphate catabolic process (GO:0071545)	1/12	0.3738336821603664	0.717962307132511	0	0	2.287482151356497	2.2507549797606194	IMPA2
sensory perception of taste (GO:0050909)	1/12	0.3738336821603664	0.717962307132511	0	0	2.287482151356497	2.2507549797606194	CALHM1
keratan sulfate catabolic process (GO:0042340)	1/12	0.3738336821603664	0.717962307132511	0	0	2.287482151356497	2.2507549797606194	HEXB
smooth muscle cell differentiation (GO:0051145)	1/12	0.3738336821603664	0.717962307132511	0	0	2.287482151356497	2.2507549797606194	HEY1
sphingoid metabolic process (GO:0046519)	1/12	0.3738336821603664	0.717962307132511	0	0	2.287482151356497	2.2507549797606194	PLPP3
magnesium ion transport (GO:0015693)	1/12	0.3738336821603664	0.717962307132511	0	0	2.287482151356497	2.2507549797606194	NIPAL2
megakaryocyte differentiation (GO:0030219)	1/12	0.3738336821603664	0.717962307132511	0	0	2.287482151356497	2.2507549797606194	ZNF385A
tricarboxylic acid metabolic process (GO:0072350)	1/12	0.3738336821603664	0.717962307132511	0	0	2.287482151356497	2.2507549797606194	IDH2
mitochondrion distribution (GO:0048311)	1/12	0.3738336821603664	0.717962307132511	0	0	2.287482151356497	2.2507549797606194	HAP1
mitotic G1/S transition checkpoint signaling (GO:0044819)	1/12	0.3738336821603664	0.717962307132511	0	0	2.287482151356497	2.2507549797606194	CDK2
motile cilium assembly (GO:0044458)	1/12	0.3738336821603664	0.717962307132511	0	0	2.287482151356497	2.2507549797606194	MCIDAS
negative regulation of B cell proliferation (GO:0030889)	1/12	0.3738336821603664	0.717962307132511	0	0	2.287482151356497	2.2507549797606194	TNFRSF21
negative regulation of cellular response to vascular endothelial growth factor stimulus (GO:1902548)	1/12	0.3738336821603664	0.717962307132511	0	0	2.287482151356497	2.2507549797606194	ATP2B4
negative regulation of cilium assembly (GO:1902018)	1/12	0.3738336821603664	0.717962307132511	0	0	2.287482151356497	2.2507549797606194	CCP110
negative regulation of fatty acid biosynthetic process (GO:0045717)	1/12	0.3738336821603664	0.717962307132511	0	0	2.287482151356497	2.2507549797606194	TRIB3
negative regulation of gene silencing by miRNA (GO:0060965)	1/12	0.3738336821603664	0.717962307132511	0	0	2.287482151356497	2.2507549797606194	TNF
negative regulation of heart contraction (GO:0045822)	1/12	0.3738336821603664	0.717962307132511	0	0	2.287482151356497	2.2507549797606194	SPTBN4
negative regulation of microtubule polymerization (GO:0031115)	1/12	0.3738336821603664	0.717962307132511	0	0	2.287482151356497	2.2507549797606194	STMN1
negative regulation of production of miRNAs involved in gene silencing by miRNA (GO:1903799)	1/12	0.3738336821603664	0.717962307132511	0	0	2.287482151356497	2.2507549797606194	TNF
negative regulation of receptor internalization (GO:0002091)	1/12	0.3738336821603664	0.717962307132511	0	0	2.287482151356497	2.2507549797606194	MTMR2
nucleoside catabolic process (GO:0009164)	1/12	0.3738336821603664	0.717962307132511	0	0	2.287482151356497	2.2507549797606194	UPP1
organic hydroxy compound catabolic process (GO:1901616)	1/12	0.3738336821603664	0.717962307132511	0	0	2.287482151356497	2.2507549797606194	HSD17B6
phosphate ion transmembrane transport (GO:0035435)	1/12	0.3738336821603664	0.717962307132511	0	0	2.287482151356497	2.2507549797606194	SLC37A4
poly-N-acetyllactosamine biosynthetic process (GO:0030311)	1/12	0.3738336821603664	0.717962307132511	0	0	2.287482151356497	2.2507549797606194	B3GNT7
positive regulation of branching involved in ureteric bud morphogenesis (GO:0090190)	1/12	0.3738336821603664	0.717962307132511	0	0	2.287482151356497	2.2507549797606194	SIX1
positive regulation of leukocyte proliferation (GO:0070665)	1/12	0.3738336821603664	0.717962307132511	0	0	2.287482151356497	2.2507549797606194	MAPK3
protein import into peroxisome matrix (GO:0016558)	1/12	0.3738336821603664	0.717962307132511	0	0	2.287482151356497	2.2507549797606194	PEX12
cilium organization (GO:0044782)	10/228	0.3749012268196332	0.717962307132511	0	0	1.155416489458655	1.133570663456702	PLK4;MCIDAS;FAM161A;TMEM237;TCTN2;TMEM107;RFX2;CCP110;CEP41;MNS1
B cell receptor signaling pathway (GO:0050853)	2/34	0.3754928912317937	0.717962307132511	0	0	1.5729849279161205	1.5407634947806375	LIME1;BCAR1
cardiac muscle contraction (GO:0060048)	2/34	0.3754928912317937	0.717962307132511	0	0	1.5729849279161205	1.5407634947806375	KCNH2;SLC8A1
cell-substrate junction assembly (GO:0007044)	2/34	0.3754928912317937	0.717962307132511	0	0	1.5729849279161205	1.5407634947806375	ITGB4;SRC
cellular response to amino acid stimulus (GO:0071230)	2/34	0.3754928912317937	0.717962307132511	0	0	1.5729849279161205	1.5407634947806375	NEURL1;RRAGD
cellular response to vascular endothelial growth factor stimulus (GO:0035924)	2/34	0.3754928912317937	0.717962307132511	0	0	1.5729849279161205	1.5407634947806375	HSPB1;PGF
negative regulation of blood vessel endothelial cell migration (GO:0043537)	2/34	0.3754928912317937	0.717962307132511	0	0	1.5729849279161205	1.5407634947806375	ATP2B4;TNF
positive regulation of pri-miRNA transcription by RNA polymerase II (GO:1902895)	2/34	0.3754928912317937	0.717962307132511	0	0	1.5729849279161205	1.5407634947806375	FOS;TNF
protein destabilization (GO:0031648)	2/34	0.3754928912317937	0.717962307132511	0	0	1.5729849279161205	1.5407634947806375	PLK1;TRIM21
regulation of canonical Wnt signaling pathway (GO:0060828)	11/253	0.3755495145000826	0.717962307132511	0	0	1.1449843260188088	1.1213575213485663	ADGRA2;PTK7;WNT5A;PRDM15;LRP4;KREMEN2;PLEKHA4;IGFBP6;GLI1;LGR6;ANKRD6
positive regulation of NF-kappaB transcription factor activity (GO:0051092)	7/155	0.38193664412126493	0.7260400768449522	0	0	1.1909808885402553	1.1463197450344609	RTKN2;WNT5A;TNFRSF11A;TRAF1;NLRC4;TNF;TRIM21
protein processing (GO:0016485)	5/106	0.3820014416251194	0.7260400768449522	0	0	1.246352266805628	1.1994032942635555	FAM111A;KLK1;C1RL;MYRFL;PCSK4
negative regulation of transcription by RNA polymerase II (GO:0000122)	28/684	0.3828279486823843	0.7260400768449522	0	0	1.0759919912631961	1.0331348115628183	RARG;THRA;UHRF1;NOTCH4;WWC1;FOXM1;TNF;HDAC9;AURKB;GLIS2;HEY1;MYB;DNMT3B;FNIP2;E2F7;E2F8;CBX2;PLK1;PARP9;NFATC4;POU6F1;GFI1B;NFIB;NEDD4;ZNF219;ID1;TRIB3;JDP2
eye development (GO:0001654)	3/58	0.38343367664635114	0.7260400768449522	0	0	1.37294201861131	1.316086588621866	MEIS1;COL5A1;CPAMD8
membrane lipid biosynthetic process (GO:0046467)	3/58	0.38343367664635114	0.7260400768449522	0	0	1.37294201861131	1.316086588621866	B3GNT5;ELOVL6;PLPP3
positive regulation of protein binding (GO:0032092)	3/58	0.38343367664635114	0.7260400768449522	0	0	1.37294201861131	1.316086588621866	DTX3L;TRIB3;TRIM21
cell-cell junction organization (GO:0045216)	4/82	0.38393680816672465	0.7260400768449522	0	0	1.290946460460258	1.235793744698497	GJC1;CXADR;CDH24;NECTIN1
ephrin receptor signaling pathway (GO:0048013)	4/82	0.38393680816672465	0.7260400768449522	0	0	1.290946460460258	1.235793744698497	PAK1;SRC;GRIN2B;CDK5R1
positive regulation of protein ubiquitination (GO:0031398)	4/82	0.38393680816672465	0.7260400768449522	0	0	1.290946460460258	1.235793744698497	FANCI;PLK1;FBXO4;TRIB3
embryonic skeletal system development (GO:0048706)	2/35	0.38924043914717704	0.7260400768449522	0	0	1.5252392867071767	1.439151777882532	WNT5A;SIX1
negative regulation of neurogenesis (GO:0050768)	2/35	0.38924043914717704	0.7260400768449522	0	0	1.5252392867071767	1.439151777882532	LRP4;TNF
negative regulation of T cell proliferation (GO:0042130)	2/35	0.38924043914717704	0.7260400768449522	0	0	1.5252392867071767	1.439151777882532	BTN2A2;TNFRSF21
positive regulation of cell cycle G1/S phase transition (GO:1902808)	2/35	0.38924043914717704	0.7260400768449522	0	0	1.5252392867071767	1.439151777882532	RDX;GLI1
protein localization to cilium (GO:0061512)	2/35	0.38924043914717704	0.7260400768449522	0	0	1.5252392867071767	1.439151777882532	TCTN2;TMEM107
response to calcium ion (GO:0051592)	5/107	0.3896367005642609	0.7260400768449522	0	0	1.2340686274509804	1.1631596747555983	CPNE7;NEDD4;WNT5A;ECT2;AQP3
positive regulation of plasma membrane bounded cell projection assembly (GO:0120034)	4/83	0.3926585440273301	0.7260400768449522	0	0	1.2745388313178863	1.191457876750912	ANLN;ABI2;NEURL1;CCP110
regulation of secretion by cell (GO:1903530)	3/59	0.3938647863932349	0.7260400768449522	0	0	1.3483548931383578	1.256326449555181	DNAJC1;RAB26;HAP1
response to reactive oxygen species (GO:0000302)	3/59	0.3938647863932349	0.7260400768449522	0	0	1.3483548931383578	1.256326449555181	FOS;AGAP3;MAPK3
negative regulation of apoptotic process (GO:0043066)	20/485	0.39719975606050173	0.7260400768449522	0	0	1.0836400375261601	1.000542142582209	BARD1;STIL;BCL2A1;SRC;PLK1;WNT5A;KIF14;HSPB1;SIX1;TNF;NFATC4;RNF213;HMGN5;DDAH2;FIGNL1;TYRO3;PIM1;CDK1;BIRC5;MAPK3
protein modification by small protein conjugation (GO:0032446)	17/409	0.397665684459173	0.7260400768449522	0	0	1.0924744897959184	1.0074183758422839	BARD1;HACE1;PCNA;DTX3L;UHRF1;UBE2C;PLK1;CCNF;PEX12;RNF144A;SPSB1;RNF213;NEDD4;UBE2T;FBXO4;TRIM47;TRIM21
purine-containing compound salvage (GO:0043101)	1/13	0.3977988812643497	0.7260400768449522	0	0	2.0967495636998255	1.9328020416922245	ADA
pyrimidine deoxyribonucleotide catabolic process (GO:0009223)	1/13	0.3977988812643497	0.7260400768449522	0	0	2.0967495636998255	1.9328020416922245	UNG
AMP metabolic process (GO:0046033)	1/13	0.3977988812643497	0.7260400768449522	0	0	2.0967495636998255	1.9328020416922245	ADSS1
atrial cardiac muscle cell action potential (GO:0086014)	1/13	0.3977988812643497	0.7260400768449522	0	0	2.0967495636998255	1.9328020416922245	GJC1
regulation of cell communication by electrical coupling (GO:0010649)	1/13	0.3977988812643497	0.7260400768449522	0	0	2.0967495636998255	1.9328020416922245	SLC8A1
regulation of chemokine (C-X-C motif) ligand 2 production (GO:2000341)	1/13	0.3977988812643497	0.7260400768449522	0	0	2.0967495636998255	1.9328020416922245	TNF
cellular component maintenance (GO:0043954)	1/13	0.3977988812643497	0.7260400768449522	0	0	2.0967495636998255	1.9328020416922245	MTMR2
regulation of homotypic cell-cell adhesion (GO:0034110)	1/13	0.3977988812643497	0.7260400768449522	0	0	2.0967495636998255	1.9328020416922245	RDX
central nervous system neuron axonogenesis (GO:0021955)	1/13	0.3977988812643497	0.7260400768449522	0	0	2.0967495636998255	1.9328020416922245	SPTBN4
regulation of interleukin-5 production (GO:0032674)	1/13	0.3977988812643497	0.7260400768449522	0	0	2.0967495636998255	1.9328020416922245	TNFRSF21
chondroitin sulfate catabolic process (GO:0030207)	1/13	0.3977988812643497	0.7260400768449522	0	0	2.0967495636998255	1.9328020416922245	HEXB
chromatin organization involved in regulation of transcription (GO:0034401)	1/13	0.3977988812643497	0.7260400768449522	0	0	2.0967495636998255	1.9328020416922245	CHEK1
regulation of leukocyte adhesion to vascular endothelial cell (GO:1904994)	1/13	0.3977988812643497	0.7260400768449522	0	0	2.0967495636998255	1.9328020416922245	TNF
regulation of membrane repolarization (GO:0060306)	1/13	0.3977988812643497	0.7260400768449522	0	0	2.0967495636998255	1.9328020416922245	KCNH2
regulation of mitotic cell cycle spindle assembly checkpoint (GO:0090266)	1/13	0.3977988812643497	0.7260400768449522	0	0	2.0967495636998255	1.9328020416922245	NDC80
regulation of nucleocytoplasmic transport (GO:0046822)	1/13	0.3977988812643497	0.7260400768449522	0	0	2.0967495636998255	1.9328020416922245	NEDD4
regulation of protein acetylation (GO:1901983)	1/13	0.3977988812643497	0.7260400768449522	0	0	2.0967495636998255	1.9328020416922245	FAM161A
regulation of receptor signaling pathway via STAT (GO:1904892)	1/13	0.3977988812643497	0.7260400768449522	0	0	2.0967495636998255	1.9328020416922245	IL7R
fatty acid elongation (GO:0030497)	1/13	0.3977988812643497	0.7260400768449522	0	0	2.0967495636998255	1.9328020416922245	ELOVL6
response to iron ion (GO:0010039)	1/13	0.3977988812643497	0.7260400768449522	0	0	2.0967495636998255	1.9328020416922245	TFR2
response to nitric oxide (GO:0071731)	1/13	0.3977988812643497	0.7260400768449522	0	0	2.0967495636998255	1.9328020416922245	CDK2
response to thyroid hormone (GO:0097066)	1/13	0.3977988812643497	0.7260400768449522	0	0	2.0967495636998255	1.9328020416922245	RDX
mature B cell differentiation involved in immune response (GO:0002313)	1/13	0.3977988812643497	0.7260400768449522	0	0	2.0967495636998255	1.9328020416922245	DOCK10
UDP-N-acetylglucosamine metabolic process (GO:0006047)	1/13	0.3977988812643497	0.7260400768449522	0	0	2.0967495636998255	1.9328020416922245	UAP1L1
very long-chain fatty acid biosynthetic process (GO:0042761)	1/13	0.3977988812643497	0.7260400768449522	0	0	2.0967495636998255	1.9328020416922245	ELOVL6
myelination in peripheral nervous system (GO:0022011)	1/13	0.3977988812643497	0.7260400768449522	0	0	2.0967495636998255	1.9328020416922245	PRX
negative regulation of cell morphogenesis involved in differentiation (GO:0010771)	1/13	0.3977988812643497	0.7260400768449522	0	0	2.0967495636998255	1.9328020416922245	MELTF
negative regulation of cellular senescence (GO:2000773)	1/13	0.3977988812643497	0.7260400768449522	0	0	2.0967495636998255	1.9328020416922245	FBXO5
negative regulation of chromatin organization (GO:1905268)	1/13	0.3977988812643497	0.7260400768449522	0	0	2.0967495636998255	1.9328020416922245	ATAD2
negative regulation of chromatin silencing (GO:0031936)	1/13	0.3977988812643497	0.7260400768449522	0	0	2.0967495636998255	1.9328020416922245	ATAD2
negative regulation of gene silencing (GO:0060969)	1/13	0.3977988812643497	0.7260400768449522	0	0	2.0967495636998255	1.9328020416922245	ATAD2
negative regulation of gluconeogenesis (GO:0045721)	1/13	0.3977988812643497	0.7260400768449522	0	0	2.0967495636998255	1.9328020416922245	ERFE
negative regulation of hippo signaling (GO:0035331)	1/13	0.3977988812643497	0.7260400768449522	0	0	2.0967495636998255	1.9328020416922245	WWC1
negative regulation of histone methylation (GO:0031061)	1/13	0.3977988812643497	0.7260400768449522	0	0	2.0967495636998255	1.9328020416922245	DNMT3B
negative regulation of macrophage derived foam cell differentiation (GO:0010745)	1/13	0.3977988812643497	0.7260400768449522	0	0	2.0967495636998255	1.9328020416922245	ITGAV
negative regulation of nucleocytoplasmic transport (GO:0046823)	1/13	0.3977988812643497	0.7260400768449522	0	0	2.0967495636998255	1.9328020416922245	BARD1
negative regulation of potassium ion transport (GO:0043267)	1/13	0.3977988812643497	0.7260400768449522	0	0	2.0967495636998255	1.9328020416922245	KCNH2
negative regulation of substrate adhesion-dependent cell spreading (GO:1900025)	1/13	0.3977988812643497	0.7260400768449522	0	0	2.0967495636998255	1.9328020416922245	MELTF
negative regulation of vascular endothelial growth factor receptor signaling pathway (GO:0030948)	1/13	0.3977988812643497	0.7260400768449522	0	0	2.0967495636998255	1.9328020416922245	NEDD4
negative regulation of viral release from host cell (GO:1902187)	1/13	0.3977988812643497	0.7260400768449522	0	0	2.0967495636998255	1.9328020416922245	TRIM21
plasma membrane tubulation (GO:0097320)	1/13	0.3977988812643497	0.7260400768449522	0	0	2.0967495636998255	1.9328020416922245	PACSIN3
poly-N-acetyllactosamine metabolic process (GO:0030309)	1/13	0.3977988812643497	0.7260400768449522	0	0	2.0967495636998255	1.9328020416922245	B3GNT7
positive regulation of calcineurin-mediated signaling (GO:0106058)	1/13	0.3977988812643497	0.7260400768449522	0	0	2.0967495636998255	1.9328020416922245	TNF
positive regulation of calcineurin-NFAT signaling cascade (GO:0070886)	1/13	0.3977988812643497	0.7260400768449522	0	0	2.0967495636998255	1.9328020416922245	TNF
positive regulation of calcium-mediated signaling (GO:0050850)	1/13	0.3977988812643497	0.7260400768449522	0	0	2.0967495636998255	1.9328020416922245	P2RX4
positive regulation of histone deacetylation (GO:0031065)	1/13	0.3977988812643497	0.7260400768449522	0	0	2.0967495636998255	1.9328020416922245	ING2
positive regulation of insulin receptor signaling pathway (GO:0046628)	1/13	0.3977988812643497	0.7260400768449522	0	0	2.0967495636998255	1.9328020416922245	ERFE
positive regulation of protein acetylation (GO:1901985)	1/13	0.3977988812643497	0.7260400768449522	0	0	2.0967495636998255	1.9328020416922245	FAM161A
positive regulation of protein localization to cell surface (GO:2000010)	1/13	0.3977988812643497	0.7260400768449522	0	0	2.0967495636998255	1.9328020416922245	TNF
positive regulation of transporter activity (GO:0032411)	1/13	0.3977988812643497	0.7260400768449522	0	0	2.0967495636998255	1.9328020416922245	SYNGR3
protein heterotetramerization (GO:0051290)	1/13	0.3977988812643497	0.7260400768449522	0	0	2.0967495636998255	1.9328020416922245	GRIN2B
vascular transport (GO:0010232)	4/84	0.40136160332452203	0.7296740018165611	0	0	1.2585413929040736	1.1489130036626887	SLC6A9;SLC2A13;ATP2B4;SLC2A3
axonal transport (GO:0098930)	2/36	0.4028514856183042	0.7296740018165611	0	0	1.4803022126281706	1.345871982238643	KIF4A;HAP1
regulation of cardiac muscle contraction (GO:0055117)	2/36	0.4028514856183042	0.7296740018165611	0	0	1.4803022126281706	1.345871982238643	P2RX4;SLC8A1
regulation of embryonic development (GO:0045995)	2/36	0.4028514856183042	0.7296740018165611	0	0	1.4803022126281706	1.345871982238643	RACGAP1;CDK1
regulation of osteoclast differentiation (GO:0045670)	2/36	0.4028514856183042	0.7296740018165611	0	0	1.4803022126281706	1.345871982238643	UBASH3B;TNF
establishment of protein localization to plasma membrane (GO:0061951)	2/36	0.4028514856183042	0.7296740018165611	0	0	1.4803022126281706	1.345871982238643	RAB26;SPTBN1
retina homeostasis (GO:0001895)	2/36	0.4028514856183042	0.7296740018165611	0	0	1.4803022126281706	1.345871982238643	AZGP1;HSPB1
Wnt signaling pathway, calcium modulating pathway (GO:0007223)	2/36	0.4028514856183042	0.7296740018165611	0	0	1.4803022126281706	1.345871982238643	FZD5;WNT5A
positive regulation of cytokine-mediated signaling pathway (GO:0001961)	2/36	0.4028514856183042	0.7296740018165611	0	0	1.4803022126281706	1.345871982238643	WNT5A;PARP9
positive regulation of interferon-beta production (GO:0032728)	2/36	0.4028514856183042	0.7296740018165611	0	0	1.4803022126281706	1.345871982238643	DHX58;IRF5
positive regulation of myeloid leukocyte differentiation (GO:0002763)	2/36	0.4028514856183042	0.7296740018165611	0	0	1.4803022126281706	1.345871982238643	FES;TNF
positive regulation of substrate adhesion-dependent cell spreading (GO:1900026)	2/36	0.4028514856183042	0.7296740018165611	0	0	1.4803022126281706	1.345871982238643	RAC3;S100A10
apical junction assembly (GO:0043297)	3/60	0.4042493128592087	0.7312795918895236	0	0	1.324630473822351	1.1997489228857368	CLDN23;RHOC;ECT2
response to organic cyclic compound (GO:0014070)	3/60	0.4042493128592087	0.7312795918895236	0	0	1.324630473822351	1.1997489228857368	PAQR8;AQP3;TNF
negative regulation of transcription, DNA-templated (GO:0045892)	38/948	0.4059558328708432	0.7339024538625863	0	0	1.0525719122692987	0.9489050638707194	RARG;CDKN1B;THRA;UHRF1;NOTCH4;WWC1;NAB2;GMNN;HMGB2;FOXM1;TNF;HDAC9;AURKB;GLIS2;HEY1;MYB;DPF1;DNMT3B;FNIP2;E2F7;BEND5;E2F8;PCGF6;ZBTB38;CBX2;PLK1;WNT5A;PARP9;POU6F1;CENPF;GFI1B;ZNF219;ID1;DEPDC1;BIRC5;TRIB3;JDP2;CDK5R1
regulation of DNA-templated transcription, initiation (GO:2000142)	3/61	0.41458140127643023	0.735262871048337	0	0	1.3017241379310345	1.146149800459784	CDKN1A;THRA;CDK1
iron ion homeostasis (GO:0055072)	3/61	0.41458140127643023	0.735262871048337	0	0	1.3017241379310345	1.146149800459784	BDH2;TFR2;ERFE
positive regulation of transcription, DNA-templated (GO:0045893)	47/1183	0.4145942690636494	0.735262871048337	0	0	1.042916797442034	0.9182412065653819	RARG;ONECUT2;THRA;UHRF1;NOTCH4;PRDM15;HMGB2;SIX1;MYRFL;GLI1;FOXM1;PRDM10;TNF;GLIS2;ING2;HMGN5;HEY1;MCIDAS;MYB;CHEK1;DPF1;E2F2;OTX1;E2F7;E2F8;MAPK3;FZD1;KCNH2;ARHGEF11;FZD5;DTX3L;ZBTB38;ATAD2;WNT5A;FOXJ2;TET1;FOS;PARP9;MLLT11;MEIS1;PSRC1;TFR2;NFIB;ASXL3;MAFF;IRF5;HOXB7
cellular component assembly (GO:0022607)	11/261	0.41475799260509877	0.735262871048337	0	0	1.1078779840848807	0.9749991864164523	FZD1;CHAF1B;WNT5A;TSPAN4;FANCA;RAC3;FANCC;TRAF1;CD247;SPTBN1;PLS1
negative regulation of stress-activated MAPK cascade (GO:0032873)	2/37	0.4163163585611487	0.735262871048337	0	0	1.437932971353679	1.2600747982920075	DUSP3;FOXM1
positive regulation of myeloid cell differentiation (GO:0045639)	2/37	0.4163163585611487	0.735262871048337	0	0	1.437932971353679	1.2600747982920075	FES;HMGB2
regulation of Ras protein signal transduction (GO:0046578)	4/86	0.41869640443546	0.735262871048337	0	0	1.2277170603506298	1.0688617596869197	RDX;KIF14;FOXM1;KBTBD7
transport across blood-brain barrier (GO:0150104)	4/86	0.41869640443546	0.735262871048337	0	0	1.2277170603506298	1.0688617596869197	SLC6A9;SLC2A13;ATP2B4;SLC2A3
positive regulation of proteasomal protein catabolic process (GO:1901800)	4/86	0.41869640443546	0.735262871048337	0	0	1.2277170603506298	1.0688617596869197	RNF144A;PLK1;TRIB3;TRIB1
Fc-epsilon receptor signaling pathway (GO:0038095)	5/111	0.4200854112657246	0.735262871048337	0	0	1.187251737835154	1.029700141427499	PAK1;LCP2;FOS;GAB2;MAPK3
protein localization to plasma membrane (GO:0072659)	6/136	0.42020819022628897	0.735262871048337	0	0	1.1617512921860749	1.007244178505509	SPTBN4;RDX;FCHO2;TNF;SPTBN1;S100A10
2-oxoglutarate metabolic process (GO:0006103)	1/14	0.4208480139531915	0.735262871048337	0	0	1.9353604510672573	1.6750225804348304	IDH2
activation of cysteine-type endopeptidase activity (GO:0097202)	1/14	0.4208480139531915	0.735262871048337	0	0	1.9353604510672573	1.6750225804348304	NLRC4
antigen processing and presentation of endogenous peptide antigen (GO:0002483)	1/14	0.4208480139531915	0.735262871048337	0	0	1.9353604510672573	1.6750225804348304	AZGP1
regulation of cAMP-dependent protein kinase activity (GO:2000479)	1/14	0.4208480139531915	0.735262871048337	0	0	1.9353604510672573	1.6750225804348304	ATP2B4
branching involved in blood vessel morphogenesis (GO:0001569)	1/14	0.4208480139531915	0.735262871048337	0	0	1.9353604510672573	1.6750225804348304	NOTCH4
carbohydrate transport (GO:0008643)	1/14	0.4208480139531915	0.735262871048337	0	0	1.9353604510672573	1.6750225804348304	AQP3
regulation of chromatin organization (GO:1902275)	1/14	0.4208480139531915	0.735262871048337	0	0	1.9353604510672573	1.6750225804348304	MKI67
regulation of DNA methylation-dependent heterochromatin assembly (GO:0090308)	1/14	0.4208480139531915	0.735262871048337	0	0	1.9353604510672573	1.6750225804348304	TET1
regulation of histone deacetylation (GO:0031063)	1/14	0.4208480139531915	0.735262871048337	0	0	1.9353604510672573	1.6750225804348304	ING2
regulation of histone methylation (GO:0031060)	1/14	0.4208480139531915	0.735262871048337	0	0	1.9353604510672573	1.6750225804348304	TET1
regulation of lipase activity (GO:0060191)	1/14	0.4208480139531915	0.735262871048337	0	0	1.9353604510672573	1.6750225804348304	RHOC
regulation of macrophage cytokine production (GO:0010935)	1/14	0.4208480139531915	0.735262871048337	0	0	1.9353604510672573	1.6750225804348304	WNT5A
defense response to protozoan (GO:0042832)	1/14	0.4208480139531915	0.735262871048337	0	0	1.9353604510672573	1.6750225804348304	BATF
detection of bacterium (GO:0016045)	1/14	0.4208480139531915	0.735262871048337	0	0	1.9353604510672573	1.6750225804348304	NLRC4
regulation of protein kinase C signaling (GO:0090036)	1/14	0.4208480139531915	0.735262871048337	0	0	1.9353604510672573	1.6750225804348304	WNT5A
regulation of response to interferon-gamma (GO:0060330)	1/14	0.4208480139531915	0.735262871048337	0	0	1.9353604510672573	1.6750225804348304	PARP9
regulation of sensory perception of pain (GO:0051930)	1/14	0.4208480139531915	0.735262871048337	0	0	1.9353604510672573	1.6750225804348304	ACP3
genitalia development (GO:0048806)	1/14	0.4208480139531915	0.735262871048337	0	0	1.9353604510672573	1.6750225804348304	WNT5A
regulation of vasculogenesis (GO:2001212)	1/14	0.4208480139531915	0.735262871048337	0	0	1.9353604510672573	1.6750225804348304	HEY1
respiratory electron transport chain (GO:0022904)	1/14	0.4208480139531915	0.735262871048337	0	0	1.9353604510672573	1.6750225804348304	GPD2
ribonucleoside monophosphate biosynthetic process (GO:0009156)	1/14	0.4208480139531915	0.735262871048337	0	0	1.9353604510672573	1.6750225804348304	ADSS1
secondary palate development (GO:0062009)	1/14	0.4208480139531915	0.735262871048337	0	0	1.9353604510672573	1.6750225804348304	WNT5A
sequestering of extracellular ligand from receptor (GO:0035581)	1/14	0.4208480139531915	0.735262871048337	0	0	1.9353604510672573	1.6750225804348304	NRROS
smooth muscle contraction (GO:0006939)	1/14	0.4208480139531915	0.735262871048337	0	0	1.9353604510672573	1.6750225804348304	SLC8A1
sulfate transport (GO:0008272)	1/14	0.4208480139531915	0.735262871048337	0	0	1.9353604510672573	1.6750225804348304	RACGAP1
T-helper cell differentiation (GO:0042093)	1/14	0.4208480139531915	0.735262871048337	0	0	1.9353604510672573	1.6750225804348304	BATF
thymus development (GO:0048538)	1/14	0.4208480139531915	0.735262871048337	0	0	1.9353604510672573	1.6750225804348304	SIX1
membrane repolarization during action potential (GO:0086011)	1/14	0.4208480139531915	0.735262871048337	0	0	1.9353604510672573	1.6750225804348304	KCNH2
vascular endothelial growth factor signaling pathway (GO:0038084)	1/14	0.4208480139531915	0.735262871048337	0	0	1.9353604510672573	1.6750225804348304	PGF
negative regulation of interleukin-12 production (GO:0032695)	1/14	0.4208480139531915	0.735262871048337	0	0	1.9353604510672573	1.6750225804348304	SLAMF1
negative regulation of smooth muscle cell migration (GO:0014912)	1/14	0.4208480139531915	0.735262871048337	0	0	1.9353604510672573	1.6750225804348304	TRIB1
negative regulation of viral transcription (GO:0032897)	1/14	0.4208480139531915	0.735262871048337	0	0	1.9353604510672573	1.6750225804348304	TRIM21
neurotransmitter biosynthetic process (GO:0042136)	1/14	0.4208480139531915	0.735262871048337	0	0	1.9353604510672573	1.6750225804348304	MOXD1
nuclear migration (GO:0007097)	1/14	0.4208480139531915	0.735262871048337	0	0	1.9353604510672573	1.6750225804348304	DOCK7
positive regulation of cellular response to insulin stimulus (GO:1900078)	1/14	0.4208480139531915	0.735262871048337	0	0	1.9353604510672573	1.6750225804348304	ERFE
positive regulation of cyclase activity (GO:0031281)	1/14	0.4208480139531915	0.735262871048337	0	0	1.9353604510672573	1.6750225804348304	MAPK3
positive regulation of lymphocyte migration (GO:2000403)	1/14	0.4208480139531915	0.735262871048337	0	0	1.9353604510672573	1.6750225804348304	JAM2
positive regulation of macrophage chemotaxis (GO:0010759)	1/14	0.4208480139531915	0.735262871048337	0	0	1.9353604510672573	1.6750225804348304	MAPK3
positive regulation of protein deacetylation (GO:0090312)	1/14	0.4208480139531915	0.735262871048337	0	0	1.9353604510672573	1.6750225804348304	ING2
positive regulation of protein-containing complex disassembly (GO:0043243)	1/14	0.4208480139531915	0.735262871048337	0	0	1.9353604510672573	1.6750225804348304	TNF
positive regulation of T cell chemotaxis (GO:0010820)	1/14	0.4208480139531915	0.735262871048337	0	0	1.9353604510672573	1.6750225804348304	WNT5A
positive regulation of T-helper cell differentiation (GO:0045624)	1/14	0.4208480139531915	0.735262871048337	0	0	1.9353604510672573	1.6750225804348304	MYB
positive regulation of type 2 immune response (GO:0002830)	1/14	0.4208480139531915	0.735262871048337	0	0	1.9353604510672573	1.6750225804348304	DENND1B
potassium ion export across plasma membrane (GO:0097623)	1/14	0.4208480139531915	0.735262871048337	0	0	1.9353604510672573	1.6750225804348304	KCNH2
negative regulation of angiogenesis (GO:0016525)	4/87	0.42732080966789304	0.7444335548229302	0	0	1.2128619603248738	1.0311997835357711	ATP2B4;FOXJ2;E2F2;TNF
protein-containing complex subunit organization (GO:0043933)	5/112	0.4276612239974706	0.7444335548229302	0	0	1.176094441711756	0.9990027621936024	TSPAN4;FANCA;FANCC;TRAF1;CD247
Fc receptor signaling pathway (GO:0038093)	5/112	0.4276612239974706	0.7444335548229302	0	0	1.176094441711756	0.9990027621936024	PAK1;LCP2;FOS;GAB2;MAPK3
regulation of apoptotic signaling pathway (GO:2001233)	2/38	0.4296263231748478	0.7444335548229302	0	0	1.3979175768166594	1.1810159362862431	TRAF1;TNF
regulation of cell communication (GO:0010646)	2/38	0.4296263231748478	0.7444335548229302	0	0	1.3979175768166594	1.1810159362862431	CXADR;SLC8A1
regulation of phosphoprotein phosphatase activity (GO:0043666)	2/38	0.4296263231748478	0.7444335548229302	0	0	1.3979175768166594	1.1810159362862431	PPP4R4;MASTL
negative regulation of endothelial cell migration (GO:0010596)	2/38	0.4296263231748478	0.7444335548229302	0	0	1.3979175768166594	1.1810159362862431	ATP2B4;TNF
positive regulation of intracellular signal transduction (GO:1902533)	22/546	0.43189508514958236	0.7444335548229302	0	0	1.0573032784358851	0.88768283992636	SRC;PLEKHG5;WWC1;RTKN2;WNT5A;CGAS;GAB2;RHOC;TNF;FGR;P2RX4;LGALS1;NEDD4;DHX58;RRAGD;S100A4;ITGAV;PTPN6;TRIB3;ECT2;TRIM21;TGM2
positive regulation of GTPase activity (GO:0043547)	9/214	0.4339291819859135	0.7444335548229302	0	0	1.1051103368176538	0.9226278136779675	DOCK10;ARHGAP22;CCL3L1;RGS16;DOCK7;RGS8;ECT2;S100A10;TGM2
anterior/posterior pattern specification (GO:0009952)	3/63	0.435066295752169	0.7444335548229302	0	0	1.2582020997375327	1.0471473230831148	HES7;HEY1;HOXB7
sensory perception of mechanical stimulus (GO:0050954)	4/88	0.43591186588470704	0.7444335548229302	0	0	1.1983605531568737	0.9950169806084611	SPTBN4;P2RX4;BIRC5;CCDC50
negative regulation of binding (GO:0051100)	4/88	0.43591186588470704	0.7444335548229302	0	0	1.1983605531568737	0.9950169806084611	CDKN1A;AURKB;TTBK1;AURKA
positive regulation of neuron projection development (GO:0010976)	4/88	0.43591186588470704	0.7444335548229302	0	0	1.1983605531568737	0.9950169806084611	FZD1;FES;PTK7;WNT5A
organelle organization (GO:0006996)	17/420	0.4406243641315077	0.7444335548229302	0	0	1.0620347394540943	0.8704038976863667	CXADR;HACE1;ATP8B3;ATL3;SORT1;PEX11A;MAST1;CDCA8;PEX12;FANCG;DIAPH3;ABI2;FAM161A;KIF4A;PACSIN3;MNS1;CEP55
positive regulation of kinase activity (GO:0033674)	5/114	0.4427514996075559	0.7444335548229302	0	0	1.1543940125543215	0.9405386144453055	CENPE;CDKN1A;TYRO3;LCP2;TNF
regulation of cellular component biogenesis (GO:0044087)	2/39	0.4427735249118953	0.7444335548229302	0	0	1.360065176578938	1.1080408425004262	RDX;HJURP
cellular response to ketone (GO:1901655)	2/39	0.4427735249118953	0.7444335548229302	0	0	1.360065176578938	1.1080408425004262	SRC;PCK2
regulation of peptidyl-threonine phosphorylation (GO:0010799)	2/39	0.4427735249118953	0.7444335548229302	0	0	1.360065176578938	1.1080408425004262	PLK1;DDIT4
regulation of viral entry into host cell (GO:0046596)	2/39	0.4427735249118953	0.7444335548229302	0	0	1.360065176578938	1.1080408425004262	LGALS1;TRIM21
vesicle cytoskeletal trafficking (GO:0099518)	2/39	0.4427735249118953	0.7444335548229302	0	0	1.360065176578938	1.1080408425004262	MYO15A;HAP1
odontogenesis (GO:0042476)	2/39	0.4427735249118953	0.7444335548229302	0	0	1.360065176578938	1.1080408425004262	WNT10A;AQP3
positive regulation of intracellular transport (GO:0032388)	2/39	0.4427735249118953	0.7444335548229302	0	0	1.360065176578938	1.1080408425004262	SPAG5;NEDD4
acute-phase response (GO:0006953)	1/15	0.44301605255546406	0.7444335548229302	0	0	1.7970269259536276	1.4630481663628463	APOL2
pyrimidine nucleoside metabolic process (GO:0006213)	1/15	0.44301605255546406	0.7444335548229302	0	0	1.7970269259536276	1.4630481663628463	UPP1
regulation of branching involved in ureteric bud morphogenesis (GO:0090189)	1/15	0.44301605255546406	0.7444335548229302	0	0	1.7970269259536276	1.4630481663628463	SIX1
C21-steroid hormone biosynthetic process (GO:0006700)	1/15	0.44301605255546406	0.7444335548229302	0	0	1.7970269259536276	1.4630481663628463	TSPO
cardiac myofibril assembly (GO:0055003)	1/15	0.44301605255546406	0.7444335548229302	0	0	1.7970269259536276	1.4630481663628463	NEBL
regulation of cytoplasmic translation (GO:2000765)	1/15	0.44301605255546406	0.7444335548229302	0	0	1.7970269259536276	1.4630481663628463	ZNF385A
cellular response to ATP (GO:0071318)	1/15	0.44301605255546406	0.7444335548229302	0	0	1.7970269259536276	1.4630481663628463	P2RX4
cellular response to exogenous dsRNA (GO:0071360)	1/15	0.44301605255546406	0.7444335548229302	0	0	1.7970269259536276	1.4630481663628463	CGAS
regulation of extracellular matrix disassembly (GO:0010715)	1/15	0.44301605255546406	0.7444335548229302	0	0	1.7970269259536276	1.4630481663628463	MELTF
cellular sodium ion homeostasis (GO:0006883)	1/15	0.44301605255546406	0.7444335548229302	0	0	1.7970269259536276	1.4630481663628463	SLC8A1
clathrin coat assembly (GO:0048268)	1/15	0.44301605255546406	0.7444335548229302	0	0	1.7970269259536276	1.4630481663628463	FCHO2
regulation of microglial cell activation (GO:1903978)	1/15	0.44301605255546406	0.7444335548229302	0	0	1.7970269259536276	1.4630481663628463	TTBK1
regulation of non-canonical Wnt signaling pathway (GO:2000050)	1/15	0.44301605255546406	0.7444335548229302	0	0	1.7970269259536276	1.4630481663628463	RNF213
embryonic cranial skeleton morphogenesis (GO:0048701)	1/15	0.44301605255546406	0.7444335548229302	0	0	1.7970269259536276	1.4630481663628463	SIX1
endoplasmic reticulum tubular network organization (GO:0071786)	1/15	0.44301605255546406	0.7444335548229302	0	0	1.7970269259536276	1.4630481663628463	REEP2
regulation of sequestering of triglyceride (GO:0010889)	1/15	0.44301605255546406	0.7444335548229302	0	0	1.7970269259536276	1.4630481663628463	PLIN2
regulation of synaptic transmission, GABAergic (GO:0032228)	1/15	0.44301605255546406	0.7444335548229302	0	0	1.7970269259536276	1.4630481663628463	HAP1
fibrinolysis (GO:0042730)	1/15	0.44301605255546406	0.7444335548229302	0	0	1.7970269259536276	1.4630481663628463	PLAU
regulation of T cell chemotaxis (GO:0010819)	1/15	0.44301605255546406	0.7444335548229302	0	0	1.7970269259536276	1.4630481663628463	WNT5A
G protein-coupled glutamate receptor signaling pathway (GO:0007216)	1/15	0.44301605255546406	0.7444335548229302	0	0	1.7970269259536276	1.4630481663628463	HOMER3
response to ethanol (GO:0045471)	1/15	0.44301605255546406	0.7444335548229302	0	0	1.7970269259536276	1.4630481663628463	GRIN2B
response to muscle stretch (GO:0035994)	1/15	0.44301605255546406	0.7444335548229302	0	0	1.7970269259536276	1.4630481663628463	SLC8A1
histone H3 deacetylation (GO:0070932)	1/15	0.44301605255546406	0.7444335548229302	0	0	1.7970269259536276	1.4630481663628463	HDAC9
macrophage migration (GO:1905517)	1/15	0.44301605255546406	0.7444335548229302	0	0	1.7970269259536276	1.4630481663628463	P2RX4
T cell proliferation (GO:0042098)	1/15	0.44301605255546406	0.7444335548229302	0	0	1.7970269259536276	1.4630481663628463	BTN3A1
membrane raft organization (GO:0031579)	1/15	0.44301605255546406	0.7444335548229302	0	0	1.7970269259536276	1.4630481663628463	S100A10
membrane repolarization during cardiac muscle cell action potential (GO:0086013)	1/15	0.44301605255546406	0.7444335548229302	0	0	1.7970269259536276	1.4630481663628463	KCNH2
myoblast fusion (GO:0007520)	1/15	0.44301605255546406	0.7444335548229302	0	0	1.7970269259536276	1.4630481663628463	JAM2
negative regulation of cellular component movement (GO:0051271)	1/15	0.44301605255546406	0.7444335548229302	0	0	1.7970269259536276	1.4630481663628463	FRMD5
negative regulation of leukocyte activation (GO:0002695)	1/15	0.44301605255546406	0.7444335548229302	0	0	1.7970269259536276	1.4630481663628463	CD84
negative regulation of mRNA processing (GO:0050686)	1/15	0.44301605255546406	0.7444335548229302	0	0	1.7970269259536276	1.4630481663628463	BARD1
negative regulation of protein processing (GO:0010955)	1/15	0.44301605255546406	0.7444335548229302	0	0	1.7970269259536276	1.4630481663628463	CHAC1
peptidyl-tyrosine autophosphorylation (GO:0038083)	1/15	0.44301605255546406	0.7444335548229302	0	0	1.7970269259536276	1.4630481663628463	MAPK3
positive regulation of acute inflammatory response (GO:0002675)	1/15	0.44301605255546406	0.7444335548229302	0	0	1.7970269259536276	1.4630481663628463	TNF
positive regulation of DNA damage response, signal transduction by p53 class mediator (GO:0043517)	1/15	0.44301605255546406	0.7444335548229302	0	0	1.7970269259536276	1.4630481663628463	ZNF385A
positive regulation of double-strand break repair via homologous recombination (GO:1905168)	1/15	0.44301605255546406	0.7444335548229302	0	0	1.7970269259536276	1.4630481663628463	RAD51AP1
positive regulation of heterotypic cell-cell adhesion (GO:0034116)	1/15	0.44301605255546406	0.7444335548229302	0	0	1.7970269259536276	1.4630481663628463	TNF
positive regulation of osteoclast differentiation (GO:0045672)	1/15	0.44301605255546406	0.7444335548229302	0	0	1.7970269259536276	1.4630481663628463	TNF
positive regulation of pattern recognition receptor signaling pathway (GO:0062208)	1/15	0.44301605255546406	0.7444335548229302	0	0	1.7970269259536276	1.4630481663628463	DHX58
positive regulation of protein export from nucleus (GO:0046827)	1/15	0.44301605255546406	0.7444335548229302	0	0	1.7970269259536276	1.4630481663628463	GTSE1
positive regulation of response to cytokine stimulus (GO:0060760)	1/15	0.44301605255546406	0.7444335548229302	0	0	1.7970269259536276	1.4630481663628463	WNT5A
positive regulation of sprouting angiogenesis (GO:1903672)	1/15	0.44301605255546406	0.7444335548229302	0	0	1.7970269259536276	1.4630481663628463	S100A1
protein kinase A signaling (GO:0010737)	1/15	0.44301605255546406	0.7444335548229302	0	0	1.7970269259536276	1.4630481663628463	RDX
collagen fibril organization (GO:0030199)	4/89	0.44446621318405577	0.7464318084007043	0	0	1.1842003555692973	0.960245850069997	COL5A1;ITGB4;COL23A1;SERPINH1
negative regulation of intrinsic apoptotic signaling pathway (GO:2001243)	3/64	0.44520882740162926	0.7468019040285394	0	0	1.2375112946947204	1.0014087816916666	SRC;RTKN2;HSPB1
plasma membrane organization (GO:0007009)	3/64	0.44520882740162926	0.7468019040285394	0	0	1.2375112946947204	1.0014087816916666	COL5A1;PACSIN3;SPTBN1
neuron projection morphogenesis (GO:0048812)	6/140	0.44746449892178425	0.7497061903434697	0	0	1.1268361748569407	0.9061544108275555	DOCK10;SPTBN4;PAK1;DOCK7;LRP4;MNX1
protein localization to cell periphery (GO:1990778)	6/140	0.44746449892178425	0.7497061903434697	0	0	1.1268361748569407	0.9061544108275555	SPTBN4;RDX;FCHO2;TNF;SPTBN1;S100A10
calcium ion transport (GO:0006816)	5/115	0.4502611610408824	0.7539501876914073	0	0	1.1438397129186604	0.9127011701840708	CRACR2B;P2RX4;ATP2B4;ITGAV;SLC8A1
positive regulation of cellular catabolic process (GO:0031331)	6/141	0.45423900082429525	0.7577867122672024	0	0	1.1184306836480749	0.8825892028200994	PFKFB4;DTX3L;RDX;PACSIN3;TNF;TRIM21
regulation of cellular catabolic process (GO:0031329)	3/65	0.45527836095036195	0.7577867122672024	0	0	1.21748793497587	0.9579758340568156	RRAGD;HSPB1;TRIB3
digestive tract development (GO:0048565)	2/40	0.4557509348871345	0.7577867122672024	0	0	1.3242050079326757	1.0405719669217803	GLI1;TNF
regulation of sodium ion transmembrane transporter activity (GO:2000649)	2/40	0.4557509348871345	0.7577867122672024	0	0	1.3242050079326757	1.0405719669217803	FGF14;NEDD4
fatty acid derivative biosynthetic process (GO:1901570)	2/40	0.4557509348871345	0.7577867122672024	0	0	1.3242050079326757	1.0405719669217803	BDH2;PPT2
positive regulation of ossification (GO:0045778)	2/40	0.4557509348871345	0.7577867122672024	0	0	1.3242050079326757	1.0405719669217803	WNT5A;SLC8A1
organelle assembly (GO:0070925)	17/425	0.4601642829370027	0.7577867122672024	0	0	1.0487410873440286	0.814003169862449	PLK4;RFX2;HAUS4;VPS37D;CENPA;CENPE;ANLN;CENPF;MCIDAS;FAM161A;KASH5;TMEM237;TCTN2;TMEM107;NEK2;CEP41;DLGAP5
regulation of actin cytoskeleton organization (GO:0032956)	4/91	0.4614519572222054	0.7577867122672024	0	0	1.1568565257450119	0.8946866131774831	PAK1;RAC3;RHOC;IQGAP3
positive regulation of supramolecular fiber organization (GO:1902905)	4/91	0.4614519572222054	0.7577867122672024	0	0	1.1568565257450119	0.8946866131774831	PAK1;PSRC1;FES;CDK5R1
positive regulation of transport (GO:0051050)	4/91	0.4614519572222054	0.7577867122672024	0	0	1.1568565257450119	0.8946866131774831	SPAG5;TFR2;SYNGR3;TNF
cellular protein-containing complex assembly (GO:0034622)	7/168	0.46336210764864744	0.7577867122672024	0	0	1.094069060456579	0.8416087305432244	ANLN;CENPE;CENPF;SRC;FCHO2;CENPA;DLGAP5
purine ribonucleoside monophosphate biosynthetic process (GO:0009168)	1/16	0.4643366359879029	0.7577867122672024	0	0	1.6771378708551483	1.2866087390017433	ADSS1
apoptotic DNA fragmentation (GO:0006309)	1/16	0.4643366359879029	0.7577867122672024	0	0	1.6771378708551483	1.2866087390017433	HMGB2
regulation of amyloid-beta clearance (GO:1900221)	1/16	0.4643366359879029	0.7577867122672024	0	0	1.6771378708551483	1.2866087390017433	TNF
B cell activation involved in immune response (GO:0002312)	1/16	0.4643366359879029	0.7577867122672024	0	0	1.6771378708551483	1.2866087390017433	BATF
regulation of ceramide biosynthetic process (GO:2000303)	1/16	0.4643366359879029	0.7577867122672024	0	0	1.6771378708551483	1.2866087390017433	TNF
regulation of granulocyte macrophage colony-stimulating factor production (GO:0032645)	1/16	0.4643366359879029	0.7577867122672024	0	0	1.6771378708551483	1.2866087390017433	CD84
ceramide catabolic process (GO:0046514)	1/16	0.4643366359879029	0.7577867122672024	0	0	1.6771378708551483	1.2866087390017433	HEXB
regulation of interleukin-13 production (GO:0032656)	1/16	0.4643366359879029	0.7577867122672024	0	0	1.6771378708551483	1.2866087390017433	TNFRSF21
dendritic spine morphogenesis (GO:0060997)	1/16	0.4643366359879029	0.7577867122672024	0	0	1.6771378708551483	1.2866087390017433	DOCK10
regulation of monocyte differentiation (GO:0045655)	1/16	0.4643366359879029	0.7577867122672024	0	0	1.6771378708551483	1.2866087390017433	FES
epiboly involved in wound healing (GO:0090505)	1/16	0.4643366359879029	0.7577867122672024	0	0	1.6771378708551483	1.2866087390017433	RHOC
regulation of Rac protein signal transduction (GO:0035020)	1/16	0.4643366359879029	0.7577867122672024	0	0	1.6771378708551483	1.2866087390017433	KBTBD7
regulation of systemic arterial blood pressure (GO:0003073)	1/16	0.4643366359879029	0.7577867122672024	0	0	1.6771378708551483	1.2866087390017433	KLK1
resolution of meiotic recombination intermediates (GO:0000712)	1/16	0.4643366359879029	0.7577867122672024	0	0	1.6771378708551483	1.2866087390017433	TOP2A
Golgi to endosome transport (GO:0006895)	1/16	0.4643366359879029	0.7577867122672024	0	0	1.6771378708551483	1.2866087390017433	SORT1
heme catabolic process (GO:0042167)	1/16	0.4643366359879029	0.7577867122672024	0	0	1.6771378708551483	1.2866087390017433	BLVRB
retrograde axonal transport (GO:0008090)	1/16	0.4643366359879029	0.7577867122672024	0	0	1.6771378708551483	1.2866087390017433	HAP1
killing by host of symbiont cells (GO:0051873)	1/16	0.4643366359879029	0.7577867122672024	0	0	1.6771378708551483	1.2866087390017433	CAMP
membrane repolarization (GO:0086009)	1/16	0.4643366359879029	0.7577867122672024	0	0	1.6771378708551483	1.2866087390017433	KCNH2
transepithelial transport (GO:0070633)	1/16	0.4643366359879029	0.7577867122672024	0	0	1.6771378708551483	1.2866087390017433	CXADR
negative regulation of anoikis (GO:2000811)	1/16	0.4643366359879029	0.7577867122672024	0	0	1.6771378708551483	1.2866087390017433	SRC
negative regulation of cell-substrate junction organization (GO:0150118)	1/16	0.4643366359879029	0.7577867122672024	0	0	1.6771378708551483	1.2866087390017433	SRC
negative regulation of epithelial cell differentiation (GO:0030857)	1/16	0.4643366359879029	0.7577867122672024	0	0	1.6771378708551483	1.2866087390017433	NOTCH4
negative regulation of focal adhesion assembly (GO:0051895)	1/16	0.4643366359879029	0.7577867122672024	0	0	1.6771378708551483	1.2866087390017433	SRC
negative regulation of transcription regulatory region DNA binding (GO:2000678)	1/16	0.4643366359879029	0.7577867122672024	0	0	1.6771378708551483	1.2866087390017433	HEY1
neural tube development (GO:0021915)	1/16	0.4643366359879029	0.7577867122672024	0	0	1.6771378708551483	1.2866087390017433	STIL
neuron projection organization (GO:0106027)	1/16	0.4643366359879029	0.7577867122672024	0	0	1.6771378708551483	1.2866087390017433	PLS1
platelet-derived growth factor receptor signaling pathway (GO:0048008)	1/16	0.4643366359879029	0.7577867122672024	0	0	1.6771378708551483	1.2866087390017433	BCAR1
porphyrin-containing compound catabolic process (GO:0006787)	1/16	0.4643366359879029	0.7577867122672024	0	0	1.6771378708551483	1.2866087390017433	BLVRB
positive regulation of collagen biosynthetic process (GO:0032967)	1/16	0.4643366359879029	0.7577867122672024	0	0	1.6771378708551483	1.2866087390017433	VIM
positive regulation of leukocyte adhesion to vascular endothelial cell (GO:1904996)	1/16	0.4643366359879029	0.7577867122672024	0	0	1.6771378708551483	1.2866087390017433	TNF
positive regulation of myeloid leukocyte cytokine production involved in immune response (GO:0061081)	1/16	0.4643366359879029	0.7577867122672024	0	0	1.6771378708551483	1.2866087390017433	WNT5A
positive regulation of TORC1 signaling (GO:1904263)	1/16	0.4643366359879029	0.7577867122672024	0	0	1.6771378708551483	1.2866087390017433	RRAGD
positive regulation of cell projection organization (GO:0031346)	5/117	0.46519802243357594	0.7577867122672024	0	0	1.123296522556391	0.8596499651719077	FZD1;GRIP1;FES;PTK7;WNT5A
cell-cell junction assembly (GO:0007043)	3/66	0.4652704429165061	0.7577867122672024	0	0	1.1981002374703162	0.9167101561968005	GJC1;CDH24;RHOC
embryonic organ development (GO:0048568)	3/66	0.4652704429165061	0.7577867122672024	0	0	1.1981002374703162	0.9167101561968005	STIL;HEY1;TNF
negative regulation of G2/M transition of mitotic cell cycle (GO:0010972)	3/66	0.4652704429165061	0.7577867122672024	0	0	1.1981002374703162	0.9167101561968005	CHEK1;AURKB;AURKA
heart contraction (GO:0060047)	2/41	0.4685522984732096	0.7609651184743779	0	0	1.290183822293914	0.9780981016287278	KCNH2;SLC8A1
sensory perception of bitter taste (GO:0050913)	2/41	0.4685522984732096	0.7609651184743779	0	0	1.290183822293914	0.9780981016287278	CALHM1;AZGP1
visual system development (GO:0150063)	2/41	0.4685522984732096	0.7609651184743779	0	0	1.290183822293914	0.9780981016287278	MEIS1;CPAMD8
negative regulation of cell-cell adhesion (GO:0022408)	2/41	0.4685522984732096	0.7609651184743779	0	0	1.290183822293914	0.9780981016287278	NOTCH4;RDX
positive regulation of biomineral tissue development (GO:0070169)	2/41	0.4685522984732096	0.7609651184743779	0	0	1.290183822293914	0.9780981016287278	FBXO5;SLC8A1
negative regulation of response to external stimulus (GO:0032102)	5/118	0.4726208186774295	0.7671370836648401	0	0	1.1132976245924546	0.8343741127241624	DUSP3;DHX58;TYRO3;TRIB1;TRIM21
regulation of chemokine production (GO:0032642)	2/42	0.4811720864173897	0.7689115457932199	0	0	1.2578636959370904	0.9201654129367485	WNT5A;TNF
determination of left/right symmetry (GO:0007368)	2/42	0.4811720864173897	0.7689115457932199	0	0	1.2578636959370904	0.9201654129367485	STIL;DNAI1
heterophilic cell-cell adhesion via plasma membrane cell adhesion molecules (GO:0007157)	2/42	0.4811720864173897	0.7689115457932199	0	0	1.2578636959370904	0.9201654129367485	CXADR;NECTIN1
monocyte chemotaxis (GO:0002548)	2/42	0.4811720864173897	0.7689115457932199	0	0	1.2578636959370904	0.9201654129367485	CCL3L1;TNFRSF11A
potassium ion import across plasma membrane (GO:1990573)	2/42	0.4811720864173897	0.7689115457932199	0	0	1.2578636959370904	0.9201654129367485	KCNH2;SLC12A5
neuron projection development (GO:0031175)	7/171	0.4818795066991424	0.7689115457932199	0	0	1.0738866722440312	0.7840029735781897	DOCK10;PAK1;NEDD4;STMN1;DOCK7;MNX1;CDK5R1
positive regulation of I-kappaB kinase/NF-kappaB signaling (GO:0043123)	7/171	0.4818795066991424	0.7689115457932199	0	0	1.0738866722440312	0.7840029735781897	LGALS1;PLEKHG5;S100A4;ECT2;RHOC;TNF;TRIM21
acyl-CoA biosynthetic process (GO:0071616)	1/17	0.4848421205532081	0.7689115457932199	0	0	1.572234947643979	1.1381911361458976	PPT2
pulmonary valve morphogenesis (GO:0003184)	1/17	0.4848421205532081	0.7689115457932199	0	0	1.572234947643979	1.1381911361458976	HEY1
purine ribonucleotide transport (GO:0015868)	1/17	0.4848421205532081	0.7689115457932199	0	0	1.572234947643979	1.1381911361458976	CALHM1
pyrimidine-containing compound catabolic process (GO:0072529)	1/17	0.4848421205532081	0.7689115457932199	0	0	1.572234947643979	1.1381911361458976	UPP1
aorta morphogenesis (GO:0035909)	1/17	0.4848421205532081	0.7689115457932199	0	0	1.572234947643979	1.1381911361458976	HEY1
regulation of Arp2/3 complex-mediated actin nucleation (GO:0034315)	1/17	0.4848421205532081	0.7689115457932199	0	0	1.572234947643979	1.1381911361458976	ABI2
regulation of cardiac muscle contraction by regulation of the release of sequestered calcium ion (GO:0010881)	1/17	0.4848421205532081	0.7689115457932199	0	0	1.572234947643979	1.1381911361458976	SLC8A1
regulation of cell killing (GO:0031341)	1/17	0.4848421205532081	0.7689115457932199	0	0	1.572234947643979	1.1381911361458976	WNT5A
cell surface receptor signaling pathway involved in heart development (GO:0061311)	1/17	0.4848421205532081	0.7689115457932199	0	0	1.572234947643979	1.1381911361458976	HEY1
cellular biogenic amine biosynthetic process (GO:0042401)	1/17	0.4848421205532081	0.7689115457932199	0	0	1.572234947643979	1.1381911361458976	MOXD1
regulation of establishment of endothelial barrier (GO:1903140)	1/17	0.4848421205532081	0.7689115457932199	0	0	1.572234947643979	1.1381911361458976	TNF
regulation of Golgi organization (GO:1903358)	1/17	0.4848421205532081	0.7689115457932199	0	0	1.572234947643979	1.1381911361458976	MAPK3
diol biosynthetic process (GO:0034312)	1/17	0.4848421205532081	0.7689115457932199	0	0	1.572234947643979	1.1381911361458976	SPR
regulation of stem cell proliferation (GO:0072091)	1/17	0.4848421205532081	0.7689115457932199	0	0	1.572234947643979	1.1381911361458976	HMGB2
gliogenesis (GO:0042063)	1/17	0.4848421205532081	0.7689115457932199	0	0	1.572234947643979	1.1381911361458976	NFIB
response to purine-containing compound (GO:0014074)	1/17	0.4848421205532081	0.7689115457932199	0	0	1.572234947643979	1.1381911361458976	P2RX4
membrane depolarization during cardiac muscle cell action potential (GO:0086012)	1/17	0.4848421205532081	0.7689115457932199	0	0	1.572234947643979	1.1381911361458976	SLC8A1
mesenchyme morphogenesis (GO:0072132)	1/17	0.4848421205532081	0.7689115457932199	0	0	1.572234947643979	1.1381911361458976	HEY1
mesonephric tubule development (GO:0072164)	1/17	0.4848421205532081	0.7689115457932199	0	0	1.572234947643979	1.1381911361458976	SIX1
vasculature development (GO:0001944)	1/17	0.4848421205532081	0.7689115457932199	0	0	1.572234947643979	1.1381911361458976	NOTCH4
negative regulation of amyloid-beta formation (GO:1902430)	1/17	0.4848421205532081	0.7689115457932199	0	0	1.572234947643979	1.1381911361458976	HAP1
negative regulation of cytokine production involved in immune response (GO:0002719)	1/17	0.4848421205532081	0.7689115457932199	0	0	1.572234947643979	1.1381911361458976	TNF
negative regulation of fatty acid metabolic process (GO:0045922)	1/17	0.4848421205532081	0.7689115457932199	0	0	1.572234947643979	1.1381911361458976	TRIB3
negative regulation of interleukin-10 production (GO:0032693)	1/17	0.4848421205532081	0.7689115457932199	0	0	1.572234947643979	1.1381911361458976	TNFRSF21
negative regulation of peptidyl-threonine phosphorylation (GO:0010801)	1/17	0.4848421205532081	0.7689115457932199	0	0	1.572234947643979	1.1381911361458976	DDIT4
phosphate ion transport (GO:0006817)	1/17	0.4848421205532081	0.7689115457932199	0	0	1.572234947643979	1.1381911361458976	SLC37A4
positive regulation of collagen metabolic process (GO:0010714)	1/17	0.4848421205532081	0.7689115457932199	0	0	1.572234947643979	1.1381911361458976	VIM
positive regulation of cyclin-dependent protein serine/threonine kinase activity (GO:0045737)	1/17	0.4848421205532081	0.7689115457932199	0	0	1.572234947643979	1.1381911361458976	PSRC1
positive regulation of cytokine production involved in inflammatory response (GO:1900017)	1/17	0.4848421205532081	0.7689115457932199	0	0	1.572234947643979	1.1381911361458976	TNF
positive regulation of positive chemotaxis (GO:0050927)	1/17	0.4848421205532081	0.7689115457932199	0	0	1.572234947643979	1.1381911361458976	PGF
positive regulation of smooth muscle cell migration (GO:0014911)	1/17	0.4848421205532081	0.7689115457932199	0	0	1.572234947643979	1.1381911361458976	DOCK7
positive regulation of stem cell differentiation (GO:2000738)	1/17	0.4848421205532081	0.7689115457932199	0	0	1.572234947643979	1.1381911361458976	LTBP3
positive regulation of stem cell proliferation (GO:2000648)	1/17	0.4848421205532081	0.7689115457932199	0	0	1.572234947643979	1.1381911361458976	LTBP3
protein heterooligomerization (GO:0051291)	1/17	0.4848421205532081	0.7689115457932199	0	0	1.572234947643979	1.1381911361458976	GRIN2B
interferon-gamma-mediated signaling pathway (GO:0060333)	3/68	0.48500574426956944	0.7689115457932199	0	0	1.161114476075106	0.8401761001492658	MT2A;IRF5;TRIM21
regulation of kinase activity (GO:0043549)	4/94	0.48657831683817115	0.7709772776494014	0	0	1.1181194334939408	0.8054456193745269	FGR;CDKN1B;TYRO3;ECT2
regulation of cell-cell adhesion (GO:0022407)	2/43	0.493605448456503	0.7775064536317857	0	0	1.2271201611098679	0.866369864641393	SRC;ADA
glutathione metabolic process (GO:0006749)	2/43	0.493605448456503	0.7775064536317857	0	0	1.2271201611098679	0.866369864641393	GSTM4;CHAC1
male gonad development (GO:0008584)	2/43	0.493605448456503	0.7775064536317857	0	0	1.2271201611098679	0.866369864641393	ING2;WNT5A
negative regulation of type I interferon production (GO:0032480)	2/43	0.493605448456503	0.7775064536317857	0	0	1.2271201611098679	0.866369864641393	DHX58;UBE2L6
positive regulation of leukocyte mediated cytotoxicity (GO:0001912)	2/43	0.493605448456503	0.7775064536317857	0	0	1.2271201611098679	0.866369864641393	AZGP1;CD1C
cellular response to interferon-gamma (GO:0071346)	5/121	0.49468165459751395	0.7775064536317857	0	0	1.0843352994555353	0.763199473790322	MT2A;CCL3L1;WNT5A;IRF5;TRIM21
cell chemotaxis (GO:0060326)	3/69	0.4947413429123502	0.7775064536317857	0	0	1.1434621808637557	0.8046774260977584	PLEKHG5;HMGB2;BCAR1
cellular response to calcium ion (GO:0071277)	3/69	0.4947413429123502	0.7775064536317857	0	0	1.1434621808637557	0.8046774260977584	CPNE7;WNT5A;ECT2
synapse assembly (GO:0007416)	3/69	0.4947413429123502	0.7775064536317857	0	0	1.1434621808637557	0.8046774260977584	FZD1;FZD5;WNT5A
positive regulation of MAP kinase activity (GO:0043406)	3/69	0.4947413429123502	0.7775064536317857	0	0	1.1434621808637557	0.8046774260977584	PAK1;TNFRSF11A;TNF
positive regulation of signal transduction (GO:0009967)	10/252	0.4982779497239701	0.7775064536317857	0	0	1.0395161731705982	0.7241240822794651	ENHO;DEPDC1B;SRC;NOTCH4;ITGAV;HAP1;ERFE;GLI1;LGR6;IL7R
regulation of macromolecule metabolic process (GO:0060255)	8/200	0.4995025292610879	0.7775064536317857	0	0	1.0481616028181417	0.7275736383551266	TCF19;MTMR2;SORT1;CDK2;TRIM21;PRDM10;CRIP1;SLC8A1
cation transport (GO:0006812)	7/174	0.5002168850121476	0.7775064536317857	0	0	1.0544293997756466	0.7304174848578076	CALHM1;SLC25A29;SLC6A9;SCN8A;KCNC4;ANO10;SLC8A1
neuron differentiation (GO:0030182)	7/174	0.5002168850121476	0.7775064536317857	0	0	1.0544293997756466	0.7304174848578076	FZD1;WNT10B;WNT10A;FZD5;WNT5A;DDIT4;CDK5R1
cellular transition metal ion homeostasis (GO:0046916)	4/96	0.5030622961397229	0.7775064536317857	0	0	1.0936982231617438	0.7514158133577908	MT2A;ATP7B;TFR2;ERFE
defense response to Gram-positive bacterium (GO:0050830)	3/70	0.5043842351092244	0.7775064536317857	0	0	1.1263368198378187	0.7708839885141323	FGR;HMGB2;CAMP
regulation of plasma membrane bounded cell projection assembly (GO:0120032)	3/70	0.5043842351092244	0.7775064536317857	0	0	1.1263368198378187	0.7708839885141323	P2RX4;MCIDAS;RDX
kidney development (GO:0001822)	3/70	0.5043842351092244	0.7775064536317857	0	0	1.1263368198378187	0.7708839885141323	CENPF;SIX1;LRP4
adenine nucleotide transport (GO:0051503)	1/18	0.5045636286505575	0.7775064536317857	0	0	1.4796735448105944	1.012187445541663	CALHM1
pulmonary valve development (GO:0003177)	1/18	0.5045636286505575	0.7775064536317857	0	0	1.4796735448105944	1.012187445541663	HEY1
regulation of cartilage development (GO:0061035)	1/18	0.5045636286505575	0.7775064536317857	0	0	1.4796735448105944	1.012187445541663	MBOAT2
regulation of cellular protein catabolic process (GO:1903362)	1/18	0.5045636286505575	0.7775064536317857	0	0	1.4796735448105944	1.012187445541663	RDX
cellular response to dsRNA (GO:0071359)	1/18	0.5045636286505575	0.7775064536317857	0	0	1.4796735448105944	1.012187445541663	CGAS
cellular response to glucocorticoid stimulus (GO:0071385)	1/18	0.5045636286505575	0.7775064536317857	0	0	1.4796735448105944	1.012187445541663	PCK2
regulation of oxidative stress-induced intrinsic apoptotic signaling pathway (GO:1902175)	1/18	0.5045636286505575	0.7775064536317857	0	0	1.4796735448105944	1.012187445541663	HSPB1
regulation of production of miRNAs involved in gene silencing by miRNA (GO:1903798)	1/18	0.5045636286505575	0.7775064536317857	0	0	1.4796735448105944	1.012187445541663	TNF
regulation of protein-containing complex disassembly (GO:0043244)	1/18	0.5045636286505575	0.7775064536317857	0	0	1.4796735448105944	1.012187445541663	TNF
epithelial structure maintenance (GO:0010669)	1/18	0.5045636286505575	0.7775064536317857	0	0	1.4796735448105944	1.012187445541663	CXADR
fluid transport (GO:0042044)	1/18	0.5045636286505575	0.7775064536317857	0	0	1.4796735448105944	1.012187445541663	AQP3
regulation of transforming growth factor beta production (GO:0071634)	1/18	0.5045636286505575	0.7775064536317857	0	0	1.4796735448105944	1.012187445541663	ITGAV
regulation of ventricular cardiac muscle cell membrane repolarization (GO:0060307)	1/18	0.5045636286505575	0.7775064536317857	0	0	1.4796735448105944	1.012187445541663	KCNH2
glycoprotein catabolic process (GO:0006516)	1/18	0.5045636286505575	0.7775064536317857	0	0	1.4796735448105944	1.012187445541663	FBXO6
response to axon injury (GO:0048678)	1/18	0.5045636286505575	0.7775064536317857	0	0	1.4796735448105944	1.012187445541663	P2RX4
interleukin-6-mediated signaling pathway (GO:0070102)	1/18	0.5045636286505575	0.7775064536317857	0	0	1.4796735448105944	1.012187445541663	SRC
intermediate filament organization (GO:0045109)	1/18	0.5045636286505575	0.7775064536317857	0	0	1.4796735448105944	1.012187445541663	VIM
sodium ion import across plasma membrane (GO:0098719)	1/18	0.5045636286505575	0.7775064536317857	0	0	1.4796735448105944	1.012187445541663	SLC8A1
long-chain fatty-acyl-CoA biosynthetic process (GO:0035338)	1/18	0.5045636286505575	0.7775064536317857	0	0	1.4796735448105944	1.012187445541663	ELOVL6
triglyceride biosynthetic process (GO:0019432)	1/18	0.5045636286505575	0.7775064536317857	0	0	1.4796735448105944	1.012187445541663	PCK2
ventricular cardiac muscle cell action potential (GO:0086005)	1/18	0.5045636286505575	0.7775064536317857	0	0	1.4796735448105944	1.012187445541663	KCNH2
water transport (GO:0006833)	1/18	0.5045636286505575	0.7775064536317857	0	0	1.4796735448105944	1.012187445541663	AQP3
negative regulation of biosynthetic process (GO:0009890)	1/18	0.5045636286505575	0.7775064536317857	0	0	1.4796735448105944	1.012187445541663	ASXL3
negative regulation of cation transmembrane transport (GO:1904063)	1/18	0.5045636286505575	0.7775064536317857	0	0	1.4796735448105944	1.012187445541663	KCNH2
negative regulation of leukocyte cell-cell adhesion (GO:1903038)	1/18	0.5045636286505575	0.7775064536317857	0	0	1.4796735448105944	1.012187445541663	DUSP3
negative regulation of lipid catabolic process (GO:0050995)	1/18	0.5045636286505575	0.7775064536317857	0	0	1.4796735448105944	1.012187445541663	TNF
negative regulation of Rho protein signal transduction (GO:0035024)	1/18	0.5045636286505575	0.7775064536317857	0	0	1.4796735448105944	1.012187445541663	STMN1
nitric oxide mediated signal transduction (GO:0007263)	1/18	0.5045636286505575	0.7775064536317857	0	0	1.4796735448105944	1.012187445541663	DDAH2
outer dynein arm assembly (GO:0036158)	1/18	0.5045636286505575	0.7775064536317857	0	0	1.4796735448105944	1.012187445541663	DNAI1
positive regulation of cell adhesion mediated by integrin (GO:0033630)	1/18	0.5045636286505575	0.7775064536317857	0	0	1.4796735448105944	1.012187445541663	RAC3
positive regulation of cell migration involved in sprouting angiogenesis (GO:0090050)	1/18	0.5045636286505575	0.7775064536317857	0	0	1.4796735448105944	1.012187445541663	HDAC9
positive regulation of extracellular matrix organization (GO:1903055)	1/18	0.5045636286505575	0.7775064536317857	0	0	1.4796735448105944	1.012187445541663	MELTF
positive regulation of lymphocyte chemotaxis (GO:0140131)	1/18	0.5045636286505575	0.7775064536317857	0	0	1.4796735448105944	1.012187445541663	WNT5A
cation transmembrane transport (GO:0098655)	2/44	0.5058481700208103	0.7778176282989111	0	0	1.1978406041315608	0.81635078806743	SLC25A29;SLC6A9
intracellular steroid hormone receptor signaling pathway (GO:0030518)	2/44	0.5058481700208103	0.7778176282989111	0	0	1.1978406041315608	0.81635078806743	SRC;NEDD4
regulation of MAP kinase activity (GO:0043405)	4/97	0.5112166685064318	0.7778176282989111	0	0	1.081881508484874	0.7259011316749484	TRIB3;TRIB1;TNF;LIME1
protein tetramerization (GO:0051262)	3/71	0.5139312134370447	0.7778176282989111	0	0	1.10971514590088	0.7386994741677017	CTH;TK1;GRIN2B
gland development (GO:0048732)	3/71	0.5139312134370447	0.7778176282989111	0	0	1.10971514590088	0.7386994741677017	WNT10A;NOTCH4;SIX1
cellular response to organic cyclic compound (GO:0071407)	6/150	0.5141421901409569	0.7778176282989111	0	0	1.0480346947738253	0.6972107581828548	CASP7;P2RX4;RAD51;FES;TNF;TGM2
non-canonical Wnt signaling pathway (GO:0035567)	5/124	0.5163905561419484	0.7778176282989111	0	0	1.0568332596196373	0.6984525494414798	FZD1;VANGL1;FZD5;WNT5A;PRICKLE2
action potential (GO:0001508)	2/45	0.5178966303543324	0.7778176282989111	0	0	1.1699228870127099	0.7697854071928127	KCNH2;SCN8A
regulation of DNA repair (GO:0006282)	2/45	0.5178966303543324	0.7778176282989111	0	0	1.1699228870127099	0.7697854071928127	PCNA;DEK
negative regulation of T cell activation (GO:0050868)	2/45	0.5178966303543324	0.7778176282989111	0	0	1.1699228870127099	0.7697854071928127	DUSP3;TNFRSF21
positive regulation of chemotaxis (GO:0050921)	2/45	0.5178966303543324	0.7778176282989111	0	0	1.1699228870127099	0.7697854071928127	P2RX4;HSPB1
purine ribonucleoside bisphosphate metabolic process (GO:0034035)	1/19	0.5235310959704209	0.7778176282989111	0	0	1.3973967422920301	0.9043376691562744	TPST1
pyroptosis (GO:0070269)	1/19	0.5235310959704209	0.7778176282989111	0	0	1.3973967422920301	0.9043376691562744	NLRC4
atrioventricular valve morphogenesis (GO:0003181)	1/19	0.5235310959704209	0.7778176282989111	0	0	1.3973967422920301	0.9043376691562744	HEY1
regulation of autophagy of mitochondrion (GO:1903146)	1/19	0.5235310959704209	0.7778176282989111	0	0	1.3973967422920301	0.9043376691562744	FZD5
regulation of bicellular tight junction assembly (GO:2000810)	1/19	0.5235310959704209	0.7778176282989111	0	0	1.3973967422920301	0.9043376691562744	TNF
branching involved in ureteric bud morphogenesis (GO:0001658)	1/19	0.5235310959704209	0.7778176282989111	0	0	1.3973967422920301	0.9043376691562744	SIX1
regulation of cell-cell adhesion mediated by cadherin (GO:2000047)	1/19	0.5235310959704209	0.7778176282989111	0	0	1.3973967422920301	0.9043376691562744	NOTCH4
carbohydrate derivative catabolic process (GO:1901136)	1/19	0.5235310959704209	0.7778176282989111	0	0	1.3973967422920301	0.9043376691562744	FBXO6
regulation of collagen biosynthetic process (GO:0032965)	1/19	0.5235310959704209	0.7778176282989111	0	0	1.3973967422920301	0.9043376691562744	VIM
regulation of epithelial cell differentiation (GO:0030856)	1/19	0.5235310959704209	0.7778176282989111	0	0	1.3973967422920301	0.9043376691562744	MAFF
cellular response to copper ion (GO:0071280)	1/19	0.5235310959704209	0.7778176282989111	0	0	1.3973967422920301	0.9043376691562744	MT2A
cellular response to interleukin-7 (GO:0098761)	1/19	0.5235310959704209	0.7778176282989111	0	0	1.3973967422920301	0.9043376691562744	IL7R
regulation of glucose transmembrane transport (GO:0010827)	1/19	0.5235310959704209	0.7778176282989111	0	0	1.3973967422920301	0.9043376691562744	TRIB3
regulation of insulin-like growth factor receptor signaling pathway (GO:0043567)	1/19	0.5235310959704209	0.7778176282989111	0	0	1.3973967422920301	0.9043376691562744	IGFBP6
regulation of mitochondrial membrane permeability (GO:0046902)	1/19	0.5235310959704209	0.7778176282989111	0	0	1.3973967422920301	0.9043376691562744	HEBP2
regulation of mitotic spindle assembly (GO:1901673)	1/19	0.5235310959704209	0.7778176282989111	0	0	1.3973967422920301	0.9043376691562744	PLK1
regulation of neuroinflammatory response (GO:0150077)	1/19	0.5235310959704209	0.7778176282989111	0	0	1.3973967422920301	0.9043376691562744	TNF
DNA double-strand break processing (GO:0000729)	1/19	0.5235310959704209	0.7778176282989111	0	0	1.3973967422920301	0.9043376691562744	BARD1
regulation of oligodendrocyte differentiation (GO:0048713)	1/19	0.5235310959704209	0.7778176282989111	0	0	1.3973967422920301	0.9043376691562744	TNFRSF21
dopamine metabolic process (GO:0042417)	1/19	0.5235310959704209	0.7778176282989111	0	0	1.3973967422920301	0.9043376691562744	MOXD1
endocardial cushion morphogenesis (GO:0003203)	1/19	0.5235310959704209	0.7778176282989111	0	0	1.3973967422920301	0.9043376691562744	HEY1
regulation of RIG-I signaling pathway (GO:0039535)	1/19	0.5235310959704209	0.7778176282989111	0	0	1.3973967422920301	0.9043376691562744	DHX58
establishment of skin barrier (GO:0061436)	1/19	0.5235310959704209	0.7778176282989111	0	0	1.3973967422920301	0.9043376691562744	STMN1
excitatory postsynaptic potential (GO:0060079)	1/19	0.5235310959704209	0.7778176282989111	0	0	1.3973967422920301	0.9043376691562744	GRIN2B
fatty acid transmembrane transport (GO:1902001)	1/19	0.5235310959704209	0.7778176282989111	0	0	1.3973967422920301	0.9043376691562744	CPT1A
regulation of T cell cytokine production (GO:0002724)	1/19	0.5235310959704209	0.7778176282989111	0	0	1.3973967422920301	0.9043376691562744	FZD5
regulation of water loss via skin (GO:0033561)	1/19	0.5235310959704209	0.7778176282989111	0	0	1.3973967422920301	0.9043376691562744	STMN1
response to ATP (GO:0033198)	1/19	0.5235310959704209	0.7778176282989111	0	0	1.3973967422920301	0.9043376691562744	P2RX4
heart trabecula morphogenesis (GO:0061384)	1/19	0.5235310959704209	0.7778176282989111	0	0	1.3973967422920301	0.9043376691562744	HEY1
histone deubiquitination (GO:0016578)	1/19	0.5235310959704209	0.7778176282989111	0	0	1.3973967422920301	0.9043376691562744	USP51
interleukin-7-mediated signaling pathway (GO:0038111)	1/19	0.5235310959704209	0.7778176282989111	0	0	1.3973967422920301	0.9043376691562744	IL7R
sphingosine metabolic process (GO:0006670)	1/19	0.5235310959704209	0.7778176282989111	0	0	1.3973967422920301	0.9043376691562744	PLPP3
long-term memory (GO:0007616)	1/19	0.5235310959704209	0.7778176282989111	0	0	1.3973967422920301	0.9043376691562744	NFATC4
striated muscle cell differentiation (GO:0051146)	1/19	0.5235310959704209	0.7778176282989111	0	0	1.3973967422920301	0.9043376691562744	SORT1
synaptic transmission, cholinergic (GO:0007271)	1/19	0.5235310959704209	0.7778176282989111	0	0	1.3973967422920301	0.9043376691562744	CHRNA5
telomere capping (GO:0016233)	1/19	0.5235310959704209	0.7778176282989111	0	0	1.3973967422920301	0.9043376691562744	DCLRE1A
ureteric bud development (GO:0001657)	1/19	0.5235310959704209	0.7778176282989111	0	0	1.3973967422920301	0.9043376691562744	SIX1
ureteric bud morphogenesis (GO:0060675)	1/19	0.5235310959704209	0.7778176282989111	0	0	1.3973967422920301	0.9043376691562744	SIX1
mitochondrion localization (GO:0051646)	1/19	0.5235310959704209	0.7778176282989111	0	0	1.3973967422920301	0.9043376691562744	HAP1
vesicle transport along actin filament (GO:0030050)	1/19	0.5235310959704209	0.7778176282989111	0	0	1.3973967422920301	0.9043376691562744	MYO15A
myeloid cell activation involved in immune response (GO:0002275)	1/19	0.5235310959704209	0.7778176282989111	0	0	1.3973967422920301	0.9043376691562744	SLAMF1
negative regulation of amyloid precursor protein catabolic process (GO:1902992)	1/19	0.5235310959704209	0.7778176282989111	0	0	1.3973967422920301	0.9043376691562744	HAP1
negative regulation of calcium ion transport (GO:0051926)	1/19	0.5235310959704209	0.7778176282989111	0	0	1.3973967422920301	0.9043376691562744	PACSIN3
negative regulation of nervous system development (GO:0051961)	1/19	0.5235310959704209	0.7778176282989111	0	0	1.3973967422920301	0.9043376691562744	TNF
negative regulation of oxidative stress-induced intrinsic apoptotic signaling pathway (GO:1902176)	1/19	0.5235310959704209	0.7778176282989111	0	0	1.3973967422920301	0.9043376691562744	HSPB1
negative regulation of RNA metabolic process (GO:0051253)	1/19	0.5235310959704209	0.7778176282989111	0	0	1.3973967422920301	0.9043376691562744	TNF
negative regulation of T cell receptor signaling pathway (GO:0050860)	1/19	0.5235310959704209	0.7778176282989111	0	0	1.3973967422920301	0.9043376691562744	DUSP3
nuclear membrane organization (GO:0071763)	1/19	0.5235310959704209	0.7778176282989111	0	0	1.3973967422920301	0.9043376691562744	PLK1
nucleotide-sugar biosynthetic process (GO:0009226)	1/19	0.5235310959704209	0.7778176282989111	0	0	1.3973967422920301	0.9043376691562744	UAP1L1
positive regulation of actin cytoskeleton reorganization (GO:2000251)	1/19	0.5235310959704209	0.7778176282989111	0	0	1.3973967422920301	0.9043376691562744	FES
positive regulation of cellular protein catabolic process (GO:1903364)	1/19	0.5235310959704209	0.7778176282989111	0	0	1.3973967422920301	0.9043376691562744	RDX
positive regulation of establishment of protein localization (GO:1904951)	1/19	0.5235310959704209	0.7778176282989111	0	0	1.3973967422920301	0.9043376691562744	TNF
positive regulation of focal adhesion assembly (GO:0051894)	1/19	0.5235310959704209	0.7778176282989111	0	0	1.3973967422920301	0.9043376691562744	S100A10
positive regulation of G protein-coupled receptor signaling pathway (GO:0045745)	1/19	0.5235310959704209	0.7778176282989111	0	0	1.3973967422920301	0.9043376691562744	ACP3
positive regulation of leukocyte activation (GO:0002696)	1/19	0.5235310959704209	0.7778176282989111	0	0	1.3973967422920301	0.9043376691562744	WNT5A
positive regulation of mitochondrial fission (GO:0090141)	1/19	0.5235310959704209	0.7778176282989111	0	0	1.3973967422920301	0.9043376691562744	AURKA
positive regulation of oxidoreductase activity (GO:0051353)	1/19	0.5235310959704209	0.7778176282989111	0	0	1.3973967422920301	0.9043376691562744	TNF
postsynaptic membrane organization (GO:0001941)	1/19	0.5235310959704209	0.7778176282989111	0	0	1.3973967422920301	0.9043376691562744	LRP4
proteasomal protein catabolic process (GO:0010498)	8/205	0.5276039157867549	0.7834616818017234	0	0	1.0212902922972729	0.6530226500771444	SPSB1;HACE1;TRIM2;NEDD4;KIF14;AGAP3;SKP2;KBTBD7
alpha-amino acid metabolic process (GO:1901605)	2/46	0.5297477637260393	0.7854217751459162	0	0	1.1432741570356248	0.7263841554312993	CBS;DDAH2
regulation of fibroblast proliferation (GO:0048145)	2/46	0.5297477637260393	0.7854217751459162	0	0	1.1432741570356248	0.7263841554312993	CDKN1A;WNT5A
posttranscriptional regulation of gene expression (GO:0010608)	2/46	0.5297477637260393	0.7854217751459162	0	0	1.1432741570356248	0.7263841554312993	PARP9;ZNF385A
regulation of Rho protein signal transduction (GO:0035023)	3/73	0.5327257352551599	0.7868164578253612	0	0	1.077896512935883	0.6788037717340676	GPR174;P2RY10;STMN1
positive regulation of JNK cascade (GO:0046330)	3/73	0.5327257352551599	0.7868164578253612	0	0	1.077896512935883	0.6788037717340676	TRAF1;ANKRD6;SLAMF1
dephosphorylation (GO:0016311)	6/153	0.5335649157899643	0.7868164578253612	0	0	1.0264849022612998	0.6448116777650174	MTMR2;DUSP3;PTPN6;ACP3;PLPP3;CTTNBP2NL
positive regulation of Wnt signaling pathway (GO:0030177)	6/153	0.5335649157899643	0.7868164578253612	0	0	1.0264849022612998	0.6448116777650174	DEPDC1B;ADGRA2;PTK7;PRDM15;PLEKHA4;LGR6
regulation of cellular metabolic process (GO:0031323)	2/47	0.5413990220340613	0.7868164578253612	0	0	1.1178098150575215	0.6858866584972916	BTN2A2;FOXM1
epidermal growth factor receptor signaling pathway (GO:0007173)	2/47	0.5413990220340613	0.7868164578253612	0	0	1.1178098150575215	0.6858866584972916	SRC;BCAR1
glycosphingolipid metabolic process (GO:0006687)	2/47	0.5413990220340613	0.7868164578253612	0	0	1.1178098150575215	0.6858866584972916	GALC;HEXB
positive regulation of cell-cell adhesion (GO:0022409)	2/47	0.5413990220340613	0.7868164578253612	0	0	1.1178098150575215	0.6858866584972916	PLPP3;TNF
protein targeting to lysosome (GO:0006622)	1/20	0.541773316441419	0.7868164578253612	0	0	1.3237806558280518	0.8113552251867103	NEDD4
purine ribonucleoside monophosphate metabolic process (GO:0009167)	1/20	0.541773316441419	0.7868164578253612	0	0	1.3237806558280518	0.8113552251867103	ADSS1
calcium-independent cell-cell adhesion via plasma membrane cell-adhesion molecules (GO:0016338)	1/20	0.541773316441419	0.7868164578253612	0	0	1.3237806558280518	0.8113552251867103	CLDN23
cardiac epithelial to mesenchymal transition (GO:0060317)	1/20	0.541773316441419	0.7868164578253612	0	0	1.3237806558280518	0.8113552251867103	HEY1
cardiac ventricle development (GO:0003231)	1/20	0.541773316441419	0.7868164578253612	0	0	1.3237806558280518	0.8113552251867103	HEY1
cellular modified amino acid biosynthetic process (GO:0042398)	1/20	0.541773316441419	0.7868164578253612	0	0	1.3237806558280518	0.8113552251867103	CHAC1
cellular monovalent inorganic cation homeostasis (GO:0030004)	1/20	0.541773316441419	0.7868164578253612	0	0	1.3237806558280518	0.8113552251867103	SLC8A1
cellular response to nitrogen compound (GO:1901699)	1/20	0.541773316441419	0.7868164578253612	0	0	1.3237806558280518	0.8113552251867103	ATP2B4
regulation of hippo signaling (GO:0035330)	1/20	0.541773316441419	0.7868164578253612	0	0	1.3237806558280518	0.8113552251867103	WWC1
cortical actin cytoskeleton organization (GO:0030866)	1/20	0.541773316441419	0.7868164578253612	0	0	1.3237806558280518	0.8113552251867103	TNF
endoplasmic reticulum calcium ion homeostasis (GO:0032469)	1/20	0.541773316441419	0.7868164578253612	0	0	1.3237806558280518	0.8113552251867103	TGM2
folic acid-containing compound metabolic process (GO:0006760)	1/20	0.541773316441419	0.7868164578253612	0	0	1.3237806558280518	0.8113552251867103	GGH
ganglioside metabolic process (GO:0001573)	1/20	0.541773316441419	0.7868164578253612	0	0	1.3237806558280518	0.8113552251867103	HEXB
inositol phosphate-mediated signaling (GO:0048016)	1/20	0.541773316441419	0.7868164578253612	0	0	1.3237806558280518	0.8113552251867103	NFATC4
skeletal muscle contraction (GO:0003009)	1/20	0.541773316441419	0.7868164578253612	0	0	1.3237806558280518	0.8113552251867103	JSRP1
lipopolysaccharide-mediated signaling pathway (GO:0031663)	1/20	0.541773316441419	0.7868164578253612	0	0	1.3237806558280518	0.8113552251867103	TNF
maintenance of protein location in nucleus (GO:0051457)	1/20	0.541773316441419	0.7868164578253612	0	0	1.3237806558280518	0.8113552251867103	BARD1
mesoderm development (GO:0007498)	1/20	0.541773316441419	0.7868164578253612	0	0	1.3237806558280518	0.8113552251867103	HES7
mesoderm formation (GO:0001707)	1/20	0.541773316441419	0.7868164578253612	0	0	1.3237806558280518	0.8113552251867103	ITGB4
microtubule nucleation (GO:0007020)	1/20	0.541773316441419	0.7868164578253612	0	0	1.3237806558280518	0.8113552251867103	TPX2
modulation by symbiont of entry into host (GO:0052372)	1/20	0.541773316441419	0.7868164578253612	0	0	1.3237806558280518	0.8113552251867103	TRIM21
natural killer cell mediated immunity (GO:0002228)	1/20	0.541773316441419	0.7868164578253612	0	0	1.3237806558280518	0.8113552251867103	ULBP1
negative regulation of axon extension involved in axon guidance (GO:0048843)	1/20	0.541773316441419	0.7868164578253612	0	0	1.3237806558280518	0.8113552251867103	SEMA6B
negative regulation of dephosphorylation (GO:0035305)	1/20	0.541773316441419	0.7868164578253612	0	0	1.3237806558280518	0.8113552251867103	PPP1R26
neuromuscular synaptic transmission (GO:0007274)	1/20	0.541773316441419	0.7868164578253612	0	0	1.3237806558280518	0.8113552251867103	RIMBP3C
organic cation transport (GO:0015695)	1/20	0.541773316441419	0.7868164578253612	0	0	1.3237806558280518	0.8113552251867103	SLC25A29
positive regulation of hormone secretion (GO:0046887)	1/20	0.541773316441419	0.7868164578253612	0	0	1.3237806558280518	0.8113552251867103	TFR2
positive regulation of interferon-alpha production (GO:0032727)	1/20	0.541773316441419	0.7868164578253612	0	0	1.3237806558280518	0.8113552251867103	IRF5
positive regulation of nitrogen compound metabolic process (GO:0051173)	1/20	0.541773316441419	0.7868164578253612	0	0	1.3237806558280518	0.8113552251867103	TNF
positive regulation of peptidyl-lysine acetylation (GO:2000758)	1/20	0.541773316441419	0.7868164578253612	0	0	1.3237806558280518	0.8113552251867103	MAPK3
regulation of cytokine-mediated signaling pathway (GO:0001959)	3/74	0.5419679796908957	0.7868164578253612	0	0	1.06265942109349	0.650930282811987	PTPN6;TRAF1;TNF
cellular response to amino acid starvation (GO:0034198)	3/74	0.5419679796908957	0.7868164578253612	0	0	1.06265942109349	0.650930282811987	CDKN1A;RRAGD;MAPK3
sphingolipid biosynthetic process (GO:0030148)	3/74	0.5419679796908957	0.7868164578253612	0	0	1.06265942109349	0.650930282811987	ELOVL6;PLPP3;TLCD3B
positive regulation of protein localization to membrane (GO:1905477)	4/101	0.5431981352559481	0.7882022662770225	0	0	1.0370510857932456	0.6328927143444718	ATP2B4;TNF;SPTBN1;PLS1
nervous system development (GO:0007399)	17/447	0.5448700288655506	0.7902273238110926	0	0	0.99392177589852	0.6035172456543347	SEMA6B;STIL;FZD5;NAB2;GLIS2;ADGRA2;NINJ2;B3GNT5;SCN8A;DPF1;PRX;NEURL1;TYRO3;HAP1;CHAC1;ECT2;MNX1
regulation of proteasomal ubiquitin-dependent protein catabolic process (GO:0032434)	4/102	0.5510244904783804	0.7934769046335054	0	0	1.026415296736303	0.6117189069959437	RNF144A;PLK1;TRIB3;TRIB1
positive regulation of cellular protein metabolic process (GO:0032270)	4/102	0.5510244904783804	0.7934769046335054	0	0	1.026415296736303	0.6117189069959437	UHRF1;PLK1;RDX;VIM
response to amino acid starvation (GO:1990928)	3/75	0.5511036980460405	0.7934769046335054	0	0	1.0478455818022747	0.6243402302831229	CDKN1A;RRAGD;MAPK3
purine ribonucleotide biosynthetic process (GO:0009152)	2/48	0.5528483400673442	0.7934769046335054	0	0	1.093452618382814	0.6480582740426823	NPPC;ADSS1
regulation of interleukin-2 production (GO:0032663)	2/48	0.5528483400673442	0.7934769046335054	0	0	1.093452618382814	0.6480582740426823	HOMER3;SPTBN1
Golgi to plasma membrane transport (GO:0006893)	2/48	0.5528483400673442	0.7934769046335054	0	0	1.093452618382814	0.6480582740426823	RAB26;SPTBN1
myelination (GO:0042552)	2/48	0.5528483400673442	0.7934769046335054	0	0	1.093452618382814	0.6480582740426823	SCN8A;TNFRSF21
phosphatidic acid biosynthetic process (GO:0006654)	2/48	0.5528483400673442	0.7934769046335054	0	0	1.093452618382814	0.6480582740426823	ABHD4;DGKH
regulation of response to external stimulus (GO:0032101)	5/130	0.5585671006646762	0.7934769046335054	0	0	1.0057894736842106	0.5857521999723156	FGR;P2RX4;ADGRA2;DHX58;WNT5A
positive regulation of canonical Wnt signaling pathway (GO:0090263)	5/130	0.5585671006646762	0.7934769046335054	0	0	1.0057894736842106	0.5857521999723156	ADGRA2;PTK7;PRDM15;PLEKHA4;LGR6
actin filament-based transport (GO:0099515)	1/21	0.5593179859234779	0.7934769046335054	0	0	1.2575261780104712	0.730669388486153	MYO15A
purinergic nucleotide receptor signaling pathway (GO:0035590)	1/21	0.5593179859234779	0.7934769046335054	0	0	1.2575261780104712	0.730669388486153	P2RX4
androgen metabolic process (GO:0008209)	1/21	0.5593179859234779	0.7934769046335054	0	0	1.2575261780104712	0.730669388486153	HSD17B6
anterior/posterior axis specification (GO:0009948)	1/21	0.5593179859234779	0.7934769046335054	0	0	1.2575261780104712	0.730669388486153	FZD5
regulation of anoikis (GO:2000209)	1/21	0.5593179859234779	0.7934769046335054	0	0	1.2575261780104712	0.730669388486153	SRC
regulation of cardiac muscle contraction by calcium ion signaling (GO:0010882)	1/21	0.5593179859234779	0.7934769046335054	0	0	1.2575261780104712	0.730669388486153	SLC8A1
regulation of cell-substrate junction assembly (GO:0090109)	1/21	0.5593179859234779	0.7934769046335054	0	0	1.2575261780104712	0.730669388486153	DUSP3
cellular response to inorganic substance (GO:0071241)	1/21	0.5593179859234779	0.7934769046335054	0	0	1.2575261780104712	0.730669388486153	CDK2
cellular response to steroid hormone stimulus (GO:0071383)	1/21	0.5593179859234779	0.7934769046335054	0	0	1.2575261780104712	0.730669388486153	SRC
regulation of lipid catabolic process (GO:0050994)	1/21	0.5593179859234779	0.7934769046335054	0	0	1.2575261780104712	0.730669388486153	TNF
regulation of lipopolysaccharide-mediated signaling pathway (GO:0031664)	1/21	0.5593179859234779	0.7934769046335054	0	0	1.2575261780104712	0.730669388486153	TRIB1
cyclic purine nucleotide metabolic process (GO:0052652)	1/21	0.5593179859234779	0.7934769046335054	0	0	1.2575261780104712	0.730669388486153	NPPC
endocardial cushion development (GO:0003197)	1/21	0.5593179859234779	0.7934769046335054	0	0	1.2575261780104712	0.730669388486153	HEY1
focal adhesion assembly (GO:0048041)	1/21	0.5593179859234779	0.7934769046335054	0	0	1.2575261780104712	0.730669388486153	SRC
regulation of transcription by RNA polymerase III (GO:0006359)	1/21	0.5593179859234779	0.7934769046335054	0	0	1.2575261780104712	0.730669388486153	NAB2
response to progesterone (GO:0032570)	1/21	0.5593179859234779	0.7934769046335054	0	0	1.2575261780104712	0.730669388486153	SRC
innate immune response in mucosa (GO:0002227)	1/21	0.5593179859234779	0.7934769046335054	0	0	1.2575261780104712	0.730669388486153	CAMP
[truncated: 861 more rows]
