# Supplementary material for: Evaluation of the Synergistic Potential of Simultaneous Pan- or Isoform-Specific BET and SYK Inhibition in B-Cell Lymphoma: An In Vitro Approach
Source: Cancers (Basel). 2022 Sep 27;14(19):4691. doi: 10.3390/cancers14194691 (PMC9564024; doi:10.3390/cancers14194691)
Supplement: Supplementary file 1 [file cancers-14-04691-s001.zip › cancers-1798753-supplementary/supplementary material/Supplementary tables/Raw data/Enrichr/EntoAZDEntoOverexpressed.txt]

Term	Overlap	P-value	Adjusted P-value	Old P-value	Old Adjusted P-value	Odds Ratio	Combined Score	Genes
drug catabolic process (GO:0042737)	2/23	0.009988827322288837	0.3961711440530031	0	0	14.53992673992674	66.97509120247045	CYP2A7;CYP3A5
protein tetramerization (GO:0051262)	3/71	0.011587616842017099	0.3961711440530031	0	0	6.771545827633379	30.186320670592718	ALDH1A3;KCNC3;TRPV1
retinoic acid metabolic process (GO:0042573)	2/26	0.01266727046774702	0.3961711440530031	0	0	12.72051282051282	55.5725335561193	ALDH1A3;CYP3A5
regulation of muscle contraction (GO:0006937)	2/28	0.014607194669026973	0.3961711440530031	0	0	11.740828402366864	49.619571378897184	CNN1;TNNT3
negative regulation of signal transduction (GO:0009968)	5/267	0.03219918158678754	0.3961711440530031	0	0	2.9461441365630825	10.122403987259977	ACVR1;NXN;KCTD21;DACT3;PLIN5
alkaloid metabolic process (GO:0009820)	1/5	0.03257028617210754	0.3961711440530031	0	0	37.908396946564885	129.81180382529053	CYP3A5
regulation of synaptic vesicle priming (GO:0010807)	1/5	0.03257028617210754	0.3961711440530031	0	0	37.908396946564885	129.81180382529053	STX1B
glucuronate catabolic process (GO:0006064)	1/5	0.03257028617210754	0.3961711440530031	0	0	37.908396946564885	129.81180382529053	DCXR
glucuronate catabolic process to xylulose 5-phosphate (GO:0019640)	1/5	0.03257028617210754	0.3961711440530031	0	0	37.908396946564885	129.81180382529053	DCXR
positive regulation of epithelial to mesenchymal transition involved in endocardial cushion formation (GO:1905007)	1/5	0.03257028617210754	0.3961711440530031	0	0	37.908396946564885	129.81180382529053	ACVR1
BMP signaling pathway involved in heart development (GO:0061312)	1/5	0.03257028617210754	0.3961711440530031	0	0	37.908396946564885	129.81180382529053	ACVR1
heparin metabolic process (GO:0030202)	1/5	0.03257028617210754	0.3961711440530031	0	0	37.908396946564885	129.81180382529053	IDUA
cardiac cell fate commitment (GO:0060911)	1/5	0.03257028617210754	0.3961711440530031	0	0	37.908396946564885	129.81180382529053	ACVR1
negative regulation of pinocytosis (GO:0048550)	1/5	0.03257028617210754	0.3961711440530031	0	0	37.908396946564885	129.81180382529053	STX1B
positive regulation of neurotransmitter transport (GO:0051590)	1/5	0.03257028617210754	0.3961711440530031	0	0	37.908396946564885	129.81180382529053	STX1B
postsynaptic endocytosis (GO:0140239)	1/5	0.03257028617210754	0.3961711440530031	0	0	37.908396946564885	129.81180382529053	DNM3
postsynaptic neurotransmitter receptor internalization (GO:0098884)	1/5	0.03257028617210754	0.3961711440530031	0	0	37.908396946564885	129.81180382529053	DNM3
xylulose 5-phosphate biosynthetic process (GO:1901159)	1/5	0.03257028617210754	0.3961711440530031	0	0	37.908396946564885	129.81180382529053	DCXR
embryonic organ morphogenesis (GO:0048562)	2/44	0.03414369884464314	0.3961711440530031	0	0	7.262271062271062	24.52597642642454	ACVR1;ALDH1A3
3'-phosphoadenosine 5'-phosphosulfate biosynthetic process (GO:0050428)	1/6	0.03895690005170886	0.3961711440530031	0	0	30.325190839694656	98.41432275250426	SLC26A1
purine ribonucleoside bisphosphate biosynthetic process (GO:0034036)	1/6	0.03895690005170886	0.3961711440530031	0	0	30.325190839694656	98.41432275250426	SLC26A1
positive regulation of neurotransmitter secretion (GO:0001956)	1/6	0.03895690005170886	0.3961711440530031	0	0	30.325190839694656	98.41432275250426	STX1B
negative regulation of triglyceride metabolic process (GO:0090209)	1/6	0.03895690005170886	0.3961711440530031	0	0	30.325190839694656	98.41432275250426	PLIN5
coumarin metabolic process (GO:0009804)	1/6	0.03895690005170886	0.3961711440530031	0	0	30.325190839694656	98.41432275250426	CYP2A7
presynaptic active zone organization (GO:1990709)	1/6	0.03895690005170886	0.3961711440530031	0	0	30.325190839694656	98.41432275250426	BSN
molybdopterin cofactor biosynthetic process (GO:0032324)	1/6	0.03895690005170886	0.3961711440530031	0	0	30.325190839694656	98.41432275250426	MOCOS
embryonic camera-type eye development (GO:0031076)	1/6	0.03895690005170886	0.3961711440530031	0	0	30.325190839694656	98.41432275250426	ALDH1A3
regulation of protein depolymerization (GO:1901879)	1/6	0.03895690005170886	0.3961711440530031	0	0	30.325190839694656	98.41432275250426	MAP1A
positive regulation of cardiac epithelial to mesenchymal transition (GO:0062043)	1/7	0.0453016709363037	0.3961711440530031	0	0	25.26972010178117	78.19490897634304	ACVR1
ammonium transport (GO:0015696)	1/7	0.0453016709363037	0.3961711440530031	0	0	25.26972010178117	78.19490897634304	RHCE
response to alkaloid (GO:0043279)	1/7	0.0453016709363037	0.3961711440530031	0	0	25.26972010178117	78.19490897634304	TRPV1
cellular nitrogen compound catabolic process (GO:0044270)	1/7	0.0453016709363037	0.3961711440530031	0	0	25.26972010178117	78.19490897634304	CYP3A5
lipid hydroxylation (GO:0002933)	1/7	0.0453016709363037	0.3961711440530031	0	0	25.26972010178117	78.19490897634304	CYP3A5
synaptic vesicle budding from presynaptic endocytic zone membrane (GO:0016185)	1/7	0.0453016709363037	0.3961711440530031	0	0	25.26972010178117	78.19490897634304	DNM3
synaptic vesicle docking (GO:0016081)	1/7	0.0453016709363037	0.3961711440530031	0	0	25.26972010178117	78.19490897634304	STX1B
detection of stimulus involved in sensory perception of pain (GO:0062149)	1/7	0.0453016709363037	0.3961711440530031	0	0	25.26972010178117	78.19490897634304	MMP24
pentose metabolic process (GO:0019321)	1/7	0.0453016709363037	0.3961711440530031	0	0	25.26972010178117	78.19490897634304	DCXR
mitral valve development (GO:0003174)	1/7	0.0453016709363037	0.3961711440530031	0	0	25.26972010178117	78.19490897634304	ACVR1
protein homotetramerization (GO:0051289)	2/52	0.04626266971635158	0.3961711440530031	0	0	6.097846153846154	18.74124179396649	ALDH1A3;TRPV1
heart morphogenesis (GO:0003007)	2/53	0.047873962180196836	0.3961711440530031	0	0	5.977978883861237	18.16817484345935	ACVR1;EPHB4
protein localization to presynapse (GO:1905383)	1/8	0.05160487048846722	0.3961711440530031	0	0	21.65866957470011	64.1993119748582	MAP1A
ammonium transmembrane transport (GO:0072488)	1/8	0.05160487048846722	0.3961711440530031	0	0	21.65866957470011	64.1993119748582	RHCE
anterograde axonal protein transport (GO:0099641)	1/8	0.05160487048846722	0.3961711440530031	0	0	21.65866957470011	64.1993119748582	MAP1A
negative regulation of fatty acid oxidation (GO:0046322)	1/8	0.05160487048846722	0.3961711440530031	0	0	21.65866957470011	64.1993119748582	PLIN5
axo-dendritic protein transport (GO:0099640)	1/8	0.05160487048846722	0.3961711440530031	0	0	21.65866957470011	64.1993119748582	MAP1A
cell-cell adhesion mediated by cadherin (GO:0044331)	1/8	0.05160487048846722	0.3961711440530031	0	0	21.65866957470011	64.1993119748582	MMP24
regulation of epithelial to mesenchymal transition involved in endocardial cushion formation (GO:1905005)	1/8	0.05160487048846722	0.3961711440530031	0	0	21.65866957470011	64.1993119748582	ACVR1
synaptic vesicle budding (GO:0070142)	1/8	0.05160487048846722	0.3961711440530031	0	0	21.65866957470011	64.1993119748582	DNM3
dynamin family protein polymerization involved in membrane fission (GO:0003373)	1/8	0.05160487048846722	0.3961711440530031	0	0	21.65866957470011	64.1993119748582	DNM3
dynamin family protein polymerization involved in mitochondrial fission (GO:0003374)	1/8	0.05160487048846722	0.3961711440530031	0	0	21.65866957470011	64.1993119748582	DNM3
glycosaminoglycan catabolic process (GO:0006027)	2/56	0.05282820946774916	0.3961711440530031	0	0	5.645014245014245	16.600349618713583	CEMIP2;IDUA
regulation of reactive oxygen species metabolic process (GO:2000377)	2/57	0.05451864880057717	0.3961711440530031	0	0	5.542097902097902	16.12314024924336	DCXR;PLIN5
associative learning (GO:0008306)	1/9	0.057866768719600295	0.3961711440530031	0	0	18.950381679389313	54.00123507299854	MAP1A
positive regulation of fatty acid beta-oxidation (GO:0032000)	1/9	0.057866768719600295	0.3961711440530031	0	0	18.950381679389313	54.00123507299854	PLIN5
negative regulation of lipase activity (GO:0060192)	1/9	0.057866768719600295	0.3961711440530031	0	0	18.950381679389313	54.00123507299854	PLIN5
neurotransmitter receptor transport to postsynaptic membrane (GO:0098969)	1/9	0.057866768719600295	0.3961711440530031	0	0	18.950381679389313	54.00123507299854	STX1B
positive regulation of sequestering of triglyceride (GO:0010890)	1/9	0.057866768719600295	0.3961711440530031	0	0	18.950381679389313	54.00123507299854	PLIN5
ornithine metabolic process (GO:0006591)	1/9	0.057866768719600295	0.3961711440530031	0	0	18.950381679389313	54.00123507299854	AZIN2
mitral valve morphogenesis (GO:0003183)	1/9	0.057866768719600295	0.3961711440530031	0	0	18.950381679389313	54.00123507299854	ACVR1
regulation of peroxisome proliferator activated receptor signaling pathway (GO:0035358)	1/9	0.057866768719600295	0.3961711440530031	0	0	18.950381679389313	54.00123507299854	PLIN5
muscle cell fate commitment (GO:0042693)	1/9	0.057866768719600295	0.3961711440530031	0	0	18.950381679389313	54.00123507299854	ACVR1
positive regulation of lipase activity (GO:0060193)	1/10	0.06408763400637407	0.3961711440530031	0	0	16.843935538592028	46.27877775631816	PLIN5
negative regulation of protein autophosphorylation (GO:0031953)	1/10	0.06408763400637407	0.3961711440530031	0	0	16.843935538592028	46.27877775631816	MVP
cellular response to acidic pH (GO:0071468)	1/10	0.06408763400637407	0.3961711440530031	0	0	16.843935538592028	46.27877775631816	TRPV1
neuron projection maintenance (GO:1990535)	1/10	0.06408763400637407	0.3961711440530031	0	0	16.843935538592028	46.27877775631816	MAP1A
myeloid dendritic cell differentiation (GO:0043011)	1/10	0.06408763400637407	0.3961711440530031	0	0	16.843935538592028	46.27877775631816	DHRS2
monocarboxylic acid metabolic process (GO:0032787)	3/143	0.06899207612357244	0.3961711440530031	0	0	3.2770764119601328	8.762127689499383	ALDH1A3;ACSBG2;CYP3A5
atrial septum morphogenesis (GO:0060413)	1/11	0.07026773302402173	0.3961711440530031	0	0	15.158778625954199	40.253266151913586	ACVR1
positive regulation of lipid localization (GO:1905954)	1/11	0.07026773302402173	0.3961711440530031	0	0	15.158778625954199	40.253266151913586	PLIN5
positive regulation of triglyceride biosynthetic process (GO:0010867)	1/11	0.07026773302402173	0.3961711440530031	0	0	15.158778625954199	40.253266151913586	PLIN5
detection of light stimulus involved in sensory perception (GO:0050962)	1/11	0.07026773302402173	0.3961711440530031	0	0	15.158778625954199	40.253266151913586	REEP6
detection of light stimulus involved in visual perception (GO:0050908)	1/11	0.07026773302402173	0.3961711440530031	0	0	15.158778625954199	40.253266151913586	REEP6
embryonic eye morphogenesis (GO:0048048)	1/11	0.07026773302402173	0.3961711440530031	0	0	15.158778625954199	40.253266151913586	ALDH1A3
negative regulation of activin receptor signaling pathway (GO:0032926)	1/11	0.07026773302402173	0.3961711440530031	0	0	15.158778625954199	40.253266151913586	ACVR1
ERBB signaling pathway (GO:0038127)	2/66	0.07054860103457193	0.3961711440530031	0	0	4.760576923076923	12.622448012888624	GAREM1;MVP
extracellular matrix disassembly (GO:0022617)	2/66	0.07054860103457193	0.3961711440530031	0	0	4.760576923076923	12.622448012888624	SCUBE3;TLL2
cellular component disassembly (GO:0022411)	2/66	0.07054860103457193	0.3961711440530031	0	0	4.760576923076923	12.622448012888624	SCUBE3;TLL2
protein localization to synapse (GO:0035418)	1/12	0.07640733078430288	0.3961711440530031	0	0	13.78001387925052	35.437739719643616	BSN
regulation of triglyceride catabolic process (GO:0010896)	1/12	0.07640733078430288	0.3961711440530031	0	0	13.78001387925052	35.437739719643616	PLIN5
positive regulation of fatty acid oxidation (GO:0046321)	1/12	0.07640733078430288	0.3961711440530031	0	0	13.78001387925052	35.437739719643616	PLIN5
synaptic vesicle fusion to presynaptic active zone membrane (GO:0031629)	1/12	0.07640733078430288	0.3961711440530031	0	0	13.78001387925052	35.437739719643616	STX1B
mitotic nuclear membrane disassembly (GO:0007077)	1/12	0.07640733078430288	0.3961711440530031	0	0	13.78001387925052	35.437739719643616	LPIN1
positive regulation of protein localization to cell surface (GO:2000010)	1/13	0.08250669059562457	0.3961711440530031	0	0	12.631043256997456	31.512885297547427	MAP1A
chondroitin sulfate catabolic process (GO:0030207)	1/13	0.08250669059562457	0.3961711440530031	0	0	12.631043256997456	31.512885297547427	IDUA
dermatan sulfate metabolic process (GO:0030205)	1/13	0.08250669059562457	0.3961711440530031	0	0	12.631043256997456	31.512885297547427	IDUA
pathway-restricted SMAD protein phosphorylation (GO:0060389)	1/13	0.08250669059562457	0.3961711440530031	0	0	12.631043256997456	31.512885297547427	ACVR1
organonitrogen compound biosynthetic process (GO:1901566)	3/158	0.08699750593084721	0.3961711440530031	0	0	2.957689422355589	7.222310307772931	MOCOS;LPIN1;RHCE
atrioventricular valve development (GO:0003171)	1/14	0.0885660740976256	0.3961711440530031	0	0	11.658837345860247	28.261096407773028	ACVR1
calcium ion import across plasma membrane (GO:0098703)	1/14	0.0885660740976256	0.3961711440530031	0	0	11.658837345860247	28.261096407773028	TRPV1
retinal metabolic process (GO:0042574)	1/14	0.0885660740976256	0.3961711440530031	0	0	11.658837345860247	28.261096407773028	ALDH1A3
regulation of fatty acid beta-oxidation (GO:0031998)	1/14	0.0885660740976256	0.3961711440530031	0	0	11.658837345860247	28.261096407773028	PLIN5
sulfate transport (GO:0008272)	1/14	0.0885660740976256	0.3961711440530031	0	0	11.658837345860247	28.261096407773028	SLC26A1
regulation of lipase activity (GO:0060191)	1/14	0.0885660740976256	0.3961711440530031	0	0	11.658837345860247	28.261096407773028	PLIN5
nuclear membrane disassembly (GO:0051081)	1/14	0.0885660740976256	0.3961711440530031	0	0	11.658837345860247	28.261096407773028	LPIN1
positive regulation of transmembrane transport (GO:0034764)	1/14	0.0885660740976256	0.3961711440530031	0	0	11.658837345860247	28.261096407773028	AZIN2
myeloid dendritic cell activation (GO:0001773)	1/14	0.0885660740976256	0.3961711440530031	0	0	11.658837345860247	28.261096407773028	DHRS2
regulation of sequestering of triglyceride (GO:0010889)	1/15	0.09458574124969123	0.3961711440530031	0	0	10.825517993456925	25.52926201398732	PLIN5
aflatoxin metabolic process (GO:0046222)	1/15	0.09458574124969123	0.3961711440530031	0	0	10.825517993456925	25.52926201398732	CYP3A5
regulation of triglyceride biosynthetic process (GO:0010866)	1/15	0.09458574124969123	0.3961711440530031	0	0	10.825517993456925	25.52926201398732	PLIN5
glucan catabolic process (GO:0009251)	1/15	0.09458574124969123	0.3961711440530031	0	0	10.825517993456925	25.52926201398732	PYGB
glycogen catabolic process (GO:0005980)	1/15	0.09458574124969123	0.3961711440530031	0	0	10.825517993456925	25.52926201398732	PYGB
response to acidic pH (GO:0010447)	1/15	0.09458574124969123	0.3961711440530031	0	0	10.825517993456925	25.52926201398732	TRPV1
calcium ion import into cytosol (GO:1902656)	1/15	0.09458574124969123	0.3961711440530031	0	0	10.825517993456925	25.52926201398732	TRPV1
heterocycle biosynthetic process (GO:0018130)	1/15	0.09458574124969123	0.3961711440530031	0	0	10.825517993456925	25.52926201398732	MOCOS
cellular response to ATP (GO:0071318)	1/15	0.09458574124969123	0.3961711440530031	0	0	10.825517993456925	25.52926201398732	TRPV1
organic heteropentacyclic compound metabolic process (GO:1901376)	1/15	0.09458574124969123	0.3961711440530031	0	0	10.825517993456925	25.52926201398732	CYP3A5
phosphatidylethanolamine biosynthetic process (GO:0006646)	1/15	0.09458574124969123	0.3961711440530031	0	0	10.825517993456925	25.52926201398732	LPIN1
electron transport chain (GO:0022900)	1/15	0.09458574124969123	0.3961711440530031	0	0	10.825517993456925	25.52926201398732	DHRS2
mycotoxin metabolic process (GO:0043385)	1/15	0.09458574124969123	0.3961711440530031	0	0	10.825517993456925	25.52926201398732	CYP3A5
filopodium assembly (GO:0046847)	1/16	0.1005659503466767	0.3961711440530031	0	0	10.103307888040712	23.206707623377085	DNM3
regulation of activin receptor signaling pathway (GO:0032925)	1/16	0.1005659503466767	0.3961711440530031	0	0	10.103307888040712	23.206707623377085	ACVR1
retrograde axonal transport (GO:0008090)	1/16	0.1005659503466767	0.3961711440530031	0	0	10.103307888040712	23.206707623377085	MAP1A
cellular polysaccharide catabolic process (GO:0044247)	1/16	0.1005659503466767	0.3961711440530031	0	0	10.103307888040712	23.206707623377085	PYGB
neuron projection organization (GO:0106027)	1/16	0.1005659503466767	0.3961711440530031	0	0	10.103307888040712	23.206707623377085	MAP1A
positive regulation of TORC1 signaling (GO:1904263)	1/16	0.1005659503466767	0.3961711440530031	0	0	10.103307888040712	23.206707623377085	GPR137C
cell-cell adhesion via plasma-membrane adhesion molecules (GO:0098742)	3/170	0.10267981569661311	0.3961711440530031	0	0	2.743489764656733	6.244566019016284	ACVR1;MMP24;FGFRL1
peptide metabolic process (GO:0006518)	2/83	0.10424976786668409	0.3961711440530031	0	0	3.7582146248812918	8.497194153408868	CPM;RHCE
regulation of receptor recycling (GO:0001919)	1/17	0.10650695802526006	0.3961711440530031	0	0	9.471374045801527	21.21156803124573	TBC1D16
gliogenesis (GO:0042063)	1/17	0.10650695802526006	0.3961711440530031	0	0	9.471374045801527	21.21156803124573	MMP24
cell surface receptor signaling pathway involved in heart development (GO:0061311)	1/17	0.10650695802526006	0.3961711440530031	0	0	9.471374045801527	21.21156803124573	ACVR1
negative regulation of vascular associated smooth muscle cell proliferation (GO:1904706)	1/17	0.10650695802526006	0.3961711440530031	0	0	9.471374045801527	21.21156803124573	CNN1
synaptic vesicle membrane organization (GO:0048499)	1/17	0.10650695802526006	0.3961711440530031	0	0	9.471374045801527	21.21156803124573	STX1B
mesenchyme morphogenesis (GO:0072132)	1/17	0.10650695802526006	0.3961711440530031	0	0	9.471374045801527	21.21156803124573	ACVR1
detection of visible light (GO:0009584)	1/17	0.10650695802526006	0.3961711440530031	0	0	9.471374045801527	21.21156803124573	REEP6
positive regulation of excitatory postsynaptic potential (GO:2000463)	1/18	0.11240901927776754	0.3961711440530031	0	0	8.913785361472833	19.48206824738867	STX1B
negative regulation of lipid catabolic process (GO:0050995)	1/18	0.11240901927776754	0.3961711440530031	0	0	8.913785361472833	19.48206824738867	PLIN5
hyaluronan catabolic process (GO:0030214)	1/18	0.11240901927776754	0.3961711440530031	0	0	8.913785361472833	19.48206824738867	CEMIP2
cell migration involved in sprouting angiogenesis (GO:0002042)	1/18	0.11240901927776754	0.3961711440530031	0	0	8.913785361472833	19.48206824738867	EPHB4
cellular response to alkaloid (GO:0071312)	1/18	0.11240901927776754	0.3961711440530031	0	0	8.913785361472833	19.48206824738867	TRPV1
cellular response to pH (GO:0071467)	1/18	0.11240901927776754	0.3961711440530031	0	0	8.913785361472833	19.48206824738867	TRPV1
long-chain fatty-acyl-CoA biosynthetic process (GO:0035338)	1/18	0.11240901927776754	0.3961711440530031	0	0	8.913785361472833	19.48206824738867	ACSBG2
triglyceride biosynthetic process (GO:0019432)	1/18	0.11240901927776754	0.3961711440530031	0	0	8.913785361472833	19.48206824738867	LPIN1
mitochondrial fission (GO:0000266)	1/18	0.11240901927776754	0.3961711440530031	0	0	8.913785361472833	19.48206824738867	DNM3
presynapse assembly (GO:0099054)	1/18	0.11240901927776754	0.3961711440530031	0	0	8.913785361472833	19.48206824738867	BSN
embryonic heart tube development (GO:0035050)	1/18	0.11240901927776754	0.3961711440530031	0	0	8.913785361472833	19.48206824738867	ACVR1
epoxygenase P450 pathway (GO:0019373)	1/19	0.11827238747302597	0.3961711440530031	0	0	8.418150975402884	17.97077361487006	CYP2A7
activin receptor signaling pathway (GO:0032924)	1/19	0.11827238747302597	0.3961711440530031	0	0	8.418150975402884	17.97077361487006	ACVR1
atrioventricular valve morphogenesis (GO:0003181)	1/19	0.11827238747302597	0.3961711440530031	0	0	8.418150975402884	17.97077361487006	ACVR1
response to ATP (GO:0033198)	1/19	0.11827238747302597	0.3961711440530031	0	0	8.418150975402884	17.97077361487006	TRPV1
synaptic transmission, cholinergic (GO:0007271)	1/19	0.11827238747302597	0.3961711440530031	0	0	8.418150975402884	17.97077361487006	COLQ
positive regulation of triglyceride metabolic process (GO:0090208)	1/19	0.11827238747302597	0.3961711440530031	0	0	8.418150975402884	17.97077361487006	PLIN5
endocardial cushion morphogenesis (GO:0003203)	1/19	0.11827238747302597	0.3961711440530031	0	0	8.418150975402884	17.97077361487006	ACVR1
piRNA metabolic process (GO:0034587)	1/19	0.11827238747302597	0.3961711440530031	0	0	8.418150975402884	17.97077361487006	FKBP6
retinoid metabolic process (GO:0001523)	2/92	0.12353847570195554	0.40437152063797627	0	0	3.3808547008547007	7.070052232908081	ALDH1A3;CYP3A5
regulation of smooth muscle contraction (GO:0006940)	1/20	0.12409731426676934	0.40437152063797627	0	0	7.974688629971876	16.64069686633284	CNN1
eye morphogenesis (GO:0048592)	1/20	0.12409731426676934	0.40437152063797627	0	0	7.974688629971876	16.64069686633284	ALDH1A3
skeletal muscle contraction (GO:0003009)	1/20	0.12409731426676934	0.40437152063797627	0	0	7.974688629971876	16.64069686633284	TNNT3
negative regulation of cell communication (GO:0010648)	1/21	0.1298840498273468	0.4147630657819941	0	0	7.57557251908397	15.462600694547614	ACVR1
positive regulation of lipid storage (GO:0010884)	1/21	0.1298840498273468	0.4147630657819941	0	0	7.57557251908397	15.462600694547614	PLIN5
endocardial cushion development (GO:0003197)	1/21	0.1298840498273468	0.4147630657819941	0	0	7.57557251908397	15.462600694547614	ACVR1
exogenous drug catabolic process (GO:0042738)	1/22	0.13563284259300215	0.415360410977944	0	0	7.214467466375863	14.413090019979574	CYP2A7
positive regulation of lipid catabolic process (GO:0050996)	1/22	0.13563284259300215	0.415360410977944	0	0	7.214467466375863	14.413090019979574	PLIN5
lipid droplet organization (GO:0034389)	1/22	0.13563284259300215	0.415360410977944	0	0	7.214467466375863	14.413090019979574	PLIN5
regulation of lipid storage (GO:0010883)	1/22	0.13563284259300215	0.415360410977944	0	0	7.214467466375863	14.413090019979574	PLIN5
protein localization to cell junction (GO:1902414)	1/22	0.13563284259300215	0.415360410977944	0	0	7.214467466375863	14.413090019979574	BSN
extracellular matrix organization (GO:0030198)	4/300	0.13728636674308578	0.415360410977944	0	0	2.066300675675676	4.10302487420539	SCUBE3;MMP24;TLL2;COLQ
acylglycerol biosynthetic process (GO:0046463)	1/23	0.14134393943508325	0.415360410977944	0	0	6.88619014573213	13.473237801570141	LPIN1
regulation of supramolecular fiber organization (GO:1902903)	1/23	0.14134393943508325	0.415360410977944	0	0	6.88619014573213	13.473237801570141	MAP1A
blood vessel endothelial cell migration (GO:0043534)	1/23	0.14134393943508325	0.415360410977944	0	0	6.88619014573213	13.473237801570141	EPHB4
hyaluronan metabolic process (GO:0030212)	1/23	0.14134393943508325	0.415360410977944	0	0	6.88619014573213	13.473237801570141	CEMIP2
negative regulation of reactive oxygen species metabolic process (GO:2000378)	1/23	0.14134393943508325	0.415360410977944	0	0	6.88619014573213	13.473237801570141	PLIN5
negative regulation of smoothened signaling pathway (GO:0045879)	1/23	0.14134393943508325	0.415360410977944	0	0	6.88619014573213	13.473237801570141	KCTD21
cilium-dependent cell motility (GO:0060285)	1/23	0.14134393943508325	0.415360410977944	0	0	6.88619014573213	13.473237801570141	CFAP44
C21-steroid hormone metabolic process (GO:0008207)	1/24	0.14701758568712792	0.416694813870617	0	0	6.586458679057418	12.627578792236436	DHRS2
cardiac muscle cell differentiation (GO:0055007)	1/24	0.14701758568712792	0.416694813870617	0	0	6.586458679057418	12.627578792236436	ACVR1
negative regulation of protein tyrosine kinase activity (GO:0061099)	1/24	0.14701758568712792	0.416694813870617	0	0	6.586458679057418	12.627578792236436	MVP
long-chain fatty-acyl-CoA metabolic process (GO:0035336)	1/24	0.14701758568712792	0.416694813870617	0	0	6.586458679057418	12.627578792236436	ACSBG2
dendritic cell differentiation (GO:0097028)	1/24	0.14701758568712792	0.416694813870617	0	0	6.586458679057418	12.627578792236436	DHRS2
dorsal/ventral pattern formation (GO:0009953)	1/24	0.14701758568712792	0.416694813870617	0	0	6.586458679057418	12.627578792236436	ACVR1
steroid metabolic process (GO:0008202)	2/104	0.1504395525474256	0.4178358741768681	0	0	2.9812971342383108	5.64715490442466	CYP3A5;DHRS2
3'-phosphoadenosine 5'-phosphosulfate metabolic process (GO:0050427)	1/25	0.15265402501242573	0.4178358741768681	0	0	6.311704834605598	11.863361700115332	SLC26A1
regulation of rhodopsin mediated signaling pathway (GO:0022400)	1/25	0.15265402501242573	0.4178358741768681	0	0	6.311704834605598	11.863361700115332	NMT2
negative regulation of signaling (GO:0023057)	1/25	0.15265402501242573	0.4178358741768681	0	0	6.311704834605598	11.863361700115332	ACVR1
regulation of microtubule depolymerization (GO:0031114)	1/25	0.15265402501242573	0.4178358741768681	0	0	6.311704834605598	11.863361700115332	MAP1A
outflow tract septum morphogenesis (GO:0003148)	1/25	0.15265402501242573	0.4178358741768681	0	0	6.311704834605598	11.863361700115332	ACVR1
organelle fission (GO:0048285)	1/26	0.1582534995824069	0.4291802367984018	0	0	6.058931297709924	11.169985836162711	DNM3
camera-type eye development (GO:0043010)	1/27	0.1638162499685203	0.4291802367984018	0	0	5.825601879036993	10.538571509493655	ALDH1A3
cellular lipid catabolic process (GO:0044242)	1/27	0.1638162499685203	0.4291802367984018	0	0	5.825601879036993	10.538571509493655	LPIN1
modulation of excitatory postsynaptic potential (GO:0098815)	1/27	0.1638162499685203	0.4291802367984018	0	0	5.825601879036993	10.538571509493655	STX1B
monocarboxylic acid catabolic process (GO:0072329)	1/27	0.1638162499685203	0.4291802367984018	0	0	5.825601879036993	10.538571509493655	LPIN1
entrainment of circadian clock by photoperiod (GO:0043153)	1/27	0.1638162499685203	0.4291802367984018	0	0	5.825601879036993	10.538571509493655	FBXL8
regulation of Wnt signaling pathway (GO:0030111)	2/111	0.16662740895972003	0.4291802367984018	0	0	2.788849682427664	4.997604807182402	NXN;DACT3
glycogen metabolic process (GO:0005977)	1/28	0.16934251514592472	0.4291802367984018	0	0	5.609556121006503	9.961628694645684	PYGB
sarcomere organization (GO:0045214)	1/28	0.16934251514592472	0.4291802367984018	0	0	5.609556121006503	9.961628694645684	TNNT3
cellular response to epidermal growth factor stimulus (GO:0071364)	1/28	0.16934251514592472	0.4291802367984018	0	0	5.609556121006503	9.961628694645684	GAREM1
sulfur compound transport (GO:0072348)	1/28	0.16934251514592472	0.4291802367984018	0	0	5.609556121006503	9.961628694645684	SLC26A1
regulation of microtubule polymerization or depolymerization (GO:0031110)	1/28	0.16934251514592472	0.4291802367984018	0	0	5.609556121006503	9.961628694645684	MAP1A
ventricular septum morphogenesis (GO:0060412)	1/28	0.16934251514592472	0.4291802367984018	0	0	5.609556121006503	9.961628694645684	ACVR1
photoperiodism (GO:0009648)	1/28	0.16934251514592472	0.4291802367984018	0	0	5.609556121006503	9.961628694645684	FBXL8
glial cell differentiation (GO:0010001)	1/29	0.17483253262967585	0.4361707454667434	0	0	5.408942202835332	9.43279883248906	MMP24
positive regulation of viral genome replication (GO:0045070)	1/29	0.17483253262967585	0.4361707454667434	0	0	5.408942202835332	9.43279883248906	FKBP6
dicarboxylic acid transport (GO:0006835)	1/29	0.17483253262967585	0.4361707454667434	0	0	5.408942202835332	9.43279883248906	SLC26A1
estrogen metabolic process (GO:0008210)	1/30	0.18028653836851966	0.4383616846625427	0	0	5.222163727296657	8.946651703406395	CYP3A5
regulation of striated muscle contraction (GO:0006942)	1/30	0.18028653836851966	0.4383616846625427	0	0	5.222163727296657	8.946651703406395	TNNT3
fatty-acyl-CoA biosynthetic process (GO:0046949)	1/30	0.18028653836851966	0.4383616846625427	0	0	5.222163727296657	8.946651703406395	ACSBG2
long-chain fatty acid biosynthetic process (GO:0042759)	1/30	0.18028653836851966	0.4383616846625427	0	0	5.222163727296657	8.946651703406395	ACSBG2
chondroitin sulfate metabolic process (GO:0030204)	1/30	0.18028653836851966	0.4383616846625427	0	0	5.222163727296657	8.946651703406395	IDUA
aminoglycan catabolic process (GO:0006026)	1/31	0.1857047667677268	0.4425501655808017	0	0	5.047837150127227	8.498524198062182	IDUA
negative regulation of peptidyl-tyrosine phosphorylation (GO:0050732)	1/31	0.1857047667677268	0.4425501655808017	0	0	5.047837150127227	8.498524198062182	MVP
negative regulation of proteasomal ubiquitin-dependent protein catabolic process (GO:0032435)	1/31	0.1857047667677268	0.4425501655808017	0	0	5.047837150127227	8.498524198062182	MAP1A
phosphatidylethanolamine metabolic process (GO:0046337)	1/31	0.1857047667677268	0.4425501655808017	0	0	5.047837150127227	8.498524198062182	LPIN1
protein homooligomerization (GO:0051260)	2/121	0.19023344824212274	0.4510981272672118	0	0	2.5531997414350354	4.237043360895502	ALDH1A3;TRPV1
regulation of sprouting angiogenesis (GO:1903670)	1/33	0.1964348217017771	0.4545520753388948	0	0	4.731870229007634	7.700762009349192	CEMIP2
negative regulation of smooth muscle cell proliferation (GO:0048662)	1/33	0.1964348217017771	0.4545520753388948	0	0	4.731870229007634	7.700762009349192	CNN1
regulation of neurotransmitter secretion (GO:0046928)	1/33	0.1964348217017771	0.4545520753388948	0	0	4.731870229007634	7.700762009349192	STX1B
phosphatidylcholine biosynthetic process (GO:0006656)	1/33	0.1964348217017771	0.4545520753388948	0	0	4.731870229007634	7.700762009349192	LPIN1
regulation of protein localization to cell surface (GO:2000008)	1/33	0.1964348217017771	0.4545520753388948	0	0	4.731870229007634	7.700762009349192	MAP1A
fatty acid metabolic process (GO:0006631)	2/124	0.1974034667016426	0.454597406490802	0	0	2.4900378310214375	4.04010030095351	LPIN1;ACSBG2
epithelial tube morphogenesis (GO:0060562)	1/34	0.2017471095290741	0.4568623523289931	0	0	4.588248901226001	7.344594917705255	ACVR1
axoneme assembly (GO:0035082)	1/34	0.2017471095290741	0.4568623523289931	0	0	4.588248901226001	7.344594917705255	RSPH1
organic cyclic compound biosynthetic process (GO:1901362)	1/34	0.2017471095290741	0.4568623523289931	0	0	4.588248901226001	7.344594917705255	MOCOS
circulatory system development (GO:0072359)	2/126	0.20220212670928295	0.4568623523289931	0	0	2.4496277915632754	3.9156992932558836	ACVR1;NXN
regulation of TORC1 signaling (GO:1903432)	1/35	0.20702454267337142	0.4633867100025463	0	0	4.453075886843287	7.013229053856446	GPR137C
positive regulation of lipid biosynthetic process (GO:0046889)	1/35	0.20702454267337142	0.4633867100025463	0	0	4.453075886843287	7.013229053856446	PLIN5
positive regulation of bone mineralization (GO:0030501)	1/36	0.21226734804107084	0.46369277626727734	0	0	4.325627044711014	6.704327089616511	ACVR1
negative regulation of cellular protein localization (GO:1903828)	1/36	0.21226734804107084	0.46369277626727734	0	0	4.325627044711014	6.704327089616511	MAP1A
cellular response to heat (GO:0034605)	1/36	0.21226734804107084	0.46369277626727734	0	0	4.325627044711014	6.704327089616511	TRPV1
membrane fusion (GO:0061025)	1/36	0.21226734804107084	0.46369277626727734	0	0	4.325627044711014	6.704327089616511	DNM3
regulation of ossification (GO:0030278)	1/36	0.21226734804107084	0.46369277626727734	0	0	4.325627044711014	6.704327089616511	ACVR1
anterograde axonal transport (GO:0008089)	1/37	0.2174757511781127	0.46369277626727734	0	0	4.205258693808312	6.415828299183893	MAP1A
regulation of transport (GO:0051049)	1/37	0.2174757511781127	0.46369277626727734	0	0	4.205258693808312	6.415828299183893	REEP6
regulation of vascular associated smooth muscle cell proliferation (GO:1904705)	1/37	0.2174757511781127	0.46369277626727734	0	0	4.205258693808312	6.415828299183893	CNN1
regulation of protein autophosphorylation (GO:0031952)	1/37	0.2174757511781127	0.46369277626727734	0	0	4.205258693808312	6.415828299183893	MVP
ncRNA metabolic process (GO:0034660)	1/37	0.2174757511781127	0.46369277626727734	0	0	4.205258693808312	6.415828299183893	FKBP6
actin-myosin filament sliding (GO:0033275)	1/38	0.22264997607823336	0.46369277626727734	0	0	4.091396740251702	6.145909429992646	TNNT3
negative regulation of proteasomal protein catabolic process (GO:1901799)	1/38	0.22264997607823336	0.46369277626727734	0	0	4.091396740251702	6.145909429992646	MAP1A
negative regulation of ubiquitin-dependent protein catabolic process (GO:2000059)	1/38	0.22264997607823336	0.46369277626727734	0	0	4.091396740251702	6.145909429992646	MAP1A
synaptic vesicle endocytosis (GO:0048488)	1/38	0.22264997607823336	0.46369277626727734	0	0	4.091396740251702	6.145909429992646	DNM3
ventricular septum development (GO:0003281)	1/38	0.22264997607823336	0.46369277626727734	0	0	4.091396740251702	6.145909429992646	ACVR1
muscle filament sliding (GO:0030049)	1/38	0.22264997607823336	0.46369277626727734	0	0	4.091396740251702	6.145909429992646	TNNT3
regulation of protein tyrosine kinase activity (GO:0061097)	1/39	0.22779024532247022	0.4648231567613896	0	0	3.9835275210928085	5.892951967439692	MVP
negative regulation of cellular metabolic process (GO:0031324)	1/39	0.22779024532247022	0.4648231567613896	0	0	3.9835275210928085	5.892951967439692	PLIN5
regulation of intracellular transport (GO:0032386)	1/39	0.22779024532247022	0.4648231567613896	0	0	3.9835275210928085	5.892951967439692	REEP6
organophosphate biosynthetic process (GO:0090407)	1/39	0.22779024532247022	0.4648231567613896	0	0	3.9835275210928085	5.892951967439692	MOCOS
positive regulation of catalytic activity (GO:0043085)	1/40	0.23289678000570668	0.4648231567613896	0	0	3.8811900567625757	5.655514623042259	AZIN2
negative regulation of ERBB signaling pathway (GO:1901185)	1/40	0.23289678000570668	0.4648231567613896	0	0	3.8811900567625757	5.655514623042259	MVP
response to organonitrogen compound (GO:0010243)	1/40	0.23289678000570668	0.4648231567613896	0	0	3.8811900567625757	5.655514623042259	TRPV1
positive regulation of ossification (GO:0045778)	1/40	0.23289678000570668	0.4648231567613896	0	0	3.8811900567625757	5.655514623042259	ACVR1
sulfur compound catabolic process (GO:0044273)	1/40	0.23289678000570668	0.4648231567613896	0	0	3.8811900567625757	5.655514623042259	IDUA
synaptic vesicle exocytosis (GO:0016079)	1/40	0.23289678000570668	0.4648231567613896	0	0	3.8811900567625757	5.655514623042259	STX1B
positive regulation of biomineral tissue development (GO:0070169)	1/41	0.2379697999147863	0.46716202524255185	0	0	3.783969465648855	5.432310097472777	ACVR1
response to growth factor (GO:0070848)	1/41	0.2379697999147863	0.46716202524255185	0	0	3.783969465648855	5.432310097472777	ACVR1
hexose metabolic process (GO:0019318)	1/41	0.2379697999147863	0.46716202524255185	0	0	3.783969465648855	5.432310097472777	DCXR
positive regulation of TOR signaling (GO:0032008)	1/41	0.2379697999147863	0.46716202524255185	0	0	3.783969465648855	5.432310097472777	GPR137C
positive regulation of ATPase activity (GO:0032781)	1/42	0.2430095233165013	0.4693611357605005	0	0	3.69149134239434	5.222185377473122	TNNT3
calcium ion transmembrane import into cytosol (GO:0097553)	1/42	0.2430095233165013	0.4693611357605005	0	0	3.69149134239434	5.222185377473122	TRPV1
negative regulation of protein catabolic process (GO:0042177)	1/42	0.2430095233165013	0.4693611357605005	0	0	3.69149134239434	5.222185377473122	AZIN2
translesion synthesis (GO:0019985)	1/42	0.2430095233165013	0.4693611357605005	0	0	3.69149134239434	5.222185377473122	POLN
spermatid development (GO:0007286)	1/43	0.2480161670641776	0.469564205627435	0	0	3.6034169392948017	5.024104948978747	RSPH1
lipid modification (GO:0030258)	1/43	0.2480161670641776	0.469564205627435	0	0	3.6034169392948017	5.024104948978747	CYP3A5
tRNA aminoacylation for protein translation (GO:0006418)	1/43	0.2480161670641776	0.469564205627435	0	0	3.6034169392948017	5.024104948978747	TARS3
DNA synthesis involved in DNA repair (GO:0000731)	1/43	0.2480161670641776	0.469564205627435	0	0	3.6034169392948017	5.024104948978747	POLN
myofibril assembly (GO:0030239)	1/43	0.2480161670641776	0.469564205627435	0	0	3.6034169392948017	5.024104948978747	TNNT3
negative regulation of epidermal growth factor receptor signaling pathway (GO:0042059)	1/44	0.2529899466775669	0.4752242527786453	0	0	3.5194390200603585	4.837136442857594	MVP
positive regulation of osteoblast differentiation (GO:0045669)	1/44	0.2529899466775669	0.4752242527786453	0	0	3.5194390200603585	4.837136442857594	ACVR1
microtubule bundle formation (GO:0001578)	1/45	0.2579310762050518	0.4826132246180461	0	0	3.4392782789729353	4.660438316903584	RSPH1
regulation of cellular protein localization (GO:1903827)	1/46	0.2628397683659547	0.48798546142361354	0	0	3.3626802374893976	4.493249240795596	MAP1A
postreplication repair (GO:0006301)	1/46	0.2628397683659547	0.48798546142361354	0	0	3.3626802374893976	4.493249240795596	POLN
epidermal growth factor receptor signaling pathway (GO:0007173)	1/47	0.2677162344756822	0.48945067295363276	0	0	3.289412545635579	4.334878923338729	GAREM1
regulation of cellular metabolic process (GO:0031323)	1/47	0.2677162344756822	0.48945067295363276	0	0	3.289412545635579	4.334878923338729	TBC1D16
positive regulation of pathway-restricted SMAD protein phosphorylation (GO:0010862)	1/47	0.2677162344756822	0.48945067295363276	0	0	3.289412545635579	4.334878923338729	ACVR1
embryonic heart tube morphogenesis (GO:0003143)	1/47	0.2677162344756822	0.48945067295363276	0	0	3.289412545635579	4.334878923338729	ACVR1
inorganic cation transmembrane transport (GO:0098662)	3/274	0.2710837354114105	0.4917891887497204	0	0	1.6817128636402643	2.1951860800854024	KCNC3;TRPV1;RHCE
purine ribonucleotide biosynthetic process (GO:0009152)	1/48	0.2725606844961436	0.4917891887497204	0	0	3.2192626279031997	4.184700155999161	SLC26A1
negative regulation of catabolic process (GO:0009895)	1/49	0.27737332705673073	0.4917891887497204	0	0	3.1520356234096694	4.042141891625263	AZIN2
negative regulation of cell projection organization (GO:0031345)	1/49	0.27737332705673073	0.4917891887497204	0	0	3.1520356234096694	4.042141891625263	STX1B
receptor internalization (GO:0031623)	1/49	0.27737332705673073	0.4917891887497204	0	0	3.1520356234096694	4.042141891625263	DNM3
regulation of cellular localization (GO:0060341)	1/49	0.27737332705673073	0.4917891887497204	0	0	3.1520356234096694	4.042141891625263	REEP6
positive regulation of reactive oxygen species metabolic process (GO:2000379)	1/49	0.27737332705673073	0.4917891887497204	0	0	3.1520356234096694	4.042141891625263	DCXR
oligosaccharide metabolic process (GO:0009311)	1/49	0.27737332705673073	0.4917891887497204	0	0	3.1520356234096694	4.042141891625263	IDUA
plasma membrane bounded cell projection assembly (GO:0120031)	3/278	0.2782356370588188	0.4917891887497204	0	0	1.6569133192389007	2.1196675186417977	DNM3;CFAP70;CFAP44
cellular response to growth factor stimulus (GO:0071363)	2/158	0.28008306848564524	0.49323452134052964	0	0	1.9439842209072977	2.4740485451221086	ACVR1;GAREM1
regulation of smoothened signaling pathway (GO:0008589)	1/51	0.28690401744075134	0.5015584830442331	0	0	3.025648854961832	3.7778480135224797	KCTD21
negative regulation of protein ubiquitination (GO:0031397)	1/51	0.28690401744075134	0.5015584830442331	0	0	3.025648854961832	3.7778480135224797	NXN
amide biosynthetic process (GO:0043604)	1/52	0.29162247574722905	0.5024718197227436	0	0	2.9661727286334383	3.655200429200256	RHCE
negative regulation of protein metabolic process (GO:0051248)	1/52	0.29162247574722905	0.5024718197227436	0	0	2.9661727286334383	3.655200429200256	AZIN2
sprouting angiogenesis (GO:0002040)	1/52	0.29162247574722905	0.5024718197227436	0	0	2.9661727286334383	3.655200429200256	EPHB4
cilium movement (GO:0003341)	1/52	0.29162247574722905	0.5024718197227436	0	0	2.9661727286334383	3.655200429200256	CFAP70
heart development (GO:0007507)	2/164	0.29473289097402733	0.506010949019925	0	0	1.871415004748338	2.286281113139763	ACVR1;EPHB4
glycosaminoglycan metabolic process (GO:0030203)	1/54	0.3009666348760668	0.5112163762611206	0	0	2.8539536223534494	3.4269015589412346	IDUA
inorganic anion transport (GO:0015698)	1/54	0.3009666348760668	0.5112163762611206	0	0	2.8539536223534494	3.4269015589412346	SLC26A1
striated muscle contraction (GO:0006941)	1/54	0.3009666348760668	0.5112163762611206	0	0	2.8539536223534494	3.4269015589412346	TNNT3
negative regulation of protein modification by small protein conjugation or removal (GO:1903321)	1/55	0.3055927383713162	0.5136102515082822	0	0	2.8009612666101216	3.3205451382422573	NXN
interstrand cross-link repair (GO:0036297)	1/55	0.3055927383713162	0.5136102515082822	0	0	2.8009612666101216	3.3205451382422573	POLN
triglyceride metabolic process (GO:0006641)	1/55	0.3055927383713162	0.5136102515082822	0	0	2.8009612666101216	3.3205451382422573	LPIN1
arachidonic acid metabolic process (GO:0019369)	1/57	0.31475398968877966	0.5253211186791827	0	0	2.7006543075245366	3.1218589679757045	CYP2A7
regulation of bone mineralization (GO:0030500)	1/57	0.31475398968877966	0.5253211186791827	0	0	2.7006543075245366	3.1218589679757045	ACVR1
receptor metabolic process (GO:0043112)	1/58	0.31928953241752983	0.5255659313676866	0	0	2.6531404847997857	3.0289763075104457	DNM3
negative regulation of hydrolase activity (GO:0051346)	1/58	0.31928953241752983	0.5255659313676866	0	0	2.6531404847997857	3.0289763075104457	PLIN5
negative regulation of neuron projection development (GO:0010977)	1/58	0.31928953241752983	0.5255659313676866	0	0	2.6531404847997857	3.0289763075104457	STX1B
regulation of pathway-restricted SMAD protein phosphorylation (GO:0060393)	1/58	0.31928953241752983	0.5255659313676866	0	0	2.6531404847997857	3.0289763075104457	ACVR1
response to organic cyclic compound (GO:0014070)	1/60	0.3282714294480748	0.5366621662308116	0	0	2.5629447535256826	2.854901282659619	TRPV1
peptidyl-threonine phosphorylation (GO:0018107)	1/60	0.3282714294480748	0.5366621662308116	0	0	2.5629447535256826	2.854901282659619	ACVR1
negative regulation of response to stimulus (GO:0048585)	1/61	0.3327181709740482	0.5420816459066976	0	0	2.5201017811704833	2.773269897557327	ACVR1
glucose metabolic process (GO:0006006)	1/62	0.3371356972415889	0.5471240508491508	0	0	2.4786634964334877	2.694975882830027	DCXR
cell cycle G1/S phase transition (GO:0044843)	1/63	0.3415241987555242	0.5471240508491508	0	0	2.4385619305589756	2.6198366803488633	ACVR1
organonitrogen compound catabolic process (GO:1901565)	1/63	0.3415241987555242	0.5471240508491508	0	0	2.4385619305589756	2.6198366803488633	CYP3A5
positive regulation of viral process (GO:0048524)	1/63	0.3415241987555242	0.5471240508491508	0	0	2.4385619305589756	2.6198366803488633	FKBP6
monocarboxylic acid biosynthetic process (GO:0072330)	1/63	0.3415241987555242	0.5471240508491508	0	0	2.4385619305589756	2.6198366803488633	ALDH1A3
cilium assembly (GO:0060271)	3/314	0.34311115963531064	0.547834151551046	0	0	1.4624242877439617	1.5643564360225688	RSPH1;CFAP70;CFAP44
regulation of cilium assembly (GO:1902017)	1/64	0.3458838646759082	0.5486038780786756	0	0	2.3997334302677813	2.5476823032388944	TBC1D16
regulation of extrinsic apoptotic signaling pathway (GO:2001236)	1/64	0.3458838646759082	0.5486038780786756	0	0	2.3997334302677813	2.5476823032388944	ACVR1
BMP signaling pathway (GO:0030509)	1/65	0.3502148831646289	0.553640029821311	0	0	2.362118320610687	2.4783542916349894	ACVR1
embryonic organ development (GO:0048568)	1/66	0.3545174409680757	0.5585982046832508	0	0	2.325660598943042	2.411704774502665	ALDH1A3
regulation of viral genome replication (GO:0045069)	1/67	0.3587917237060774	0.559713420622863	0	0	2.2903076567198704	2.3475956160594764	FKBP6
regulation of epidermal growth factor receptor signaling pathway (GO:0042058)	1/67	0.3587917237060774	0.559713420622863	0	0	2.2903076567198704	2.3475956160594764	MVP
peptidyl-threonine modification (GO:0018210)	1/67	0.3587917237060774	0.559713420622863	0	0	2.2903076567198704	2.3475956160594764	ACVR1
negative regulation of Wnt signaling pathway (GO:0030178)	2/191	0.35989923497252985	0.559713420622863	0	0	1.6018722018722018	1.6370031647922556	NXN;DACT3
negative regulation of cellular catabolic process (GO:0031330)	1/69	0.36725620036746204	0.5674700644387558	0	0	2.2227211495285135	2.226489952916275	PLIN5
synapse assembly (GO:0007416)	1/69	0.36725620036746204	0.5674700644387558	0	0	2.2227211495285135	2.226489952916275	DNM3
fatty acid catabolic process (GO:0009062)	1/70	0.3714467595639247	0.569357853909473	0	0	2.1903971678282996	2.1692592594567843	LPIN1
regulation of plasma membrane bounded cell projection assembly (GO:0120032)	1/70	0.3714467595639247	0.569357853909473	0	0	2.1903971678282996	2.1692592594567843	TBC1D16
fatty acid biosynthetic process (GO:0006633)	1/71	0.3756097741866252	0.569357853909473	0	0	2.1589967284623772	2.114099331697624	ACSBG2
positive regulation of cellular protein localization (GO:1903829)	1/71	0.3756097741866252	0.569357853909473	0	0	2.1589967284623772	2.114099331697624	MAP1A
cellular response to BMP stimulus (GO:0071773)	1/71	0.3756097741866252	0.569357853909473	0	0	2.1589967284623772	2.114099331697624	ACVR1
myeloid leukocyte differentiation (GO:0002573)	1/71	0.3756097741866252	0.569357853909473	0	0	2.1589967284623772	2.114099331697624	DHRS2
positive regulation of secretion by cell (GO:1903532)	1/72	0.37974542386118815	0.5738109086104388	0	0	2.1284808085152136	2.060910456874192	STX1B
regulation of macromolecule metabolic process (GO:0060255)	2/200	0.38117486544468177	0.574159624364788	0	0	1.5283605283605284	1.4740992128790684	STX1B;TBC1D16
positive regulation of synaptic transmission (GO:0050806)	1/73	0.3838538871849641	0.5745812873799931	0	0	2.0988125530110264	2.009598959407874	STX1B
endoplasmic reticulum organization (GO:0007029)	1/73	0.3838538871849641	0.5745812873799931	0	0	2.0988125530110264	2.009598959407874	REEP6
fibroblast growth factor receptor signaling pathway (GO:0008543)	1/75	0.3919899629803869	0.5849320631389574	0	0	2.041881576232721	1.912260982064137	FGFRL1
actomyosin structure organization (GO:0031032)	1/76	0.39601792668980634	0.5854709471741273	0	0	2.014554707379135	1.8660735629729877	TNNT3
cell morphogenesis involved in neuron differentiation (GO:0048667)	1/76	0.39601792668980634	0.5854709471741273	0	0	2.014554707379135	1.8660735629729877	MAP1A
chloride transport (GO:0006821)	1/76	0.39601792668980634	0.5854709471741273	0	0	2.014554707379135	1.8660735629729877	SLC26A1
inorganic cation import across plasma membrane (GO:0098659)	1/77	0.40001940657662327	0.5859611490831882	0	0	1.9879469666532743	1.8214409352284908	TRPV1
regulation of organelle assembly (GO:1902115)	1/77	0.40001940657662327	0.5859611490831882	0	0	1.9879469666532743	1.8214409352284908	TBC1D16
phosphatidylcholine metabolic process (GO:0046470)	1/77	0.40001940657662327	0.5859611490831882	0	0	1.9879469666532743	1.8214409352284908	LPIN1
mitotic cell cycle phase transition (GO:0044772)	2/209	0.40215145351603454	0.5872882507139651	0	0	1.4612411742846525	1.331083325023533	ACVR1;FBXL8
negative regulation of apoptotic signaling pathway (GO:2001234)	1/78	0.403994575526492	0.5881866312376585	0	0	1.9620303360761375	1.778293705805261	ACVR1
recombinational repair (GO:0000725)	1/79	0.4079436051268511	0.5903473923134794	0	0	1.9367782344881581	1.7365663736991463	POLN
axon development (GO:0061564)	1/79	0.4079436051268511	0.5903473923134794	0	0	1.9367782344881581	1.7365663736991463	MAP1A
negative regulation of cell cycle (GO:0045786)	1/80	0.4118666660043228	0.5924448438921041	0	0	1.9121654266112669	1.6961970655083851	RPS6KA2
negative regulation of extrinsic apoptotic signaling pathway (GO:2001237)	1/80	0.4118666660043228	0.5924448438921041	0	0	1.9121654266112669	1.6961970655083851	ACVR1
extracellular structure organization (GO:0043062)	2/216	0.418236197593627	0.597707476496412	0	0	1.41294033069734	1.231672718002906	MMP24;COLQ
regulation of G protein-coupled receptor signaling pathway (GO:0008277)	1/82	0.41963555832850225	0.597707476496412	0	0	1.8647629818113278	1.6193017366851872	NMT2
ephrin receptor signaling pathway (GO:0048013)	1/82	0.41963555832850225	0.597707476496412	0	0	1.8647629818113278	1.6193017366851872	EPHB4
external encapsulating structure organization (GO:0045229)	2/217	0.4205165335684569	0.597707476496412	0	0	1.4062969588550984	1.2182349499918879	MMP24;COLQ
long-chain fatty acid metabolic process (GO:0001676)	1/83	0.42348172550425267	0.5983709336771004	0	0	1.8419288773040403	1.5826680251749188	ACSBG2
regulation of osteoblast differentiation (GO:0045667)	1/83	0.42348172550425267	0.5983709336771004	0	0	1.8419288773040403	1.5826680251749188	ACVR1
response to insulin (GO:0032868)	1/84	0.4273025952043156	0.6019939503025505	0	0	1.8196449921824704	1.5471765604343424	LPIN1
G1/S transition of mitotic cell cycle (GO:0000082)	1/85	0.4310983327115155	0.6055604145713077	0	0	1.7978916757542711	1.5127803323492583	ACVR1
calcium ion transmembrane transport (GO:0070588)	1/87	0.4386150660099533	0.614317592452537	0	0	1.7559027161370495	1.447097537089978	TRPV1
cilium organization (GO:0044782)	2/228	0.44529494556508536	0.6174853030909175	0	0	1.3371000680735194	1.0817385809080693	CFAP70;CFAP44
SCF-dependent proteasomal ubiquitin-dependent protein catabolic process (GO:0031146)	1/89	0.4460332251971972	0.6174853030909175	0	0	1.715822345593338	1.3852894753770812	FBXL8
collagen fibril organization (GO:0030199)	1/89	0.4460332251971972	0.6174853030909175	0	0	1.715822345593338	1.3852894753770812	TLL2
transforming growth factor beta receptor signaling pathway (GO:0007179)	1/89	0.4460332251971972	0.6174853030909175	0	0	1.715822345593338	1.3852894753770812	ACVR1
negative regulation of protein kinase activity (GO:0006469)	1/90	0.44970574107640304	0.6189915229183823	0	0	1.6964576721845785	1.3557441988684742	MVP
protein complex oligomerization (GO:0051259)	1/90	0.44970574107640304	0.6189915229183823	0	0	1.6964576721845785	1.3557441988684742	KCNC3
cellular response to fibroblast growth factor stimulus (GO:0044344)	1/92	0.4569784393519108	0.6218541830953559	0	0	1.6590051170203841	1.2991985408191373	FGFRL1
positive regulation of transmembrane receptor protein serine/threonine kinase signaling pathway (GO:0090100)	1/92	0.4569784393519108	0.6218541830953559	0	0	1.6590051170203841	1.2991985408191373	ACVR1
Wnt signaling pathway (GO:0016055)	1/92	0.4569784393519108	0.6218541830953559	0	0	1.6590051170203841	1.2991985408191373	NXN
regulation of peptidyl-tyrosine phosphorylation (GO:0050730)	1/92	0.4569784393519108	0.6218541830953559	0	0	1.6590051170203841	1.2991985408191373	ACVR1
visual perception (GO:0007601)	1/93	0.4605789363246832	0.6249782167125305	0	0	1.6408894789246598	1.272134065925122	REEP6
regulation of kinase activity (GO:0043549)	1/94	0.46415573983870073	0.6280525406292025	0	0	1.6231634244438973	1.2458349611402808	EPHB4
axonogenesis (GO:0007409)	2/240	0.4716491595917568	0.6350676605289685	0	0	1.26890756302521	0.9536092540840171	MAP1A;EPHB4
protein maturation (GO:0051604)	1/97	0.4747455321765884	0.6350676605289685	0	0	1.5722010178117047	1.1712525603570572	CPM
positive regulation of cold-induced thermogenesis (GO:0120162)	1/97	0.4747455321765884	0.6350676605289685	0	0	1.5722010178117047	1.1712525603570572	LPIN1
double-strand break repair via homologous recombination (GO:0000724)	1/97	0.4747455321765884	0.6350676605289685	0	0	1.5722010178117047	1.1712525603570572	POLN
membrane organization (GO:0061024)	2/242	0.47596929045908076	0.6350676605289685	0	0	1.2582051282051283	0.9340939314621542	DNM3;AZIN2
anterograde trans-synaptic signaling (GO:0098916)	2/244	0.4802682140109167	0.6390235403089697	0	0	1.2476795931341387	0.9150613790569477	RPS6KA2;BSN
organic acid transport (GO:0015849)	1/100	0.48512759403297523	0.6437011566254712	0	0	1.5243272418844938	1.1026119616962	SLC26A1
cellular response to chemical stress (GO:0062197)	1/101	0.48854282034349233	0.6455811912998135	0	0	1.5090076335877862	1.0809446533663352	DHRS2
cell junction assembly (GO:0034329)	1/102	0.4919355633077911	0.6455811912998135	0	0	1.4939913838712116	1.0598487523439595	DNM3
regulation of proteasomal ubiquitin-dependent protein catabolic process (GO:0032434)	1/102	0.4919355633077911	0.6455811912998135	0	0	1.4939913838712116	1.0598487523439595	MAP1A
regulation of protein catabolic process (GO:0042176)	1/102	0.4919355633077911	0.6455811912998135	0	0	1.4939913838712116	1.0598487523439595	AZIN2
cellular response to organonitrogen compound (GO:0071417)	1/103	0.49530596989750814	0.6482283048658645	0	0	1.4792695704235892	1.039304602912729	TRPV1
transmembrane receptor protein tyrosine kinase signaling pathway (GO:0007169)	3/404	0.5003225303322406	0.651622197492633	0	0	1.1289798758916663	0.7818211921594391	MVP;FGFRL1;EPHB4
activation of GTPase activity (GO:0090630)	1/105	0.5019803567323206	0.651622197492633	0	0	1.4506752789195538	0.9997971189789537	TBC1D16
positive regulation of cellular metabolic process (GO:0031325)	1/105	0.5019803567323206	0.651622197492633	0	0	1.4506752789195538	0.9997971189789537	DCXR
protein processing (GO:0016485)	1/106	0.5052846259663041	0.6523755682961176	0	0	1.436786623046165	0.9807985270812005	CPM
cellular response to peptide hormone stimulus (GO:0071375)	1/106	0.5052846259663041	0.6523755682961176	0	0	1.436786623046165	0.9807985270812005	LPIN1
negative regulation of transmembrane receptor protein serine/threonine kinase signaling pathway (GO:0090101)	1/108	0.5118280317466494	0.6590118079562036	0	0	1.4097881144324749	0.9442289721841762	ACVR1
regulation of protein ubiquitination (GO:0031396)	1/109	0.5150674517340389	0.6590118079562036	0	0	1.396663839411931	0.9266269772435378	NXN
modulation of chemical synaptic transmission (GO:0050804)	1/109	0.5150674517340389	0.6590118079562036	0	0	1.396663839411931	0.9266269772435378	STX1B
cellular component assembly (GO:0022607)	2/261	0.5159278246003681	0.6590118079562036	0	0	1.1647757647757648	0.7708350875043737	RSPH1;BSN
positive regulation of metabolic process (GO:0009893)	1/113	0.5278131767462139	0.6706167418075237	0	0	1.3465103598691386	0.8604374762180163	LPIN1
sulfur compound biosynthetic process (GO:0044272)	1/113	0.5278131767462139	0.6706167418075237	0	0	1.3465103598691386	0.8604374762180163	SLC26A1
positive regulation of kinase activity (GO:0033674)	1/114	0.5309473096424226	0.6710389480705025	0	0	1.3345267851111262	0.8448788869711666	EPHB4
cellular response to transforming growth factor beta stimulus (GO:0071560)	1/114	0.5309473096424226	0.6710389480705025	0	0	1.3345267851111262	0.8448788869711666	ACVR1
calcium ion transport (GO:0006816)	1/115	0.534060796369842	0.6714307649899064	0	0	1.3227534485067631	0.829691274670483	TRPV1
cellular amide metabolic process (GO:0043603)	1/115	0.534060796369842	0.6714307649899064	0	0	1.3227534485067631	0.829691274670483	CPM
regulation of protein-containing complex assembly (GO:0043254)	1/116	0.537153771685479	0.671792837173223	0	0	1.311184865582476	0.8148632020718957	STX1B
ion transport (GO:0006811)	1/116	0.537153771685479	0.671792837173223	0	0	1.311184865582476	0.8148632020718957	SLC26A1
potassium ion transport (GO:0006813)	1/122	0.555288335781714	0.692664356352711	0	0	1.2457889092170842	0.732857471252865	KCNC3
cellular response to organic substance (GO:0071310)	1/123	0.5582414386273206	0.6945393483181469	0	0	1.2355149543236141	0.7202603994111868	ACVR1
cellular response to oxidative stress (GO:0034599)	1/125	0.5640893839087713	0.6967333043403953	0	0	1.215464171386358	0.6959049657618125	DHRS2
negative regulation of cell growth (GO:0030308)	1/126	0.5669844801500914	0.6967333043403953	0	0	1.2056793893129771	0.6841306350937103	DACT3
negative regulation of growth (GO:0045926)	1/126	0.5669844801500914	0.6967333043403953	0	0	1.2056793893129771	0.6841306350937103	DACT3
synapse organization (GO:0050808)	1/126	0.5669844801500914	0.6967333043403953	0	0	1.2056793893129771	0.6841306350937103	DNM3
proteolysis (GO:0006508)	2/287	0.5672776381894659	0.6967333043403953	0	0	1.0571120107962213	0.5992835997339452	CPM;MMP24
plasma membrane bounded cell projection organization (GO:0120036)	1/128	0.5727175481520324	0.7013715399633907	0	0	1.1865720983350363	0.6613509323153962	GPRIN3
cellular response to insulin stimulus (GO:0032869)	1/129	0.5755557687516587	0.7013715399633907	0	0	1.1772423664122138	0.6503312281590482	LPIN1
muscle contraction (GO:0006936)	1/129	0.5755557687516587	0.7013715399633907	0	0	1.1772423664122138	0.6503312281590482	TNNT3
regulation of response to external stimulus (GO:0032101)	1/130	0.5783752782579109	0.7013715399633907	0	0	1.1680572814959465	0.6395491490338386	NMT2
G2/M transition of mitotic cell cycle (GO:0000086)	1/130	0.5783752782579109	0.7013715399633907	0	0	1.1680572814959465	0.6395491490338386	FBXL8
cell cycle G2/M phase transition (GO:0044839)	1/131	0.5811761991817334	0.7029883823435613	0	0	1.159013505578391	0.6289981353738375	FBXL8
regulation of cell cycle (GO:0051726)	2/296	0.5841247830460305	0.704775242012717	0	0	1.0242804814233386	0.5506948231783101	FBXL8;RPS6KA2
transmembrane receptor protein serine/threonine kinase signaling pathway (GO:0007178)	1/133	0.5867227607243917	0.7061311617763407	0	0	1.1413370344668055	0.6085641816362981	ACVR1
positive regulation of peptidyl-tyrosine phosphorylation (GO:0050731)	1/134	0.589468642348908	0.7076578438223732	0	0	1.13269815760776	0.5986692094573571	ACVR1
chemical synaptic transmission (GO:0007268)	2/306	0.6022768504645077	0.7197691814970858	0	0	0.990080971659919	0.5020087300592364	RPS6KA2;BSN
potassium ion transmembrane transport (GO:0071805)	1/139	0.6029288057327873	0.7197691814970858	0	0	1.09138179002102	0.5521913352112684	KCNC3
neuron projection morphogenesis (GO:0048812)	1/140	0.6055678082324125	0.7197691814970858	0	0	1.0834752045691691	0.5434589573584884	MAP1A
enzyme linked receptor protein signaling pathway (GO:0007167)	1/140	0.6055678082324125	0.7197691814970858	0	0	1.0834752045691691	0.5434589573584884	EPHB4
positive regulation of cellular catabolic process (GO:0031331)	1/141	0.6081894034536867	0.7210958521146433	0	0	1.075681570338059	0.5349030199417774	PLIN5
receptor-mediated endocytosis (GO:0006898)	1/143	0.6133808268930165	0.7236685125166378	0	0	1.0604236103644769	0.5183024897220337	DNM3
neuron development (GO:0048666)	1/143	0.6133808268930165	0.7236685125166378	0	0	1.0604236103644769	0.5183024897220337	GPRIN3
positive regulation of transferase activity (GO:0051347)	1/148	0.6260626435675622	0.7368157402183348	0	0	1.024095134236901	0.4795887113548315	EPHB4
positive regulation of hydrolase activity (GO:0051345)	1/149	0.6285490207331508	0.7379288748313216	0	0	1.0171239942232309	0.4722926346129092	PLIN5
cellular response to organic cyclic compound (GO:0071407)	1/150	0.6310189898022078	0.7390173499150552	0	0	1.0102464265587376	0.46513697489038447	TRPV1
negative regulation of protein phosphorylation (GO:0001933)	1/152	0.6359101331258219	0.7429291555299236	0	0	0.996764572064102	0.4512333539034361	MVP
protein phosphorylation (GO:0006468)	3/496	0.639337348560166	0.7451157906577117	0	0	0.9139582055757347	0.40883455554129794	ACVR1;RPS6KA2;EPHB4
cellular protein localization (GO:0034613)	2/329	0.6417607465149163	0.7461247514093323	0	0	0.9193601505528111	0.40777273799132985	STX1B;TBC1D16
peptidyl-serine phosphorylation (GO:0018105)	1/156	0.6455002049313342	0.7486552013610389	0	0	0.9708446195518345	0.4249675737883386	RPS6KA2
protein autophosphorylation (GO:0046777)	1/159	0.6525278527321219	0.7538820198901248	0	0	0.9522659194125036	0.40652370608399513	EPHB4
intracellular protein transport (GO:0006886)	2/336	0.653154568380797	0.7538820198901248	0	0	0.8997696913864579	0.3832492274325302	STX1B;TBC1D16
peptide biosynthetic process (GO:0043043)	1/162	0.6594172175100006	0.7592808826617555	0	0	0.9343795931914086	0.3890745766800276	RHCE
double-strand break repair (GO:0006302)	1/164	0.6639346392735244	0.7611327459318988	0	0	0.9228211492530324	0.3779613061718326	POLN
negative regulation of canonical Wnt signaling pathway (GO:0090090)	1/165	0.6661709999179646	0.7611327459318988	0	0	0.9171476447588903	0.3725535219419066	DACT3
regulation of neuron projection development (GO:0010975)	1/165	0.6661709999179646	0.7611327459318988	0	0	0.9171476447588903	0.3725535219419066	STX1B
positive regulation of multicellular organismal process (GO:0051240)	2/345	0.6673815308797443	0.7611327459318988	0	0	0.8757568961650595	0.35415029680490157	ACVR1;LPIN1
peptidyl-serine modification (GO:0018209)	1/169	0.6749697070464667	0.7679584077797093	0	0	0.8951290439840058	0.3518640090447642	RPS6KA2
neuron projection development (GO:0031175)	1/171	0.6792823593174513	0.7710337680404244	0	0	0.8845083071396498	0.34205563027864705	GPRIN3
positive regulation of ERK1 and ERK2 cascade (GO:0070374)	1/172	0.68141734081777	0.7716286199804061	0	0	0.8792911030757555	0.33727876732577217	GAREM1
mitochondrion organization (GO:0007005)	1/175	0.6877380217830706	0.7769493217785162	0	0	0.8639992980608933	0.3234358008512929	DNM3
positive regulation of developmental process (GO:0051094)	1/177	0.6918825070237793	0.7779617860666438	0	0	0.8540943789035392	0.3145963764642599	ACVR1
glycerophospholipid biosynthetic process (GO:0046474)	1/177	0.6918825070237793	0.7779617860666438	0	0	0.8540943789035392	0.3145963764642599	LPIN1
positive regulation of cellular biosynthetic process (GO:0031328)	1/180	0.6979970895882454	0.7829990770790854	0	0	0.8396520107467269	0.30188877435667455	PLIN5
protein transport (GO:0015031)	2/369	0.7030397860690222	0.786813218521172	0	0	0.8174806120310207	0.28803258546871985	STX1B;TBC1D16
negative regulation of cell population proliferation (GO:0008285)	2/379	0.7169419264200653	0.800501591503989	0	0	0.7953886961844522	0.26467389004196623	RPS6KA2;DHRS2
negative regulation of cellular process (GO:0048523)	3/566	0.7256326997590262	0.8083210771734268	0	0	0.7974307075880871	0.2557450511522656	RPS6KA2;DACT3;DHRS2
regulation of signal transduction (GO:0009966)	1/198	0.7322361093864107	0.8137844463946421	0	0	0.7622350525051342	0.2375522792215458	ACVR1
endomembrane system organization (GO:0010256)	1/199	0.7340210120631236	0.8138797795792505	0	0	0.7583468270491172	0.23449420401924234	REEP6
modification-dependent protein catabolic process (GO:0019941)	1/201	0.7375554689519221	0.8159100915195628	0	0	0.7506870229007634	0.22851962547026466	KCTD21
regulation of angiogenesis (GO:0045765)	1/203	0.7410433090241121	0.8159994138449419	0	0	0.743178898042476	0.22272789810524088	CEMIP2
axon guidance (GO:0007411)	1/203	0.7410433090241121	0.8159994138449419	0	0	0.743178898042476	0.22272789810524088	EPHB4
regulation of cell population proliferation (GO:0042127)	4/764	0.747279637923525	0.8209792352416708	0	0	0.7856907894736842	0.22888415341482543	GAREM1;TFAP2E;RPS6KA2;DHRS2
positive regulation of GTPase activity (GO:0043547)	1/214	0.7594200281434631	0.8324077654021025	0	0	0.7044045443142315	0.1938523122545668	TBC1D16
regulation of cell growth (GO:0001558)	1/217	0.7642031910028894	0.8357381929004202	0	0	0.6945151258128357	0.18677009688735519	DACT3
organelle organization (GO:0006996)	2/420	0.7683706709526277	0.8383816660280379	0	0	0.7158630842841369	0.18861776577899808	REEP6;PLIN5
positive regulation of cell motility (GO:2000147)	1/221	0.7704342293354617	0.8387227178447413	0	0	0.6817487855655795	0.17780075744572743	ACVR1
organelle assembly (GO:0070925)	2/425	0.7740579647710962	0.8407568370189458	0	0	0.707219494453537	0.1811249368454187	CFAP70;CFAP44
regulation of ERK1 and ERK2 cascade (GO:0070372)	1/238	0.7951433990330181	0.8617051767801259	0	0	0.6322994170129159	0.1449437686148967	GAREM1
positive regulation of signal transduction (GO:0009967)	1/252	0.8134958470506751	0.8769924577279188	0	0	0.5966059426416471	0.12314809191719306	STX1B
regulation of canonical Wnt signaling pathway (GO:0060828)	1/253	0.8147424711668556	0.8769924577279188	0	0	0.5942081667272507	0.12174327183806113	DACT3
positive regulation of phosphorylation (GO:0042327)	1/253	0.8147424711668556	0.8769924577279188	0	0	0.5942081667272507	0.12174327183806113	EPHB4
positive regulation of cell differentiation (GO:0045597)	1/258	0.8208526253488398	0.8815883577177003	0	0	0.5824991831764041	0.11499214929120569	ACVR1
neutrophil degranulation (GO:0043312)	2/481	0.8298967606061892	0.8892970256958251	0	0	0.62273968202987	0.11611228645167604	PYGB;MVP
neutrophil activation involved in immune response (GO:0002283)	2/485	0.8333709499586187	0.8892970256958251	0	0	0.6174550087593565	0.11254748718784557	PYGB;MVP
positive regulation of cell migration (GO:0030335)	1/269	0.8335999259653978	0.8892970256958251	0	0	0.5582773157115187	0.10160741874229132	ACVR1
neutrophil mediated immunity (GO:0002446)	2/488	0.8359347969526881	0.8898061505340836	0	0	0.6135485913263691	0.10995076855188611	PYGB;MVP
positive regulation of MAPK cascade (GO:0043410)	1/274	0.8390925087821538	0.8911869439171877	0	0	0.5479126471492883	0.0961226814818717	GAREM1
positive regulation of programmed cell death (GO:0043068)	1/286	0.8515515198263706	0.9024185353912202	0	0	0.5245212267309495	0.08428808325671344	RPS6KA2
DNA repair (GO:0006281)	1/298	0.8630525639652163	0.9125875897115644	0	0	0.5030200221039915	0.0740846285605968	POLN
positive regulation of apoptotic process (GO:0043065)	1/310	0.8736687792805508	0.9217782935581142	0	0	0.48318881395291385	0.0652565560981341	RPS6KA2
protein polyubiquitination (GO:0000209)	1/314	0.8770227235983672	0.9232832628650943	0	0	0.47691632319586374	0.0625820932466022	FBXL8
proteasome-mediated ubiquitin-dependent protein catabolic process (GO:0043161)	1/321	0.8826808355370848	0.9268172530214109	0	0	0.46631679389312974	0.05819241805974984	FBXL8
cellular response to oxygen-containing compound (GO:1901701)	1/323	0.8842494459932877	0.9268172530214109	0	0	0.46337300270257453	0.05700232917664372	TRPV1
post-translational protein modification (GO:0043687)	1/345	0.900188842058322	0.9414638763011708	0	0	0.43325048819456774	0.045556597809997816	FBXL8
supramolecular fiber organization (GO:0097435)	1/351	0.9041442367604668	0.9434875441231299	0	0	0.42569247546346783	0.042895488629853276	TLL2
ubiquitin-dependent protein catabolic process (GO:0006511)	1/354	0.9060631947737781	0.9434875441231299	0	0	0.4220098177021387	0.04162967499278539	KCTD21
positive regulation of protein phosphorylation (GO:0001934)	1/371	0.9162387288386589	0.952013776819344	0	0	0.40226944501753664	0.035189858158287825	ACVR1
positive regulation of cellular process (GO:0048522)	2/625	0.9210981541685481	0.9535566945062762	0	0	0.4752438572663292	0.0390596628985162	GAREM1;MAP1A
negative regulation of programmed cell death (GO:0043069)	1/381	0.9217051138964633	0.9535566945062762	0	0	0.3914825231016473	0.03191754648922038	DHRS2
phosphorylation (GO:0016310)	1/400	0.9311342146794189	0.9612355362746587	0	0	0.37247699401174694	0.026576922697752033	ACVR1
regulation of cell migration (GO:0030334)	1/408	0.934758769896606	0.9629020446891919	0	0	0.36500553294446425	0.024625749118465927	ACVR1
nervous system development (GO:0007399)	1/447	0.9498912831530029	0.9763903962023356	0	0	0.3324204977236162	0.017088986425393193	DNM3
positive regulation of cell population proliferation (GO:0008284)	1/474	0.9582712764825099	0.9815896069624892	0	0	0.31300937656343303	0.013341827946575117	GAREM1
regulation of apoptotic process (GO:0042981)	2/742	0.9590478832117849	0.9815896069624892	0	0	0.39767151767151765	0.01662834619512248	RPS6KA2;DHRS2
negative regulation of apoptotic process (GO:0043066)	1/485	0.9612721200229537	0.9817683272729102	0	0	0.30572203646457635	0.012075331556781746	DHRS2
positive regulation of nucleic acid-templated transcription (GO:1903508)	1/511	0.9675404313904882	0.9860678013532849	0	0	0.2897470438557102	0.009561091902742696	ACVR1
protein ubiquitination (GO:0016567)	1/525	0.9704871677245386	0.98697102619969	0	0	0.28180175980420724	0.008441963159006494	FBXL8
positive regulation of transcription by RNA polymerase II (GO:0045944)	2/908	0.9844363416428489	0.9990360331502641	0	0	0.32199015112922397	0.00505075154614391	ACVR1;LPIN1
negative regulation of transcription by RNA polymerase II (GO:0000122)	1/684	0.9900337389404149	0.9998637909074158	0	0	0.2144222279346842	0.0021477080764098623	HSF4
cellular protein modification process (GO:0006464)	2/1025	0.99229530108435	0.9998637909074158	0	0	0.283404767275735	0.0021920036527277448	ACVR1;FBXL8
positive regulation of transcription, DNA-templated (GO:0045893)	2/1183	0.9970865935059896	0.9998637909074158	0	0	0.2434312512212597	7.102493137470927E-4	ACVR1;LPIN1
negative regulation of transcription, DNA-templated (GO:0045892)	1/948	0.9983873413739864	0.9998637909074158	0	0	0.15251860032082026	2.4615897502331123E-4	HSF4
regulation of transcription by RNA polymerase II (GO:0006357)	5/2206	0.9992753585802969	0.9998637909074158	0	0	0.3160159841446443	2.2908128232021157E-4	ACVR1;ZBTB8A;TFAP2E;HSF4;LPIN1
regulation of gene expression (GO:0010468)	1/1079	0.9993516203500069	0.9998637909074158	0	0	0.13305669248962596	8.629923206290465E-5	STX1B
regulation of transcription, DNA-templated (GO:0006355)	4/2244	0.9998637909074158	0.9998637909074158	0	0	0.24592633928571428	3.3499685049299404E-5	ACVR1;ZBTB8A;TFAP2E;HSF4
