# Supplementary material for: Evaluation of the Synergistic Potential of Simultaneous Pan- or Isoform-Specific BET and SYK Inhibition in B-Cell Lymphoma: An In Vitro Approach
Source: Cancers (Basel). 2022 Sep 27;14(19):4691. doi: 10.3390/cancers14194691 (PMC9564024; doi:10.3390/cancers14194691)
Supplement: Supplementary file 1 [file cancers-14-04691-s001.zip › cancers-1798753-supplementary/supplementary material/Supplementary tables/Raw data/Enrichr/EntoAZDEntoUnderexpressed.txt]

Term	Overlap	P-value	Adjusted P-value	Old P-value	Old Adjusted P-value	Odds Ratio	Combined Score	Genes
DNA metabolic process (GO:0006259)	31/277	2.779798423582548E-15	5.1454068820512965E-12	0	0	6.914829913171653	231.76019132930455	TOP2A;PCNA;MCM7;UHRF1;GMNN;HMGB2;MCM10;TYMS;UNG;RAD51AP1;POLD3;HELB;CDC45;ORC1;EXO1;CHEK1;RAD54L;CDT1;FANCA;FANCC;CDC6;FANCG;TICRR;RAD51;POLE2;DMC1;CDK2;CDK1;MCM4;MCM5;MCM6
DNA replication (GO:0006260)	19/108	2.149305040911656E-13	1.9891818153637377E-10	0	0	11.421055871940895	333.13463026969237	MCM7;MCM10;CDC6;TICRR;FAM111B;HELB;BRIP1;CDC45;ORC1;EXO1;POLE2;CHEK1;CDK2;PCLAF;CDK1;MCM4;MCM5;CLSPN;MCM6
DNA replication initiation (GO:0006270)	12/38	3.6520975295505935E-12	2.2533441757327163E-9	0	0	24.305210918114145	640.0952158581094	CDT1;CDC45;MCM7;ORC1;POLE2;GMNN;CDK2;MCM4;MCM10;MCM5;CDC6;MCM6
DNA-dependent DNA replication (GO:0006261)	18/129	5.33884903191226E-11	2.4705523895173982E-8	0	0	8.642002658396102	204.4129697697323	GINS1;CDT1;GINS2;MCM7;GINS3;GMNN;MCM10;CDC6;POLD3;HELB;CDC45;RAD51;ORC1;POLE2;CDK2;MCM4;MCM5;MCM6
mitotic sister chromatid segregation (GO:0000070)	14/102	9.40005738030049E-9	3.0084884374168325E-6	0	0	8.396560196560197	155.18984402535946	CDCA5;PLK1;NCAPG2;KIF14;KIF23;NDC80;KIF18B;PSRC1;ESPL1;KIFC1;PRC1;CDK1;KIF2C;DLGAP5
mitotic spindle organization (GO:0007052)	17/157	9.75198845191842E-9	3.0084884374168325E-6	0	0	6.443985986765278	118.86444210366446	PLK1;BUB1B;KIF23;CENPA;NDC80;AURKB;AURKA;CENPF;KIF4B;KIFC1;PRC1;NUF2;BIRC5;KIF2C;DLGAP5;SPC24;SPC25
DNA strand elongation involved in DNA replication (GO:0006271)	7/18	2.4153460384221304E-8	5.7717698535362466E-6	0	0	33.0925970581143	580.4057047575865	GINS1;POLD3;GINS2;PCNA;MCM7;GINS3;MCM4
microtubule cytoskeleton organization involved in mitosis (GO:1902850)	15/128	2.4945520706801713E-8	5.7717698535362466E-6	0	0	7.015972372113102	122.82562240699923	PLK1;BUB1B;CENPA;NDC80;AURKB;AURKA;CENPF;ESPL1;KIF4B;NUF2;BIRC5;KIF2C;DLGAP5;SPC24;SPC25
double-strand break repair via break-induced replication (GO:0000727)	6/12	4.03792772407119E-8	8.304671352506414E-6	0	0	51.87830687830688	883.2255351990718	GINS2;CDC45;MCM7;MCM4;MCM5;MCM6
regulation of cytokinesis (GO:0032465)	12/84	6.88678406024886E-8	1.2414789173637179E-5	0	0	8.756272401433693	144.4003582245242	RACGAP1;PRC1;PLK1;KIF14;KIF23;KIF20A;FSD1;CDC6;AURKB;E2F7;AURKA;E2F8
kinetochore organization (GO:0051383)	6/13	7.377778547272229E-8	1.2414789173637179E-5	0	0	44.46485260770975	730.2110653500835	CDT1;CENPF;NUF2;CENPA;NDC80;DLGAP5
regulation of transcription involved in G1/S transition of mitotic cell cycle (GO:0000083)	8/32	1.20687197855292E-7	1.6752696385844777E-5	0	0	17.368794326241133	276.6860014037645	CDT1;PCNA;CDC45;RRM2;ORC1;CDC6;TYMS;E2F7
regulation of cell cycle process (GO:0010564)	13/106	1.2488847163162944E-7	1.6752696385844777E-5	0	0	7.355853114221952	116.92749892256806	PLK1;MKI67;CDC25C;FBXO43;PKMYT1;AICDA;AURKB;AURKA;RACGAP1;PRC1;CHEK1;KIF20A;FSD1
mitotic spindle elongation (GO:0000022)	5/8	1.3575928999874211E-7	1.6752696385844777E-5	0	0	86.24890061565523	1363.8006020697715	RACGAP1;KIF4B;PRC1;KIF23;AURKB
mitotic spindle midzone assembly (GO:0051256)	5/8	1.3575928999874211E-7	1.6752696385844777E-5	0	0	86.24890061565523	1363.8006020697715	RACGAP1;KIF4B;PRC1;KIF23;AURKB
DNA replication checkpoint signaling (GO:0000076)	6/17	4.985322530462874E-7	5.767395002429237E-5	0	0	28.29004329004329	410.53372288146625	CDT1;CDC45;ORC1;CDC6;CLSPN;TICRR
mitotic DNA replication (GO:1902969)	5/10	5.918097152339561E-7	6.443763428812074E-5	0	0	51.74406332453826	742.0140428211696	GINS1;CDC45;GINS3;MCM4;MCM6
DNA strand elongation (GO:0022616)	6/18	7.357249307868033E-7	7.565704704924293E-5	0	0	25.93121693121693	366.21126494323636	GINS1;POLD3;GINS2;MCM7;GINS3;MCM4
cellular macromolecule biosynthetic process (GO:0034645)	21/314	8.210532435784063E-7	7.998787125598052E-5	0	0	3.81522015062195	53.46145100238016	MCM7;MCM10;CDC6;TYMS;TICRR;FAM111B;POLD3;BRIP1;HELB;CDC45;ORC1;EXO1;POLE2;CHEK1;CDK2;PCLAF;CDK1;MCM4;MCM5;CLSPN;MCM6
cellular response to DNA damage stimulus (GO:0006974)	22/350	1.269127283466766E-6	1.174577300848492E-4	0	0	3.5737771189866594	48.52181905574427	TOP2A;MCM7;DTX3L;FANCA;CGAS;FANCC;MCM10;WDR76;FANCG;UNG;TICRR;RAD51AP1;HELB;RAD51;EXO1;POLE2;CHEK1;PCLAF;CDK1;RAD54L;DTL;FNIP2
mitotic G2/M transition checkpoint (GO:0044818)	8/45	1.9888997518413055E-6	1.753073066980122E-4	0	0	11.258769407705579	147.8043249686876	ORC1;CHEK1;PLK1;CDK1;CLSPN;CDC6;DTL;TICRR
sister chromatid segregation (GO:0000819)	7/34	3.1325249783854833E-6	2.6355926068143316E-4	0	0	13.47116612633854	170.72912984601504	TOP2A;KIF18B;ESPL1;KIFC1;NCAPG2;PLK1;NDC80
mitotic cytokinesis (GO:0000281)	8/49	3.891655986173676E-6	3.131937056698902E-4	0	0	10.15827711468604	126.53836457756373	ANLN;ESPL1;RACGAP1;KIF4B;PLK1;KIF23;KIF20A;CENPA
G1/S transition of mitotic cell cycle (GO:0000082)	10/85	5.266870704359564E-6	3.934521956359103E-4	0	0	6.966488413547237	84.67121685494283	CDT1;PCNA;CDC45;RRM2;CCNE2;ORC1;CDK2;CDC6;TYMS;CDC25A
mitotic metaphase plate congression (GO:0007080)	8/51	5.3140491036724775E-6	3.934521956359103E-4	0	0	9.684809500247402	117.62352676491518	CDT1;PSRC1;KIFC1;CDCA5;NUF2;KIF14;KIF2C;NDC80
regulation of DNA replication (GO:0006275)	8/53	7.153423506465438E-6	5.092687273256741E-4	0	0	9.253427895981087	109.63386884542398	CCNA2;CDT1;PCNA;MCIDAS;DSCC1;GMNN;CDC6;GLI1
regulation of mitotic metaphase/anaphase transition (GO:0030071)	6/26	8.011778005544501E-6	5.492518921578842E-4	0	0	15.552380952380952	182.50093605959418	ESPL1;UBE2C;HECW2;PLK1;CDC6;DLGAP5
regulation of metaphase/anaphase transition of cell cycle (GO:1902099)	4/8	8.810676398213815E-6	5.623642073480611E-4	0	0	51.61052631578947	600.7231129308926	UBE2C;HECW2;PLK1;CDC6
pre-replicative complex assembly involved in nuclear cell cycle DNA replication (GO:0006267)	4/8	8.810676398213815E-6	5.623642073480611E-4	0	0	51.61052631578947	600.7231129308926	MCM7;MCM4;MCM5;MCM6
cytoskeleton-dependent cytokinesis (GO:0061640)	9/72	9.453522459450005E-6	5.832823357480654E-4	0	0	7.448761904761905	86.17564370838727	ANLN;ESPL1;RACGAP1;KIF4B;PLK1;KIF23;KIF20A;CENPA;AURKB
positive regulation of mitotic cell cycle phase transition (GO:1901992)	8/58	1.4230142803219532E-5	8.496772364115921E-4	0	0	8.325957446808511	92.91891826851624	ESPL1;UBE2C;CDCA5;CDK1;CDC25C;DTL;DLGAP5;CDC25A
regulation of cell division (GO:0051302)	9/76	1.4791506064570423E-5	8.555961789224954E-4	0	0	7.002626865671642	77.8794167703269	KIF18B;PRC1;PLK1;PRDM15;KIF20A;FSD1;POU5F1;AURKB;AURKA
positive regulation of chromatin binding (GO:0035563)	4/9	1.5618787358186884E-5	8.760719818183007E-4	0	0	41.28631578947368	456.9171452338255	CDT1;DTX3L;GMNN;PARP9
DNA repair (GO:0006281)	18/298	2.0127303799902673E-5	0.0010957540980476425	0	0	3.3962529274004685	36.72515438721846	PCNA;DTX3L;CDCA5;FANCA;FANCC;PARP9;FANCG;UNG;TICRR;RAD51AP1;POLD3;BRIP1;RAD51;EXO1;POLE2;CHEK1;CDK1;RAD54L
protein-DNA complex assembly (GO:0065004)	12/143	2.0982971366253993E-5	0.0011096994285410325	0	0	4.79807929081507	51.68394732131959	CDT1;CHAF1B;RAD51;ORC1;MCM7;GMNN;DMC1;HMGB2;MCM4;MCM5;CDC6;MCM6
mitotic DNA replication checkpoint signaling (GO:0033314)	4/10	2.5636884661518025E-5	0.0013181631530130517	0	0	34.40350877192982	363.6959511174	ORC1;CDC6;CLSPN;TICRR
negative regulation of cell cycle process (GO:0010948)	8/64	2.972776081547638E-5	0.0014480548755117573	0	0	7.4316109422492405	77.46287080414942	RRM2;RAD51;ESPL1;CHEK1;FBXO43;AURKB;E2F7;E2F8
pre-replicative complex assembly (GO:0036388)	8/64	2.972776081547638E-5	0.0014480548755117573	0	0	7.4316109422492405	77.46287080414942	CDT1;MCM7;ORC1;GMNN;MCM4;MCM5;MCM6;CDC6
mitotic G2 DNA damage checkpoint signaling (GO:0007095)	6/33	3.4406157493417134E-5	0.001632969167187567	0	0	11.516166960611406	118.3548149463878	CHEK1;PLK1;CDK1;CLSPN;DTL;TICRR
nuclear DNA replication (GO:0033260)	4/11	3.967645394328566E-5	0.0018360279062255439	0	0	29.487218045112783	298.8456611026321	MCM7;MCM4;MCM5;MCM6
G2/M transition of mitotic cell cycle (GO:0000086)	11/130	4.2762180870075564E-5	0.0019305560192807286	0	0	4.8317525401581545	48.6067370551279	CCNA2;WEE1;MELK;PLK1;CDK2;CDK1;CDC25C;PKMYT1;FOXM1;CDC25A;AURKA
cell cycle G2/M phase transition (GO:0044839)	11/131	4.589266153695359E-5	0.0020225551548785975	0	0	4.79124218051832	47.86070194156314	CCNA2;WEE1;MELK;PLK1;CDK2;CDK1;CDC25C;PKMYT1;FOXM1;CDC25A;AURKA
attachment of mitotic spindle microtubules to kinetochore (GO:0051315)	4/12	5.8613941853562E-5	0.0024109868082431837	0	0	25.8	251.4090797314946	CDT1;NUF2;KIF2C;NDC80
regulation of chromatin binding (GO:0035561)	4/12	5.8613941853562E-5	0.0024109868082431837	0	0	25.8	251.4090797314946	CDT1;DTX3L;GMNN;PARP9
regulation of DNA-dependent DNA replication (GO:0090329)	4/12	5.8613941853562E-5	0.0024109868082431837	0	0	25.8	251.4090797314946	CDT1;GMNN;AICDA;TICRR
double-strand break repair via synthesis-dependent strand annealing (GO:0045003)	3/5	6.824230354932416E-5	0.002746010953691283	0	0	77.22047244094489	740.7332041669242	RAD51;DMC1;RAD54L
mitotic DNA integrity checkpoint signaling (GO:0044774)	4/13	8.338396197479686E-5	0.003283908800326574	0	0	22.932163742690058	215.38013326925903	ORC1;CDC6;CLSPN;TICRR
DNA integrity checkpoint signaling (GO:0031570)	6/39	9.19739186978985E-5	0.003546744239787711	0	0	9.41943241943242	87.5442568404429	CDT1;BRIP1;CDC45;CHEK1;CLSPN;CDC6
double-strand break repair via homologous recombination (GO:0000724)	9/97	1.0420310538990571E-4	0.003936325470953377	0	0	5.325818181818182	48.83332498520871	RAD51AP1;GINS2;CDC45;RAD51;MCM7;MCM4;RAD54L;MCM5;MCM6
mitotic DNA damage checkpoint signaling (GO:0044773)	7/59	1.3157255744270554E-4	0.004870816076528959	0	0	6.985717200571312	62.42403422480518	CHEK1;PLK1;CDK2;CDK1;CLSPN;DTL;TICRR
negative regulation of cytokinesis (GO:0032466)	3/6	1.3453869382877765E-4	0.004882963181903284	0	0	51.47769028871391	458.8545626101909	AURKB;E2F7;E2F8
translesion synthesis (GO:0019985)	6/42	1.408822997902894E-4	0.00497231893142574	0	0	8.633156966490299	76.5552598614514	POLD3;PCNA;POLE2;PCLAF;UBE2L6;DTL
positive regulation of cell cycle process (GO:0090068)	9/101	1.4237325951678239E-4	0.00497231893142574	0	0	5.093217391304348	45.11092367959629	RACGAP1;KIF14;KIF23;CDC6;NDC80;AURKB;E2F7;AURKA;E2F8
regulation of cyclin-dependent protein serine/threonine kinase activity (GO:0000079)	8/82	1.773876755199482E-4	0.006080455321989336	0	0	5.618746405980448	48.530084545554296	CCNA2;PSRC1;CCNE2;PLK1;CDC6;CDC25C;PKMYT1;CDC25A
mitotic spindle assembly (GO:0090307)	6/44	1.835564652254614E-4	0.006177509402405983	0	0	8.177944862155389	70.3547633571183	RACGAP1;KIF4B;KIFC1;PRC1;KIF23;AURKB
regulation of mitotic sister chromatid separation (GO:0010965)	4/16	2.0277492704402623E-4	0.00658484894664022	0	0	17.196491228070176	146.22888301798926	UBE2C;HECW2;PLK1;CDC6
DNA unwinding involved in DNA replication (GO:0006268)	4/16	2.0277492704402623E-4	0.00658484894664022	0	0	17.196491228070176	146.22888301798926	RAD51;MCM7;MCM4;MCM6
mitotic cell cycle phase transition (GO:0044772)	13/209	2.1189963828796863E-4	0.006762521215017758	0	0	3.471863138786512	29.36987139705978	UBE2C;PLK1;CDC25C;PKMYT1;FOXM1;CDC25A;AURKA;CCNA2;WEE1;MELK;CCNE2;CDK2;CDK1
mitotic G1 DNA damage checkpoint signaling (GO:0031571)	7/65	2.4332274757061546E-4	0.00763373569073236	0	0	6.261136010244215	52.09967545135952	PCNA;CDK2;CDK1;CDC25C;E2F7;AURKA;E2F8
regulation of mitotic cell cycle phase transition (GO:1901990)	12/188	2.9080680577999303E-4	0.008971389958312785	0	0	3.563049853372434	29.01338551863466	ANLN;CENPF;UBE2C;HECW2;PLK1;CDK2;CDK1;KIF14;BUB1B;PTPN6;CDC6;AURKA
regulation of chromosome segregation (GO:0051983)	4/18	3.307214416097045E-4	0.009873635297089726	0	0	14.738345864661655	118.11655405092009	KIF2C;CDC6;MKI67;AURKB
cellular response to alkaloid (GO:0071312)	4/18	3.307214416097045E-4	0.009873635297089726	0	0	14.738345864661655	118.11655405092009	RYR1;CASP7;RAD51;TGM2
regulation of nuclear division (GO:0051783)	4/20	5.07983279784124E-4	0.01469182892000646	0	0	12.894736842105264	97.80737874004578	CDC25C;FBXO43;MKI67;PKMYT1
positive regulation of G2/M transition of mitotic cell cycle (GO:0010971)	4/20	5.07983279784124E-4	0.01469182892000646	0	0	12.894736842105264	97.80737874004578	CDK1;CDC25C;DTL;CDC25A
kinetochore assembly (GO:0051382)	3/9	5.412768242731998E-4	0.014994854586557166	0	0	25.73490813648294	193.56716313588387	CENPF;CENPA;DLGAP5
DNA damage response, signal transduction by p53 class mediator (GO:0030330)	7/74	5.427635101563101E-4	0.014994854586557166	0	0	5.417593728967892	40.734003408176896	PCNA;CDK1;FOXM1;CDC25C;E2F7;AURKA;E2F8
mitotic nuclear division (GO:0140014)	7/74	5.427635101563101E-4	0.014994854586557166	0	0	5.417593728967892	40.734003408176896	KIF18B;ESPL1;KIFC1;UBE2C;NCAPG2;PLK1;NDC80
regulation of cyclin-dependent protein kinase activity (GO:1904029)	6/54	5.716563696398546E-4	0.01556082265004957	0	0	6.470899470899471	48.31802839614723	CCNA2;CCNE2;CDC6;CDC25C;PKMYT1;CDC25A
protein phosphorylation (GO:0006468)	21/496	6.513624681615606E-4	0.017473506211116645	0	0	2.331222270552414	17.102882301465787	PRKCH;SRC;GMFG;PLK1;HUNK;AURKB;AURKA;CCNA2;MELK;CAMKV;WNK2;CHEK1;CDK2;TYRO3;PIM1;CDK1;PRKG2;BIRC5;PTPN6;CLSPN;FNIP2
positive regulation of cytokinesis (GO:0032467)	5/37	6.682866867505828E-4	0.01761903594404618	0	0	8.073878627968337	59.02645781641782	RACGAP1;KIF14;KIF23;CDC6;AURKB
regulation of mitotic cell cycle (GO:0007346)	11/178	6.758247174647642E-4	0.01761903594404618	0	0	3.4345089980896115	25.07046223356355	BTG3;MCIDAS;UBE2C;PLK1;CDK1;BUB1B;MKI67;CDC25C;FBXO43;PKMYT1;DLGAP5
DNA damage response, signal transduction by p53 class mediator resulting in cell cycle arrest (GO:0006977)	6/56	6.959159511395645E-4	0.017890839243879637	0	0	6.211428571428572	45.15883525494069	PCNA;CDK1;CDC25C;E2F7;AURKA;E2F8
epithelial cell differentiation (GO:0030855)	8/101	7.33992272469763E-4	0.01861122871700728	0	0	4.466483642187143	32.234666299735174	CPT1A;BDH2;PCNA;MCIDAS;CDK1;GLI1;E2F7;E2F8
regulation of mitotic nuclear division (GO:0007088)	6/57	7.653918863003112E-4	0.019145140291106432	0	0	6.089324618736383	43.691650603124835	CHEK1;MKI67;CDC25C;FBXO43;PKMYT1;AURKA
mitotic cell cycle checkpoint signaling (GO:0007093)	4/23	8.871517239388474E-4	0.021606813697510614	0	0	10.857063711911357	76.29795592726911	WEE1;CHEK1;BUB1B;AURKB
positive regulation of cell cycle G2/M phase transition (GO:1902751)	4/23	8.871517239388474E-4	0.021606813697510614	0	0	10.857063711911357	76.29795592726911	CDK1;CDC25C;DTL;CDC25A
positive regulation of DNA-dependent DNA replication (GO:2000105)	3/11	0.0010332398906773167	0.024838013475892377	0	0	19.299212598425196	132.68316522062563	CDT1;E2F7;E2F8
anaphase-promoting complex-dependent catabolic process (GO:0031145)	7/84	0.0011602307817840658	0.027533168936952637	0	0	4.7115987460815045	31.846338322220593	UBE2C;PLK1;CDK2;CDK1;BUB1B;AURKB;AURKA
DNA synthesis involved in DNA repair (GO:0000731)	5/43	0.0013433110743143602	0.031423433182203926	0	0	6.796972642688515	44.9457820236348	POLD3;PCNA;PCLAF;UBE2L6;DTL
negative regulation of cell division (GO:0051782)	3/12	0.0013581170473129737	0.031423433182203926	0	0	17.15398075240595	113.24468103197728	AURKB;E2F7;E2F8
positive regulation of cell division (GO:0051781)	5/44	0.0014919981715493438	0.034094921179479445	0	0	6.622353020769907	43.09588280763981	RACGAP1;KIF14;KIF23;CDC6;AURKB
chromosome condensation (GO:0030261)	5/45	0.0016524478478812858	0.0369101912867573	0	0	6.45646437994723	41.356866743290674	TOP2A;CDCA5;NCAPG2;PLK1;CDK1
mitotic chromosome condensation (GO:0007076)	4/27	0.0016550761084823643	0.0369101912867573	0	0	8.967048054919909	57.42415332382936	CDCA5;NCAPG2;PLK1;CDK1
regulation of double-strand break repair via homologous recombination (GO:0010569)	5/46	0.0018252065562998233	0.03974655689071733	0	0	6.29866786794517	39.71979082846834	RAD51AP1;HELB;RAD51;CHEK1;CGAS
postreplication repair (GO:0006301)	5/46	0.0018252065562998233	0.03974655689071733	0	0	6.29866786794517	39.71979082846834	POLD3;PCNA;PCLAF;UBE2L6;DTL
establishment of mitotic spindle localization (GO:0040001)	4/29	0.002173274197349563	0.04677593650341908	0	0	8.248842105263158	50.577943660393295	ESPL1;PLK1;CENPA;NDC80
regulation of G2/M transition of mitotic cell cycle (GO:0010389)	9/149	0.002383572349190698	0.0507125565327814	0	0	3.338742857142857	20.163185384377577	CENPF;PLK1;CDK2;CDK1;KIF14;CDC25C;DTL;CDC25A;AURKA
positive regulation of cellular protein localization (GO:1903829)	6/71	0.002413823466082331	0.05077258222407267	0	0	4.774358974358974	28.772881032346266	CDT1;DTX3L;PLK1;CDK1;PARP9;NDC80
negative regulation of DNA replication (GO:0008156)	3/16	0.003265511003322757	0.0679152906421396	0	0	11.873410054512417	67.96742446434135	MCIDAS;GMNN;CDC6
deoxyribonucleotide metabolic process (GO:0009262)	2/5	0.0035384500694021085	0.07119207693981851	0	0	34.22862129144852	193.1886141292926	RRM1;RRM2
trophoblast giant cell differentiation (GO:0060707)	2/5	0.0035384500694021085	0.07119207693981851	0	0	34.22862129144852	193.1886141292926	E2F7;E2F8
negative regulation of heterochromatin assembly (GO:0031452)	2/5	0.0035384500694021085	0.07119207693981851	0	0	34.22862129144852	193.1886141292926	TET1;AICDA
positive regulation of DNA replication (GO:0045740)	3/17	0.00390930184990065	0.0769799757890011	0	0	11.02474690663667	61.12556789729039	CDT1;PCNA;GLI1
protein localization to chromosome, centromeric region (GO:0071459)	3/17	0.00390930184990065	0.0769799757890011	0	0	11.02474690663667	61.12556789729039	CDK1;CENPA;AURKB
interstrand cross-link repair (GO:0036297)	5/55	0.0040255182760821255	0.07843404556871593	0	0	5.162532981530343	28.471893969251717	RAD51AP1;RAD51;FANCA;FANCC;FANCG
microtubule depolymerization (GO:0007019)	3/18	0.004625020718691027	0.08917618073226137	0	0	10.289238845144357	55.31777168993179	KIF18B;KIF14;KIF2C
phosphorylation (GO:0016310)	16/400	0.004802591355938778	0.091645325771574	0	0	2.177536231884058	11.624994145632702	PRKCH;GMFG;PLK1;HUNK;AURKB;AURKA;MELK;WNK2;CHEK1;CDK2;PIM1;CDK1;PRKG2;BIRC5;FNIP2;XYLB
regulation of cell cycle (GO:0051726)	13/296	0.00495641160568199	0.09361548859303433	0	0	2.3937691084167514	12.703908041858837	PLK1;GMNN;FOXM1;NUDT6;CDC25A;CENPF;MCIDAS;BIN1;CHEK1;PCLAF;BIRC5;DTL;DLGAP5
regulation of DNA-dependent DNA replication initiation (GO:0030174)	2/6	0.005240414315483587	0.09417482425204	0	0	25.670157068062828	134.80310037815116	CDT1;TICRR
choline catabolic process (GO:0042426)	2/6	0.005240414315483587	0.09417482425204	0	0	25.670157068062828	134.80310037815116	CHDH;SARDH
hepatocyte differentiation (GO:0070365)	2/6	0.005240414315483587	0.09417482425204	0	0	25.670157068062828	134.80310037815116	E2F7;E2F8
mitotic DNA replication initiation (GO:1902975)	2/6	0.005240414315483587	0.09417482425204	0	0	25.670157068062828	134.80310037815116	GINS3;MCM4
nuclear cell cycle DNA replication initiation (GO:1902315)	2/6	0.005240414315483587	0.09417482425204	0	0	25.670157068062828	134.80310037815116	GINS3;MCM4
centromere complex assembly (GO:0034508)	4/37	0.0053581691933640525	0.09536510747035444	0	0	6.246570972886762	32.66414997796101	CENPF;HJURP;CENPA;DLGAP5
regulation of protein serine/threonine kinase activity (GO:0071900)	7/111	0.005611602979547468	0.09825362560407423	0	0	3.4835747806570088	18.055085445370885	CCNA2;CCNE2;SRC;CDC6;CDC25C;PKMYT1;CDC25A
modification-dependent protein catabolic process (GO:0019941)	10/201	0.005626625777434829	0.09825362560407423	0	0	2.7192933337066383	14.08660663512552	DTX3L;UBE2C;UHRF1;PLK1;BUB1B;UBE2L6;NTAN1;DTL;AURKB;AURKA
regulation of cell cycle G2/M phase transition (GO:1902749)	6/85	0.005897311271990461	0.1020179734995733	0	0	3.9254571026722926	20.15038701436058	CENPF;PLK1;CDK2;KIF14;CDK1;AURKA
nucleobase-containing compound biosynthetic process (GO:0034654)	3/20	0.006280773501215925	0.10764547917361737	0	0	9.077813802686428	46.02689561143453	POLD3;TYMS;ADA
protein monoubiquitination (GO:0006513)	4/39	0.006475875623223046	0.10798960160888162	0	0	5.8890225563909775	29.678738840865606	DTX3L;UHRF1;NEURL1;DTL
regulation of exit from mitosis (GO:0007096)	4/39	0.006475875623223046	0.10798960160888162	0	0	5.8890225563909775	29.678738840865606	ANLN;UBE2C;CDCA5;BUB1B
DNA recombination (GO:0006310)	4/39	0.006475875623223046	0.10798960160888162	0	0	5.8890225563909775	29.678738840865606	RAD51;EXO1;DMC1;RAD54L
positive regulation of double-strand break repair (GO:2000781)	4/40	0.007088481809477348	0.11628402998758809	0	0	5.7251461988304095	28.335375009748542	RAD51AP1;DTX3L;FOXM1;PARP9
spindle assembly checkpoint signaling (GO:0071173)	3/21	0.0072245615605470714	0.11628402998758809	0	0	8.573053368328958	42.267456946662286	CENPF;PLK1;BUB1B
mitotic spindle assembly checkpoint signaling (GO:0007094)	3/21	0.0072245615605470714	0.11628402998758809	0	0	8.573053368328958	42.267456946662286	CENPF;PLK1;BUB1B
mitotic spindle checkpoint signaling (GO:0071174)	3/21	0.0072245615605470714	0.11628402998758809	0	0	8.573053368328958	42.267456946662286	CENPF;PLK1;BUB1B
regulation of cell development (GO:0060284)	4/41	0.007738150502818612	0.1224215092368996	0	0	5.570128022759602	27.07969302643343	HES7;ADGRA2;DOCK7;HMGB2
epithelial cell migration (GO:0010631)	4/41	0.007738150502818612	0.1224215092368996	0	0	5.570128022759602	27.07969302643343	ANLN;ZEB2;ADGRA2;PLEKHG5
negative regulation of mitotic metaphase/anaphase transition (GO:0045841)	3/22	0.008247803636085833	0.1278367885057267	0	0	8.121425611272276	38.96504353052441	CENPF;PLK1;BUB1B
osteoclast differentiation (GO:0030316)	3/22	0.008247803636085833	0.1278367885057267	0	0	8.121425611272276	38.96504353052441	SRC;GAB2;TNFRSF11A
regulation of DNA recombination (GO:0000018)	4/42	0.008425763477957135	0.1278367885057267	0	0	5.423268698060942	25.90403243927482	RAD51AP1;RAD51;CHEK1;IL7R
regulation of double-strand break repair (GO:2000779)	4/42	0.008425763477957135	0.1278367885057267	0	0	5.423268698060942	25.90403243927482	RAD51AP1;RAD51;CHEK1;FOXM1
regulation of nervous system development (GO:0051960)	4/42	0.008425763477957135	0.1278367885057267	0	0	5.423268698060942	25.90403243927482	HES7;DOCK7;HMGB2;KIF14
negative regulation of chromosome organization (GO:2001251)	2/8	0.009536327896791336	0.1435101051785428	0	0	17.111692844677137	79.6146626842975	TOP2A;ESPL1
regulation of cytokine production involved in immune response (GO:0002718)	3/24	0.010538096050996672	0.15604812632315873	0	0	7.347206599175103	33.45005650589376	WNT5A;TNFRSF14;SCIMP
establishment of mitotic spindle orientation (GO:0000132)	3/24	0.010538096050996672	0.15604812632315873	0	0	7.347206599175103	33.45005650589376	PLK1;CENPA;NDC80
regulation of DNA metabolic process (GO:0051052)	4/46	0.011572169625369805	0.1672302737961481	0	0	4.905764411027569	21.875550331522795	CDT1;HELB;IL7R;TICRR
regulation of G1/S transition of mitotic cell cycle (GO:2000045)	5/71	0.011758135353069727	0.1672302737961481	0	0	3.907811625489726	17.36322733100325	GFI1B;WEE1;KIF14;PTPN6;E2F7
response to metal ion (GO:0010038)	5/71	0.011758135353069727	0.1672302737961481	0	0	3.907811625489726	17.36322733100325	ATP7B;SLC30A3;TFR2;TESMIN;AQP3
adenosine metabolic process (GO:0046085)	2/9	0.01210635153359473	0.1672302737961481	0	0	14.666417352281227	64.73793349828587	ACP3;ADA
regulation of DNA-directed DNA polymerase activity (GO:1900262)	2/9	0.01210635153359473	0.1672302737961481	0	0	14.666417352281227	64.73793349828587	PCNA;DSCC1
DNA topological change (GO:0006265)	2/9	0.01210635153359473	0.1672302737961481	0	0	14.666417352281227	64.73793349828587	TOP2A;HMGB2
glucosamine-containing compound catabolic process (GO:1901072)	2/9	0.01210635153359473	0.1672302737961481	0	0	14.666417352281227	64.73793349828587	GNPDA1;CHI3L2
histone phosphorylation (GO:0016572)	2/9	0.01210635153359473	0.1672302737961481	0	0	14.666417352281227	64.73793349828587	CCNA2;CDK2
positive regulation of DNA-directed DNA polymerase activity (GO:1900264)	2/9	0.01210635153359473	0.1672302737961481	0	0	14.666417352281227	64.73793349828587	PCNA;DSCC1
regulation of protein localization to nucleus (GO:1900180)	4/47	0.01246159910875109	0.17086237000220938	0	0	4.791432068543451	21.01092521980678	DTX3L;PLK1;CDK1;PARP9
regulation of cell population proliferation (GO:0042127)	24/764	0.012895700942270289	0.17551428267751693	0	0	1.7005405405405405	7.398815998770188	BTG3;UHRF1;RTKN2;CDCA7;KIF14;HMGB2;TET1;CDC6;GAB2;TNFRSF11A;GLI1;FOXM1;NUDT6;AZGP1;MEIS1;FABP6;PRC1;WNK2;CDK2;NEURL1;BIRC5;PTPN6;IL7R;E2F7
positive regulation of histone methylation (GO:0031062)	3/26	0.013160850858987633	0.17652706478250801	0	0	6.7076343717904825	29.04746900504566	MYB;DNMT3B;TET1
positive regulation of ion transmembrane transporter activity (GO:0032414)	3/26	0.013160850858987633	0.17652706478250801	0	0	6.7076343717904825	29.04746900504566	TRPC6;SLC6A9;WNK2
negative regulation of mitotic cell cycle (GO:0045930)	4/48	0.01339357783095451	0.1783562055042935	0	0	4.682296650717704	20.194651589746787	BTG3;WEE1;CHEK1;BUB1B
microtubule polymerization or depolymerization (GO:0031109)	3/27	0.014599076320020804	0.19165170403091142	0	0	6.427821522309712	27.16909684287123	KIF18B;KIF14;KIF2C
nucleobase-containing small molecule interconversion (GO:0015949)	3/27	0.014599076320020804	0.19165170403091142	0	0	6.427821522309712	27.16909684287123	RRM1;RRM2;TYMS
cellular biogenic amine catabolic process (GO:0042402)	2/10	0.014942381772896278	0.19341502560581125	0	0	12.832460732984293	53.94193765865227	CHDH;SARDH
regulation of store-operated calcium entry (GO:2001256)	2/10	0.014942381772896278	0.19341502560581125	0	0	12.832460732984293	53.94193765865227	CD84;HOMER2
regulation of multicellular organismal development (GO:2000026)	3/28	0.016122730222009357	0.2044052989105433	0	0	6.170393700787401	25.46845541761753	GFI1B;RACGAP1;CDK1
positive regulation of defense response to virus by host (GO:0002230)	3/28	0.016122730222009357	0.2044052989105433	0	0	6.170393700787401	25.46845541761753	DTX3L;CGAS;PARP9
protein depolymerization (GO:0051261)	3/28	0.016122730222009357	0.2044052989105433	0	0	6.170393700787401	25.46845541761753	KIF18B;KIF14;KIF2C
DNA duplex unwinding (GO:0032508)	4/51	0.01645113076521835	0.207149952696729	0	0	4.382754759238522	18.00155625381408	RAD51;MCM7;MCM4;MCM6
signal transduction in response to DNA damage (GO:0042770)	4/52	0.017559455348891348	0.21535263917975583	0	0	4.291228070175438	17.345842076074184	BRIP1;CHEK1;CLSPN;E2F7
mismatch repair (GO:0006298)	3/29	0.01773228654976394	0.21535263917975583	0	0	5.932768019382193	23.923105112347784	POLD3;PCNA;EXO1
regulation of cellular component organization (GO:0051128)	7/139	0.017964001426262866	0.21535263917975583	0	0	2.740696085523672	11.015913953571102	WNT5A;HJURP;KIF14;PACSIN3;MKI67;BCAR1;AURKA
regulation of calcium ion transmembrane transport via high voltage-gated calcium channel (GO:1902514)	2/11	0.018033311222507918	0.21535263917975583	0	0	11.406050029086678	45.80138863131827	BIN1;SESTD1
cell proliferation in forebrain (GO:0021846)	2/11	0.018033311222507918	0.21535263917975583	0	0	11.406050029086678	45.80138863131827	DOCK7;KIF14
regulation of mitochondrial depolarization (GO:0051900)	2/11	0.018033311222507918	0.21535263917975583	0	0	11.406050029086678	45.80138863131827	MLLT11;SRC
negative regulation of calcium ion transmembrane transport (GO:1903170)	2/11	0.018033311222507918	0.21535263917975583	0	0	11.406050029086678	45.80138863131827	BIN1;SESTD1
negative regulation of nuclear division (GO:0051784)	2/11	0.018033311222507918	0.21535263917975583	0	0	11.406050029086678	45.80138863131827	CHEK1;FBXO43
negative regulation of cell cycle (GO:0045786)	5/80	0.01890217537580683	0.22428158090140027	0	0	3.437291116974494	13.64081508575351	BTG3;MCIDAS;GMNN;PLK1;NUDT6
regulation of small GTPase mediated signal transduction (GO:0051056)	7/141	0.01927043611554723	0.22719475955336257	0	0	2.699513044855299	10.660871470366079	ARHGAP9;RACGAP1;SRC;PLEKHG5;FOXM1;ARHGEF5;TGM2
establishment of spindle orientation (GO:0051294)	3/30	0.019428088578444018	0.22760374657404983	0	0	5.712744240303295	22.5141272547049	PLK1;CENPA;NDC80
ubiquitin-dependent protein catabolic process (GO:0006511)	13/354	0.01988748155553059	0.23152030414645988	0	0	1.9806578084119169	7.759553402131693	DTX3L;UBE2C;UHRF1;PLK1;KIF14;BUB1B;VPS37D;UBE2L6;NTAN1;AURKB;AURKA;HECW2;DTL
cell cycle checkpoint signaling (GO:0000075)	2/12	0.021368359011987345	0.23393693396575788	0	0	10.264921465968586	39.477286650187665	WEE1;BUB1B
regulation of histone H3-K9 methylation (GO:0051570)	2/12	0.021368359011987345	0.23393693396575788	0	0	10.264921465968586	39.477286650187665	MYB;DNMT3B
regulation of sister chromatid cohesion (GO:0007063)	2/12	0.021368359011987345	0.23393693396575788	0	0	10.264921465968586	39.477286650187665	ESPL1;CDCA5
mitotic nuclear membrane disassembly (GO:0007077)	2/12	0.021368359011987345	0.23393693396575788	0	0	10.264921465968586	39.477286650187665	PLK1;CDK1
nonribosomal peptide biosynthetic process (GO:0019184)	2/12	0.021368359011987345	0.23393693396575788	0	0	10.264921465968586	39.477286650187665	BDH2;CHAC1
positive regulation of metaphase/anaphase transition of cell cycle (GO:1902101)	2/12	0.021368359011987345	0.23393693396575788	0	0	10.264921465968586	39.477286650187665	ESPL1;DLGAP5
positive regulation of mitotic metaphase/anaphase transition (GO:0045842)	2/12	0.021368359011987345	0.23393693396575788	0	0	10.264921465968586	39.477286650187665	ESPL1;DLGAP5
positive regulation of mitotic sister chromatid separation (GO:1901970)	2/12	0.021368359011987345	0.23393693396575788	0	0	10.264921465968586	39.477286650187665	ESPL1;DLGAP5
positive regulation of ubiquitin protein ligase activity (GO:1904668)	2/12	0.021368359011987345	0.23393693396575788	0	0	10.264921465968586	39.477286650187665	UBE2C;PLK1
protein localization to condensed chromosome (GO:1903083)	2/12	0.021368359011987345	0.23393693396575788	0	0	10.264921465968586	39.477286650187665	CDK1;AURKB
positive regulation of cell population proliferation (GO:0008284)	16/474	0.021485293773192242	0.23393693396575788	0	0	1.8186823618758305	6.984443351179713	PRKCH;RTKN2;WNT5A;KIF14;TET1;GAB2;TNFRSF11A;GLI1;FOXM1;MEIS1;PRC1;CDK2;PIM1;BIRC5;PTPN6;IL7R
DNA damage checkpoint signaling (GO:0000077)	3/32	0.023079187185971167	0.24836962489088735	0	0	5.318218843334239	20.043431107618527	BRIP1;CHEK1;CLSPN
liver development (GO:0001889)	3/32	0.023079187185971167	0.24836962489088735	0	0	5.318218843334239	20.043431107618527	E2F7;AURKA;E2F8
positive regulation of protein metabolic process (GO:0051247)	6/115	0.023626918381642777	0.2527943695053224	0	0	2.8406873452745014	10.639421206882947	SLC6A9;TFR2;UHRF1;HECW2;WNT5A;DTL
negative regulation of transcription by RNA polymerase II (GO:0000122)	21/684	0.024038559102605037	0.2557205339018501	0	0	1.6537775949540656	6.165441816249835	NKX6-3;UHRF1;NOTCH4;CBX2;PLK1;PRDM5;AEBP1;PARP9;FOXM1;POU5F1;SCRT1;AURKB;POU6F1;ZEB2;GFI1B;MYB;ZNF219;DNMT3B;FNIP2;E2F7;E2F8
lymphocyte mediated immunity (GO:0002449)	2/13	0.024937062405562482	0.26180222780306023	0	0	9.33127082341742	34.44545435052846	BTN3A3;BTN3A2
positive regulation of transporter activity (GO:0032411)	2/13	0.024937062405562482	0.26180222780306023	0	0	9.33127082341742	34.44545435052846	TRPC6;SYNGR3
positive regulation of cytokine production involved in immune response (GO:0002720)	3/33	0.02503457283692148	0.26180222780306023	0	0	5.140682414698163	18.956253531834314	WNT5A;TNFRSF14;SCIMP
regulation of calcium ion transport (GO:0051924)	4/58	0.025179367316973962	0.2618371286725776	0	0	3.813255360623782	14.039378096819366	CD84;TRPC6;HOMER2;PACSIN3
negative regulation of transcription, DNA-templated (GO:0045892)	27/948	0.027132851511111816	0.2805749058495417	0	0	1.5351873648482195	5.5374362572868465	UHRF1;NOTCH4;GMNN;PRDM5;HMGB2;AEBP1;FOXM1;AURKB;MYB;DPF1;DNMT3B;FNIP2;E2F7;E2F8;NKX6-3;CBX2;PLK1;WNT5A;PARP9;POU5F1;SCRT1;POU6F1;ZEB2;GFI1B;CENPF;ZNF219;BIRC5
regulation of DNA methylation-dependent heterochromatin assembly (GO:0090308)	2/14	0.0287292685998495	0.2890770163114387	0	0	8.55322862129145	30.362583372793623	TET1;AICDA
nuclear membrane disassembly (GO:0051081)	2/14	0.0287292685998495	0.2890770163114387	0	0	8.55322862129145	30.362583372793623	PLK1;CDK1
positive regulation of cardiac muscle cell proliferation (GO:0060045)	2/14	0.0287292685998495	0.2890770163114387	0	0	8.55322862129145	30.362583372793623	PIM1;GLI1
protein localization to kinetochore (GO:0034501)	2/14	0.0287292685998495	0.2890770163114387	0	0	8.55322862129145	30.362583372793623	CDK1;AURKB
base-excision repair, gap-filling (GO:0006287)	3/35	0.029204431145455987	0.2890770163114387	0	0	4.818897637795276	17.027260753972808	POLD3;PCNA;UNG
regulation of mitotic spindle organization (GO:0060236)	3/35	0.029204431145455987	0.2890770163114387	0	0	4.818897637795276	17.027260753972808	PSRC1;PLK1;FSD1
negative regulation of cell cycle G1/S phase transition (GO:1902807)	3/35	0.029204431145455987	0.2890770163114387	0	0	4.818897637795276	17.027260753972808	GFI1B;WEE1;E2F7
peptidyl-tyrosine dephosphorylation (GO:0035335)	3/35	0.029204431145455987	0.2890770163114387	0	0	4.818897637795276	17.027260753972808	UBASH3B;PTPRO;PTPN6
positive regulation of binding (GO:0051099)	5/90	0.02965181434741994	0.29194419338869315	0	0	3.031351854726059	10.664998987168792	CDT1;DTX3L;GMNN;HMGB2;PARP9
regulation of neurogenesis (GO:0050767)	4/62	0.031209948503819255	0.29671123241532577	0	0	3.549546279491833	12.306342165713682	HES7;DOCK7;HMGB2;TGM2
regulation of signal transduction by p53 class mediator (GO:1901796)	7/156	0.031239666942151512	0.29671123241532577	0	0	2.425880761219803	8.408264319235867	BRIP1;EXO1;CHEK1;CDK2;CDK1;AURKB;AURKA
peptidyl-serine phosphorylation (GO:0018105)	7/156	0.031239666942151512	0.29671123241532577	0	0	2.425880761219803	8.408264319235867	PRKCH;CAMKV;PLK1;CDK2;CDK1;CLSPN;AURKA
regulation of cell cycle G1/S phase transition (GO:1902806)	3/36	0.03141836928871088	0.29671123241532577	0	0	4.672631830112145	16.16900018515992	KIF14;PTPN6;GLI1
regulation of defense response to virus by host (GO:0050691)	3/36	0.03141836928871088	0.29671123241532577	0	0	4.672631830112145	16.16900018515992	DTX3L;CGAS;PARP9
transition metal ion transport (GO:0000041)	3/36	0.03141836928871088	0.29671123241532577	0	0	4.672631830112145	16.16900018515992	ATP7B;TRPC6;TFR2
platelet aggregation (GO:0070527)	3/36	0.03141836928871088	0.29671123241532577	0	0	4.672631830112145	16.16900018515992	UBASH3B;TYRO3;HSPB1
positive regulation of mitotic nuclear division (GO:0045840)	3/36	0.03141836928871088	0.29671123241532577	0	0	4.672631830112145	16.16900018515992	ESPL1;DLGAP5;AURKA
regulation of integrin activation (GO:0033623)	2/15	0.03273512676740656	0.29796440789383544	0	0	7.894885219492549	26.9950328574775	SRC;KIF14
contractile actin filament bundle assembly (GO:0030038)	2/15	0.03273512676740656	0.29796440789383544	0	0	7.894885219492549	26.9950328574775	SRC;PHACTR1
stress fiber assembly (GO:0043149)	2/15	0.03273512676740656	0.29796440789383544	0	0	7.894885219492549	26.9950328574775	SRC;PHACTR1
mitotic recombination (GO:0006312)	2/15	0.03273512676740656	0.29796440789383544	0	0	7.894885219492549	26.9950328574775	RAD51;DMC1
neurotrophin TRK receptor signaling pathway (GO:0048011)	2/15	0.03273512676740656	0.29796440789383544	0	0	7.894885219492549	26.9950328574775	HAP1;BCAR1
placenta development (GO:0001890)	2/15	0.03273512676740656	0.29796440789383544	0	0	7.894885219492549	26.9950328574775	E2F7;E2F8
positive regulation of histone H3-K4 methylation (GO:0051571)	2/15	0.03273512676740656	0.29796440789383544	0	0	7.894885219492549	26.9950328574775	MYB;DNMT3B
cell cycle G1/S phase transition (GO:0044843)	4/63	0.032838865051508605	0.29796440789383544	0	0	3.489206066012489	11.919625325049582	CCNA2;CCNE2;CDK2;CDC25A
negative regulation of G1/S transition of mitotic cell cycle (GO:2000134)	3/37	0.03371780251260409	0.3044470851260008	0	0	4.534969893469198	15.37232039796058	GFI1B;WEE1;E2F7
protein autophosphorylation (GO:0046777)	7/159	0.03412203695936087	0.30660140976590766	0	0	2.3776350691051236	8.031203931077565	MELK;SRC;WNK2;PIM1;TYRO3;AURKB;AURKA
hemopoiesis (GO:0030097)	5/94	0.03484326222888226	0.31156946080029496	0	0	2.8945183955411937	9.716595767391137	MEIS1;MELK;NOTCH4;RTKN2;WNT5A
histone exchange (GO:0043486)	3/38	0.03610223915954357	0.31807136497414557	0	0	4.405174353205849	14.631347810292214	HJURP;ANP32E;CENPA
negative regulation of G0 to G1 transition (GO:0070317)	3/38	0.03610223915954357	0.31807136497414557	0	0	4.405174353205849	14.631347810292214	RRM2;RAD51;CHEK1
positive regulation of production of molecular mediator of immune response (GO:0002702)	3/38	0.03610223915954357	0.31807136497414557	0	0	4.405174353205849	14.631347810292214	WNT5A;TNFRSF14;SCIMP
regulation of mast cell degranulation (GO:0043304)	2/16	0.03694508021039508	0.31807136497414557	0	0	7.330590875093493	24.17865493039265	CD84;GAB2
regulation of phosphate metabolic process (GO:0019220)	2/16	0.03694508021039508	0.31807136497414557	0	0	7.330590875093493	24.17865493039265	MCM7;GNB3
T cell mediated immunity (GO:0002456)	2/16	0.03694508021039508	0.31807136497414557	0	0	7.330590875093493	24.17865493039265	BTN3A3;BTN3A2
mitotic sister chromatid cohesion (GO:0007064)	2/16	0.03694508021039508	0.31807136497414557	0	0	7.330590875093493	24.17865493039265	CDCA5;DSCC1
positive regulation of double-strand break repair via nonhomologous end joining (GO:2001034)	2/16	0.03694508021039508	0.31807136497414557	0	0	7.330590875093493	24.17865493039265	DTX3L;PARP9
regulation of vesicle-mediated transport (GO:0060627)	5/96	0.03763677883504395	0.32252628529475164	0	0	2.8306126591087013	9.283768518790287	RIMS2;SRC;PACSIN3;HAP1;CPLX1
double-strand break repair (GO:0006302)	7/164	0.039308990932682815	0.33530388118154786	0	0	2.3013228809407154	7.447775863773017	RAD51AP1;BRIP1;RAD51;DTX3L;CDCA5;HMGB2;PARP9
regulation of sodium ion transmembrane transporter activity (GO:2000649)	3/40	0.04112375553911454	0.3432223704527043	0	0	4.166631198127261	13.296425692224508	FGF14;HECW2;WNK2
cellular modified amino acid catabolic process (GO:0042219)	2/17	0.04134985878495573	0.3432223704527043	0	0	6.841535776614311	21.794986607296053	SARDH;CHAC1
DNA biosynthetic process (GO:0071897)	2/17	0.04134985878495573	0.3432223704527043	0	0	6.841535776614311	21.794986607296053	POLD3;TYMS
negative regulation of amyloid-beta formation (GO:1902430)	2/17	0.04134985878495573	0.3432223704527043	0	0	6.841535776614311	21.794986607296053	BIN1;HAP1
positive regulation of cardiac muscle tissue growth (GO:0055023)	2/17	0.04134985878495573	0.3432223704527043	0	0	6.841535776614311	21.794986607296053	PIM1;GLI1
positive regulation of transcription of Notch receptor target (GO:0007221)	2/17	0.04134985878495573	0.3432223704527043	0	0	6.841535776614311	21.794986607296053	NOTCH4;DLGAP5
positive regulation of protein localization to nucleus (GO:1900182)	4/68	0.04171796968546772	0.34473197271339623	0	0	3.2157894736842105	10.215994977067382	DTX3L;PLK1;CDK1;PARP9
response to UV (GO:0009411)	5/99	0.04207759062583365	0.34615831221519144	0	0	2.739852916409364	8.680511519449583	PCNA;PCLAF;DTL;CDC25A;AURKB
cellular response to calcium ion (GO:0071277)	4/69	0.04364107119316735	0.3556786067503416	0	0	3.166153846153846	9.915623116248335	RYR1;CPNE7;WNT5A;CPNE2
regulation of G0 to G1 transition (GO:0070316)	3/41	0.04375946491016085	0.3556786067503416	0	0	4.056775797762122	12.693843554554585	RRM2;RAD51;CHEK1
cellular protein-containing complex assembly (GO:0034622)	7/168	0.04381130326260285	0.3556786067503416	0	0	2.243685849383001	7.01794291565395	ANLN;CENPF;BIN1;SRC;FCHO2;CENPA;DLGAP5
peptidyl-serine modification (GO:0018209)	7/169	0.044986693914768866	0.36185452194301687	0	0	2.2297213216753446	6.915232118137416	PRKCH;CAMKV;PLK1;CDK2;CDK1;CLSPN;AURKA
defense response to Gram-positive bacterium (GO:0050830)	4/70	0.04561325455946533	0.36185452194301687	0	0	3.118022328548644	9.627071462543684	HMGB2;TNFRSF14;CAMP;MPEG1
DNA conformation change (GO:0071103)	2/18	0.0459404714514365	0.36185452194301687	0	0	6.4136125654450264	19.756548711093224	TOP2A;HMGB2
regulation of single stranded viral RNA replication via double stranded DNA intermediate (GO:0045091)	2/18	0.0459404714514365	0.36185452194301687	0	0	6.4136125654450264	19.756548711093224	TOP2A;AICDA
regulation of spindle organization (GO:0090224)	2/18	0.0459404714514365	0.36185452194301687	0	0	6.4136125654450264	19.756548711093224	PSRC1;FSD1
negative regulation of double-strand break repair via homologous recombination (GO:2000042)	2/18	0.0459404714514365	0.36185452194301687	0	0	6.4136125654450264	19.756548711093224	HELB;CGAS
nucleotide biosynthetic process (GO:0009165)	2/18	0.0459404714514365	0.36185452194301687	0	0	6.4136125654450264	19.756548711093224	RRM1;RRM2
regulation of histone H3-K4 methylation (GO:0051569)	2/19	0.05070819901401557	0.3960374530588304	0	0	6.036033261472128	17.997445201844734	MYB;DNMT3B
negative regulation of amyloid precursor protein catabolic process (GO:1902992)	2/19	0.05070819901401557	0.3960374530588304	0	0	6.036033261472128	17.997445201844734	BIN1;HAP1
defense response to Gram-negative bacterium (GO:0050829)	4/73	0.05182354192899978	0.4022589348312475	0	0	2.981998474446987	8.82644935759839	HMGB2;TNFRSF14;CAMP;MPEG1
homotypic cell-cell adhesion (GO:0034109)	3/44	0.05215675005915689	0.4022589348312475	0	0	3.759362396773574	11.103283118708855	UBASH3B;TYRO3;HSPB1
positive regulation of stress fiber assembly (GO:0051496)	3/44	0.05215675005915689	0.4022589348312475	0	0	3.759362396773574	11.103283118708855	SORBS3;ARHGEF5;S100A10
chromosome organization (GO:0051276)	5/106	0.05362165174000039	0.4118409849408329	0	0	2.5490477807675225	7.458009967089903	TOP2A;CDT1;NUF2;HMGB2;NDC80
microtubule bundle formation (GO:0001578)	3/45	0.055116192485498025	0.4215705466556068	0	0	3.669666291713536	10.635836863911987	PSRC1;PLK1;KIF20A
response to calcium ion (GO:0051592)	5/107	0.055406639535310984	0.42204810608996146	0	0	2.5239277769155155	7.301864007873683	RYR1;CPNE7;WNT5A;CPNE2;AQP3
adaptive immune response based on somatic recombination of immune receptors built from immunoglobulin superfamily domains (GO:0002460)	2/20	0.05564458705660338	0.422123486236774	0	0	5.700407213496219	16.46716804594443	BTN3A3;BTN3A2
positive regulation of cellular process (GO:0048522)	18/625	0.05812694909226486	0.439155031713397	0	0	1.5401463796688903	4.381910328199371	RTKN2;WNT5A;KIF14;TET1;CDC6;GAB2;TNFRSF11A;GLI1;FOXM1;FRMD5;MEIS1;PRC1;CHEK1;CDK2;BIRC5;PTPN6;IL7R;TGM2
regulation of cardiac muscle cell proliferation (GO:0060043)	2/21	0.06074143903012412	0.44647493588437	0	0	5.400110223201984	15.126406040657569	PIM1;GLI1
regulation of dendritic spine development (GO:0060998)	2/21	0.06074143903012412	0.44647493588437	0	0	5.400110223201984	15.126406040657569	NEURL1;FOXO6
error-prone translesion synthesis (GO:0042276)	2/21	0.06074143903012412	0.44647493588437	0	0	5.400110223201984	15.126406040657569	PCNA;POLE2
regulation of ubiquitin protein ligase activity (GO:1904666)	2/21	0.06074143903012412	0.44647493588437	0	0	5.400110223201984	15.126406040657569	UBE2C;PLK1
histone ubiquitination (GO:0016574)	2/21	0.06074143903012412	0.44647493588437	0	0	5.400110223201984	15.126406040657569	DTX3L;UHRF1
neurotrophin signaling pathway (GO:0038179)	2/21	0.06074143903012412	0.44647493588437	0	0	5.400110223201984	15.126406040657569	HAP1;BCAR1
cellular response to UV (GO:0034644)	4/77	0.060784270039363174	0.44647493588437	0	0	2.81802451333814	7.891664155899318	PCNA;CHEK1;CDC25A;AURKB
regulation of DNA binding (GO:0051101)	3/47	0.06126955579332484	0.4482606631361434	0	0	3.502505368647101	9.78064888020431	CDT1;HJURP;HMGB2
base-excision repair (GO:0006284)	3/48	0.0644612910516779	0.46975531392384173	0	0	3.4244969378827648	9.388910290623375	POLD3;PCNA;UNG
regulation of response to cytokine stimulus (GO:0060759)	2/22	0.06599080949819883	0.47674629324943657	0	0	5.129842931937173	13.944143208305066	WNT5A;PARP9
positive regulation of dendritic spine development (GO:0060999)	2/22	0.06599080949819883	0.47674629324943657	0	0	5.129842931937173	13.944143208305066	NEURL1;FOXO6
positive regulation of transferase activity (GO:0051347)	6/148	0.06619329949492447	0.47674629324943657	0	0	2.1768388106416277	5.910500575611293	PCNA;DTX3L;DSCC1;PLK1;TYRO3;AURKB
histone modification (GO:0016570)	5/114	0.06885130154891622	0.49396805878699196	0	0	2.360993440003873	6.317560766547293	CCNA2;UHRF1;PRDM5;CDK2;AURKB
positive regulation of JUN kinase activity (GO:0043507)	2/23	0.07138499757960816	0.4999376426937323	0	0	4.8853153826975815	12.89560848549872	TNFRSF11A;ARHGEF5
positive regulation of transcription by RNA polymerase II (GO:0045944)	24/908	0.07153342459281908	0.4999376426937323	0	0	1.4126696832579186	3.7260440820836456	NKX6-3;ONECUT2;UHRF1;SATB2;NOTCH4;WNT5A;PRDM15;HMGB2;FOXJ2;TET1;GLI1;FOXM1;POU5F1;ZEB2;MEIS1;MCIDAS;TFR2;MYB;DPF1;E2F2;OTX1;DLGAP5;E2F7;E2F8
positive regulation of actin filament bundle assembly (GO:0032233)	3/51	0.07448270734822261	0.4999376426937323	0	0	3.20997375328084	8.336906264642025	SORBS3;ARHGEF5;S100A10
regulation of Notch signaling pathway (GO:0008593)	4/83	0.07565445940706424	0.4999376426937323	0	0	2.6031978680879413	6.72036066953249	SRC;NOTCH4;NEURL1;CHAC1
apoptotic nuclear changes (GO:0030262)	2/24	0.076916540503689	0.4999376426937323	0	0	4.66301761066159	11.960800273837172	TOP2A;HMGB2
cellular response to catecholamine stimulus (GO:0071870)	2/24	0.076916540503689	0.4999376426937323	0	0	4.66301761066159	11.960800273837172	PDE4B;TGM2
histone monoubiquitination (GO:0010390)	2/24	0.076916540503689	0.4999376426937323	0	0	4.66301761066159	11.960800273837172	DTX3L;UHRF1
nucleotide-excision repair, DNA gap filling (GO:0006297)	2/24	0.076916540503689	0.4999376426937323	0	0	4.66301761066159	11.960800273837172	POLD3;PCNA
regulation of exocytosis (GO:0017157)	3/52	0.0779678075685798	0.4999376426937323	0	0	3.1443033906475977	8.022562005354823	RIMS2;HAP1;CPLX1
sprouting angiogenesis (GO:0002040)	3/52	0.0779678075685798	0.4999376426937323	0	0	3.1443033906475977	8.022562005354823	ADGRA2;E2F7;E2F8
regulation of intracellular signal transduction (GO:1902531)	13/437	0.08013909562570241	0.4999376426937323	0	0	1.5860753699842343	4.003240686802354	ARHGAP9;PLEKHG5;WNT5A;HSPB1;AURKB;AURKA;BRIP1;RACGAP1;EXO1;CHEK1;CDK2;CDK1;ARHGEF5
retrograde vesicle-mediated transport, Golgi to endoplasmic reticulum (GO:0006890)	4/85	0.08098247649111187	0.4999376426937323	0	0	2.53866146848603	6.38098268875883	RACGAP1;KIF4B;KIF23;KIF2C
positive regulation of protein catabolic process (GO:0045732)	4/85	0.08098247649111187	0.4999376426937323	0	0	2.53866146848603	6.38098268875883	HECW2;WNT5A;PACSIN3;DTL
regulation of apoptotic process (GO:0042981)	20/742	0.08100671632787437	0.4999376426937323	0	0	1.4378557730358283	3.6136525015973793	TOP2A;USP27X;SRC;PLEKHG5;PLK1;WNT5A;KIF14;HSPB1;MLLT11;MELK;BIN1;NEURL1;ANP32E;PIM1;CDK1;BIRC5;PTPN6;ARHGEF5;BCAR1;TGM2
negative regulation of ion transport (GO:0043271)	2/25	0.08257820734957967	0.4999376426937323	0	0	4.460050079672206	11.123407121129524	WNK2;PACSIN3
positive regulation of T cell migration (GO:2000406)	2/25	0.08257820734957967	0.4999376426937323	0	0	4.460050079672206	11.123407121129524	WNT5A;TNFRSF14
T cell receptor signaling pathway (GO:0050852)	6/158	0.0845687200754493	0.4999376426937323	0	0	2.0325814536340854	5.02086404726506	BTN3A1;PDE4B;BTN3A3;BTN3A2;CD247;BCAR1
positive regulation of T cell mediated cytotoxicity (GO:0001916)	2/26	0.08836299295734805	0.4999376426937323	0	0	4.273996509598604	10.370006401867867	AZGP1;CD1C
pyrimidine deoxyribonucleotide biosynthetic process (GO:0009221)	1/5	0.0923922826025316	0.4999376426937323	0	0	12.801566579634464	30.489642506876052	TYMS
antigen processing and presentation of lipid antigen via MHC class Ib (GO:0048003)	1/5	0.0923922826025316	0.4999376426937323	0	0	12.801566579634464	30.489642506876052	CD1C
antigen processing and presentation, endogenous lipid antigen via MHC class Ib (GO:0048006)	1/5	0.0923922826025316	0.4999376426937323	0	0	12.801566579634464	30.489642506876052	CD1C
antigen processing and presentation, exogenous lipid antigen via MHC class Ib (GO:0048007)	1/5	0.0923922826025316	0.4999376426937323	0	0	12.801566579634464	30.489642506876052	CD1C
apoptotic chromosome condensation (GO:0030263)	1/5	0.0923922826025316	0.4999376426937323	0	0	12.801566579634464	30.489642506876052	TOP2A
regulation of caveolin-mediated endocytosis (GO:2001286)	1/5	0.0923922826025316	0.4999376426937323	0	0	12.801566579634464	30.489642506876052	SRC
regulation of dendritic cell cytokine production (GO:0002730)	1/5	0.0923922826025316	0.4999376426937323	0	0	12.801566579634464	30.489642506876052	SCIMP
regulation of DNA topoisomerase (ATP-hydrolyzing) activity (GO:2000371)	1/5	0.0923922826025316	0.4999376426937323	0	0	12.801566579634464	30.489642506876052	UHRF1
regulation of hormone metabolic process (GO:0032350)	1/5	0.0923922826025316	0.4999376426937323	0	0	12.801566579634464	30.489642506876052	GNB3
cellular response to vitamin D (GO:0071305)	1/5	0.0923922826025316	0.4999376426937323	0	0	12.801566579634464	30.489642506876052	PIM1
centriole assembly (GO:0098534)	1/5	0.0923922826025316	0.4999376426937323	0	0	12.801566579634464	30.489642506876052	MCIDAS
copper ion import (GO:0015677)	1/5	0.0923922826025316	0.4999376426937323	0	0	12.801566579634464	30.489642506876052	ATP7B
DNA replication, synthesis of RNA primer (GO:0006269)	1/5	0.0923922826025316	0.4999376426937323	0	0	12.801566579634464	30.489642506876052	HELB
endodermal cell fate specification (GO:0001714)	1/5	0.0923922826025316	0.4999376426937323	0	0	12.801566579634464	30.489642506876052	POU5F1
regulation of protein import (GO:1904589)	1/5	0.0923922826025316	0.4999376426937323	0	0	12.801566579634464	30.489642506876052	ARHGEF5
regulation of protein kinase C activity (GO:1900019)	1/5	0.0923922826025316	0.4999376426937323	0	0	12.801566579634464	30.489642506876052	WNT5A
endothelin receptor signaling pathway (GO:0086100)	1/5	0.0923922826025316	0.4999376426937323	0	0	12.801566579634464	30.489642506876052	BCAR1
regulation of receptor catabolic process (GO:2000644)	1/5	0.0923922826025316	0.4999376426937323	0	0	12.801566579634464	30.489642506876052	DTX3L
regulation of retinal ganglion cell axon guidance (GO:0090259)	1/5	0.0923922826025316	0.4999376426937323	0	0	12.801566579634464	30.489642506876052	PTPRO
regulation of sequestering of zinc ion (GO:0061088)	1/5	0.0923922826025316	0.4999376426937323	0	0	12.801566579634464	30.489642506876052	SLC30A3
glomerular visceral epithelial cell migration (GO:0090521)	1/5	0.0923922826025316	0.4999376426937323	0	0	12.801566579634464	30.489642506876052	ANLN
regulation of triglyceride metabolic process (GO:0090207)	1/5	0.0923922826025316	0.4999376426937323	0	0	12.801566579634464	30.489642506876052	GNB3
glucose import across plasma membrane (GO:0098708)	1/5	0.0923922826025316	0.4999376426937323	0	0	12.801566579634464	30.489642506876052	SLC2A3
glucuronate catabolic process (GO:0006064)	1/5	0.0923922826025316	0.4999376426937323	0	0	12.801566579634464	30.489642506876052	XYLB
glucuronate catabolic process to xylulose 5-phosphate (GO:0019640)	1/5	0.0923922826025316	0.4999376426937323	0	0	12.801566579634464	30.489642506876052	XYLB
regulation of voltage-gated sodium channel activity (GO:1905150)	1/5	0.0923922826025316	0.4999376426937323	0	0	12.801566579634464	30.489642506876052	FGF14
response to cocaine (GO:0042220)	1/5	0.0923922826025316	0.4999376426937323	0	0	12.801566579634464	30.489642506876052	TGM2
inosine metabolic process (GO:0046102)	1/5	0.0923922826025316	0.4999376426937323	0	0	12.801566579634464	30.489642506876052	ADA
lymph node development (GO:0048535)	1/5	0.0923922826025316	0.4999376426937323	0	0	12.801566579634464	30.489642506876052	TNFRSF11A
xylulose 5-phosphate biosynthetic process (GO:1901159)	1/5	0.0923922826025316	0.4999376426937323	0	0	12.801566579634464	30.489642506876052	XYLB
negative regulation of adaptive immune response (GO:0002820)	1/5	0.0923922826025316	0.4999376426937323	0	0	12.801566579634464	30.489642506876052	TNFRSF14
negative regulation of gene silencing by RNA (GO:0060967)	1/5	0.0923922826025316	0.4999376426937323	0	0	12.801566579634464	30.489642506876052	POU5F1
negative regulation of mast cell activation involved in immune response (GO:0033007)	1/5	0.0923922826025316	0.4999376426937323	0	0	12.801566579634464	30.489642506876052	CD84
negative regulation of posttranscriptional gene silencing (GO:0060149)	1/5	0.0923922826025316	0.4999376426937323	0	0	12.801566579634464	30.489642506876052	POU5F1
pentose catabolic process (GO:0019323)	1/5	0.0923922826025316	0.4999376426937323	0	0	12.801566579634464	30.489642506876052	XYLB
positive regulation of cell proliferation involved in heart morphogenesis (GO:2000138)	1/5	0.0923922826025316	0.4999376426937323	0	0	12.801566579634464	30.489642506876052	PIM1
positive regulation of deoxyribonuclease activity (GO:0032077)	1/5	0.0923922826025316	0.4999376426937323	0	0	12.801566579634464	30.489642506876052	PCNA
positive regulation of DNA ligation (GO:0051106)	1/5	0.0923922826025316	0.4999376426937323	0	0	12.801566579634464	30.489642506876052	RAD51
positive regulation of DNA topoisomerase (ATP-hydrolyzing) activity (GO:2000373)	1/5	0.0923922826025316	0.4999376426937323	0	0	12.801566579634464	30.489642506876052	UHRF1
positive regulation of endothelial cell chemotaxis by VEGF-activated vascular endothelial growth factor receptor signaling pathway (GO:0038033)	1/5	0.0923922826025316	0.4999376426937323	0	0	12.801566579634464	30.489642506876052	HSPB1
positive regulation of fertilization (GO:1905516)	1/5	0.0923922826025316	0.4999376426937323	0	0	12.801566579634464	30.489642506876052	LHFPL2
positive regulation of glial cell proliferation (GO:0060252)	1/5	0.0923922826025316	0.4999376426937323	0	0	12.801566579634464	30.489642506876052	PRKCH
positive regulation of leukocyte mediated immunity (GO:0002705)	1/5	0.0923922826025316	0.4999376426937323	0	0	12.801566579634464	30.489642506876052	SCIMP
positive regulation of mast cell activation involved in immune response (GO:0033008)	1/5	0.0923922826025316	0.4999376426937323	0	0	12.801566579634464	30.489642506876052	GAB2
positive regulation of mitochondrial depolarization (GO:0051901)	1/5	0.0923922826025316	0.4999376426937323	0	0	12.801566579634464	30.489642506876052	MLLT11
positive regulation of non-motile cilium assembly (GO:1902857)	1/5	0.0923922826025316	0.4999376426937323	0	0	12.801566579634464	30.489642506876052	HAP1
positive regulation of prostaglandin secretion (GO:0032308)	1/5	0.0923922826025316	0.4999376426937323	0	0	12.801566579634464	30.489642506876052	TNFRSF11A
positive regulation of protein kinase C activity (GO:1900020)	1/5	0.0923922826025316	0.4999376426937323	0	0	12.801566579634464	30.489642506876052	WNT5A
positive regulation of protein localization to synapse (GO:1902474)	1/5	0.0923922826025316	0.4999376426937323	0	0	12.801566579634464	30.489642506876052	WNT5A
telomere maintenance (GO:0000723)	3/56	0.09259660162630336	0.4999376426937323	0	0	2.9064032090328333	6.915794682822644	POLD3;PCNA;RAD51
peptidyl-tyrosine modification (GO:0018212)	3/56	0.09259660162630336	0.4999376426937323	0	0	2.9064032090328333	6.915794682822644	TPST1;SRC;PTPN6
positive regulation of interferon-gamma production (GO:0032729)	3/57	0.09641908965679237	0.4999376426937323	0	0	2.852435112277632	6.671991405713568	BTN3A1;PDE4B;BTN3A2
carbohydrate derivative biosynthetic process (GO:1901137)	2/28	0.10027499282738034	0.4999376426937323	0	0	3.9448248086991544	9.072461702009567	RRM1;RRM2
negative regulation of mitotic cell cycle phase transition (GO:1901991)	4/92	0.10102935676828732	0.4999376426937323	0	0	2.335885167464115	5.354652683063477	GFI1B;WEE1;E2F7;AURKA
positive regulation of programmed cell death (GO:0043068)	9/286	0.10130634829780925	0.4999376426937323	0	0	1.6755812274368231	3.836421169290041	MLLT11;TOP2A;MELK;USP27X;BIN1;PLEKHG5;NEURL1;ARHGEF5;TGM2
regulation of secretion by cell (GO:1903530)	3/59	0.10425258887245102	0.4999376426937323	0	0	2.750281214848144	6.218216919083312	RIMS2;HAP1;CPLX1
positive regulation of canonical Wnt signaling pathway (GO:0090263)	5/130	0.1056756511467896	0.4999376426937323	0	0	2.057097625329815	4.623081646745897	ZEB2;ADGRA2;PTK7;WNK2;PRDM15
positive regulation of transcription, DNA-templated (GO:0045893)	29/1183	0.10585108659239201	0.4999376426937323	0	0	1.3069006761539776	2.9349356212372277	ONECUT2;UHRF1;SATB2;NOTCH4;PRDM15;HMGB2;MYRFL;GLI1;FOXM1;MCIDAS;MYB;CHEK1;DPF1;E2F2;OTX1;E2F7;E2F8;NKX6-3;DTX3L;WNT5A;FOXJ2;TET1;PARP9;POU5F1;MLLT11;ZEB2;MEIS1;PSRC1;TFR2
regulation of double-strand break repair via nonhomologous end joining (GO:2001032)	2/29	0.1063892725082679	0.4999376426937323	0	0	3.7985262749660658	8.511169909125679	DTX3L;PARP9
regulation of T cell mediated cytotoxicity (GO:0001914)	2/29	0.1063892725082679	0.4999376426937323	0	0	3.7985262749660658	8.511169909125679	AZGP1;CD1C
regulation of ubiquitin-protein transferase activity (GO:0051438)	2/29	0.1063892725082679	0.4999376426937323	0	0	3.7985262749660658	8.511169909125679	DTX3L;PLK1
transition metal ion homeostasis (GO:0055076)	2/29	0.1063892725082679	0.4999376426937323	0	0	3.7985262749660658	8.511169909125679	BDH2;TFR2
negative regulation of transferase activity (GO:0051348)	2/29	0.1063892725082679	0.4999376426937323	0	0	3.7985262749660658	8.511169909125679	DTX3L;SRC
cellular response to metal ion (GO:0071248)	5/131	0.10824725526855529	0.4999376426937323	0	0	2.0406667504292835	4.5370904376096926	RYR1;TFR2;CPNE7;WNT5A;CPNE2
Notch signaling pathway (GO:0007219)	3/60	0.10826072548392253	0.4999376426937323	0	0	2.701892526592071	6.006882147489585	DTX3L;NOTCH4;DLGAP5
protein sulfation (GO:0006477)	1/6	0.10982267971767223	0.4999376426937323	0	0	10.240731070496084	22.620630189252047	TPST1
purine ribonucleoside catabolic process (GO:0046130)	1/6	0.10982267971767223	0.4999376426937323	0	0	10.240731070496084	22.620630189252047	ADA
regulation of cell cycle checkpoint (GO:1901976)	1/6	0.10982267971767223	0.4999376426937323	0	0	10.240731070496084	22.620630189252047	WDR76
regulation of collagen fibril organization (GO:1904026)	1/6	0.10982267971767223	0.4999376426937323	0	0	10.240731070496084	22.620630189252047	AEBP1
cellular carbohydrate catabolic process (GO:0044275)	1/6	0.10982267971767223	0.4999376426937323	0	0	10.240731070496084	22.620630189252047	ENOSF1
cellular response to iron ion (GO:0071281)	1/6	0.10982267971767223	0.4999376426937323	0	0	10.240731070496084	22.620630189252047	TFR2
regulation of glomerular filtration (GO:0003093)	1/6	0.10982267971767223	0.4999376426937323	0	0	10.240731070496084	22.620630189252047	PTPRO
centromeric sister chromatid cohesion (GO:0070601)	1/6	0.10982267971767223	0.4999376426937323	0	0	10.240731070496084	22.620630189252047	BUB1B
chitin catabolic process (GO:0006032)	1/6	0.10982267971767223	0.4999376426937323	0	0	10.240731070496084	22.620630189252047	CHI3L2
chitin metabolic process (GO:0006030)	1/6	0.10982267971767223	0.4999376426937323	0	0	10.240731070496084	22.620630189252047	CHI3L2
regulation of non-motile cilium assembly (GO:1902855)	1/6	0.10982267971767223	0.4999376426937323	0	0	10.240731070496084	22.620630189252047	HAP1
regulation of nuclease activity (GO:0032069)	1/6	0.10982267971767223	0.4999376426937323	0	0	10.240731070496084	22.620630189252047	HMGB2
epithelial tube branching involved in lung morphogenesis (GO:0060441)	1/6	0.10982267971767223	0.4999376426937323	0	0	10.240731070496084	22.620630189252047	CELSR1
regulation of relaxation of cardiac muscle (GO:1901897)	1/6	0.10982267971767223	0.4999376426937323	0	0	10.240731070496084	22.620630189252047	PDE4B
establishment of planar polarity (GO:0001736)	1/6	0.10982267971767223	0.4999376426937323	0	0	10.240731070496084	22.620630189252047	CELSR1
free ubiquitin chain polymerization (GO:0010994)	1/6	0.10982267971767223	0.4999376426937323	0	0	10.240731070496084	22.620630189252047	UBE2C
regulation of T-helper cell differentiation (GO:0045622)	1/6	0.10982267971767223	0.4999376426937323	0	0	10.240731070496084	22.620630189252047	MYB
glomerular epithelial cell differentiation (GO:0072311)	1/6	0.10982267971767223	0.4999376426937323	0	0	10.240731070496084	22.620630189252047	PTPRO
release of sequestered calcium ion into cytosol by sarcoplasmic reticulum (GO:0014808)	1/6	0.10982267971767223	0.4999376426937323	0	0	10.240731070496084	22.620630189252047	RYR1
renal filtration cell differentiation (GO:0061318)	1/6	0.10982267971767223	0.4999376426937323	0	0	10.240731070496084	22.620630189252047	PTPRO
renal system process involved in regulation of blood volume (GO:0001977)	1/6	0.10982267971767223	0.4999376426937323	0	0	10.240731070496084	22.620630189252047	PTPRO
hexose import across plasma membrane (GO:0140271)	1/6	0.10982267971767223	0.4999376426937323	0	0	10.240731070496084	22.620630189252047	SLC2A3
histone-serine phosphorylation (GO:0035404)	1/6	0.10982267971767223	0.4999376426937323	0	0	10.240731070496084	22.620630189252047	AURKB
ISG15-protein conjugation (GO:0032020)	1/6	0.10982267971767223	0.4999376426937323	0	0	10.240731070496084	22.620630189252047	UBE2L6
signal complex assembly (GO:0007172)	1/6	0.10982267971767223	0.4999376426937323	0	0	10.240731070496084	22.620630189252047	SRC
maintenance of DNA methylation (GO:0010216)	1/6	0.10982267971767223	0.4999376426937323	0	0	10.240731070496084	22.620630189252047	UHRF1
T-tubule organization (GO:0033292)	1/6	0.10982267971767223	0.4999376426937323	0	0	10.240731070496084	22.620630189252047	BIN1
membrane raft assembly (GO:0001765)	1/6	0.10982267971767223	0.4999376426937323	0	0	10.240731070496084	22.620630189252047	S100A10
multinuclear osteoclast differentiation (GO:0072674)	1/6	0.10982267971767223	0.4999376426937323	0	0	10.240731070496084	22.620630189252047	TNFRSF11A
N-acetylneuraminate catabolic process (GO:0019262)	1/6	0.10982267971767223	0.4999376426937323	0	0	10.240731070496084	22.620630189252047	GNPDA1
negative regulation of Arp2/3 complex-mediated actin nucleation (GO:0034316)	1/6	0.10982267971767223	0.4999376426937323	0	0	10.240731070496084	22.620630189252047	GMFG
negative regulation of endoplasmic reticulum calcium ion concentration (GO:0032471)	1/6	0.10982267971767223	0.4999376426937323	0	0	10.240731070496084	22.620630189252047	TGM2
negative regulation of hematopoietic progenitor cell differentiation (GO:1901533)	1/6	0.10982267971767223	0.4999376426937323	0	0	10.240731070496084	22.620630189252047	MYB
negative regulation of histone H3-K9 methylation (GO:0051573)	1/6	0.10982267971767223	0.4999376426937323	0	0	10.240731070496084	22.620630189252047	DNMT3B
negative regulation of mast cell activation (GO:0033004)	1/6	0.10982267971767223	0.4999376426937323	0	0	10.240731070496084	22.620630189252047	CD84
negative regulation of meiotic cell cycle (GO:0051447)	1/6	0.10982267971767223	0.4999376426937323	0	0	10.240731070496084	22.620630189252047	FBXO43
negative regulation of myeloid leukocyte mediated immunity (GO:0002887)	1/6	0.10982267971767223	0.4999376426937323	0	0	10.240731070496084	22.620630189252047	CD84
negative regulation of relaxation of muscle (GO:1901078)	1/6	0.10982267971767223	0.4999376426937323	0	0	10.240731070496084	22.620630189252047	PDE4B
neuroblast proliferation (GO:0007405)	1/6	0.10982267971767223	0.4999376426937323	0	0	10.240731070496084	22.620630189252047	RACGAP1
positive regulation of fever generation (GO:0031622)	1/6	0.10982267971767223	0.4999376426937323	0	0	10.240731070496084	22.620630189252047	TNFRSF11A
positive regulation of hemoglobin biosynthetic process (GO:0046985)	1/6	0.10982267971767223	0.4999376426937323	0	0	10.240731070496084	22.620630189252047	SLC6A9
positive regulation of ion transmembrane transport (GO:0034767)	1/6	0.10982267971767223	0.4999376426937323	0	0	10.240731070496084	22.620630189252047	TRPC6
positive regulation of non-membrane spanning protein tyrosine kinase activity (GO:1903997)	1/6	0.10982267971767223	0.4999376426937323	0	0	10.240731070496084	22.620630189252047	SRC
protein localization to nuclear envelope (GO:0090435)	1/6	0.10982267971767223	0.4999376426937323	0	0	10.240731070496084	22.620630189252047	PLK1
regulation of cell cycle phase transition (GO:1901987)	4/95	0.11025832142727023	0.4999376426937323	0	0	2.2585309427414693	4.979901027355979	UBE2C;PLK1;CDK1;BUB1B
regulation of endocytosis (GO:0030100)	3/61	0.11232784829043659	0.4999376426937323	0	0	2.6551724137931036	5.805092308307253	TFR2;SRC;PACSIN3
iron ion homeostasis (GO:0055072)	3/61	0.11232784829043659	0.4999376426937323	0	0	2.6551724137931036	5.805092308307253	BDH2;TFR2;ERFE
positive regulation of DNA biosynthetic process (GO:2000573)	3/61	0.11232784829043659	0.4999376426937323	0	0	2.6551724137931036	5.805092308307253	PCNA;DSCC1;AURKB
CENP-A containing chromatin organization (GO:0061641)	2/30	0.11260079052783381	0.4999376426937323	0	0	3.662677636499626	7.998945653887738	HJURP;CENPA
CENP-A containing nucleosome assembly (GO:0034080)	2/30	0.11260079052783381	0.4999376426937323	0	0	3.662677636499626	7.998945653887738	HJURP;CENPA
regulation of type I interferon-mediated signaling pathway (GO:0060338)	2/30	0.11260079052783381	0.4999376426937323	0	0	3.662677636499626	7.998945653887738	WNT5A;PTPN6
ion homeostasis (GO:0050801)	2/30	0.11260079052783381	0.4999376426937323	0	0	3.662677636499626	7.998945653887738	SLC30A3;WNK2
negative regulation of Notch signaling pathway (GO:0045746)	2/30	0.11260079052783381	0.4999376426937323	0	0	3.662677636499626	7.998945653887738	NEURL1;CHAC1
positive regulation of small GTPase mediated signal transduction (GO:0051057)	2/30	0.11260079052783381	0.4999376426937323	0	0	3.662677636499626	7.998945653887738	SRC;TGM2
regulation of cell adhesion (GO:0030155)	5/133	0.11348138414716669	0.4999376426937323	0	0	2.008575197889182	4.370893573050615	FRMD5;PLAU;SRC;KIF14;TGM2
positive regulation of signal transduction (GO:0009967)	8/252	0.11365118493081396	0.4999376426937323	0	0	1.6892221834670387	3.6734185449883787	RIMS2;SRC;NOTCH4;HAP1;ERFE;GLI1;IL7R;SCIMP
regulation of canonical Wnt signaling pathway (GO:0060828)	8/253	0.11552721444789862	0.4999376426937323	0	0	1.6822405557967868	3.630694256119696	ZEB2;ADGRA2;PTK7;WNK2;PTPRO;WNT5A;PRDM15;GLI1
response to retinoic acid (GO:0032526)	3/62	0.11645248969306657	0.4999376426937323	0	0	2.6100360336313893	5.612287148800623	PTK7;WNT5A;AQP3
peptide cross-linking (GO:0018149)	2/31	0.11890358379632268	0.4999376426937323	0	0	3.5361978696515615	7.53012944671762	CD247;TGM2
positive regulation of ubiquitin-protein transferase activity (GO:0051443)	2/31	0.11890358379632268	0.4999376426937323	0	0	3.5361978696515615	7.53012944671762	UBE2C;PLK1
antigen processing and presentation of exogenous peptide antigen via MHC class II (GO:0019886)	4/98	0.11984900355133854	0.4999376426937323	0	0	2.186114221724524	4.63789079811112	RACGAP1;KIF4B;KIF23;KIF2C
actin cytoskeleton reorganization (GO:0031532)	3/63	0.12063317327861389	0.4999376426937323	0	0	2.5664041994750657	5.427947355565347	PTK7;PHACTR1;BCAR1
regulation of innate immune response (GO:0045088)	3/64	0.12486841548466825	0.4999376426937323	0	0	2.5242029172582936	5.251590973467053	TYRO3;PTPN6;PARP9
negative regulation of intrinsic apoptotic signaling pathway (GO:2001243)	3/64	0.12486841548466825	0.4999376426937323	0	0	2.5242029172582936	5.251590973467053	SRC;RTKN2;HSPB1
chromatin remodeling at centromere (GO:0031055)	2/32	0.1252918812932599	0.4999376426937323	0	0	3.418150087260035	7.099871038783372	HJURP;CENPA
regulation of NMDA receptor activity (GO:2000310)	2/32	0.1252918812932599	0.4999376426937323	0	0	3.418150087260035	7.099871038783372	SLC6A9;GRIN2B
negative regulation of double-strand break repair (GO:2000780)	2/32	0.1252918812932599	0.4999376426937323	0	0	3.418150087260035	7.099871038783372	HELB;CGAS
antigen processing and presentation of peptide antigen via MHC class II (GO:0002495)	4/100	0.1264360285583438	0.4999376426937323	0	0	2.1403508771929824	4.42628585653043	RACGAP1;KIF4B;KIF23;KIF2C
purine ribonucleoside metabolic process (GO:0046128)	1/7	0.12691918674035793	0.4999376426937323	0	0	8.533507397737162	17.61490624807942	ACP3
amino sugar catabolic process (GO:0046348)	1/7	0.12691918674035793	0.4999376426937323	0	0	8.533507397737162	17.61490624807942	GNPDA1
amino-acid betaine metabolic process (GO:0006577)	1/7	0.12691918674035793	0.4999376426937323	0	0	8.533507397737162	17.61490624807942	CPT1A
angiotensin-activated signaling pathway (GO:0038166)	1/7	0.12691918674035793	0.4999376426937323	0	0	8.533507397737162	17.61490624807942	SRC
antigen processing and presentation of endogenous peptide antigen via MHC class I via ER pathway (GO:0002484)	1/7	0.12691918674035793	0.4999376426937323	0	0	8.533507397737162	17.61490624807942	AZGP1
antigen processing and presentation of endogenous peptide antigen via MHC class I via ER pathway, TAP-independent (GO:0002486)	1/7	0.12691918674035793	0.4999376426937323	0	0	8.533507397737162	17.61490624807942	AZGP1
regulation of cGMP-mediated signaling (GO:0010752)	1/7	0.12691918674035793	0.4999376426937323	0	0	8.533507397737162	17.61490624807942	CGAS
cellular cation homeostasis (GO:0030003)	1/7	0.12691918674035793	0.4999376426937323	0	0	8.533507397737162	17.61490624807942	TESMIN
cellular response to caffeine (GO:0071313)	1/7	0.12691918674035793	0.4999376426937323	0	0	8.533507397737162	17.61490624807942	RYR1
regulation of glial cell apoptotic process (GO:0034350)	1/7	0.12691918674035793	0.4999376426937323	0	0	8.533507397737162	17.61490624807942	PRKCH
regulation of glial cell differentiation (GO:0045685)	1/7	0.12691918674035793	0.4999376426937323	0	0	8.533507397737162	17.61490624807942	CDK1
cellular response to monoamine stimulus (GO:0071868)	1/7	0.12691918674035793	0.4999376426937323	0	0	8.533507397737162	17.61490624807942	TGM2
regulation of hemoglobin biosynthetic process (GO:0046984)	1/7	0.12691918674035793	0.4999376426937323	0	0	8.533507397737162	17.61490624807942	SLC6A9
cleavage furrow formation (GO:0036089)	1/7	0.12691918674035793	0.4999376426937323	0	0	8.533507397737162	17.61490624807942	AURKB
collagen-activated tyrosine kinase receptor signaling pathway (GO:0038063)	1/7	0.12691918674035793	0.4999376426937323	0	0	8.533507397737162	17.61490624807942	UBASH3B
dendrite arborization (GO:0140059)	1/7	0.12691918674035793	0.4999376426937323	0	0	8.533507397737162	17.61490624807942	PHACTR1
regulation of muscle organ development (GO:0048634)	1/7	0.12691918674035793	0.4999376426937323	0	0	8.533507397737162	17.61490624807942	CENPF
DNA ligation (GO:0006266)	1/7	0.12691918674035793	0.4999376426937323	0	0	8.533507397737162	17.61490624807942	TOP2A
regulation of non-membrane spanning protein tyrosine kinase activity (GO:1903995)	1/7	0.12691918674035793	0.4999376426937323	0	0	8.533507397737162	17.61490624807942	SRC
excitatory chemical synaptic transmission (GO:0098976)	1/7	0.12691918674035793	0.4999376426937323	0	0	8.533507397737162	17.61490624807942	GRIN2B
fatty acid elongation, monounsaturated fatty acid (GO:0034625)	1/7	0.12691918674035793	0.4999376426937323	0	0	8.533507397737162	17.61490624807942	ELOVL6
fatty acid elongation, polyunsaturated fatty acid (GO:0034626)	1/7	0.12691918674035793	0.4999376426937323	0	0	8.533507397737162	17.61490624807942	ELOVL6
fatty acid elongation, saturated fatty acid (GO:0019367)	1/7	0.12691918674035793	0.4999376426937323	0	0	8.533507397737162	17.61490624807942	ELOVL6
fatty acid elongation, unsaturated fatty acid (GO:0019368)	1/7	0.12691918674035793	0.4999376426937323	0	0	8.533507397737162	17.61490624807942	ELOVL6
glutathione catabolic process (GO:0006751)	1/7	0.12691918674035793	0.4999376426937323	0	0	8.533507397737162	17.61490624807942	CHAC1
glycerol transport (GO:0015793)	1/7	0.12691918674035793	0.4999376426937323	0	0	8.533507397737162	17.61490624807942	AQP3
release of sequestered calcium ion into cytosol by endoplasmic reticulum (GO:1903514)	1/7	0.12691918674035793	0.4999376426937323	0	0	8.533507397737162	17.61490624807942	RYR1
Golgi disassembly (GO:0090166)	1/7	0.12691918674035793	0.4999376426937323	0	0	8.533507397737162	17.61490624807942	CDK1
response to alkaloid (GO:0043279)	1/7	0.12691918674035793	0.4999376426937323	0	0	8.533507397737162	17.61490624807942	RYR1
response to caffeine (GO:0031000)	1/7	0.12691918674035793	0.4999376426937323	0	0	8.533507397737162	17.61490624807942	RYR1
histone H3-K9 methylation (GO:0051567)	1/7	0.12691918674035793	0.4999376426937323	0	0	8.533507397737162	17.61490624807942	PRDM5
iron import into cell (GO:0033212)	1/7	0.12691918674035793	0.4999376426937323	0	0	8.533507397737162	17.61490624807942	TFR2
marginal zone B cell differentiation (GO:0002315)	1/7	0.12691918674035793	0.4999376426937323	0	0	8.533507397737162	17.61490624807942	DOCK10
thiamine-containing compound metabolic process (GO:0042723)	1/7	0.12691918674035793	0.4999376426937323	0	0	8.533507397737162	17.61490624807942	ACP3
membrane invagination (GO:0010324)	1/7	0.12691918674035793	0.4999376426937323	0	0	8.533507397737162	17.61490624807942	FCHO2
vascular wound healing (GO:0061042)	1/7	0.12691918674035793	0.4999376426937323	0	0	8.533507397737162	17.61490624807942	MCAM
negative regulation of heart rate (GO:0010459)	1/7	0.12691918674035793	0.4999376426937323	0	0	8.533507397737162	17.61490624807942	SPTBN4
negative regulation of meiotic nuclear division (GO:0045835)	1/7	0.12691918674035793	0.4999376426937323	0	0	8.533507397737162	17.61490624807942	FBXO43
negative regulation of stress-activated protein kinase signaling cascade (GO:0070303)	1/7	0.12691918674035793	0.4999376426937323	0	0	8.533507397737162	17.61490624807942	FOXM1
neuron projection arborization (GO:0140058)	1/7	0.12691918674035793	0.4999376426937323	0	0	8.533507397737162	17.61490624807942	PHACTR1
pentose metabolic process (GO:0019321)	1/7	0.12691918674035793	0.4999376426937323	0	0	8.533507397737162	17.61490624807942	XYLB
phospholipase C-activating dopamine receptor signaling pathway (GO:0060158)	1/7	0.12691918674035793	0.4999376426937323	0	0	8.533507397737162	17.61490624807942	GNA11
positive regulation of B cell receptor signaling pathway (GO:0050861)	1/7	0.12691918674035793	0.4999376426937323	0	0	8.533507397737162	17.61490624807942	PRKCH
positive regulation of cAMP-mediated signaling (GO:0043950)	1/7	0.12691918674035793	0.4999376426937323	0	0	8.533507397737162	17.61490624807942	CGAS
positive regulation of gliogenesis (GO:0014015)	1/7	0.12691918674035793	0.4999376426937323	0	0	8.533507397737162	17.61490624807942	PRKCH
positive regulation of histone H3-K9 methylation (GO:0051574)	1/7	0.12691918674035793	0.4999376426937323	0	0	8.533507397737162	17.61490624807942	MYB
positive regulation of lamellipodium morphogenesis (GO:2000394)	1/7	0.12691918674035793	0.4999376426937323	0	0	8.533507397737162	17.61490624807942	SRC
positive regulation of lipopolysaccharide-mediated signaling pathway (GO:0031666)	1/7	0.12691918674035793	0.4999376426937323	0	0	8.533507397737162	17.61490624807942	SCIMP
positive regulation of membrane depolarization (GO:1904181)	1/7	0.12691918674035793	0.4999376426937323	0	0	8.533507397737162	17.61490624807942	MLLT11
positive regulation of mitotic cell cycle spindle assembly checkpoint (GO:0090267)	1/7	0.12691918674035793	0.4999376426937323	0	0	8.533507397737162	17.61490624807942	NDC80
positive regulation of potassium ion import across plasma membrane (GO:1903288)	1/7	0.12691918674035793	0.4999376426937323	0	0	8.533507397737162	17.61490624807942	WNK2
positive regulation of receptor catabolic process (GO:2000646)	1/7	0.12691918674035793	0.4999376426937323	0	0	8.533507397737162	17.61490624807942	DTX3L
positive regulation of spindle checkpoint (GO:0090232)	1/7	0.12691918674035793	0.4999376426937323	0	0	8.533507397737162	17.61490624807942	NDC80
positive regulation of synaptic transmission, GABAergic (GO:0032230)	1/7	0.12691918674035793	0.4999376426937323	0	0	8.533507397737162	17.61490624807942	HAP1
positive regulation of type I interferon-mediated signaling pathway (GO:0060340)	1/7	0.12691918674035793	0.4999376426937323	0	0	8.533507397737162	17.61490624807942	WNT5A
negative regulation of cellular process (GO:0048523)	15/566	0.1311620470868665	0.4999376426937323	0	0	1.4065335753176043	2.8571222008511	BTG3;NOTCH4;GMNN;CDC6;FOXM1;NUDT6;AICDA;AZGP1;PSRC1;MCIDAS;FABP6;WNK2;NEURL1;PTPN6;E2F7
apoptotic cell clearance (GO:0043277)	2/33	0.13176009889207543	0.4999376426937323	0	0	3.3077182908292517	6.7039922796242815	TYRO3;TGM2
regulation of neurotransmitter secretion (GO:0046928)	2/33	0.13176009889207543	0.4999376426937323	0	0	3.3077182908292517	6.7039922796242815	RIMS2;CPLX1
regulation of sprouting angiogenesis (GO:1903670)	2/33	0.13176009889207543	0.4999376426937323	0	0	3.3077182908292517	6.7039922796242815	S100A1;E2F2
muscle cell development (GO:0055001)	2/33	0.13176009889207543	0.4999376426937323	0	0	3.3077182908292517	6.7039922796242815	NEBL;BIN1
negative regulation of G2/M transition of mitotic cell cycle (GO:0010972)	3/66	0.13349661545178557	0.4999376426937323	0	0	2.44381952255968	4.921068428433892	CHEK1;AURKB;AURKA
antigen processing and presentation of exogenous peptide antigen (GO:0002478)	4/103	0.13659427327947837	0.4999376426937323	0	0	2.0751727804359383	4.131129992185292	RACGAP1;KIF4B;KIF23;KIF2C
vascular endothelial growth factor receptor signaling pathway (GO:0048010)	3/67	0.13788658460236375	0.4999376426937323	0	0	2.405511811023622	4.766097760113924	SRC;HSPB1;BCAR1
positive regulation of catabolic process (GO:0009896)	3/67	0.13788658460236375	0.4999376426937323	0	0	2.405511811023622	4.766097760113924	HECW2;WNT5A;DTL
regulation of amyloid-beta formation (GO:1902003)	2/34	0.1383028343611483	0.4999376426937323	0	0	3.2041884816753927	6.338876661203728	BIN1;HAP1
regulation of cell adhesion mediated by integrin (GO:0033628)	2/34	0.1383028343611483	0.4999376426937323	0	0	3.2041884816753927	6.338876661203728	PLAU;ADA
regulation of keratinocyte differentiation (GO:0045616)	2/34	0.1383028343611483	0.4999376426937323	0	0	3.2041884816753927	6.338876661203728	PRKCH;AQP3
regulation of transmembrane transport (GO:0034762)	2/34	0.1383028343611483	0.4999376426937323	0	0	3.2041884816753927	6.338876661203728	CALHM1;PIM1
protein localization to chromosome (GO:0034502)	2/34	0.1383028343611483	0.4999376426937323	0	0	3.2041884816753927	6.338876661203728	PLK1;CENPA
nucleotide-excision repair (GO:0006289)	4/105	0.14354422605076295	0.4999376426937323	0	0	2.033871808233455	3.9479731682466745	POLD3;BRIP1;PCNA;FANCC
protein localization to presynapse (GO:1905383)	1/8	0.14368818255703167	0.4999376426937323	0	0	7.314061917195076	14.190082663446418	HSPB1
actin filament reorganization (GO:0090527)	1/8	0.14368818255703167	0.4999376426937323	0	0	7.314061917195076	14.190082663446418	BCAR1
anterograde axonal protein transport (GO:0099641)	1/8	0.14368818255703167	0.4999376426937323	0	0	7.314061917195076	14.190082663446418	HSPB1
regulation of alpha-beta T cell proliferation (GO:0046640)	1/8	0.14368818255703167	0.4999376426937323	0	0	7.314061917195076	14.190082663446418	TNFRSF14
regulation of apoptotic cell clearance (GO:2000425)	1/8	0.14368818255703167	0.4999376426937323	0	0	7.314061917195076	14.190082663446418	TGM2
axo-dendritic protein transport (GO:0099640)	1/8	0.14368818255703167	0.4999376426937323	0	0	7.314061917195076	14.190082663446418	HSPB1
regulation of dendritic spine maintenance (GO:1902950)	1/8	0.14368818255703167	0.4999376426937323	0	0	7.314061917195076	14.190082663446418	GRIN2B
cellular response to epinephrine stimulus (GO:0071872)	1/8	0.14368818255703167	0.4999376426937323	0	0	7.314061917195076	14.190082663446418	PDE4B
cellular response to hepatocyte growth factor stimulus (GO:0035729)	1/8	0.14368818255703167	0.4999376426937323	0	0	7.314061917195076	14.190082663446418	BCAR1
regulation of interleukin-18 production (GO:0032661)	1/8	0.14368818255703167	0.4999376426937323	0	0	7.314061917195076	14.190082663446418	CD84
regulation of meiotic nuclear division (GO:0040020)	1/8	0.14368818255703167	0.4999376426937323	0	0	7.314061917195076	14.190082663446418	FBXO43
depyrimidination (GO:0045008)	1/8	0.14368818255703167	0.4999376426937323	0	0	7.314061917195076	14.190082663446418	UNG
regulation of myeloid leukocyte differentiation (GO:0002761)	1/8	0.14368818255703167	0.4999376426937323	0	0	7.314061917195076	14.190082663446418	UBASH3B
DNA damage induced protein phosphorylation (GO:0006975)	1/8	0.14368818255703167	0.4999376426937323	0	0	7.314061917195076	14.190082663446418	CHEK1
regulation of potassium ion import (GO:1903286)	1/8	0.14368818255703167	0.4999376426937323	0	0	7.314061917195076	14.190082663446418	WNK2
regulation of protein localization to cell cortex (GO:1904776)	1/8	0.14368818255703167	0.4999376426937323	0	0	7.314061917195076	14.190082663446418	PLK1
regulation of protein localization to chromatin (GO:1905634)	1/8	0.14368818255703167	0.4999376426937323	0	0	7.314061917195076	14.190082663446418	CDCA5
regulation of protein localization to early endosome (GO:1902965)	1/8	0.14368818255703167	0.4999376426937323	0	0	7.314061917195076	14.190082663446418	DTX3L
entry of bacterium into host cell (GO:0035635)	1/8	0.14368818255703167	0.4999376426937323	0	0	7.314061917195076	14.190082663446418	SRC
regulation of response to wounding (GO:1903034)	1/8	0.14368818255703167	0.4999376426937323	0	0	7.314061917195076	14.190082663446418	PLAU
excitatory synapse assembly (GO:1904861)	1/8	0.14368818255703167	0.4999376426937323	0	0	7.314061917195076	14.190082663446418	WNT5A
regulation of stem cell division (GO:2000035)	1/8	0.14368818255703167	0.4999376426937323	0	0	7.314061917195076	14.190082663446418	PRDM15
regulation of striated muscle tissue development (GO:0016202)	1/8	0.14368818255703167	0.4999376426937323	0	0	7.314061917195076	14.190082663446418	CENPF
forebrain neuron development (GO:0021884)	1/8	0.14368818255703167	0.4999376426937323	0	0	7.314061917195076	14.190082663446418	WNT5A
response to epinephrine (GO:0071871)	1/8	0.14368818255703167	0.4999376426937323	0	0	7.314061917195076	14.190082663446418	PDE4B
response to hepatocyte growth factor (GO:0035728)	1/8	0.14368818255703167	0.4999376426937323	0	0	7.314061917195076	14.190082663446418	BCAR1
somatic hypermutation of immunoglobulin genes (GO:0016446)	1/8	0.14368818255703167	0.4999376426937323	0	0	7.314061917195076	14.190082663446418	AICDA
meiotic sister chromatid cohesion (GO:0051177)	1/8	0.14368818255703167	0.4999376426937323	0	0	7.314061917195076	14.190082663446418	BUB1B
thyroid gland development (GO:0030878)	1/8	0.14368818255703167	0.4999376426937323	0	0	7.314061917195076	14.190082663446418	TG
multi-ciliated epithelial cell differentiation (GO:1903251)	1/8	0.14368818255703167	0.4999376426937323	0	0	7.314061917195076	14.190082663446418	MCIDAS
negative regulation of actin nucleation (GO:0051126)	1/8	0.14368818255703167	0.4999376426937323	0	0	7.314061917195076	14.190082663446418	GMFG
negative regulation of B cell apoptotic process (GO:0002903)	1/8	0.14368818255703167	0.4999376426937323	0	0	7.314061917195076	14.190082663446418	AURKB
negative regulation of glial cell apoptotic process (GO:0034351)	1/8	0.14368818255703167	0.4999376426937323	0	0	7.314061917195076	14.190082663446418	PRKCH
negative regulation of mitotic nuclear division (GO:0045839)	1/8	0.14368818255703167	0.4999376426937323	0	0	7.314061917195076	14.190082663446418	CHEK1
negative regulation of neural precursor cell proliferation (GO:2000178)	1/8	0.14368818255703167	0.4999376426937323	0	0	7.314061917195076	14.190082663446418	WNT5A
negative regulation of sodium ion transport (GO:0010766)	1/8	0.14368818255703167	0.4999376426937323	0	0	7.314061917195076	14.190082663446418	WNK2
peptidyl-tyrosine dephosphorylation involved in inactivation of protein kinase activity (GO:1990264)	1/8	0.14368818255703167	0.4999376426937323	0	0	7.314061917195076	14.190082663446418	PTPRO
positive regulation of astrocyte differentiation (GO:0048711)	1/8	0.14368818255703167	0.4999376426937323	0	0	7.314061917195076	14.190082663446418	BIN1
positive regulation of CD4-positive, alpha-beta T cell differentiation (GO:0043372)	1/8	0.14368818255703167	0.4999376426937323	0	0	7.314061917195076	14.190082663446418	MYB
positive regulation of cell migration by vascular endothelial growth factor signaling pathway (GO:0038089)	1/8	0.14368818255703167	0.4999376426937323	0	0	7.314061917195076	14.190082663446418	HSPB1
positive regulation of chromosome segregation (GO:0051984)	1/8	0.14368818255703167	0.4999376426937323	0	0	7.314061917195076	14.190082663446418	CDC6
positive regulation of dendritic cell cytokine production (GO:0002732)	1/8	0.14368818255703167	0.4999376426937323	0	0	7.314061917195076	14.190082663446418	SCIMP
positive regulation of isomerase activity (GO:0010912)	1/8	0.14368818255703167	0.4999376426937323	0	0	7.314061917195076	14.190082663446418	UHRF1
positive regulation of meiotic nuclear division (GO:0045836)	1/8	0.14368818255703167	0.4999376426937323	0	0	7.314061917195076	14.190082663446418	RAD51AP1
positive regulation of melanin biosynthetic process (GO:0048023)	1/8	0.14368818255703167	0.4999376426937323	0	0	7.314061917195076	14.190082663446418	ZEB2
positive regulation of neuron projection arborization (GO:0150012)	1/8	0.14368818255703167	0.4999376426937323	0	0	7.314061917195076	14.190082663446418	WNT5A
positive regulation of peptide secretion (GO:0002793)	1/8	0.14368818255703167	0.4999376426937323	0	0	7.314061917195076	14.190082663446418	TFR2
positive regulation of protein localization to early endosome (GO:1902966)	1/8	0.14368818255703167	0.4999376426937323	0	0	7.314061917195076	14.190082663446418	DTX3L
positive regulation of protein localization to endosome (GO:1905668)	1/8	0.14368818255703167	0.4999376426937323	0	0	7.314061917195076	14.190082663446418	DTX3L
positive regulation of secondary metabolite biosynthetic process (GO:1900378)	1/8	0.14368818255703167	0.4999376426937323	0	0	7.314061917195076	14.190082663446418	ZEB2
positive regulation of vascular associated smooth muscle cell migration (GO:1904754)	1/8	0.14368818255703167	0.4999376426937323	0	0	7.314061917195076	14.190082663446418	DOCK7
postsynapse organization (GO:0099173)	1/8	0.14368818255703167	0.4999376426937323	0	0	7.314061917195076	14.190082663446418	WNT5A
progesterone receptor signaling pathway (GO:0050847)	1/8	0.14368818255703167	0.4999376426937323	0	0	7.314061917195076	14.190082663446418	SRC
positive regulation of apoptotic process (GO:0043065)	9/310	0.14417573885850965	0.5006928567112596	0	0	1.5400664451827242	2.982681050598328	MLLT11;TOP2A;MELK;USP27X;BIN1;PLEKHG5;NEURL1;ARHGEF5;TGM2
regulation of JUN kinase activity (GO:0043506)	2/35	0.14491486248174232	0.5006952646656435	0	0	3.106933206409646	6.001379722298425	TNFRSF11A;ARHGEF5
antigen receptor-mediated signaling pathway (GO:0050851)	6/185	0.1465044066279887	0.5006952646656435	0	0	1.7235967012503326	3.3105117904314274	BTN3A1;PDE4B;BTN3A3;BTN3A2;CD247;BCAR1
cell chemotaxis (GO:0060326)	3/69	0.1468107792978429	0.5006952646656435	0	0	2.332378907182057	4.474927214160542	PLEKHG5;HMGB2;BCAR1
regulation of transcription, DNA-templated (GO:0006355)	50/2244	0.14774278893689077	0.5006952646656435	0	0	1.1887346546651456	2.2731963937257245	ONECUT2;GMNN;PRDM5;HMGB2;MYRFL;GLI1;FOXM1;HOXA13;ZNF280D;MYB;DPF1;ZNF569;ZNF367;HES7;NKX6-3;DTX3L;WNT5A;RFX2;PARP9;POU5F1;ZEB2;PSRC1;BIRC5;TESMIN;ZNF432;PCNA;SATB2;NOTCH4;PRDM15;FOXO6;TYMS;BRIP1;CDC45;ORC1;E2F2;OTX1;E2F7;PURG;E2F8;CDT1;RRM2;FOXJ2;CDC6;SCRT1;POU6F1;MLLT11;GFI1B;CENPF;MEIS1;ZNF219
cellular response to light stimulus (GO:0071482)	3/70	0.15134201353813645	0.5006952646656435	0	0	2.2974497590786225	4.338074531972071	PCNA;CDC25A;AURKB
regulation of embryonic development (GO:0045995)	2/36	0.15159113023870047	0.5006952646656435	0	0	3.0153988296889436	5.688755889618866	RACGAP1;CDK1
dendrite morphogenesis (GO:0048813)	2/36	0.15159113023870047	0.5006952646656435	0	0	3.0153988296889436	5.688755889618866	DOCK10;PHACTR1
regulation of sodium ion transport (GO:0002028)	2/36	0.15159113023870047	0.5006952646656435	0	0	3.0153988296889436	5.688755889618866	SPTBN4;WNK2
retina homeostasis (GO:0001895)	2/36	0.15159113023870047	0.5006952646656435	0	0	3.0153988296889436	5.688755889618866	AZGP1;HSPB1
telomere maintenance via telomere lengthening (GO:0010833)	2/36	0.15159113023870047	0.5006952646656435	0	0	3.0153988296889436	5.688755889618866	RAD51;CDK2
positive regulation of cytokine-mediated signaling pathway (GO:0001961)	2/36	0.15159113023870047	0.5006952646656435	0	0	3.0153988296889436	5.688755889618866	WNT5A;PARP9
positive regulation of T cell mediated immunity (GO:0002711)	2/36	0.15159113023870047	0.5006952646656435	0	0	3.0153988296889436	5.688755889618866	AZGP1;CD1C
protein tetramerization (GO:0051262)	3/71	0.15591734859155695	0.5006952646656435	0	0	2.2635479388605835	4.206643650494949	RYR1;TK1;GRIN2B
myeloid leukocyte differentiation (GO:0002573)	3/71	0.15591734859155695	0.5006952646656435	0	0	2.2635479388605835	4.206643650494949	CDK2;GAB2;TNFRSF11A
anterograde axonal transport (GO:0008089)	2/37	0.1583267522207072	0.5006952646656435	0	0	2.929094988780853	5.3985983640997555	HSPB1;HAP1
glutamate receptor signaling pathway (GO:0007215)	2/37	0.1583267522207072	0.5006952646656435	0	0	2.929094988780853	5.3985983640997555	HOMER2;GRIN2B
nucleotide-excision repair, DNA incision, 5'-to lesion (GO:0006296)	2/37	0.1583267522207072	0.5006952646656435	0	0	2.929094988780853	5.3985983640997555	POLD3;PCNA
regulation of aspartic-type endopeptidase activity involved in amyloid precursor protein catabolic process (GO:1902959)	1/9	0.16013592473369043	0.5006952646656435	0	0	6.399477806788512	11.722130168606482	BIN1
bone cell development (GO:0098751)	1/9	0.16013592473369043	0.5006952646656435	0	0	6.399477806788512	11.722130168606482	SRC
bone resorption (GO:0045453)	1/9	0.16013592473369043	0.5006952646656435	0	0	6.399477806788512	11.722130168606482	SRC
regulation of cell adhesion molecule production (GO:0060353)	1/9	0.16013592473369043	0.5006952646656435	0	0	6.399477806788512	11.722130168606482	NOTCH4
regulation of endothelial cell differentiation (GO:0045601)	1/9	0.16013592473369043	0.5006952646656435	0	0	6.399477806788512	11.722130168606482	NOTCH4
regulation of fertilization (GO:0080154)	1/9	0.16013592473369043	0.5006952646656435	0	0	6.399477806788512	11.722130168606482	LHFPL2
regulation of glial cell proliferation (GO:0060251)	1/9	0.16013592473369043	0.5006952646656435	0	0	6.399477806788512	11.722130168606482	PRKCH
cellular response to nitric oxide (GO:0071732)	1/9	0.16013592473369043	0.5006952646656435	0	0	6.399477806788512	11.722130168606482	CDK2
cellular response to reactive nitrogen species (GO:1902170)	1/9	0.16013592473369043	0.5006952646656435	0	0	6.399477806788512	11.722130168606482	CDK2
collagen-activated signaling pathway (GO:0038065)	1/9	0.16013592473369043	0.5006952646656435	0	0	6.399477806788512	11.722130168606482	UBASH3B
regulation of mitotic centrosome separation (GO:0046602)	1/9	0.16013592473369043	0.5006952646656435	0	0	6.399477806788512	11.722130168606482	CHEK1
development of primary female sexual characteristics (GO:0046545)	1/9	0.16013592473369043	0.5006952646656435	0	0	6.399477806788512	11.722130168606482	LHFPL2
DNA cytosine deamination (GO:0070383)	1/9	0.16013592473369043	0.5006952646656435	0	0	6.399477806788512	11.722130168606482	AICDA
regulation of nuclear cell cycle DNA replication (GO:0033262)	1/9	0.16013592473369043	0.5006952646656435	0	0	6.399477806788512	11.722130168606482	AICDA
endothelial cell chemotaxis (GO:0035767)	1/9	0.16013592473369043	0.5006952646656435	0	0	6.399477806788512	11.722130168606482	PLEKHG5
estrogen biosynthetic process (GO:0006703)	1/9	0.16013592473369043	0.5006952646656435	0	0	6.399477806788512	11.722130168606482	HSD17B14
exonucleolytic trimming involved in rRNA processing (GO:0000459)	1/9	0.16013592473369043	0.5006952646656435	0	0	6.399477806788512	11.722130168606482	ERI2
exonucleolytic trimming to generate mature 3'-end of 5.8S rRNA from tricistronic rRNA transcript (SSU-rRNA, 5.8S rRNA, LSU-rRNA) (GO:0000467)	1/9	0.16013592473369043	0.5006952646656435	0	0	6.399477806788512	11.722130168606482	ERI2
regulation of transmembrane transporter activity (GO:0022898)	1/9	0.16013592473369043	0.5006952646656435	0	0	6.399477806788512	11.722130168606482	PIM1
glomerular filtration (GO:0003094)	1/9	0.16013592473369043	0.5006952646656435	0	0	6.399477806788512	11.722130168606482	MCAM
glycerolipid biosynthetic process (GO:0045017)	1/9	0.16013592473369043	0.5006952646656435	0	0	6.399477806788512	11.722130168606482	CPNE7
response to vitamin (GO:0033273)	1/9	0.16013592473369043	0.5006952646656435	0	0	6.399477806788512	11.722130168606482	AQP3
response to vitamin D (GO:0033280)	1/9	0.16013592473369043	0.5006952646656435	0	0	6.399477806788512	11.722130168606482	AQP3
inositol metabolic process (GO:0006020)	1/9	0.16013592473369043	0.5006952646656435	0	0	6.399477806788512	11.722130168606482	IMPA2
intestinal epithelial cell differentiation (GO:0060575)	1/9	0.16013592473369043	0.5006952646656435	0	0	6.399477806788512	11.722130168606482	SRC
skeletal muscle fiber development (GO:0048741)	1/9	0.16013592473369043	0.5006952646656435	0	0	6.399477806788512	11.722130168606482	RYR1
ketone body biosynthetic process (GO:0046951)	1/9	0.16013592473369043	0.5006952646656435	0	0	6.399477806788512	11.722130168606482	BDH2
L-ascorbic acid metabolic process (GO:0019852)	1/9	0.16013592473369043	0.5006952646656435	0	0	6.399477806788512	11.722130168606482	SLC2A3
tetrahydrofolate interconversion (GO:0035999)	1/9	0.16013592473369043	0.5006952646656435	0	0	6.399477806788512	11.722130168606482	TYMS
negative regulation of alpha-beta T cell activation (GO:0046636)	1/9	0.16013592473369043	0.5006952646656435	0	0	6.399477806788512	11.722130168606482	TNFRSF14
negative regulation of bone resorption (GO:0045779)	1/9	0.16013592473369043	0.5006952646656435	0	0	6.399477806788512	11.722130168606482	UBASH3B
negative regulation of leukocyte degranulation (GO:0043301)	1/9	0.16013592473369043	0.5006952646656435	0	0	6.399477806788512	11.722130168606482	CD84
neuronal ion channel clustering (GO:0045161)	1/9	0.16013592473369043	0.5006952646656435	0	0	6.399477806788512	11.722130168606482	SPTBN4
organic cyclic compound catabolic process (GO:1901361)	1/9	0.16013592473369043	0.5006952646656435	0	0	6.399477806788512	11.722130168606482	HSD17B14
plasminogen activation (GO:0031639)	1/9	0.16013592473369043	0.5006952646656435	0	0	6.399477806788512	11.722130168606482	PLAU
positive regulation of macrophage cytokine production (GO:0060907)	1/9	0.16013592473369043	0.5006952646656435	0	0	6.399477806788512	11.722130168606482	WNT5A
positive regulation of mast cell degranulation (GO:0043306)	1/9	0.16013592473369043	0.5006952646656435	0	0	6.399477806788512	11.722130168606482	GAB2
positive regulation of megakaryocyte differentiation (GO:0045654)	1/9	0.16013592473369043	0.5006952646656435	0	0	6.399477806788512	11.722130168606482	HMGB2
positive regulation of mitochondrial calcium ion concentration (GO:0051561)	1/9	0.16013592473369043	0.5006952646656435	0	0	6.399477806788512	11.722130168606482	TGM2
positive regulation of protein kinase C signaling (GO:0090037)	1/9	0.16013592473369043	0.5006952646656435	0	0	6.399477806788512	11.722130168606482	WNT5A
positive regulation of sequestering of triglyceride (GO:0010890)	1/9	0.16013592473369043	0.5006952646656435	0	0	6.399477806788512	11.722130168606482	PLIN2
positive regulation of synapse maturation (GO:0090129)	1/9	0.16013592473369043	0.5006952646656435	0	0	6.399477806788512	11.722130168606482	NEURL1
response to ionizing radiation (GO:0010212)	3/72	0.16053529616678622	0.5010975264835098	0	0	2.2306287800981397	4.080358616930947	RAD51AP1;RAD51;TICRR
brain development (GO:0007420)	5/150	0.16253869204475327	0.5064968332909736	0	0	1.7715403511964334	3.2186039556117962	CENPF;MEIS1;HAP1;GRIN2B;POU6F1
regulation of actin filament-based process (GO:0032970)	3/73	0.16519437290833366	0.511058886609343	0	0	2.198650168728909	3.958960907671662	CELSR1;IQGAP3;ARHGEF5
positive regulation of synaptic transmission (GO:0050806)	3/73	0.16519437290833366	0.511058886609343	0	0	2.198650168728909	3.958960907671662	RIMS2;HAP1;GRIN2B
proteasome-mediated ubiquitin-dependent protein catabolic process (GO:0043161)	9/321	0.16647676776235945	0.511058886609343	0	0	1.484923076923077	2.6623178603531668	UBE2C;HECW2;PLK1;CDK2;KIF14;CDK1;BUB1B;AURKB;AURKA
protein-containing complex subunit organization (GO:0043933)	4/112	0.16890658565539887	0.511058886609343	0	0	1.901364522417154	3.3814046620960636	TSPAN4;FANCA;FANCC;CD247
regulation of cytoskeleton organization (GO:0051493)	4/112	0.16890658565539887	0.511058886609343	0	0	1.901364522417154	3.3814046620960636	CELSR1;IQGAP3;SORBS3;ARHGEF5
regulation of stress fiber assembly (GO:0051492)	3/74	0.169893101503344	0.511058886609343	0	0	2.1675723633137407	3.8422081096090666	SORBS3;ARHGEF5;S100A10
DNA replication-independent nucleosome assembly (GO:0006336)	2/39	0.1719573276272554	0.511058886609343	0	0	2.770482524409226	4.87745921947763	HJURP;CENPA
endothelial cell migration (GO:0043542)	2/39	0.1719573276272554	0.511058886609343	0	0	2.770482524409226	4.87745921947763	ADGRA2;PLEKHG5
replication fork processing (GO:0031297)	2/39	0.1719573276272554	0.511058886609343	0	0	2.770482524409226	4.87745921947763	PCNA;RAD51
vesicle cytoskeletal trafficking (GO:0099518)	2/39	0.1719573276272554	0.511058886609343	0	0	2.770482524409226	4.87745921947763	MYO5C;HAP1
nucleotide-excision repair, DNA incision (GO:0033683)	2/39	0.1719573276272554	0.511058886609343	0	0	2.770482524409226	4.87745921947763	POLD3;PCNA
positive regulation of Wnt signaling pathway (GO:0030177)	5/153	0.17196931100670415	0.511058886609343	0	0	1.7353633316694004	3.0550017090105364	ZEB2;ADGRA2;PTK7;WNK2;PRDM15
protein poly-ADP-ribosylation (GO:0070212)	1/10	0.17626855166165548	0.511058886609343	0	0	5.688134609805628	9.873160224981154	PARP9
regulation of actin filament-based movement (GO:1903115)	1/10	0.17626855166165548	0.511058886609343	0	0	5.688134609805628	9.873160224981154	PDE4B
apical protein localization (GO:0045176)	1/10	0.17626855166165548	0.511058886609343	0	0	5.688134609805628	9.873160224981154	CELSR1
regulation of attachment of spindle microtubules to kinetochore (GO:0051988)	1/10	0.17626855166165548	0.511058886609343	0	0	5.688134609805628	9.873160224981154	RACGAP1
B cell homeostasis (GO:0001782)	1/10	0.17626855166165548	0.511058886609343	0	0	5.688134609805628	9.873160224981154	DOCK10
regulation of cell-cell adhesion mediated by integrin (GO:0033632)	1/10	0.17626855166165548	0.511058886609343	0	0	5.688134609805628	9.873160224981154	ADA
regulation of DNA damage checkpoint (GO:2000001)	1/10	0.17626855166165548	0.511058886609343	0	0	5.688134609805628	9.873160224981154	WDR76
cellular response to dopamine (GO:1903351)	1/10	0.17626855166165548	0.511058886609343	0	0	5.688134609805628	9.873160224981154	TGM2
cellular response to purine-containing compound (GO:0071415)	1/10	0.17626855166165548	0.511058886609343	0	0	5.688134609805628	9.873160224981154	RYR1
regulation of high voltage-gated calcium channel activity (GO:1901841)	1/10	0.17626855166165548	0.511058886609343	0	0	5.688134609805628	9.873160224981154	PDE4B
regulation of mast cell activation (GO:0033003)	1/10	0.17626855166165548	0.511058886609343	0	0	5.688134609805628	9.873160224981154	CD84
regulation of neutrophil migration (GO:1902622)	1/10	0.17626855166165548	0.511058886609343	0	0	5.688134609805628	9.873160224981154	MPP1
DNA damage response, signal transduction by p53 class mediator resulting in transcription of p21 class mediator (GO:0006978)	1/10	0.17626855166165548	0.511058886609343	0	0	5.688134609805628	9.873160224981154	FOXM1
DNA replication-dependent nucleosome assembly (GO:0006335)	1/10	0.17626855166165548	0.511058886609343	0	0	5.688134609805628	9.873160224981154	CHAF1B
DNA replication-dependent nucleosome organization (GO:0034723)	1/10	0.17626855166165548	0.511058886609343	0	0	5.688134609805628	9.873160224981154	CHAF1B
regulation of phospholipid metabolic process (GO:1903725)	1/10	0.17626855166165548	0.511058886609343	0	0	5.688134609805628	9.873160224981154	GNB3
endodermal cell fate commitment (GO:0001711)	1/10	0.17626855166165548	0.511058886609343	0	0	5.688134609805628	9.873160224981154	POU5F1
glycine transport (GO:0015816)	1/10	0.17626855166165548	0.511058886609343	0	0	5.688134609805628	9.873160224981154	SLC6A9
renal filtration (GO:0097205)	1/10	0.17626855166165548	0.511058886609343	0	0	5.688134609805628	9.873160224981154	MCAM
response to dopamine (GO:1903350)	1/10	0.17626855166165548	0.511058886609343	0	0	5.688134609805628	9.873160224981154	TGM2
histone H2B ubiquitination (GO:0033523)	1/10	0.17626855166165548	0.511058886609343	0	0	5.688134609805628	9.873160224981154	DTX3L
rRNA 3'-end processing (GO:0031125)	1/10	0.17626855166165548	0.511058886609343	0	0	5.688134609805628	9.873160224981154	ERI2
sarcoplasmic reticulum calcium ion transport (GO:0070296)	1/10	0.17626855166165548	0.511058886609343	0	0	5.688134609805628	9.873160224981154	RYR1
Wnt signaling pathway involved in midbrain dopaminergic neuron differentiation (GO:1904953)	1/10	0.17626855166165548	0.511058886609343	0	0	5.688134609805628	9.873160224981154	WNT5A
N-acetylneuraminate metabolic process (GO:0006054)	1/10	0.17626855166165548	0.511058886609343	0	0	5.688134609805628	9.873160224981154	GNPDA1
negative regulation of alpha-beta T cell proliferation (GO:0046642)	1/10	0.17626855166165548	0.511058886609343	0	0	5.688134609805628	9.873160224981154	TNFRSF14
negative regulation of cell-cell adhesion mediated by cadherin (GO:2000048)	1/10	0.17626855166165548	0.511058886609343	0	0	5.688134609805628	9.873160224981154	NOTCH4
negative regulation of lymphocyte apoptotic process (GO:0070229)	1/10	0.17626855166165548	0.511058886609343	0	0	5.688134609805628	9.873160224981154	AURKB
negative regulation of sodium ion transmembrane transport (GO:1902306)	1/10	0.17626855166165548	0.511058886609343	0	0	5.688134609805628	9.873160224981154	HECW2
negative regulation of sodium ion transmembrane transporter activity (GO:2000650)	1/10	0.17626855166165548	0.511058886609343	0	0	5.688134609805628	9.873160224981154	HECW2
negative regulation of telomerase activity (GO:0051974)	1/10	0.17626855166165548	0.511058886609343	0	0	5.688134609805628	9.873160224981154	SRC
response to lipid (GO:0033993)	4/114	0.17642713589593204	0.511058886609343	0	0	1.866602870813397	3.238270979779223	LOC400499;HMGB2;TNFRSF11A;AQP3
positive regulation of cellular component organization (GO:0051130)	4/114	0.17642713589593204	0.511058886609343	0	0	1.866602870813397	3.238270979779223	CDT1;TFR2;NEURL1;FNIP2
synaptic vesicle exocytosis (GO:0016079)	2/40	0.178843307685729	0.5145621548814397	0	0	2.6974373105538714	4.642951110931446	RIMS2;CPLX1
actomyosin structure organization (GO:0031032)	3/76	0.17940364083776514	0.5145621548814397	0	0	2.107971092654514	3.621741043658405	FRMD5;SRC;PHACTR1
axonogenesis (GO:0007409)	7/240	0.18009253014543594	0.5145621548814397	0	0	1.544620393665828	2.64791880513039	SEMA6B;SPTBN4;SRC;PTPRO;WNT5A;DOCK7;GAB2
regulation of cell differentiation (GO:0045595)	5/156	0.18160618163932354	0.5145621548814397	0	0	1.7006238096070174	2.901119281025771	HEMGN;BIN1;NOTCH4;GNB3;MBOAT2
regulation of protein-containing complex assembly (GO:0043254)	4/116	0.1840594368143227	0.5145621548814397	0	0	1.8330827067669173	3.102486152246795	CDT1;SRC;HJURP;FNIP2
sensory perception of bitter taste (GO:0050913)	2/41	0.18577068663231294	0.5145621548814397	0	0	2.628138005101356	4.423792885504766	CALHM1;AZGP1
skeletal system development (GO:0001501)	5/158	0.18814001740921085	0.5145621548814397	0	0	1.6782209805646093	2.8035836430417294	WNT5A;TLL1;HOXA13;TGM2;DLL3
regulation of protein binding (GO:0043393)	4/118	0.19179790470252028	0.5145621548814397	0	0	1.8007386888273316	2.9735832802573445	DTX3L;PLK1;AURKB;AURKA
pyrimidine nucleoside salvage (GO:0043097)	1/11	0.19209208483148293	0.5145621548814397	0	0	5.1190600522193215	8.445325009335896	TK1
pyrimidine-containing compound salvage (GO:0008655)	1/11	0.19209208483148293	0.5145621548814397	0	0	5.1190600522193215	8.445325009335896	TK1
angiogenesis involved in wound healing (GO:0060055)	1/11	0.19209208483148293	0.5145621548814397	0	0	5.1190600522193215	8.445325009335896	MCAM
axonal transport of mitochondrion (GO:0019896)	1/11	0.19209208483148293	0.5145621548814397	0	0	5.1190600522193215	8.445325009335896	HAP1
carnitine shuttle (GO:0006853)	1/11	0.19209208483148293	0.5145621548814397	0	0	5.1190600522193215	8.445325009335896	CPT1A
regulation of cytoplasmic transport (GO:1903649)	1/11	0.19209208483148293	0.5145621548814397	0	0	5.1190600522193215	8.445325009335896	SRC
regulation of histone H3-K9 acetylation (GO:2000615)	1/11	0.19209208483148293	0.5145621548814397	0	0	5.1190600522193215	8.445325009335896	CHEK1
chromatin-mediated maintenance of transcription (GO:0048096)	1/11	0.19209208483148293	0.5145621548814397	0	0	5.1190600522193215	8.445325009335896	CHEK1
regulation of lamellipodium morphogenesis (GO:2000392)	1/11	0.19209208483148293	0.5145621548814397	0	0	5.1190600522193215	8.445325009335896	SRC
regulation of long-term neuronal synaptic plasticity (GO:0048169)	1/11	0.19209208483148293	0.5145621548814397	0	0	5.1190600522193215	8.445325009335896	NEURL1
copper ion transport (GO:0006825)	1/11	0.19209208483148293	0.5145621548814397	0	0	5.1190600522193215	8.445325009335896	ATP7B
regulation of melanin biosynthetic process (GO:0048021)	1/11	0.19209208483148293	0.5145621548814397	0	0	5.1190600522193215	8.445325009335896	ZEB2
regulation of mesenchymal cell proliferation (GO:0010464)	1/11	0.19209208483148293	0.5145621548814397	0	0	5.1190600522193215	8.445325009335896	WNT5A
cytidine to uridine editing (GO:0016554)	1/11	0.19209208483148293	0.5145621548814397	0	0	5.1190600522193215	8.445325009335896	AICDA
regulation of microtubule-based movement (GO:0060632)	1/11	0.19209208483148293	0.5145621548814397	0	0	5.1190600522193215	8.445325009335896	HAP1
DNA damage response, signal transduction resulting in transcription (GO:0042772)	1/11	0.19209208483148293	0.5145621548814397	0	0	5.1190600522193215	8.445325009335896	FOXM1
regulation of synapse maturation (GO:0090128)	1/11	0.19209208483148293	0.5145621548814397	0	0	5.1190600522193215	8.445325009335896	NEURL1
formation of extrachromosomal circular DNA (GO:0001325)	1/11	0.19209208483148293	0.5145621548814397	0	0	5.1190600522193215	8.445325009335896	EXO1
glutathione biosynthetic process (GO:0006750)	1/11	0.19209208483148293	0.5145621548814397	0	0	5.1190600522193215	8.445325009335896	CHAC1
Golgi inheritance (GO:0048313)	1/11	0.19209208483148293	0.5145621548814397	0	0	5.1190600522193215	8.445325009335896	CDK1
hematopoietic stem cell proliferation (GO:0071425)	1/11	0.19209208483148293	0.5145621548814397	0	0	5.1190600522193215	8.445325009335896	WNT5A
hepatocyte growth factor receptor signaling pathway (GO:0048012)	1/11	0.19209208483148293	0.5145621548814397	0	0	5.1190600522193215	8.445325009335896	BCAR1
inhibitory synapse assembly (GO:1904862)	1/11	0.19209208483148293	0.5145621548814397	0	0	5.1190600522193215	8.445325009335896	WNT5A
inositol phosphate dephosphorylation (GO:0046855)	1/11	0.19209208483148293	0.5145621548814397	0	0	5.1190600522193215	8.445325009335896	IMPA2
ketone body metabolic process (GO:1902224)	1/11	0.19209208483148293	0.5145621548814397	0	0	5.1190600522193215	8.445325009335896	BDH2
t-circle formation (GO:0090656)	1/11	0.19209208483148293	0.5145621548814397	0	0	5.1190600522193215	8.445325009335896	EXO1
telomere maintenance via recombination (GO:0000722)	1/11	0.19209208483148293	0.5145621548814397	0	0	5.1190600522193215	8.445325009335896	RAD51
telomere maintenance via telomere trimming (GO:0090737)	1/11	0.19209208483148293	0.5145621548814397	0	0	5.1190600522193215	8.445325009335896	EXO1
tetrahydrobiopterin metabolic process (GO:0046146)	1/11	0.19209208483148293	0.5145621548814397	0	0	5.1190600522193215	8.445325009335896	PRKG2
tetrahydrofolate metabolic process (GO:0046653)	1/11	0.19209208483148293	0.5145621548814397	0	0	5.1190600522193215	8.445325009335896	TYMS
midbrain dopaminergic neuron differentiation (GO:1904948)	1/11	0.19209208483148293	0.5145621548814397	0	0	5.1190600522193215	8.445325009335896	WNT5A
miRNA mediated inhibition of translation (GO:0035278)	1/11	0.19209208483148293	0.5145621548814397	0	0	5.1190600522193215	8.445325009335896	NOTCH4
UDP-N-acetylglucosamine biosynthetic process (GO:0006048)	1/11	0.19209208483148293	0.5145621548814397	0	0	5.1190600522193215	8.445325009335896	GNPDA1
V(D)J recombination (GO:0033151)	1/11	0.19209208483148293	0.5145621548814397	0	0	5.1190600522193215	8.445325009335896	HMGB2
myotube cell development (GO:0014904)	1/11	0.19209208483148293	0.5145621548814397	0	0	5.1190600522193215	8.445325009335896	RYR1
negative regulation of bone remodeling (GO:0046851)	1/11	0.19209208483148293	0.5145621548814397	0	0	5.1190600522193215	8.445325009335896	UBASH3B
negative regulation of potassium ion transmembrane transport (GO:1901380)	1/11	0.19209208483148293	0.5145621548814397	0	0	5.1190600522193215	8.445325009335896	BIN1
negative regulation of protein maturation (GO:1903318)	1/11	0.19209208483148293	0.5145621548814397	0	0	5.1190600522193215	8.445325009335896	CHAC1
negative regulation of sprouting angiogenesis (GO:1903671)	1/11	0.19209208483148293	0.5145621548814397	0	0	5.1190600522193215	8.445325009335896	E2F2
negative regulation of translation, ncRNA-mediated (GO:0040033)	1/11	0.19209208483148293	0.5145621548814397	0	0	5.1190600522193215	8.445325009335896	NOTCH4
phosphorylated carbohydrate dephosphorylation (GO:0046838)	1/11	0.19209208483148293	0.5145621548814397	0	0	5.1190600522193215	8.445325009335896	IMPA2
positive regulation of bone resorption (GO:0045780)	1/11	0.19209208483148293	0.5145621548814397	0	0	5.1190600522193215	8.445325009335896	TNFRSF11A
positive regulation of integrin activation (GO:0033625)	1/11	0.19209208483148293	0.5145621548814397	0	0	5.1190600522193215	8.445325009335896	SRC
postsynapse assembly (GO:0099068)	1/11	0.19209208483148293	0.5145621548814397	0	0	5.1190600522193215	8.445325009335896	WNT5A
calcium ion transmembrane import into cytosol (GO:0097553)	2/42	0.19273535089093374	0.5147952878775157	0	0	2.562303664921466	4.218672250965667	RYR1;GRIN2B
monocyte chemotaxis (GO:0002548)	2/42	0.19273535089093374	0.5147952878775157	0	0	2.562303664921466	4.218672250965667	PTPRO;TNFRSF11A
generation of neurons (GO:0048699)	6/202	0.1936249230494949	0.5164261276147191	0	0	1.5727243278263687	2.5821497225675123	HES7;RACGAP1;WNT5A;DOCK7;HMGB2;CELSR1
negative regulation of cell population proliferation (GO:0008285)	10/379	0.1949799525215799	0.5165196369259164	0	0	1.3946495079924062	2.280054649083242	BTG3;AZGP1;FABP6;WNK2;WNT5A;NEURL1;PTPN6;CDC6;NUDT6;E2F7
axon guidance (GO:0007411)	6/203	0.19656180371864698	0.5165196369259164	0	0	1.5646603819192653	2.5453556725609254	SEMA6B;SPTBN4;SRC;PTPRO;WNT5A;GAB2
regulation of organelle organization (GO:0033043)	3/80	0.1988364248219958	0.5165196369259164	0	0	1.998057061049187	3.22740717978795	CDT1;ZEB2;ARHGEF5
regulation of cell-cell adhesion (GO:0022407)	2/43	0.19973332878230574	0.5165196369259164	0	0	2.4996807559698633	4.026416166186463	SRC;ADA
cellular response to retinoic acid (GO:0071300)	2/43	0.19973332878230574	0.5165196369259164	0	0	2.4996807559698633	4.026416166186463	PTK7;WNT5A
development of primary male sexual characteristics (GO:0046546)	2/43	0.19973332878230574	0.5165196369259164	0	0	2.4996807559698633	4.026416166186463	WNT5A;LHFPL2
DNA-dependent DNA replication maintenance of fidelity (GO:0045005)	2/43	0.19973332878230574	0.5165196369259164	0	0	2.4996807559698633	4.026416166186463	PCNA;RAD51
substantia nigra development (GO:0021762)	2/43	0.19973332878230574	0.5165196369259164	0	0	2.4996807559698633	4.026416166186463	S100A1;SYNGR3
positive regulation of leukocyte mediated cytotoxicity (GO:0001912)	2/43	0.19973332878230574	0.5165196369259164	0	0	2.4996807559698633	4.026416166186463	AZGP1;CD1C
neurogenesis (GO:0022008)	2/44	0.20676078673230142	0.5165196369259164	0	0	2.4400398903016702	3.8459732424154534	CHAC1;HAP1
neurotransmitter secretion (GO:0007269)	2/44	0.20676078673230142	0.5165196369259164	0	0	2.4400398903016702	3.8459732424154534	RIMS2;CPLX1
positive regulation of potassium ion transmembrane transport (GO:1901381)	2/44	0.20676078673230142	0.5165196369259164	0	0	2.4400398903016702	3.8459732424154534	GABBR1;WNK2
epithelium development (GO:0060429)	4/122	0.2075708845995285	0.5165196369259164	0	0	1.7393398751115077	2.7347334473743143	CPT1A;BDH2;PCNA;CDK1
protein mono-ADP-ribosylation (GO:0140289)	1/12	0.207612431049639	0.5165196369259164	0	0	4.653453596012342	7.315611797944315	PARP9
purine nucleotide biosynthetic process (GO:0006164)	1/12	0.207612431049639	0.5165196369259164	0	0	4.653453596012342	7.315611797944315	ADA
amino sugar biosynthetic process (GO:0046349)	1/12	0.207612431049639	0.5165196369259164	0	0	4.653453596012342	7.315611797944315	GNPDA1
ATP transport (GO:0015867)	1/12	0.207612431049639	0.5165196369259164	0	0	4.653453596012342	7.315611797944315	CALHM1
regulation of astrocyte differentiation (GO:0048710)	1/12	0.207612431049639	0.5165196369259164	0	0	4.653453596012342	7.315611797944315	BIN1
regulation of B cell apoptotic process (GO:0002902)	1/12	0.207612431049639	0.5165196369259164	0	0	4.653453596012342	7.315611797944315	AURKB
calcium ion-regulated exocytosis of neurotransmitter (GO:0048791)	1/12	0.207612431049639	0.5165196369259164	0	0	4.653453596012342	7.315611797944315	RIMS2
carboxylic acid catabolic process (GO:0046395)	1/12	0.207612431049639	0.5165196369259164	0	0	4.653453596012342	7.315611797944315	GNPDA1
carnitine metabolic process (GO:0009437)	1/12	0.207612431049639	0.5165196369259164	0	0	4.653453596012342	7.315611797944315	CPT1A
regulation of feeding behavior (GO:0060259)	1/12	0.207612431049639	0.5165196369259164	0	0	4.653453596012342	7.315611797944315	GNB3
regulation of hemopoiesis (GO:1903706)	1/12	0.207612431049639	0.5165196369259164	0	0	4.653453596012342	7.315611797944315	GFI1B
chromatin assembly or disassembly (GO:0006333)	1/12	0.207612431049639	0.5165196369259164	0	0	4.653453596012342	7.315611797944315	CHAF1B
regulation of sensory perception (GO:0051931)	1/12	0.207612431049639	0.5165196369259164	0	0	4.653453596012342	7.315611797944315	ACP3
regulation of sequestering of calcium ion (GO:0051282)	1/12	0.207612431049639	0.5165196369259164	0	0	4.653453596012342	7.315611797944315	UBASH3B
exit from mitosis (GO:0010458)	1/12	0.207612431049639	0.5165196369259164	0	0	4.653453596012342	7.315611797944315	UBE2C
glomerular visceral epithelial cell differentiation (GO:0072112)	1/12	0.207612431049639	0.5165196369259164	0	0	4.653453596012342	7.315611797944315	PTPRO
regulation of vascular associated smooth muscle cell migration (GO:1904752)	1/12	0.207612431049639	0.5165196369259164	0	0	4.653453596012342	7.315611797944315	DOCK7
regulation of ventricular cardiac muscle cell action potential (GO:0098911)	1/12	0.207612431049639	0.5165196369259164	0	0	4.653453596012342	7.315611797944315	BIN1
replicative senescence (GO:0090399)	1/12	0.207612431049639	0.5165196369259164	0	0	4.653453596012342	7.315611797944315	CHEK1
inositol phosphate catabolic process (GO:0071545)	1/12	0.207612431049639	0.5165196369259164	0	0	4.653453596012342	7.315611797944315	IMPA2
sensory perception of taste (GO:0050909)	1/12	0.207612431049639	0.5165196369259164	0	0	4.653453596012342	7.315611797944315	CALHM1
thyroid hormone generation (GO:0006590)	1/12	0.207612431049639	0.5165196369259164	0	0	4.653453596012342	7.315611797944315	TG
toll-like receptor 3 signaling pathway (GO:0034138)	1/12	0.207612431049639	0.5165196369259164	0	0	4.653453596012342	7.315611797944315	SCIMP
mitochondrion distribution (GO:0048311)	1/12	0.207612431049639	0.5165196369259164	0	0	4.653453596012342	7.315611797944315	HAP1
mitotic G1/S transition checkpoint signaling (GO:0044819)	1/12	0.207612431049639	0.5165196369259164	0	0	4.653453596012342	7.315611797944315	CDK2
morphogenesis of a polarized epithelium (GO:0001738)	1/12	0.207612431049639	0.5165196369259164	0	0	4.653453596012342	7.315611797944315	CELSR1
motile cilium assembly (GO:0044458)	1/12	0.207612431049639	0.5165196369259164	0	0	4.653453596012342	7.315611797944315	MCIDAS
negative regulation of calcineurin-mediated signaling (GO:0106057)	1/12	0.207612431049639	0.5165196369259164	0	0	4.653453596012342	7.315611797944315	HOMER2
negative regulation of calcineurin-NFAT signaling cascade (GO:0070885)	1/12	0.207612431049639	0.5165196369259164	0	0	4.653453596012342	7.315611797944315	HOMER2
negative regulation of gene silencing by miRNA (GO:0060965)	1/12	0.207612431049639	0.5165196369259164	0	0	4.653453596012342	7.315611797944315	POU5F1
negative regulation of heart contraction (GO:0045822)	1/12	0.207612431049639	0.5165196369259164	0	0	4.653453596012342	7.315611797944315	SPTBN4
nucleoside salvage (GO:0043174)	1/12	0.207612431049639	0.5165196369259164	0	0	4.653453596012342	7.315611797944315	TK1
polyol transport (GO:0015791)	1/12	0.207612431049639	0.5165196369259164	0	0	4.653453596012342	7.315611797944315	AQP3
positive regulation of cellular senescence (GO:2000774)	1/12	0.207612431049639	0.5165196369259164	0	0	4.653453596012342	7.315611797944315	CGAS
positive regulation of protein maturation (GO:1903319)	1/12	0.207612431049639	0.5165196369259164	0	0	4.653453596012342	7.315611797944315	TFR2
positive regulation of sodium ion transmembrane transport (GO:1902307)	1/12	0.207612431049639	0.5165196369259164	0	0	4.653453596012342	7.315611797944315	WNK2
presynapse organization (GO:0099172)	1/12	0.207612431049639	0.5165196369259164	0	0	4.653453596012342	7.315611797944315	WNT5A
action potential (GO:0001508)	2/45	0.213814025284908	0.5291039582919315	0	0	2.3831730183854862	3.6763987170291617	GNA11;SCN8A
cellular response to radiation (GO:0071478)	2/45	0.213814025284908	0.5291039582919315	0	0	2.3831730183854862	3.6763987170291617	RAD51AP1;RAD51
zymogen activation (GO:0031638)	2/45	0.213814025284908	0.5291039582919315	0	0	2.3831730183854862	3.6763987170291617	KLK1;PLAU
positive regulation of Notch signaling pathway (GO:0045747)	2/45	0.213814025284908	0.5291039582919315	0	0	2.3831730183854862	3.6763987170291617	SRC;NOTCH4
regulation of telomerase activity (GO:0051972)	2/46	0.22088947556638236	0.5301649058995068	0	0	2.3288910042836743	3.5168415681103093	SRC;AURKB
positive regulation of response to stimulus (GO:0048584)	2/46	0.22088947556638236	0.5301649058995068	0	0	2.3288910042836743	3.5168415681103093	WNT5A;CGAS
pteridine-containing compound metabolic process (GO:0042558)	1/13	0.22283538454339075	0.5301649058995068	0	0	4.265448215839861	6.403811101358932	PRKG2
purine-containing compound salvage (GO:0043101)	1/13	0.22283538454339075	0.5301649058995068	0	0	4.265448215839861	6.403811101358932	ADA
pyrimidine deoxyribonucleotide catabolic process (GO:0009223)	1/13	0.22283538454339075	0.5301649058995068	0	0	4.265448215839861	6.403811101358932	UNG
regulation of cell aging (GO:0090342)	1/13	0.22283538454339075	0.5301649058995068	0	0	4.265448215839861	6.403811101358932	FOXM1
central nervous system neuron axonogenesis (GO:0021955)	1/13	0.22283538454339075	0.5301649058995068	0	0	4.265448215839861	6.403811101358932	SPTBN4
central nervous system projection neuron axonogenesis (GO:0021952)	1/13	0.22283538454339075	0.5301649058995068	0	0	4.265448215839861	6.403811101358932	SPTBN4
chromatin organization involved in regulation of transcription (GO:0034401)	1/13	0.22283538454339075	0.5301649058995068	0	0	4.265448215839861	6.403811101358932	CHEK1
regulation of mitotic cell cycle spindle assembly checkpoint (GO:0090266)	1/13	0.22283538454339075	0.5301649058995068	0	0	4.265448215839861	6.403811101358932	NDC80
DNA deamination (GO:0045006)	1/13	0.22283538454339075	0.5301649058995068	0	0	4.265448215839861	6.403811101358932	AICDA
entry into host (GO:0044409)	1/13	0.22283538454339075	0.5301649058995068	0	0	4.265448215839861	6.403811101358932	SRC
regulation of receptor signaling pathway via STAT (GO:1904892)	1/13	0.22283538454339075	0.5301649058995068	0	0	4.265448215839861	6.403811101358932	IL7R
fatty acid elongation (GO:0030497)	1/13	0.22283538454339075	0.5301649058995068	0	0	4.265448215839861	6.403811101358932	ELOVL6
glucose import (GO:0046323)	1/13	0.22283538454339075	0.5301649058995068	0	0	4.265448215839861	6.403811101358932	SLC2A3
response to iron ion (GO:0010039)	1/13	0.22283538454339075	0.5301649058995068	0	0	4.265448215839861	6.403811101358932	TFR2
response to nitric oxide (GO:0071731)	1/13	0.22283538454339075	0.5301649058995068	0	0	4.265448215839861	6.403811101358932	CDK2
mature B cell differentiation involved in immune response (GO:0002313)	1/13	0.22283538454339075	0.5301649058995068	0	0	4.265448215839861	6.403811101358932	DOCK10
UDP-N-acetylglucosamine metabolic process (GO:0006047)	1/13	0.22283538454339075	0.5301649058995068	0	0	4.265448215839861	6.403811101358932	GNPDA1
UV-damage excision repair (GO:0070914)	1/13	0.22283538454339075	0.5301649058995068	0	0	4.265448215839861	6.403811101358932	POLD3
very long-chain fatty acid biosynthetic process (GO:0042761)	1/13	0.22283538454339075	0.5301649058995068	0	0	4.265448215839861	6.403811101358932	ELOVL6
negative regulation of DNA-dependent DNA replication (GO:2000104)	1/13	0.22283538454339075	0.5301649058995068	0	0	4.265448215839861	6.403811101358932	GMNN
negative regulation of gluconeogenesis (GO:0045721)	1/13	0.22283538454339075	0.5301649058995068	0	0	4.265448215839861	6.403811101358932	ERFE
negative regulation of histone methylation (GO:0031061)	1/13	0.22283538454339075	0.5301649058995068	0	0	4.265448215839861	6.403811101358932	DNMT3B
negative regulation of locomotion (GO:0040013)	1/13	0.22283538454339075	0.5301649058995068	0	0	4.265448215839861	6.403811101358932	FRMD5
negative regulation of potassium ion transport (GO:0043267)	1/13	0.22283538454339075	0.5301649058995068	0	0	4.265448215839861	6.403811101358932	BIN1
plasma membrane tubulation (GO:0097320)	1/13	0.22283538454339075	0.5301649058995068	0	0	4.265448215839861	6.403811101358932	PACSIN3
positive regulation of cell aging (GO:0090343)	1/13	0.22283538454339075	0.5301649058995068	0	0	4.265448215839861	6.403811101358932	CGAS
positive regulation of insulin receptor signaling pathway (GO:0046628)	1/13	0.22283538454339075	0.5301649058995068	0	0	4.265448215839861	6.403811101358932	ERFE
protein heterotetramerization (GO:0051290)	1/13	0.22283538454339075	0.5301649058995068	0	0	4.265448215839861	6.403811101358932	GRIN2B
regulation of cellular metabolic process (GO:0031323)	2/47	0.22798369546382322	0.5367146713142225	0	0	2.277021524141943	3.366533432802275	GNB3;FOXM1
epidermal growth factor receptor signaling pathway (GO:0007173)	2/47	0.22798369546382322	0.5367146713142225	0	0	2.277021524141943	3.366533432802275	SRC;BCAR1
epithelial to mesenchymal transition (GO:0001837)	2/47	0.22798369546382322	0.5367146713142225	0	0	2.277021524141943	3.366533432802275	NOTCH4;WNT5A
telomere organization (GO:0032200)	2/47	0.22798369546382322	0.5367146713142225	0	0	2.277021524141943	3.366533432802275	POLD3;PCNA
positive regulation of neuron death (GO:1901216)	2/47	0.22798369546382322	0.5367146713142225	0	0	2.277021524141943	3.366533432802275	WNT5A;GRIN2B
regulation of interferon-gamma production (GO:0032649)	3/86	0.22884502548599844	0.5367146713142225	0	0	1.853049995256617	2.7327118201469256	BTN3A1;PDE4B;BTN3A2
regulation of neuron death (GO:1901214)	3/86	0.22884502548599844	0.5367146713142225	0	0	1.853049995256617	2.7327118201469256	WNT5A;KIF14;GRIN2B
negative regulation of cellular amide metabolic process (GO:0034249)	3/86	0.22884502548599844	0.5367146713142225	0	0	1.853049995256617	2.7327118201469256	BIN1;HAP1;TYMS
positive regulation of endothelial cell migration (GO:0010595)	3/86	0.22884502548599844	0.5367146713142225	0	0	1.853049995256617	2.7327118201469256	WNT5A;HSPB1;BCAR1
positive regulation of GTPase activity (GO:0043547)	6/214	0.2299061962988637	0.5367146713142225	0	0	1.4810744810744811	2.1773037425570307	DOCK10;DOCK7;TBC1D9;ARHGEF5;S100A10;TGM2
cellular response to ionizing radiation (GO:0071479)	2/48	0.23509336631057967	0.5367146713142225	0	0	2.2274072387889823	3.22477903636814	RAD51AP1;RAD51
regulation of interleukin-2 production (GO:0032663)	2/48	0.23509336631057967	0.5367146713142225	0	0	2.2274072387889823	3.22477903636814	HOMER2;PDE4B
substrate adhesion-dependent cell spreading (GO:0034446)	2/48	0.23509336631057967	0.5367146713142225	0	0	2.2274072387889823	3.22477903636814	KIF14;TYRO3
positive regulation of DNA repair (GO:0045739)	2/48	0.23509336631057967	0.5367146713142225	0	0	2.2274072387889823	3.22477903636814	PCNA;FOXM1
positive regulation of macromolecule biosynthetic process (GO:0010557)	4/129	0.23600614577912635	0.5367146713142225	0	0	1.6413473684210527	2.369937251692415	CDT1;PCNA;SLC6A9;GLI1
pyrimidine nucleoside biosynthetic process (GO:0046134)	1/14	0.23776662910732707	0.5367146713142225	0	0	3.9371359710785296	5.655560528026784	TK1
antigen processing and presentation of endogenous peptide antigen (GO:0002483)	1/14	0.23776662910732707	0.5367146713142225	0	0	3.9371359710785296	5.655560528026784	AZGP1
branching involved in blood vessel morphogenesis (GO:0001569)	1/14	0.23776662910732707	0.5367146713142225	0	0	3.9371359710785296	5.655560528026784	NOTCH4
carbohydrate transport (GO:0008643)	1/14	0.23776662910732707	0.5367146713142225	0	0	3.9371359710785296	5.655560528026784	AQP3
regulation of chromatin organization (GO:1902275)	1/14	0.23776662910732707	0.5367146713142225	0	0	3.9371359710785296	5.655560528026784	MKI67
cellular copper ion homeostasis (GO:0006878)	1/14	0.23776662910732707	0.5367146713142225	0	0	3.9371359710785296	5.655560528026784	ATP7B
regulation of histone methylation (GO:0031060)	1/14	0.23776662910732707	0.5367146713142225	0	0	3.9371359710785296	5.655560528026784	TET1
regulation of macrophage cytokine production (GO:0010935)	1/14	0.23776662910732707	0.5367146713142225	0	0	3.9371359710785296	5.655560528026784	WNT5A
covalent chromatin modification (GO:0016569)	1/14	0.23776662910732707	0.5367146713142225	0	0	3.9371359710785296	5.655560528026784	AURKB
regulation of protein kinase C signaling (GO:0090036)	1/14	0.23776662910732707	0.5367146713142225	0	0	3.9371359710785296	5.655560528026784	WNT5A
regulation of response to interferon-gamma (GO:0060330)	1/14	0.23776662910732707	0.5367146713142225	0	0	3.9371359710785296	5.655560528026784	PARP9
regulation of sensory perception of pain (GO:0051930)	1/14	0.23776662910732707	0.5367146713142225	0	0	3.9371359710785296	5.655560528026784	ACP3
genitalia development (GO:0048806)	1/14	0.23776662910732707	0.5367146713142225	0	0	3.9371359710785296	5.655560528026784	WNT5A
secondary palate development (GO:0062009)	1/14	0.23776662910732707	0.5367146713142225	0	0	3.9371359710785296	5.655560528026784	WNT5A
steroid catabolic process (GO:0006706)	1/14	0.23776662910732707	0.5367146713142225	0	0	3.9371359710785296	5.655560528026784	HSD17B14
sulfate transport (GO:0008272)	1/14	0.23776662910732707	0.5367146713142225	0	0	3.9371359710785296	5.655560528026784	RACGAP1
manganese ion transport (GO:0006828)	1/14	0.23776662910732707	0.5367146713142225	0	0	3.9371359710785296	5.655560528026784	TRPC6
NAD biosynthesis via nicotinamide riboside salvage pathway (GO:0034356)	1/14	0.23776662910732707	0.5367146713142225	0	0	3.9371359710785296	5.655560528026784	PARP9
negative regulation of pri-miRNA transcription by RNA polymerase II (GO:1902894)	1/14	0.23776662910732707	0.5367146713142225	0	0	3.9371359710785296	5.655560528026784	POU5F1
nuclear migration (GO:0007097)	1/14	0.23776662910732707	0.5367146713142225	0	0	3.9371359710785296	5.655560528026784	DOCK7
positive regulation of brown fat cell differentiation (GO:0090336)	1/14	0.23776662910732707	0.5367146713142225	0	0	3.9371359710785296	5.655560528026784	PIM1
positive regulation of cellular response to insulin stimulus (GO:1900078)	1/14	0.23776662910732707	0.5367146713142225	0	0	3.9371359710785296	5.655560528026784	ERFE
positive regulation of leukocyte degranulation (GO:0043302)	1/14	0.23776662910732707	0.5367146713142225	0	0	3.9371359710785296	5.655560528026784	GAB2
positive regulation of lymphocyte migration (GO:2000403)	1/14	0.23776662910732707	0.5367146713142225	0	0	3.9371359710785296	5.655560528026784	TNFRSF14
positive regulation of sodium ion transmembrane transporter activity (GO:2000651)	1/14	0.23776662910732707	0.5367146713142225	0	0	3.9371359710785296	5.655560528026784	WNK2
positive regulation of T cell chemotaxis (GO:0010820)	1/14	0.23776662910732707	0.5367146713142225	0	0	3.9371359710785296	5.655560528026784	WNT5A
positive regulation of T-helper cell differentiation (GO:0045624)	1/14	0.23776662910732707	0.5367146713142225	0	0	3.9371359710785296	5.655560528026784	MYB
sensory perception of mechanical stimulus (GO:0050954)	3/88	0.23903322613039127	0.5389165670735131	0	0	1.8092635479388606	2.589332439230379	SPTBN4;HOMER2;BIRC5
regulation of stress-activated MAPK cascade (GO:0032872)	2/49	0.24221528929038622	0.5445334752288944	0	0	2.1799041996212543	3.090947906375894	FOXM1;SCIMP
negative regulation of cell projection organization (GO:0031345)	2/49	0.24221528929038622	0.5445334752288944	0	0	2.1799041996212543	3.090947906375894	PTPRO;GRIN2B
nervous system development (GO:0007399)	11/447	0.24240712241415935	0.5445334752288944	0	0	1.2973165752514941	1.8384748554805133	SEMA6B;ZEB2;ADGRA2;NINJ2;SCN8A;DPF1;NEURL1;TYRO3;CHAC1;HAP1;CELSR1
cation transport (GO:0006812)	5/174	0.2431388469436174	0.5445386144056396	0	0	1.5180871493028993	2.1467613651521167	CALHM1;TRPC6;SLC6A9;SCN8A;KCNA3
cellular protein modification process (GO:0006464)	23/1025	0.24884638370245163	0.5445386144056396	0	0	1.18356638523507	1.6462455716571929	PRKCH;WSB2;GMFG;PLK1;PTPRO;HUNK;UBE2L6;PARP9;AURKB;AURKA;MELK;WNK2;CHEK1;CDK2;PIM1;CDK1;PRKG2;BIRC5;PTPN6;CD247;DTL;FNIP2;TGM2
negative regulation of protein kinase activity (GO:0006469)	3/90	0.24929650770994338	0.5445386144056396	0	0	1.7674902706127251	2.4552424696201247	UBASH3B;PTPRO;HSPB1
acute-phase response (GO:0006953)	1/15	0.2524117402269253	0.5445386144056396	0	0	3.6557254755688176	5.0328139936219625	APOL2
cardiac myofibril assembly (GO:0055003)	1/15	0.2524117402269253	0.5445386144056396	0	0	3.6557254755688176	5.0328139936219625	NEBL
regulation of dephosphorylation (GO:0035303)	1/15	0.2524117402269253	0.5445386144056396	0	0	3.6557254755688176	5.0328139936219625	SRC
regulation of endothelial cell chemotaxis (GO:2001026)	1/15	0.2524117402269253	0.5445386144056396	0	0	3.6557254755688176	5.0328139936219625	HSPB1
cellular response to estrogen stimulus (GO:0071391)	1/15	0.2524117402269253	0.5445386144056396	0	0	3.6557254755688176	5.0328139936219625	LOC400499
cellular response to exogenous dsRNA (GO:0071360)	1/15	0.2524117402269253	0.5445386144056396	0	0	3.6557254755688176	5.0328139936219625	CGAS
regulation of extracellular matrix organization (GO:1903053)	1/15	0.2524117402269253	0.5445386144056396	0	0	3.6557254755688176	5.0328139936219625	AEBP1
clathrin coat assembly (GO:0048268)	1/15	0.2524117402269253	0.5445386144056396	0	0	3.6557254755688176	5.0328139936219625	FCHO2
regulation of neuron projection arborization (GO:0150011)	1/15	0.2524117402269253	0.5445386144056396	0	0	3.6557254755688176	5.0328139936219625	WNT5A
establishment of spindle localization (GO:0051293)	1/15	0.2524117402269253	0.5445386144056396	0	0	3.6557254755688176	5.0328139936219625	ESPL1
regulation of sequestering of triglyceride (GO:0010889)	1/15	0.2524117402269253	0.5445386144056396	0	0	3.6557254755688176	5.0328139936219625	PLIN2
regulation of synaptic transmission, GABAergic (GO:0032228)	1/15	0.2524117402269253	0.5445386144056396	0	0	3.6557254755688176	5.0328139936219625	HAP1
fibrinolysis (GO:0042730)	1/15	0.2524117402269253	0.5445386144056396	0	0	3.6557254755688176	5.0328139936219625	PLAU
regulation of T cell chemotaxis (GO:0010819)	1/15	0.2524117402269253	0.5445386144056396	0	0	3.6557254755688176	5.0328139936219625	WNT5A
G protein-coupled glutamate receptor signaling pathway (GO:0007216)	1/15	0.2524117402269253	0.5445386144056396	0	0	3.6557254755688176	5.0328139936219625	HOMER2
response to ethanol (GO:0045471)	1/15	0.2524117402269253	0.5445386144056396	0	0	3.6557254755688176	5.0328139936219625	GRIN2B
T cell proliferation (GO:0042098)	1/15	0.2524117402269253	0.5445386144056396	0	0	3.6557254755688176	5.0328139936219625	BTN3A1
membrane raft organization (GO:0031579)	1/15	0.2524117402269253	0.5445386144056396	0	0	3.6557254755688176	5.0328139936219625	S100A10
negative regulation of cellular component movement (GO:0051271)	1/15	0.2524117402269253	0.5445386144056396	0	0	3.6557254755688176	5.0328139936219625	FRMD5
negative regulation of leukocyte activation (GO:0002695)	1/15	0.2524117402269253	0.5445386144056396	0	0	3.6557254755688176	5.0328139936219625	CD84
negative regulation of protein processing (GO:0010955)	1/15	0.2524117402269253	0.5445386144056396	0	0	3.6557254755688176	5.0328139936219625	CHAC1
negative regulation of single stranded viral RNA replication via double stranded DNA intermediate (GO:0045869)	1/15	0.2524117402269253	0.5445386144056396	0	0	3.6557254755688176	5.0328139936219625	AICDA
negative regulation of ubiquitin-protein transferase activity (GO:0051444)	1/15	0.2524117402269253	0.5445386144056396	0	0	3.6557254755688176	5.0328139936219625	DTX3L
phototransduction, visible light (GO:0007603)	1/15	0.2524117402269253	0.5445386144056396	0	0	3.6557254755688176	5.0328139936219625	GNA11
positive regulation of cell killing (GO:0031343)	1/15	0.2524117402269253	0.5445386144056396	0	0	3.6557254755688176	5.0328139936219625	WNT5A
positive regulation of double-strand break repair via homologous recombination (GO:1905168)	1/15	0.2524117402269253	0.5445386144056396	0	0	3.6557254755688176	5.0328139936219625	RAD51AP1
positive regulation of endothelial cell chemotaxis (GO:2001028)	1/15	0.2524117402269253	0.5445386144056396	0	0	3.6557254755688176	5.0328139936219625	HSPB1
positive regulation of keratinocyte differentiation (GO:0045618)	1/15	0.2524117402269253	0.5445386144056396	0	0	3.6557254755688176	5.0328139936219625	PRKCH
positive regulation of membrane protein ectodomain proteolysis (GO:0051044)	1/15	0.2524117402269253	0.5445386144056396	0	0	3.6557254755688176	5.0328139936219625	PACSIN3
positive regulation of response to cytokine stimulus (GO:0060760)	1/15	0.2524117402269253	0.5445386144056396	0	0	3.6557254755688176	5.0328139936219625	WNT5A
positive regulation of sprouting angiogenesis (GO:1903672)	1/15	0.2524117402269253	0.5445386144056396	0	0	3.6557254755688176	5.0328139936219625	S100A1
positive regulation of developmental process (GO:0051094)	5/177	0.2539063357924356	0.5466428361683672	0	0	1.4913787813708044	2.0443668761638456	SRC;WNT5A;NEURL1;FOXO6;AURKA
regulation of actin cytoskeleton organization (GO:0032956)	3/91	0.25445311632146433	0.5466428361683672	0	0	1.7473156764495348	2.3914438187542504	CELSR1;IQGAP3;ARHGEF5
sensory perception of sound (GO:0007605)	3/91	0.25445311632146433	0.5466428361683672	0	0	1.7473156764495348	2.3914438187542504	SPTBN4;HOMER2;BIRC5
negative regulation of cellular macromolecule biosynthetic process (GO:2000113)	13/547	0.2545684088477215	0.5466428361683672	0	0	1.2521376581160342	1.7131568158111627	GMNN;PRDM5;WNT5A;HMGB2;CDC6;TYMS;FOXM1;CENPF;MCIDAS;MYB;DPF1;ZNF219;BIRC5
regulation of protein modification process (GO:0031399)	2/51	0.25648367545616835	0.5494806519321385	0	0	2.0907148199593975	2.8448152916268676	HSPB1;FNIP2
mesenchymal cell differentiation (GO:0048762)	2/51	0.25648367545616835	0.5494806519321385	0	0	2.0907148199593975	2.8448152916268676	NOTCH4;WNT5A
central nervous system development (GO:0007417)	7/268	0.25724958919816276	0.5504843810471668	0	0	1.37692206063193	1.8694587871637756	SEMA6B;MEIS1;ADGRA2;HAP1;CELSR1;GRIN2B;POU6F1
regulation of peptidyl-tyrosine phosphorylation (GO:0050730)	3/92	0.2596247038494918	0.5535904958708154	0	0	1.727594443952933	2.3296924418666385	SRC;TNFRSF14;PTPN6
regulation of intrinsic apoptotic signaling pathway (GO:2001242)	2/52	0.2636243106257306	0.5535904958708154	0	0	2.0487958115183247	2.73151656257617	SRC;RTKN2
regulation of telomere maintenance via telomerase (GO:0032210)	2/52	0.2636243106257306	0.5535904958708154	0	0	2.0487958115183247	2.73151656257617	SRC;AURKB
negative regulation of protein-containing complex assembly (GO:0031333)	2/52	0.2636243106257306	0.5535904958708154	0	0	2.0487958115183247	2.73151656257617	SRC;KIF14
protein homotetramerization (GO:0051289)	2/52	0.2636243106257306	0.5535904958708154	0	0	2.0487958115183247	2.73151656257617	RYR1;TK1
positive regulation of cellular biosynthetic process (GO:0031328)	5/180	0.264789257813974	0.5535904958708154	0	0	1.465586128910667	1.9475016589816707	CDT1;ZEB2;PCNA;SLC6A9;GLI1
apoptotic DNA fragmentation (GO:0006309)	1/16	0.26677618709711903	0.5535904958708154	0	0	3.4118363794604005	4.5082137005758804	HMGB2
regulation of cellular carbohydrate metabolic process (GO:0010675)	1/16	0.26677618709711903	0.5535904958708154	0	0	3.4118363794604005	4.5082137005758804	GNB3
regulation of chromatin silencing (GO:0031935)	1/16	0.26677618709711903	0.5535904958708154	0	0	3.4118363794604005	4.5082137005758804	CDC45
regulation of granulocyte macrophage colony-stimulating factor production (GO:0032645)	1/16	0.26677618709711903	0.5535904958708154	0	0	3.4118363794604005	4.5082137005758804	CD84
dendritic spine morphogenesis (GO:0060997)	1/16	0.26677618709711903	0.5535904958708154	0	0	3.4118363794604005	4.5082137005758804	DOCK10
digestive tract morphogenesis (GO:0048546)	1/16	0.26677618709711903	0.5535904958708154	0	0	3.4118363794604005	4.5082137005758804	GLI1
regulation of neurotransmitter transport (GO:0051588)	1/16	0.26677618709711903	0.5535904958708154	0	0	3.4118363794604005	4.5082137005758804	CPLX1
regulation of systemic arterial blood pressure (GO:0003073)	1/16	0.26677618709711903	0.5535904958708154	0	0	3.4118363794604005	4.5082137005758804	KLK1
resolution of meiotic recombination intermediates (GO:0000712)	1/16	0.26677618709711903	0.5535904958708154	0	0	3.4118363794604005	4.5082137005758804	TOP2A
response to organophosphorus (GO:0046683)	1/16	0.26677618709711903	0.5535904958708154	0	0	3.4118363794604005	4.5082137005758804	TYMS
retrograde axonal transport (GO:0008090)	1/16	0.26677618709711903	0.5535904958708154	0	0	3.4118363794604005	4.5082137005758804	HAP1
killing by host of symbiont cells (GO:0051873)	1/16	0.26677618709711903	0.5535904958708154	0	0	3.4118363794604005	4.5082137005758804	CAMP
male meiosis I (GO:0007141)	1/16	0.26677618709711903	0.5535904958708154	0	0	3.4118363794604005	4.5082137005758804	FOXJ2
N-acetylglucosamine metabolic process (GO:0006044)	1/16	0.26677618709711903	0.5535904958708154	0	0	3.4118363794604005	4.5082137005758804	GNPDA1
negative regulation of anoikis (GO:2000811)	1/16	0.26677618709711903	0.5535904958708154	0	0	3.4118363794604005	4.5082137005758804	SRC
negative regulation of cell-substrate junction organization (GO:0150118)	1/16	0.26677618709711903	0.5535904958708154	0	0	3.4118363794604005	4.5082137005758804	SRC
negative regulation of epithelial cell differentiation (GO:0030857)	1/16	0.26677618709711903	0.5535904958708154	0	0	3.4118363794604005	4.5082137005758804	NOTCH4
negative regulation of focal adhesion assembly (GO:0051895)	1/16	0.26677618709711903	0.5535904958708154	0	0	3.4118363794604005	4.5082137005758804	SRC
neuron cell-cell adhesion (GO:0007158)	1/16	0.26677618709711903	0.5535904958708154	0	0	3.4118363794604005	4.5082137005758804	NINJ2
platelet-derived growth factor receptor signaling pathway (GO:0048008)	1/16	0.26677618709711903	0.5535904958708154	0	0	3.4118363794604005	4.5082137005758804	BCAR1
positive regulation of myeloid leukocyte cytokine production involved in immune response (GO:0061081)	1/16	0.26677618709711903	0.5535904958708154	0	0	3.4118363794604005	4.5082137005758804	WNT5A
negative regulation of MAPK cascade (GO:0043409)	3/94	0.2700079207141092	0.5584186159126436	0	0	1.689452280003461	2.2120066017227993	WNK2;PRDM15;FOXM1
nucleosome organization (GO:0034728)	3/94	0.2700079207141092	0.5584186159126436	0	0	1.689452280003461	2.2120066017227993	CHAF1B;HMGB2;ANP32E
positive regulation of epithelial cell migration (GO:0010634)	3/94	0.2700079207141092	0.5584186159126436	0	0	1.689452280003461	2.2120066017227993	SRC;WNT5A;BCAR1
epidermal cell differentiation (GO:0009913)	2/53	0.27076553546980076	0.5593604979404032	0	0	2.0085206857612157	2.6241363238339055	WNT5A;GLI1
regulation of focal adhesion assembly (GO:0051893)	2/54	0.27790470180124377	0.5669375511616962	0	0	1.9697946033024567	2.522276730221434	SRC;S100A10
regulation of potassium ion transmembrane transport (GO:1901379)	2/54	0.27790470180124377	0.5669375511616962	0	0	1.9697946033024567	2.522276730221434	GABBR1;BIN1
cellular transition metal ion homeostasis (GO:0046916)	3/96	0.28043654548259483	0.5669375511616962	0	0	1.6529506392346118	2.1015743339596633	ATP7B;TFR2;ERFE
purine ribonucleotide transport (GO:0015868)	1/17	0.28086533463818225	0.5669375511616962	0	0	3.1984334203655354	4.0616265060971255	CALHM1
regulation of Arp2/3 complex-mediated actin nucleation (GO:0034315)	1/17	0.28086533463818225	0.5669375511616962	0	0	3.1984334203655354	4.0616265060971255	GMFG
regulation of cell killing (GO:0031341)	1/17	0.28086533463818225	0.5669375511616962	0	0	3.1984334203655354	4.0616265060971255	WNT5A
copper ion homeostasis (GO:0055070)	1/17	0.28086533463818225	0.5669375511616962	0	0	3.1984334203655354	4.0616265060971255	ATP7B
detection of visible light (GO:0009584)	1/17	0.28086533463818225	0.5669375511616962	0	0	3.1984334203655354	4.0616265060971255	GNA11
regulation of stem cell proliferation (GO:0072091)	1/17	0.28086533463818225	0.5669375511616962	0	0	3.1984334203655354	4.0616265060971255	HMGB2
histone H2A ubiquitination (GO:0033522)	1/17	0.28086533463818225	0.5669375511616962	0	0	3.1984334203655354	4.0616265060971255	DTX3L
response to purine-containing compound (GO:0014074)	1/17	0.28086533463818225	0.5669375511616962	0	0	3.1984334203655354	4.0616265060971255	RYR1
midbody abscission (GO:0061952)	1/17	0.28086533463818225	0.5669375511616962	0	0	3.1984334203655354	4.0616265060971255	KIF20A
vasculature development (GO:0001944)	1/17	0.28086533463818225	0.5669375511616962	0	0	3.1984334203655354	4.0616265060971255	NOTCH4
negative regulation of cell aging (GO:0090344)	1/17	0.28086533463818225	0.5669375511616962	0	0	3.1984334203655354	4.0616265060971255	FOXM1
positive regulation of cyclin-dependent protein serine/threonine kinase activity (GO:0045737)	1/17	0.28086533463818225	0.5669375511616962	0	0	3.1984334203655354	4.0616265060971255	PSRC1
positive regulation of dendrite extension (GO:1903861)	1/17	0.28086533463818225	0.5669375511616962	0	0	3.1984334203655354	4.0616265060971255	RIMS2
positive regulation of macrophage activation (GO:0043032)	1/17	0.28086533463818225	0.5669375511616962	0	0	3.1984334203655354	4.0616265060971255	WNT5A
positive regulation of smooth muscle cell migration (GO:0014911)	1/17	0.28086533463818225	0.5669375511616962	0	0	3.1984334203655354	4.0616265060971255	DOCK7
positive regulation of telomere capping (GO:1904355)	1/17	0.28086533463818225	0.5669375511616962	0	0	3.1984334203655354	4.0616265060971255	AURKB
protein autoprocessing (GO:0016540)	1/17	0.28086533463818225	0.5669375511616962	0	0	3.1984334203655354	4.0616265060971255	MYRFL
protein heterooligomerization (GO:0051291)	1/17	0.28086533463818225	0.5669375511616962	0	0	3.1984334203655354	4.0616265060971255	GRIN2B
apoptotic process (GO:0006915)	6/231	0.28451900658557644	0.5736870165467342	0	0	1.3679717813051147	1.7194792722380483	CASP7;MELK;ESPL1;CHEK1;DPF1;LTA
regulation of peptidyl-serine phosphorylation (GO:0033135)	3/98	0.29090125363154923	0.5765971550235792	0	0	1.6179859096560298	1.9978427333135735	SPTBN4;DOCK7;FNIP2
Ras protein signal transduction (GO:0007265)	4/142	0.2909047059937415	0.5765971550235792	0	0	1.4857360793287566	1.8345267923060353	CCNA2;PLEKHG5;CDK2;CELSR1
Rho protein signal transduction (GO:0007266)	2/56	0.2921667682903074	0.5765971550235792	0	0	1.8966453364359124	2.3336902989582673	PLEKHG5;CELSR1
positive regulation of interleukin-1 beta production (GO:0032731)	2/56	0.2921667682903074	0.5765971550235792	0	0	1.8966453364359124	2.3336902989582673	WNT5A;HSPB1
adenine nucleotide transport (GO:0051503)	1/18	0.2946844455171831	0.5765971550235792	0	0	3.010136691752419	3.677936032656272	CALHM1
regulation of brown fat cell differentiation (GO:0090335)	1/18	0.2946844455171831	0.5765971550235792	0	0	3.010136691752419	3.677936032656272	PIM1
base conversion or substitution editing (GO:0016553)	1/18	0.2946844455171831	0.5765971550235792	0	0	3.010136691752419	3.677936032656272	AICDA
regulation of cartilage development (GO:0061035)	1/18	0.2946844455171831	0.5765971550235792	0	0	3.010136691752419	3.677936032656272	MBOAT2
regulation of dendrite extension (GO:1903859)	1/18	0.2946844455171831	0.5765971550235792	0	0	3.010136691752419	3.677936032656272	RIMS2
regulation of early endosome to late endosome transport (GO:2000641)	1/18	0.2946844455171831	0.5765971550235792	0	0	3.010136691752419	3.677936032656272	SRC
cellular response to dsRNA (GO:0071359)	1/18	0.2946844455171831	0.5765971550235792	0	0	3.010136691752419	3.677936032656272	CGAS
regulation of oxidative stress-induced intrinsic apoptotic signaling pathway (GO:1902175)	1/18	0.2946844455171831	0.5765971550235792	0	0	3.010136691752419	3.677936032656272	HSPB1
fluid transport (GO:0042044)	1/18	0.2946844455171831	0.5765971550235792	0	0	3.010136691752419	3.677936032656272	AQP3
G protein-coupled acetylcholine receptor signaling pathway (GO:0007213)	1/18	0.2946844455171831	0.5765971550235792	0	0	3.010136691752419	3.677936032656272	GNA11
interleukin-6-mediated signaling pathway (GO:0070102)	1/18	0.2946844455171831	0.5765971550235792	0	0	3.010136691752419	3.677936032656272	SRC
leukocyte tethering or rolling (GO:0050901)	1/18	0.2946844455171831	0.5765971550235792	0	0	3.010136691752419	3.677936032656272	SELL
long-chain fatty-acyl-CoA biosynthetic process (GO:0035338)	1/18	0.2946844455171831	0.5765971550235792	0	0	3.010136691752419	3.677936032656272	ELOVL6
water transport (GO:0006833)	1/18	0.2946844455171831	0.5765971550235792	0	0	3.010136691752419	3.677936032656272	AQP3
negative regulation of cation transmembrane transport (GO:1904063)	1/18	0.2946844455171831	0.5765971550235792	0	0	3.010136691752419	3.677936032656272	BIN1
positive regulation of cell cycle phase transition (GO:1901989)	1/18	0.2946844455171831	0.5765971550235792	0	0	3.010136691752419	3.677936032656272	GLI1
positive regulation of excitatory postsynaptic potential (GO:2000463)	1/18	0.2946844455171831	0.5765971550235792	0	0	3.010136691752419	3.677936032656272	RIMS2
positive regulation of glial cell differentiation (GO:0045687)	1/18	0.2946844455171831	0.5765971550235792	0	0	3.010136691752419	3.677936032656272	BIN1
positive regulation of lymphocyte chemotaxis (GO:0140131)	1/18	0.2946844455171831	0.5765971550235792	0	0	3.010136691752419	3.677936032656272	WNT5A
positive regulation of macrophage derived foam cell differentiation (GO:0010744)	1/18	0.2946844455171831	0.5765971550235792	0	0	3.010136691752419	3.677936032656272	PRKCH
positive regulation of nervous system process (GO:0031646)	1/18	0.2946844455171831	0.5765971550235792	0	0	3.010136691752419	3.677936032656272	RIMS2
positive regulation of nitric-oxide synthase activity (GO:0051000)	1/18	0.2946844455171831	0.5765971550235792	0	0	3.010136691752419	3.677936032656272	S100A1
positive regulation of stress-activated protein kinase signaling cascade (GO:0070304)	1/18	0.2946844455171831	0.5765971550235792	0	0	3.010136691752419	3.677936032656272	SCIMP
presynapse assembly (GO:0099054)	1/18	0.2946844455171831	0.5765971550235792	0	0	3.010136691752419	3.677936032656272	WNT5A
regulation of GTPase activity (GO:0043087)	5/189	0.29801534419180215	0.5821936739926888	0	0	1.3932545600550648	1.6866883254190037	DOCK10;ARHGAP9;ARHGEF5;TGM2;S100A10
carboxylic acid transport (GO:0046942)	2/57	0.29928486547387445	0.5821936739926888	0	0	1.8620656830080913	2.2463204993478687	SLC6A9;SLC16A3
negative regulation of DNA recombination (GO:0045910)	2/57	0.29928486547387445	0.5821936739926888	0	0	1.8620656830080913	2.2463204993478687	HELB;CGAS
positive regulation of proteolysis (GO:0045862)	2/57	0.29928486547387445	0.5821936739926888	0	0	1.8620656830080913	2.2463204993478687	PLK1;PACSIN3
protein K48-linked ubiquitination (GO:0070936)	2/57	0.29928486547387445	0.5821936739926888	0	0	1.8620656830080913	2.2463204993478687	DTX3L;UBE2C
cellular iron ion homeostasis (GO:0006879)	2/58	0.3063912925949026	0.5821936739926888	0	0	1.8287210172026926	2.1631799368449944	TFR2;ERFE
nucleosome assembly (GO:0006334)	2/58	0.3063912925949026	0.5821936739926888	0	0	1.8287210172026926	2.1631799368449944	CHAF1B;HMGB2
positive regulation of mitochondrion organization (GO:0010822)	2/58	0.3063912925949026	0.5821936739926888	0	0	1.8287210172026926	2.1631799368449944	MLLT11;AURKA
purine ribonucleoside bisphosphate metabolic process (GO:0034035)	1/19	0.30823868207068345	0.5821936739926888	0	0	2.8427618218740935	3.345591961592363	TPST1
regulation of bicellular tight junction assembly (GO:2000810)	1/19	0.30823868207068345	0.5821936739926888	0	0	2.8427618218740935	3.345591961592363	PRKCH
regulation of cell-cell adhesion mediated by cadherin (GO:2000047)	1/19	0.30823868207068345	0.5821936739926888	0	0	2.8427618218740935	3.345591961592363	NOTCH4
cellular response to interleukin-7 (GO:0098761)	1/19	0.30823868207068345	0.5821936739926888	0	0	2.8427618218740935	3.345591961592363	IL7R
regulation of lymphocyte proliferation (GO:0050670)	1/19	0.30823868207068345	0.5821936739926888	0	0	2.8427618218740935	3.345591961592363	LST1
regulation of mitotic spindle assembly (GO:1901673)	1/19	0.30823868207068345	0.5821936739926888	0	0	2.8427618218740935	3.345591961592363	PLK1
diol metabolic process (GO:0034311)	1/19	0.30823868207068345	0.5821936739926888	0	0	2.8427618218740935	3.345591961592363	PRKG2
DNA alkylation (GO:0006305)	1/19	0.30823868207068345	0.5821936739926888	0	0	2.8427618218740935	3.345591961592363	DNMT3B
DNA methylation or demethylation (GO:0044728)	1/19	0.30823868207068345	0.5821936739926888	0	0	2.8427618218740935	3.345591961592363	DNMT3B
excitatory postsynaptic potential (GO:0060079)	1/19	0.30823868207068345	0.5821936739926888	0	0	2.8427618218740935	3.345591961592363	GRIN2B
fatty acid transmembrane transport (GO:1902001)	1/19	0.30823868207068345	0.5821936739926888	0	0	2.8427618218740935	3.345591961592363	CPT1A
regulation of synaptic vesicle exocytosis (GO:2000300)	1/19	0.30823868207068345	0.5821936739926888	0	0	2.8427618218740935	3.345591961592363	RIMS2
interleukin-7-mediated signaling pathway (GO:0038111)	1/19	0.30823868207068345	0.5821936739926888	0	0	2.8427618218740935	3.345591961592363	IL7R
leukocyte adhesion to vascular endothelial cell (GO:0061756)	1/19	0.30823868207068345	0.5821936739926888	0	0	2.8427618218740935	3.345591961592363	SELL
synaptic transmission, cholinergic (GO:0007271)	1/19	0.30823868207068345	0.5821936739926888	0	0	2.8427618218740935	3.345591961592363	CHRNA5
mitochondrion localization (GO:0051646)	1/19	0.30823868207068345	0.5821936739926888	0	0	2.8427618218740935	3.345591961592363	HAP1
vesicle transport along actin filament (GO:0030050)	1/19	0.30823868207068345	0.5821936739926888	0	0	2.8427618218740935	3.345591961592363	MYO5C
negative regulation of calcium ion transport (GO:0051926)	1/19	0.30823868207068345	0.5821936739926888	0	0	2.8427618218740935	3.345591961592363	PACSIN3
negative regulation of oxidative stress-induced intrinsic apoptotic signaling pathway (GO:1902176)	1/19	0.30823868207068345	0.5821936739926888	0	0	2.8427618218740935	3.345591961592363	HSPB1
nuclear membrane organization (GO:0071763)	1/19	0.30823868207068345	0.5821936739926888	0	0	2.8427618218740935	3.345591961592363	PLK1
nucleotide-sugar biosynthetic process (GO:0009226)	1/19	0.30823868207068345	0.5821936739926888	0	0	2.8427618218740935	3.345591961592363	GNPDA1
positive regulation of cilium assembly (GO:0045724)	1/19	0.30823868207068345	0.5821936739926888	0	0	2.8427618218740935	3.345591961592363	HAP1
positive regulation of focal adhesion assembly (GO:0051894)	1/19	0.30823868207068345	0.5821936739926888	0	0	2.8427618218740935	3.345591961592363	S100A10
positive regulation of G protein-coupled receptor signaling pathway (GO:0045745)	1/19	0.30823868207068345	0.5821936739926888	0	0	2.8427618218740935	3.345591961592363	ACP3
positive regulation of leukocyte activation (GO:0002696)	1/19	0.30823868207068345	0.5821936739926888	0	0	2.8427618218740935	3.345591961592363	WNT5A
positive regulation of mitochondrial fission (GO:0090141)	1/19	0.30823868207068345	0.5821936739926888	0	0	2.8427618218740935	3.345591961592363	AURKA
regulation of protein catabolic process (GO:0042176)	3/102	0.31190309562682256	0.5879151018383386	0	0	1.552294599538694	1.8085205844549301	HECW2;WNT5A;DTL
intrinsic apoptotic signaling pathway (GO:0097193)	3/102	0.31190309562682256	0.5879151018383386	0	0	1.552294599538694	1.8085205844549301	MLLT11;CHAC1;FNIP2
protein polymerization (GO:0051258)	2/59	0.31348387820038076	0.5898491409010229	0	0	1.7965463396711674	2.0840069504232694	DIAPH3;UBE2C
regulation of programmed cell death (GO:0043067)	5/194	0.3167649960421219	0.5898491409010229	0	0	1.3560469629071212	1.5589049675744806	ANP32E;BIRC5;PTPN6;BCAR1;TGM2
regulation of cytosolic calcium ion concentration (GO:0051480)	4/148	0.3168283097488741	0.5898491409010229	0	0	1.423391812865497	1.6360398048990707	RYR1;TRPC6;WNT5A;S1PR4
response to organic cyclic compound (GO:0014070)	2/60	0.320560538026685	0.5898491409010229	0	0	1.7654811337786604	2.008559875234384	LOC400499;AQP3
peptidyl-threonine phosphorylation (GO:0018107)	2/60	0.320560538026685	0.5898491409010229	0	0	1.7654811337786604	2.008559875234384	CHEK1;CDK1
positive regulation of hydrolase activity (GO:0051345)	4/149	0.32116997806335046	0.5898491409010229	0	0	1.413502722323049	1.6054348634136535	DOCK10;HMGB2;TGM2;S100A10
base-excision repair, AP site formation (GO:0006285)	1/20	0.3215331081410762	0.5898491409010229	0	0	2.693005359351381	3.055631350731668	UNG
cellular modified amino acid biosynthetic process (GO:0042398)	1/20	0.3215331081410762	0.5898491409010229	0	0	2.693005359351381	3.055631350731668	CHAC1
regulation of granulocyte chemotaxis (GO:0071622)	1/20	0.3215331081410762	0.5898491409010229	0	0	2.693005359351381	3.055631350731668	MPP1
endoplasmic reticulum calcium ion homeostasis (GO:0032469)	1/20	0.3215331081410762	0.5898491409010229	0	0	2.693005359351381	3.055631350731668	TGM2
regulation of protein localization to cell periphery (GO:1904375)	1/20	0.3215331081410762	0.5898491409010229	0	0	2.693005359351381	3.055631350731668	PLK1
regulation of smooth muscle cell migration (GO:0014910)	1/20	0.3215331081410762	0.5898491409010229	0	0	2.693005359351381	3.055631350731668	PLAU
regulation of T cell migration (GO:2000404)	1/20	0.3215331081410762	0.5898491409010229	0	0	2.693005359351381	3.055631350731668	TNFRSF14
glucose transmembrane transport (GO:1904659)	1/20	0.3215331081410762	0.5898491409010229	0	0	2.693005359351381	3.055631350731668	SLC2A3
granulocyte differentiation (GO:0030851)	1/20	0.3215331081410762	0.5898491409010229	0	0	2.693005359351381	3.055631350731668	CDK2
insulin secretion (GO:0030073)	1/20	0.3215331081410762	0.5898491409010229	0	0	2.693005359351381	3.055631350731668	RIMS2
toll-like receptor 4 signaling pathway (GO:0034142)	1/20	0.3215331081410762	0.5898491409010229	0	0	2.693005359351381	3.055631350731668	SCIMP
mesoderm development (GO:0007498)	1/20	0.3215331081410762	0.5898491409010229	0	0	2.693005359351381	3.055631350731668	HES7
mitotic cytokinetic process (GO:1902410)	1/20	0.3215331081410762	0.5898491409010229	0	0	2.693005359351381	3.055631350731668	KIF20A
myeloid cell development (GO:0061515)	1/20	0.3215331081410762	0.5898491409010229	0	0	2.693005359351381	3.055631350731668	SRC
negative regulation of axon extension involved in axon guidance (GO:0048843)	1/20	0.3215331081410762	0.5898491409010229	0	0	2.693005359351381	3.055631350731668	SEMA6B
negative regulation of cyclin-dependent protein serine/threonine kinase activity (GO:0045736)	1/20	0.3215331081410762	0.5898491409010229	0	0	2.693005359351381	3.055631350731668	PLK1
negative regulation of dephosphorylation (GO:0035305)	1/20	0.3215331081410762	0.5898491409010229	0	0	2.693005359351381	3.055631350731668	PPP1R26
negative regulation of telomere maintenance via telomerase (GO:0032211)	1/20	0.3215331081410762	0.5898491409010229	0	0	2.693005359351381	3.055631350731668	SRC
positive regulation of cyclin-dependent protein kinase activity (GO:1904031)	1/20	0.3215331081410762	0.5898491409010229	0	0	2.693005359351381	3.055631350731668	PSRC1
positive regulation of epidermal cell differentiation (GO:0045606)	1/20	0.3215331081410762	0.5898491409010229	0	0	2.693005359351381	3.055631350731668	PRKCH
positive regulation of hormone secretion (GO:0046887)	1/20	0.3215331081410762	0.5898491409010229	0	0	2.693005359351381	3.055631350731668	TFR2
response to light stimulus (GO:0009416)	2/61	0.3276192725482048	0.5962004450777723	0	0	1.735468985713018	1.9366152197597524	PCLAF;DTL
activation of GTPase activity (GO:0090630)	3/105	0.32768420755056976	0.5962004450777723	0	0	1.5064072873243786	1.680706016309741	DOCK7;TBC1D9;ARHGEF5
protein processing (GO:0016485)	3/106	0.3329447972364609	0.5962004450777723	0	0	1.4917055271003745	1.640545781611695	KLK1;MYRFL;AEBP1
positive regulation of protein serine/threonine kinase activity (GO:0071902)	3/106	0.3329447972364609	0.5962004450777723	0	0	1.4917055271003745	1.640545781611695	PSRC1;SRC;WNT5A
acetylcholine receptor signaling pathway (GO:0095500)	1/21	0.3345726910812569	0.5962004450777723	0	0	2.55822454308094	2.8010028928036257	GNA11
actin filament-based transport (GO:0099515)	1/21	0.3345726910812569	0.5962004450777723	0	0	2.55822454308094	2.8010028928036257	MYO5C
regulation of anoikis (GO:2000209)	1/21	0.3345726910812569	0.5962004450777723	0	0	2.55822454308094	2.8010028928036257	SRC
calcium ion transport into cytosol (GO:0060402)	1/21	0.3345726910812569	0.5962004450777723	0	0	2.55822454308094	2.8010028928036257	GRIN2B
regulation of cholesterol metabolic process (GO:0090181)	1/21	0.3345726910812569	0.5962004450777723	0	0	2.55822454308094	2.8010028928036257	GNB3
cellular response to inorganic substance (GO:0071241)	1/21	0.3345726910812569	0.5962004450777723	0	0	2.55822454308094	2.8010028928036257	CDK2
cellular response to steroid hormone stimulus (GO:0071383)	1/21	0.3345726910812569	0.5962004450777723	0	0	2.55822454308094	2.8010028928036257	SRC
regulation of lipopolysaccharide-mediated signaling pathway (GO:0031664)	1/21	0.3345726910812569	0.5962004450777723	0	0	2.55822454308094	2.8010028928036257	SCIMP
focal adhesion assembly (GO:0048041)	1/21	0.3345726910812569	0.5962004450777723	0	0	2.55822454308094	2.8010028928036257	SRC
regulation of transposition (GO:0010528)	1/21	0.3345726910812569	0.5962004450777723	0	0	2.55822454308094	2.8010028928036257	AICDA
response to progesterone (GO:0032570)	1/21	0.3345726910812569	0.5962004450777723	0	0	2.55822454308094	2.8010028928036257	SRC
innate immune response in mucosa (GO:0002227)	1/21	0.3345726910812569	0.5962004450777723	0	0	2.55822454308094	2.8010028928036257	CAMP
intracellular lipid transport (GO:0032365)	1/21	0.3345726910812569	0.5962004450777723	0	0	2.55822454308094	2.8010028928036257	CPT1A
long-term synaptic potentiation (GO:0060291)	1/21	0.3345726910812569	0.5962004450777723	0	0	2.55822454308094	2.8010028928036257	GRIN2B
zinc ion transport (GO:0006829)	1/21	0.3345726910812569	0.5962004450777723	0	0	2.55822454308094	2.8010028928036257	SLC30A3
NAD biosynthetic process (GO:0009435)	1/21	0.3345726910812569	0.5962004450777723	0	0	2.55822454308094	2.8010028928036257	PARP9
negative regulation of cell communication (GO:0010648)	1/21	0.3345726910812569	0.5962004450777723	0	0	2.55822454308094	2.8010028928036257	UBASH3B
negative regulation of ion transmembrane transporter activity (GO:0032413)	1/21	0.3345726910812569	0.5962004450777723	0	0	2.55822454308094	2.8010028928036257	HECW2
positive regulation of antigen receptor-mediated signaling pathway (GO:0050857)	1/21	0.3345726910812569	0.5962004450777723	0	0	2.55822454308094	2.8010028928036257	PRKCH
positive regulation of immune system process (GO:0002684)	1/21	0.3345726910812569	0.5962004450777723	0	0	2.55822454308094	2.8010028928036257	AQP3
positive regulation of lipid storage (GO:0010884)	1/21	0.3345726910812569	0.5962004450777723	0	0	2.55822454308094	2.8010028928036257	PLIN2
positive regulation of smoothened signaling pathway (GO:0045880)	1/21	0.3345726910812569	0.5962004450777723	0	0	2.55822454308094	2.8010028928036257	GLI1
positive regulation of vascular associated smooth muscle cell proliferation (GO:1904707)	1/21	0.3345726910812569	0.5962004450777723	0	0	2.55822454308094	2.8010028928036257	FOXJ2
protein localization to chromatin (GO:0071168)	1/21	0.3345726910812569	0.5962004450777723	0	0	2.55822454308094	2.8010028928036257	PLK1
negative regulation of kinase activity (GO:0033673)	2/62	0.33465816447099156	0.5962004450777723	0	0	1.706457242582897	1.8679660362212167	UBASH3B;HSPB1
positive regulation of interleukin-1 production (GO:0032732)	2/62	0.33465816447099156	0.5962004450777723	0	0	1.706457242582897	1.8679660362212167	WNT5A;HSPB1
positive regulation of DNA metabolic process (GO:0051054)	2/63	0.3416753763125717	0.6077198713183803	0	0	1.678396704145567	1.8024204602957175	PCNA;RAD51
positive regulation of NF-kappaB transcription factor activity (GO:0051092)	4/155	0.3472916335342725	0.6077198713183803	0	0	1.3569187870338097	1.4350642957016584	PRKCH;RTKN2;WNT5A;TNFRSF11A
regulation of centrosome cycle (GO:0046605)	1/22	0.34736230354124603	0.6077198713183803	0	0	2.4362799950267315	2.5760906521081672	AURKA
regulation of chromosome organization (GO:0033044)	1/22	0.34736230354124603	0.6077198713183803	0	0	2.4362799950267315	2.5760906521081672	CDT1
regulation of membrane protein ectodomain proteolysis (GO:0051043)	1/22	0.34736230354124603	0.6077198713183803	0	0	2.4362799950267315	2.5760906521081672	PACSIN3
error-free translesion synthesis (GO:0070987)	1/22	0.34736230354124603	0.6077198713183803	0	0	2.4362799950267315	2.5760906521081672	PCNA
regulation of voltage-gated calcium channel activity (GO:1901385)	1/22	0.34736230354124603	0.6077198713183803	0	0	2.4362799950267315	2.5760906521081672	PDE4B
maturation of 5.8S rRNA from tricistronic rRNA transcript (SSU-rRNA, 5.8S rRNA, LSU-rRNA) (GO:0000466)	1/22	0.34736230354124603	0.6077198713183803	0	0	2.4362799950267315	2.5760906521081672	ERI2
mitochondrial calcium ion homeostasis (GO:0051560)	1/22	0.34736230354124603	0.6077198713183803	0	0	2.4362799950267315	2.5760906521081672	TGM2
ubiquitin-dependent protein catabolic process via the multivesicular body sorting pathway (GO:0043162)	1/22	0.34736230354124603	0.6077198713183803	0	0	2.4362799950267315	2.5760906521081672	VPS37D
zinc ion transmembrane transport (GO:0071577)	1/22	0.34736230354124603	0.6077198713183803	0	0	2.4362799950267315	2.5760906521081672	SLC30A3
negative regulation of cyclin-dependent protein kinase activity (GO:1904030)	1/22	0.34736230354124603	0.6077198713183803	0	0	2.4362799950267315	2.5760906521081672	PLK1
negative regulation of interleukin-2 production (GO:0032703)	1/22	0.34736230354124603	0.6077198713183803	0	0	2.4362799950267315	2.5760906521081672	HOMER2
negative regulation of lymphocyte activation (GO:0051250)	1/22	0.34736230354124603	0.6077198713183803	0	0	2.4362799950267315	2.5760906521081672	LST1
negative regulation of myeloid cell differentiation (GO:0045638)	1/22	0.34736230354124603	0.6077198713183803	0	0	2.4362799950267315	2.5760906521081672	MEIS1
negative regulation of small molecule metabolic process (GO:0062014)	1/22	0.34736230354124603	0.6077198713183803	0	0	2.4362799950267315	2.5760906521081672	ERFE
neuronal action potential (GO:0019228)	1/22	0.34736230354124603	0.6077198713183803	0	0	2.4362799950267315	2.5760906521081672	SCN8A
phosphatidylserine acyl-chain remodeling (GO:0036150)	1/22	0.34736230354124603	0.6077198713183803	0	0	2.4362799950267315	2.5760906521081672	MBOAT2
positive regulation of calcium ion transmembrane transporter activity (GO:1901021)	1/22	0.34736230354124603	0.6077198713183803	0	0	2.4362799950267315	2.5760906521081672	HAP1
plasma membrane organization (GO:0007009)	2/64	0.3486691481591946	0.6094302108051645	0	0	1.6512413443675056	1.739800399740638	BIN1;PACSIN3
regulation of interleukin-6 production (GO:0032675)	3/110	0.35396255163247936	0.6179845530742082	0	0	1.435646478769593	1.4910109761119166	WNT5A;PTPN6;SCIMP
regulation of transcription by RNA polymerase II (GO:0006357)	45/2206	0.3554390346892144	0.6179845530742082	0	0	1.072205181966723	1.1090906873237447	ONECUT2;UHRF1;SATB2;NOTCH4;PRDM5;PRDM15;HMGB2;FOXO6;AEBP1;GLI1;FOXM1;HOXA13;AURKB;BRIP1;MCIDAS;MYB;DPF1;DNMT3B;ZNF569;E2F2;OTX1;ZNF367;FNIP2;E2F7;PURG;E2F8;HES7;NKX6-3;CBX2;PLK1;WNT5A;RFX2;FOXJ2;TET1;PARP9;POU5F1;SCRT1;POU6F1;ZEB2;GFI1B;MEIS1;TFR2;ZNF219;CDK1;ZNF432
chemical homeostasis (GO:0048878)	2/65	0.35563779527475875	0.6179845530742082	0	0	1.6249480595030332	1.679940356188975	WNK2;TLCD3B
protein autoubiquitination (GO:0051865)	2/65	0.35563779527475875	0.6179845530742082	0	0	1.6249480595030332	1.679940356188975	DTX3L;UHRF1
regulation of B cell receptor signaling pathway (GO:0050855)	1/23	0.3599067251291175	0.6179845530742082	0	0	2.3254213149774507	2.376372174920974	PRKCH
regulation of calcium ion transmembrane transport (GO:1903169)	1/23	0.3599067251291175	0.6179845530742082	0	0	2.3254213149774507	2.376372174920974	UBASH3B
regulation of cysteine-type endopeptidase activity (GO:2000116)	1/23	0.3599067251291175	0.6179845530742082	0	0	2.3254213149774507	2.376372174920974	GRIN2B
regulation of interferon-gamma-mediated signaling pathway (GO:0060334)	1/23	0.3599067251291175	0.6179845530742082	0	0	2.3254213149774507	2.376372174920974	PARP9
DNA catabolic process, endonucleolytic (GO:0000737)	1/23	0.3599067251291175	0.6179845530742082	0	0	2.3254213149774507	2.376372174920974	HMGB2
DNA methylation (GO:0006306)	1/23	0.3599067251291175	0.6179845530742082	0	0	2.3254213149774507	2.376372174920974	DNMT3B
ERK1 and ERK2 cascade (GO:0070371)	1/23	0.3599067251291175	0.6179845530742082	0	0	2.3254213149774507	2.376372174920974	CDK1
regulation of steroid metabolic process (GO:0019218)	1/23	0.3599067251291175	0.6179845530742082	0	0	2.3254213149774507	2.376372174920974	GNB3
regulation of supramolecular fiber organization (GO:1902903)	1/23	0.3599067251291175	0.6179845530742082	0	0	2.3254213149774507	2.376372174920974	AEBP1
regulation of telomere capping (GO:1904353)	1/23	0.3599067251291175	0.6179845530742082	0	0	2.3254213149774507	2.376372174920974	AURKB
response to copper ion (GO:0046688)	1/23	0.3599067251291175	0.6179845530742082	0	0	2.3254213149774507	2.376372174920974	ATP7B
hexose transmembrane transport (GO:0008645)	1/23	0.3599067251291175	0.6179845530742082	0	0	2.3254213149774507	2.376372174920974	SLC2A3
triglyceride catabolic process (GO:0019433)	1/23	0.3599067251291175	0.6179845530742082	0	0	2.3254213149774507	2.376372174920974	FABP6
vesicle transport along microtubule (GO:0047496)	1/23	0.3599067251291175	0.6179845530742082	0	0	2.3254213149774507	2.376372174920974	HAP1
negative regulation of G protein-coupled receptor signaling pathway (GO:0045744)	1/23	0.3599067251291175	0.6179845530742082	0	0	2.3254213149774507	2.376372174920974	ADA
supramolecular fiber organization (GO:0097435)	8/351	0.3617310237297409	0.6202726760997307	0	0	1.1955213696420817	1.2156711311928514	KIF18B;MYO5C;KIF14;UBE2L6;KIF2C;TLL1;FSD1;BCAR1
ERBB signaling pathway (GO:0038127)	2/66	0.3625797058562445	0.6202726760997307	0	0	1.5994764397905759	1.6226863634469573	SRC;BCAR1
positive regulation of cell cycle (GO:0045787)	2/66	0.3625797058562445	0.6202726760997307	0	0	1.5994764397905759	1.6226863634469573	PSRC1;CHEK1
positive regulation of cell death (GO:0010942)	2/66	0.3625797058562445	0.6202726760997307	0	0	1.5994764397905759	1.6226863634469573	WNT5A;GRIN2B
response to lipopolysaccharide (GO:0032496)	4/159	0.36473218739504953	0.6233788355200708	0	0	1.321629881154499	1.332985229774545	WNT5A;HMGB2;PDE4B;TNFRSF11A
peptidyl-threonine modification (GO:0018210)	2/67	0.36949333895665565	0.6274698567603748	0	0	1.5747885622231172	1.5678950291292553	CHEK1;CDK1
amino acid import across plasma membrane (GO:0089718)	1/24	0.37221064436677015	0.6274698567603748	0	0	2.2242025201498468	2.1981689784721854	SLC6A9
regulation of axon extension involved in axon guidance (GO:0048841)	1/24	0.37221064436677015	0.6274698567603748	0	0	2.2242025201498468	2.1981689784721854	SEMA6B
DNA packaging (GO:0006323)	1/24	0.37221064436677015	0.6274698567603748	0	0	2.2242025201498468	2.1981689784721854	CHAF1B
endocrine system development (GO:0035270)	1/24	0.37221064436677015	0.6274698567603748	0	0	2.2242025201498468	2.1981689784721854	TG
immune response-activating cell surface receptor signaling pathway (GO:0002429)	1/24	0.37221064436677015	0.6274698567603748	0	0	2.2242025201498468	2.1981689784721854	BCAR1
long-chain fatty-acyl-CoA metabolic process (GO:0035336)	1/24	0.37221064436677015	0.6274698567603748	0	0	2.2242025201498468	2.1981689784721854	ELOVL6
lymphocyte activation involved in immune response (GO:0002285)	1/24	0.37221064436677015	0.6274698567603748	0	0	2.2242025201498468	2.1981689784721854	CD1C
mammary gland development (GO:0030879)	1/24	0.37221064436677015	0.6274698567603748	0	0	2.2242025201498468	2.1981689784721854	NOTCH4
positive regulation of cell-substrate junction organization (GO:0150117)	1/24	0.37221064436677015	0.6274698567603748	0	0	2.2242025201498468	2.1981689784721854	S100A10
positive regulation of cellular response to transforming growth factor beta stimulus (GO:1903846)	1/24	0.37221064436677015	0.6274698567603748	0	0	2.2242025201498468	2.1981689784721854	ZEB2
positive regulation of transforming growth factor beta receptor signaling pathway (GO:0030511)	1/24	0.37221064436677015	0.6274698567603748	0	0	2.2242025201498468	2.1981689784721854	ZEB2
positive regulation of viral life cycle (GO:1903902)	1/24	0.37221064436677015	0.6274698567603748	0	0	2.2242025201498468	2.1981689784721854	TYRO3
protein K48-linked deubiquitination (GO:0071108)	1/24	0.37221064436677015	0.6274698567603748	0	0	2.2242025201498468	2.1981689784721854	USP27X
protein kinase B signaling (GO:0043491)	1/24	0.37221064436677015	0.6274698567603748	0	0	2.2242025201498468	2.1981689784721854	TYRO3
activation of protein kinase activity (GO:0032147)	3/114	0.37489740919945425	0.6314241168591355	0	0	1.3836277222103994	1.3574811236109943	WNT5A;KIF14;CLSPN
canonical Wnt signaling pathway (GO:0060070)	2/68	0.37637722232402965	0.6333402168379808	0	0	1.5508488021577027	1.5154326692497775	WNT5A;DIXDC1
cellular response to molecule of bacterial origin (GO:0071219)	3/115	0.3801117225408199	0.6333925203905734	0	0	1.3712035995500562	1.3263516159023065	WNT5A;HMGB2;PDE4B
peptidyl-tyrosine phosphorylation (GO:0018108)	2/69	0.3832299504055869	0.6333925203905734	0	0	1.5276236617957333	1.4651745245275598	SRC;PTPN6
positive regulation of MAP kinase activity (GO:0043406)	2/69	0.3832299504055869	0.6333925203905734	0	0	1.5276236617957333	1.4651745245275598	TNFRSF11A;ARHGEF5
positive regulation of protein polymerization (GO:0032273)	2/69	0.3832299504055869	0.6333925203905734	0	0	1.5276236617957333	1.4651745245275598	PSRC1;BIN1
3'-phosphoadenosine 5'-phosphosulfate metabolic process (GO:0050427)	1/25	0.3842786603990351	0.6333925203905734	0	0	2.13141862489121	2.0384617282319826	TPST1
regulation of cAMP-mediated signaling (GO:0043949)	1/25	0.3842786603990351	0.6333925203905734	0	0	2.13141862489121	2.0384617282319826	CGAS
cAMP-mediated signaling (GO:0019933)	1/25	0.3842786603990351	0.6333925203905734	0	0	2.13141862489121	2.0384617282319826	RIMS2
regulation of epidermal cell differentiation (GO:0045604)	1/25	0.3842786603990351	0.6333925203905734	0	0	2.13141862489121	2.0384617282319826	AQP3
chemical synaptic transmission, postsynaptic (GO:0099565)	1/25	0.3842786603990351	0.6333925203905734	0	0	2.13141862489121	2.0384617282319826	GRIN2B
regulation of mitochondrial fission (GO:0090140)	1/25	0.3842786603990351	0.6333925203905734	0	0	2.13141862489121	2.0384617282319826	AURKA
regulation of neutrophil chemotaxis (GO:0090022)	1/25	0.3842786603990351	0.6333925203905734	0	0	2.13141862489121	2.0384617282319826	MPP1
regulation of protein processing (GO:0070613)	1/25	0.3842786603990351	0.6333925203905734	0	0	2.13141862489121	2.0384617282319826	CHAC1
regulation of spindle assembly (GO:0090169)	1/25	0.3842786603990351	0.6333925203905734	0	0	2.13141862489121	2.0384617282319826	PLK1
negative regulation of cell junction assembly (GO:1901889)	1/25	0.3842786603990351	0.6333925203905734	0	0	2.13141862489121	2.0384617282319826	SRC
negative regulation of cellular carbohydrate metabolic process (GO:0010677)	1/25	0.3842786603990351	0.6333925203905734	0	0	2.13141862489121	2.0384617282319826	ERFE
negative regulation of endocytosis (GO:0045806)	1/25	0.3842786603990351	0.6333925203905734	0	0	2.13141862489121	2.0384617282319826	PACSIN3
negative regulation of sequestering of calcium ion (GO:0051283)	1/25	0.3842786603990351	0.6333925203905734	0	0	2.13141862489121	2.0384617282319826	RYR1
negative regulation of signaling (GO:0023057)	1/25	0.3842786603990351	0.6333925203905734	0	0	2.13141862489121	2.0384617282319826	UBASH3B
peptide catabolic process (GO:0043171)	1/25	0.3842786603990351	0.6333925203905734	0	0	2.13141862489121	2.0384617282319826	CHAC1
peripheral nervous system development (GO:0007422)	1/25	0.3842786603990351	0.6333925203905734	0	0	2.13141862489121	2.0384617282319826	SCN8A
positive regulation of ERBB signaling pathway (GO:1901186)	1/25	0.3842786603990351	0.6333925203905734	0	0	2.13141862489121	2.0384617282319826	HAP1
positive regulation of peptidyl-threonine phosphorylation (GO:0010800)	1/25	0.3842786603990351	0.6333925203905734	0	0	2.13141862489121	2.0384617282319826	PLK1
positive regulation of release of cytochrome c from mitochondria (GO:0090200)	1/25	0.3842786603990351	0.6333925203905734	0	0	2.13141862489121	2.0384617282319826	MLLT11
tumor necrosis factor-mediated signaling pathway (GO:0033209)	3/116	0.38531664919240793	0.6339743268045752	0	0	1.3589993728660024	1.2960638636178772	LTA;TNFRSF14;TNFRSF11A
positive regulation of angiogenesis (GO:0045766)	3/116	0.38531664919240793	0.6339743268045752	0	0	1.3589993728660024	1.2960638636178772	S100A1;WNT5A;HSPB1
cellular component assembly (GO:0022607)	6/261	0.386005196657698	0.6345431785198925	0	0	1.205166511048864	1.1472033609586525	CHAF1B;WNT5A;TSPAN4;FANCA;FANCC;CD247
positive regulation of nucleic acid-templated transcription (GO:1903508)	11/511	0.3927699811068622	0.6365204674074048	0	0	1.127485254691689	1.0536700671705705	MLLT11;PSRC1;DTX3L;NOTCH4;MYB;WNT5A;HMGB2;MYRFL;GLI1;PARP9;FOXM1
positive regulation of protein-containing complex assembly (GO:0031334)	3/118	0.39569523753445474	0.6365204674074048	0	0	1.3352276617596714	1.237904207603218	CDT1;SRC;FNIP2
purine-containing compound biosynthetic process (GO:0072522)	1/26	0.39611528463026774	0.6365204674074048	0	0	2.0460574412532635	1.8947514674712271	ADA
regulation of chondrocyte differentiation (GO:0032330)	1/26	0.39611528463026774	0.6365204674074048	0	0	2.0460574412532635	1.8947514674712271	MBOAT2
cellular response to drug (GO:0035690)	1/26	0.39611528463026774	0.6365204674074048	0	0	2.0460574412532635	1.8947514674712271	PDE4B
clathrin-dependent endocytosis (GO:0072583)	1/26	0.39611528463026774	0.6365204674074048	0	0	2.0460574412532635	1.8947514674712271	FCHO2
regulation of myelination (GO:0031641)	1/26	0.39611528463026774	0.6365204674074048	0	0	2.0460574412532635	1.8947514674712271	KIF14
DNA geometric change (GO:0032392)	1/26	0.39611528463026774	0.6365204674074048	0	0	2.0460574412532635	1.8947514674712271	HMGB2
DNA modification (GO:0006304)	1/26	0.39611528463026774	0.6365204674074048	0	0	2.0460574412532635	1.8947514674712271	UNG
regulation of regulatory T cell differentiation (GO:0045589)	1/26	0.39611528463026774	0.6365204674074048	0	0	2.0460574412532635	1.8947514674712271	FANCA
regulation of synapse organization (GO:0050807)	1/26	0.39611528463026774	0.6365204674074048	0	0	2.0460574412532635	1.8947514674712271	WNT5A
regulation of viral life cycle (GO:1903900)	1/26	0.39611528463026774	0.6365204674074048	0	0	2.0460574412532635	1.8947514674712271	TYRO3
lamellipodium assembly (GO:0030032)	1/26	0.39611528463026774	0.6365204674074048	0	0	2.0460574412532635	1.8947514674712271	PTPRO
meiosis I (GO:0007127)	1/26	0.39611528463026774	0.6365204674074048	0	0	2.0460574412532635	1.8947514674712271	FOXJ2
membrane depolarization during action potential (GO:0086010)	1/26	0.39611528463026774	0.6365204674074048	0	0	2.0460574412532635	1.8947514674712271	SCN8A
negative regulation of signaling receptor activity (GO:2000272)	1/26	0.39611528463026774	0.6365204674074048	0	0	2.0460574412532635	1.8947514674712271	SLC6A9
negative regulation of telomere maintenance via telomere lengthening (GO:1904357)	1/26	0.39611528463026774	0.6365204674074048	0	0	2.0460574412532635	1.8947514674712271	SRC
negative regulation of transposition (GO:0010529)	1/26	0.39611528463026774	0.6365204674074048	0	0	2.0460574412532635	1.8947514674712271	AICDA
phosphatidylethanolamine acyl-chain remodeling (GO:0036152)	1/26	0.39611528463026774	0.6365204674074048	0	0	2.0460574412532635	1.8947514674712271	MBOAT2
positive regulation of filopodium assembly (GO:0051491)	1/26	0.39611528463026774	0.6365204674074048	0	0	2.0460574412532635	1.8947514674712271	NEURL1
positive regulation of G1/S transition of mitotic cell cycle (GO:1900087)	1/26	0.39611528463026774	0.6365204674074048	0	0	2.0460574412532635	1.8947514674712271	CDC6
positive regulation of glucose import (GO:0046326)	1/26	0.39611528463026774	0.6365204674074048	0	0	2.0460574412532635	1.8947514674712271	ERFE
positive regulation of interleukin-2 production (GO:0032743)	1/26	0.39611528463026774	0.6365204674074048	0	0	2.0460574412532635	1.8947514674712271	PDE4B
positive regulation of microtubule polymerization or depolymerization (GO:0031112)	1/26	0.39611528463026774	0.6365204674074048	0	0	2.0460574412532635	1.8947514674712271	PSRC1
Fc-gamma receptor signaling pathway involved in phagocytosis (GO:0038096)	2/71	0.39683663932368723	0.6365204674074048	0	0	1.4831929584945747	1.3708122746789317	SRC;CD247
gland development (GO:0048732)	2/71	0.39683663932368723	0.6365204674074048	0	0	1.4831929584945747	1.3708122746789317	TG;NOTCH4
negative regulation of neuron apoptotic process (GO:0043524)	2/71	0.39683663932368723	0.6365204674074048	0	0	1.4831929584945747	1.3708122746789317	KIF14;TYRO3
phosphatidylinositol-mediated signaling (GO:0048015)	2/71	0.39683663932368723	0.6365204674074048	0	0	1.4831929584945747	1.3708122746789317	TYRO3;GAB2
negative regulation of nucleic acid-templated transcription (GO:1903507)	10/464	0.4002755998306401	0.6412054955097343	0	0	1.12853070743716	1.0332849384257552	CENPF;MYB;DPF1;ZNF219;GMNN;PRDM5;WNT5A;HMGB2;BIRC5;FOXM1
cell morphogenesis involved in differentiation (GO:0000904)	2/72	0.403588104444782	0.6412054955097343	0	0	1.461929693343306	1.3264972057096298	KIF14;TYRO3
Fc-gamma receptor signaling pathway (GO:0038094)	2/72	0.403588104444782	0.6412054955097343	0	0	1.461929693343306	1.3264972057096298	SRC;CD247
positive regulation of neurogenesis (GO:0050769)	2/72	0.403588104444782	0.6412054955097343	0	0	1.461929693343306	1.3264972057096298	NEURL1;TGM2
cellular response to lipopolysaccharide (GO:0071222)	3/120	0.40602714629734943	0.6412054955097343	0	0	1.3122686587253516	1.1827940111460677	WNT5A;HMGB2;PDE4B
cytoskeleton organization (GO:0007010)	3/120	0.40602714629734943	0.6412054955097343	0	0	1.3122686587253516	1.1827940111460677	DIAPH3;BIN1;PACSIN3
protein deubiquitination (GO:0016579)	6/267	0.40654119068659894	0.6412054955097343	0	0	1.1770966368667517	1.0594693994020719	CCNA2;USP27X;CDK1;CLSPN;CDC25A;OTULINL
acute inflammatory response (GO:0002526)	1/27	0.4077249423095393	0.6412054955097343	0	0	1.9672625025105444	1.764954131005427	APOL2
regulation of cardiac muscle cell contraction (GO:0086004)	1/27	0.4077249423095393	0.6412054955097343	0	0	1.9672625025105444	1.764954131005427	PDE4B
regulation of cell junction assembly (GO:1901888)	1/27	0.4077249423095393	0.6412054955097343	0	0	1.9672625025105444	1.764954131005427	PRKCH
calcium-ion regulated exocytosis (GO:0017156)	1/27	0.4077249423095393	0.6412054955097343	0	0	1.9672625025105444	1.764954131005427	RIMS2
dendritic spine organization (GO:0097061)	1/27	0.4077249423095393	0.6412054955097343	0	0	1.9672625025105444	1.764954131005427	DOCK10
regulation of toll-like receptor signaling pathway (GO:0034121)	1/27	0.4077249423095393	0.6412054955097343	0	0	1.9672625025105444	1.764954131005427	TYRO3
regulation of vasculature development (GO:1901342)	1/27	0.4077249423095393	0.6412054955097343	0	0	1.9672625025105444	1.764954131005427	ADGRA2
release of sequestered calcium ion into cytosol (GO:0051209)	1/27	0.4077249423095393	0.6412054955097343	0	0	1.9672625025105444	1.764954131005427	RYR1
L-alpha-amino acid transmembrane transport (GO:1902475)	1/27	0.4077249423095393	0.6412054955097343	0	0	1.9672625025105444	1.764954131005427	SLC6A9
modulation of excitatory postsynaptic potential (GO:0098815)	1/27	0.4077249423095393	0.6412054955097343	0	0	1.9672625025105444	1.764954131005427	RIMS2
negative regulation of catalytic activity (GO:0043086)	1/27	0.4077249423095393	0.6412054955097343	0	0	1.9672625025105444	1.764954131005427	PARP9
negative regulation of cation channel activity (GO:2001258)	1/27	0.4077249423095393	0.6412054955097343	0	0	1.9672625025105444	1.764954131005427	SLC6A9
peptide hormone secretion (GO:0030072)	1/27	0.4077249423095393	0.6412054955097343	0	0	1.9672625025105444	1.764954131005427	RIMS2
positive regulation of erythrocyte differentiation (GO:0045648)	1/27	0.4077249423095393	0.6412054955097343	0	0	1.9672625025105444	1.764954131005427	HMGB2
positive regulation of nuclear division (GO:0051785)	1/27	0.4077249423095393	0.6412054955097343	0	0	1.9672625025105444	1.764954131005427	AURKA
presynaptic endocytosis (GO:0140238)	1/27	0.4077249423095393	0.6412054955097343	0	0	1.9672625025105444	1.764954131005427	FCHO2
regulation of hydrolase activity (GO:0051336)	2/73	0.41030341886131816	0.6430750451416596	0	0	1.4412653934075659	1.2839633059299485	ARHGAP9;ARHGEF5
chromatin assembly (GO:0031497)	2/73	0.41030341886131816	0.6430750451416596	0	0	1.4412653934075659	1.2839633059299485	CHAF1B;HMGB2
response to molecule of bacterial origin (GO:0002237)	2/73	0.41030341886131816	0.6430750451416596	0	0	1.4412653934075659	1.2839633059299485	HMGB2;TNFRSF11A
transcription-coupled nucleotide-excision repair (GO:0006283)	2/73	0.41030341886131816	0.6430750451416596	0	0	1.4412653934075659	1.2839633059299485	POLD3;PCNA
protein homooligomerization (GO:0051260)	3/121	0.41117379106328744	0.643797729931078	0	0	1.3010810089416789	1.1563218310618435	RYR1;CALHM1;TK1
Fc receptor mediated stimulatory signaling pathway (GO:0002431)	2/74	0.4169814812250643	0.643797729931078	0	0	1.421175101803374	1.2431210015097287	SRC;CD247
sphingolipid biosynthetic process (GO:0030148)	2/74	0.4169814812250643	0.643797729931078	0	0	1.421175101803374	1.2431210015097287	ELOVL6;TLCD3B
negative regulation of protein binding (GO:0032091)	2/74	0.4169814812250643	0.643797729931078	0	0	1.421175101803374	1.2431210015097287	AURKB;AURKA
regulation of calcineurin-NFAT signaling cascade (GO:0070884)	1/28	0.4191119743743646	0.643797729931078	0	0	1.8943042258969152	1.6473194474978086	HOMER2
cellular response to acid chemical (GO:0071229)	1/28	0.4191119743743646	0.643797729931078	0	0	1.8943042258969152	1.6473194474978086	NEURL1
cellular response to interleukin-6 (GO:0071354)	1/28	0.4191119743743646	0.643797729931078	0	0	1.8943042258969152	1.6473194474978086	SRC
regulation of microtubule polymerization or depolymerization (GO:0031110)	1/28	0.4191119743743646	0.643797729931078	0	0	1.8943042258969152	1.6473194474978086	SKA3
regulation of neuron migration (GO:2001222)	1/28	0.4191119743743646	0.643797729931078	0	0	1.8943042258969152	1.6473194474978086	PHACTR1
regulation of phosphatase activity (GO:0010921)	1/28	0.4191119743743646	0.643797729931078	0	0	1.8943042258969152	1.6473194474978086	PPP1R26
regulation of postsynapse organization (GO:0099175)	1/28	0.4191119743743646	0.643797729931078	0	0	1.8943042258969152	1.6473194474978086	WNT5A
regulation of small molecule metabolic process (GO:0062012)	1/28	0.4191119743743646	0.643797729931078	0	0	1.8943042258969152	1.6473194474978086	GNB3
keratan sulfate biosynthetic process (GO:0018146)	1/28	0.4191119743743646	0.643797729931078	0	0	1.8943042258969152	1.6473194474978086	B4GALT2
leukocyte cell-cell adhesion (GO:0007159)	1/28	0.4191119743743646	0.643797729931078	0	0	1.8943042258969152	1.6473194474978086	CERCAM
sulfur compound transport (GO:0072348)	1/28	0.4191119743743646	0.643797729931078	0	0	1.8943042258969152	1.6473194474978086	RACGAP1
T cell activation involved in immune response (GO:0002286)	1/28	0.4191119743743646	0.643797729931078	0	0	1.8943042258969152	1.6473194474978086	CD1C
mucosal immune response (GO:0002385)	1/28	0.4191119743743646	0.643797729931078	0	0	1.8943042258969152	1.6473194474978086	CAMP
negative regulation of oxidative stress-induced cell death (GO:1903202)	1/28	0.4191119743743646	0.643797729931078	0	0	1.8943042258969152	1.6473194474978086	HSPB1
negative regulation of phosphatase activity (GO:0010923)	1/28	0.4191119743743646	0.643797729931078	0	0	1.8943042258969152	1.6473194474978086	PPP1R26
neutral amino acid transport (GO:0015804)	1/28	0.4191119743743646	0.643797729931078	0	0	1.8943042258969152	1.6473194474978086	SLC6A9
positive regulation of cell communication (GO:0010647)	1/28	0.4191119743743646	0.643797729931078	0	0	1.8943042258969152	1.6473194474978086	RIMS2
positive regulation of fibroblast proliferation (GO:0048146)	1/28	0.4191119743743646	0.643797729931078	0	0	1.8943042258969152	1.6473194474978086	WNT5A
positive regulation of microtubule polymerization (GO:0031116)	1/28	0.4191119743743646	0.643797729931078	0	0	1.8943042258969152	1.6473194474978086	PSRC1
positive regulation of monooxygenase activity (GO:0032770)	1/28	0.4191119743743646	0.643797729931078	0	0	1.8943042258969152	1.6473194474978086	S100A1
integrin-mediated signaling pathway (GO:0007229)	2/75	0.4236212454163972	0.6496461684057591	0	0	1.4016352291472423	1.2038862405964827	SRC;BCAR1
nucleic acid phosphodiester bond hydrolysis (GO:0090305)	2/75	0.4236212454163972	0.6496461684057591	0	0	1.4016352291472423	1.2038862405964827	POLD3;PCNA
regulation of tumor necrosis factor production (GO:0032680)	3/124	0.42652825055619165	0.6512260529473396	0	0	1.2686275785774712	1.0809679703995085	WNT5A;HSPB1;PTPN6
cellular response to oxygen-containing compound (GO:1901701)	7/323	0.426588748986822	0.6512260529473396	0	0	1.1340361951448814	0.9661249523756625	PTK7;WNT5A;CDK2;NEURL1;HMGB2;PDE4B;TGM2
cell morphogenesis involved in neuron differentiation (GO:0048667)	2/76	0.43022171903938417	0.6512260529473396	0	0	1.3826234611574926	1.1661800872870867	SPTBN4;DOCK7
cellular response to hormone stimulus (GO:0032870)	2/76	0.43022171903938417	0.6512260529473396	0	0	1.3826234611574926	1.1661800872870867	SRC;LOC400499
positive regulation of interleukin-6 production (GO:0032755)	2/76	0.43022171903938417	0.6512260529473396	0	0	1.3826234611574926	1.1661800872870867	WNT5A;SCIMP
actin filament polymerization (GO:0030041)	1/29	0.43028063898141344	0.6512260529473396	0	0	1.826557254755688	1.5403679431459445	DIAPH3
regulation of gluconeogenesis (GO:0006111)	1/29	0.43028063898141344	0.6512260529473396	0	0	1.826557254755688	1.5403679431459445	ERFE
response to zinc ion (GO:0010043)	1/29	0.43028063898141344	0.6512260529473396	0	0	1.826557254755688	1.5403679431459445	SLC30A3
intrinsic apoptotic signaling pathway in response to endoplasmic reticulum stress (GO:0070059)	1/29	0.43028063898141344	0.6512260529473396	0	0	1.826557254755688	1.5403679431459445	CHAC1
lamellipodium organization (GO:0097581)	1/29	0.43028063898141344	0.6512260529473396	0	0	1.826557254755688	1.5403679431459445	PTPRO
lipid catabolic process (GO:0016042)	1/29	0.43028063898141344	0.6512260529473396	0	0	1.826557254755688	1.5403679431459445	HSD17B14
telomere maintenance via telomerase (GO:0007004)	1/29	0.43028063898141344	0.6512260529473396	0	0	1.826557254755688	1.5403679431459445	CDK2
positive regulation of dephosphorylation (GO:0035306)	1/29	0.43028063898141344	0.6512260529473396	0	0	1.826557254755688	1.5403679431459445	SRC
positive regulation of viral genome replication (GO:0045070)	1/29	0.43028063898141344	0.6512260529473396	0	0	1.826557254755688	1.5403679431459445	TOP2A
protein ADP-ribosylation (GO:0006471)	1/29	0.43028063898141344	0.6512260529473396	0	0	1.826557254755688	1.5403679431459445	PARP9
protein K11-linked ubiquitination (GO:0070979)	1/29	0.43028063898141344	0.6512260529473396	0	0	1.826557254755688	1.5403679431459445	UBE2C
regulation of phosphorylation (GO:0042325)	3/125	0.4316157262661341	0.6527129978093253	0	0	1.258164450755131	1.0571344430348122	MCM7;HSPB1;FNIP2
negative regulation of developmental process (GO:0051093)	2/77	0.43678196168559863	0.6544280401803966	0	0	1.3641186736474695	1.129928351099653	NOTCH4;FOXM1
positive regulation of endothelial cell proliferation (GO:0001938)	2/77	0.43678196168559863	0.6544280401803966	0	0	1.3641186736474695	1.129928351099653	WNT5A;HMGB2
positive regulation of phosphatidylinositol 3-kinase signaling (GO:0014068)	2/77	0.43678196168559863	0.6544280401803966	0	0	1.3641186736474695	1.129928351099653	SRC;PTPN6
positive regulation of tumor necrosis factor production (GO:0032760)	2/77	0.43678196168559863	0.6544280401803966	0	0	1.3641186736474695	1.129928351099653	WNT5A;HSPB1
protein modification by small protein removal (GO:0070646)	6/276	0.43722829926501405	0.6544280401803966	0	0	1.1373309817754262	0.9409136896110736	CCNA2;USP27X;CDK1;CLSPN;CDC25A;OTULINL
defense response to bacterium (GO:0042742)	4/176	0.4382438473876854	0.6544280401803966	0	0	1.1899632802937576	0.9816956622325529	HMGB2;TNFRSF14;MPEG1;CAMP
alpha-amino acid catabolic process (GO:1901606)	1/30	0.4412351129903484	0.6544280401803966	0	0	1.7634824885207527	1.4428415342786935	SARDH
regulation of macrophage activation (GO:0043030)	1/30	0.4412351129903484	0.6544280401803966	0	0	1.7634824885207527	1.4428415342786935	WNT5A
estrogen metabolic process (GO:0008210)	1/30	0.4412351129903484	0.6544280401803966	0	0	1.7634824885207527	1.4428415342786935	HSD17B14
fatty-acyl-CoA biosynthetic process (GO:0046949)	1/30	0.4412351129903484	0.6544280401803966	0	0	1.7634824885207527	1.4428415342786935	ELOVL6
response to alcohol (GO:0097305)	1/30	0.4412351129903484	0.6544280401803966	0	0	1.7634824885207527	1.4428415342786935	GRIN2B
RNA-dependent DNA biosynthetic process (GO:0006278)	1/30	0.4412351129903484	0.6544280401803966	0	0	1.7634824885207527	1.4428415342786935	CDK2
long-chain fatty acid biosynthetic process (GO:0042759)	1/30	0.4412351129903484	0.6544280401803966	0	0	1.7634824885207527	1.4428415342786935	ELOVL6
synaptic vesicle cycle (GO:0099504)	1/30	0.4412351129903484	0.6544280401803966	0	0	1.7634824885207527	1.4428415342786935	CPLX1
maturation of SSU-rRNA from tricistronic rRNA transcript (SSU-rRNA, 5.8S rRNA, LSU-rRNA) (GO:0000462)	1/30	0.4412351129903484	0.6544280401803966	0	0	1.7634824885207527	1.4428415342786935	HELB
multivesicular body assembly (GO:0036258)	1/30	0.4412351129903484	0.6544280401803966	0	0	1.7634824885207527	1.4428415342786935	VPS37D
negative regulation of gene expression, epigenetic (GO:0045814)	1/30	0.4412351129903484	0.6544280401803966	0	0	1.7634824885207527	1.4428415342786935	DNMT3B
phosphatidylcholine acyl-chain remodeling (GO:0036151)	1/30	0.4412351129903484	0.6544280401803966	0	0	1.7634824885207527	1.4428415342786935	MBOAT2
plasma membrane invagination (GO:0099024)	1/30	0.4412351129903484	0.6544280401803966	0	0	1.7634824885207527	1.4428415342786935	AURKB
positive regulation of DNA recombination (GO:0045911)	1/30	0.4412351129903484	0.6544280401803966	0	0	1.7634824885207527	1.4428415342786935	RAD51AP1
positive regulation of endopeptidase activity (GO:0010950)	1/30	0.4412351129903484	0.6544280401803966	0	0	1.7634824885207527	1.4428415342786935	GRIN2B
positive regulation of phosphate metabolic process (GO:0045937)	1/30	0.4412351129903484	0.6544280401803966	0	0	1.7634824885207527	1.4428415342786935	SRC
positive regulation of protein import (GO:1904591)	1/30	0.4412351129903484	0.6544280401803966	0	0	1.7634824885207527	1.4428415342786935	ARHGEF5
primary neural tube formation (GO:0014020)	1/30	0.4412351129903484	0.6544280401803966	0	0	1.7634824885207527	1.4428415342786935	CELSR1
negative regulation of apoptotic signaling pathway (GO:2001234)	2/78	0.4433010832836462	0.6569658167798472	0	0	1.3461008542298154	1.0950612474534367	SRC;RTKN2
neutrophil degranulation (GO:0043312)	10/481	0.4441894086012801	0.6577556762567756	0	0	1.0868331119361467	0.8819696476069402	ARHGAP9;SELL;PLAU;GMFG;CYSTM1;SLC2A3;PTPN6;ACP3;CAMP;VPS35L
negative regulation of programmed cell death (GO:0043069)	8/381	0.44901493675522064	0.6592703251016703	0	0	1.0976555815412699	0.8788918637768521	SRC;PLK1;WNT5A;KIF14;PIM1;CDK1;HSPB1;BIRC5
recombinational repair (GO:0000725)	2/79	0.4497782426521299	0.6592703251016703	0	0	1.3285510301217107	1.0615130858575903	RAD51AP1;RAD51
axon development (GO:0061564)	2/79	0.4497782426521299	0.6592703251016703	0	0	1.3285510301217107	1.0615130858575903	SPTBN4;DOCK7
regulation of ion transport (GO:0043269)	2/79	0.4497782426521299	0.6592703251016703	0	0	1.3285510301217107	1.0615130858575903	SPTBN4;CALHM1
muscle contraction (GO:0006936)	3/129	0.45179578292956396	0.6592703251016703	0	0	1.2179727534058242	0.9677098127685904	RYR1;SORBS3;SNTB1
activation of protein kinase B activity (GO:0032148)	1/31	0.4519794935462018	0.6592703251016703	0	0	1.7046127067014796	1.3536644319286169	WNT5A
aminoglycan catabolic process (GO:0006026)	1/31	0.4519794935462018	0.6592703251016703	0	0	1.7046127067014796	1.3536644319286169	CHI3L2
regulation of cellular senescence (GO:2000772)	1/31	0.4519794935462018	0.6592703251016703	0	0	1.7046127067014796	1.3536644319286169	CGAS
regulation of macrophage derived foam cell differentiation (GO:0010743)	1/31	0.4519794935462018	0.6592703251016703	0	0	1.7046127067014796	1.3536644319286169	PRKCH
renal water homeostasis (GO:0003091)	1/31	0.4519794935462018	0.6592703251016703	0	0	1.7046127067014796	1.3536644319286169	AQP3
steroid hormone biosynthetic process (GO:0120178)	1/31	0.4519794935462018	0.6592703251016703	0	0	1.7046127067014796	1.3536644319286169	HSD17B14
tube closure (GO:0060606)	1/31	0.4519794935462018	0.6592703251016703	0	0	1.7046127067014796	1.3536644319286169	CELSR1
multivesicular body organization (GO:0036257)	1/31	0.4519794935462018	0.6592703251016703	0	0	1.7046127067014796	1.3536644319286169	VPS37D
negative regulation of axon extension (GO:0030517)	1/31	0.4519794935462018	0.6592703251016703	0	0	1.7046127067014796	1.3536644319286169	SEMA6B
negative regulation of interleukin-6 production (GO:0032715)	1/31	0.4519794935462018	0.6592703251016703	0	0	1.7046127067014796	1.3536644319286169	PTPN6
negative regulation of peptidyl-tyrosine phosphorylation (GO:0050732)	1/31	0.4519794935462018	0.6592703251016703	0	0	1.7046127067014796	1.3536644319286169	PTPN6
negative regulation of response to biotic stimulus (GO:0002832)	1/31	0.4519794935462018	0.6592703251016703	0	0	1.7046127067014796	1.3536644319286169	TYRO3
organelle transport along microtubule (GO:0072384)	1/31	0.4519794935462018	0.6592703251016703	0	0	1.7046127067014796	1.3536644319286169	HAP1
protein acetylation (GO:0006473)	1/31	0.4519794935462018	0.6592703251016703	0	0	1.7046127067014796	1.3536644319286169	DSCC1
negative regulation of apoptotic process (GO:0043066)	10/485	0.45449184148355504	0.6596911870325229	0	0	1.0774556712637209	0.8496549465041401	PRKCH;SRC;PLK1;WNT5A;TYRO3;KIF14;PIM1;CDK1;HSPB1;BIRC5
neutrophil activation involved in immune response (GO:0002283)	10/485	0.45449184148355504	0.6596911870325229	0	0	1.0774556712637209	0.8496549465041401	ARHGAP9;SELL;PLAU;GMFG;CYSTM1;SLC2A3;PTPN6;ACP3;CAMP;VPS35L
regulated exocytosis (GO:0045055)	4/180	0.455233067966704	0.6596911870325229	0	0	1.1626794258373205	0.9149656372984813	RIMS2;LHFPL2;SYNGR3;CPLX1
regulation of fat cell differentiation (GO:0045598)	2/80	0.45621264579653314	0.6596911870325229	0	0	1.3114512015035575	1.029221984557242	WNT5A;GNB3
skin development (GO:0043588)	2/80	0.45621264579653314	0.6596911870325229	0	0	1.3114512015035575	1.029221984557242	RYR1;WNT5A
negative regulation of cellular component organization (GO:0051129)	2/80	0.45621264579653314	0.6596911870325229	0	0	1.3114512015035575	1.029221984557242	SRC;PACSIN3
positive regulation of cell adhesion (GO:0045785)	2/80	0.45621264579653314	0.6596911870325229	0	0	1.3114512015035575	1.029221984557242	FRMD5;TGM2
neutrophil mediated immunity (GO:0002446)	10/488	0.4622022881878063	0.6596911870325229	0	0	1.0705255856621843	0.8261809367628218	ARHGAP9;SELL;PLAU;GMFG;CYSTM1;SLC2A3;PTPN6;ACP3;CAMP;VPS35L
activation of phospholipase C activity (GO:0007202)	1/32	0.4625177996448873	0.6596911870325229	0	0	1.6495409753221595	1.2719119508678831	S1PR4
regulation of chemotaxis (GO:0050920)	1/32	0.4625177996448873	0.6596911870325229	0	0	1.6495409753221595	1.2719119508678831	ADGRA2
regulation of dendrite morphogenesis (GO:0048814)	1/32	0.4625177996448873	0.6596911870325229	0	0	1.6495409753221595	1.2719119508678831	HECW2
ERBB2 signaling pathway (GO:0038128)	1/32	0.4625177996448873	0.6596911870325229	0	0	1.6495409753221595	1.2719119508678831	SRC
gene silencing by miRNA (GO:0035195)	1/32	0.4625177996448873	0.6596911870325229	0	0	1.6495409753221595	1.2719119508678831	NOTCH4
response to amino acid (GO:0043200)	1/32	0.4625177996448873	0.6596911870325229	0	0	1.6495409753221595	1.2719119508678831	NEURL1
RNA biosynthetic process (GO:0032774)	1/32	0.4625177996448873	0.6596911870325229	0	0	1.6495409753221595	1.2719119508678831	HELB
long-chain fatty acid transport (GO:0015909)	1/32	0.4625177996448873	0.6596911870325229	0	0	1.6495409753221595	1.2719119508678831	CPT1A
membrane depolarization (GO:0051899)	1/32	0.4625177996448873	0.6596911870325229	0	0	1.6495409753221595	1.2719119508678831	SCN8A
metal ion export (GO:0070839)	1/32	0.4625177996448873	0.6596911870325229	0	0	1.6495409753221595	1.2719119508678831	ATP7B
negative regulation of cell-matrix adhesion (GO:0001953)	1/32	0.4625177996448873	0.6596911870325229	0	0	1.6495409753221595	1.2719119508678831	SRC
negative regulation of chemotaxis (GO:0050922)	1/32	0.4625177996448873	0.6596911870325229	0	0	1.6495409753221595	1.2719119508678831	SEMA6B
negative regulation of DNA biosynthetic process (GO:2000279)	1/32	0.4625177996448873	0.6596911870325229	0	0	1.6495409753221595	1.2719119508678831	SRC
positive regulation of glucose transmembrane transport (GO:0010828)	1/32	0.4625177996448873	0.6596911870325229	0	0	1.6495409753221595	1.2719119508678831	ERFE
positive regulation of immune effector process (GO:0002699)	1/32	0.4625177996448873	0.6596911870325229	0	0	1.6495409753221595	1.2719119508678831	MYB
positive regulation of lamellipodium organization (GO:1902745)	1/32	0.4625177996448873	0.6596911870325229	0	0	1.6495409753221595	1.2719119508678831	SRC
positive regulation of receptor signaling pathway via STAT (GO:1904894)	1/32	0.4625177996448873	0.6596911870325229	0	0	1.6495409753221595	1.2719119508678831	IL7R
positive regulation of telomere maintenance (GO:0032206)	1/32	0.4625177996448873	0.6596911870325229	0	0	1.6495409753221595	1.2719119508678831	AURKB
protein K63-linked deubiquitination (GO:0070536)	1/32	0.4625177996448873	0.6596911870325229	0	0	1.6495409753221595	1.2719119508678831	USP27X
phospholipase C-activating G protein-coupled receptor signaling pathway (GO:0007200)	2/81	0.4626035444452808	0.6596911870325229	0	0	1.2947842799390283	0.9981296077003465	GNA11;TGM2
positive regulation of tumor necrosis factor superfamily cytokine production (GO:1903557)	2/81	0.4626035444452808	0.6596911870325229	0	0	1.2947842799390283	0.9981296077003465	WNT5A;HSPB1
negative regulation of cytokine production (GO:0001818)	4/182	0.46366450871067216	0.6606026624815289	0	0	1.1494973388527499	0.8834967919687711	CD84;HOMER2;UBE2L6;PTPN6
positive regulation of cytokine production (GO:0001819)	7/335	0.46395648904699494	0.6606026624815289	0	0	1.091867762178948	0.8385156852435446	BTN3A1;WNT5A;PDE4B;CGAS;TNFRSF14;BTN3A2;SCIMP
ephrin receptor signaling pathway (GO:0048013)	2/82	0.46895023471316954	0.6666873152489069	0	0	1.2785340314136127	0.9681809233080964	SRC;GRIN2B
positive regulation of cytoskeleton organization (GO:0051495)	2/82	0.46895023471316954	0.6666873152489069	0	0	1.2785340314136127	0.9681809233080964	BIN1;SORBS3
regulation of cell motility (GO:2000145)	3/133	0.47167686121256847	0.667113342431104	0	0	1.1802543912780132	0.8869153149961141	DOCK10;FRMD5;KIF14
regulation of histone acetylation (GO:0035065)	1/33	0.47285397367347837	0.667113342431104	0	0	1.597911227154047	1.1967854336204222	CHEK1
signal transduction by p53 class mediator (GO:0072331)	1/33	0.47285397367347837	0.667113342431104	0	0	1.597911227154047	1.1967854336204222	E2F7
keratan sulfate metabolic process (GO:0042339)	1/33	0.47285397367347837	0.667113342431104	0	0	1.597911227154047	1.1967854336204222	B4GALT2
lytic vacuole organization (GO:0080171)	1/33	0.47285397367347837	0.667113342431104	0	0	1.597911227154047	1.1967854336204222	ACP3
very long-chain fatty acid metabolic process (GO:0000038)	1/33	0.47285397367347837	0.667113342431104	0	0	1.597911227154047	1.1967854336204222	ELOVL6
negative chemotaxis (GO:0050919)	1/33	0.47285397367347837	0.667113342431104	0	0	1.597911227154047	1.1967854336204222	SEMA6B
positive regulation of histone modification (GO:0031058)	1/33	0.47285397367347837	0.667113342431104	0	0	1.597911227154047	1.1967854336204222	TET1
positive regulation of organelle organization (GO:0010638)	1/33	0.47285397367347837	0.667113342431104	0	0	1.597911227154047	1.1967854336204222	SORBS3
positive regulation of telomere maintenance via telomerase (GO:0032212)	1/33	0.47285397367347837	0.667113342431104	0	0	1.597911227154047	1.1967854336204222	AURKB
regulation of interleukin-1 beta production (GO:0032651)	2/83	0.4752520555913863	0.6689669619008791	0	0	1.262685023592528	0.939323980973088	WNT5A;HSPB1
long-chain fatty acid metabolic process (GO:0001676)	2/83	0.4752520555913863	0.6689669619008791	0	0	1.262685023592528	0.939323980973088	CPT1A;ELOVL6
positive regulation of plasma membrane bounded cell projection assembly (GO:0120034)	2/83	0.4752520555913863	0.6689669619008791	0	0	1.262685023592528	0.939323980973088	ANLN;NEURL1
positive regulation of peptidyl-tyrosine phosphorylation (GO:0050731)	3/134	0.47659646527097244	0.6696763856526138	0	0	1.1711847087816314	0.8679475732128441	SRC;TNFRSF14;PARP9
vascular transport (GO:0010232)	2/84	0.4815083875021159	0.6696763856526138	0	0	1.2472225769378114	0.9115097068419844	SLC6A9;SLC2A3
B cell receptor signaling pathway (GO:0050853)	1/34	0.4829918826830034	0.6696763856526138	0	0	1.5494105546324868	1.1275919467728963	BCAR1
cell-substrate junction assembly (GO:0007044)	1/34	0.4829918826830034	0.6696763856526138	0	0	1.5494105546324868	1.1275919467728963	SRC
cellular response to amino acid stimulus (GO:0071230)	1/34	0.4829918826830034	0.6696763856526138	0	0	1.5494105546324868	1.1275919467728963	NEURL1
regulation of glucose metabolic process (GO:0010906)	1/34	0.4829918826830034	0.6696763856526138	0	0	1.5494105546324868	1.1275919467728963	GNB3
cellular response to vascular endothelial growth factor stimulus (GO:0035924)	1/34	0.4829918826830034	0.6696763856526138	0	0	1.5494105546324868	1.1275919467728963	HSPB1
female gamete generation (GO:0007292)	1/34	0.4829918826830034	0.6696763856526138	0	0	1.5494105546324868	1.1275919467728963	DMC1
histone lysine methylation (GO:0034968)	1/34	0.4829918826830034	0.6696763856526138	0	0	1.5494105546324868	1.1275919467728963	PRDM5
synaptic vesicle recycling (GO:0036465)	1/34	0.4829918826830034	0.6696763856526138	0	0	1.5494105546324868	1.1275919467728963	FCHO2
neural tube closure (GO:0001843)	1/34	0.4829918826830034	0.6696763856526138	0	0	1.5494105546324868	1.1275919467728963	CELSR1
organelle disassembly (GO:1903008)	1/34	0.4829918826830034	0.6696763856526138	0	0	1.5494105546324868	1.1275919467728963	CDK1
phosphatidylinositol 3-kinase signaling (GO:0014065)	1/34	0.4829918826830034	0.6696763856526138	0	0	1.5494105546324868	1.1275919467728963	TYRO3
phosphatidylserine metabolic process (GO:0006658)	1/34	0.4829918826830034	0.6696763856526138	0	0	1.5494105546324868	1.1275919467728963	MBOAT2
positive regulation of DNA binding (GO:0043388)	1/34	0.4829918826830034	0.6696763856526138	0	0	1.5494105546324868	1.1275919467728963	HMGB2
positive regulation of epidermal growth factor receptor signaling pathway (GO:0045742)	1/34	0.4829918826830034	0.6696763856526138	0	0	1.5494105546324868	1.1275919467728963	HAP1
positive regulation of interleukin-12 production (GO:0032735)	1/34	0.4829918826830034	0.6696763856526138	0	0	1.5494105546324868	1.1275919467728963	SCIMP
positive regulation of release of sequestered calcium ion into cytosol (GO:0051281)	1/34	0.4829918826830034	0.6696763856526138	0	0	1.5494105546324868	1.1275919467728963	HAP1
positive regulation of telomerase activity (GO:0051973)	1/34	0.4829918826830034	0.6696763856526138	0	0	1.5494105546324868	1.1275919467728963	AURKB
protein destabilization (GO:0031648)	1/34	0.4829918826830034	0.6696763856526138	0	0	1.5494105546324868	1.1275919467728963	PLK1
protein localization to plasma membrane (GO:0072659)	3/136	0.4863714907533894	0.6738575070243442	0	0	1.1534545023977265	0.8313898923209782	SPTBN4;FCHO2;S100A10
Wnt signaling pathway, planar cell polarity pathway (GO:0060071)	2/85	0.4877186511411515	0.6741712009850076	0	0	1.2321327193591118	0.884691713788379	WNT5A;CELSR1
acylglycerol catabolic process (GO:0046464)	1/35	0.4929353199756839	0.6741712009850076	0	0	1.5037628628474888	1.0637277293258547	FABP6
regulation of blood circulation (GO:1903522)	1/35	0.4929353199756839	0.6741712009850076	0	0	1.5037628628474888	1.0637277293258547	S100A1
regulation of ion transmembrane transport (GO:0034765)	1/35	0.4929353199756839	0.6741712009850076	0	0	1.5037628628474888	1.0637277293258547	CALHM1
regulation of postsynaptic membrane potential (GO:0060078)	1/35	0.4929353199756839	0.6741712009850076	0	0	1.5037628628474888	1.0637277293258547	GRIN2B
embryonic skeletal system development (GO:0048706)	1/35	0.4929353199756839	0.6741712009850076	0	0	1.5037628628474888	1.0637277293258547	WNT5A
regulation of regulated secretory pathway (GO:1903305)	1/35	0.4929353199756839	0.6741712009850076	0	0	1.5037628628474888	1.0637277293258547	RIMS2
response to estrogen (GO:0043627)	1/35	0.4929353199756839	0.6741712009850076	0	0	1.5037628628474888	1.0637277293258547	LOC400499
response to exogenous dsRNA (GO:0043330)	1/35	0.4929353199756839	0.6741712009850076	0	0	1.5037628628474888	1.0637277293258547	CGAS
semaphorin-plexin signaling pathway (GO:0071526)	1/35	0.4929353199756839	0.6741712009850076	0	0	1.5037628628474888	1.0637277293258547	SEMA6B
smoothened signaling pathway (GO:0007224)	1/35	0.4929353199756839	0.6741712009850076	0	0	1.5037628628474888	1.0637277293258547	GLI1
maturation of SSU-rRNA (GO:0030490)	1/35	0.4929353199756839	0.6741712009850076	0	0	1.5037628628474888	1.0637277293258547	HELB
muscle cell differentiation (GO:0042692)	1/35	0.4929353199756839	0.6741712009850076	0	0	1.5037628628474888	1.0637277293258547	NEBL
negative regulation of T cell proliferation (GO:0042130)	1/35	0.4929353199756839	0.6741712009850076	0	0	1.5037628628474888	1.0637277293258547	TNFRSF14
oxoacid metabolic process (GO:0043436)	1/35	0.4929353199756839	0.6741712009850076	0	0	1.5037628628474888	1.0637277293258547	TPST1
positive regulation of cell cycle G1/S phase transition (GO:1902808)	1/35	0.4929353199756839	0.6741712009850076	0	0	1.5037628628474888	1.0637277293258547	GLI1
positive regulation of reproductive process (GO:2000243)	1/35	0.4929353199756839	0.6741712009850076	0	0	1.5037628628474888	1.0637277293258547	LHFPL2
regulation of Ras protein signal transduction (GO:0046578)	2/86	0.4938823060700542	0.6741712009850076	0	0	1.2174021441037148	0.8588261268205194	KIF14;FOXM1
response to interleukin-1 (GO:0070555)	2/86	0.4938823060700542	0.6741712009850076	0	0	1.2174021441037148	0.8588261268205194	SRC;TNFRSF11A
transport across blood-brain barrier (GO:0150104)	2/86	0.4938823060700542	0.6741712009850076	0	0	1.2174021441037148	0.8588261268205194	SLC6A9;SLC2A3
membrane organization (GO:0061024)	5/242	0.49732531296554533	0.6752362119303451	0	0	1.0787326185943467	0.7535065071186297	BIN1;WNT5A;FCHO2;KIF20A;IL7R
calcium ion transmembrane transport (GO:0070588)	2/87	0.4999988492587051	0.6752362119303451	0	0	1.203018170619033	0.833871421855527	TRPC6;GRIN2B
sodium ion transmembrane transport (GO:0035725)	2/87	0.4999988492587051	0.6752362119303451	0	0	1.203018170619033	0.833871421855527	SLC6A9;SCN8A
negative regulation of angiogenesis (GO:0016525)	2/87	0.4999988492587051	0.6752362119303451	0	0	1.203018170619033	0.833871421855527	FOXJ2;E2F2
protein dephosphorylation (GO:0006470)	3/139	0.5008668901846535	0.6752362119303451	0	0	1.127836961556276	0.7798032816292964	UBASH3B;PTPRO;PTPN6
negative regulation of cell differentiation (GO:0045596)	4/191	0.5009962422264335	0.6752362119303451	0	0	1.0936673233886856	0.7558954745860769	MEIS1;NOTCH4;MYB;WNT5A
axonal transport (GO:0098930)	1/36	0.5026880065046005	0.6752362119303451	0	0	1.4607236105930623	1.0046646163402941	HAP1
regulation of cardiac muscle contraction (GO:0055117)	1/36	0.5026880065046005	0.6752362119303451	0	0	1.4607236105930623	1.0046646163402941	PDE4B
calcium-dependent cell-cell adhesion via plasma membrane cell adhesion molecules (GO:0016339)	1/36	0.5026880065046005	0.6752362119303451	0	0	1.4607236105930623	1.0046646163402941	SELL
cyclic-nucleotide-mediated signaling (GO:0019935)	1/36	0.5026880065046005	0.6752362119303451	0	0	1.4607236105930623	1.0046646163402941	RIMS2
regulation of microtubule-based process (GO:0032886)	1/36	0.5026880065046005	0.6752362119303451	0	0	1.4607236105930623	1.0046646163402941	AURKA
regulation of ossification (GO:0030278)	1/36	0.5026880065046005	0.6752362119303451	0	0	1.4607236105930623	1.0046646163402941	WNT5A
regulation of osteoclast differentiation (GO:0045670)	1/36	0.5026880065046005	0.6752362119303451	0	0	1.4607236105930623	1.0046646163402941	UBASH3B
membrane assembly (GO:0071709)	1/36	0.5026880065046005	0.6752362119303451	0	0	1.4607236105930623	1.0046646163402941	S100A10
transferrin transport (GO:0033572)	1/36	0.5026880065046005	0.6752362119303451	0	0	1.4607236105930623	1.0046646163402941	TFR2
Wnt signaling pathway, calcium modulating pathway (GO:0007223)	1/36	0.5026880065046005	0.6752362119303451	0	0	1.4607236105930623	1.0046646163402941	WNT5A
negative regulation of cellular protein localization (GO:1903828)	1/36	0.5026880065046005	0.6752362119303451	0	0	1.4607236105930623	1.0046646163402941	CDT1
negative regulation of fat cell differentiation (GO:0045599)	1/36	0.5026880065046005	0.6752362119303451	0	0	1.4607236105930623	1.0046646163402941	WNT5A
negative regulation of toll-like receptor signaling pathway (GO:0034122)	1/36	0.5026880065046005	0.6752362119303451	0	0	1.4607236105930623	1.0046646163402941	TYRO3
positive regulation of innate immune response (GO:0045089)	1/36	0.5026880065046005	0.6752362119303451	0	0	1.4607236105930623	1.0046646163402941	WNT5A
positive regulation of substrate adhesion-dependent cell spreading (GO:1900026)	1/36	0.5026880065046005	0.6752362119303451	0	0	1.4607236105930623	1.0046646163402941	S100A10
positive regulation of telomere maintenance via telomere lengthening (GO:1904358)	1/36	0.5026880065046005	0.6752362119303451	0	0	1.4607236105930623	1.0046646163402941	AURKB
enzyme linked receptor protein signaling pathway (GO:0007167)	3/140	0.5056524407062075	0.6768291359980952	0	0	1.1195471004080695	0.7634255735668987	SRC;TYRO3;BCAR1
neuron projection morphogenesis (GO:0048812)	3/140	0.5056524407062075	0.6768291359980952	0	0	1.1195471004080695	0.7634255735668987	DOCK10;SPTBN4;DOCK7
protein localization to cell periphery (GO:1990778)	3/140	0.5056524407062075	0.6768291359980952	0	0	1.1195471004080695	0.7634255735668987	SPTBN4;FCHO2;S100A10
regulation of establishment of planar polarity (GO:0090175)	2/88	0.5060678142741025	0.6768291359980952	0	0	1.1889687081456228	0.8097882750619065	WNT5A;CELSR1
negative regulation of binding (GO:0051100)	2/88	0.5060678142741025	0.6768291359980952	0	0	1.1889687081456228	0.8097882750619065	AURKB;AURKA
positive regulation of neuron projection development (GO:0010976)	2/88	0.5060678142741025	0.6768291359980952	0	0	1.1889687081456228	0.8097882750619065	PTK7;WNT5A
positive regulation of DNA-binding transcription factor activity (GO:0051091)	5/246	0.5117759399975343	0.6782413442098219	0	0	1.0606093782502546	0.7104686721456641	PRKCH;RTKN2;WNT5A;TNFRSF11A;ARHGEF5
regulation of cation channel activity (GO:2001257)	2/89	0.5120887696906938	0.6782413442098219	0	0	1.1752422218210266	0.7865394252554901	FGF14;GRIN2B
regulation of endothelial cell migration (GO:0010594)	2/89	0.5120887696906938	0.6782413442098219	0	0	1.1752422218210266	0.7865394252554901	WNT5A;BCAR1
regulation of type I interferon production (GO:0032479)	2/89	0.5120887696906938	0.6782413442098219	0	0	1.1752422218210266	0.7865394252554901	CGAS;UBE2L6
regulation of erythrocyte differentiation (GO:0045646)	1/37	0.5122535922233015	0.6782413442098219	0	0	1.420075427908326	0.9499388369400271	HMGB2
regulation of glucose import (GO:0046324)	1/37	0.5122535922233015	0.6782413442098219	0	0	1.420075427908326	0.9499388369400271	ERFE
regulation of microtubule cytoskeleton organization (GO:0070507)	1/37	0.5122535922233015	0.6782413442098219	0	0	1.420075427908326	0.9499388369400271	SKA3
regulation of vascular associated smooth muscle cell proliferation (GO:1904705)	1/37	0.5122535922233015	0.6782413442098219	0	0	1.420075427908326	0.9499388369400271	FOXJ2
skeletal muscle tissue development (GO:0007519)	1/37	0.5122535922233015	0.6782413442098219	0	0	1.420075427908326	0.9499388369400271	RYR1
negative regulation of stress-activated MAPK cascade (GO:0032873)	1/37	0.5122535922233015	0.6782413442098219	0	0	1.420075427908326	0.9499388369400271	FOXM1
neural crest cell migration (GO:0001755)	1/37	0.5122535922233015	0.6782413442098219	0	0	1.420075427908326	0.9499388369400271	SEMA6B
phospholipid biosynthetic process (GO:0008654)	1/37	0.5122535922233015	0.6782413442098219	0	0	1.420075427908326	0.9499388369400271	CPNE7
positive regulation of calcium ion transport (GO:0051928)	1/37	0.5122535922233015	0.6782413442098219	0	0	1.420075427908326	0.9499388369400271	TRPC6
positive regulation of myeloid cell differentiation (GO:0045639)	1/37	0.5122535922233015	0.6782413442098219	0	0	1.420075427908326	0.9499388369400271	HMGB2
negative regulation of macromolecule metabolic process (GO:0010605)	4/194	0.51319112778949	0.6789969818001044	0	0	1.0762326869806094	0.7179622885207343	TET1;PARP9;AICDA;AURKA
chromatin organization (GO:0006325)	3/142	0.5151518219614603	0.6811043017504734	0	0	1.1033252138446723	0.7318285771564339	SATB2;MYB;HMGB2
sodium ion transport (GO:0006814)	2/90	0.5180613180331497	0.684462169649793	0	0	1.161827701094717	0.7640895451631755	SLC6A9;SCN8A
response to estradiol (GO:0032355)	1/38	0.52163565721128	0.6857582397003404	0	0	1.3816244442876298	0.8991417205469516	LOC400499
lysosome organization (GO:0007040)	1/38	0.52163565721128	0.6857582397003404	0	0	1.3816244442876298	0.8991417205469516	ACP3
synaptic vesicle endocytosis (GO:0048488)	1/38	0.52163565721128	0.6857582397003404	0	0	1.3816244442876298	0.8991417205469516	FCHO2
negative regulation of innate immune response (GO:0045824)	1/38	0.52163565721128	0.6857582397003404	0	0	1.3816244442876298	0.8991417205469516	TYRO3
positive regulation of cell development (GO:0010720)	1/38	0.52163565721128	0.6857582397003404	0	0	1.3816244442876298	0.8991417205469516	TGM2
positive regulation of potassium ion transport (GO:0043268)	1/38	0.52163565721128	0.6857582397003404	0	0	1.3816244442876298	0.8991417205469516	GABBR1
positive regulation of signaling (GO:0023056)	1/38	0.52163565721128	0.6857582397003404	0	0	1.3816244442876298	0.8991417205469516	RIMS2
toll-like receptor signaling pathway (GO:0002224)	2/91	0.5239850946735666	0.6873822893272656	0	0	1.148714630272369	0.7424051221730226	S100A1;SCIMP
positive regulation of supramolecular fiber organization (GO:1902905)	2/91	0.5239850946735666	0.6873822893272656	0	0	1.148714630272369	0.7424051221730226	PSRC1;BIN1
positive regulation of transport (GO:0051050)	2/91	0.5239850946735666	0.6873822893272656	0	0	1.148714630272369	0.7424051221730226	TFR2;SYNGR3
regulation of cell migration (GO:0030334)	8/408	0.5259370874512724	0.688081658110171	0	0	1.0221276595744682	0.6567923306242013	DOCK10;SEMA6B;FRMD5;PLAU;SRC;KIF14;PHACTR1;BCAR1
regulation of endothelial cell proliferation (GO:0001936)	2/92	0.529859766803797	0.688081658110171	0	0	1.135892961023851	0.721454347517036	WNT5A;HMGB2
regulation of lipid metabolic process (GO:0019216)	2/92	0.529859766803797	0.688081658110171	0	0	1.135892961023851	0.721454347517036	GNB3;ELOVL6
T cell activation (GO:0042110)	2/92	0.529859766803797	0.688081658110171	0	0	1.135892961023851	0.721454347517036	CD1C;ADA
Wnt signaling pathway (GO:0016055)	2/92	0.529859766803797	0.688081658110171	0	0	1.135892961023851	0.721454347517036	WNT5A;DIXDC1
positive regulation of cellular component biogenesis (GO:0044089)	2/92	0.529859766803797	0.688081658110171	0	0	1.135892961023851	0.721454347517036	CDT1;FNIP2
regulation of cellular component biogenesis (GO:0044087)	1/39	0.5308377135501481	0.688081658110171	0	0	1.3451971966469698	0.851911943462383	HJURP
regulation of dendrite development (GO:0050773)	1/39	0.5308377135501481	0.688081658110171	0	0	1.3451971966469698	0.851911943462383	HECW2
cellular response to ketone (GO:1901655)	1/39	0.5308377135501481	0.688081658110171	0	0	1.3451971966469698	0.851911943462383	SRC
regulation of heart rate by cardiac conduction (GO:0086091)	1/39	0.5308377135501481	0.688081658110171	0	0	1.3451971966469698	0.851911943462383	BIN1
regulation of intracellular transport (GO:0032386)	1/39	0.5308377135501481	0.688081658110171	0	0	1.3451971966469698	0.851911943462383	HAP1
regulation of ion transmembrane transporter activity (GO:0032412)	1/39	0.5308377135501481	0.688081658110171	0	0	1.3451971966469698	0.851911943462383	TRPC6
regulation of nitric-oxide synthase activity (GO:0050999)	1/39	0.5308377135501481	0.688081658110171	0	0	1.3451971966469698	0.851911943462383	S100A1
regulation of peptidyl-threonine phosphorylation (GO:0010799)	1/39	0.5308377135501481	0.688081658110171	0	0	1.3451971966469698	0.851911943462383	PLK1
regulation of T cell differentiation (GO:0045580)	1/39	0.5308377135501481	0.688081658110171	0	0	1.3451971966469698	0.851911943462383	FANCA
negative regulation of lymphocyte proliferation (GO:0050672)	1/39	0.5308377135501481	0.688081658110171	0	0	1.3451971966469698	0.851911943462383	LST1
odontogenesis (GO:0042476)	1/39	0.5308377135501481	0.688081658110171	0	0	1.3451971966469698	0.851911943462383	AQP3
regulation of heart contraction (GO:0008016)	2/93	0.5356850322426692	0.6929866812551877	0	0	1.1233530867038721	0.7012070137098326	RYR1;S100A1
positive regulation of peptidyl-serine phosphorylation (GO:0033138)	2/93	0.5356850322426692	0.6929866812551877	0	0	1.1233530867038721	0.7012070137098326	DOCK7;FNIP2
regulation of macromolecule metabolic process (GO:0060255)	4/200	0.5371605065235718	0.6929866812551877	0	0	1.0429645542427497	0.6481590146174901	PRDM5;CDK2;GNB3;POU5F1
bone development (GO:0060348)	1/40	0.5398632060345654	0.6929866812551877	0	0	1.3106380129878825	0.8079290331155015	TGM2
carboxylic acid metabolic process (GO:0019752)	1/40	0.5398632060345654	0.6929866812551877	0	0	1.3106380129878825	0.8079290331155015	SLC2A3
regulation of microtubule polymerization (GO:0031113)	1/40	0.5398632060345654	0.6929866812551877	0	0	1.3106380129878825	0.8079290331155015	PSRC1
detection of chemical stimulus involved in sensory perception of bitter taste (GO:0001580)	1/40	0.5398632060345654	0.6929866812551877	0	0	1.3106380129878825	0.8079290331155015	AZGP1
digestive tract development (GO:0048565)	1/40	0.5398632060345654	0.6929866812551877	0	0	1.3106380129878825	0.8079290331155015	GLI1
fatty acid derivative biosynthetic process (GO:1901570)	1/40	0.5398632060345654	0.6929866812551877	0	0	1.3106380129878825	0.8079290331155015	BDH2
sulfur compound catabolic process (GO:0044273)	1/40	0.5398632060345654	0.6929866812551877	0	0	1.3106380129878825	0.8079290331155015	CHAC1
negative regulation of blood coagulation (GO:0030195)	1/40	0.5398632060345654	0.6929866812551877	0	0	1.3106380129878825	0.8079290331155015	PLAU
negative regulation of cell-substrate adhesion (GO:0010812)	1/40	0.5398632060345654	0.6929866812551877	0	0	1.3106380129878825	0.8079290331155015	PTPRO
positive regulation of cation channel activity (GO:2001259)	1/40	0.5398632060345654	0.6929866812551877	0	0	1.3106380129878825	0.8079290331155015	HAP1
positive regulation of ossification (GO:0045778)	1/40	0.5398632060345654	0.6929866812551877	0	0	1.3106380129878825	0.8079290331155015	WNT5A
regulation of cellular macromolecule biosynthetic process (GO:2000112)	9/468	0.5452361247547706	0.699279708477296	0	0	1.001673202614379	0.6075511798758005	ZNF280D;CCNA2;DSCC1;MYB;ZNF219;GMNN;TESMIN;POU5F1;SCRT1
ciliary basal body-plasma membrane docking (GO:0097711)	2/95	0.5471862810598284	0.699279708477296	0	0	1.0990823622135901	0.6627092781947689	PLK1;CDK1
carbohydrate catabolic process (GO:0016052)	1/41	0.5487155138761531	0.699279708477296	0	0	1.2778067885117494	0.766907895584412	ENOSF1
regulation of filopodium assembly (GO:0051489)	1/41	0.5487155138761531	0.699279708477296	0	0	1.2778067885117494	0.766907895584412	NEURL1
regulation of release of cytochrome c from mitochondria (GO:0090199)	1/41	0.5487155138761531	0.699279708477296	0	0	1.2778067885117494	0.766907895584412	MLLT11
regulation of response to DNA damage stimulus (GO:2001020)	1/41	0.5487155138761531	0.699279708477296	0	0	1.2778067885117494	0.766907895584412	WDR76
keratinocyte differentiation (GO:0030216)	1/41	0.5487155138761531	0.699279708477296	0	0	1.2778067885117494	0.766907895584412	WNT5A
visual system development (GO:0150063)	1/41	0.5487155138761531	0.699279708477296	0	0	1.2778067885117494	0.766907895584412	MEIS1
negative regulation of cell-cell adhesion (GO:0022408)	1/41	0.5487155138761531	0.699279708477296	0	0	1.2778067885117494	0.766907895584412	NOTCH4
positive regulation of cation transmembrane transport (GO:1904064)	1/41	0.5487155138761531	0.699279708477296	0	0	1.2778067885117494	0.766907895584412	GABBR1
regulation of angiogenesis (GO:0045765)	4/203	0.5489213486858515	0.699279708477296	0	0	1.0270827823327162	0.6160443664416131	ADGRA2;WNT5A;FOXJ2;HSPB1
regulation of cytokine production (GO:0001817)	3/150	0.5521427555030165	0.7019342310687386	0	0	1.042851786383845	0.6194004118182943	BTN3A1;BTN3A3;BTN3A2
cellular response to organic cyclic compound (GO:0071407)	3/150	0.5521427555030165	0.7019342310687386	0	0	1.042851786383845	0.6194004118182943	CASP7;RAD51;TGM2
response to cytokine (GO:0034097)	3/150	0.5521427555030165	0.7019342310687386	0	0	1.042851786383845	0.6194004118182943	SRC;PTPN6;TNFRSF11A
protein ubiquitination (GO:0016567)	10/525	0.555108336753642	0.705219994050097	0	0	0.991693058512019	0.583702583764625	PCNA;DTX3L;UBE2C;UHRF1;HECW2;PLK1;NEURL1;TRIM47;UBE2L6;DTL
ATP-dependent chromatin remodeling (GO:0043044)	1/42	0.5573979516027916	0.7057069825012088	0	0	1.2465770871807935	0.7285941887277926	ANP32E
regulation of chemokine production (GO:0032642)	1/42	0.5573979516027916	0.7057069825012088	0	0	1.2465770871807935	0.7285941887277926	WNT5A
ceramide biosynthetic process (GO:0046513)	1/42	0.5573979516027916	0.7057069825012088	0	0	1.2465770871807935	0.7285941887277926	TLCD3B
positive regulation of ATPase activity (GO:0032781)	1/42	0.5573979516027916	0.7057069825012088	0	0	1.2465770871807935	0.7285941887277926	UHRF1
positive regulation of protein tyrosine kinase activity (GO:0061098)	1/42	0.5573979516027916	0.7057069825012088	0	0	1.2465770871807935	0.7285941887277926	SRC
actin filament organization (GO:0007015)	3/152	0.5611268063451049	0.7092121796091231	0	0	1.0287480843418062	0.5944192462813399	NEBL;MYO5C;BCAR1
negative regulation of protein phosphorylation (GO:0001933)	3/152	0.5611268063451049	0.7092121796091231	0	0	1.0287480843418062	0.5944192462813399	UBASH3B;HSPB1;PTPN6
regulation of neuron apoptotic process (GO:0043523)	2/98	0.5640616967529627	0.7092121796091231	0	0	1.0645724258289704	0.6095652733981866	TYRO3;KIF14
negative regulation of neuron death (GO:1901215)	2/98	0.5640616967529627	0.7092121796091231	0	0	1.0645724258289704	0.6095652733981866	TYRO3;KIF14
dephosphorylation (GO:0016311)	3/153	0.5655778465188662	0.7092121796091231	0	0	1.0218372703412073	0.5823525537796672	PTPRO;PTPN6;ACP3
regulation of cell-substrate adhesion (GO:0010810)	1/43	0.565913770547096	0.7092121796091231	0	0	1.216834514484645	0.6927603908833613	PTPRO
glutathione metabolic process (GO:0006749)	1/43	0.565913770547096	0.7092121796091231	0	0	1.216834514484645	0.6927603908833613	CHAC1
signal release from synapse (GO:0099643)	1/43	0.565913770547096	0.7092121796091231	0	0	1.216834514484645	0.6927603908833613	CPLX1
spermatid development (GO:0007286)	1/43	0.565913770547096	0.7092121796091231	0	0	1.216834514484645	0.6927603908833613	RFX2
lipid modification (GO:0030258)	1/43	0.565913770547096	0.7092121796091231	0	0	1.216834514484645	0.6927603908833613	MBOAT2
male gonad development (GO:0008584)	1/43	0.565913770547096	0.7092121796091231	0	0	1.216834514484645	0.6927603908833613	WNT5A
negative regulation of proteolysis (GO:0045861)	1/43	0.565913770547096	0.7092121796091231	0	0	1.216834514484645	0.6927603908833613	CHAC1
negative regulation of type I interferon production (GO:0032480)	1/43	0.565913770547096	0.7092121796091231	0	0	1.216834514484645	0.6927603908833613	UBE2L6
positive regulation of peptide hormone secretion (GO:0090277)	1/43	0.565913770547096	0.7092121796091231	0	0	1.216834514484645	0.6927603908833613	TFR2
positive regulation of phospholipase C activity (GO:0010863)	1/43	0.565913770547096	0.7092121796091231	0	0	1.216834514484645	0.6927603908833613	S1PR4
positive regulation of protein kinase activity (GO:0045860)	3/154	0.5700012631081512	0.7138513788993153	0	0	1.0150179903008814	0.5705585653580382	SRC;KIF14;CLSPN
antibacterial humoral response (GO:0019731)	1/44	0.5742661601239128	0.7158024662554631	0	0	1.188475317262736	0.6592024488535282	CAMP
branching morphogenesis of an epithelial tube (GO:0048754)	1/44	0.5742661601239128	0.7158024662554631	0	0	1.188475317262736	0.6592024488535282	NOTCH4
cation transmembrane transport (GO:0098655)	1/44	0.5742661601239128	0.7158024662554631	0	0	1.188475317262736	0.6592024488535282	SLC6A9
detection of chemical stimulus involved in sensory perception of taste (GO:0050912)	1/44	0.5742661601239128	0.7158024662554631	0	0	1.188475317262736	0.6592024488535282	AZGP1
intracellular steroid hormone receptor signaling pathway (GO:0030518)	1/44	0.5742661601239128	0.7158024662554631	0	0	1.188475317262736	0.6592024488535282	SRC
metal ion homeostasis (GO:0055065)	1/44	0.5742661601239128	0.7158024662554631	0	0	1.188475317262736	0.6592024488535282	TESMIN
positive regulation of cell-matrix adhesion (GO:0001954)	1/44	0.5742661601239128	0.7158024662554631	0	0	1.188475317262736	0.6592024488535282	S100A10
regulation of DNA repair (GO:0006282)	1/45	0.5824582485142765	0.7221233878097293	0	0	1.1614051744600047	0.6277369097441157	PCNA
regulation of insulin receptor signaling pathway (GO:0046626)	1/45	0.5824582485142765	0.7221233878097293	0	0	1.1614051744600047	0.6277369097441157	ERFE
regulation of pri-miRNA transcription by RNA polymerase II (GO:1902893)	1/45	0.5824582485142765	0.7221233878097293	0	0	1.1614051744600047	0.6277369097441157	POU5F1
neural crest cell development (GO:0014032)	1/45	0.5824582485142765	0.7221233878097293	0	0	1.1614051744600047	0.6277369097441157	SEMA6B
positive regulation of chemotaxis (GO:0050921)	1/45	0.5824582485142765	0.7221233878097293	0	0	1.1614051744600047	0.6277369097441157	HSPB1
positive regulation of nervous system development (GO:0051962)	1/45	0.5824582485142765	0.7221233878097293	0	0	1.1614051744600047	0.6277369097441157	TGM2
positive regulation of response to biotic stimulus (GO:0002833)	1/45	0.5824582485142765	0.7221233878097293	0	0	1.1614051744600047	0.6277369097441157	SCIMP
protein deacetylation (GO:0006476)	1/45	0.5824582485142765	0.7221233878097293	0	0	1.1614051744600047	0.6277369097441157	PRDM5
protein O-linked glycosylation (GO:0006493)	2/102	0.5858531234269914	0.724875756325776	0	0	1.0217801047120418	0.5463316840650343	MUC19;TET1
positive regulation of cellular protein metabolic process (GO:0032270)	2/102	0.5858531234269914	0.724875756325776	0	0	1.0217801047120418	0.5463316840650343	UHRF1;PLK1
positive regulation of vasculature development (GO:1904018)	2/102	0.5858531234269914	0.724875756325776	0	0	1.0217801047120418	0.5463316840650343	WNT5A;HSPB1
cellular response to growth factor stimulus (GO:0071363)	3/158	0.5874146388141691	0.7263223089145138	0	0	0.9886207772415545	0.5259703156875456	WNT5A;HSPB1;BCAR1
regulation of fibroblast proliferation (GO:0048145)	1/46	0.590493104554869	0.7276982267184172	0	0	1.1355381491151726	0.5981984545201605	WNT5A
erythrocyte differentiation (GO:0030218)	1/46	0.590493104554869	0.7276982267184172	0	0	1.1355381491151726	0.5981984545201605	CDIN1
negative regulation of tumor necrosis factor production (GO:0032720)	1/46	0.590493104554869	0.7276982267184172	0	0	1.1355381491151726	0.5981984545201605	PTPN6
positive regulation of smooth muscle cell proliferation (GO:0048661)	1/46	0.590493104554869	0.7276982267184172	0	0	1.1355381491151726	0.5981984545201605	FOXJ2
posttranscriptional regulation of gene expression (GO:0010608)	1/46	0.590493104554869	0.7276982267184172	0	0	1.1355381491151726	0.5981984545201605	PARP9
chromatin remodeling (GO:0006338)	2/103	0.5911737289113619	0.728052276922775	0	0	1.0116116323674251	0.5317489477518739	SATB2;MYB
regulation of wound healing (GO:0061041)	1/47	0.5983737381855658	0.7349633638895039	0	0	1.1107957770462027	0.5704377745450718	PLAU
histone deacetylation (GO:0016575)	1/47	0.5983737381855658	0.7349633638895039	0	0	1.1107957770462027	0.5704377745450718	PRDM5
negative regulation of cold-induced thermogenesis (GO:0120163)	1/47	0.5983737381855658	0.7349633638895039	0	0	1.1107957770462027	0.5704377745450718	DOCK7
polyol metabolic process (GO:0019751)	1/47	0.5983737381855658	0.7349633638895039	0	0	1.1107957770462027	0.5704377745450718	IMPA2
positive regulation of cellular metabolic process (GO:0031325)	2/105	0.6016619663302573	0.7385121350645266	0	0	0.9918670258730239	0.5039274742647255	UHRF1;CDK1
cellular response to alcohol (GO:0097306)	1/48	0.6061031020194626	0.7394612181199915	0	0	1.0871062718737847	0.5443197328827515	RAD51
Golgi to plasma membrane transport (GO:0006893)	1/48	0.6061031020194626	0.7394612181199915	0	0	1.0871062718737847	0.5443197328827515	VPS35L
inositol phosphate metabolic process (GO:0043647)	1/48	0.6061031020194626	0.7394612181199915	0	0	1.0871062718737847	0.5443197328827515	IMPA2
myelination (GO:0042552)	1/48	0.6061031020194626	0.7394612181199915	0	0	1.0871062718737847	0.5443197328827515	SCN8A
negative regulation of tumor necrosis factor superfamily cytokine production (GO:1903556)	1/48	0.6061031020194626	0.7394612181199915	0	0	1.0871062718737847	0.5443197328827515	PTPN6
nucleus organization (GO:0006997)	1/48	0.6061031020194626	0.7394612181199915	0	0	1.0871062718737847	0.5443197328827515	BIN1
positive regulation of blood vessel endothelial cell migration (GO:0043536)	1/48	0.6061031020194626	0.7394612181199915	0	0	1.0871062718737847	0.5443197328827515	HSPB1
positive regulation of endocytosis (GO:0045807)	1/48	0.6061031020194626	0.7394612181199915	0	0	1.0871062718737847	0.5443197328827515	TFR2
regulation of phosphatidylinositol 3-kinase signaling (GO:0014066)	2/106	0.6068296003912843	0.7394612181199915	0	0	0.982279500604108	0.49065573361528414	SRC;PTPN6
small GTPase mediated signal transduction (GO:0007264)	2/106	0.6068296003912843	0.7394612181199915	0	0	0.982279500604108	0.49065573361528414	CCNA2;CDK2
protein localization to nucleus (GO:0034504)	2/106	0.6068296003912843	0.7394612181199915	0	0	0.982279500604108	0.49065573361528414	PLK1;NUP62CL
inorganic cation transmembrane transport (GO:0098662)	5/274	0.6074761203095781	0.7397620386138348	0	0	0.9488381673549058	0.47294118537203783	TRPC6;SLC6A9;SLC30A3;SCN8A;KCNA3
cellular response to lipid (GO:0071396)	4/219	0.6088631133291946	0.740963591566298	0	0	0.9498653610771114	0.4712869162345193	PTK7;WNT5A;HMGB2;PDE4B
regulation of cellular protein metabolic process (GO:0032268)	1/49	0.6136840923792607	0.7443835222765476	0	0	1.0644038294168843	0.5197217699788055	UHRF1
cellular response to mechanical stimulus (GO:0071260)	1/49	0.6136840923792607	0.7443835222765476	0	0	1.0644038294168843	0.5197217699788055	CHEK1
response to unfolded protein (GO:0006986)	1/49	0.6136840923792607	0.7443835222765476	0	0	1.0644038294168843	0.5197217699788055	HSPB1
secondary alcohol metabolic process (GO:1902652)	1/49	0.6136840923792607	0.7443835222765476	0	0	1.0644038294168843	0.5197217699788055	APOL2
positive regulation of actin filament polymerization (GO:0030838)	1/49	0.6136840923792607	0.7443835222765476	0	0	1.0644038294168843	0.5197217699788055	BIN1
adenylate cyclase-modulating G protein-coupled receptor signaling pathway (GO:0007188)	3/165	0.6167829828225907	0.7466744939206118	0	0	0.945562360260523	0.45693170788350224	GABBR1;GNA11;S1PR4
regulation of neuron projection development (GO:0010975)	3/165	0.6167829828225907	0.7466744939206118	0	0	0.945562360260523	0.45693170788350224	PTK7;WNT5A;PTPRO
negative regulation of canonical Wnt signaling pathway (GO:0090090)	3/165	0.6167829828225907	0.7466744939206118	0	0	0.945562360260523	0.45693170788350224	WNT5A;PTPRO;GLI1
regulation of MAPK cascade (GO:0043408)	3/166	0.6208614720473884	0.7484975825706802	0	0	0.9397130573402251	0.4479116862188278	PRDM15;PTPN6;ARHGEF5
actin polymerization or depolymerization (GO:0008154)	1/50	0.62111954988037	0.7484975825706802	0	0	1.042628017264347	0.4965325169788531	DIAPH3
iron ion transport (GO:0006826)	1/50	0.62111954988037	0.7484975825706802	0	0	1.042628017264347	0.4965325169788531	TFR2
negative regulation of ERK1 and ERK2 cascade (GO:0070373)	1/50	0.62111954988037	0.7484975825706802	0	0	1.042628017264347	0.4965325169788531	WNK2
neuron migration (GO:0001764)	1/50	0.62111954988037	0.7484975825706802	0	0	1.042628017264347	0.4965325169788531	CELSR1
positive regulation of cell morphogenesis involved in differentiation (GO:0010770)	1/50	0.62111954988037	0.7484975825706802	0	0	1.042628017264347	0.4965325169788531	S100A10
positive regulation of ion transport (GO:0043270)	1/50	0.62111954988037	0.7484975825706802	0	0	1.042628017264347	0.4965325169788531	TRPC6
modulation of chemical synaptic transmission (GO:0050804)	2/109	0.6220269624171868	0.7491033880508866	0	0	0.9545921612761169	0.4532134761377813	RIMS2;CPLX1
regulation of protein kinase activity (GO:0045859)	2/110	0.6269911143240467	0.750445868407799	0	0	0.9457048671708358	0.44147669826561114	UBASH3B;HSPB1
regulation of epithelial cell migration (GO:0010632)	1/51	0.6284122614976168	0.750445868407799	0	0	1.0217232375979113	0.4746505830472407	SRC
regulation of interleukin-12 production (GO:0032655)	1/51	0.6284122614976168	0.750445868407799	0	0	1.0217232375979113	0.4746505830472407	SCIMP
regulation of smoothened signaling pathway (GO:0008589)	1/51	0.6284122614976168	0.750445868407799	0	0	1.0217232375979113	0.4746505830472407	GLI1
regulation of substrate adhesion-dependent cell spreading (GO:1900024)	1/51	0.6284122614976168	0.750445868407799	0	0	1.0217232375979113	0.4746505830472407	S100A10
gonad development (GO:0008406)	1/51	0.6284122614976168	0.750445868407799	0	0	1.0217232375979113	0.4746505830472407	WNT5A
inositol lipid-mediated signaling (GO:0048017)	1/51	0.6284122614976168	0.750445868407799	0	0	1.0217232375979113	0.4746505830472407	GAB2
intrinsic apoptotic signaling pathway in response to DNA damage (GO:0008630)	1/51	0.6284122614976168	0.750445868407799	0	0	1.0217232375979113	0.4746505830472407	FNIP2
mitotic nuclear membrane organization (GO:0101024)	1/51	0.6284122614976168	0.750445868407799	0	0	1.0217232375979113	0.4746505830472407	CDK1
mitotic nuclear membrane reassembly (GO:0007084)	1/51	0.6284122614976168	0.750445868407799	0	0	1.0217232375979113	0.4746505830472407	CDK1
negative regulation of protein ubiquitination (GO:0031397)	1/51	0.6284122614976168	0.750445868407799	0	0	1.0217232375979113	0.4746505830472407	DTX3L
negative regulation of transport (GO:0051051)	1/51	0.6284122614976168	0.750445868407799	0	0	1.0217232375979113	0.4746505830472407	PACSIN3
positive regulation of fat cell differentiation (GO:0045600)	1/51	0.6284122614976168	0.750445868407799	0	0	1.0217232375979113	0.4746505830472407	PIM1
ameboidal-type cell migration (GO:0001667)	1/52	0.6355649603843031	0.7531566848087997	0	0	1.001638253212512	0.4539834977286309	SEMA6B
amide biosynthetic process (GO:0043604)	1/52	0.6355649603843031	0.7531566848087997	0	0	1.001638253212512	0.4539834977286309	TLCD3B
endocytic recycling (GO:0032456)	1/52	0.6355649603843031	0.7531566848087997	0	0	1.001638253212512	0.4539834977286309	VPS35L
regulation of release of sequestered calcium ion into cytosol (GO:0051279)	1/52	0.6355649603843031	0.7531566848087997	0	0	1.001638253212512	0.4539834977286309	UBASH3B
fatty acid beta-oxidation (GO:0006635)	1/52	0.6355649603843031	0.7531566848087997	0	0	1.001638253212512	0.4539834977286309	BDH2
response to peptide hormone (GO:0043434)	1/52	0.6355649603843031	0.7531566848087997	0	0	1.001638253212512	0.4539834977286309	SRC
myeloid cell differentiation (GO:0030099)	1/52	0.6355649603843031	0.7531566848087997	0	0	1.001638253212512	0.4539834977286309	CDIN1
negative regulation of cellular biosynthetic process (GO:0031327)	1/52	0.6355649603843031	0.7531566848087997	0	0	1.001638253212512	0.4539834977286309	ERFE
negative regulation of protein metabolic process (GO:0051248)	1/52	0.6355649603843031	0.7531566848087997	0	0	1.001638253212512	0.4539834977286309	CD84
positive regulation of developmental growth (GO:0048639)	1/52	0.6355649603843031	0.7531566848087997	0	0	1.001638253212512	0.4539834977286309	RIMS2
positive regulation of protein localization to cell periphery (GO:1904377)	1/52	0.6355649603843031	0.7531566848087997	0	0	1.001638253212512	0.4539834977286309	PRKCH
positive regulation of protein localization to plasma membrane (GO:1903078)	1/52	0.6355649603843031	0.7531566848087997	0	0	1.001638253212512	0.4539834977286309	PRKCH
sulfur compound biosynthetic process (GO:0044272)	2/113	0.6415799957865564	0.7595250236285965	0	0	0.9200037734069147	0.4083173641473302	B4GALT2;CHAC1
negative regulation of cysteine-type endopeptidase activity (GO:2000117)	1/53	0.6425803279321352	0.7595250236285965	0	0	0.9823257682265515	0.4344467793590438	SRC
positive regulation of chemokine production (GO:0032722)	1/53	0.6425803279321352	0.7595250236285965	0	0	0.9823257682265515	0.4344467793590438	WNT5A
positive regulation of NIK/NF-kappaB signaling (GO:1901224)	1/53	0.6425803279321352	0.7595250236285965	0	0	0.9823257682265515	0.4344467793590438	RTKN2
cellular response to transforming growth factor beta stimulus (GO:0071560)	2/114	0.6463421807749105	0.7634839672076319	0	0	0.9117427075542259	0.3979084269666101	SRC;WNT5A
regulation of megakaryocyte differentiation (GO:0045652)	1/54	0.6494609940171793	0.7642417672764137	0	0	0.9637420562589291	0.4159631183299953	HMGB2
cytoplasmic microtubule organization (GO:0031122)	1/54	0.6494609940171793	0.7642417672764137	0	0	0.9637420562589291	0.4159631183299953	FSD1
regulation of proteolysis (GO:0030162)	1/54	0.6494609940171793	0.7642417672764137	0	0	0.9637420562589291	0.4159631183299953	PLK1
inorganic anion transport (GO:0015698)	1/54	0.6494609940171793	0.7642417672764137	0	0	0.9637420562589291	0.4159631183299953	RACGAP1
negative regulation of viral genome replication (GO:0045071)	1/54	0.6494609940171793	0.7642417672764137	0	0	0.9637420562589291	0.4159631183299953	AICDA
nuclear membrane reassembly (GO:0031468)	1/54	0.6494609940171793	0.7642417672764137	0	0	0.9637420562589291	0.4159631183299953	CDK1
calcium ion transport (GO:0006816)	2/115	0.6510542202098618	0.7646582243708465	0	0	0.9036278552564518	0.38780305629913103	RYR1;TRPC6
cellular response to lectin (GO:1990858)	2/115	0.6510542202098618	0.7646582243708465	0	0	0.9036278552564518	0.38780305629913103	SRC;MUC19
stimulatory C-type lectin receptor signaling pathway (GO:0002223)	2/115	0.6510542202098618	0.7646582243708465	0	0	0.9036278552564518	0.38780305629913103	SRC;MUC19
ion transport (GO:0006811)	2/116	0.6557162787113741	0.7668206159551817	0	0	0.8956553687884633	0.37799082495450026	CALHM1;TRPC6
pyruvate metabolic process (GO:0006090)	1/55	0.6562095384511117	0.7668206159551817	0	0	0.945846629919737	0.3984616550470467	SLC16A3
regulation of blood vessel endothelial cell migration (GO:0043535)	1/55	0.6562095384511117	0.7668206159551817	0	0	0.945846629919737	0.3984616550470467	HSPB1
regulation of cardiac conduction (GO:1903779)	1/55	0.6562095384511117	0.7668206159551817	0	0	0.945846629919737	0.3984616550470467	RYR1
ceramide metabolic process (GO:0006672)	1/55	0.6562095384511117	0.7668206159551817	0	0	0.945846629919737	0.3984616550470467	TLCD3B
triglyceride metabolic process (GO:0006641)	1/55	0.6562095384511117	0.7668206159551817	0	0	0.945846629919737	0.3984616550470467	FABP6
negative regulation of cysteine-type endopeptidase activity involved in apoptotic process (GO:0043154)	1/55	0.6562095384511117	0.7668206159551817	0	0	0.945846629919737	0.3984616550470467	SRC
positive regulation of response to DNA damage stimulus (GO:2001022)	1/55	0.6562095384511117	0.7668206159551817	0	0	0.945846629919737	0.3984616550470467	PCNA
positive regulation of cell projection organization (GO:0031346)	2/117	0.6603285331927282	0.7711470756717601	0	0	0.8878215342590485	0.36846173128196247	PTK7;WNT5A
sensory organ development (GO:0007423)	1/56	0.6628284916941739	0.7730910763238286	0	0	0.9286019463565155	0.3818773427715982	MEIS1
negative regulation of metabolic process (GO:0009892)	1/56	0.6628284916941739	0.7730910763238286	0	0	0.9286019463565155	0.3818773427715982	DOCK7
negative regulation of immune response (GO:0050777)	3/178	0.6674794361142132	0.776358104583321	0	0	0.8747356580427447	0.35360900007612384	SRC;TYRO3;CD247
cellular response to peptide (GO:1901653)	1/57	0.669320336011124	0.776358104583321	0	0	0.9119731443491235	0.36615038252500864	SRC
regulation of reactive oxygen species metabolic process (GO:2000377)	1/57	0.669320336011124	0.776358104583321	0	0	0.9119731443491235	0.36615038252500864	FOXM1
renal system development (GO:0072001)	1/57	0.669320336011124	0.776358104583321	0	0	0.9119731443491235	0.36615038252500864	CENPF
monocarboxylic acid transport (GO:0015718)	1/57	0.669320336011124	0.776358104583321	0	0	0.9119731443491235	0.36615038252500864	SLC16A3
negative regulation of cell cycle G2/M phase transition (GO:1902750)	1/57	0.669320336011124	0.776358104583321	0	0	0.9119731443491235	0.36615038252500864	AURKA
positive regulation of cell junction assembly (GO:1901890)	1/57	0.669320336011124	0.776358104583321	0	0	0.9119731443491235	0.36615038252500864	S100A10
positive regulation of gene expression, epigenetic (GO:0045815)	1/57	0.669320336011124	0.776358104583321	0	0	0.9119731443491235	0.36615038252500864	CHEK1
innate immune response activating cell surface receptor signaling pathway (GO:0002220)	2/119	0.6694043948757322	0.776358104583321	0	0	0.8725556003042914	0.3502149580381884	SRC;MUC19
regulation of immune response (GO:0050776)	3/179	0.6711694064065875	0.7773135944393038	0	0	0.8697208303507517	0.3467870092719724	SELL;CD247;CD1C
protein modification by small protein conjugation (GO:0032446)	7/409	0.673011398797396	0.7773135944393038	0	0	0.8874592554469034	0.35142766375944584	PCNA;DTX3L;UBE2C;UHRF1;HECW2;PLK1;TRIM47
regulation of ERK1 and ERK2 cascade (GO:0070372)	4/238	0.6733582750903312	0.7773135944393038	0	0	0.871884840305893	0.34481104245946353	WNK2;PTPN6;SCIMP;ARHGEF5
macroautophagy (GO:0016236)	2/120	0.6738684117715428	0.7773135944393038	0	0	0.8651166918093885	0.34147922557589533	SRC;VPS37D
chordate embryonic development (GO:0043009)	1/58	0.6756875059172555	0.7773135944393038	0	0	0.8959278090788328	0.3512257223224083	WNT5A
regulation of neurotransmitter receptor activity (GO:0099601)	1/58	0.6756875059172555	0.7773135944393038	0	0	0.8959278090788328	0.3512257223224083	GRIN2B
regulation of phagocytosis (GO:0050764)	1/58	0.6756875059172555	0.7773135944393038	0	0	0.8959278090788328	0.3512257223224083	TGM2
eye development (GO:0001654)	1/58	0.6756875059172555	0.7773135944393038	0	0	0.8959278090788328	0.3512257223224083	MEIS1
membrane lipid biosynthetic process (GO:0046467)	1/58	0.6756875059172555	0.7773135944393038	0	0	0.8959278090788328	0.3512257223224083	ELOVL6
muscle organ development (GO:0007517)	1/58	0.6756875059172555	0.7773135944393038	0	0	0.8959278090788328	0.3512257223224083	POU6F1
negative regulation of hydrolase activity (GO:0051346)	1/58	0.6756875059172555	0.7773135944393038	0	0	0.8959278090788328	0.3512257223224083	PPP1R26
negative regulation of neuron projection development (GO:0010977)	1/58	0.6756875059172555	0.7773135944393038	0	0	0.8959278090788328	0.3512257223224083	PTPRO
positive regulation of protein binding (GO:0032092)	1/58	0.6756875059172555	0.7773135944393038	0	0	0.8959278090788328	0.3512257223224083	DTX3L
fatty acid oxidation (GO:0019395)	1/59	0.6819323897597886	0.7835238072286586	0	0	0.8804357612316557	0.3370526101356717	BDH2
positive regulation of tyrosine phosphorylation of STAT protein (GO:0042531)	1/59	0.6819323897597886	0.7835238072286586	0	0	0.8804357612316557	0.3370526101356717	PARP9
regulation of anatomical structure morphogenesis (GO:0022603)	2/123	0.6869674784745993	0.7883303178279499	0	0	0.8435377093159102	0.3167216919259164	ADGRA2;HECW2
positive regulation of epithelial cell proliferation (GO:0050679)	2/123	0.6869674784745993	0.7883303178279499	0	0	0.8435377093159102	0.3167216919259164	WNT5A;HMGB2
adenylate cyclase-inhibiting G protein-coupled receptor signaling pathway (GO:0007193)	1/60	0.6880573300742443	0.7886031690200782	0	0	0.8654688675487897	0.32358419693448065	GABBR1
homophilic cell adhesion via plasma membrane adhesion molecules (GO:0007156)	1/60	0.6880573300742443	0.7886031690200782	0	0	0.8654688675487897	0.32358419693448065	CD84
defense response to symbiont (GO:0140546)	2/124	0.6912369696822419	0.7912675515657575	0	0	0.8365805510256631	0.3089262556881059	CGAS;AICDA
non-canonical Wnt signaling pathway (GO:0035567)	2/124	0.6912369696822419	0.7912675515657575	0	0	0.8365805510256631	0.3089262556881059	WNT5A;CELSR1
anterograde trans-synaptic signaling (GO:0098916)	4/244	0.6921303066525396	0.79156723372937	0	0	0.8498245614035088	0.31271932310167283	CHRNA5;HAP1;GRIN2B;CPLX1
B cell differentiation (GO:0030183)	1/61	0.6940646247124622	0.79156723372937	0	0	0.8510008703220191	0.3107771811208712	AICDA
regulation of DNA-templated transcription, initiation (GO:2000142)	1/61	0.6940646247124622	0.79156723372937	0	0	0.8510008703220191	0.3107771811208712	CDK1
negative regulation of response to stimulus (GO:0048585)	1/61	0.6940646247124622	0.79156723372937	0	0	0.8510008703220191	0.3107771811208712	UBASH3B
O-glycan processing (GO:0016266)	1/61	0.6940646247124622	0.79156723372937	0	0	0.8510008703220191	0.3107771811208712	MUC19
pattern recognition receptor signaling pathway (GO:0002221)	1/61	0.6940646247124622	0.79156723372937	0	0	0.8510008703220191	0.3107771811208712	S100A1
protein targeting (GO:0006605)	2/125	0.6954584489880529	0.7926684661803485	0	0	0.8297365172604606	0.30134703728444284	VPS37D;HAP1
circulatory system development (GO:0072359)	2/126	0.6996321806696704	0.7963242362751881	0	0	0.8230028711366323	0.2939770685310535	NOTCH4;POU6F1
double-strand break repair via nonhomologous end joining (GO:0006303)	1/62	0.6999565275093091	0.7963242362751881	0	0	0.8370072336600608	0.29859149088357967	HMGB2
positive regulation of cysteine-type endopeptidase activity (GO:2001056)	1/62	0.6999565275093091	0.7963242362751881	0	0	0.8370072336600608	0.29859149088357967	GRIN2B
amyloid fibril formation (GO:1990000)	1/63	0.705735249323093	0.8004386927065228	0	0	0.8234650046323592	0.28698999895828964	UBE2L6
anterior/posterior pattern specification (GO:0009952)	1/63	0.705735249323093	0.8004386927065228	0	0	0.8234650046323592	0.28698999895828964	HES7
negative regulation of endopeptidase activity (GO:0010951)	1/63	0.705735249323093	0.8004386927065228	0	0	0.8234650046323592	0.28698999895828964	BIN1
organonitrogen compound catabolic process (GO:1901565)	1/63	0.705735249323093	0.8004386927065228	0	0	0.8234650046323592	0.28698999895828964	GNPDA1
positive regulation of viral process (GO:0048524)	1/63	0.705735249323093	0.8004386927065228	0	0	0.8234650046323592	0.28698999895828964	TYRO3
plasma membrane bounded cell projection organization (GO:0120036)	2/128	0.7078374959394119	0.8023314176263635	0	0	0.8098562287043962	0.27983831824615124	DOCK7;MNS1
organelle assembly (GO:0070925)	7/425	0.7109425907426521	0.8029310222928903	0	0	0.8527788001472212	0.29093708275293106	ANLN;CENPF;MCIDAS;RFX2;VPS37D;CENPA;DLGAP5
protein secretion (GO:0009306)	1/64	0.7114029587035873	0.8029310222928903	0	0	0.810352687637283	0.27593826687153916	RIMS2
antimicrobial humoral immune response mediated by antimicrobial peptide (GO:0061844)	1/64	0.7114029587035873	0.8029310222928903	0	0	0.810352687637283	0.27593826687153916	CAMP
regulation of cilium assembly (GO:1902017)	1/64	0.7114029587035873	0.8029310222928903	0	0	0.810352687637283	0.27593826687153916	MCIDAS
regulation of extrinsic apoptotic signaling pathway (GO:2001236)	1/64	0.7114029587035873	0.8029310222928903	0	0	0.810352687637283	0.27593826687153916	SRC
regulation of transcription initiation from RNA polymerase II promoter (GO:0060260)	1/64	0.7114029587035873	0.8029310222928903	0	0	0.810352687637283	0.27593826687153916	CDK1
lipid homeostasis (GO:0055088)	1/64	0.7114029587035873	0.8029310222928903	0	0	0.810352687637283	0.27593826687153916	TLCD3B
negative regulation of Wnt signaling pathway (GO:0030178)	3/191	0.7131142373863188	0.8043720008544035	0	0	0.8137041380465739	0.27512447667503565	WNT5A;PTPRO;GLI1
regulation of response to external stimulus (GO:0032101)	2/130	0.715855174485271	0.8069719415178056	0	0	0.7971204188481675	0.26645934329382914	ADGRA2;WNT5A
regulation of cell-matrix adhesion (GO:0001952)	1/65	0.7169617828972115	0.8072361679700356	0	0	0.7976501305483029	0.2654043144572116	PLAU
regulation of cellular catabolic process (GO:0031329)	1/65	0.7169617828972115	0.8072361679700356	0	0	0.7976501305483029	0.2654043144572116	HSPB1
cellular component disassembly (GO:0022411)	1/66	0.7224138083006951	0.8123863664426407	0	0	0.785338421369753	0.25535841275887494	TLL1
extracellular matrix disassembly (GO:0022617)	1/66	0.7224138083006951	0.8123863664426407	0	0	0.785338421369753	0.25535841275887494	TLL1
cellular response to tumor necrosis factor (GO:0071356)	3/194	0.7229326135859102	0.8124761795674073	0	0	0.8007997691388052	0.2598108885591035	LTA;TNFRSF14;TNFRSF11A
protein polyubiquitination (GO:0000209)	5/314	0.7235061012794328	0.8126273018617902	0	0	0.8243034386180632	0.2667827579371488	DTX3L;UBE2C;HECW2;UBE2L6;DTL
protein localization to membrane (GO:0072657)	3/195	0.7261467783754494	0.8149339152912095	0	0	0.7965879265091863	0.2549106142863316	SPTBN4;FCHO2;S100A10
defense response to virus (GO:0051607)	2/133	0.7275350654640619	0.8149339152912095	0	0	0.7787458534830742	0.24771366796524674	CGAS;AICDA
anion transmembrane transport (GO:0098656)	1/67	0.7277610815647593	0.8149339152912095	0	0	0.7733997942875227	0.24577289639533112	SLC6A9
regulation of epidermal growth factor receptor signaling pathway (GO:0042058)	1/67	0.7277610815647593	0.8149339152912095	0	0	0.7733997942875227	0.24577289639533112	HAP1
regulation of gene silencing by miRNA (GO:0060964)	1/67	0.7277610815647593	0.8149339152912095	0	0	0.7733997942875227	0.24577289639533112	POU5F1
regulation of myeloid cell differentiation (GO:0045637)	1/68	0.733005610174167	0.8193196765896033	0	0	0.7618175441331203	0.23662199449394425	MEIS1
regulation of translational initiation (GO:0006446)	1/68	0.733005610174167	0.8193196765896033	0	0	0.7618175441331203	0.23662199449394425	HSPB1
regulation of tyrosine phosphorylation of STAT protein (GO:0042509)	1/68	0.733005610174167	0.8193196765896033	0	0	0.7618175441331203	0.23662199449394425	PARP9
regulation of signal transduction (GO:0009966)	3/198	0.7356146587438199	0.8212441093696083	0	0	0.7842115889359984	0.2407912734788106	UBASH3B;SRC;GLI1
negative regulation of intracellular signal transduction (GO:1902532)	3/198	0.7356146587438199	0.8212441093696083	0	0	0.7842115889359984	0.2407912734788106	SRC;RTKN2;PRDM15
cellular response to decreased oxygen levels (GO:0036294)	1/69	0.7381493633064817	0.8218333860768551	0	0	0.7505759483950238	0.22788167733212109	AQP3
synapse assembly (GO:0007416)	1/69	0.7381493633064817	0.8218333860768551	0	0	0.7505759483950238	0.22788167733212109	WNT5A
positive regulation of protein transport (GO:0051222)	1/69	0.7381493633064817	0.8218333860768551	0	0	0.7505759483950238	0.22788167733212109	ARHGEF5
cellular calcium ion homeostasis (GO:0006874)	2/136	0.7388064583640663	0.8218333860768551	0	0	0.7611940298507462	0.2304281155078667	RYR1;TRPC6
negative regulation of inflammatory response to antigenic stimulus (GO:0002862)	2/136	0.7388064583640663	0.8218333860768551	0	0	0.7611940298507462	0.2304281155078667	SRC;CD247
organic substance transport (GO:0071702)	2/136	0.7388064583640663	0.8218333860768551	0	0	0.7611940298507462	0.2304281155078667	CENPF;APOL2
regulation of inflammatory response to antigenic stimulus (GO:0002861)	2/137	0.7424743123150394	0.8222669443858658	0	0	0.7555167733178204	0.22496796690306628	SRC;CD247
regulation of plasma membrane bounded cell projection assembly (GO:0120032)	1/70	0.7431942722623196	0.8222669443858658	0	0	0.7396601960116548	0.21952951771914528	MCIDAS
establishment of protein localization to membrane (GO:0090150)	1/70	0.7431942722623196	0.8222669443858658	0	0	0.7396601960116548	0.21952951771914528	VPS37D
fatty acid catabolic process (GO:0009062)	1/70	0.7431942722623196	0.8222669443858658	0	0	0.7396601960116548	0.21952951771914528	BDH2
kidney development (GO:0001822)	1/70	0.7431942722623196	0.8222669443858658	0	0	0.7396601960116548	0.21952951771914528	CENPF
sterol metabolic process (GO:0016125)	1/70	0.7431942722623196	0.8222669443858658	0	0	0.7396601960116548	0.21952951771914528	APOL2
wound healing (GO:0042060)	1/70	0.7431942722623196	0.8222669443858658	0	0	0.7396601960116548	0.21952951771914528	WNT5A
neutrophil chemotaxis (GO:0030593)	1/70	0.7431942722623196	0.8222669443858658	0	0	0.7396601960116548	0.21952951771914528	PDE4B
positive regulation of cell-substrate adhesion (GO:0010811)	1/70	0.7431942722623196	0.8222669443858658	0	0	0.7396601960116548	0.21952951771914528	S100A10
regulation of hematopoietic stem cell differentiation (GO:1902036)	1/71	0.7481422318234907	0.8267529976747948	0	0	0.7290563222678105	0.21154456422044798	MYB
fatty acid biosynthetic process (GO:0006633)	1/71	0.7481422318234907	0.8267529976747948	0	0	0.7290563222678105	0.21154456422044798	ELOVL6
positive regulation of response to external stimulus (GO:0032103)	2/139	0.7496780905891358	0.8279559341769036	0	0	0.7444108992242137	0.21447324933178016	WNT5A;SCIMP
extrinsic apoptotic signaling pathway (GO:0097191)	1/72	0.7529951002271322	0.8308703159877415	0	0	0.718751149192807	0.2039072272325308	MLLT11
transcription initiation from RNA polymerase II promoter (GO:0006367)	2/140	0.7532146894799732	0.8308703159877415	0	0	0.7389786782001669	0.20943023724069762	NOTCH4;E2F2
positive regulation of cellular catabolic process (GO:0031331)	2/141	0.7567082169269862	0.8319121886427403	0	0	0.7336246186297035	0.20451807119258641	DTX3L;PACSIN3
protein-containing complex assembly (GO:0065003)	4/267	0.7569108053479281	0.8319121886427403	0	0	0.7745847508505103	0.21572948972405748	TSPAN4;FANCA;FANCC;CD247
negative regulation of signal transduction (GO:0009968)	4/267	0.7569108053479281	0.8319121886427403	0	0	0.7745847508505103	0.21572948972405748	UBASH3B;NEURL1;TYRO3;CHAC1
regulation of actin filament polymerization (GO:0030833)	1/73	0.7577547001899838	0.8319121886427403	0	0	0.7087322309254425	0.19659917425723536	BIN1
granulocyte chemotaxis (GO:0071621)	1/73	0.7577547001899838	0.8319121886427403	0	0	0.7087322309254425	0.19659917425723536	PDE4B
insulin receptor signaling pathway (GO:0008286)	1/73	0.7577547001899838	0.8319121886427403	0	0	0.7087322309254425	0.19659917425723536	BCAR1
negative regulation of cell adhesion (GO:0007162)	1/73	0.7577547001899838	0.8319121886427403	0	0	0.7087322309254425	0.19659917425723536	PTPRO
neurotransmitter transport (GO:0006836)	1/73	0.7577547001899838	0.8319121886427403	0	0	0.7087322309254425	0.19659917425723536	CPLX1
positive regulation of cell migration (GO:0030335)	4/269	0.7620124114101301	0.8355504081588834	0	0	0.7686593843098312	0.20891580612253274	SEMA6B;PLAU;SRC;BCAR1
regulation of cytokine-mediated signaling pathway (GO:0001959)	1/74	0.7624228197624818	0.8355504081588834	0	0	0.6989878035695125	0.18960323459899314	PTPN6
regulation of peptide hormone secretion (GO:0090276)	1/74	0.7624228197624818	0.8355504081588834	0	0	0.6989878035695125	0.18960323459899314	TFR2
receptor-mediated endocytosis (GO:0006898)	2/143	0.7635674401705198	0.8358150986136204	0	0	0.7231443318109242	0.19507095166060062	TFR2;FCHO2
monocarboxylic acid metabolic process (GO:0032787)	2/143	0.7635674401705198	0.8358150986136204	0	0	0.7231443318109242	0.19507095166060062	CPT1A;SLC16A3
regulation of hematopoietic progenitor cell differentiation (GO:1901532)	1/75	0.7670012126795486	0.8385819519609241	0	0	0.6895067391150942	0.18290331283372976	MYB
positive regulation of immune response (GO:0050778)	1/75	0.7670012126795486	0.8385819519609241	0	0	0.6895067391150942	0.18290331283372976	MYB
establishment of protein localization to organelle (GO:0072594)	1/76	0.7714915991446526	0.8415032115596652	0	0	0.680278503046127	0.17648430933974965	NUP62CL
RNA transport (GO:0050658)	1/76	0.7714915991446526	0.8415032115596652	0	0	0.680278503046127	0.17648430933974965	NUP62CL
water-soluble vitamin metabolic process (GO:0006767)	1/76	0.7714915991446526	0.8415032115596652	0	0	0.680278503046127	0.17648430933974965	SLC2A3
protein import into nucleus (GO:0006606)	1/76	0.7714915991446526	0.8415032115596652	0	0	0.680278503046127	0.17648430933974965	NUP62CL
purine ribonucleotide metabolic process (GO:0009150)	1/77	0.7758956665993075	0.8424040448481354	0	0	0.6712931152947643	0.17033204760242043	TPST1
cholesterol metabolic process (GO:0008203)	1/77	0.7758956665993075	0.8424040448481354	0	0	0.6712931152947643	0.17033204760242043	APOL2
regulation of organelle assembly (GO:1902115)	1/77	0.7758956665993075	0.8424040448481354	0	0	0.6712931152947643	0.17033204760242043	MCIDAS
import into nucleus (GO:0051170)	1/77	0.7758956665993075	0.8424040448481354	0	0	0.6712931152947643	0.17033204760242043	NUP62CL
neutrophil migration (GO:1990266)	1/77	0.7758956665993075	0.8424040448481354	0	0	0.6712931152947643	0.17033204760242043	PDE4B
phosphatidylcholine metabolic process (GO:0046470)	1/77	0.7758956665993075	0.8424040448481354	0	0	0.6712931152947643	0.17033204760242043	MBOAT2
positive regulation of type I interferon production (GO:0032481)	1/77	0.7758956665993075	0.8424040448481354	0	0	0.6712931152947643	0.17033204760242043	CGAS
negative regulation of inflammatory response (GO:0050728)	3/212	0.7764134524640297	0.8424040448481354	0	0	0.7311532230719964	0.18503302009643202	SRC;TYRO3;CD247
phosphate-containing compound metabolic process (GO:0006796)	3/212	0.7764134524640297	0.8424040448481354	0	0	0.7311532230719964	0.18503302009643202	IMPA2;ACP3;XYLB
protein modification process (GO:0036211)	1/78	0.7802150699574516	0.8450427703284042	0	0	0.6625411142382421	0.16443320808086076	UBE2L6
negative regulation of blood vessel morphogenesis (GO:2000181)	1/78	0.7802150699574516	0.8450427703284042	0	0	0.6625411142382421	0.16443320808086076	FOXJ2
negative regulation of protein serine/threonine kinase activity (GO:0071901)	1/78	0.7802150699574516	0.8450427703284042	0	0	0.6625411142382421	0.16443320808086076	PLK1
regulation of neuron differentiation (GO:0045664)	1/79	0.7844514327146749	0.8481422908614855	0	0	0.6540135234652206	0.15877526682137144	BIN1
positive regulation of proteasomal ubiquitin-dependent protein catabolic process (GO:0032436)	1/79	0.7844514327146749	0.8481422908614855	0	0	0.6540135234652206	0.15877526682137144	PLK1
positive regulation of ubiquitin-dependent protein catabolic process (GO:2000060)	1/79	0.7844514327146749	0.8481422908614855	0	0	0.6540135234652206	0.15877526682137144	PLK1
regulation of NIK/NF-kappaB signaling (GO:1901222)	1/80	0.7886063472723847	0.8501516300531066	0	0	0.6457018210661996	0.15334643975406984	RTKN2
regulation of protein localization to plasma membrane (GO:1903076)	1/80	0.7886063472723847	0.8501516300531066	0	0	0.6457018210661996	0.15334643975406984	PRKCH
glycerophospholipid metabolic process (GO:0006650)	1/80	0.7886063472723847	0.8501516300531066	0	0	0.6457018210661996	0.15334643975406984	CPNE7
response to interferon-gamma (GO:0034341)	1/80	0.7886063472723847	0.8501516300531066	0	0	0.6457018210661996	0.15334643975406984	WNT5A
negative regulation of extrinsic apoptotic signaling pathway (GO:2001237)	1/80	0.7886063472723847	0.8501516300531066	0	0	0.6457018210661996	0.15334643975406984	SRC
regulation of cell growth (GO:0001558)	3/217	0.7896779731801431	0.8508113669129481	0	0	0.7138862315107808	0.16856998833574818	PSRC1;KIF14;BCAR1
transmembrane receptor protein tyrosine kinase signaling pathway (GO:0007169)	6/404	0.7909297101748858	0.8516642777973901	0	0	0.7664513041397464	0.1797682233511677	UBASH3B;SRC;TYRO3;HAP1;GRIN2B;BCAR1
positive regulation of multicellular organismal process (GO:0051240)	5/345	0.794988076663112	0.8555365871531514	0	0	0.7479435045786125	0.17159930379582594	PRKCH;BTN3A1;WNT5A;ELOVL6;HAP1
regulation of gene expression, epigenetic (GO:0040029)	1/82	0.7966780493903609	0.8563595060520081	0	0	0.6296940979273442	0.1431323870211776	DNMT3B
positive regulation of protein ubiquitination (GO:0031398)	1/82	0.7966780493903609	0.8563595060520081	0	0	0.6296940979273442	0.1431323870211776	PLK1
positive regulation of cell motility (GO:2000147)	3/221	0.7998144314377418	0.8580814479881052	0	0	0.7006429242216282	0.1565064907913477	SEMA6B;PLAU;BCAR1
regulation of defense response (GO:0031347)	1/83	0.8005978717857686	0.8580814479881052	0	0	0.6219830605616761	0.13832684994455893	WNT5A
regulation of osteoblast differentiation (GO:0045667)	1/83	0.8005978717857686	0.8580814479881052	0	0	0.6219830605616761	0.13832684994455893	HEMGN
epidermis development (GO:0008544)	1/83	0.8005978717857686	0.8580814479881052	0	0	0.6219830605616761	0.13832684994455893	GLI1
peptide metabolic process (GO:0006518)	1/83	0.8005978717857686	0.8580814479881052	0	0	0.6219830605616761	0.13832684994455893	AEBP1
proteolysis (GO:0006508)	4/287	0.804246709252541	0.8602095481425	0	0	0.7190998698158825	0.15665533464474127	ENDOU;CASP7;PLAU;AEBP1
spindle assembly (GO:0051225)	1/84	0.8044423164963086	0.8602095481425	0	0	0.6144578313253012	0.13370972078621576	KIFC1
lymphocyte differentiation (GO:0030098)	1/84	0.8044423164963086	0.8602095481425	0	0	0.6144578313253012	0.13370972078621576	AICDA
nuclear export (GO:0051168)	1/84	0.8044423164963086	0.8602095481425	0	0	0.6144578313253012	0.13370972078621576	NUP62CL
regulation of I-kappaB kinase/NF-kappaB signaling (GO:0043122)	3/224	0.8071462091157293	0.8626025595110941	0	0	0.6910250472084655	0.14805242802973076	PLEKHG5;WNT5A;HSPB1
B cell activation (GO:0042113)	1/85	0.8082128293972886	0.8627462210002198	0	0	0.6071117742136019	0.12927222048940806	AICDA
negative regulation of defense response (GO:0031348)	1/85	0.8082128293972886	0.8627462210002198	0	0	0.6071117742136019	0.12927222048940806	TYRO3
positive regulation of proteasomal protein catabolic process (GO:1901800)	1/86	0.8119108286960657	0.8661942039864079	0	0	0.5999385655045308	0.12500605625251385	PLK1
protein targeting to membrane (GO:0006612)	1/87	0.815537705238205	0.8690617687944256	0	0	0.5929321756026474	0.12090339008824587	VPS37D
regulation of transcription from RNA polymerase II promoter in response to stress (GO:0043618)	1/87	0.815537705238205	0.8690617687944256	0	0	0.5929321756026474	0.12090339008824587	CHEK1
cilium organization (GO:0044782)	3/228	0.8165695419808945	0.8696606571959928	0	0	0.6786001749781277	0.1375137105510517	MCIDAS;RFX2;MNS1
positive regulation of protein kinase B signaling (GO:0051897)	2/161	0.8180791129839289	0.8707673594785809	0	0	0.6406862260858112	0.12864738003897477	SRC;GAB2
metal ion transport (GO:0030001)	1/88	0.8190948235168884	0.8713474243274486	0	0	0.5860868521352901	0.11695680922437808	RYR1
regulation of cysteine-type endopeptidase activity involved in apoptotic process (GO:0043281)	1/89	0.822583521775953	0.8715524320591236	0	0	0.5793971042012818	0.11315929933636507	SRC
collagen fibril organization (GO:0030199)	1/89	0.822583521775953	0.8715524320591236	0	0	0.5793971042012818	0.11315929933636507	TLL1
SCF-dependent proteasomal ubiquitin-dependent protein catabolic process (GO:0031146)	1/89	0.822583521775953	0.8715524320591236	0	0	0.5793971042012818	0.11315929933636507	KIF14
transforming growth factor beta receptor signaling pathway (GO:0007179)	1/89	0.822583521775953	0.8715524320591236	0	0	0.5793971042012818	0.11315929933636507	SRC
positive regulation of inflammatory response (GO:0050729)	1/89	0.822583521775953	0.8715524320591236	0	0	0.5793971042012818	0.11315929933636507	WNT5A
post-Golgi vesicle-mediated transport (GO:0006892)	1/89	0.822583521775953	0.8715524320591236	0	0	0.5793971042012818	0.11315929933636507	VPS35L
protein import (GO:0017038)	1/89	0.822583521775953	0.8715524320591236	0	0	0.5793971042012818	0.11315929933636507	NUP62CL
cellular amino acid catabolic process (GO:0009063)	1/90	0.8260051127113998	0.8736774077878862	0	0	0.5728576876815208	0.10950421931493898	SARDH
negative regulation of translation (GO:0017148)	1/90	0.8260051127113998	0.8736774077878862	0	0	0.5728576876815208	0.10950421931493898	TYMS
protein complex oligomerization (GO:0051259)	1/90	0.8260051127113998	0.8736774077878862	0	0	0.5728576876815208	0.10950421931493898	CALHM1
positive regulation of intracellular signal transduction (GO:1902533)	8/546	0.8264987405408742	0.8737002676991193	0	0	0.7544886498457645	0.1437730073115509	SRC;PLEKHG5;RTKN2;WNT5A;CGAS;PTPN6;GAB2;TGM2
regulation of stem cell differentiation (GO:2000736)	1/91	0.8293608836800869	0.8762254541620096	0	0	0.5664635915288657	0.1059852781969733	MYB
regulation of gene expression (GO:0010468)	17/1079	0.8316210575880086	0.8781121378182566	0	0	0.8092745680608794	0.14921275126924988	BTN3A1;PRDM5;WNT5A;BTN3A3;BTN3A2;PARP9;POU5F1;SCRT1;AURKA;ZNF280D;RIMS2;MYB;ZNF219;CDK2;DNMT3B;GNB3;TESMIN
positive regulation of transmembrane receptor protein serine/threonine kinase signaling pathway (GO:0090100)	1/92	0.8326520978037016	0.8786995627335529	0	0	0.5602100249619831	0.10259651314037693	ZEB2
regulation of epithelial cell proliferation (GO:0050678)	1/93	0.8358799937070536	0.8808890576621965	0	0	0.5540924054943808	0.09933226987063097	UHRF1
DNA-templated transcription, initiation (GO:0006352)	2/168	0.836052639574676	0.8808890576621965	0	0	0.6134485586324355	0.10984636982246819	NOTCH4;E2F2
MAPK cascade (GO:0000165)	4/303	0.836500361421628	0.8808890576621965	0	0	0.680056328111248	0.12140931817747992	SPTBN4;CDK1;PRKG2;GRIN2B
regulation of nucleic acid-templated transcription (GO:1903506)	6/430	0.8366304502269808	0.8808890576621965	0	0	0.7184785864031147	0.12815705375238456	ZNF280D;MYB;ZNF219;TESMIN;POU5F1;SCRT1
regulation of kinase activity (GO:0043549)	1/94	0.8390457865467574	0.8824282675557091	0	0	0.5481063477357591	0.09618718364524612	TYRO3
negative regulation of cellular protein metabolic process (GO:0032269)	1/94	0.8390457865467574	0.8824282675557091	0	0	0.5481063477357591	0.09618718364524612	TYMS
cell-cell adhesion via plasma-membrane adhesion molecules (GO:0098742)	2/170	0.8408854408709795	0.8838608467076565	0	0	0.606083271004737	0.10503413755204367	CD84;SELL
chemical synaptic transmission (GO:0007268)	4/306	0.842027528610999	0.8845589985578656	0	0	0.673196235622168	0.11575109151475349	CHRNA5;HAP1;GRIN2B;CPLX1
positive regulation of protein phosphorylation (GO:0001934)	5/371	0.8430685518384743	0.8848422238970695	0	0	0.6938737257955218	0.1184491058421635	SRC;PLK1;DOCK7;TNFRSF14;FNIP2
neuron projection development (GO:0031175)	2/171	0.8432532052698165	0.8848422238970695	0	0	0.6024659995662814	0.10271322571789501	DOCK10;DOCK7
positive regulation of ERK1 and ERK2 cascade (GO:0070374)	2/172	0.8455890150015967	0.8867905194152721	0	0	0.598891284262396	0.10044714533230976	TNFRSF11A;SCIMP
cytokine-mediated signaling pathway (GO:0019221)	9/621	0.8465442658843312	0.8872896014450153	0	0	0.7452549019607844	0.12415409035439728	SRC;PIM1;LTA;BIRC5;TNFRSF14;PTPN6;GAB2;TNFRSF11A;IL7R
protein maturation (GO:0051604)	1/97	0.8481823500464857	0.8874988863403308	0	0	0.5308964316797214	0.08741721047316439	AEBP1
glycosaminoglycan biosynthetic process (GO:0006024)	1/97	0.8481823500464857	0.8874988863403308	0	0	0.5308964316797214	0.08741721047316439	B4GALT2
positive regulation of cold-induced thermogenesis (GO:0120162)	1/97	0.8481823500464857	0.8874988863403308	0	0	0.5308964316797214	0.08741721047316439	ELOVL6
positive regulation of defense response (GO:0031349)	1/98	0.8511114219802849	0.8900605887488743	0	0	0.5253963554143899	0.08470031721428488	WNT5A
mitochondrion organization (GO:0007005)	2/175	0.8524082093892986	0.8909133797739084	0	0	0.5884150954816452	0.09396385825340382	HAP1;FANCG
organic anion transport (GO:0015711)	1/99	0.8539841258226593	0.8915536474324548	0	0	0.5200085256034529	0.0820795358699612	CALHM1
positive regulation of stress-activated MAPK cascade (GO:0032874)	1/99	0.8539841258226593	0.8915536474324548	0	0	0.5200085256034529	0.0820795358699612	SCIMP
cilium assembly (GO:0060271)	4/314	0.8560050390474154	0.8929840411416893	0	0	0.6555517826825127	0.10192454618724608	MCIDAS;PLK1;RFX2;CDK1
cell-matrix adhesion (GO:0007160)	1/100	0.8568015435265478	0.8929840411416893	0	0	0.5147295408392014	0.07955091436797629	SRC
regulation of transforming growth factor beta receptor signaling pathway (GO:0017015)	1/100	0.8568015435265478	0.8929840411416893	0	0	0.5147295408392014	0.07955091436797629	ZEB2
regulation of translation (GO:0006417)	2/178	0.8589523162668466	0.8943531912236513	0	0	0.5782960495002379	0.08792521236752551	HSPB1;TYMS
cellular response to chemical stress (GO:0062197)	1/101	0.8595647364596843	0.8943531912236513	0	0	0.509556135770235	0.07711069091736264	FANCC
positive regulation of protein localization to membrane (GO:1905477)	1/101	0.8595647364596843	0.8943531912236513	0	0	0.509556135770235	0.07711069091736264	PRKCH
regulation of proteasomal ubiquitin-dependent protein catabolic process (GO:0032434)	1/102	0.8622747454259723	0.8961653867397387	0	0	0.5044851743660006	0.07475528355273413	PLK1
positive regulation of cell growth (GO:0030307)	1/102	0.8622747454259723	0.8961653867397387	0	0	0.5044851743660006	0.07475528355273413	RIMS2
cellular response to organonitrogen compound (GO:0071417)	1/103	0.8649325915308942	0.898423247431922	0	0	0.49951364357753547	0.07248127985810304	NEURL1
cellular metal ion homeostasis (GO:0006875)	1/104	0.8675392762937927	0.9001206280380103	0	0	0.49463864736748714	0.07028542777601948	TESMIN
steroid metabolic process (GO:0008202)	1/104	0.8675392762937927	0.9001206280380103	0	0	0.49463864736748714	0.07028542777601948	HSD17B14
negative regulation of gene expression (GO:0010629)	4/322	0.8689193625309642	0.9010474734144621	0	0	0.6387951009599471	0.08975387463245366	DNMT3B;PARP9;TYMS;AURKA
cellular response to peptide hormone stimulus (GO:0071375)	1/106	0.8726030719262516	0.9038546648771638	0	0	0.4851672261593933	0.06611592012781903	SRC
RNA export from nucleus (GO:0006405)	1/106	0.8726030719262516	0.9038546648771638	0	0	0.4851672261593933	0.06611592012781903	NUP62CL
lipid transport (GO:0006869)	1/109	0.8798390082755854	0.9108400471577789	0	0	0.47161783193114787	0.060374785604114536	APOL2
response to endoplasmic reticulum stress (GO:0034976)	1/110	0.8821587068628023	0.9122210985491883	0	0	0.46726710901382135	0.05858749183337247	CHAC1
response to tumor necrosis factor (GO:0034612)	1/110	0.8821587068628023	0.9122210985491883	0	0	0.46726710901382135	0.05858749183337247	TNFRSF11A
Fc-epsilon receptor signaling pathway (GO:0038095)	1/111	0.884433737287415	0.9135529284146235	0	0	0.46299549014953717	0.056859403678843616	GAB2
regulation of Wnt signaling pathway (GO:0030111)	1/111	0.884433737287415	0.9135529284146235	0	0	0.46299549014953717	0.056859403678843616	PTK7
Fc receptor signaling pathway (GO:0038093)	1/112	0.8866649576370873	0.9153468134892631	0	0	0.4588008373909157	0.055188277958663885	GAB2
regulation of protein phosphorylation (GO:0001932)	3/266	0.8880741810867286	0.9162905848336315	0	0	0.5794137900062872	0.06877641815956981	SPTBN4;HSPB1;FNIP2
positive regulation of metabolic process (GO:0009893)	1/113	0.8888532092816603	0.9165834486798626	0	0	0.4546810891458411	0.05357196999945449	ELOVL6
negative regulation of cell motility (GO:2000146)	1/114	0.8909993176373474	0.9177739215062495	0	0	0.4506342567989094	0.052008428410809604	FRMD5
positive regulation of kinase activity (GO:0033674)	1/114	0.8909993176373474	0.9177739215062495	0	0	0.4506342567989094	0.052008428410809604	TYRO3
cellular amide metabolic process (GO:0043603)	1/115	0.893104092312789	0.9194302974810746	0	0	0.4466584215106958	0.05049569047174187	AEBP1
sphingolipid metabolic process (GO:0006665)	1/116	0.8951683272095492	0.9210431204362842	0	0	0.44275173118401634	0.04903187780200412	ELOVL6
adenylate cyclase-activating G protein-coupled receptor signaling pathway (GO:0007189)	1/118	0.8991782784023004	0.9241415842990882	0	0	0.43513869362433333	0.046243910691496415	S1PR4
negative regulation of response to external stimulus (GO:0032102)	1/118	0.8991782784023004	0.9241415842990882	0	0	0.43513869362433333	0.046243910691496415	TYRO3
plasma membrane bounded cell projection assembly (GO:0120031)	3/278	0.9048255834783875	0.9289988817774694	0	0	0.5537866857551897	0.05538591171461154	MCIDAS;PTPRO;RFX2
cellular response to interferon-gamma (GO:0071346)	1/121	0.9049081490247312	0.9289988817774694	0	0	0.42419495213228897	0.042386337261130426	WNT5A
regulation of mRNA catabolic process (GO:0061013)	1/122	0.9067449886656299	0.9295316709618492	0	0	0.4206676304943573	0.04118084860204777	HSPB1
potassium ion transport (GO:0006813)	1/122	0.9067449886656299	0.9295316709618492	0	0	0.4206676304943573	0.04118084860204777	KCNA3
proteasomal protein catabolic process (GO:0010498)	2/205	0.9069336562707182	0.9295316709618492	0	0	0.5006834652980167	0.04890975391654133	HECW2;KIF14
regulation of inflammatory response (GO:0050727)	2/206	0.9083780958988914	0.9296403839350353	0	0	0.4982034698696232	0.047874654127503614	WNT5A;TYRO3
organelle organization (GO:0006996)	5/420	0.9084917640780208	0.9296403839350353	0	0	0.6103887846902121	0.058578679977604756	DIAPH3;BIN1;PACSIN3;MNS1;FANCG
cellular response to organic substance (GO:0071310)	1/123	0.9085464368117121	0.9296403839350353	0	0	0.41719813380130977	0.04001317210262745	PTPN6
regulation of protein kinase B signaling (GO:0051896)	2/207	0.9098015695728463	0.9304103344084744	0	0	0.49574766951858	0.04686241180978275	SRC;GAB2
fatty acid metabolic process (GO:0006631)	1/124	0.9103131736009176	0.9304194833436215	0	0	0.413785051688637	0.03888197107061362	CPT1A
cellular response to oxidative stress (GO:0034599)	1/125	0.9120458661966997	0.9311621060838893	0	0	0.41042701928745895	0.037785962828891795	FANCC
platelet degranulation (GO:0002576)	1/125	0.9120458661966997	0.9311621060838893	0	0	0.41042701928745895	0.037785962828891795	LHFPL2
negative regulation of cell growth (GO:0030308)	1/126	0.9137451688443418	0.9318690399619155	0	0	0.40712271540469974	0.0367239162941487	PSRC1
negative regulation of growth (GO:0045926)	1/126	0.9137451688443418	0.9318690399619155	0	0	0.40712271540469974	0.0367239162941487	PSRC1
cellular response to insulin stimulus (GO:0032869)	1/129	0.9186490940139092	0.9358952293762454	0	0	0.3975195822454308	0.03372995956664703	BCAR1
negative regulation of multicellular organismal process (GO:0051241)	2/214	0.919201180203499	0.9358952293762454	0	0	0.4792057690407982	0.04037321470941867	PTPRO;DOCK7
regulation of primary metabolic process (GO:0080090)	1/130	0.920221133152224	0.9358952293762454	0	0	0.39441779504928454	0.03279239863894803	ELOVL6
Golgi organization (GO:0007030)	1/130	0.920221133152224	0.9358952293762454	0	0	0.39441779504928454	0.03279239863894803	CDK1
protein glycosylation (GO:0006486)	1/130	0.920221133152224	0.9358952293762454	0	0	0.39441779504928454	0.03279239863894803	TET1
cellular response to hypoxia (GO:0071456)	1/131	0.9217628706045978	0.9369484203674412	0	0	0.39136372765615585	0.03188333788900388	AQP3
transmembrane receptor protein serine/threonine kinase signaling pathway (GO:0007178)	1/133	0.9247577595895405	0.9394767360045223	0	0	0.3853944141150408	0.03014688349290569	SRC
potassium ion transmembrane transport (GO:0071805)	1/139	0.93307352693459	0.9474048811606834	0	0	0.36852461497710676	0.025528169666815453	KCNA3
negative regulation of DNA-binding transcription factor activity (GO:0043433)	1/143	0.938101482160819	0.9509451497698117	0	0	0.3580700915676829	0.022879656880144872	PIM1
neuron development (GO:0048666)	1/143	0.938101482160819	0.9509451497698117	0	0	0.3580700915676829	0.022879656880144872	DOCK7
nitrogen compound transport (GO:0071705)	1/143	0.938101482160819	0.9509451497698117	0	0	0.3580700915676829	0.022879656880144872	CENPF
positive regulation of macromolecule metabolic process (GO:0010604)	4/384	0.9392120776140188	0.9515498388963047	0	0	0.5328531855955678	0.03341733897357104	RIMS2;DTX3L;WNT5A;DNMT3B
regulation of mRNA stability (GO:0043488)	1/146	0.941623571218569	0.9534711325632228	0	0	0.3506077248581975	0.021088946030048666	HSPB1
positive regulation of cytosolic calcium ion concentration (GO:0007204)	1/147	0.9427526002145592	0.9540924346621918	0	0	0.3481884187560356	0.020526189432872082	S1PR4
cellular protein localization (GO:0034613)	3/329	0.9535073592334208	0.964241307877821	0	0	0.46591952079609683	0.022181559838969845	WNT5A;TBC1D9;CELSR1
organonitrogen compound biosynthetic process (GO:1901566)	1/158	0.9538227091973475	0.964241307877821	0	0	0.3236101179092315	0.015299465770655453	ELOVL6
cellular response to cytokine stimulus (GO:0071345)	5/482	0.9563231169600642	0.965714178665073	0	0	0.5293362760879065	0.02363985879489431	WNT5A;PIM1;BIRC5;PTPN6;GAB2
positive regulation of gene expression (GO:0010628)	5/482	0.9563231169600642	0.965714178665073	0	0	0.5293362760879065	0.02363985879489431	RIMS2;BTN3A1;TFR2;WNT5A;DNMT3B
intracellular protein transport (GO:0006886)	3/336	0.9579910431342269	0.9668710037303457	0	0	0.4559598969047788	0.01956836277583796	TBC1D9;HAP1;NUP62CL
heart development (GO:0007507)	1/164	0.9589322355747932	0.9672934975743553	0	0	0.3116019798491086	0.01306698793839645	POU6F1
post-translational protein modification (GO:0043687)	3/345	0.9631625102340269	0.9710314849908408	0	0	0.4437537413086522	0.016655465655417364	WSB2;DSCC1;DTL
positive regulation of I-kappaB kinase/NF-kappaB signaling (GO:0043123)	1/171	0.9641848657444873	0.9715330356521752	0	0	0.2986637997235448	0.010892935785518493	PLEKHG5
neuron differentiation (GO:0030182)	1/174	0.9662255448488893	0.9730595666568521	0	0	0.29343938181982826	0.010081986977076284	WNT5A
glycerophospholipid biosynthetic process (GO:0046474)	1/177	0.9681502270943416	0.9744676837148594	0	0	0.28839306907192025	0.00933470987847802	CPNE7
protein stabilization (GO:0050821)	1/179	0.9693721692724212	0.9751673289800281	0	0	0.28512336081203976	0.008869236929184555	USP27X
endoplasmic reticulum to Golgi vesicle-mediated transport (GO:0006888)	1/185	0.9727644665288964	0.9780483582536597	0	0	0.27574071971846975	0.00761410995925689	SPTBN4
protein transport (GO:0015031)	3/369	0.9741807933790491	0.9789406343890444	0	0	0.41413880641968936	0.01083319740485548	CENPF;TFR2;TBC1D9
innate immune response (GO:0045087)	2/302	0.980805170426367	0.9850625992724934	0	0	0.33710296684118674	0.006533541657907457	SRC;CAMP
transcription by RNA polymerase II (GO:0006366)	2/320	0.9858344699497097	0.9895767916902997	0	0	0.3177253119957852	0.004532929469838841	NOTCH4;E2F2
inflammatory response (GO:0006954)	1/230	0.9887199598396809	0.9916176059436163	0	0	0.22104279019918593	0.002507540870642385	TPST1
regulation of autophagy (GO:0010506)	1/231	0.9889390062517103	0.9916176059436163	0	0	0.22007038256328754	0.00244775954728237	HSPB1
positive regulation of phosphorylation (GO:0042327)	1/253	0.9928165436751908	0.9949666607161767	0	0	0.2006299473662398	0.0014464178463528539	TYRO3
positive regulation of cell differentiation (GO:0045597)	1/258	0.9934881650135661	0.9951009704762505	0	0	0.19667584399223823	0.001284908754067868	PRKCH
positive regulation of MAPK cascade (GO:0043410)	1/274	0.9952441581632169	0.9963206796971955	0	0	0.18499603094903355	8.819106436154052E-4	SCIMP
extracellular matrix organization (GO:0030198)	1/300	0.9971471624835762	0.9976861609497835	0	0	0.16868237903542704	4.819111536918358E-4	TLL1
cellular protein metabolic process (GO:0044267)	1/417	0.9997140491573416	0.9997140491573416	0	0	0.12050612572805784	3.446375590232324E-5	UBE2L6
