# Supplementary material for: Evaluation of the Synergistic Potential of Simultaneous Pan- or Isoform-Specific BET and SYK Inhibition in B-Cell Lymphoma: An In Vitro Approach
Source: Cancers (Basel). 2022 Sep 27;14(19):4691. doi: 10.3390/cancers14194691 (PMC9564024; doi:10.3390/cancers14194691)
Supplement: Supplementary file 1 [file cancers-14-04691-s001.zip › cancers-1798753-supplementary/supplementary material/Supplementary tables/Raw data/Enrichr/EntoDMSOOverexpressed.txt]

Term	Overlap	P-value	Adjusted P-value	Old P-value	Old Adjusted P-value	Odds Ratio	Combined Score	Genes
positive regulation of B cell activation (GO:0050871)	5/53	8.161544234545415E-5	0.06210935162489061	0	0	12.643149284253578	119.01618552043493	IGLL5;XBP1;FCRL3;CLCF1;GPR183
regulation of hepatocyte proliferation (GO:2000345)	2/6	0.0010290541338208743	0.25376422707910407	0	0	59.72289156626506	410.8406520770237	CEACAM1;XBP1
regulation of immunoglobulin production (GO:0002637)	3/28	0.001634381329589944	0.25376422707910407	0	0	14.405090909090909	92.4301352782285	XBP1;FCRL3;CLCF1
positive regulation of astrocyte differentiation (GO:0048711)	2/8	0.0018997695891275785	0.25376422707910407	0	0	39.81124497991968	249.45816352702607	BIN1;CLCF1
thyroid gland development (GO:0030878)	2/8	0.0018997695891275785	0.25376422707910407	0	0	39.81124497991968	249.45816352702607	TBX1;TG
positive regulation of B cell proliferation (GO:0030890)	3/30	0.0020007692016749336	0.25376422707910407	0	0	13.336700336700337	82.87723759868423	FCRL3;CLCF1;GPR183
regulation of astrocyte differentiation (GO:0048710)	2/12	0.004380227432232799	0.40778147649645546	0	0	23.881927710843375	129.69450131471442	BIN1;CLCF1
positive regulation of transporter activity (GO:0032411)	2/13	0.0051481792506046006	0.40778147649645546	0	0	21.709748083242058	114.3910978415047	TRPC6;SGK1
B cell activation (GO:0042113)	4/85	0.005737314201424866	0.40778147649645546	0	0	5.947305028605841	30.69263820792946	CR2;CLCF1;GPR183;AICDA
regulation of B cell proliferation (GO:0030888)	3/46	0.006782456206446556	0.40778147649645546	0	0	8.367441860465116	41.78211781658118	FCRL3;CLCF1;GPR183
regulation of B cell differentiation (GO:0045577)	2/18	0.009824397358854207	0.40778147649645546	0	0	14.921686746987952	68.98126363240131	XBP1;FCRL3
positive regulation of glial cell differentiation (GO:0045687)	2/18	0.009824397358854207	0.40778147649645546	0	0	14.921686746987952	68.98126363240131	BIN1;CLCF1
pyroptosis (GO:0070269)	2/19	0.010920096659926284	0.40778147649645546	0	0	14.043231750531538	63.43539072055451	AIM2;GSDME
regulation of calcium ion transport (GO:0051924)	3/58	0.012815034380469782	0.40778147649645546	0	0	6.537851239669421	28.48630854416037	TRPC6;HOMER2;FCRL3
membrane lipid biosynthetic process (GO:0046467)	3/58	0.012815034380469782	0.40778147649645546	0	0	6.537851239669421	28.48630854416037	SPNS2;SGPP2;GBGT1
retinol metabolic process (GO:0042572)	2/21	0.013264358978118942	0.40778147649645546	0	0	12.563728598604946	54.308910706348165	SDR16C5;CYP1A2
B cell differentiation (GO:0030183)	3/61	0.014677531819661301	0.40778147649645546	0	0	6.198746081504702	26.167618554629563	CR2;CLCF1;AICDA
regulation of B cell receptor signaling pathway (GO:0050855)	2/23	0.015806312426822195	0.40778147649645546	0	0	11.366035570854848	47.138881001891214	PRKCH;FCRL3
endocrine system development (GO:0035270)	2/24	0.017149169430776805	0.40778147649645546	0	0	10.848849945235488	44.10931416912402	TBX1;TG
negative regulation of antigen receptor-mediated signaling pathway (GO:0050858)	2/25	0.018538767535407587	0.40778147649645546	0	0	10.376636982713462	41.38089927813804	CEACAM1;FCRL3
fatty acid biosynthetic process (GO:0006633)	3/71	0.02193991145717158	0.40778147649645546	0	0	5.284491978609625	20.1838415779556	XBP1;ALOX15;CYP1A2
gland development (GO:0048732)	3/71	0.02193991145717158	0.40778147649645546	0	0	5.284491978609625	20.1838415779556	TBX1;XBP1;TG
regulation of B cell activation (GO:0050864)	2/28	0.02297936252335029	0.40778147649645546	0	0	9.177942539388322	34.62983417603648	IGLL5;FCRL3
positive regulation of lymphocyte proliferation (GO:0050671)	3/75	0.02530233597975575	0.40778147649645546	0	0	4.98989898989899	18.347152796059298	FCRL3;CLCF1;GPR183
long-chain fatty acid biosynthetic process (GO:0042759)	2/30	0.026157807067230678	0.40778147649645546	0	0	8.521514629948365	31.049055329541552	ALOX15;CYP1A2
primary alcohol metabolic process (GO:0034308)	2/33	0.031236126303716055	0.40778147649645546	0	0	7.695685969685193	26.674632483955357	SDR16C5;CYP1A2
muscle cell development (GO:0055001)	2/33	0.031236126303716055	0.40778147649645546	0	0	7.695685969685193	26.674632483955357	NEBL;BIN1
lymphocyte differentiation (GO:0030098)	3/84	0.033821468850289124	0.40778147649645546	0	0	4.4334455667789	15.014570568830194	CR2;CLCF1;AICDA
positive regulation of immunoglobulin production (GO:0002639)	2/35	0.034819503382133014	0.40778147649645546	0	0	7.228550565899964	24.270419512400533	XBP1;CLCF1
muscle cell differentiation (GO:0042692)	2/35	0.034819503382133014	0.40778147649645546	0	0	7.228550565899964	24.270419512400533	TBX1;NEBL
sensory perception of mechanical stimulus (GO:0050954)	3/88	0.03802740408246153	0.40778147649645546	0	0	4.223957219251337	13.810009408044078	TBX1;HOMER2;GSDME
positive regulation of production of molecular mediator of immune response (GO:0002702)	2/38	0.040475934339963444	0.40778147649645546	0	0	6.625167336010709	21.247227636014202	XBP1;CLCF1
regulation of retinal ganglion cell axon guidance (GO:0090259)	1/5	0.04130414695089004	0.40778147649645546	0	0	29.682634730538922	94.59239398831171	PTPRO
regulation of sequestering of zinc ion (GO:0061088)	1/5	0.04130414695089004	0.40778147649645546	0	0	29.682634730538922	94.59239398831171	SLC30A4
alkaloid metabolic process (GO:0009820)	1/5	0.04130414695089004	0.40778147649645546	0	0	29.682634730538922	94.59239398831171	CYP1A2
glomerular visceral epithelial cell migration (GO:0090521)	1/5	0.04130414695089004	0.40778147649645546	0	0	29.682634730538922	94.59239398831171	KANK2
negative regulation of heterochromatin assembly (GO:0031452)	1/5	0.04130414695089004	0.40778147649645546	0	0	29.682634730538922	94.59239398831171	AICDA
regulation of vitamin D receptor signaling pathway (GO:0070562)	1/5	0.04130414695089004	0.40778147649645546	0	0	29.682634730538922	94.59239398831171	KANK2
negative regulation of immunoglobulin production (GO:0002638)	1/5	0.04130414695089004	0.40778147649645546	0	0	29.682634730538922	94.59239398831171	FCRL3
positive regulation of glial cell proliferation (GO:0060252)	1/5	0.04130414695089004	0.40778147649645546	0	0	29.682634730538922	94.59239398831171	PRKCH
response to fructose (GO:0009750)	1/5	0.04130414695089004	0.40778147649645546	0	0	29.682634730538922	94.59239398831171	XBP1
indolalkylamine biosynthetic process (GO:0046219)	1/5	0.04130414695089004	0.40778147649645546	0	0	29.682634730538922	94.59239398831171	AANAT
indole-containing compound biosynthetic process (GO:0042435)	1/5	0.04130414695089004	0.40778147649645546	0	0	29.682634730538922	94.59239398831171	AANAT
insulin metabolic process (GO:1901142)	1/5	0.04130414695089004	0.40778147649645546	0	0	29.682634730538922	94.59239398831171	CEACAM1
regulation of glial cell migration (GO:1903975)	1/5	0.04130414695089004	0.40778147649645546	0	0	29.682634730538922	94.59239398831171	GPR183
cellular response to nutrient (GO:0031670)	1/5	0.04130414695089004	0.40778147649645546	0	0	29.682634730538922	94.59239398831171	XBP1
regulation of homophilic cell adhesion (GO:1903385)	1/5	0.04130414695089004	0.40778147649645546	0	0	29.682634730538922	94.59239398831171	CEACAM1
coronary artery morphogenesis (GO:0060982)	1/5	0.04130414695089004	0.40778147649645546	0	0	29.682634730538922	94.59239398831171	TBX1
middle ear morphogenesis (GO:0042474)	1/5	0.04130414695089004	0.40778147649645546	0	0	29.682634730538922	94.59239398831171	TBX1
regulation of plasma membrane organization (GO:1903729)	1/5	0.04130414695089004	0.40778147649645546	0	0	29.682634730538922	94.59239398831171	SYTL4
embryonic viscerocranium morphogenesis (GO:0048703)	1/5	0.04130414695089004	0.40778147649645546	0	0	29.682634730538922	94.59239398831171	TBX1
enamel mineralization (GO:0070166)	1/5	0.04130414695089004	0.40778147649645546	0	0	29.682634730538922	94.59239398831171	TBX1
negative regulation of adaptive immune response (GO:0002820)	1/5	0.04130414695089004	0.40778147649645546	0	0	29.682634730538922	94.59239398831171	ALOX15
sensory perception of sound (GO:0007605)	3/91	0.041348877213676055	0.40778147649645546	0	0	4.079338842975207	12.995590590806447	TBX1;HOMER2;GSDME
3'-phosphoadenosine 5'-phosphosulfate biosynthetic process (GO:0050428)	1/6	0.04935918526559474	0.40778147649645546	0	0	23.74491017964072	71.43968248690369	SLC26A1
negative regulation of Arp2/3 complex-mediated actin nucleation (GO:0034316)	1/6	0.04935918526559474	0.40778147649645546	0	0	23.74491017964072	71.43968248690369	GMFG
epithelial tube branching involved in lung morphogenesis (GO:0060441)	1/6	0.04935918526559474	0.40778147649645546	0	0	23.74491017964072	71.43968248690369	CELSR1
negative regulation of B cell receptor signaling pathway (GO:0050859)	1/6	0.04935918526559474	0.40778147649645546	0	0	23.74491017964072	71.43968248690369	FCRL3
establishment of planar polarity (GO:0001736)	1/6	0.04935918526559474	0.40778147649645546	0	0	23.74491017964072	71.43968248690369	CELSR1
purine ribonucleoside bisphosphate biosynthetic process (GO:0034036)	1/6	0.04935918526559474	0.40778147649645546	0	0	23.74491017964072	71.43968248690369	SLC26A1
glomerular epithelial cell differentiation (GO:0072311)	1/6	0.04935918526559474	0.40778147649645546	0	0	23.74491017964072	71.43968248690369	PTPRO
regulation of type B pancreatic cell proliferation (GO:0061469)	1/6	0.04935918526559474	0.40778147649645546	0	0	23.74491017964072	71.43968248690369	SGPP2
regulation of blood vessel remodeling (GO:0060312)	1/6	0.04935918526559474	0.40778147649645546	0	0	23.74491017964072	71.43968248690369	CEACAM1
renal filtration cell differentiation (GO:0061318)	1/6	0.04935918526559474	0.40778147649645546	0	0	23.74491017964072	71.43968248690369	PTPRO
renal system process involved in regulation of blood volume (GO:0001977)	1/6	0.04935918526559474	0.40778147649645546	0	0	23.74491017964072	71.43968248690369	PTPRO
positive regulation of ion transmembrane transport (GO:0034767)	1/6	0.04935918526559474	0.40778147649645546	0	0	23.74491017964072	71.43968248690369	TRPC6
regulation of collagen fibril organization (GO:1904026)	1/6	0.04935918526559474	0.40778147649645546	0	0	23.74491017964072	71.43968248690369	AEBP1
positive regulation of killing of cells of other organism (GO:0051712)	1/6	0.04935918526559474	0.40778147649645546	0	0	23.74491017964072	71.43968248690369	FCER2
regulation of digestive system process (GO:0044058)	1/6	0.04935918526559474	0.40778147649645546	0	0	23.74491017964072	71.43968248690369	SGK1
indolalkylamine metabolic process (GO:0006586)	1/6	0.04935918526559474	0.40778147649645546	0	0	23.74491017964072	71.43968248690369	AANAT
cellular phosphate ion homeostasis (GO:0030643)	1/6	0.04935918526559474	0.40778147649645546	0	0	23.74491017964072	71.43968248690369	SLC34A3
regulation of glomerular filtration (GO:0003093)	1/6	0.04935918526559474	0.40778147649645546	0	0	23.74491017964072	71.43968248690369	PTPRO
cellular triglyceride homeostasis (GO:0035356)	1/6	0.04935918526559474	0.40778147649645546	0	0	23.74491017964072	71.43968248690369	XBP1
cellular trivalent inorganic anion homeostasis (GO:0072502)	1/6	0.04935918526559474	0.40778147649645546	0	0	23.74491017964072	71.43968248690369	SLC34A3
T-tubule organization (GO:0033292)	1/6	0.04935918526559474	0.40778147649645546	0	0	23.74491017964072	71.43968248690369	BIN1
tongue development (GO:0043586)	1/6	0.04935918526559474	0.40778147649645546	0	0	23.74491017964072	71.43968248690369	TBX1
monoterpenoid metabolic process (GO:0016098)	1/6	0.04935918526559474	0.40778147649645546	0	0	23.74491017964072	71.43968248690369	CYP1A2
regulation of peptidyl-cysteine S-nitrosylation (GO:2000169)	1/6	0.04935918526559474	0.40778147649645546	0	0	23.74491017964072	71.43968248690369	SNTA1
ear development (GO:0043583)	1/6	0.04935918526559474	0.40778147649645546	0	0	23.74491017964072	71.43968248690369	TBX1
regulation of cell-substrate adhesion (GO:0010810)	2/43	0.05060449999909964	0.40778147649645546	0	0	5.815750808110491	17.35254160721536	ALOX15;PTPRO
lipid modification (GO:0030258)	2/43	0.05060449999909964	0.40778147649645546	0	0	5.815750808110491	17.35254160721536	ALOX15;SGPP2
regulation of MAPK cascade (GO:0043408)	4/166	0.05158803439287701	0.40778147649645546	0	0	2.961457392351701	8.779138343372793	TBX1;CEACAM1;FCRL3;GSDME
positive regulation of B cell receptor signaling pathway (GO:0050861)	1/7	0.057346945866156455	0.40778147649645546	0	0	19.786427145708583	56.5621868384733	PRKCH
positive regulation of gliogenesis (GO:0014015)	1/7	0.057346945866156455	0.40778147649645546	0	0	19.786427145708583	56.5621868384733	PRKCH
hemostasis (GO:0007599)	1/7	0.057346945866156455	0.40778147649645546	0	0	19.786427145708583	56.5621868384733	AVPR2
cellular nitrogen compound catabolic process (GO:0044270)	1/7	0.057346945866156455	0.40778147649645546	0	0	19.786427145708583	56.5621868384733	PM20D1
keratinocyte proliferation (GO:0043616)	1/7	0.057346945866156455	0.40778147649645546	0	0	19.786427145708583	56.5621868384733	SDR16C5
regulation of glial cell apoptotic process (GO:0034350)	1/7	0.057346945866156455	0.40778147649645546	0	0	19.786427145708583	56.5621868384733	PRKCH
lipoxin biosynthetic process (GO:2001301)	1/7	0.057346945866156455	0.40778147649645546	0	0	19.786427145708583	56.5621868384733	ALOX15
terpenoid metabolic process (GO:0006721)	1/7	0.057346945866156455	0.40778147649645546	0	0	19.786427145708583	56.5621868384733	CYP1A2
complement activation, alternative pathway (GO:0006957)	1/7	0.057346945866156455	0.40778147649645546	0	0	19.786427145708583	56.5621868384733	CR2
regulation of natural killer cell mediated cytotoxicity directed against tumor cell target (GO:0002858)	1/7	0.057346945866156455	0.40778147649645546	0	0	19.786427145708583	56.5621868384733	CEACAM1
positive regulation of actin filament polymerization (GO:0030838)	2/49	0.06380808171072264	0.40778147649645546	0	0	5.071776467572417	13.95689701749836	BIN1;ALOX15
lipid transport (GO:0006869)	3/109	0.06418114440141337	0.40778147649645546	0	0	3.3835334476843912	9.291337854917064	CEACAM1;ABCA6;SPNS2
negative regulation of complement activation, classical pathway (GO:0045959)	1/8	0.06526798688875428	0.40778147649645546	0	0	16.958939264328485	46.28524620277552	CR2
negative regulation of glial cell apoptotic process (GO:0034351)	1/8	0.06526798688875428	0.40778147649645546	0	0	16.958939264328485	46.28524620277552	PRKCH
regulation of vascular wound healing (GO:0061043)	1/8	0.06526798688875428	0.40778147649645546	0	0	16.958939264328485	46.28524620277552	XBP1
positive regulation of MHC class II biosynthetic process (GO:0045348)	1/8	0.06526798688875428	0.40778147649645546	0	0	16.958939264328485	46.28524620277552	XBP1
kidney epithelium development (GO:0072073)	1/8	0.06526798688875428	0.40778147649645546	0	0	16.958939264328485	46.28524620277552	KANK2
negative regulation of T cell mediated cytotoxicity (GO:0001915)	1/8	0.06526798688875428	0.40778147649645546	0	0	16.958939264328485	46.28524620277552	CEACAM1
somatic hypermutation of immunoglobulin genes (GO:0016446)	1/8	0.06526798688875428	0.40778147649645546	0	0	16.958939264328485	46.28524620277552	AICDA
coronary vasculature morphogenesis (GO:0060977)	1/8	0.06526798688875428	0.40778147649645546	0	0	16.958939264328485	46.28524620277552	TBX1
peptidyl-tyrosine dephosphorylation involved in inactivation of protein kinase activity (GO:1990264)	1/8	0.06526798688875428	0.40778147649645546	0	0	16.958939264328485	46.28524620277552	PTPRO
negative regulation of actin nucleation (GO:0051126)	1/8	0.06526798688875428	0.40778147649645546	0	0	16.958939264328485	46.28524620277552	GMFG
amide biosynthetic process (GO:0043604)	2/52	0.0707975265631299	0.40778147649645546	0	0	4.766746987951807	12.622018140743716	PM20D1;AANAT
regulation of exocytosis (GO:0017157)	2/52	0.0707975265631299	0.40778147649645546	0	0	4.766746987951807	12.622018140743716	STXBP6;SYTL4
positive regulation of B cell differentiation (GO:0045579)	1/9	0.07312286197005882	0.40778147649645546	0	0	14.838323353293413	38.81132944325382	XBP1
regulation of animal organ morphogenesis (GO:2000027)	1/9	0.07312286197005882	0.40778147649645546	0	0	14.838323353293413	38.81132944325382	TBX1
negative regulation of exocytosis (GO:0045920)	1/9	0.07312286197005882	0.40778147649645546	0	0	14.838323353293413	38.81132944325382	STXBP6
ATF6-mediated unfolded protein response (GO:0036500)	1/9	0.07312286197005882	0.40778147649645546	0	0	14.838323353293413	38.81132944325382	XBP1
regulation of aspartic-type endopeptidase activity involved in amyloid precursor protein catabolic process (GO:1902959)	1/9	0.07312286197005882	0.40778147649645546	0	0	14.838323353293413	38.81132944325382	BIN1
negative regulation of leukocyte degranulation (GO:0043301)	1/9	0.07312286197005882	0.40778147649645546	0	0	14.838323353293413	38.81132944325382	CEACAM1
hepoxilin biosynthetic process (GO:0051122)	1/9	0.07312286197005882	0.40778147649645546	0	0	14.838323353293413	38.81132944325382	ALOX15
hepoxilin metabolic process (GO:0051121)	1/9	0.07312286197005882	0.40778147649645546	0	0	14.838323353293413	38.81132944325382	ALOX15
regulation of complement activation, classical pathway (GO:0030450)	1/9	0.07312286197005882	0.40778147649645546	0	0	14.838323353293413	38.81132944325382	CR2
negative regulation of platelet aggregation (GO:0090331)	1/9	0.07312286197005882	0.40778147649645546	0	0	14.838323353293413	38.81132944325382	CEACAM1
negative regulation of production of molecular mediator of immune response (GO:0002701)	1/9	0.07312286197005882	0.40778147649645546	0	0	14.838323353293413	38.81132944325382	FCRL3
regulation of endothelial cell differentiation (GO:0045601)	1/9	0.07312286197005882	0.40778147649645546	0	0	14.838323353293413	38.81132944325382	CEACAM1
sensory organ morphogenesis (GO:0090596)	1/9	0.07312286197005882	0.40778147649645546	0	0	14.838323353293413	38.81132944325382	TBX1
regulation of glial cell proliferation (GO:0060251)	1/9	0.07312286197005882	0.40778147649645546	0	0	14.838323353293413	38.81132944325382	PRKCH
complement activation, classical pathway (GO:0006958)	1/9	0.07312286197005882	0.40778147649645546	0	0	14.838323353293413	38.81132944325382	IGLL5
organic cyclic compound catabolic process (GO:1901361)	1/9	0.07312286197005882	0.40778147649645546	0	0	14.838323353293413	38.81132944325382	CYP1A2
unsaturated fatty acid biosynthetic process (GO:0006636)	1/9	0.07312286197005882	0.40778147649645546	0	0	14.838323353293413	38.81132944325382	ALOX15
DNA cytosine deamination (GO:0070383)	1/9	0.07312286197005882	0.40778147649645546	0	0	14.838323353293413	38.81132944325382	AICDA
regulation of nuclear cell cycle DNA replication (GO:0033262)	1/9	0.07312286197005882	0.40778147649645546	0	0	14.838323353293413	38.81132944325382	AICDA
regulation of peroxisome proliferator activated receptor signaling pathway (GO:0035358)	1/9	0.07312286197005882	0.40778147649645546	0	0	14.838323353293413	38.81132944325382	ALOX15
muscle cell fate commitment (GO:0042693)	1/9	0.07312286197005882	0.40778147649645546	0	0	14.838323353293413	38.81132944325382	TBX1
inorganic anion transport (GO:0015698)	2/54	0.07558926178870627	0.40778147649645546	0	0	4.582947173308619	11.835190890705748	SLC34A3;SLC26A1
regulation of store-operated calcium entry (GO:2001256)	1/10	0.08091212031483885	0.40778147649645546	0	0	13.188955422488357	33.16219935568782	HOMER2
apical protein localization (GO:0045176)	1/10	0.08091212031483885	0.40778147649645546	0	0	13.188955422488357	33.16219935568782	CELSR1
negative regulation of humoral immune response mediated by circulating immunoglobulin (GO:0002924)	1/10	0.08091212031483885	0.40778147649645546	0	0	13.188955422488357	33.16219935568782	CR2
granulocyte migration (GO:0097530)	1/10	0.08091212031483885	0.40778147649645546	0	0	13.188955422488357	33.16219935568782	UMODL1
response to interleukin-4 (GO:0070670)	1/10	0.08091212031483885	0.40778147649645546	0	0	13.188955422488357	33.16219935568782	XBP1
retinoic acid receptor signaling pathway (GO:0048384)	1/10	0.08091212031483885	0.40778147649645546	0	0	13.188955422488357	33.16219935568782	TBX1
negative regulation of peptidyl-lysine acetylation (GO:2000757)	1/10	0.08091212031483885	0.40778147649645546	0	0	13.188955422488357	33.16219935568782	SDR16C5
positive regulation of mesenchymal cell proliferation (GO:0002053)	1/10	0.08091212031483885	0.40778147649645546	0	0	13.188955422488357	33.16219935568782	TBX1
regulation of endoplasmic reticulum unfolded protein response (GO:1900101)	1/10	0.08091212031483885	0.40778147649645546	0	0	13.188955422488357	33.16219935568782	XBP1
cellular response to interleukin-4 (GO:0071353)	1/10	0.08091212031483885	0.40778147649645546	0	0	13.188955422488357	33.16219935568782	XBP1
SNARE complex assembly (GO:0035493)	1/10	0.08091212031483885	0.40778147649645546	0	0	13.188955422488357	33.16219935568782	STXBP6
regulation of granulocyte differentiation (GO:0030852)	1/10	0.08091212031483885	0.40778147649645546	0	0	13.188955422488357	33.16219935568782	CEACAM1
omega-hydroxylase P450 pathway (GO:0097267)	1/10	0.08091212031483885	0.40778147649645546	0	0	13.188955422488357	33.16219935568782	CYP1A2
positive regulation of vasculogenesis (GO:2001214)	1/10	0.08091212031483885	0.40778147649645546	0	0	13.188955422488357	33.16219935568782	CEACAM1
phosphate ion homeostasis (GO:0055062)	1/10	0.08091212031483885	0.40778147649645546	0	0	13.188955422488357	33.16219935568782	SLC34A3
regulation of phagocytosis, engulfment (GO:0060099)	1/10	0.08091212031483885	0.40778147649645546	0	0	13.188955422488357	33.16219935568782	ALOX15
positive regulation of MAPK cascade (GO:0043410)	5/274	0.08172282872104657	0.40778147649645546	0	0	2.2308253700367184	5.586927900277373	TBX1;GPR183;FCRL3;ALOX15;GSDME
arachidonic acid metabolic process (GO:0019369)	2/57	0.08296309212524124	0.40778147649645546	0	0	4.332311062431544	10.784679454455045	ALOX15;CYP1A2
negative regulation of calcium ion transmembrane transport (GO:1903170)	1/11	0.08863630660825882	0.40778147649645546	0	0	11.869461077844312	28.762240982415527	BIN1
fatty acid homeostasis (GO:0055089)	1/11	0.08863630660825882	0.40778147649645546	0	0	11.869461077844312	28.762240982415527	XBP1
regulation of toll-like receptor 9 signaling pathway (GO:0034163)	1/11	0.08863630660825882	0.40778147649645546	0	0	11.869461077844312	28.762240982415527	FCRL3
negative regulation of homotypic cell-cell adhesion (GO:0034111)	1/11	0.08863630660825882	0.40778147649645546	0	0	11.869461077844312	28.762240982415527	CEACAM1
regulation of calcium ion transmembrane transport via high voltage-gated calcium channel (GO:1902514)	1/11	0.08863630660825882	0.40778147649645546	0	0	11.869461077844312	28.762240982415527	BIN1
negative regulation of intracellular estrogen receptor signaling pathway (GO:0033147)	1/11	0.08863630660825882	0.40778147649645546	0	0	11.869461077844312	28.762240982415527	KANK2
humoral immune response mediated by circulating immunoglobulin (GO:0002455)	1/11	0.08863630660825882	0.40778147649645546	0	0	11.869461077844312	28.762240982415527	IGLL5
negative regulation of potassium ion transmembrane transport (GO:1901380)	1/11	0.08863630660825882	0.40778147649645546	0	0	11.869461077844312	28.762240982415527	BIN1
positive regulation of nitric-oxide synthase biosynthetic process (GO:0051770)	1/11	0.08863630660825882	0.40778147649645546	0	0	11.869461077844312	28.762240982415527	FCER2
T cell chemotaxis (GO:0010818)	1/11	0.08863630660825882	0.40778147649645546	0	0	11.869461077844312	28.762240982415527	GPR183
regulation of mesenchymal cell proliferation (GO:0010464)	1/11	0.08863630660825882	0.40778147649645546	0	0	11.869461077844312	28.762240982415527	TBX1
cytidine to uridine editing (GO:0016554)	1/11	0.08863630660825882	0.40778147649645546	0	0	11.869461077844312	28.762240982415527	AICDA
protein mono-ADP-ribosylation (GO:0140289)	1/12	0.09629596114902461	0.40778147649645546	0	0	10.78987479586282	25.251855826797005	PARP12
negative regulation of calcineurin-mediated signaling (GO:0106057)	1/12	0.09629596114902461	0.40778147649645546	0	0	10.78987479586282	25.251855826797005	HOMER2
negative regulation of calcineurin-NFAT signaling cascade (GO:0070885)	1/12	0.09629596114902461	0.40778147649645546	0	0	10.78987479586282	25.251855826797005	HOMER2
adipose tissue development (GO:0060612)	1/12	0.09629596114902461	0.40778147649645546	0	0	10.78987479586282	25.251855826797005	XBP1
negative regulation of complement activation (GO:0045916)	1/12	0.09629596114902461	0.40778147649645546	0	0	10.78987479586282	25.251855826797005	CR2
negative regulation of fatty acid biosynthetic process (GO:0045717)	1/12	0.09629596114902461	0.40778147649645546	0	0	10.78987479586282	25.251855826797005	CEACAM1
glomerular visceral epithelial cell differentiation (GO:0072112)	1/12	0.09629596114902461	0.40778147649645546	0	0	10.78987479586282	25.251855826797005	PTPRO
positive regulation of endoplasmic reticulum unfolded protein response (GO:1900103)	1/12	0.09629596114902461	0.40778147649645546	0	0	10.78987479586282	25.251855826797005	XBP1
regulation of ventricular cardiac muscle cell action potential (GO:0098911)	1/12	0.09629596114902461	0.40778147649645546	0	0	10.78987479586282	25.251855826797005	BIN1
negative regulation of histone acetylation (GO:0035067)	1/12	0.09629596114902461	0.40778147649645546	0	0	10.78987479586282	25.251855826797005	SDR16C5
regulation of DNA-dependent DNA replication (GO:0090329)	1/12	0.09629596114902461	0.40778147649645546	0	0	10.78987479586282	25.251855826797005	AICDA
sphingoid metabolic process (GO:0046519)	1/12	0.09629596114902461	0.40778147649645546	0	0	10.78987479586282	25.251855826797005	SGPP2
negative regulation of vascular permeability (GO:0043116)	1/12	0.09629596114902461	0.40778147649645546	0	0	10.78987479586282	25.251855826797005	CEACAM1
cochlea morphogenesis (GO:0090103)	1/12	0.09629596114902461	0.40778147649645546	0	0	10.78987479586282	25.251855826797005	TBX1
thyroid hormone generation (GO:0006590)	1/12	0.09629596114902461	0.40778147649645546	0	0	10.78987479586282	25.251855826797005	TG
regulation of MHC class II biosynthetic process (GO:0045346)	1/12	0.09629596114902461	0.40778147649645546	0	0	10.78987479586282	25.251855826797005	XBP1
morphogenesis of a polarized epithelium (GO:0001738)	1/12	0.09629596114902461	0.40778147649645546	0	0	10.78987479586282	25.251855826797005	CELSR1
protein auto-ADP-ribosylation (GO:0070213)	1/12	0.09629596114902461	0.40778147649645546	0	0	10.78987479586282	25.251855826797005	PARP12
plasma membrane organization (GO:0007009)	2/64	0.10095840750098281	0.40778147649645546	0	0	3.841818888457054	8.809469946980194	BIN1;SYTL4
positive regulation of histone deacetylation (GO:0031065)	1/13	0.10389161972583816	0.40778147649645546	0	0	9.890219560878243	22.39548281310264	SDR16C5
negative regulation of myotube differentiation (GO:0010832)	1/13	0.10389161972583816	0.40778147649645546	0	0	9.890219560878243	22.39548281310264	XBP1
negative regulation of potassium ion transport (GO:0043267)	1/13	0.10389161972583816	0.40778147649645546	0	0	9.890219560878243	22.39548281310264	BIN1
lipid oxidation (GO:0034440)	1/13	0.10389161972583816	0.40778147649645546	0	0	9.890219560878243	22.39548281310264	ALOX15
mature B cell differentiation involved in immune response (GO:0002313)	1/13	0.10389161972583816	0.40778147649645546	0	0	9.890219560878243	22.39548281310264	GPR183
DNA deamination (GO:0045006)	1/13	0.10389161972583816	0.40778147649645546	0	0	9.890219560878243	22.39548281310264	AICDA
plasma membrane repair (GO:0001778)	1/13	0.10389161972583816	0.40778147649645546	0	0	9.890219560878243	22.39548281310264	SYTL4
aorta development (GO:0035904)	1/14	0.11142381377754271	0.40778147649645546	0	0	9.128972823583602	20.032747651479024	TBX1
regulation of vasculogenesis (GO:2001212)	1/14	0.11142381377754271	0.40778147649645546	0	0	9.128972823583602	20.032747651479024	CEACAM1
renal absorption (GO:0070293)	1/14	0.11142381377754271	0.40778147649645546	0	0	9.128972823583602	20.032747651479024	SGK1
retinal metabolic process (GO:0042574)	1/14	0.11142381377754271	0.40778147649645546	0	0	9.128972823583602	20.032747651479024	SDR16C5
regulation of DNA methylation-dependent heterochromatin assembly (GO:0090308)	1/14	0.11142381377754271	0.40778147649645546	0	0	9.128972823583602	20.032747651479024	AICDA
negative regulation of T cell mediated immunity (GO:0002710)	1/14	0.11142381377754271	0.40778147649645546	0	0	9.128972823583602	20.032747651479024	CEACAM1
regulation of histone deacetylation (GO:0031063)	1/14	0.11142381377754271	0.40778147649645546	0	0	9.128972823583602	20.032747651479024	SDR16C5
steroid catabolic process (GO:0006706)	1/14	0.11142381377754271	0.40778147649645546	0	0	9.128972823583602	20.032747651479024	CYP1A2
positive regulation of protein deacetylation (GO:0090312)	1/14	0.11142381377754271	0.40778147649645546	0	0	9.128972823583602	20.032747651479024	SDR16C5
sulfate transport (GO:0008272)	1/14	0.11142381377754271	0.40778147649645546	0	0	9.128972823583602	20.032747651479024	SLC26A1
manganese ion transport (GO:0006828)	1/14	0.11142381377754271	0.40778147649645546	0	0	9.128972823583602	20.032747651479024	TRPC6
T-helper cell differentiation (GO:0042093)	1/14	0.11142381377754271	0.40778147649645546	0	0	9.128972823583602	20.032747651479024	GPR183
thymus development (GO:0048538)	1/14	0.11142381377754271	0.40778147649645546	0	0	9.128972823583602	20.032747651479024	TBX1
regulation of nitric-oxide synthase biosynthetic process (GO:0051769)	1/14	0.11142381377754271	0.40778147649645546	0	0	9.128972823583602	20.032747651479024	FCER2
N-terminal protein amino acid modification (GO:0031365)	1/14	0.11142381377754271	0.40778147649645546	0	0	9.128972823583602	20.032747651479024	AANAT
cellular response to calcium ion (GO:0071277)	2/69	0.11440890952818082	0.40778147649645546	0	0	3.5542168674698793	7.705458013981608	ALOX15;SYT17
positive regulation of protein polymerization (GO:0032273)	2/69	0.11440890952818082	0.40778147649645546	0	0	3.5542168674698793	7.705458013981608	BIN1;ALOX15
wound healing (GO:0042060)	2/70	0.117152108413687	0.40778147649645546	0	0	3.501771793054571	7.508786632381248	ALOX15;SYTL4
regulation of secretion (GO:0051046)	1/15	0.11889307034860111	0.40778147649645546	0	0	8.476475620188195	18.050915555377973	SGK1
aflatoxin metabolic process (GO:0046222)	1/15	0.11889307034860111	0.40778147649645546	0	0	8.476475620188195	18.050915555377973	CYP1A2
positive regulation of cell killing (GO:0031343)	1/15	0.11889307034860111	0.40778147649645546	0	0	8.476475620188195	18.050915555377973	FCER2
G protein-coupled glutamate receptor signaling pathway (GO:0007216)	1/15	0.11889307034860111	0.40778147649645546	0	0	8.476475620188195	18.050915555377973	HOMER2
negative regulation of endoplasmic reticulum stress-induced intrinsic apoptotic signaling pathway (GO:1902236)	1/15	0.11889307034860111	0.40778147649645546	0	0	8.476475620188195	18.050915555377973	XBP1
negative regulation of leukocyte mediated cytotoxicity (GO:0001911)	1/15	0.11889307034860111	0.40778147649645546	0	0	8.476475620188195	18.050915555377973	CEACAM1
cardiac myofibril assembly (GO:0055003)	1/15	0.11889307034860111	0.40778147649645546	0	0	8.476475620188195	18.050915555377973	NEBL
regulation of clathrin-dependent endocytosis (GO:2000369)	1/15	0.11889307034860111	0.40778147649645546	0	0	8.476475620188195	18.050915555377973	AAK1
positive regulation of keratinocyte differentiation (GO:0045618)	1/15	0.11889307034860111	0.40778147649645546	0	0	8.476475620188195	18.050915555377973	PRKCH
regulation of extracellular matrix organization (GO:1903053)	1/15	0.11889307034860111	0.40778147649645546	0	0	8.476475620188195	18.050915555377973	AEBP1
negative regulation of single stranded viral RNA replication via double stranded DNA intermediate (GO:0045869)	1/15	0.11889307034860111	0.40778147649645546	0	0	8.476475620188195	18.050915555377973	AICDA
lipoxygenase pathway (GO:0019372)	1/15	0.11889307034860111	0.40778147649645546	0	0	8.476475620188195	18.050915555377973	ALOX15
superoxide anion generation (GO:0042554)	1/15	0.11889307034860111	0.40778147649645546	0	0	8.476475620188195	18.050915555377973	CYBB
positive regulation of secretion (GO:0051047)	1/15	0.11889307034860111	0.40778147649645546	0	0	8.476475620188195	18.050915555377973	XBP1
regulation of lymphocyte activation (GO:0051249)	1/15	0.11889307034860111	0.40778147649645546	0	0	8.476475620188195	18.050915555377973	FCRL3
organic heteropentacyclic compound metabolic process (GO:1901376)	1/15	0.11889307034860111	0.40778147649645546	0	0	8.476475620188195	18.050915555377973	CYP1A2
phosphatidylethanolamine biosynthetic process (GO:0006646)	1/15	0.11889307034860111	0.40778147649645546	0	0	8.476475620188195	18.050915555377973	ALOX15
embryonic cranial skeleton morphogenesis (GO:0048701)	1/15	0.11889307034860111	0.40778147649645546	0	0	8.476475620188195	18.050915555377973	TBX1
mycotoxin metabolic process (GO:0043385)	1/15	0.11889307034860111	0.40778147649645546	0	0	8.476475620188195	18.050915555377973	CYP1A2
regulation of actin filament polymerization (GO:0030833)	2/73	0.12547930267693813	0.40778147649645546	0	0	3.3533005260478532	6.960159036848414	BIN1;ALOX15
epiboly involved in wound healing (GO:0090505)	1/16	0.12629991218165715	0.40778147649645546	0	0	7.910978043912175	16.368572591179092	CEACAM1
regulation of systemic arterial blood pressure by hormone (GO:0001990)	1/16	0.12629991218165715	0.40778147649645546	0	0	7.910978043912175	16.368572591179092	AVPR2
B cell activation involved in immune response (GO:0002312)	1/16	0.12629991218165715	0.40778147649645546	0	0	7.910978043912175	16.368572591179092	GPR183
negative regulation of histone modification (GO:0031057)	1/16	0.12629991218165715	0.40778147649645546	0	0	7.910978043912175	16.368572591179092	SDR16C5
negative regulation of natural killer cell mediated cytotoxicity (GO:0045953)	1/16	0.12629991218165715	0.40778147649645546	0	0	7.910978043912175	16.368572591179092	CEACAM1
positive regulation of isotype switching (GO:0045830)	1/16	0.12629991218165715	0.40778147649645546	0	0	7.910978043912175	16.368572591179092	CLCF1
negative regulation of platelet activation (GO:0010544)	1/16	0.12629991218165715	0.40778147649645546	0	0	7.910978043912175	16.368572591179092	CEACAM1
regulation of ERBB signaling pathway (GO:1901184)	1/16	0.12629991218165715	0.40778147649645546	0	0	7.910978043912175	16.368572591179092	CEACAM1
regulation of interleukin-1 production (GO:0032652)	1/16	0.12629991218165715	0.40778147649645546	0	0	7.910978043912175	16.368572591179092	CEACAM1
dendritic cell chemotaxis (GO:0002407)	1/16	0.12629991218165715	0.40778147649645546	0	0	7.910978043912175	16.368572591179092	GPR183
odontogenesis of dentin-containing tooth (GO:0042475)	1/16	0.12629991218165715	0.40778147649645546	0	0	7.910978043912175	16.368572591179092	TBX1
positive regulation of vasoconstriction (GO:0045907)	1/16	0.12629991218165715	0.40778147649645546	0	0	7.910978043912175	16.368572591179092	AVPR2
N-terminal protein amino acid acetylation (GO:0006474)	1/16	0.12629991218165715	0.40778147649645546	0	0	7.910978043912175	16.368572591179092	AANAT
sphingolipid biosynthetic process (GO:0030148)	2/74	0.128286029820789	0.40778147649645546	0	0	3.3065595716198124	6.78999660411451	SPNS2;SGPP2
regulation of cytosolic calcium ion concentration (GO:0051480)	3/148	0.1286623496032063	0.40778147649645546	0	0	2.4685893416927898	5.061999820315946	TRPC6;CHRNA10;S1PR4
aorta morphogenesis (GO:0035909)	1/17	0.1336448576664049	0.40778147649645546	0	0	7.416167664670659	14.925551463896932	TBX1
positive regulation of dendrite extension (GO:1903861)	1/17	0.1336448576664049	0.40778147649645546	0	0	7.416167664670659	14.925551463896932	SYT17
regulation of Arp2/3 complex-mediated actin nucleation (GO:0034315)	1/17	0.1336448576664049	0.40778147649645546	0	0	7.416167664670659	14.925551463896932	GMFG
negative regulation of fatty acid metabolic process (GO:0045922)	1/17	0.1336448576664049	0.40778147649645546	0	0	7.416167664670659	14.925551463896932	CEACAM1
cellular biogenic amine biosynthetic process (GO:0042401)	1/17	0.1336448576664049	0.40778147649645546	0	0	7.416167664670659	14.925551463896932	AANAT
pharyngeal system development (GO:0060037)	1/17	0.1336448576664049	0.40778147649645546	0	0	7.416167664670659	14.925551463896932	TBX1
phosphate ion transport (GO:0006817)	1/17	0.1336448576664049	0.40778147649645546	0	0	7.416167664670659	14.925551463896932	SLC34A3
muscle tissue morphogenesis (GO:0060415)	1/17	0.1336448576664049	0.40778147649645546	0	0	7.416167664670659	14.925551463896932	TBX1
negative regulation of amyloid-beta formation (GO:1902430)	1/17	0.1336448576664049	0.40778147649645546	0	0	7.416167664670659	14.925551463896932	BIN1
actomyosin structure organization (GO:0031032)	2/76	0.13394327959094834	0.40778147649645546	0	0	3.216867469879518	6.466993666975459	EPB41L1;CDC42BPB
negative regulation of biosynthetic process (GO:0009890)	1/18	0.1409284209179603	0.40778147649645546	0	0	6.979570271222261	13.676490075658847	CEACAM1
negative regulation of cation transmembrane transport (GO:1904063)	1/18	0.1409284209179603	0.40778147649645546	0	0	6.979570271222261	13.676490075658847	BIN1
regulation of single stranded viral RNA replication via double stranded DNA intermediate (GO:0045091)	1/18	0.1409284209179603	0.40778147649645546	0	0	6.979570271222261	13.676490075658847	AICDA
regulation of adaptive immune response (GO:0002819)	1/18	0.1409284209179603	0.40778147649645546	0	0	6.979570271222261	13.676490075658847	ALOX15
regulation of ventricular cardiac muscle cell membrane repolarization (GO:0060307)	1/18	0.1409284209179603	0.40778147649645546	0	0	6.979570271222261	13.676490075658847	SNTA1
base conversion or substitution editing (GO:0016553)	1/18	0.1409284209179603	0.40778147649645546	0	0	6.979570271222261	13.676490075658847	AICDA
regulation of dendrite extension (GO:1903859)	1/18	0.1409284209179603	0.40778147649645546	0	0	6.979570271222261	13.676490075658847	SYT17
positive regulation of macrophage derived foam cell differentiation (GO:0010744)	1/18	0.1409284209179603	0.40778147649645546	0	0	6.979570271222261	13.676490075658847	PRKCH
positive regulation of nitric-oxide synthase activity (GO:0051000)	1/18	0.1409284209179603	0.40778147649645546	0	0	6.979570271222261	13.676490075658847	FCER2
leukocyte tethering or rolling (GO:0050901)	1/18	0.1409284209179603	0.40778147649645546	0	0	6.979570271222261	13.676490075658847	SELL
positive regulation of phosphoprotein phosphatase activity (GO:0032516)	1/18	0.1409284209179603	0.40778147649645546	0	0	6.979570271222261	13.676490075658847	FCRL3
T cell migration (GO:0072678)	1/18	0.1409284209179603	0.40778147649645546	0	0	6.979570271222261	13.676490075658847	GPR183
positive regulation of response to endoplasmic reticulum stress (GO:1905898)	1/18	0.1409284209179603	0.40778147649645546	0	0	6.979570271222261	13.676490075658847	XBP1
dendritic cell migration (GO:0036336)	1/18	0.1409284209179603	0.40778147649645546	0	0	6.979570271222261	13.676490075658847	GPR183
ventricular cardiac muscle cell action potential (GO:0086005)	1/18	0.1409284209179603	0.40778147649645546	0	0	6.979570271222261	13.676490075658847	SNTA1
regulation of platelet aggregation (GO:0090330)	1/18	0.1409284209179603	0.40778147649645546	0	0	6.979570271222261	13.676490075658847	CEACAM1
epoxygenase P450 pathway (GO:0019373)	1/19	0.1481511118902832	0.40997453144911095	0	0	6.591483699268131	12.586586430983072	CYP1A2
regulation of bicellular tight junction assembly (GO:2000810)	1/19	0.1481511118902832	0.40997453144911095	0	0	6.591483699268131	12.586586430983072	PRKCH
regulation of epithelial cell differentiation (GO:0030856)	1/19	0.1481511118902832	0.40997453144911095	0	0	6.591483699268131	12.586586430983072	CEACAM1
negative regulation of striated muscle cell differentiation (GO:0051154)	1/19	0.1481511118902832	0.40997453144911095	0	0	6.591483699268131	12.586586430983072	XBP1
negative regulation of T cell receptor signaling pathway (GO:0050860)	1/19	0.1481511118902832	0.40997453144911095	0	0	6.591483699268131	12.586586430983072	CEACAM1
leukocyte adhesion to vascular endothelial cell (GO:0061756)	1/19	0.1481511118902832	0.40997453144911095	0	0	6.591483699268131	12.586586430983072	SELL
sphingosine metabolic process (GO:0006670)	1/19	0.1481511118902832	0.40997453144911095	0	0	6.591483699268131	12.586586430983072	SGPP2
long-term memory (GO:0007616)	1/19	0.1481511118902832	0.40997453144911095	0	0	6.591483699268131	12.586586430983072	SGK1
synaptic transmission, cholinergic (GO:0007271)	1/19	0.1481511118902832	0.40997453144911095	0	0	6.591483699268131	12.586586430983072	CHRNA10
regulation of lymphocyte proliferation (GO:0050670)	1/19	0.1481511118902832	0.40997453144911095	0	0	6.591483699268131	12.586586430983072	LST1
diol metabolic process (GO:0034311)	1/19	0.1481511118902832	0.40997453144911095	0	0	6.591483699268131	12.586586430983072	SGPP2
negative regulation of amyloid precursor protein catabolic process (GO:1902992)	1/19	0.1481511118902832	0.40997453144911095	0	0	6.591483699268131	12.586586430983072	BIN1
positive regulation of cytoskeleton organization (GO:0051495)	2/82	0.15123437633158443	0.41471412270650887	0	0	2.974698795180723	5.618981387896194	BIN1;ALOX15
long-chain fatty acid metabolic process (GO:0001676)	2/83	0.1541584344324635	0.41471412270650887	0	0	2.9378253755763795	5.4930707094747735	ALOX15;CYP1A2
adaptive immune response based on somatic recombination of immune receptors built from immunoglobulin superfamily domains (GO:0002460)	1/20	0.15531343623042712	0.41471412270650887	0	0	6.244248345414435	11.628726352614157	BACH2
regulation of tissue remodeling (GO:0034103)	1/20	0.15531343623042712	0.41471412270650887	0	0	6.244248345414435	11.628726352614157	CEACAM1
positive regulation of epidermal cell differentiation (GO:0045606)	1/20	0.15531343623042712	0.41471412270650887	0	0	6.244248345414435	11.628726352614157	PRKCH
hepaticobiliary system development (GO:0061008)	1/20	0.15531343623042712	0.41471412270650887	0	0	6.244248345414435	11.628726352614157	XBP1
positive regulation of lymphocyte differentiation (GO:0045621)	1/20	0.15531343623042712	0.41471412270650887	0	0	6.244248345414435	11.628726352614157	XBP1
cellular response to interferon-beta (GO:0035458)	1/20	0.15531343623042712	0.41471412270650887	0	0	6.244248345414435	11.628726352614157	AIM2
regulation of lymphocyte differentiation (GO:0045619)	1/20	0.15531343623042712	0.41471412270650887	0	0	6.244248345414435	11.628726352614157	FCRL3
mesoderm development (GO:0007498)	1/20	0.15531343623042712	0.41471412270650887	0	0	6.244248345414435	11.628726352614157	TBX1
response to insulin (GO:0032868)	2/84	0.15709348377681126	0.4180004935459908	0	0	2.9018513076697032	5.371077828704899	CEACAM1;XBP1
adenylate cyclase-modulating G protein-coupled receptor signaling pathway (GO:0007188)	3/165	0.16188033030487622	0.4232825220787764	0	0	2.207631874298541	4.019872284826316	ADGRG5;AVPR2;S1PR4
positive regulation of antigen receptor-mediated signaling pathway (GO:0050857)	1/21	0.16241589546255283	0.4232825220787764	0	0	5.931736526946108	10.781494519707145	PRKCH
regulation of transposition (GO:0010528)	1/21	0.16241589546255283	0.4232825220787764	0	0	5.931736526946108	10.781494519707145	AICDA
linoleic acid metabolic process (GO:0043651)	1/21	0.16241589546255283	0.4232825220787764	0	0	5.931736526946108	10.781494519707145	ALOX15
positive regulation of transcription from RNA polymerase II promoter involved in cellular response to chemical stimulus (GO:1901522)	1/21	0.16241589546255283	0.4232825220787764	0	0	5.931736526946108	10.781494519707145	XBP1
zinc ion transport (GO:0006829)	1/21	0.16241589546255283	0.4232825220787764	0	0	5.931736526946108	10.781494519707145	SLC30A4
exogenous drug catabolic process (GO:0042738)	1/22	0.16945898698201467	0.4298609636443772	0	0	5.648987738808098	10.027768646002837	CYP1A2
regulation of cardiac muscle cell membrane repolarization (GO:0099623)	1/22	0.16945898698201467	0.4298609636443772	0	0	5.648987738808098	10.027768646002837	SNTA1
negative regulation of interleukin-2 production (GO:0032703)	1/22	0.16945898698201467	0.4298609636443772	0	0	5.648987738808098	10.027768646002837	HOMER2
negative regulation of lipid biosynthetic process (GO:0051055)	1/22	0.16945898698201467	0.4298609636443772	0	0	5.648987738808098	10.027768646002837	CEACAM1
negative regulation of lymphocyte activation (GO:0051250)	1/22	0.16945898698201467	0.4298609636443772	0	0	5.648987738808098	10.027768646002837	LST1
regulation of endoplasmic reticulum stress-induced intrinsic apoptotic signaling pathway (GO:1902235)	1/22	0.16945898698201467	0.4298609636443772	0	0	5.648987738808098	10.027768646002837	XBP1
osteoclast differentiation (GO:0030316)	1/22	0.16945898698201467	0.4298609636443772	0	0	5.648987738808098	10.027768646002837	GPR183
zinc ion transmembrane transport (GO:0071577)	1/22	0.16945898698201467	0.4298609636443772	0	0	5.648987738808098	10.027768646002837	SLC30A4
negative regulation of protein kinase activity (GO:0006469)	2/90	0.17491328478197188	0.4373722419896323	0	0	2.7031763417305585	4.712893187631714	CEACAM1;PTPRO
sodium ion transport (GO:0006814)	2/90	0.17491328478197188	0.4373722419896323	0	0	2.7031763417305585	4.712893187631714	SLC34A3;SGK1
regulation of supramolecular fiber organization (GO:1902903)	1/23	0.1764432040615205	0.4373722419896323	0	0	5.391943385955362	9.353707458312925	AEBP1
artery development (GO:0060840)	1/23	0.1764432040615205	0.4373722419896323	0	0	5.391943385955362	9.353707458312925	TBX1
regulation of cysteine-type endopeptidase activity (GO:2000116)	1/23	0.1764432040615205	0.4373722419896323	0	0	5.391943385955362	9.353707458312925	AIM2
drug catabolic process (GO:0042737)	1/23	0.1764432040615205	0.4373722419896323	0	0	5.391943385955362	9.353707458312925	CYP1A2
ear morphogenesis (GO:0042471)	1/23	0.1764432040615205	0.4373722419896323	0	0	5.391943385955362	9.353707458312925	TBX1
positive regulation of supramolecular fiber organization (GO:1902905)	2/91	0.17791473327282417	0.43958802604097147	0	0	2.6726682008934617	4.614230340699538	BIN1;ALOX15
cation transport (GO:0006812)	3/174	0.1804152954490977	0.44272272902821325	0	0	2.0904837852206275	3.579940706500886	SLC34A3;TRPC6;SGK1
retinoid metabolic process (GO:0001523)	2/92	0.18092422728803267	0.44272272902821325	0	0	2.6428380187416334	4.518399293798704	SDR16C5;CYP1A2
negative regulation of lipid metabolic process (GO:0045833)	1/24	0.18336903589371226	0.44272272902821325	0	0	5.1572507159593854	8.748010080857481	CEACAM1
inner ear morphogenesis (GO:0042472)	1/24	0.18336903589371226	0.44272272902821325	0	0	5.1572507159593854	8.748010080857481	TBX1
leukotriene metabolic process (GO:0006691)	1/24	0.18336903589371226	0.44272272902821325	0	0	5.1572507159593854	8.748010080857481	ALOX15
lymphocyte activation involved in immune response (GO:0002285)	1/24	0.18336903589371226	0.44272272902821325	0	0	5.1572507159593854	8.748010080857481	GPR183
wound healing, spreading of cells (GO:0044319)	1/24	0.18336903589371226	0.44272272902821325	0	0	5.1572507159593854	8.748010080857481	CEACAM1
regulation of epithelial cell proliferation (GO:0050678)	2/93	0.1839414226920724	0.44272272902821325	0	0	2.613663444988746	4.42529270710623	TBX1;SGPP2
negative regulation of cell death (GO:0060548)	2/94	0.18696598055277736	0.44272272902821325	0	0	2.585123101100052	4.334808352655689	KANK2;PM20D1
negative regulation of immune response (GO:0050777)	3/178	0.18883244476595584	0.44272272902821325	0	0	2.0422857142857143	3.404276239380134	GPR45;ALOX15;AVPR2
3'-phosphoadenosine 5'-phosphosulfate metabolic process (GO:0050427)	1/25	0.19023696766389717	0.44272272902821325	0	0	4.942115768463074	8.20136592691404	SLC26A1
receptor signaling pathway via STAT (GO:0097696)	1/25	0.19023696766389717	0.44272272902821325	0	0	4.942115768463074	8.20136592691404	CLCF1
regulation of calcium ion import (GO:0090279)	1/25	0.19023696766389717	0.44272272902821325	0	0	4.942115768463074	8.20136592691404	FCRL3
regulation of dopamine secretion (GO:0014059)	1/25	0.19023696766389717	0.44272272902821325	0	0	4.942115768463074	8.20136592691404	SYT17
negative regulation of response to endoplasmic reticulum stress (GO:1903573)	1/25	0.19023696766389717	0.44272272902821325	0	0	4.942115768463074	8.20136592691404	XBP1
cellular response to hexose stimulus (GO:0071331)	1/25	0.19023696766389717	0.44272272902821325	0	0	4.942115768463074	8.20136592691404	XBP1
positive regulation of release of cytochrome c from mitochondria (GO:0090200)	1/25	0.19023696766389717	0.44272272902821325	0	0	4.942115768463074	8.20136592691404	HRK
regulation of myotube differentiation (GO:0010830)	1/25	0.19023696766389717	0.44272272902821325	0	0	4.942115768463074	8.20136592691404	XBP1
outflow tract septum morphogenesis (GO:0003148)	1/25	0.19023696766389717	0.44272272902821325	0	0	4.942115768463074	8.20136592691404	TBX1
protein maturation (GO:0051604)	2/97	0.1960805152153325	0.4516660622420138	0	0	2.503107165504122	4.078137067452828	AANAT;AEBP1
positive regulation of ion transmembrane transporter activity (GO:0032414)	1/26	0.19704748050505724	0.4516660622420138	0	0	4.744191616766467	7.706040548856063	TRPC6
cellular response to drug (GO:0035690)	1/26	0.19704748050505724	0.4516660622420138	0	0	4.744191616766467	7.706040548856063	AIM2
lamellipodium assembly (GO:0030032)	1/26	0.19704748050505724	0.4516660622420138	0	0	4.744191616766467	7.706040548856063	PTPRO
negative regulation of transposition (GO:0010529)	1/26	0.19704748050505724	0.4516660622420138	0	0	4.744191616766467	7.706040548856063	AICDA
negative regulation of neuron death (GO:1901215)	2/98	0.1991312341240976	0.4550716791844993	0	0	2.4769076305220885	3.9972117463920855	PM20D1;CLCF1
regulation of toll-like receptor signaling pathway (GO:0034121)	1/27	0.20380105164716802	0.4563132880058553	0	0	4.561492399815753	7.255559978507121	FCRL3
regulation of cell junction assembly (GO:1901888)	1/27	0.20380105164716802	0.4563132880058553	0	0	4.561492399815753	7.255559978507121	PRKCH
calcium-ion regulated exocytosis (GO:0017156)	1/27	0.20380105164716802	0.4563132880058553	0	0	4.561492399815753	7.255559978507121	SYT17
organic acid transport (GO:0015849)	2/100	0.20524959092647024	0.4563132880058553	0	0	2.426112613720187	3.8418185255383266	CEACAM1;SLC26A1
regulation of sodium ion transmembrane transport (GO:1902305)	1/28	0.21049815426401683	0.4563132880058553	0	0	4.392326458194722	6.844467420254003	SNTA1
positive regulation of defense response to virus by host (GO:0002230)	1/28	0.21049815426401683	0.4563132880058553	0	0	4.392326458194722	6.844467420254003	AIM2
regulation of calcineurin-NFAT signaling cascade (GO:0070884)	1/28	0.21049815426401683	0.4563132880058553	0	0	4.392326458194722	6.844467420254003	HOMER2
bile acid and bile salt transport (GO:0015721)	1/28	0.21049815426401683	0.4563132880058553	0	0	4.392326458194722	6.844467420254003	CEACAM1
carbohydrate derivative biosynthetic process (GO:1901137)	1/28	0.21049815426401683	0.4563132880058553	0	0	4.392326458194722	6.844467420254003	GBGT1
response to interferon-beta (GO:0035456)	1/28	0.21049815426401683	0.4563132880058553	0	0	4.392326458194722	6.844467420254003	AIM2
cellular response to acid chemical (GO:0071229)	1/28	0.21049815426401683	0.4563132880058553	0	0	4.392326458194722	6.844467420254003	XBP1
positive regulation of monooxygenase activity (GO:0032770)	1/28	0.21049815426401683	0.4563132880058553	0	0	4.392326458194722	6.844467420254003	FCER2
sulfur compound transport (GO:0072348)	1/28	0.21049815426401683	0.4563132880058553	0	0	4.392326458194722	6.844467420254003	SLC26A1
cellular response to organonitrogen compound (GO:0071417)	2/103	0.21446485416824776	0.4563132880058553	0	0	2.353691995705595	3.6237663308736257	XBP1;AANAT
actin filament polymerization (GO:0030041)	1/29	0.21713925778394344	0.4563132880058553	0	0	4.2352437981180495	6.468133745527287	PSTPIP2
regulation of T cell mediated cytotoxicity (GO:0001914)	1/29	0.21713925778394344	0.4563132880058553	0	0	4.2352437981180495	6.468133745527287	CEACAM1
negative regulation of myeloid leukocyte differentiation (GO:0002762)	1/29	0.21713925778394344	0.4563132880058553	0	0	4.2352437981180495	6.468133745527287	CEACAM1
response to zinc ion (GO:0010043)	1/29	0.21713925778394344	0.4563132880058553	0	0	4.2352437981180495	6.468133745527287	SLC30A4
regulation of fatty acid biosynthetic process (GO:0042304)	1/29	0.21713925778394344	0.4563132880058553	0	0	4.2352437981180495	6.468133745527287	CEACAM1
lamellipodium organization (GO:0097581)	1/29	0.21713925778394344	0.4563132880058553	0	0	4.2352437981180495	6.468133745527287	PTPRO
lipid catabolic process (GO:0016042)	1/29	0.21713925778394344	0.4563132880058553	0	0	4.2352437981180495	6.468133745527287	CYP1A2
determination of bilateral symmetry (GO:0009855)	1/29	0.21713925778394344	0.4563132880058553	0	0	4.2352437981180495	6.468133745527287	TBX1
dicarboxylic acid transport (GO:0006835)	1/29	0.21713925778394344	0.4563132880058553	0	0	4.2352437981180495	6.468133745527287	SLC26A1
protein ADP-ribosylation (GO:0006471)	1/29	0.21713925778394344	0.4563132880058553	0	0	4.2352437981180495	6.468133745527287	PARP12
cellular response to cytokine stimulus (GO:0071345)	6/482	0.22003028999350702	0.4563132880058553	0	0	1.5060690943043884	2.2801736389295413	FCER2;XBP1;AIM2;CLCF1;ALOX15;GSDME
cellular response to tumor necrosis factor (GO:0071356)	3/194	0.22342289889654457	0.4563132880058553	0	0	1.8696811042360781	2.802070309652326	AIM2;LTB;GSDME
cellular response to peptide hormone stimulus (GO:0071375)	2/106	0.2237183301975648	0.4563132880058553	0	0	2.285449490268767	3.422157727596387	XBP1;CEACAM1
estrogen metabolic process (GO:0008210)	1/30	0.22372482760236873	0.4563132880058553	0	0	4.088994424943217	6.1226084945342665	CYP1A2
artery morphogenesis (GO:0048844)	1/30	0.22372482760236873	0.4563132880058553	0	0	4.088994424943217	6.1226084945342665	TBX1
positive regulation of endopeptidase activity (GO:0010950)	1/30	0.22372482760236873	0.4563132880058553	0	0	4.088994424943217	6.1226084945342665	AIM2
regulation of vasoconstriction (GO:0019229)	1/30	0.22372482760236873	0.4563132880058553	0	0	4.088994424943217	6.1226084945342665	AVPR2
negative regulation of interleukin-1 production (GO:0032692)	1/30	0.22372482760236873	0.4563132880058553	0	0	4.088994424943217	6.1226084945342665	CEACAM1
regulation of catecholamine secretion (GO:0050433)	1/30	0.22372482760236873	0.4563132880058553	0	0	4.088994424943217	6.1226084945342665	SYT17
regulation of cation transmembrane transport (GO:1904062)	1/30	0.22372482760236873	0.4563132880058553	0	0	4.088994424943217	6.1226084945342665	SNTA1
ion homeostasis (GO:0050801)	1/30	0.22372482760236873	0.4563132880058553	0	0	4.088994424943217	6.1226084945342665	SLC30A4
primary neural tube formation (GO:0014020)	1/30	0.22372482760236873	0.4563132880058553	0	0	4.088994424943217	6.1226084945342665	CELSR1
mRNA splice site selection (GO:0006376)	1/30	0.22372482760236873	0.4563132880058553	0	0	4.088994424943217	6.1226084945342665	CELF6
plasma membrane invagination (GO:0099024)	1/30	0.22372482760236873	0.4563132880058553	0	0	4.088994424943217	6.1226084945342665	IGLL5
response to calcium ion (GO:0051592)	2/107	0.22680998845969405	0.4563132880058553	0	0	2.263568559954102	3.3583268958404777	ALOX15;SYT17
receptor signaling pathway via JAK-STAT (GO:0007259)	1/31	0.23025532535380872	0.4563132880058553	0	0	3.9524950099800398	5.804501666402634	CLCF1
regulation of calcium ion-dependent exocytosis (GO:0017158)	1/31	0.23025532535380872	0.4563132880058553	0	0	3.9524950099800398	5.804501666402634	SYT17
renal water homeostasis (GO:0003091)	1/31	0.23025532535380872	0.4563132880058553	0	0	3.9524950099800398	5.804501666402634	AVPR2
cardiac muscle cell action potential involved in contraction (GO:0086002)	1/31	0.23025532535380872	0.4563132880058553	0	0	3.9524950099800398	5.804501666402634	SNTA1
cellular nitrogen compound biosynthetic process (GO:0044271)	1/31	0.23025532535380872	0.4563132880058553	0	0	3.9524950099800398	5.804501666402634	PM20D1
cellular response to cAMP (GO:0071320)	1/31	0.23025532535380872	0.4563132880058553	0	0	3.9524950099800398	5.804501666402634	AANAT
regulation of macrophage derived foam cell differentiation (GO:0010743)	1/31	0.23025532535380872	0.4563132880058553	0	0	3.9524950099800398	5.804501666402634	PRKCH
triglyceride homeostasis (GO:0070328)	1/31	0.23025532535380872	0.4563132880058553	0	0	3.9524950099800398	5.804501666402634	XBP1
tube closure (GO:0060606)	1/31	0.23025532535380872	0.4563132880058553	0	0	3.9524950099800398	5.804501666402634	CELSR1
protein acetylation (GO:0006473)	1/31	0.23025532535380872	0.4563132880058553	0	0	3.9524950099800398	5.804501666402634	AANAT
phosphatidylethanolamine metabolic process (GO:0046337)	1/31	0.23025532535380872	0.4563132880058553	0	0	3.9524950099800398	5.804501666402634	ALOX15
embryonic skeletal system morphogenesis (GO:0048704)	1/31	0.23025532535380872	0.4563132880058553	0	0	3.9524950099800398	5.804501666402634	TBX1
activation of phospholipase C activity (GO:0007202)	1/32	0.23673120883000187	0.4572397206082016	0	0	3.824802008885455	5.510889177940895	S1PR4
B cell proliferation (GO:0042100)	1/32	0.23673120883000187	0.4572397206082016	0	0	3.824802008885455	5.510889177940895	CR2
negative regulation of intracellular steroid hormone receptor signaling pathway (GO:0033144)	1/32	0.23673120883000187	0.4572397206082016	0	0	3.824802008885455	5.510889177940895	KANK2
response to amino acid (GO:0043200)	1/32	0.23673120883000187	0.4572397206082016	0	0	3.824802008885455	5.510889177940895	XBP1
positive regulation of immune effector process (GO:0002699)	1/32	0.23673120883000187	0.4572397206082016	0	0	3.824802008885455	5.510889177940895	XBP1
regulation of chemotaxis (GO:0050920)	1/32	0.23673120883000187	0.4572397206082016	0	0	3.824802008885455	5.510889177940895	GPR183
cellular response to glucose stimulus (GO:0071333)	1/32	0.23673120883000187	0.4572397206082016	0	0	3.824802008885455	5.510889177940895	XBP1
liver development (GO:0001889)	1/32	0.23673120883000187	0.4572397206082016	0	0	3.824802008885455	5.510889177940895	XBP1
superoxide metabolic process (GO:0006801)	1/32	0.23673120883000187	0.4572397206082016	0	0	3.824802008885455	5.510889177940895	CYBB
regulation of intracellular estrogen receptor signaling pathway (GO:0033146)	1/32	0.23673120883000187	0.4572397206082016	0	0	3.824802008885455	5.510889177940895	KANK2
regulation of sprouting angiogenesis (GO:1903670)	1/33	0.24315293206688313	0.4649230686002464	0	0	3.7050898203592815	5.239236664275881	CEACAM1
apoptotic cell clearance (GO:0043277)	1/33	0.24315293206688313	0.4649230686002464	0	0	3.7050898203592815	5.239236664275881	ALOX15
positive regulation of histone modification (GO:0031058)	1/33	0.24315293206688313	0.4649230686002464	0	0	3.7050898203592815	5.239236664275881	SDR16C5
regulation of histone acetylation (GO:0035065)	1/33	0.24315293206688313	0.4649230686002464	0	0	3.7050898203592815	5.239236664275881	SDR16C5
phosphorylation (GO:0016310)	5/400	0.24668629008137155	0.4680071250442167	0	0	1.5094354275064068	2.1126629266309442	PRKCH;GMFG;AAK1;CDC42BPB;SGK1
regulation of amyloid-beta formation (GO:1902003)	1/34	0.24952094531178504	0.4680071250442167	0	0	3.5926329159862096	4.987337627893559	BIN1
B cell receptor signaling pathway (GO:0050853)	1/34	0.24952094531178504	0.4680071250442167	0	0	3.5926329159862096	4.987337627893559	IGLL5
positive regulation of interleukin-12 production (GO:0032735)	1/34	0.24952094531178504	0.4680071250442167	0	0	3.5926329159862096	4.987337627893559	LTB
cellular response to amino acid stimulus (GO:0071230)	1/34	0.24952094531178504	0.4680071250442167	0	0	3.5926329159862096	4.987337627893559	XBP1
neural tube closure (GO:0001843)	1/34	0.24952094531178504	0.4680071250442167	0	0	3.5926329159862096	4.987337627893559	CELSR1
regulation of keratinocyte differentiation (GO:0045616)	1/34	0.24952094531178504	0.4680071250442167	0	0	3.5926329159862096	4.987337627893559	PRKCH
cellular amide metabolic process (GO:0043603)	2/115	0.2516336884204582	0.4680071250442167	0	0	2.1024629491416995	2.900938149491311	PM20D1;AEBP1
ion transport (GO:0006811)	2/116	0.25474414199311834	0.4680071250442167	0	0	2.0839146057915876	2.849744058913581	SLC26A1;TRPC6
sphingolipid metabolic process (GO:0006665)	2/116	0.25474414199311834	0.4680071250442167	0	0	2.0839146057915876	2.849744058913581	SPNS2;SGPP2
tumor necrosis factor-mediated signaling pathway (GO:0033209)	2/116	0.25474414199311834	0.4680071250442167	0	0	2.0839146057915876	2.849744058913581	AIM2;LTB
regulation of regulated secretory pathway (GO:1903305)	1/35	0.2558356951621474	0.4680071250442167	0	0	3.486791123635083	4.753262894605294	SYT17
negative regulation of cell cycle G1/S phase transition (GO:1902807)	1/35	0.2558356951621474	0.4680071250442167	0	0	3.486791123635083	4.753262894605294	KANK2
regulation of T cell receptor signaling pathway (GO:0050856)	1/35	0.2558356951621474	0.4680071250442167	0	0	3.486791123635083	4.753262894605294	CEACAM1
positive regulation of lymphocyte activation (GO:0051251)	1/35	0.2558356951621474	0.4680071250442167	0	0	3.486791123635083	4.753262894605294	IGLL5
cellular response to virus (GO:0098586)	1/35	0.2558356951621474	0.4680071250442167	0	0	3.486791123635083	4.753262894605294	GSDME
regulation of lipid biosynthetic process (GO:0046890)	1/35	0.2558356951621474	0.4680071250442167	0	0	3.486791123635083	4.753262894605294	CEACAM1
peptidyl-tyrosine dephosphorylation (GO:0035335)	1/35	0.2558356951621474	0.4680071250442167	0	0	3.486791123635083	4.753262894605294	PTPRO
adenylate cyclase-activating G protein-coupled receptor signaling pathway (GO:0007189)	2/118	0.2609673795647242	0.47264524209989645	0	0	2.0477773161611963	2.7509018528062166	ADGRG5;S1PR4
activation of adenylate cyclase activity (GO:0007190)	1/36	0.26209762439705164	0.47264524209989645	0	0	3.3869974337040207	4.535319056842308	AVPR2
regulation of sodium ion transport (GO:0002028)	1/36	0.26209762439705164	0.47264524209989645	0	0	3.3869974337040207	4.535319056842308	SNTA1
calcium-dependent cell-cell adhesion via plasma membrane cell adhesion molecules (GO:0016339)	1/36	0.26209762439705164	0.47264524209989645	0	0	3.3869974337040207	4.535319056842308	SELL
regulation of defense response to virus by host (GO:0050691)	1/36	0.26209762439705164	0.47264524209989645	0	0	3.3869974337040207	4.535319056842308	AIM2
transition metal ion transport (GO:0000041)	1/36	0.26209762439705164	0.47264524209989645	0	0	3.3869974337040207	4.535319056842308	TRPC6
cytoskeleton organization (GO:0007010)	2/120	0.2671921941726184	0.47484129792662916	0	0	2.0128650193996322	2.656553188361106	BIN1;CDC42BPB
positive regulation of calcium ion transport (GO:0051928)	1/37	0.2683071722844291	0.47484129792662916	0	0	3.2927478376580175	4.332014095552551	TRPC6
negative regulation of G1/S transition of mitotic cell cycle (GO:2000134)	1/37	0.2683071722844291	0.47484129792662916	0	0	3.2927478376580175	4.332014095552551	KANK2
glutamate receptor signaling pathway (GO:0007215)	1/37	0.2683071722844291	0.47484129792662916	0	0	3.2927478376580175	4.332014095552551	HOMER2
positive regulation of exocytosis (GO:0045921)	1/37	0.2683071722844291	0.47484129792662916	0	0	3.2927478376580175	4.332014095552551	SYTL4
lysosome localization (GO:0032418)	1/37	0.2683071722844291	0.47484129792662916	0	0	3.2927478376580175	4.332014095552551	SYTL4
neural crest cell migration (GO:0001755)	1/37	0.2683071722844291	0.47484129792662916	0	0	3.2927478376580175	4.332014095552551	TBX1
phagocytosis, engulfment (GO:0006911)	1/37	0.2683071722844291	0.47484129792662916	0	0	3.2927478376580175	4.332014095552551	IGLL5
epithelium development (GO:0060429)	2/122	0.2734168019810552	0.4787318977991143	0	0	1.979116465863454	2.566434913924368	KANK2;TBX1
response to cAMP (GO:0051591)	1/38	0.2744647743479471	0.4787318977991143	0	0	3.2035928143712575	4.14202879511733	AANAT
lymphocyte proliferation (GO:0046651)	1/38	0.2744647743479471	0.4787318977991143	0	0	3.2035928143712575	4.14202879511733	CR2
connective tissue development (GO:0061448)	1/38	0.2744647743479471	0.4787318977991143	0	0	3.2035928143712575	4.14202879511733	XBP1
regulation of anatomical structure morphogenesis (GO:0022603)	2/123	0.27652848693410603	0.4787318977991143	0	0	1.962660559593747	2.5228852089686997	TBX1;CEACAM1
positive regulation of epithelial cell proliferation (GO:0050679)	2/123	0.27652848693410603	0.4787318977991143	0	0	1.962660559593747	2.5228852089686997	TBX1;XBP1
fatty acid metabolic process (GO:0006631)	2/124	0.2796394777005975	0.4787318977991143	0	0	1.9464744222792811	2.4803029841252373	XBP1;ALOX15
regulation of receptor-mediated endocytosis (GO:0048259)	1/39	0.28057086257346253	0.4787318977991143	0	0	3.1191301607311694	3.9641928401456363	AAK1
regulation of T cell differentiation (GO:0045580)	1/39	0.28057086257346253	0.4787318977991143	0	0	3.1191301607311694	3.9641928401456363	XBP1
negative regulation of lymphocyte proliferation (GO:0050672)	1/39	0.28057086257346253	0.4787318977991143	0	0	3.1191301607311694	3.9641928401456363	LST1
negative regulation of secretion by cell (GO:1903531)	1/39	0.28057086257346253	0.4787318977991143	0	0	3.1191301607311694	3.9641928401456363	STXBP6
regulation of heart rate by cardiac conduction (GO:0086091)	1/39	0.28057086257346253	0.4787318977991143	0	0	3.1191301607311694	3.9641928401456363	BIN1
regulation of ion transmembrane transporter activity (GO:0032412)	1/39	0.28057086257346253	0.4787318977991143	0	0	3.1191301607311694	3.9641928401456363	TRPC6
odontogenesis (GO:0042476)	1/39	0.28057086257346253	0.4787318977991143	0	0	3.1191301607311694	3.9641928401456363	TBX1
regulation of nitric-oxide synthase activity (GO:0050999)	1/39	0.28057086257346253	0.4787318977991143	0	0	3.1191301607311694	3.9641928401456363	FCER2
phospholipid dephosphorylation (GO:0046839)	1/39	0.28057086257346253	0.4787318977991143	0	0	3.1191301607311694	3.9641928401456363	SGPP2
negative regulation of cell-substrate adhesion (GO:0010812)	1/40	0.28662586534309326	0.48150614464921404	0	0	3.03899892522647	3.797464736411	PTPRO
glycolipid biosynthetic process (GO:0009247)	1/40	0.28662586534309326	0.48150614464921404	0	0	3.03899892522647	3.797464736411	GBGT1
carboxylic acid metabolic process (GO:0019752)	1/40	0.28662586534309326	0.48150614464921404	0	0	3.03899892522647	3.797464736411	CYP1A2
positive regulation of intrinsic apoptotic signaling pathway (GO:2001244)	1/40	0.28662586534309326	0.48150614464921404	0	0	3.03899892522647	3.797464736411	GSDME
nucleocytoplasmic transport (GO:0006913)	1/40	0.28662586534309326	0.48150614464921404	0	0	3.03899892522647	3.797464736411	BACH2
organic hydroxy compound transport (GO:0015850)	1/40	0.28662586534309326	0.48150614464921404	0	0	3.03899892522647	3.797464736411	CEACAM1
positive regulation of wound healing (GO:0090303)	1/40	0.28662586534309326	0.48150614464921404	0	0	3.03899892522647	3.797464736411	XBP1
epithelial cell migration (GO:0010631)	1/41	0.2926302075248902	0.4894320613767944	0	0	2.962874251497006	3.6409148611775928	KANK2
regulation of release of cytochrome c from mitochondria (GO:0090199)	1/41	0.2926302075248902	0.4894320613767944	0	0	2.962874251497006	3.6409148611775928	HRK
positive regulation of macromolecule biosynthetic process (GO:0010557)	2/129	0.2951769035733076	0.49153090507502645	0	0	1.869367232710369	2.28096531242422	FCER2;XBP1
cellular response to insulin stimulus (GO:0032869)	2/129	0.2951769035733076	0.49153090507502645	0	0	1.869367232710369	2.28096531242422	XBP1;CEACAM1
determination of left/right symmetry (GO:0007368)	1/42	0.2985843104685976	0.4950384755263677	0	0	2.8904629764860523	3.493711094457968	TBX1
monocyte chemotaxis (GO:0002548)	1/42	0.2985843104685976	0.4950384755263677	0	0	2.8904629764860523	3.493711094457968	PTPRO
cellular response to metal ion (GO:0071248)	2/131	0.30138004232050863	0.49724424578801824	0	0	1.8401980013075558	2.2071025887324356	ALOX15;SYT17
regulation of cell-cell adhesion (GO:0022407)	1/43	0.304488592033136	0.49724424578801824	0	0	2.8214998574280012	3.355106586032587	CEACAM1
cellular glucose homeostasis (GO:0001678)	1/43	0.304488592033136	0.49724424578801824	0	0	2.8214998574280012	3.355106586032587	XBP1
cellular response to glucose starvation (GO:0042149)	1/43	0.304488592033136	0.49724424578801824	0	0	2.8214998574280012	3.355106586032587	XBP1
positive regulation of phospholipase C activity (GO:0010863)	1/43	0.304488592033136	0.49724424578801824	0	0	2.8214998574280012	3.355106586032587	S1PR4
cellular response to retinoic acid (GO:0071300)	1/43	0.304488592033136	0.49724424578801824	0	0	2.8214998574280012	3.355106586032587	TBX1
positive regulation of T cell differentiation (GO:0045582)	1/43	0.304488592033136	0.49724424578801824	0	0	2.8214998574280012	3.355106586032587	XBP1
regulation of cell motility (GO:2000145)	2/133	0.3075741718417054	0.5012075905172115	0	0	1.811919433459027	2.1363236978890634	CEACAM1;SGK1
lymphocyte chemotaxis (GO:0048247)	1/44	0.3103434666219868	0.5035637059687248	0	0	2.755744325302883	3.2244292995634027	GPR183
embryonic organ morphogenesis (GO:0048562)	1/44	0.3103434666219868	0.5035637059687248	0	0	2.755744325302883	3.2244292995634027	TBX1
regulation of cell population proliferation (GO:0042127)	8/764	0.31316054754756995	0.5070535674121291	0	0	1.2616402116402117	1.4648138536461535	KANK2;TBX1;XBP1;CLCF1;AVPR2;CHRNA10;SGK1;GSDME
positive regulation of Notch signaling pathway (GO:0045747)	1/45	0.31614934523188226	0.5076196242966294	0	0	2.6929776810016333	3.1010730417875862	AAK1
negative regulation of T cell activation (GO:0050868)	1/45	0.31614934523188226	0.5076196242966294	0	0	2.6929776810016333	3.1010730417875862	CEACAM1
neural crest cell development (GO:0014032)	1/45	0.31614934523188226	0.5076196242966294	0	0	2.6929776810016333	3.1010730417875862	TBX1
negative regulation of inflammatory response to antigenic stimulus (GO:0002862)	2/136	0.3168453633914573	0.5076196242966294	0	0	1.7710843373493976	2.035580616928933	GPR45;AVPR2
organic substance transport (GO:0071702)	2/136	0.3168453633914573	0.5076196242966294	0	0	1.7710843373493976	2.035580616928933	ABCA6;SPNS2
regulation of inflammatory response to antigenic stimulus (GO:0002861)	2/137	0.31992974033967014	0.5114843117615315	0	0	1.757875948237394	2.0033701251632596	GPR45;AVPR2
spliceosomal complex assembly (GO:0000245)	1/46	0.3219066354096492	0.5135659319638218	0	0	2.6330006653359947	2.984489738993239	CELF6
regulation of ERK1 and ERK2 cascade (GO:0070372)	3/238	0.32308544737523215	0.5143682540848361	0	0	1.5162088974854933	1.7130711072564908	CEACAM1;GPR183;ALOX15
regulation of cellular component organization (GO:0051128)	2/139	0.32608847086053067	0.518065399425603	0	0	1.732037639609533	1.9408980855089915	CEACAM1;SGK1
membrane organization (GO:0061024)	3/242	0.3322730744605693	0.5240162101624433	0	0	1.490528718143781	1.6422617613810209	BIN1;AVPR2;AAK1
purine ribonucleotide biosynthetic process (GO:0009152)	1/48	0.33327706401921486	0.5240162101624433	0	0	2.520703274302459	2.769701143886822	SLC26A1
Golgi to plasma membrane transport (GO:0006893)	1/48	0.33327706401921486	0.5240162101624433	0	0	2.520703274302459	2.769701143886822	STXBP6
regulation of interleukin-2 production (GO:0032663)	1/48	0.33327706401921486	0.5240162101624433	0	0	2.520703274302459	2.769701143886822	HOMER2
nucleus organization (GO:0006997)	1/48	0.33327706401921486	0.5240162101624433	0	0	2.520703274302459	2.769701143886822	BIN1
negative regulation of cell projection organization (GO:0031345)	1/49	0.338891000895645	0.5284755157409545	0	0	2.468063872255489	2.670634544999288	PTPRO
receptor internalization (GO:0031623)	1/49	0.338891000895645	0.5284755157409545	0	0	2.468063872255489	2.670634544999288	CEACAM1
response to glucose (GO:0009749)	1/49	0.338891000895645	0.5284755157409545	0	0	2.468063872255489	2.670634544999288	XBP1
cellular defense response (GO:0006968)	1/49	0.338891000895645	0.5284755157409545	0	0	2.468063872255489	2.670634544999288	FCMR
actin polymerization or depolymerization (GO:0008154)	1/50	0.34445794624435677	0.5317089190506197	0	0	2.4175730172308443	2.5766088705447237	PSTPIP2
positive regulation of ion transport (GO:0043270)	1/50	0.34445794624435677	0.5317089190506197	0	0	2.4175730172308443	2.5766088705447237	TRPC6
regulation of complement activation (GO:0030449)	1/50	0.34445794624435677	0.5317089190506197	0	0	2.4175730172308443	2.5766088705447237	CR2
neuron migration (GO:0001764)	1/50	0.34445794624435677	0.5317089190506197	0	0	2.4175730172308443	2.5766088705447237	CELSR1
organic hydroxy compound biosynthetic process (GO:1901617)	1/50	0.34445794624435677	0.5317089190506197	0	0	2.4175730172308443	2.5766088705447237	ALOX15
positive regulation of fat cell differentiation (GO:0045600)	1/51	0.3499782911387293	0.5345835851328203	0	0	2.3691017964071857	2.4872824299072454	XBP1
regulation of epithelial cell migration (GO:0010632)	1/51	0.3499782911387293	0.5345835851328203	0	0	2.3691017964071857	2.4872824299072454	CEACAM1
regulation of interleukin-12 production (GO:0032655)	1/51	0.3499782911387293	0.5345835851328203	0	0	2.3691017964071857	2.4872824299072454	LTB
positive regulation of cytosolic calcium ion concentration (GO:0007204)	2/147	0.3505669650627245	0.5345835851328203	0	0	1.6358122143747404	1.7146641456098284	CHRNA10;S1PR4
negative regulation of cellular biosynthetic process (GO:0031327)	1/52	0.3554524232289186	0.5345835851328203	0	0	2.32253140777269	2.4023425734556527	CEACAM1
ameboidal-type cell migration (GO:0001667)	1/52	0.3554524232289186	0.5345835851328203	0	0	2.32253140777269	2.4023425734556527	TBX1
positive regulation of developmental growth (GO:0048639)	1/52	0.3554524232289186	0.5345835851328203	0	0	2.32253140777269	2.4023425734556527	SYT17
glycolipid metabolic process (GO:0006664)	1/52	0.3554524232289186	0.5345835851328203	0	0	2.32253140777269	2.4023425734556527	GBGT1
response to peptide hormone (GO:0043434)	1/52	0.3554524232289186	0.5345835851328203	0	0	2.32253140777269	2.4023425734556527	XBP1
positive regulation of protein localization to cell periphery (GO:1904377)	1/52	0.3554524232289186	0.5345835851328203	0	0	2.32253140777269	2.4023425734556527	PRKCH
positive regulation of protein localization to plasma membrane (GO:1903078)	1/52	0.3554524232289186	0.5345835851328203	0	0	2.32253140777269	2.4023425734556527	PRKCH
regulation of intrinsic apoptotic signaling pathway (GO:2001242)	1/52	0.3554524232289186	0.5345835851328203	0	0	2.32253140777269	2.4023425734556527	GSDME
plasma membrane bounded cell projection morphogenesis (GO:0120039)	1/52	0.3554524232289186	0.5345835851328203	0	0	2.32253140777269	2.4023425734556527	SGK1
heart morphogenesis (GO:0003007)	1/53	0.36088072718967973	0.5395485921244524	0	0	2.2777521879318288	2.3215027299841995	TBX1
IRE1-mediated unfolded protein response (GO:0036498)	1/53	0.36088072718967973	0.5395485921244524	0	0	2.2777521879318288	2.3215027299841995	XBP1
regulation of immune effector process (GO:0002697)	1/53	0.36088072718967973	0.5395485921244524	0	0	2.2777521879318288	2.3215027299841995	CR2
regulation of alternative mRNA splicing, via spliceosome (GO:0000381)	1/54	0.36626358435414674	0.5422696258628515	0	0	2.2346627499717546	2.244499800094958	CELF6
regulation of humoral immune response (GO:0002920)	1/54	0.36626358435414674	0.5422696258628515	0	0	2.2346627499717546	2.244499800094958	CR2
negative regulation of viral genome replication (GO:0045071)	1/54	0.36626358435414674	0.5422696258628515	0	0	2.2346627499717546	2.244499800094958	AICDA
unsaturated fatty acid metabolic process (GO:0033559)	1/54	0.36626358435414674	0.5422696258628515	0	0	2.2346627499717546	2.244499800094958	ALOX15
regulation of potassium ion transmembrane transport (GO:1901379)	1/54	0.36626358435414674	0.5422696258628515	0	0	2.2346627499717546	2.244499800094958	BIN1
dephosphorylation (GO:0016311)	2/153	0.36872941563293676	0.5441181480075821	0	0	1.5703343174020585	1.566710291853437	PTPRO;SGPP2
positive regulation of cell differentiation (GO:0045597)	3/258	0.3689421345228809	0.5441181480075821	0	0	1.3958645276292334	1.391838106496915	XBP1;CEACAM1;PRKCH
positive regulation of NF-kappaB transcription factor activity (GO:0051092)	2/155	0.3747405288791053	0.5506862360586007	0	0	1.5496495787069848	1.5210142480059132	PRKCH;AIM2
blood vessel morphogenesis (GO:0048514)	1/56	0.37689446813157396	0.5506862360586007	0	0	2.153184540010887	2.1010560630930057	TBX1
positive regulation of interleukin-1 beta production (GO:0032731)	1/56	0.37689446813157396	0.5506862360586007	0	0	2.153184540010887	2.1010560630930057	AIM2
Rho protein signal transduction (GO:0007266)	1/56	0.37689446813157396	0.5506862360586007	0	0	2.153184540010887	2.1010560630930057	CELSR1
regulation of cell differentiation (GO:0045595)	2/156	0.37773747072613606	0.5506862360586007	0	0	1.5395086840869974	1.498797680196822	TBX1;BIN1
peptidyl-serine phosphorylation (GO:0018105)	2/156	0.37773747072613606	0.5506862360586007	0	0	1.5395086840869974	1.498797680196822	PRKCH;SGK1
icosanoid metabolic process (GO:0006690)	1/57	0.3821432418476675	0.5539257277068095	0	0	2.114627887082977	2.0341869389846714	ALOX15
cellular response to peptide (GO:1901653)	1/57	0.3821432418476675	0.5539257277068095	0	0	2.114627887082977	2.0341869389846714	XBP1
monocarboxylic acid transport (GO:0015718)	1/57	0.3821432418476675	0.5539257277068095	0	0	2.114627887082977	2.0341869389846714	CEACAM1
organonitrogen compound biosynthetic process (GO:1901566)	2/158	0.383713551751013	0.5551259433601982	0	0	1.5196169292554835	1.4555786971414424	SPNS2;SGPP2
negative regulation of apoptotic process (GO:0043066)	5/485	0.38582503820718034	0.5551259433601982	0	0	1.2367075664621676	1.177804769501757	TBX1;FCMR;XBP1;PRKCH;CLCF1
negative regulation of neuron projection development (GO:0010977)	1/58	0.3873480629753814	0.5551259433601982	0	0	2.0774240991700808	1.9702946677091242	PTPRO
positive regulation of mitochondrion organization (GO:0010822)	1/58	0.3873480629753814	0.5551259433601982	0	0	2.0774240991700808	1.9702946677091242	HRK
chordate embryonic development (GO:0043009)	1/58	0.3873480629753814	0.5551259433601982	0	0	2.0774240991700808	1.9702946677091242	TBX1
muscle organ development (GO:0007517)	1/58	0.3873480629753814	0.5551259433601982	0	0	2.0774240991700808	1.9702946677091242	TBX1
positive regulation of apoptotic signaling pathway (GO:2001235)	1/59	0.39250929741490564	0.5583169632387723	0	0	2.0415032004955607	1.9092036965613843	GSDME
protein polymerization (GO:0051258)	1/59	0.39250929741490564	0.5583169632387723	0	0	2.0415032004955607	1.9092036965613843	PSTPIP2
fatty acid oxidation (GO:0019395)	1/59	0.39250929741490564	0.5583169632387723	0	0	2.0415032004955607	1.9092036965613843	ALOX15
positive regulation of tyrosine phosphorylation of STAT protein (GO:0042531)	1/59	0.39250929741490564	0.5583169632387723	0	0	2.0415032004955607	1.9092036965613843	CLCF1
homophilic cell adhesion via plasma membrane adhesion molecules (GO:0007156)	1/60	0.39762730809573343	0.5624430882171991	0	0	2.0067999594032275	1.850751443854573	CEACAM1
Notch signaling pathway (GO:0007219)	1/60	0.39762730809573343	0.5624430882171991	0	0	2.0067999594032275	1.850751443854573	FCER2
peptidyl-threonine phosphorylation (GO:0018107)	1/60	0.39762730809573343	0.5624430882171991	0	0	2.0067999594032275	1.850751443854573	CDC42BPB
response to light stimulus (GO:0009416)	1/61	0.40270245469700894	0.568565061269803	0	0	1.973253493013972	1.7947871499976857	AANAT
protein phosphorylation (GO:0006468)	5/496	0.4041506903869534	0.5695531025638362	0	0	1.208314070445941	1.0946932468764914	PRKCH;GMFG;AAK1;CDC42BPB;SGK1
positive regulation of cysteine-type endopeptidase activity (GO:2001056)	1/62	0.4077350942211654	0.5703794240851229	0	0	1.9408069107686268	1.7411708429675188	AIM2
negative regulation of kinase activity (GO:0033673)	1/62	0.4077350942211654	0.5703794240851229	0	0	1.9408069107686268	1.7411708429675188	CEACAM1
positive regulation of interleukin-1 production (GO:0032732)	1/62	0.4077350942211654	0.5703794240851229	0	0	1.9408069107686268	1.7411708429675188	AIM2
response to retinoic acid (GO:0032526)	1/62	0.4077350942211654	0.5703794240851229	0	0	1.9408069107686268	1.7411708429675188	TBX1
actin cytoskeleton reorganization (GO:0031532)	1/63	0.41272558049475444	0.5727741867415579	0	0	1.9094069924666794	1.6897724139970696	CDC42BPB
anterior/posterior pattern specification (GO:0009952)	1/63	0.41272558049475444	0.5727741867415579	0	0	1.9094069924666794	1.6897724139970696	TBX1
negative regulation of endopeptidase activity (GO:0010951)	1/63	0.41272558049475444	0.5727741867415579	0	0	1.9094069924666794	1.6897724139970696	BIN1
monocarboxylic acid biosynthetic process (GO:0072330)	1/63	0.41272558049475444	0.5727741867415579	0	0	1.9094069924666794	1.6897724139970696	XBP1
cellular protein-containing complex assembly (GO:0034622)	2/168	0.4132102871499544	0.5727741867415579	0	0	1.427347946000871	1.2614881816888701	BIN1;STXBP6
peptidyl-serine modification (GO:0018209)	2/169	0.41612243944490473	0.5747741686434609	0	0	1.4187288074453503	1.2439069949529074	PRKCH;SGK1
negative regulation of intrinsic apoptotic signaling pathway (GO:2001243)	1/64	0.4176742644675872	0.5747741686434609	0	0	1.8790038969679688	1.6404707819286015	XBP1
lipid homeostasis (GO:0055088)	1/64	0.4176742644675872	0.5747741686434609	0	0	1.8790038969679688	1.6404707819286015	XBP1
protein catabolic process (GO:0030163)	1/64	0.4176742644675872	0.5747741686434609	0	0	1.8790038969679688	1.6404707819286015	CEACAM1
cell-cell adhesion via plasma-membrane adhesion molecules (GO:0098742)	2/170	0.4190274040192989	0.5755954051600839	0	0	1.4102122776821573	1.2266293736662774	CEACAM1;SELL
cytokine-mediated signaling pathway (GO:0019221)	6/621	0.4226762286342167	0.5795614594425926	0	0	1.1573020174646191	0.9966092551009014	FCER2;CEACAM1;AIM2;CLCF1;ALOX15;LTB
positive regulation of ERK1 and ERK2 cascade (GO:0070374)	2/172	0.42481543215702605	0.581447021351613	0	0	1.3934798015591778	1.1929587292996768	GPR183;ALOX15
cellular response to nutrient levels (GO:0031669)	1/66	0.4274476151028814	0.5829527510632486	0	0	1.8210041455550439	1.547714282250887	XBP1
regulation of protein localization (GO:0032880)	1/66	0.4274476151028814	0.5829527510632486	0	0	1.8210041455550439	1.547714282250887	AAK1
positive regulation of programmed cell death (GO:0043068)	3/286	0.43210304070672667	0.5853375972085041	0	0	1.255958882107292	1.0538640443134766	HRK;FCER2;BIN1
regulation of epidermal growth factor receptor signaling pathway (GO:0042058)	1/67	0.432272969291957	0.5853375972085041	0	0	1.7933224460170567	1.5040559791814745	CEACAM1
vascular endothelial growth factor receptor signaling pathway (GO:0048010)	1/67	0.432272969291957	0.5853375972085041	0	0	1.7933224460170567	1.5040559791814745	CYBB
peptidyl-threonine modification (GO:0018210)	1/67	0.432272969291957	0.5853375972085041	0	0	1.7933224460170567	1.5040559791814745	CDC42BPB
defense response to bacterium (GO:0042742)	2/176	0.43630162473501766	0.5897181898847872	0	0	1.3611688131837696	1.1289826447077262	IGLL5;MPEG1
regulation of tyrosine phosphorylation of STAT protein (GO:0042509)	1/68	0.4370578963140867	0.5897181898847872	0	0	1.7664670658682635	1.462086431204441	CLCF1
positive regulation of protein transport (GO:0051222)	1/69	0.44180273281601173	0.5950652737574955	0	0	1.7404015498414935	1.4217197589056751	SYTL4
positive regulation of cell-substrate adhesion (GO:0010811)	1/70	0.4465078127945349	0.5981585516150658	0	0	1.715091556018398	1.3828755448133463	ALOX15
kidney development (GO:0001822)	1/70	0.4465078127945349	0.5981585516150658	0	0	1.715091556018398	1.3828755448133463	KANK2
defense response to Gram-positive bacterium (GO:0050830)	1/70	0.4465078127945349	0.5981585516150658	0	0	1.715091556018398	1.3828755448133463	MPEG1
regulated exocytosis (GO:0045055)	2/180	0.4476639634253877	0.5981585516150658	0	0	1.3303100040611886	1.0691866589573518	SYTL4;SYT17
response to metal ion (GO:0010038)	1/71	0.4511734673154372	0.5981585516150658	0	0	1.6905047048759623	1.3454784173682424	SLC30A4
negative regulation of neuron apoptotic process (GO:0043524)	1/71	0.4511734673154372	0.5981585516150658	0	0	1.6905047048759623	1.3454784173682424	CLCF1
regulation of G1/S transition of mitotic cell cycle (GO:2000045)	1/71	0.4511734673154372	0.5981585516150658	0	0	1.6905047048759623	1.3454784173682424	KANK2
cholesterol homeostasis (GO:0042632)	1/71	0.4511734673154372	0.5981585516150658	0	0	1.6905047048759623	1.3454784173682424	XBP1
myeloid leukocyte differentiation (GO:0002573)	1/71	0.4511734673154372	0.5981585516150658	0	0	1.6905047048759623	1.3454784173682424	GPR183
negative regulation of cytokine production (GO:0001818)	2/182	0.45329728006020154	0.599073953170899	0	0	1.3153949129852744	1.0407498225569516	CEACAM1;HOMER2
negative regulation of epithelial cell proliferation (GO:0050680)	1/72	0.4558000248172806	0.599073953170899	0	0	1.6666104410896516	1.3094576697065454	CEACAM1
sterol homeostasis (GO:0055092)	1/72	0.4558000248172806	0.599073953170899	0	0	1.6666104410896516	1.3094576697065454	XBP1
positive regulation of protein secretion (GO:0050714)	1/72	0.4558000248172806	0.599073953170899	0	0	1.6666104410896516	1.3094576697065454	SYTL4
positive regulation of secretion by cell (GO:1903532)	1/72	0.4558000248172806	0.599073953170899	0	0	1.6666104410896516	1.3094576697065454	SYTL4
regulation of Rho protein signal transduction (GO:0035023)	1/73	0.46038781097201875	0.5999231577905929	0	0	1.6433799068529606	1.2747469135428586	KANK2
negative regulation of cell adhesion (GO:0007162)	1/73	0.46038781097201875	0.5999231577905929	0	0	1.6433799068529606	1.2747469135428586	PTPRO
antigen processing and presentation of exogenous peptide antigen via MHC class I, TAP-dependent (GO:0002479)	1/73	0.46038781097201875	0.5999231577905929	0	0	1.6433799068529606	1.2747469135428586	CYBB
regulation of actin filament-based process (GO:0032970)	1/73	0.46038781097201875	0.5999231577905929	0	0	1.6433799068529606	1.2747469135428586	CELSR1
defense response to Gram-negative bacterium (GO:0050829)	1/73	0.46038781097201875	0.5999231577905929	0	0	1.6433799068529606	1.2747469135428586	MPEG1
innate immune response (GO:0045087)	3/302	0.46719393661860154	0.6075683686203258	0	0	1.187777439951353	0.9039114903018473	IGLL5;CR2;CYBB
positive regulation of immune response (GO:0050778)	1/75	0.46944835840834637	0.6075683686203258	0	0	1.598802395209581	1.2090095414736062	XBP1
integrin-mediated signaling pathway (GO:0007229)	1/75	0.46944835840834637	0.6075683686203258	0	0	1.598802395209581	1.2090095414736062	CEACAM1
positive regulation of T cell activation (GO:0050870)	1/75	0.46944835840834637	0.6075683686203258	0	0	1.598802395209581	1.2090095414736062	XBP1
positive regulation of interleukin-6 production (GO:0032755)	1/76	0.4739217577029462	0.6102444291234214	0	0	1.5774051896207584	1.177869022954247	XBP1
cellular response to hormone stimulus (GO:0032870)	1/76	0.4739217577029462	0.6102444291234214	0	0	1.5774051896207584	1.177869022954247	XBP1
chloride transport (GO:0006821)	1/76	0.4739217577029462	0.6102444291234214	0	0	1.5774051896207584	1.177869022954247	SLC26A1
negative regulation of developmental process (GO:0051093)	1/77	0.4783576615792221	0.6128454216528418	0	0	1.5565710683895366	1.147810182832934	TBX1
import into nucleus (GO:0051170)	1/77	0.4783576615792221	0.6128454216528418	0	0	1.5565710683895366	1.147810182832934	BACH2
neutrophil migration (GO:1990266)	1/77	0.4783576615792221	0.6128454216528418	0	0	1.5565710683895366	1.147810182832934	UMODL1
antigen processing and presentation of exogenous peptide antigen via MHC class I (GO:0042590)	1/78	0.4827563825258467	0.6174413564742341	0	0	1.5362780931643207	1.1187839772227037	CYBB
regulation of programmed cell death (GO:0043067)	2/194	0.4863963509676548	0.6188597215689576	0	0	1.232429718875502	0.8882508589007125	KANK2;SGK1
negative regulation of NF-kappaB transcription factor activity (GO:0032088)	1/79	0.4871182302494161	0.6188597215689576	0	0	1.5165054506371871	1.0907441383399414	AIM2
regulation of ion transport (GO:0043269)	1/79	0.4871182302494161	0.6188597215689576	0	0	1.5165054506371871	1.0907441383399414	SYT17
regulation of neuron differentiation (GO:0045664)	1/79	0.4871182302494161	0.6188597215689576	0	0	1.5165054506371871	1.0907441383399414	BIN1
positive regulation of cell adhesion (GO:0045785)	1/80	0.4914435121469952	0.6202131222949641	0	0	1.4972333813385887	1.063646984468946	ALOX15
regulation of fat cell differentiation (GO:0045598)	1/80	0.4914435121469952	0.6202131222949641	0	0	1.4972333813385887	1.063646984468946	XBP1
lipid biosynthetic process (GO:0008610)	1/80	0.4914435121469952	0.6202131222949641	0	0	1.4972333813385887	1.063646984468946	XBP1
regulation of protein localization to plasma membrane (GO:1903076)	1/80	0.4914435121469952	0.6202131222949641	0	0	1.4972333813385887	1.063646984468946	PRKCH
negative regulation of protein modification process (GO:0031400)	1/81	0.4957325328759018	0.6245901614545716	0	0	1.4784431137724552	1.037451247736928	SNTA1
regulation of defense response (GO:0031347)	1/83	0.5042029969804797	0.6310830274706333	0	0	1.4422374762669783	0.9876100718741042	ALOX15
regulation of interleukin-1 beta production (GO:0032651)	1/83	0.5042029969804797	0.6310830274706333	0	0	1.4422374762669783	0.9876100718741042	AIM2
peptide metabolic process (GO:0006518)	1/83	0.5042029969804797	0.6310830274706333	0	0	1.4422374762669783	0.9876100718741042	AEBP1
regulation of Notch signaling pathway (GO:0008593)	1/83	0.5042029969804797	0.6310830274706333	0	0	1.4422374762669783	0.9876100718741042	AAK1
regulation of angiogenesis (GO:0045765)	2/203	0.5103952282874348	0.6377845135086008	0	0	1.176706827309237	0.7914175884210114	XBP1;CEACAM1
cellular response to oxygen-containing compound (GO:1901701)	3/323	0.5117440289723881	0.6383581994085542	0	0	1.1086363636363636	0.7427095599357942	TBX1;XBP1;AANAT
Wnt signaling pathway, planar cell polarity pathway (GO:0060071)	1/85	0.5125320103004293	0.6383581994085542	0	0	1.4077559167379528	0.9409329486758329	CELSR1
regulation of Ras protein signal transduction (GO:0046578)	1/86	0.5166442082540363	0.6403358998067128	0	0	1.3911236350827756	0.9186991984796388	KANK2
negative regulation of cellular amide metabolic process (GO:0034249)	1/86	0.5166442082540363	0.6403358998067128	0	0	1.3911236350827756	0.9186991984796388	BIN1
regulation of neuron death (GO:1901214)	1/86	0.5166442082540363	0.6403358998067128	0	0	1.3911236350827756	0.9186991984796388	PM20D1
negative regulation of cellular process (GO:0048523)	5/566	0.5179654470935904	0.6409296020133696	0	0	1.053716522861236	0.6931839830310601	KANK2;TBX1;AVPR2;AICDA;GSDME
calcium ion transmembrane transport (GO:0070588)	1/87	0.520721920996419	0.6432944511010956	0	0	1.3748781506753933	0.8971617793861584	TRPC6
regulation of establishment of planar polarity (GO:0090175)	1/88	0.5247654360928966	0.6472390548892939	0	0	1.359006125679675	0.8762924562470994	CELSR1
regulation of endothelial cell migration (GO:0010594)	1/89	0.5287750385426105	0.6500772283213677	0	0	1.3434948285247685	0.8560644194643442	CEACAM1
post-Golgi vesicle-mediated transport (GO:0006892)	1/89	0.5287750385426105	0.6500772283213677	0	0	1.3434948285247685	0.8560644194643442	STXBP6
regulation of mRNA splicing, via spliceosome (GO:0048024)	1/90	0.5327510112228528	0.6539089024848243	0	0	1.3283320998452532	0.8364521975701492	CELF6
negative regulation of inflammatory response (GO:0050728)	2/212	0.5336541093122096	0.6539626041652036	0	0	1.125760183591509	0.7069857093310877	GPR45;AVPR2
regulation of actin cytoskeleton organization (GO:0032956)	1/91	0.5366936343290662	0.655576012398747	0	0	1.3135063206919495	0.8174315784823503	CELSR1
positive regulation of transport (GO:0051050)	1/91	0.5366936343290662	0.655576012398747	0	0	1.3135063206919495	0.8174315784823503	SGK1
positive regulation of cellular component biogenesis (GO:0044089)	1/92	0.5406031861221685	0.6571869403178439	0	0	1.2990063828387182	0.7989795330628301	HRK
negative regulation of mitotic cell cycle phase transition (GO:1901991)	1/92	0.5406031861221685	0.6571869403178439	0	0	1.2990063828387182	0.7989795330628301	KANK2
cellular response to fibroblast growth factor stimulus (GO:0044344)	1/92	0.5406031861221685	0.6571869403178439	0	0	1.2990063828387182	0.7989795330628301	TBX1
regulation of cell growth (GO:0001558)	2/217	0.5462480835282331	0.6629900981897694	0	0	1.0992995236760998	0.6647266796397846	CEACAM1;SGK1
cellular response to lipid (GO:0071396)	2/219	0.55121930922356	0.6679584304444732	0	0	1.0890566875798124	0.6486666980982618	TBX1;XBP1
positive regulation of multicellular organismal process (GO:0051240)	3/345	0.5562503216678738	0.6729832985520698	0	0	1.0361509835194045	0.6077407518430155	XBP1;PRKCH;AVPR2
regulation of neuron apoptotic process (GO:0043523)	1/98	0.5633812806404936	0.6805288167736756	0	0	1.2182850793258844	0.6990503335790234	CLCF1
positive regulation of cell population proliferation (GO:0008284)	4/474	0.566041029284363	0.6826580400719495	0	0	1.0047742605085626	0.571805691275272	TBX1;XBP1;PRKCH;CLCF1
epithelial cell differentiation (GO:0030855)	1/101	0.574345693428293	0.6893602316495183	0	0	1.181556886227545	0.6552014269737844	TBX1
cellular response to chemical stress (GO:0062197)	1/101	0.574345693428293	0.6893602316495183	0	0	1.181556886227545	0.6552014269737844	CYBB
positive regulation of protein localization to membrane (GO:1905477)	1/101	0.574345693428293	0.6893602316495183	0	0	1.181556886227545	0.6552014269737844	PRKCH
neutrophil degranulation (GO:0043312)	4/481	0.5776718687712753	0.6893602316495183	0	0	0.9896712174668917	0.5430813606988992	CEACAM1;SELL;GMFG;CYBB
inflammatory response (GO:0006954)	2/230	0.5778764118089318	0.6893602316495183	0	0	1.0359332065102516	0.5681008534682301	ALOX15;CYBB
positive regulation of cell growth (GO:0030307)	1/102	0.5779393269282427	0.6893602316495183	0	0	1.1697990158297267	0.641384875357916	SYT17
positive regulation of vasculature development (GO:1904018)	1/102	0.5779393269282427	0.6893602316495183	0	0	1.1697990158297267	0.641384875357916	XBP1
chromatin remodeling (GO:0006338)	1/103	0.5815027998002618	0.6925252435805935	0	0	1.158271691910297	0.6279448269342615	SATB2
neutrophil activation involved in immune response (GO:0002283)	4/485	0.5842392666025726	0.6945595517543105	0	0	0.9812382739212008	0.5273612871608352	CEACAM1;SELL;GMFG;CYBB
steroid metabolic process (GO:0008202)	1/104	0.5850363635670341	0.6945595517543105	0	0	1.1469681995232834	0.6148681733379748	CYP1A2
neutrophil mediated immunity (GO:0002446)	4/488	0.5891265131064688	0.6974043845971951	0	0	0.9750050393065914	0.5158891335809193	CEACAM1;SELL;GMFG;CYBB
protein processing (GO:0016485)	1/106	0.5920147601179869	0.6974043845971951	0	0	1.125007128599943	0.5897554127304827	AEBP1
regulation of cell cycle process (GO:0010564)	1/106	0.5920147601179869	0.6974043845971951	0	0	1.125007128599943	0.5897554127304827	AICDA
small GTPase mediated signal transduction (GO:0007264)	1/106	0.5920147601179869	0.6974043845971951	0	0	1.125007128599943	0.5897554127304827	RASL10A
regulation of phosphatidylinositol 3-kinase signaling (GO:0014066)	1/106	0.5920147601179869	0.6974043845971951	0	0	1.125007128599943	0.5897554127304827	CEACAM1
response to endoplasmic reticulum stress (GO:0034976)	1/110	0.6056234865274831	0.709045343457561	0	0	1.0835027193319782	0.543373141515395	ALOX15
response to tumor necrosis factor (GO:0034612)	1/110	0.6056234865274831	0.709045343457561	0	0	1.0835027193319782	0.543373141515395	GSDME
regulation of interleukin-6 production (GO:0032675)	1/110	0.6056234865274831	0.709045343457561	0	0	1.0835027193319782	0.543373141515395	XBP1
regulation of protein kinase activity (GO:0045859)	1/110	0.6056234865274831	0.709045343457561	0	0	1.0835027193319782	0.543373141515395	CEACAM1
anterograde trans-synaptic signaling (GO:0098916)	2/244	0.6101140214258982	0.7132054843396445	0	0	0.9753061834113312	0.481907971546547	CHRNA10;HTR3A
regulation of cytoskeleton organization (GO:0051493)	1/112	0.6122576625487298	0.7146136214717537	0	0	1.0638722554890219	0.52193792845649	CELSR1
positive regulation of DNA-binding transcription factor activity (GO:0051091)	2/246	0.614564457805935	0.7162075840586777	0	0	0.9672131147540983	0.47087944564954426	PRKCH;AIM2
sulfur compound biosynthetic process (GO:0044272)	1/113	0.6155330294483669	0.7162395036853321	0	0	1.0543199315654406	0.5116263244199357	SLC26A1
positive regulation of cellular component organization (GO:0051130)	1/114	0.6187808915307637	0.7189194785571162	0	0	1.0449366753219225	0.5015738263666134	HRK
negative regulation of cell population proliferation (GO:0008285)	3/379	0.6200810193117614	0.719331792219894	0	0	0.9408123791102514	0.4496190653277158	KANK2;AVPR2;GSDME
calcium ion transport (GO:0006816)	1/115	0.6220014785479733	0.7193664516337503	0	0	1.0357180376089925	0.491772190933782	TRPC6
cellular response to molecule of bacterial origin (GO:0071219)	1/115	0.6220014785479733	0.7193664516337503	0	0	1.0357180376089925	0.491772190933782	XBP1
negative regulation of programmed cell death (GO:0043069)	3/381	0.6236374136292511	0.719778228044355	0	0	0.9357383357383358	0.44184267972670666	KANK2;FCMR;XBP1
regulation of protein-containing complex assembly (GO:0043254)	1/116	0.6251950180516671	0.719778228044355	0	0	1.0266597240302004	0.4822134987764908	HRK
positive regulation of angiogenesis (GO:0045766)	1/116	0.6251950180516671	0.719778228044355	0	0	1.0266597240302004	0.4822134987764908	XBP1
positive regulation of signal transduction (GO:0009967)	2/252	0.6276838144672193	0.7215519377787823	0	0	0.943710843373494	0.43950380550732926	XBP1;AAK1
positive regulation of protein-containing complex assembly (GO:0031334)	1/118	0.6315018561013743	0.7248460218599485	0	0	1.0090076257740928	0.46379479280394725	HRK
cellular response to lipopolysaccharide (GO:0071222)	1/120	0.6377031896332099	0.7308616375163747	0	0	0.9919488753585266	0.4462602652327077	XBP1
non-canonical Wnt signaling pathway (GO:0035567)	1/124	0.649796332580184	0.7424849986389189	0	0	0.9594956428606202	0.41363502120012213	CELSR1
defense response to symbiont (GO:0140546)	1/124	0.649796332580184	0.7424849986389189	0	0	0.9594956428606202	0.41363502120012213	AICDA
cellular response to oxidative stress (GO:0034599)	1/125	0.65275638450921	0.7425225838737054	0	0	0.9517094842572918	0.4059529087003396	CYBB
platelet degranulation (GO:0002576)	1/125	0.65275638450921	0.7425225838737054	0	0	0.9517094842572918	0.4059529087003396	SYTL4
regulation of protein secretion (GO:0050708)	1/125	0.65275638450921	0.7425225838737054	0	0	0.9517094842572918	0.4059529087003396	SYTL4
circulatory system development (GO:0072359)	1/126	0.6556915645283407	0.7447481800090556	0	0	0.9440479041916168	0.3984493678100166	TBX1
muscle contraction (GO:0006936)	1/129	0.6643499419687914	0.7534579818751868	0	0	0.9217814371257484	0.37695905953893216	SNTA1
regulation of response to external stimulus (GO:0032101)	1/130	0.6671876945679138	0.7555503505449144	0	0	0.9145894257995637	0.37011958966653186	ALOX15
regulation of cell migration (GO:0030334)	3/408	0.6694227143807785	0.7569549563800482	0	0	0.8721436588103255	0.350025750829403	XBP1;CEACAM1;SGK1
inorganic cation transmembrane transport (GO:0098662)	2/274	0.6728388973238073	0.759689022052548	0	0	0.8664068036853295	0.3433131396392397	TRPC6;SLC30A4
defense response to virus (GO:0051607)	1/133	0.6755586461014487	0.7616298217528925	0	0	0.8936672110324805	0.3505099591264508	AICDA
positive regulation of peptidyl-tyrosine phosphorylation (GO:0050731)	1/134	0.678302186532277	0.7635916626495012	0	0	0.8869028859574085	0.3442623416830365	CLCF1
plasma membrane bounded cell projection assembly (GO:0120031)	2/278	0.6805582404906273	0.7649997356179725	0	0	0.8536755718526279	0.3285301083131639	PTPRO;CCDC96
ribonucleoprotein complex assembly (GO:0022618)	1/136	0.6837202707124533	0.7662903181328086	0	0	0.8736748724772677	0.33217678323657507	CELF6
cellular calcium ion homeostasis (GO:0006874)	1/136	0.6837202707124533	0.7662903181328086	0	0	0.8736748724772677	0.33217678323657507	TRPC6
protein dephosphorylation (GO:0006470)	1/139	0.691677772462091	0.7740688012406636	0	0	0.8545517660331511	0.3150177573903958	PTPRO
neuron projection morphogenesis (GO:0048812)	1/140	0.694285793193064	0.7758465324815298	0	0	0.84836083229225	0.3095427721267212	SGK1
regulation of small GTPase mediated signal transduction (GO:0051056)	1/141	0.6968718834654757	0.7775924630890932	0	0	0.8422583404619333	0.3041847130664721	ARHGAP23
Ras protein signal transduction (GO:0007265)	1/142	0.6994362265107315	0.7775924630890932	0	0	0.8362424087994225	0.2989404874976208	CELSR1
chromatin organization (GO:0006325)	1/142	0.6994362265107315	0.7775924630890932	0	0	0.8362424087994225	0.2989404874976208	SATB2
negative regulation of DNA-binding transcription factor activity (GO:0043433)	1/143	0.7019790041290499	0.7775924630890932	0	0	0.8303112085687779	0.29380710247016495	AIM2
neuron development (GO:0048666)	1/143	0.7019790041290499	0.7775924630890932	0	0	0.8303112085687779	0.29380710247016495	XBP1
monocarboxylic acid metabolic process (GO:0032787)	1/143	0.7019790041290499	0.7775924630890932	0	0	0.8303112085687779	0.29380710247016495	CYP1A2
regulation of intracellular signal transduction (GO:1902531)	3/437	0.7139552299051994	0.7897092005201407	0	0	0.8126518642647675	0.2738108736201348	CEACAM1;SGK1;ARHGAP23
cellular response to organic cyclic compound (GO:0071407)	1/150	0.7191895725262715	0.7943443609470139	0	0	0.7910219828798778	0.2607448092849257	AANAT
actin filament organization (GO:0007015)	1/152	0.7239228171576636	0.7972579795325354	0	0	0.7804655589483285	0.2521453971252424	NEBL
negative regulation of protein phosphorylation (GO:0001933)	1/152	0.7239228171576636	0.7972579795325354	0	0	0.7804655589483285	0.2521453971252424	CEACAM1
chemical synaptic transmission (GO:0007268)	2/306	0.7305185099061992	0.8033592283795051	0	0	0.7739378566899175	0.2430170360567402	CHRNA10;HTR3A
regulation of signal transduction by p53 class mediator (GO:1901796)	1/156	0.7331526809507593	0.8050926265563171	0	0	0.7601699826154144	0.23595775296057656	SGK1
positive regulation of apoptotic process (GO:0043065)	2/310	0.7370913345371282	0.8065418272150467	0	0	0.7637302456579566	0.2329709219977226	HRK;BIN1
cellular response to growth factor stimulus (GO:0071363)	1/158	0.7376519208169152	0.8065418272150467	0	0	0.7504100080094588	0.22833717179692695	TBX1
cellular response to starvation (GO:0009267)	1/158	0.7376519208169152	0.8065418272150467	0	0	0.7504100080094588	0.22833717179692695	XBP1
response to lipopolysaccharide (GO:0032496)	1/159	0.7398731802621122	0.8066525647270306	0	0	0.7456226786932464	0.22463858014205834	XBP1
protein autophosphorylation (GO:0046777)	1/159	0.7398731802621122	0.8066525647270306	0	0	0.7456226786932464	0.22463858014205834	AAK1
heart development (GO:0007507)	1/164	0.7507021441186313	0.8160842013954146	0	0	0.7225671356673157	0.20719346583972575	TBX1
regulation of apoptotic process (GO:0042981)	5/742	0.7512570943392344	0.8160842013954146	0	0	0.7947573898494144	0.2273064548026471	HRK;FCMR;XBP1;BIN1;SGK1
negative regulation of canonical Wnt signaling pathway (GO:0090090)	1/165	0.7528135471479384	0.8160842013954146	0	0	0.7181247261574412	0.20390267960613453	PTPRO
regulation of neuron projection development (GO:0010975)	1/165	0.7528135471479384	0.8160842013954146	0	0	0.7181247261574412	0.20390267960613453	PTPRO
neuron projection development (GO:0031175)	1/171	0.7651138142953126	0.8282384248630624	0	0	0.6925678055653399	0.18542164909044817	SGK1
neuron differentiation (GO:0030182)	1/174	0.7710338097464972	0.8334612630924494	0	0	0.6804541206604133	0.17693375894817662	XBP1
positive regulation of cytokine production (GO:0001819)	2/335	0.7751558125789619	0.8361371403371659	0	0	0.7054886211512718	0.17968175856767243	XBP1;LTB
positive regulation of developmental process (GO:0051094)	1/177	0.7768054641502974	0.8361371403371659	0	0	0.6687534022863364	0.16890392229971762	XBP1
glycerophospholipid biosynthetic process (GO:0046474)	1/177	0.7768054641502974	0.8361371403371659	0	0	0.6687534022863364	0.16890392229971762	ALOX15
protein stabilization (GO:0050821)	1/179	0.780572650646778	0.837821984685752	0	0	0.6611720379465788	0.1637904703582599	AAK1
regulation of immune response (GO:0050776)	1/179	0.780572650646778	0.837821984685752	0	0	0.6611720379465788	0.1637904703582599	SELL
antigen receptor-mediated signaling pathway (GO:0050851)	1/185	0.7914991334363808	0.8483532965423742	0	0	0.6394168185368394	0.14951259320206908	IGLL5
negative regulation of cell differentiation (GO:0045596)	1/191	0.8018845997308428	0.8570704780831059	0	0	0.6190356129845572	0.1366772271280056	TBX1
negative regulation of Wnt signaling pathway (GO:0030178)	1/191	0.8018845997308428	0.8570704780831059	0	0	0.6190356129845572	0.1366772271280056	PTPRO
negative regulation of macromolecule metabolic process (GO:0010605)	1/194	0.8068828269344763	0.8612031294489992	0	0	0.6093202196642984	0.13074599334375747	AICDA
regulation of signal transduction (GO:0009966)	1/198	0.8133526537930473	0.8668926744208809	0	0	0.5968266512659959	0.12329871330322538	ALOX15
modification-dependent protein catabolic process (GO:0019941)	1/201	0.8180632025476162	0.8706938421520782	0	0	0.5877844311377246	0.11803633060617692	XBP1
generation of neurons (GO:0048699)	1/202	0.8196069727774934	0.8711185841950732	0	0	0.5848303393213573	0.11634050708402831	CELSR1
axon guidance (GO:0007411)	1/203	0.8211377210244908	0.8715283203621164	0	0	0.5819054959388155	0.11467287818763826	PTPRO
regulation of inflammatory response (GO:0050727)	1/206	0.8256529207921653	0.8751001012852895	0	0	0.5733021761355338	0.10983368181333385	ALOX15
negative regulation of transcription by RNA polymerase II (GO:0000122)	4/684	0.8305681871797744	0.8790853830929185	0	0	0.6869440459110473	0.12752789881669918	KANK2;SDR16C5;IRF2BP1;AEBP1
negative regulation of multicellular organismal process (GO:0051241)	1/214	0.8371470845535038	0.8835907508255428	0	0	0.5515447977284866	0.0980401189051003	PTPRO
positive regulation of protein modification process (GO:0031401)	1/214	0.8371470845535038	0.8835907508255428	0	0	0.5515447977284866	0.0980401189051003	TBX1
positive regulation of intracellular signal transduction (GO:1902533)	3/546	0.8408797403803413	0.8863012222014401	0	0	0.6458730955968525	0.11193408651483482	TBX1;FCRL3;GSDME
positive regulation of cell motility (GO:2000147)	1/221	0.8465846037309996	0.8898492865183574	0	0	0.53380511703865	0.08890264638177783	XBP1
transcription, DNA-templated (GO:0006351)	1/221	0.8465846037309996	0.8898492865183574	0	0	0.53380511703865	0.08890264638177783	XBP1
cilium organization (GO:0044782)	1/228	0.8554782672503929	0.897957188106964	0	0	0.517159513571975	0.08072580199631278	CCDC96
apoptotic process (GO:0006915)	1/231	0.8591311377749193	0.9005493055739858	0	0	0.5103358500390524	0.07748618308410696	TBX1
cellular protein modification process (GO:0006464)	6/1025	0.8663194068891942	0.9068350325208758	0	0	0.6837858466906553	0.09812436872927761	PRKCH;GMFG;PTPRO;AAK1;CDC42BPB;SGK1
axonogenesis (GO:0007409)	1/240	0.869548100826886	0.9089644295731598	0	0	0.4908926916042392	0.06861777892731562	PTPRO
organelle organization (GO:0006996)	2/420	0.8708940357028965	0.9091225804799783	0	0	0.5595780250187352	0.07735325023436469	BIN1;CDC42BPB
regulation of canonical Wnt signaling pathway (GO:0060828)	1/253	0.883257169360942	0.919505753602841	0	0	0.46525995627792033	0.05775684790495096	PTPRO
positive regulation of phosphorylation (GO:0042327)	1/253	0.883257169360942	0.919505753602841	0	0	0.46525995627792033	0.05775684790495096	TBX1
regulation of protein phosphorylation (GO:0001932)	1/266	0.895533211254929	0.9274273910227407	0	0	0.4421421308326743	0.048784181476008916	TBX1
protein-containing complex assembly (GO:0065003)	1/267	0.8964225446323721	0.9274273910227407	0	0	0.44045743100265633	0.048161107414137413	AIM2
negative regulation of signal transduction (GO:0009968)	1/267	0.8964225446323721	0.9274273910227407	0	0	0.44045743100265633	0.048161107414137413	KANK2
protein deubiquitination (GO:0016579)	1/267	0.8964225446323721	0.9274273910227407	0	0	0.44045743100265633	0.048161107414137413	USP40
central nervous system development (GO:0007417)	1/268	0.8973043515916495	0.9274273910227407	0	0	0.43878535064702057	0.04754685740070378	CELSR1
positive regulation of cell migration (GO:0030335)	1/269	0.8981786953794479	0.9274273910227407	0	0	0.437125748502994	0.04694128959861946	XBP1
positive regulation of cellular process (GO:0048522)	3/625	0.8995487321274211	0.927583448711338	0	0	0.5615317158725519	0.05944489866794066	TBX1;XBP1;CLCF1
protein modification by small protein removal (GO:0070646)	1/276	0.9040953435475146	0.9310102252228127	0	0	0.4258464888405008	0.04293403703136024	USP40
proteolysis (GO:0006508)	1/287	0.9127097917680541	0.9386110155884989	0	0	0.40923746911770864	0.03737865005659065	AEBP1
regulation of cell cycle (GO:0051726)	1/296	0.9191823781158582	0.9439916190906452	0	0	0.39656957271896887	0.03341920482046818	BIN1
protein polyubiquitination (GO:0000209)	1/314	0.930730619218464	0.9532786019182383	0	0	0.3734192955941153	0.026806049470357623	IRF2BP1
cilium assembly (GO:0060271)	1/314	0.930730619218464	0.9532786019182383	0	0	0.3734192955941153	0.026806049470357623	CCDC96
transcription by RNA polymerase II (GO:0006366)	1/320	0.934202994400801	0.955549030563185	0	0	0.3662831077656599	0.02492978711935612	XBP1
protein ubiquitination (GO:0016567)	2/525	0.9373913521613584	0.9575232469728775	0	0	0.4448155912368403	0.028759293560777412	IRF2BP1;TRIM55
cellular protein localization (GO:0034613)	1/329	0.9390897166683382	0.9579722176737336	0	0	0.3560683511026727	0.022376851831611855	CELSR1
ubiquitin-dependent protein catabolic process (GO:0006511)	1/354	0.9508513389409539	0.9686718459626049	0	0	0.3304269647673492	0.01665270929093732	XBP1
positive regulation of protein phosphorylation (GO:0001934)	1/371	0.9575299725188585	0.9741715362123681	0	0	0.3149700598802395	0.01366915114156563	TBX1
negative regulation of transcription, DNA-templated (GO:0045892)	4/948	0.9605636603012241	0.9759531982499753	0	0	0.48801157503100456	0.01963515581150194	KANK2;SDR16C5;IRF2BP1;AEBP1
positive regulation of macromolecule metabolic process (GO:0010604)	1/384	0.962021218172081	0.9761308627052714	0	0	0.30407592126452054	0.011773446341460547	AVPR2
transmembrane receptor protein tyrosine kinase signaling pathway (GO:0007169)	1/404	0.9680258220779089	0.9809156466062433	0	0	0.2886881324200235	0.009381358618422809	CYBB
protein modification by small protein conjugation (GO:0032446)	1/409	0.9693731619194781	0.980974702421174	0	0	0.2850769050135024	0.008867499922683214	TRIM55
organelle assembly (GO:0070925)	1/425	0.973316715043819	0.9836573972753603	0	0	0.2740933227883855	0.007413058420990803	CCDC96
nervous system development (GO:0007399)	1/447	0.9779276323427251	0.9870065360912649	0	0	0.26027765097607475	0.005809294944362224	CELSR1
positive regulation of gene expression (GO:0010628)	1/482	0.9836850656470503	0.9902275906895939	0	0	0.2409028097650852	0.003962727973608922	AVPR2
positive regulation of transcription by RNA polymerase II (GO:0045944)	3/908	0.983721496138414	0.9902275906895939	0	0	0.38025113008538425	0.006240854321959127	TBX1;XBP1;SATB2
positive regulation of nucleic acid-templated transcription (GO:1903508)	1/511	0.9873044995400132	0.9925214321663804	0	0	0.22686391922038276	0.0028985896952157426	TBX1
regulation of transcription by RNA polymerase II (GO:0006357)	9/2206	0.9965855185597241	0.9999763939478948	0	0	0.45435027181147536	0.0015540251779557134	KANK2;TBX1;SDR16C5;XBP1;ZNF70;SATB2;IRF2BP1;AEBP1;BACH2
positive regulation of transcription, DNA-templated (GO:0045893)	3/1183	0.9976794765276605	0.9999763939478948	0	0	0.2873959938366718	6.676841378732415E-4	TBX1;XBP1;SATB2
regulation of gene expression (GO:0010468)	1/1079	0.9999105190914651	0.9999763939478948	0	0	0.10417384155621966	9.32198706417629E-6	AVPR2
regulation of transcription, DNA-templated (GO:0006355)	5/2244	0.9999763939478948	0.9999763939478948	0	0	0.24102839512600113	5.689796011242942E-6	TBX1;ZNF70;SATB2;IRF2BP1;BACH2
