# Supplementary material for: Evaluation of the Synergistic Potential of Simultaneous Pan- or Isoform-Specific BET and SYK Inhibition in B-Cell Lymphoma: An In Vitro Approach
Source: Cancers (Basel). 2022 Sep 27;14(19):4691. doi: 10.3390/cancers14194691 (PMC9564024; doi:10.3390/cancers14194691)
Supplement: Supplementary file 1 [file cancers-14-04691-s001.zip › cancers-1798753-supplementary/supplementary material/Supplementary tables/Raw data/Enrichr/EntoDMSOUnderexpressed.txt]

Term	Overlap	P-value	Adjusted P-value	Old P-value	Old Adjusted P-value	Odds Ratio	Combined Score	Genes
negative regulation of protein kinase activity (GO:0006469)	5/90	3.632088961248887E-5	0.025860473404092074	0	0	14.956259426847662	152.89959764260243	CDKN1A;CDKN1B;DUSP3;HSPB1;SLC8A1
negative regulation of lipoprotein lipase activity (GO:0051005)	2/6	2.5248495219853555E-4	0.08988464298267865	0	0	122.91975308641975	1018.2867672883631	SORT1;HDAC9
negative regulation of lipase activity (GO:0060192)	2/9	6.01079507019862E-4	0.1426562029993806	0	0	70.22927689594356	520.8753309298078	SORT1;HDAC9
endocytic recycling (GO:0032456)	3/52	0.0013153424699117835	0.18940539933109274	0	0	15.205102040816326	100.86545004573658	ARL4C;DENND1B;ANKRD50
myeloid dendritic cell activation (GO:0001773)	2/14	0.001499056002001446	0.18940539933109274	0	0	40.95679012345679	266.33871738295613	BATF;SLAMF1
circulatory system development (GO:0072359)	4/126	0.0018797632620189638	0.18940539933109274	0	0	8.215397385349657	51.56484073727761	ACVR1;CDKN1A;CDKN1B;HDAC9
negative regulation of vascular associated smooth muscle cell proliferation (GO:1904706)	2/17	0.002222323812989518	0.18940539933109274	0	0	32.760493827160495	200.14047008431262	CDKN1A;CDKN1B
cell cycle G1/S phase transition (GO:0044843)	3/63	0.00228734492865216	0.18940539933109274	0	0	12.410625	75.46111193069386	ACVR1;CDKN1A;CDKN1B
myeloid leukocyte differentiation (GO:0002573)	3/71	0.0032147396804225684	0.18940539933109274	0	0	10.946139705882352	62.830939276477714	CDKN1A;TNFRSF11A;BATF
regulation of lipoprotein lipase activity (GO:0051004)	2/21	0.003394806543042501	0.18940539933109274	0	0	25.85834957764782	147.01786638429778	SORT1;HDAC9
myotube differentiation (GO:0014902)	2/21	0.003394806543042501	0.18940539933109274	0	0	25.85834957764782	147.01786638429778	SORT1;JAM2
DNA damage response, signal transduction by p53 class mediator (GO:0030330)	3/74	0.003613745874181278	0.18940539933109274	0	0	10.482042253521128	58.94063267118688	CDKN1A;CDKN1B;BATF
negative regulation of cyclin-dependent protein kinase activity (GO:1904030)	2/22	0.003724263469993397	0.18940539933109274	0	0	24.5641975308642	137.38476071819665	CDKN1A;CDKN1B
negative regulation of phosphate metabolic process (GO:0045936)	2/22	0.003724263469993397	0.18940539933109274	0	0	24.5641975308642	137.38476071819665	CDKN1A;CDKN1B
cardiac muscle cell differentiation (GO:0055007)	2/24	0.004425923494914033	0.21008383522525279	0	0	22.328843995510663	121.02850442617756	ACVR1;SLC8A1
heart development (GO:0007507)	4/164	0.004845662401468868	0.21516439616825564	0	0	6.252215189873418	33.322252011540954	ACVR1;CDKN1A;CDKN1B;HDAC9
G1/S transition of mitotic cell cycle (GO:0000082)	3/85	0.005329357750061992	0.21516439616825564	0	0	9.070884146341463	47.48176571104244	ACVR1;CDKN1A;CDKN1B
negative regulation of developmental growth (GO:0048640)	2/32	0.007784956021932541	0.21516439616825564	0	0	16.367901234567903	79.47536126412771	CDKN1A;CDKN1B
negative regulation of smooth muscle cell proliferation (GO:0048662)	2/33	0.008265040093238495	0.21516439616825564	0	0	15.839107925129431	75.95993769466939	CDKN1A;CDKN1B
regulation of JNK cascade (GO:0046328)	3/105	0.00953370761575274	0.21516439616825564	0	0	7.2849264705882355	33.896191658030155	DUSP3;TRAF1;SLAMF1
positive regulation of bone mineralization (GO:0030501)	2/36	0.009782805143836571	0.21516439616825564	0	0	14.439360929557008	66.81278586522924	ACVR1;SLC8A1
regulation of cell cycle G1/S phase transition (GO:1902806)	2/36	0.009782805143836571	0.21516439616825564	0	0	14.439360929557008	66.81278586522924	CDKN1A;CDKN1B
regulation of vascular associated smooth muscle cell proliferation (GO:1904705)	2/37	0.010314188659855488	0.21516439616825564	0	0	14.02610229276896	64.15868510222333	CDKN1A;CDKN1B
regulation of protein serine/threonine kinase activity (GO:0071900)	3/111	0.011082893425821215	0.21516439616825564	0	0	6.878125	30.96774323568438	CDKN1A;CDKN1B;SLC8A1
positive regulation of ossification (GO:0045778)	2/40	0.011983165799176857	0.21516439616825564	0	0	12.916829109811566	57.14731301845153	ACVR1;SLC8A1
positive regulation of biomineral tissue development (GO:0070169)	2/41	0.012564067109625673	0.21516439616825564	0	0	12.584995251661919	55.08344638590758	ACVR1;SLC8A1
positive regulation of cell motility (GO:2000147)	4/221	0.01351556201604984	0.21516439616825564	0	0	4.596628361430321	19.78349093051338	ACVR1;RDX;RHOC;LGR6
regulation of I-kappaB kinase/NF-kappaB signaling (GO:0043122)	4/224	0.014137918095971563	0.21516439616825564	0	0	4.53325661680092	19.30666332445336	HSPB1;S100A4;TRAF1;RHOC
metal ion homeostasis (GO:0055065)	2/44	0.014378977072729527	0.21516439616825564	0	0	11.684303350970017	49.56467535838573	SLC12A5;SLC8A1
regulation of tumor necrosis factor production (GO:0032680)	3/124	0.014912922753751523	0.21516439616825564	0	0	6.135123966942149	25.801430368691687	ARG2;HSPB1;SLAMF1
regulation of phosphorylation (GO:0042325)	3/125	0.01523473824220054	0.21516439616825564	0	0	6.08452868852459	25.458745286651006	CDKN1A;CDKN1B;HSPB1
negative regulation of tumor necrosis factor production (GO:0032720)	2/46	0.015648017556944355	0.21516439616825564	0	0	11.152076318742985	46.36376524769878	ARG2;SLAMF1
muscle contraction (GO:0006936)	3/129	0.016561213055675875	0.21516439616825564	0	0	5.890178571428572	24.153807442867304	TNNT3;SLC8A1;SNTB1
positive regulation of blood vessel endothelial cell migration (GO:0043536)	2/48	0.016963351034703655	0.21516439616825564	0	0	10.666129898013956	43.48261264630619	HSPB1;HDAC9
negative regulation of tumor necrosis factor superfamily cytokine production (GO:1903556)	2/48	0.016963351034703655	0.21516439616825564	0	0	10.666129898013956	43.48261264630619	ARG2;SLAMF1
exocyst localization (GO:0051601)	1/5	0.02058037579882521	0.21516439616825564	0	0	60.71036585365854	235.76368433833323	TNFAIP2
AMP biosynthetic process (GO:0006167)	1/5	0.02058037579882521	0.21516439616825564	0	0	60.71036585365854	235.76368433833323	ADSS1
regulation of adherens junction organization (GO:1903391)	1/5	0.02058037579882521	0.21516439616825564	0	0	60.71036585365854	235.76368433833323	RDX
positive regulation of endothelial cell chemotaxis by VEGF-activated vascular endothelial growth factor receptor signaling pathway (GO:0038033)	1/5	0.02058037579882521	0.21516439616825564	0	0	60.71036585365854	235.76368433833323	HSPB1
positive regulation of epithelial to mesenchymal transition involved in endocardial cushion formation (GO:1905007)	1/5	0.02058037579882521	0.21516439616825564	0	0	60.71036585365854	235.76368433833323	ACVR1
regulation of voltage-gated sodium channel activity (GO:1905150)	1/5	0.02058037579882521	0.21516439616825564	0	0	60.71036585365854	235.76368433833323	FGF14
BMP signaling pathway involved in heart development (GO:0061312)	1/5	0.02058037579882521	0.21516439616825564	0	0	60.71036585365854	235.76368433833323	ACVR1
hematopoietic stem cell migration (GO:0035701)	1/5	0.02058037579882521	0.21516439616825564	0	0	60.71036585365854	235.76368433833323	JAM2
cardiac cell fate commitment (GO:0060911)	1/5	0.02058037579882521	0.21516439616825564	0	0	60.71036585365854	235.76368433833323	ACVR1
negative regulation of myelination (GO:0031642)	1/5	0.02058037579882521	0.21516439616825564	0	0	60.71036585365854	235.76368433833323	JAM2
positive regulation of prostaglandin secretion (GO:0032308)	1/5	0.02058037579882521	0.21516439616825564	0	0	60.71036585365854	235.76368433833323	TNFRSF11A
cellular response to vitamin (GO:0071295)	1/5	0.02058037579882521	0.21516439616825564	0	0	60.71036585365854	235.76368433833323	FES
cellular response to vitamin D (GO:0071305)	1/5	0.02058037579882521	0.21516439616825564	0	0	60.71036585365854	235.76368433833323	FES
lymph node development (GO:0048535)	1/5	0.02058037579882521	0.21516439616825564	0	0	60.71036585365854	235.76368433833323	TNFRSF11A
positive regulation of the force of heart contraction (GO:0098735)	1/5	0.02058037579882521	0.21516439616825564	0	0	60.71036585365854	235.76368433833323	SLC8A1
regulation of cyclin-dependent protein kinase activity (GO:1904029)	2/54	0.021178815458187186	0.21516439616825564	0	0	9.432573599240266	36.36024956449246	CDKN1A;CDKN1B
striated muscle contraction (GO:0006941)	2/54	0.021178815458187186	0.21516439616825564	0	0	9.432573599240266	36.36024956449246	TNNT3;SLC8A1
DNA damage response, signal transduction by p53 class mediator resulting in cell cycle arrest (GO:0006977)	2/56	0.022671078277664184	0.21516439616825564	0	0	9.08230452674897	34.391646955118915	CDKN1A;CDKN1B
regulation of bone mineralization (GO:0030500)	2/57	0.023433092399106167	0.21516439616825564	0	0	8.91672278338945	33.46986459102791	ACVR1;SLC8A1
regulation of cytokine production (GO:0001817)	3/150	0.02456214065057596	0.21516439616825564	0	0	5.043367346938775	18.693488294580938	BTN3A2;HDAC9;BATF
negative regulation of cell size (GO:0045792)	1/6	0.024645967784075077	0.21516439616825564	0	0	48.56585365853658	179.84625102158773	RDX
negative regulation of cytosolic calcium ion concentration (GO:0051481)	1/6	0.024645967784075077	0.21516439616825564	0	0	48.56585365853658	179.84625102158773	SLC8A1
positive regulation of fever generation (GO:0031622)	1/6	0.024645967784075077	0.21516439616825564	0	0	48.56585365853658	179.84625102158773	TNFRSF11A
positive regulation of focal adhesion disassembly (GO:0120183)	1/6	0.024645967784075077	0.21516439616825564	0	0	48.56585365853658	179.84625102158773	DUSP3
regulation of focal adhesion disassembly (GO:0120182)	1/6	0.024645967784075077	0.21516439616825564	0	0	48.56585365853658	179.84625102158773	DUSP3
T-helper 17 cell lineage commitment (GO:0072540)	1/6	0.024645967784075077	0.21516439616825564	0	0	48.56585365853658	179.84625102158773	BATF
multinuclear osteoclast differentiation (GO:0072674)	1/6	0.024645967784075077	0.21516439616825564	0	0	48.56585365853658	179.84625102158773	TNFRSF11A
positive regulation of cell migration (GO:0030335)	4/269	0.025708452071070902	0.21516439616825564	0	0	3.7548602818246954	13.74630117856391	ACVR1;RDX;RHOC;LGR6
positive regulation of NF-kappaB transcription factor activity (GO:0051092)	3/155	0.02672481311663689	0.21516439616825564	0	0	4.876233552631579	17.66251185123066	RTKN2;TRAF1;TNFRSF11A
negative regulation of kinase activity (GO:0033673)	2/62	0.02739807682930696	0.21516439616825564	0	0	8.171604938271605	29.39557108804136	CDKN1B;HSPB1
regulation of cell migration (GO:0030334)	5/408	0.027401467997325287	0.21516439616825564	0	0	3.1039638607876823	11.165450576763812	ACVR1;DUSP3;RDX;RHOC;LGR6
cellular response to growth factor stimulus (GO:0071363)	3/158	0.02806993491056677	0.21516439616825564	0	0	4.781129032258065	17.083242767264956	ACVR1;DUSP3;HSPB1
positive regulation of cardiac epithelial to mesenchymal transition (GO:0062043)	1/7	0.02869488737475289	0.21516439616825564	0	0	40.46951219512195	143.7087073474809	ACVR1
regulation of striated muscle cell differentiation (GO:0051153)	1/7	0.02869488737475289	0.21516439616825564	0	0	40.46951219512195	143.7087073474809	HDAC9
arginine catabolic process (GO:0006527)	1/7	0.02869488737475289	0.21516439616825564	0	0	40.46951219512195	143.7087073474809	ARG2
response to caffeine (GO:0031000)	1/7	0.02869488737475289	0.21516439616825564	0	0	40.46951219512195	143.7087073474809	SLC8A1
negative regulation of nervous system process (GO:0031645)	1/7	0.02869488737475289	0.21516439616825564	0	0	40.46951219512195	143.7087073474809	JAM2
hypotonic response (GO:0006971)	1/7	0.02869488737475289	0.21516439616825564	0	0	40.46951219512195	143.7087073474809	SLC12A5
cellular ion homeostasis (GO:0006873)	1/7	0.02869488737475289	0.21516439616825564	0	0	40.46951219512195	143.7087073474809	SLC12A5
cellular response to caffeine (GO:0071313)	1/7	0.02869488737475289	0.21516439616825564	0	0	40.46951219512195	143.7087073474809	SLC8A1
lymphoid progenitor cell differentiation (GO:0002320)	1/7	0.02869488737475289	0.21516439616825564	0	0	40.46951219512195	143.7087073474809	BATF
T-helper 17 cell differentiation (GO:0072539)	1/7	0.02869488737475289	0.21516439616825564	0	0	40.46951219512195	143.7087073474809	BATF
mitral valve development (GO:0003174)	1/7	0.02869488737475289	0.21516439616825564	0	0	40.46951219512195	143.7087073474809	ACVR1
xenobiotic catabolic process (GO:0042178)	1/7	0.02869488737475289	0.21516439616825564	0	0	40.46951219512195	143.7087073474809	GSTM4
negative regulation of intrinsic apoptotic signaling pathway (GO:2001243)	2/64	0.02905456604727352	0.21516439616825564	0	0	7.90720828355237	27.98028615544791	RTKN2;HSPB1
regulation of extrinsic apoptotic signaling pathway (GO:2001236)	2/64	0.02905456604727352	0.21516439616825564	0	0	7.90720828355237	27.98028615544791	ACVR1;TRAF1
regulation of cellular catabolic process (GO:0031329)	2/65	0.029897537047390444	0.21516439616825564	0	0	7.781305114638448	27.31221890650984	RRAGD;HSPB1
mitotic G1 DNA damage checkpoint signaling (GO:0031571)	2/65	0.029897537047390444	0.21516439616825564	0	0	7.781305114638448	27.31221890650984	CDKN1A;CDKN1B
positive regulation of cell cycle (GO:0045787)	2/66	0.030750200840085836	0.21516439616825564	0	0	7.659336419753086	26.668727558092545	CDKN1B;DUSP3
protein localization to presynapse (GO:1905383)	1/8	0.032727201789121446	0.21516439616825564	0	0	34.68641114982579	118.611871734907	HSPB1
regulation of skeletal muscle fiber development (GO:0048742)	1/8	0.032727201789121446	0.21516439616825564	0	0	34.68641114982579	118.611871734907	HDAC9
positive regulation of cell migration by vascular endothelial growth factor signaling pathway (GO:0038089)	1/8	0.032727201789121446	0.21516439616825564	0	0	34.68641114982579	118.611871734907	HSPB1
anterograde axonal protein transport (GO:0099641)	1/8	0.032727201789121446	0.21516439616825564	0	0	34.68641114982579	118.611871734907	HSPB1
positive regulation of early endosome to late endosome transport (GO:2000643)	1/8	0.032727201789121446	0.21516439616825564	0	0	34.68641114982579	118.611871734907	RDX
axo-dendritic protein transport (GO:0099640)	1/8	0.032727201789121446	0.21516439616825564	0	0	34.68641114982579	118.611871734907	HSPB1
regulation of epithelial to mesenchymal transition involved in endocardial cushion formation (GO:1905005)	1/8	0.032727201789121446	0.21516439616825564	0	0	34.68641114982579	118.611871734907	ACVR1
leukocyte aggregation (GO:0070486)	1/8	0.032727201789121446	0.21516439616825564	0	0	34.68641114982579	118.611871734907	JAM2
cellular response to UV-B (GO:0071493)	1/8	0.032727201789121446	0.21516439616825564	0	0	34.68641114982579	118.611871734907	CDKN1A
store-operated calcium entry (GO:0002115)	1/8	0.032727201789121446	0.21516439616825564	0	0	34.68641114982579	118.611871734907	CRACR2B
stress-induced premature senescence (GO:0090400)	1/8	0.032727201789121446	0.21516439616825564	0	0	34.68641114982579	118.611871734907	CDKN1A
positive regulation of protein localization to early endosome (GO:1902966)	1/8	0.032727201789121446	0.21516439616825564	0	0	34.68641114982579	118.611871734907	RDX
positive regulation of protein localization to endosome (GO:1905668)	1/8	0.032727201789121446	0.21516439616825564	0	0	34.68641114982579	118.611871734907	RDX
T-helper cell lineage commitment (GO:0002295)	1/8	0.032727201789121446	0.21516439616825564	0	0	34.68641114982579	118.611871734907	BATF
positive regulation of T-helper 2 cell cytokine production (GO:2000553)	1/8	0.032727201789121446	0.21516439616825564	0	0	34.68641114982579	118.611871734907	DENND1B
vascular associated smooth muscle contraction (GO:0014829)	1/8	0.032727201789121446	0.21516439616825564	0	0	34.68641114982579	118.611871734907	SLC8A1
peptidyl-lysine deacetylation (GO:0034983)	1/8	0.032727201789121446	0.21516439616825564	0	0	34.68641114982579	118.611871734907	HDAC9
peptidyl-tyrosine dephosphorylation involved in inactivation of protein kinase activity (GO:1990264)	1/8	0.032727201789121446	0.21516439616825564	0	0	34.68641114982579	118.611871734907	DUSP3
regulation of protein localization to early endosome (GO:1902965)	1/8	0.032727201789121446	0.21516439616825564	0	0	34.68641114982579	118.611871734907	RDX
regulation of G1/S transition of mitotic cell cycle (GO:2000045)	2/71	0.03515568203320781	0.21516439616825564	0	0	7.10252281266774	23.779026360355203	CDKN1A;RDX
regulation of actin filament organization (GO:0110053)	1/9	0.03674297809308491	0.21516439616825564	0	0	30.349085365853657	100.2675553909237	RDX
response to vitamin D (GO:0033280)	1/9	0.03674297809308491	0.21516439616825564	0	0	30.349085365853657	100.2675553909237	FES
IMP metabolic process (GO:0046040)	1/9	0.03674297809308491	0.21516439616825564	0	0	30.349085365853657	100.2675553909237	ADSS1
somatic recombination of immunoglobulin genes involved in immune response (GO:0002204)	1/9	0.03674297809308491	0.21516439616825564	0	0	30.349085365853657	100.2675553909237	BATF
regulation of leukocyte degranulation (GO:0043300)	1/9	0.03674297809308491	0.21516439616825564	0	0	30.349085365853657	100.2675553909237	FES
ornithine metabolic process (GO:0006591)	1/9	0.03674297809308491	0.21516439616825564	0	0	30.349085365853657	100.2675553909237	ARG2
mitral valve morphogenesis (GO:0003183)	1/9	0.03674297809308491	0.21516439616825564	0	0	30.349085365853657	100.2675553909237	ACVR1
muscle cell fate commitment (GO:0042693)	1/9	0.03674297809308491	0.21516439616825564	0	0	30.349085365853657	100.2675553909237	ACVR1
N-acylphosphatidylethanolamine metabolic process (GO:0070292)	1/9	0.03674297809308491	0.21516439616825564	0	0	30.349085365853657	100.2675553909237	ABHD4
positive regulation of JNK cascade (GO:0046330)	2/73	0.03698251883511833	0.21516439616825564	0	0	6.901756216310207	22.75722938860892	TRAF1;SLAMF1
cellular response to amino acid starvation (GO:0034198)	2/74	0.037909430902442406	0.21516439616825564	0	0	6.805555555555555	22.271557320450814	CDKN1A;RRAGD
response to amino acid starvation (GO:1990928)	2/75	0.038845220887277584	0.21516439616825564	0	0	6.711990529342128	21.801687782654877	CDKN1A;RRAGD
regulation of cell population proliferation (GO:0042127)	7/764	0.03928134444171575	0.21516439616825564	0	0	2.331224362094139	7.546186242571455	CDKN1A;CDKN1B;FES;RTKN2;TNFRSF11A;IGFBP6;SLAMF1
hematopoietic stem cell differentiation (GO:0060218)	1/10	0.040742283114183236	0.21516439616825564	0	0	26.975609756097562	86.33513767066536	BATF
response to leucine (GO:0043201)	1/10	0.040742283114183236	0.21516439616825564	0	0	26.975609756097562	86.33513767066536	RRAGD
histone H4 deacetylation (GO:0070933)	1/10	0.040742283114183236	0.21516439616825564	0	0	26.975609756097562	86.33513767066536	HDAC9
positive regulation of lipase activity (GO:0060193)	1/10	0.040742283114183236	0.21516439616825564	0	0	26.975609756097562	86.33513767066536	RHOC
positive regulation of monocyte differentiation (GO:0045657)	1/10	0.040742283114183236	0.21516439616825564	0	0	26.975609756097562	86.33513767066536	FES
cellular response to leucine (GO:0071233)	1/10	0.040742283114183236	0.21516439616825564	0	0	26.975609756097562	86.33513767066536	RRAGD
cellular response to leucine starvation (GO:1990253)	1/10	0.040742283114183236	0.21516439616825564	0	0	26.975609756097562	86.33513767066536	RRAGD
cellular response to purine-containing compound (GO:0071415)	1/10	0.040742283114183236	0.21516439616825564	0	0	26.975609756097562	86.33513767066536	SLC8A1
chloride ion homeostasis (GO:0055064)	1/10	0.040742283114183236	0.21516439616825564	0	0	26.975609756097562	86.33513767066536	SLC12A5
urea cycle (GO:0000050)	1/10	0.040742283114183236	0.21516439616825564	0	0	26.975609756097562	86.33513767066536	ARG2
monovalent inorganic anion homeostasis (GO:0055083)	1/10	0.040742283114183236	0.21516439616825564	0	0	26.975609756097562	86.33513767066536	SLC12A5
myelin maintenance (GO:0043217)	1/10	0.040742283114183236	0.21516439616825564	0	0	26.975609756097562	86.33513767066536	PRX
myeloid dendritic cell differentiation (GO:0043011)	1/10	0.040742283114183236	0.21516439616825564	0	0	26.975609756097562	86.33513767066536	BATF
inorganic cation import across plasma membrane (GO:0098659)	2/77	0.0407430844324916	0.21516439616825564	0	0	6.532345679012345	20.906570893855893	SLC12A5;SLC8A1
negative regulation of apoptotic signaling pathway (GO:2001234)	2/78	0.041704984285596554	0.21516439616825564	0	0	6.446068875893437	20.480028653531278	ACVR1;RTKN2
negative regulation of protein serine/threonine kinase activity (GO:0071901)	2/78	0.041704984285596554	0.21516439616825564	0	0	6.446068875893437	20.480028653531278	CDKN1B;SLC8A1
positive regulation of bone resorption (GO:0045780)	1/11	0.044725183473176736	0.21516439616825564	0	0	24.276829268292683	75.43341417316094	TNFRSF11A
pyrimidine nucleoside catabolic process (GO:0046135)	1/11	0.044725183473176736	0.21516439616825564	0	0	24.276829268292683	75.43341417316094	UPP1
pyrimidine nucleoside salvage (GO:0043097)	1/11	0.044725183473176736	0.21516439616825564	0	0	24.276829268292683	75.43341417316094	UPP1
pyrimidine-containing compound salvage (GO:0008655)	1/11	0.044725183473176736	0.21516439616825564	0	0	24.276829268292683	75.43341417316094	UPP1
regulation of T-helper 2 cell cytokine production (GO:2000551)	1/11	0.044725183473176736	0.21516439616825564	0	0	24.276829268292683	75.43341417316094	DENND1B
positive regulation of cytoplasmic transport (GO:1903651)	1/11	0.044725183473176736	0.21516439616825564	0	0	24.276829268292683	75.43341417316094	RDX
atrial septum morphogenesis (GO:0060413)	1/11	0.044725183473176736	0.21516439616825564	0	0	24.276829268292683	75.43341417316094	ACVR1
negative regulation of homotypic cell-cell adhesion (GO:0034111)	1/11	0.044725183473176736	0.21516439616825564	0	0	24.276829268292683	75.43341417316094	RDX
Golgi to lysosome transport (GO:0090160)	1/11	0.044725183473176736	0.21516439616825564	0	0	24.276829268292683	75.43341417316094	SORT1
isotype switching (GO:0045190)	1/11	0.044725183473176736	0.21516439616825564	0	0	24.276829268292683	75.43341417316094	BATF
regulation of lymphocyte migration (GO:2000401)	1/11	0.044725183473176736	0.21516439616825564	0	0	24.276829268292683	75.43341417316094	JAM2
regulation of mast cell activation involved in immune response (GO:0033006)	1/11	0.044725183473176736	0.21516439616825564	0	0	24.276829268292683	75.43341417316094	FES
regulation of myeloid leukocyte mediated immunity (GO:0002886)	1/11	0.044725183473176736	0.21516439616825564	0	0	24.276829268292683	75.43341417316094	FES
vasoconstriction (GO:0042310)	1/11	0.044725183473176736	0.21516439616825564	0	0	24.276829268292683	75.43341417316094	SLC8A1
negative regulation of activin receptor signaling pathway (GO:0032926)	1/11	0.044725183473176736	0.21516439616825564	0	0	24.276829268292683	75.43341417316094	ACVR1
regulation of cyclin-dependent protein serine/threonine kinase activity (GO:0000079)	2/82	0.04563703683943153	0.21807765254815606	0	0	6.122530864197531	18.900471234184785	CDKN1A;CDKN1B
response to insulin (GO:0032868)	2/84	0.04765255177485685	0.2186384375477859	0	0	5.972598614875038	18.179509727766508	SORT1;HDAC9
positive regulation of protein catabolic process (GO:0045732)	2/85	0.04867238938846911	0.2186384375477859	0	0	5.90034210917745	17.834629913852847	CDKN1B;RDX
purine nucleoside monophosphate biosynthetic process (GO:0009127)	1/12	0.04869174554406601	0.2186384375477859	0	0	22.068736141906875	66.69714421743119	ADSS1
positive regulation of cellular senescence (GO:2000774)	1/12	0.04869174554406601	0.2186384375477859	0	0	22.068736141906875	66.69714421743119	ARG2
cellular response to thyroid hormone stimulus (GO:0097067)	1/12	0.04869174554406601	0.2186384375477859	0	0	22.068736141906875	66.69714421743119	RDX
nucleoside catabolic process (GO:0009164)	1/12	0.04869174554406601	0.2186384375477859	0	0	22.068736141906875	66.69714421743119	UPP1
nucleoside salvage (GO:0043174)	1/12	0.04869174554406601	0.2186384375477859	0	0	22.068736141906875	66.69714421743119	UPP1
negative regulation of phosphorylation (GO:0042326)	2/86	0.04970017061259172	0.2186384375477859	0	0	5.829805996472663	17.4996021535136	CDKN1A;CDKN1B
positive regulation of cell aging (GO:0090343)	1/13	0.05264203545513193	0.2186384375477859	0	0	20.228658536585368	59.55803218916631	ARG2
AMP metabolic process (GO:0046033)	1/13	0.05264203545513193	0.2186384375477859	0	0	20.228658536585368	59.55803218916631	ADSS1
glucose import (GO:0046323)	1/13	0.05264203545513193	0.2186384375477859	0	0	20.228658536585368	59.55803218916631	SORT1
relaxation of cardiac muscle (GO:0055119)	1/13	0.05264203545513193	0.2186384375477859	0	0	20.228658536585368	59.55803218916631	SLC8A1
regulation of cell communication by electrical coupling (GO:0010649)	1/13	0.05264203545513193	0.2186384375477859	0	0	20.228658536585368	59.55803218916631	SLC8A1
negative regulation of locomotion (GO:0040013)	1/13	0.05264203545513193	0.2186384375477859	0	0	20.228658536585368	59.55803218916631	DUSP3
cardiac cell development (GO:0055006)	1/13	0.05264203545513193	0.2186384375477859	0	0	20.228658536585368	59.55803218916631	SLC8A1
response to thyroid hormone (GO:0097066)	1/13	0.05264203545513193	0.2186384375477859	0	0	20.228658536585368	59.55803218916631	RDX
response to UV-B (GO:0010224)	1/13	0.05264203545513193	0.2186384375477859	0	0	20.228658536585368	59.55803218916631	CDKN1A
regulation of homotypic cell-cell adhesion (GO:0034110)	1/13	0.05264203545513193	0.2186384375477859	0	0	20.228658536585368	59.55803218916631	RDX
lymphocyte mediated immunity (GO:0002449)	1/13	0.05264203545513193	0.2186384375477859	0	0	20.228658536585368	59.55803218916631	BTN3A2
pathway-restricted SMAD protein phosphorylation (GO:0060389)	1/13	0.05264203545513193	0.2186384375477859	0	0	20.228658536585368	59.55803218916631	ACVR1
myelination in peripheral nervous system (GO:0022011)	1/13	0.05264203545513193	0.2186384375477859	0	0	20.228658536585368	59.55803218916631	PRX
post-Golgi vesicle-mediated transport (GO:0006892)	2/89	0.05283036156843496	0.2186384375477859	0	0	5.627926777352065	16.549871068133275	DNAJC6;SORT1
mitotic cell cycle phase transition (GO:0044772)	3/209	0.05627290934041687	0.2186384375477859	0	0	3.5881674757281554	10.325102771063365	ACVR1;CDKN1A;CDKN1B
pyrimidine nucleoside biosynthetic process (GO:0046134)	1/14	0.05657611909016789	0.2186384375477859	0	0	18.671669793621014	53.628178220195004	UPP1
atrioventricular valve development (GO:0003171)	1/14	0.05657611909016789	0.2186384375477859	0	0	18.671669793621014	53.628178220195004	ACVR1
relaxation of muscle (GO:0090075)	1/14	0.05657611909016789	0.2186384375477859	0	0	18.671669793621014	53.628178220195004	SLC8A1
negative regulation of interleukin-12 production (GO:0032695)	1/14	0.05657611909016789	0.2186384375477859	0	0	18.671669793621014	53.628178220195004	SLAMF1
calcium ion import across plasma membrane (GO:0098703)	1/14	0.05657611909016789	0.2186384375477859	0	0	18.671669793621014	53.628178220195004	SLC8A1
ribonucleoside monophosphate biosynthetic process (GO:0009156)	1/14	0.05657611909016789	0.2186384375477859	0	0	18.671669793621014	53.628178220195004	ADSS1
positive regulation of lymphocyte migration (GO:2000403)	1/14	0.05657611909016789	0.2186384375477859	0	0	18.671669793621014	53.628178220195004	JAM2
smooth muscle contraction (GO:0006939)	1/14	0.05657611909016789	0.2186384375477859	0	0	18.671669793621014	53.628178220195004	SLC8A1
T-helper cell differentiation (GO:0042093)	1/14	0.05657611909016789	0.2186384375477859	0	0	18.671669793621014	53.628178220195004	BATF
regulation of lipase activity (GO:0060191)	1/14	0.05657611909016789	0.2186384375477859	0	0	18.671669793621014	53.628178220195004	RHOC
defense response to protozoan (GO:0042832)	1/14	0.05657611909016789	0.2186384375477859	0	0	18.671669793621014	53.628178220195004	BATF
positive regulation of type 2 immune response (GO:0002830)	1/14	0.05657611909016789	0.2186384375477859	0	0	18.671669793621014	53.628178220195004	DENND1B
regulation of cell cycle phase transition (GO:1901987)	2/95	0.05929435587300637	0.2186384375477859	0	0	5.263241736360016	14.869927171307586	CDKN1A;CDKN1B
pyrimidine nucleoside metabolic process (GO:0006213)	1/15	0.06049406207431716	0.2186384375477859	0	0	17.337108013937282	48.63422992112451	UPP1
positive regulation of endothelial cell chemotaxis (GO:2001028)	1/15	0.06049406207431716	0.2186384375477859	0	0	17.337108013937282	48.63422992112451	HSPB1
calcium ion import into cytosol (GO:1902656)	1/15	0.06049406207431716	0.2186384375477859	0	0	17.337108013937282	48.63422992112451	SLC8A1
response to muscle stretch (GO:0035994)	1/15	0.06049406207431716	0.2186384375477859	0	0	17.337108013937282	48.63422992112451	SLC8A1
histone H3 deacetylation (GO:0070932)	1/15	0.06049406207431716	0.2186384375477859	0	0	17.337108013937282	48.63422992112451	HDAC9
regulation of endothelial cell chemotaxis (GO:2001026)	1/15	0.06049406207431716	0.2186384375477859	0	0	17.337108013937282	48.63422992112451	HSPB1
cellular sodium ion homeostasis (GO:0006883)	1/15	0.06049406207431716	0.2186384375477859	0	0	17.337108013937282	48.63422992112451	SLC8A1
neurotrophin TRK receptor signaling pathway (GO:0048011)	1/15	0.06049406207431716	0.2186384375477859	0	0	17.337108013937282	48.63422992112451	SORT1
nitric oxide biosynthetic process (GO:0006809)	1/15	0.06049406207431716	0.2186384375477859	0	0	17.337108013937282	48.63422992112451	ARG2
myoblast fusion (GO:0007520)	1/15	0.06049406207431716	0.2186384375477859	0	0	17.337108013937282	48.63422992112451	JAM2
protein kinase A signaling (GO:0010737)	1/15	0.06049406207431716	0.2186384375477859	0	0	17.337108013937282	48.63422992112451	RDX
endoplasmic reticulum tubular network organization (GO:0071786)	1/15	0.06049406207431716	0.2186384375477859	0	0	17.337108013937282	48.63422992112451	REEP2
positive regulation of stress-activated MAPK cascade (GO:0032874)	2/99	0.0637477313468219	0.22043222117126038	0	0	5.0451826396843575	13.888488161653061	TRAF1;SLAMF1
epiboly involved in wound healing (GO:0090505)	1/16	0.0643959297803682	0.22043222117126038	0	0	16.180487804878048	44.37830237840948	RHOC
purine ribonucleoside monophosphate biosynthetic process (GO:0009168)	1/16	0.0643959297803682	0.22043222117126038	0	0	16.180487804878048	44.37830237840948	ADSS1
regulation of activin receptor signaling pathway (GO:0032925)	1/16	0.0643959297803682	0.22043222117126038	0	0	16.180487804878048	44.37830237840948	ACVR1
B cell activation involved in immune response (GO:0002312)	1/16	0.0643959297803682	0.22043222117126038	0	0	16.180487804878048	44.37830237840948	BATF
Golgi to endosome transport (GO:0006895)	1/16	0.0643959297803682	0.22043222117126038	0	0	16.180487804878048	44.37830237840948	SORT1
T cell mediated immunity (GO:0002456)	1/16	0.0643959297803682	0.22043222117126038	0	0	16.180487804878048	44.37830237840948	BTN3A2
nitric oxide metabolic process (GO:0046209)	1/16	0.0643959297803682	0.22043222117126038	0	0	16.180487804878048	44.37830237840948	ARG2
regulation of mast cell degranulation (GO:0043304)	1/16	0.0643959297803682	0.22043222117126038	0	0	16.180487804878048	44.37830237840948	FES
positive regulation of TORC1 signaling (GO:1904263)	1/16	0.0643959297803682	0.22043222117126038	0	0	16.180487804878048	44.37830237840948	RRAGD
regulation of monocyte differentiation (GO:0045655)	1/16	0.0643959297803682	0.22043222117126038	0	0	16.180487804878048	44.37830237840948	FES
calcium-mediated signaling (GO:0019722)	2/102	0.06715992022160129	0.2261238724620857	0	0	4.893086419753087	13.214653951367895	ACKR2;SLC8A1
pyrimidine-containing compound catabolic process (GO:0072529)	1/17	0.06828178733054555	0.2261238724620857	0	0	15.168445121951219	40.713808681356575	UPP1
regulation of cardiac muscle contraction by regulation of the release of sequestered calcium ion (GO:0010881)	1/17	0.06828178733054555	0.2261238724620857	0	0	15.168445121951219	40.713808681356575	SLC8A1
cell communication by electrical coupling involved in cardiac conduction (GO:0086064)	1/17	0.06828178733054555	0.2261238724620857	0	0	15.168445121951219	40.713808681356575	SLC8A1
cell surface receptor signaling pathway involved in heart development (GO:0061311)	1/17	0.06828178733054555	0.2261238724620857	0	0	15.168445121951219	40.713808681356575	ACVR1
membrane depolarization during cardiac muscle cell action potential (GO:0086012)	1/17	0.06828178733054555	0.2261238724620857	0	0	15.168445121951219	40.713808681356575	SLC8A1
mesenchyme morphogenesis (GO:0072132)	1/17	0.06828178733054555	0.2261238724620857	0	0	15.168445121951219	40.713808681356575	ACVR1
positive regulation of cell migration involved in sprouting angiogenesis (GO:0090050)	1/18	0.07215169959177546	0.22933933084528627	0	0	14.275466284074605	37.52997870137401	HDAC9
negative regulation of leukocyte cell-cell adhesion (GO:1903038)	1/18	0.07215169959177546	0.22933933084528627	0	0	14.275466284074605	37.52997870137401	DUSP3
regulation of cellular protein catabolic process (GO:1903362)	1/18	0.07215169959177546	0.22933933084528627	0	0	14.275466284074605	37.52997870137401	RDX
regulation of early endosome to late endosome transport (GO:2000641)	1/18	0.07215169959177546	0.22933933084528627	0	0	14.275466284074605	37.52997870137401	RDX
cellular response to alkaloid (GO:0071312)	1/18	0.07215169959177546	0.22933933084528627	0	0	14.275466284074605	37.52997870137401	SLC8A1
sodium ion import across plasma membrane (GO:0098719)	1/18	0.07215169959177546	0.22933933084528627	0	0	14.275466284074605	37.52997870137401	SLC8A1
leukocyte tethering or rolling (GO:0050901)	1/18	0.07215169959177546	0.22933933084528627	0	0	14.275466284074605	37.52997870137401	JAM2
regulation of oxidative stress-induced intrinsic apoptotic signaling pathway (GO:1902175)	1/18	0.07215169959177546	0.22933933084528627	0	0	14.275466284074605	37.52997870137401	HSPB1
embryonic heart tube development (GO:0035050)	1/18	0.07215169959177546	0.22933933084528627	0	0	14.275466284074605	37.52997870137401	ACVR1
activin receptor signaling pathway (GO:0032924)	1/19	0.07600573116353557	0.2302811939933503	0	0	13.481707317073171	34.74163890932849	ACVR1
positive regulation of cellular protein catabolic process (GO:1903364)	1/19	0.07600573116353557	0.2302811939933503	0	0	13.481707317073171	34.74163890932849	RDX
atrioventricular valve morphogenesis (GO:0003181)	1/19	0.07600573116353557	0.2302811939933503	0	0	13.481707317073171	34.74163890932849	ACVR1
negative regulation of oxidative stress-induced intrinsic apoptotic signaling pathway (GO:1902176)	1/19	0.07600573116353557	0.2302811939933503	0	0	13.481707317073171	34.74163890932849	HSPB1
negative regulation of T cell receptor signaling pathway (GO:0050860)	1/19	0.07600573116353557	0.2302811939933503	0	0	13.481707317073171	34.74163890932849	DUSP3
leukocyte adhesion to vascular endothelial cell (GO:0061756)	1/19	0.07600573116353557	0.2302811939933503	0	0	13.481707317073171	34.74163890932849	JAM2
striated muscle cell differentiation (GO:0051146)	1/19	0.07600573116353557	0.2302811939933503	0	0	13.481707317073171	34.74163890932849	SORT1
regulation of insulin-like growth factor receptor signaling pathway (GO:0043567)	1/19	0.07600573116353557	0.2302811939933503	0	0	13.481707317073171	34.74163890932849	IGFBP6
myeloid cell activation involved in immune response (GO:0002275)	1/19	0.07600573116353557	0.2302811939933503	0	0	13.481707317073171	34.74163890932849	SLAMF1
endocardial cushion morphogenesis (GO:0003203)	1/19	0.07600573116353557	0.2302811939933503	0	0	13.481707317073171	34.74163890932849	ACVR1
positive regulation of actin cytoskeleton reorganization (GO:2000251)	1/19	0.07600573116353557	0.2302811939933503	0	0	13.481707317073171	34.74163890932849	FES
regulation of protein kinase activity (GO:0045859)	2/110	0.07654526752780061	0.23093317999912727	0	0	4.52880658436214	11.638457676261412	CDKN1A;HSPB1
adaptive immune response based on somatic recombination of immune receptors built from immunoglobulin superfamily domains (GO:0002460)	1/20	0.07984394641037199	0.23394604874150146	0	0	12.771501925545572	32.28228555834262	BTN3A2
purine ribonucleoside monophosphate metabolic process (GO:0009167)	1/20	0.07984394641037199	0.23394604874150146	0	0	12.771501925545572	32.28228555834262	ADSS1
negative regulation of cyclin-dependent protein serine/threonine kinase activity (GO:0045736)	1/20	0.07984394641037199	0.23394604874150146	0	0	12.771501925545572	32.28228555834262	CDKN1B
glucose transmembrane transport (GO:1904659)	1/20	0.07984394641037199	0.23394604874150146	0	0	12.771501925545572	32.28228555834262	SORT1
granulocyte differentiation (GO:0030851)	1/20	0.07984394641037199	0.23394604874150146	0	0	12.771501925545572	32.28228555834262	CDKN1A
cellular monovalent inorganic cation homeostasis (GO:0030004)	1/20	0.07984394641037199	0.23394604874150146	0	0	12.771501925545572	32.28228555834262	SLC8A1
skeletal muscle contraction (GO:0003009)	1/20	0.07984394641037199	0.23394604874150146	0	0	12.771501925545572	32.28228555834262	TNNT3
calcium ion transport (GO:0006816)	2/115	0.08261014256892368	0.23501752128530842	0	0	4.327324374522014	10.790714786491954	CRACR2B;SLC8A1
positive regulation of DNA-binding transcription factor activity (GO:0051091)	3/246	0.08265621416442775	0.23501752128530842	0	0	3.036111111111111	7.569223170126784	RTKN2;TRAF1;TNFRSF11A
negative regulation of cell communication (GO:0010648)	1/21	0.08366640942468323	0.23501752128530842	0	0	12.132317073170732	30.099280206798262	ACVR1
regulation of cardiac muscle contraction by calcium ion signaling (GO:0010882)	1/21	0.08366640942468323	0.23501752128530842	0	0	12.132317073170732	30.099280206798262	SLC8A1
calcium ion transport into cytosol (GO:0060402)	1/21	0.08366640942468323	0.23501752128530842	0	0	12.132317073170732	30.099280206798262	SLC8A1
regulation of cell-substrate junction assembly (GO:0090109)	1/21	0.08366640942468323	0.23501752128530842	0	0	12.132317073170732	30.099280206798262	DUSP3
neurotrophin signaling pathway (GO:0038179)	1/21	0.08366640942468323	0.23501752128530842	0	0	12.132317073170732	30.099280206798262	SORT1
positive regulation of T cell cytokine production (GO:0002726)	1/21	0.08366640942468323	0.23501752128530842	0	0	12.132317073170732	30.099280206798262	DENND1B
endocardial cushion development (GO:0003197)	1/21	0.08366640942468323	0.23501752128530842	0	0	12.132317073170732	30.099280206798262	ACVR1
ion transport (GO:0006811)	2/116	0.08384052023380385	0.23501752128530842	0	0	4.289148797920728	10.632108688084871	SLC12A5;SLC8A1
tumor necrosis factor-mediated signaling pathway (GO:0033209)	2/116	0.08384052023380385	0.23501752128530842	0	0	4.289148797920728	10.632108688084871	TRAF1;TNFRSF11A
glutathione derivative biosynthetic process (GO:1901687)	1/22	0.08747318404606488	0.24046682255134438	0	0	11.554006968641115	28.150448327888157	GSTM4
glutathione derivative metabolic process (GO:1901685)	1/22	0.08747318404606488	0.24046682255134438	0	0	11.554006968641115	28.150448327888157	GSTM4
negative regulation of lymphocyte activation (GO:0051250)	1/22	0.08747318404606488	0.24046682255134438	0	0	11.554006968641115	28.150448327888157	DUSP3
osteoclast differentiation (GO:0030316)	1/22	0.08747318404606488	0.24046682255134438	0	0	11.554006968641115	28.150448327888157	TNFRSF11A
protein localization to cell junction (GO:1902414)	1/22	0.08747318404606488	0.24046682255134438	0	0	11.554006968641115	28.150448327888157	NECTIN1
regulation of release of sequestered calcium ion into cytosol by sarcoplasmic reticulum (GO:0010880)	1/23	0.09126433388686019	0.24801605239482616	0	0	11.028270509977826	26.401626832424128	SLC8A1
negative regulation of GTPase activity (GO:0034260)	1/23	0.09126433388686019	0.24801605239482616	0	0	11.028270509977826	26.401626832424128	RDX
positive regulation of JUN kinase activity (GO:0043507)	1/23	0.09126433388686019	0.24801605239482616	0	0	11.028270509977826	26.401626832424128	TNFRSF11A
regulation of ruffle assembly (GO:1900027)	1/24	0.09503992225158384	0.250623794974547	0	0	10.548250265111347	24.82486651907214	RDX
positive regulation of cell-substrate junction organization (GO:0150117)	1/24	0.09503992225158384	0.250623794974547	0	0	10.548250265111347	24.82486651907214	DUSP3
regulation of cell size (GO:0008361)	1/24	0.09503992225158384	0.250623794974547	0	0	10.548250265111347	24.82486651907214	RDX
cardiac muscle cell development (GO:0055013)	1/24	0.09503992225158384	0.250623794974547	0	0	10.548250265111347	24.82486651907214	SLC8A1
dendritic cell differentiation (GO:0097028)	1/24	0.09503992225158384	0.250623794974547	0	0	10.548250265111347	24.82486651907214	BATF
potassium ion homeostasis (GO:0055075)	1/24	0.09503992225158384	0.250623794974547	0	0	10.548250265111347	24.82486651907214	SLC12A5
wound healing, spreading of cells (GO:0044319)	1/24	0.09503992225158384	0.250623794974547	0	0	10.548250265111347	24.82486651907214	RHOC
dorsal/ventral pattern formation (GO:0009953)	1/24	0.09503992225158384	0.250623794974547	0	0	10.548250265111347	24.82486651907214	ACVR1
negative regulation of cell growth (GO:0030308)	2/126	0.09644382523273026	0.25213479834058966	0	0	3.941258462763839	9.21779386045035	CDKN1A;CDKN1B
negative regulation of growth (GO:0045926)	2/126	0.09644382523273026	0.25213479834058966	0	0	3.941258462763839	9.21779386045035	CDKN1A;CDKN1B
negative regulation of antigen receptor-mediated signaling pathway (GO:0050858)	1/25	0.09880001227110184	0.25213479834058966	0	0	10.108231707317072	23.397094838762634	DUSP3
negative regulation of signaling (GO:0023057)	1/25	0.09880001227110184	0.25213479834058966	0	0	10.108231707317072	23.397094838762634	ACVR1
sodium ion homeostasis (GO:0055078)	1/25	0.09880001227110184	0.25213479834058966	0	0	10.108231707317072	23.397094838762634	SLC8A1
regulation of myotube differentiation (GO:0010830)	1/25	0.09880001227110184	0.25213479834058966	0	0	10.108231707317072	23.397094838762634	HDAC9
outflow tract septum morphogenesis (GO:0003148)	1/25	0.09880001227110184	0.25213479834058966	0	0	10.108231707317072	23.397094838762634	ACVR1
divalent inorganic cation homeostasis (GO:0072507)	1/25	0.09880001227110184	0.25213479834058966	0	0	10.108231707317072	23.397094838762634	SLC8A1
endosome transport via multivesicular body sorting pathway (GO:0032509)	1/25	0.09880001227110184	0.25213479834058966	0	0	10.108231707317072	23.397094838762634	SORT1
regulation of actin filament bundle assembly (GO:0032231)	1/26	0.10254466674109637	0.2543965251556119	0	0	9.703414634146341	22.099107663504576	RDX
positive regulation of G1/S transition of mitotic cell cycle (GO:1900087)	1/26	0.10254466674109637	0.2543965251556119	0	0	9.703414634146341	22.099107663504576	RDX
positive regulation of microtubule polymerization or depolymerization (GO:0031112)	1/26	0.10254466674109637	0.2543965251556119	0	0	9.703414634146341	22.099107663504576	FES
clathrin-dependent endocytosis (GO:0072583)	1/26	0.10254466674109637	0.2543965251556119	0	0	9.703414634146341	22.099107663504576	DNAJC6
membrane depolarization during action potential (GO:0086010)	1/26	0.10254466674109637	0.2543965251556119	0	0	9.703414634146341	22.099107663504576	SLC8A1
regulation of myelination (GO:0031641)	1/26	0.10254466674109637	0.2543965251556119	0	0	9.703414634146341	22.099107663504576	JAM2
phosphatidylethanolamine acyl-chain remodeling (GO:0036152)	1/26	0.10254466674109637	0.2543965251556119	0	0	9.703414634146341	22.099107663504576	ABHD4
endothelial cell development (GO:0001885)	1/26	0.10254466674109637	0.2543965251556119	0	0	9.703414634146341	22.099107663504576	RDX
positive regulation of mitotic cell cycle (GO:0045931)	1/27	0.10627394826975518	0.2593092663954091	0	0	9.329737335834897	20.914799669740503	DUSP3
cellular senescence (GO:0090398)	1/27	0.10627394826975518	0.2593092663954091	0	0	9.329737335834897	20.914799669740503	CDKN1A
monovalent inorganic cation homeostasis (GO:0055067)	1/27	0.10627394826975518	0.2593092663954091	0	0	9.329737335834897	20.914799669740503	SLC12A5
regulation of intracellular signal transduction (GO:1902531)	4/437	0.10834830693870456	0.2593092663954091	0	0	2.2783640775279914	5.063445842570252	ARAP2;HSPB1;TRAF1;RHOC
regulation of protein transport (GO:0051223)	1/28	0.10998791917333363	0.2593092663954091	0	0	8.983739837398375	19.830570269385028	DNAJC1
positive regulation of fibroblast proliferation (GO:0048146)	1/28	0.10998791917333363	0.2593092663954091	0	0	8.983739837398375	19.830570269385028	CDKN1A
calcium ion import (GO:0070509)	1/28	0.10998791917333363	0.2593092663954091	0	0	8.983739837398375	19.830570269385028	SLC8A1
negative regulation of oxidative stress-induced cell death (GO:1903202)	1/28	0.10998791917333363	0.2593092663954091	0	0	8.983739837398375	19.830570269385028	HSPB1
positive regulation of microtubule polymerization (GO:0031116)	1/28	0.10998791917333363	0.2593092663954091	0	0	8.983739837398375	19.830570269385028	FES
cellular response to acid chemical (GO:0071229)	1/28	0.10998791917333363	0.2593092663954091	0	0	8.983739837398375	19.830570269385028	RRAGD
sarcomere organization (GO:0045214)	1/28	0.10998791917333363	0.2593092663954091	0	0	8.983739837398375	19.830570269385028	TNNT3
cellular response to epidermal growth factor stimulus (GO:0071364)	1/28	0.10998791917333363	0.2593092663954091	0	0	8.983739837398375	19.830570269385028	DUSP3
cytosolic calcium ion transport (GO:0060401)	1/28	0.10998791917333363	0.2593092663954091	0	0	8.983739837398375	19.830570269385028	SLC8A1
regulation of muscle contraction (GO:0006937)	1/28	0.10998791917333363	0.2593092663954091	0	0	8.983739837398375	19.830570269385028	TNNT3
ventricular septum morphogenesis (GO:0060412)	1/28	0.10998791917333363	0.2593092663954091	0	0	8.983739837398375	19.830570269385028	ACVR1
establishment of endothelial barrier (GO:0061028)	1/29	0.11368664155978721	0.2653930780018639	0	0	8.662456445993032	18.834860248996137	RDX
regulation of DNA biosynthetic process (GO:2000278)	1/29	0.11368664155978721	0.2653930780018639	0	0	8.662456445993032	18.834860248996137	CDKN1A
negative regulation of transferase activity (GO:0051348)	1/29	0.11368664155978721	0.2653930780018639	0	0	8.662456445993032	18.834860248996137	CDKN1B
cytokine-mediated signaling pathway (GO:0019221)	5/621	0.11578236072689216	0.2669890294176638	0	0	2.008512321012321	4.330439032114594	CDKN1A;CDKN1B;TRAF1;TNFRSF11A;BATF
regulation of small GTPase mediated signal transduction (GO:0051056)	2/141	0.11626721338702486	0.2669890294176638	0	0	3.513278266275868	7.560097632137341	ARAP2;RHOC
extrinsic apoptotic signaling pathway via death domain receptors (GO:0008625)	1/30	0.11737017725804602	0.2669890294176638	0	0	8.363330529857024	17.9177869218649	SORT1
regulation of striated muscle contraction (GO:0006942)	1/30	0.11737017725804602	0.2669890294176638	0	0	8.363330529857024	17.9177869218649	TNNT3
cardiac muscle cell action potential (GO:0086001)	1/30	0.11737017725804602	0.2669890294176638	0	0	8.363330529857024	17.9177869218649	SLC8A1
ion homeostasis (GO:0050801)	1/30	0.11737017725804602	0.2669890294176638	0	0	8.363330529857024	17.9177869218649	SLC12A5
long-chain fatty acid biosynthetic process (GO:0042759)	1/30	0.11737017725804602	0.2669890294176638	0	0	8.363330529857024	17.9177869218649	GSTM4
maintenance of blood-brain barrier (GO:0035633)	1/30	0.11737017725804602	0.2669890294176638	0	0	8.363330529857024	17.9177869218649	JAM2
negative regulation of interleukin-6 production (GO:0032715)	1/31	0.12103858786538906	0.270155092665069	0	0	8.084146341463414	17.070854284931038	SLAMF1
regulation of cellular component size (GO:0032535)	1/31	0.12103858786538906	0.270155092665069	0	0	8.084146341463414	17.070854284931038	RDX
regulation of cellular senescence (GO:2000772)	1/31	0.12103858786538906	0.270155092665069	0	0	8.084146341463414	17.070854284931038	ARG2
cellular nitrogen compound biosynthetic process (GO:0044271)	1/31	0.12103858786538906	0.270155092665069	0	0	8.084146341463414	17.070854284931038	ARG2
positive regulation of mononuclear cell migration (GO:0071677)	1/31	0.12103858786538906	0.270155092665069	0	0	8.084146341463414	17.070854284931038	JAM2
phosphatidylethanolamine metabolic process (GO:0046337)	1/31	0.12103858786538906	0.270155092665069	0	0	8.084146341463414	17.070854284931038	ABHD4
positive regulation of cytosolic calcium ion concentration (GO:0007204)	2/147	0.12446618550459805	0.2723333052877296	0	0	3.366879523201362	7.015638248221376	ACKR2;SLC8A1
negative regulation of chemotaxis (GO:0050922)	1/32	0.12469193472443799	0.2723333052877296	0	0	7.822974036191975	16.286720880527042	DUSP3
negative regulation of DNA biosynthetic process (GO:2000279)	1/32	0.12469193472443799	0.2723333052877296	0	0	7.822974036191975	16.286720880527042	CDKN1A
response to amino acid (GO:0043200)	1/32	0.12469193472443799	0.2723333052877296	0	0	7.822974036191975	16.286720880527042	RRAGD
regulation of cell migration involved in sprouting angiogenesis (GO:0090049)	1/32	0.12469193472443799	0.2723333052877296	0	0	7.822974036191975	16.286720880527042	HDAC9
hematopoietic progenitor cell differentiation (GO:0002244)	1/32	0.12469193472443799	0.2723333052877296	0	0	7.822974036191975	16.286720880527042	BATF
regulation of chemotaxis (GO:0050920)	1/32	0.12469193472443799	0.2723333052877296	0	0	7.822974036191975	16.286720880527042	DUSP3
regulation of cytosolic calcium ion concentration (GO:0051480)	2/148	0.12584620505637334	0.2740137553521034	0	0	3.343649585658718	6.930364816159107	ACKR2;SLC8A1
negative regulation of JNK cascade (GO:0046329)	1/33	0.12833027892457124	0.27521433311534554	0	0	7.578125	15.55901244692542	DUSP3
signal transduction by p53 class mediator (GO:0072331)	1/33	0.12833027892457124	0.27521433311534554	0	0	7.578125	15.55901244692542	BATF
mitotic G2 DNA damage checkpoint signaling (GO:0007095)	1/33	0.12833027892457124	0.27521433311534554	0	0	7.578125	15.55901244692542	CDKN1A
muscle cell development (GO:0055001)	1/33	0.12833027892457124	0.27521433311534554	0	0	7.578125	15.55901244692542	SLC8A1
negative chemotaxis (GO:0050919)	1/33	0.12833027892457124	0.27521433311534554	0	0	7.578125	15.55901244692542	LGR6
epithelial tube morphogenesis (GO:0060562)	1/34	0.13195368133736293	0.27961613426250714	0	0	7.348115299334811	14.882169637075853	ACVR1
cardiac muscle contraction (GO:0060048)	1/34	0.13195368133736293	0.27961613426250714	0	0	7.348115299334811	14.882169637075853	SLC8A1
cellular response to amino acid stimulus (GO:0071230)	1/34	0.13195368133736293	0.27961613426250714	0	0	7.348115299334811	14.882169637075853	RRAGD
cellular response to vascular endothelial growth factor stimulus (GO:0035924)	1/34	0.13195368133736293	0.27961613426250714	0	0	7.348115299334811	14.882169637075853	HSPB1
positive regulation of cell population proliferation (GO:0008284)	4/474	0.13437941863421904	0.280582233198921	0	0	2.09501750605979	4.204884491554808	CDKN1A;RTKN2;TNFRSF11A;SLAMF1
negative regulation of cell cycle G1/S phase transition (GO:1902807)	1/35	0.13556220255678206	0.280582233198921	0	0	7.131635581061693	14.251323422767177	CDKN1A
positive regulation of cell cycle G1/S phase transition (GO:1902808)	1/35	0.13556220255678206	0.280582233198921	0	0	7.131635581061693	14.251323422767177	RDX
regulation of T cell receptor signaling pathway (GO:0050856)	1/35	0.13556220255678206	0.280582233198921	0	0	7.131635581061693	14.251323422767177	DUSP3
regulation of TORC1 signaling (GO:1903432)	1/35	0.13556220255678206	0.280582233198921	0	0	7.131635581061693	14.251323422767177	RRAGD
regulation of JUN kinase activity (GO:0043506)	1/35	0.13556220255678206	0.280582233198921	0	0	7.131635581061693	14.251323422767177	TNFRSF11A
regulation of muscle cell differentiation (GO:0051147)	1/35	0.13556220255678206	0.280582233198921	0	0	7.131635581061693	14.251323422767177	HDAC9
peptidyl-tyrosine dephosphorylation (GO:0035335)	1/35	0.13556220255678206	0.280582233198921	0	0	7.131635581061693	14.251323422767177	DUSP3
negative regulation of DNA metabolic process (GO:0051053)	1/36	0.13915590296892433	0.2820613487005001	0	0	6.927526132404181	13.662192502450985	CDKN1A
regulation of cardiac muscle contraction (GO:0055117)	1/36	0.13915590296892433	0.2820613487005001	0	0	6.927526132404181	13.662192502450985	SLC8A1
retina homeostasis (GO:0001895)	1/36	0.13915590296892433	0.2820613487005001	0	0	6.927526132404181	13.662192502450985	HSPB1
positive regulation of myeloid leukocyte differentiation (GO:0002763)	1/36	0.13915590296892433	0.2820613487005001	0	0	6.927526132404181	13.662192502450985	FES
regulation of ossification (GO:0030278)	1/36	0.13915590296892433	0.2820613487005001	0	0	6.927526132404181	13.662192502450985	ACVR1
platelet aggregation (GO:0070527)	1/36	0.13915590296892433	0.2820613487005001	0	0	6.927526132404181	13.662192502450985	HSPB1
cellular response to starvation (GO:0009267)	2/158	0.13984221361134344	0.2820613487005001	0	0	3.127730294396961	6.152997825816128	CDKN1A;RRAGD
T cell receptor signaling pathway (GO:0050852)	2/158	0.13984221361134344	0.2820613487005001	0	0	3.127730294396961	6.152997825816128	DENND1B;BTN3A2
organonitrogen compound biosynthetic process (GO:1901566)	2/158	0.13984221361134344	0.2820613487005001	0	0	3.127730294396961	6.152997825816128	GSTM4;ARG2
anterograde axonal transport (GO:0008089)	1/37	0.14273484271467868	0.2830841448825939	0	0	6.734756097560975	13.110998342458277	HSPB1
regulation of actin cytoskeleton reorganization (GO:2000249)	1/37	0.14273484271467868	0.2830841448825939	0	0	6.734756097560975	13.110998342458277	FES
regulation of transport (GO:0051049)	1/37	0.14273484271467868	0.2830841448825939	0	0	6.734756097560975	13.110998342458277	FES
negative regulation of G1/S transition of mitotic cell cycle (GO:2000134)	1/37	0.14273484271467868	0.2830841448825939	0	0	6.734756097560975	13.110998342458277	CDKN1A
positive regulation of myeloid cell differentiation (GO:0045639)	1/37	0.14273484271467868	0.2830841448825939	0	0	6.734756097560975	13.110998342458277	FES
negative regulation of stress-activated MAPK cascade (GO:0032873)	1/37	0.14273484271467868	0.2830841448825939	0	0	6.734756097560975	13.110998342458277	DUSP3
actin-myosin filament sliding (GO:0033275)	1/38	0.14629908163923935	0.28538341404695455	0	0	6.552406064601186	12.594394428017095	TNNT3
regulation of apoptotic signaling pathway (GO:2001233)	1/38	0.14629908163923935	0.28538341404695455	0	0	6.552406064601186	12.594394428017095	TRAF1
regulation of cell communication (GO:0010646)	1/38	0.14629908163923935	0.28538341404695455	0	0	6.552406064601186	12.594394428017095	SLC8A1
synaptic vesicle endocytosis (GO:0048488)	1/38	0.14629908163923935	0.28538341404695455	0	0	6.552406064601186	12.594394428017095	DNAJC6
ventricular septum development (GO:0003281)	1/38	0.14629908163923935	0.28538341404695455	0	0	6.552406064601186	12.594394428017095	ACVR1
muscle filament sliding (GO:0030049)	1/38	0.14629908163923935	0.28538341404695455	0	0	6.552406064601186	12.594394428017095	TNNT3
regulation of neuron projection development (GO:0010975)	2/165	0.14983289502665	0.2899246189082428	0	0	2.992350223434068	5.68018284625485	FES;KIF13B
regulation of cellular component biogenesis (GO:0044087)	1/39	0.149848679435721	0.2899246189082428	0	0	6.379653401797176	12.109407031969463	RDX
odontogenesis (GO:0042476)	1/39	0.149848679435721	0.2899246189082428	0	0	6.379653401797176	12.109407031969463	TUFT1
regulation of sodium ion transmembrane transporter activity (GO:2000649)	1/40	0.15338369548447178	0.2935005657474367	0	0	6.215759849906191	11.653385402844348	FGF14
negative regulation of ERBB signaling pathway (GO:1901185)	1/40	0.15338369548447178	0.2935005657474367	0	0	6.215759849906191	11.653385402844348	DUSP3
stem cell differentiation (GO:0048863)	1/40	0.15338369548447178	0.2935005657474367	0	0	6.215759849906191	11.653385402844348	BATF
regulation of microtubule polymerization (GO:0031113)	1/40	0.15338369548447178	0.2935005657474367	0	0	6.215759849906191	11.653385402844348	FES
negative regulation of cell-cell adhesion (GO:0022408)	1/41	0.1569041889786318	0.2935005657474367	0	0	6.0600609756097565	11.223959656623464	RDX
regulation of cell development (GO:0060284)	1/41	0.1569041889786318	0.2935005657474367	0	0	6.0600609756097565	11.223959656623464	HDAC9
heart contraction (GO:0060047)	1/41	0.1569041889786318	0.2935005657474367	0	0	6.0600609756097565	11.223959656623464	SLC8A1
response to growth factor (GO:0070848)	1/41	0.1569041889786318	0.2935005657474367	0	0	6.0600609756097565	11.223959656623464	ACVR1
carboxylic acid transmembrane transport (GO:1905039)	1/41	0.1569041889786318	0.2935005657474367	0	0	6.0600609756097565	11.223959656623464	SLC7A11
cortical cytoskeleton organization (GO:0030865)	1/41	0.1569041889786318	0.2935005657474367	0	0	6.0600609756097565	11.223959656623464	RHOC
positive regulation of TOR signaling (GO:0032008)	1/41	0.1569041889786318	0.2935005657474367	0	0	6.0600609756097565	11.223959656623464	RRAGD
visual system development (GO:0150063)	1/41	0.1569041889786318	0.2935005657474367	0	0	6.0600609756097565	11.223959656623464	CPAMD8
cell-cell adhesion via plasma-membrane adhesion molecules (GO:0098742)	2/170	0.15705578026653566	0.2935005657474367	0	0	2.9025573192239857	5.373081312740526	ACVR1;NECTIN1
positive regulation of I-kappaB kinase/NF-kappaB signaling (GO:0043123)	2/171	0.15850840932430357	0.29436102010354154	0	0	2.885236321133757	5.314454207736855	S100A4;RHOC
positive regulation of ERK1 and ERK2 cascade (GO:0070374)	2/172	0.15996361449100113	0.29436102010354154	0	0	2.8681190994916483	5.2567142090577486	TNFRSF11A;SLAMF1
positive regulation of ATPase activity (GO:0032781)	1/42	0.16041021882046927	0.29436102010354154	0	0	5.911957168352171	10.819005043326577	TNNT3
calcium ion transmembrane import into cytosol (GO:0097553)	1/42	0.16041021882046927	0.29436102010354154	0	0	5.911957168352171	10.819005043326577	SLC8A1
heterophilic cell-cell adhesion via plasma membrane cell adhesion molecules (GO:0007157)	1/42	0.16041021882046927	0.29436102010354154	0	0	5.911957168352171	10.819005043326577	NECTIN1
potassium ion import across plasma membrane (GO:1990573)	1/42	0.16041021882046927	0.29436102010354154	0	0	5.911957168352171	10.819005043326577	SLC12A5
monocyte chemotaxis (GO:0002548)	1/42	0.16041021882046927	0.29436102010354154	0	0	5.911957168352171	10.819005043326577	TNFRSF11A
glutathione metabolic process (GO:0006749)	1/43	0.16390184375913186	0.2976992672359742	0	0	5.770905923344948	10.43661147997999	GSTM4
negative regulation of proteolysis (GO:0045861)	1/43	0.16390184375913186	0.2976992672359742	0	0	5.770905923344948	10.43661147997999	DNAJC1
spermatid development (GO:0007286)	1/43	0.16390184375913186	0.2976992672359742	0	0	5.770905923344948	10.43661147997999	JAM2
myofibril assembly (GO:0030239)	1/43	0.16390184375913186	0.2976992672359742	0	0	5.770905923344948	10.43661147997999	TNNT3
negative regulation of epidermal growth factor receptor signaling pathway (GO:0042059)	1/44	0.16737912219054754	0.29943199748660765	0	0	5.636415201361316	10.07505749045347	DUSP3
homotypic cell-cell adhesion (GO:0034109)	1/44	0.16737912219054754	0.29943199748660765	0	0	5.636415201361316	10.07505749045347	HSPB1
positive regulation of osteoblast differentiation (GO:0045669)	1/44	0.16737912219054754	0.29943199748660765	0	0	5.636415201361316	10.07505749045347	ACVR1
positive regulation of stress fiber assembly (GO:0051496)	1/44	0.16737912219054754	0.29943199748660765	0	0	5.636415201361316	10.07505749045347	RHOC
embryonic organ morphogenesis (GO:0048562)	1/44	0.16737912219054754	0.29943199748660765	0	0	5.636415201361316	10.07505749045347	ACVR1
protein K63-linked ubiquitination (GO:0070534)	1/44	0.16737912219054754	0.29943199748660765	0	0	5.636415201361316	10.07505749045347	TRAF1
regulation of mitotic cell cycle (GO:0007346)	2/178	0.1687464133476566	0.3003446519269535	0	0	2.7695005611672276	4.927933543641068	CDKN1B;DUSP3
amino acid transmembrane transport (GO:0003333)	1/45	0.1708421124022699	0.3003446519269535	0	0	5.508037694013304	9.732787805225309	SLC7A11
positive regulation of chemotaxis (GO:0050921)	1/45	0.1708421124022699	0.3003446519269535	0	0	5.508037694013304	9.732787805225309	HSPB1
negative regulation of T cell activation (GO:0050868)	1/45	0.1708421124022699	0.3003446519269535	0	0	5.508037694013304	9.732787805225309	DUSP3
cellular response to radiation (GO:0071478)	1/45	0.1708421124022699	0.3003446519269535	0	0	5.508037694013304	9.732787805225309	CDKN1A
mitotic G2/M transition checkpoint (GO:0044818)	1/45	0.1708421124022699	0.3003446519269535	0	0	5.508037694013304	9.732787805225309	CDKN1A
protein deacetylation (GO:0006476)	1/45	0.1708421124022699	0.3003446519269535	0	0	5.508037694013304	9.732787805225309	HDAC9
regulation of fibroblast proliferation (GO:0048145)	1/46	0.1742908723742125	0.30403180244926986	0	0	5.385365853658537	9.408394065633235	CDKN1A
positive regulation of response to stimulus (GO:0048584)	1/46	0.1742908723742125	0.30403180244926986	0	0	5.385365853658537	9.408394065633235	ARG2
vesicle organization (GO:0016050)	1/46	0.1742908723742125	0.30403180244926986	0	0	5.385365853658537	9.408394065633235	SORT1
negative regulation of cytokine production (GO:0001818)	2/182	0.1746474820249317	0.30403180244926986	0	0	2.7074074074074073	4.724387277947031	HDAC9;SLAMF1
epithelial to mesenchymal transition (GO:0001837)	1/47	0.17772545983874566	0.30565344783861575	0	0	5.268027571580063	9.100598124358978	S100A4
regulation of T cell activation (GO:0050863)	1/47	0.17772545983874566	0.30565344783861575	0	0	5.268027571580063	9.100598124358978	DUSP3
histone deacetylation (GO:0016575)	1/47	0.17772545983874566	0.30565344783861575	0	0	5.268027571580063	9.100598124358978	HDAC9
positive regulation of pathway-restricted SMAD protein phosphorylation (GO:0010862)	1/47	0.17772545983874566	0.30565344783861575	0	0	5.268027571580063	9.100598124358978	ACVR1
embryonic heart tube morphogenesis (GO:0003143)	1/47	0.17772545983874566	0.30565344783861575	0	0	5.268027571580063	9.100598124358978	ACVR1
antigen receptor-mediated signaling pathway (GO:0050851)	2/185	0.1790954031204583	0.30726729402835257	0	0	2.6626189030560616	4.579269539304855	DENND1B;BTN3A2
purine ribonucleotide biosynthetic process (GO:0009152)	1/48	0.18114593236975668	0.30781838627032637	0	0	5.155682407887909	8.808237552274337	ADSS1
negative regulation of mitotic cell cycle (GO:0045930)	1/48	0.18114593236975668	0.30781838627032637	0	0	5.155682407887909	8.808237552274337	CDKN1B
cellular response to ionizing radiation (GO:0071479)	1/48	0.18114593236975668	0.30781838627032637	0	0	5.155682407887909	8.808237552274337	CDKN1A
phosphatidic acid biosynthetic process (GO:0006654)	1/48	0.18114593236975668	0.30781838627032637	0	0	5.155682407887909	8.808237552274337	ABHD4
adherens junction organization (GO:0034332)	1/49	0.1845523472379876	0.3099086585694509	0	0	5.048018292682927	8.530253028046035	NECTIN1
regulation of cellular localization (GO:0060341)	1/49	0.1845523472379876	0.3099086585694509	0	0	5.048018292682927	8.530253028046035	FES
response to unfolded protein (GO:0006986)	1/49	0.1845523472379876	0.3099086585694509	0	0	5.048018292682927	8.530253028046035	HSPB1
positive regulation of reactive oxygen species metabolic process (GO:2000379)	1/49	0.1845523472379876	0.3099086585694509	0	0	5.048018292682927	8.530253028046035	CDKN1A
mitotic cytokinesis (GO:0000281)	1/49	0.1845523472379876	0.3099086585694509	0	0	5.048018292682927	8.530253028046035	RHOC
amino acid transport (GO:0006865)	1/50	0.18794476153579323	0.3119269701946032	0	0	4.944748631159781	8.265677319811374	SLC7A11
negative regulation of ERK1 and ERK2 cascade (GO:0070373)	1/50	0.18794476153579323	0.3119269701946032	0	0	4.944748631159781	8.265677319811374	DUSP3
regulation of cellular component movement (GO:0051270)	1/50	0.18794476153579323	0.3119269701946032	0	0	4.944748631159781	8.265677319811374	FES
chloride transmembrane transport (GO:1902476)	1/50	0.18794476153579323	0.3119269701946032	0	0	4.944748631159781	8.265677319811374	SLC12A5
phosphatidic acid metabolic process (GO:0046473)	1/50	0.18794476153579323	0.3119269701946032	0	0	4.944748631159781	8.265677319811374	ABHD4
regulation of axonogenesis (GO:0050770)	1/51	0.191323232110092	0.3132179982480008	0	0	4.845609756097561	8.013625642177077	KIF13B
regulation of interleukin-12 production (GO:0032655)	1/51	0.191323232110092	0.3132179982480008	0	0	4.845609756097561	8.013625642177077	SLAMF1
mesenchymal cell differentiation (GO:0048762)	1/51	0.191323232110092	0.3132179982480008	0	0	4.845609756097561	8.013625642177077	S100A4
regulation of protein modification process (GO:0031399)	1/51	0.191323232110092	0.3132179982480008	0	0	4.845609756097561	8.013625642177077	HSPB1
positive regulation of actin filament bundle assembly (GO:0032233)	1/51	0.191323232110092	0.3132179982480008	0	0	4.845609756097561	8.013625642177077	RHOC
positive regulation of intracellular signal transduction (GO:1902533)	4/546	0.19136211971612407	0.3132179982480008	0	0	1.8099864542949227	2.9929713944048313	RTKN2;RRAGD;S100A4;RHOC
cellular response to tumor necrosis factor (GO:0071356)	2/194	0.19254099262321178	0.3144247402470798	0	0	2.536651234567901	4.178996435167681	TRAF1;TNFRSF11A
amide biosynthetic process (GO:0043604)	1/52	0.19468781555037581	0.3150402833451536	0	0	4.7503586800573885	7.77328718764973	ARG2
response to peptide hormone (GO:0043434)	1/52	0.19468781555037581	0.3150402833451536	0	0	4.7503586800573885	7.77328718764973	SORT1
signal transduction in response to DNA damage (GO:0042770)	1/52	0.19468781555037581	0.3150402833451536	0	0	4.7503586800573885	7.77328718764973	BATF
regulation of intrinsic apoptotic signaling pathway (GO:2001242)	1/52	0.19468781555037581	0.3150402833451536	0	0	4.7503586800573885	7.77328718764973	RTKN2
heart morphogenesis (GO:0003007)	1/53	0.19803856828621402	0.3184120113296642	0	0	4.658771106941838	7.5439176686502005	ACVR1
positive regulation of NIK/NF-kappaB signaling (GO:1901224)	1/53	0.19803856828621402	0.3184120113296642	0	0	4.658771106941838	7.5439176686502005	RTKN2
regulation of signal transduction (GO:0009966)	2/198	0.1985602991999591	0.3184120113296642	0	0	2.484378936759889	4.016402140314714	ACVR1;IGFBP6
negative regulation of intracellular signal transduction (GO:1902532)	2/198	0.1985602991999591	0.3184120113296642	0	0	2.484378936759889	4.016402140314714	DUSP3;RTKN2
regulation of proteolysis (GO:0030162)	1/54	0.2013755464220889	0.321083057144618	0	0	4.570639668660838	7.3248327414165475	DNAJC1
regulation of focal adhesion assembly (GO:0051893)	1/54	0.2013755464220889	0.321083057144618	0	0	4.570639668660838	7.3248327414165475	DUSP3
regulation of macromolecule metabolic process (GO:0060255)	2/200	0.20157882941523067	0.321083057144618	0	0	2.4590347923681257	3.938328060173813	SORT1;SLC8A1
regulation of blood vessel endothelial cell migration (GO:0043535)	1/55	0.20469880592331144	0.3246003336690373	0	0	4.485772357723577	7.115402179938097	HSPB1
regulation of cardiac conduction (GO:1903779)	1/55	0.20469880592331144	0.3246003336690373	0	0	4.485772357723577	7.115402179938097	SLC8A1
positive regulation of interleukin-1 beta production (GO:0032731)	1/56	0.20800840253061145	0.32685157648076524	0	0	4.403991130820399	6.915044715619016	HSPB1
sensory organ development (GO:0007423)	1/56	0.20800840253061145	0.32685157648076524	0	0	4.403991130820399	6.915044715619016	CPAMD8
peptidyl-tyrosine modification (GO:0018212)	1/56	0.20800840253061145	0.32685157648076524	0	0	4.403991130820399	6.915044715619016	FES
negative regulation of cell population proliferation (GO:0008285)	3/379	0.20834547122368455	0.32685157648076524	0	0	1.9489029255319148	3.056966608029744	CDKN1A;CDKN1B;IGFBP6
negative regulation of cellular process (GO:0048523)	4/566	0.20841378612678008	0.32685157648076524	0	0	1.7437722419928825	2.73463562752676	CDKN1A;CDKN1B;IGFBP6;JAM2
regulation of reactive oxygen species metabolic process (GO:2000377)	1/57	0.2113043916827674	0.32849067003958604	0	0	4.325130662020906	6.723223450565544	CDKN1A
carboxylic acid transport (GO:0046942)	1/57	0.2113043916827674	0.32849067003958604	0	0	4.325130662020906	6.723223450565544	SLC16A14
positive regulation of interferon-gamma production (GO:0032729)	1/57	0.2113043916827674	0.32849067003958604	0	0	4.325130662020906	6.723223450565544	BTN3A2
monocarboxylic acid transport (GO:0015718)	1/57	0.2113043916827674	0.32849067003958604	0	0	4.325130662020906	6.723223450565544	SLC16A14
eye development (GO:0001654)	1/58	0.21458682868768944	0.32999097629726754	0	0	4.2490372272143775	6.539441767169585	CPAMD8
regulation of tumor necrosis factor-mediated signaling pathway (GO:0010803)	1/58	0.21458682868768944	0.32999097629726754	0	0	4.2490372272143775	6.539441767169585	TRAF1
negative regulation of hydrolase activity (GO:0051346)	1/58	0.21458682868768944	0.32999097629726754	0	0	4.2490372272143775	6.539441767169585	RDX
positive regulation of mitotic cell cycle phase transition (GO:1901992)	1/58	0.21458682868768944	0.32999097629726754	0	0	4.2490372272143775	6.539441767169585	RDX
regulation of pathway-restricted SMAD protein phosphorylation (GO:0060393)	1/58	0.21458682868768944	0.32999097629726754	0	0	4.2490372272143775	6.539441767169585	ACVR1
regulation of secretion by cell (GO:1903530)	1/59	0.21785576858071476	0.3335770047945568	0	0	4.175567703952901	6.363239683504554	DNAJC1
mitotic DNA damage checkpoint signaling (GO:0044773)	1/59	0.21785576858071476	0.3335770047945568	0	0	4.175567703952901	6.363239683504554	CDKN1A
apical junction assembly (GO:0043297)	1/60	0.2211112661510016	0.3363914989305836	0	0	4.104588673005374	6.194190590446407	RHOC
homophilic cell adhesion via plasma membrane adhesion molecules (GO:0007156)	1/60	0.2211112661510016	0.3363914989305836	0	0	4.104588673005374	6.194190590446407	NECTIN1
peptidyl-threonine phosphorylation (GO:0018107)	1/60	0.2211112661510016	0.3363914989305836	0	0	4.104588673005374	6.194190590446407	ACVR1
B cell differentiation (GO:0030183)	1/61	0.2243533760702882	0.3391499018302446	0	0	4.035975609756098	6.031898326097541	HDAC9
regulation of DNA-templated transcription, initiation (GO:2000142)	1/61	0.2243533760702882	0.3391499018302446	0	0	4.035975609756098	6.031898326097541	CDKN1A
negative regulation of response to stimulus (GO:0048585)	1/61	0.2243533760702882	0.3391499018302446	0	0	4.035975609756098	6.031898326097541	ACVR1
extracellular structure organization (GO:0043062)	2/216	0.22590160420337116	0.34076682667966157	0	0	2.273335640936887	3.3819408473453594	COL23A1;JAM2
external encapsulating structure organization (GO:0045229)	2/217	0.22743019981040055	0.3411336688268276	0	0	2.2626471432672983	3.350781083785801	COL23A1;JAM2
regulation of cell growth (GO:0001558)	2/217	0.22743019981040055	0.3411336688268276	0	0	2.2626471432672983	3.350781083785801	CDKN1A;CDKN1B
positive regulation of interleukin-1 production (GO:0032732)	1/62	0.22758215265834708	0.3411336688268276	0	0	3.969612155137945	5.875994555875092	HSPB1
neuropeptide signaling pathway (GO:0007218)	1/63	0.2307976501339802	0.3452267371751973	0	0	3.9053894571203775	5.726136407683874	SORT1
regulation of transcription initiation from RNA polymerase II promoter (GO:0060260)	1/64	0.2339999223792792	0.3485521856360811	0	0	3.843205574912892	5.582004349674847	CDKN1A
lipid homeostasis (GO:0055088)	1/64	0.2339999223792792	0.3485521856360811	0	0	3.843205574912892	5.582004349674847	ABHD4
regulation of RNA metabolic process (GO:0051252)	1/65	0.23718902318952928	0.3496451025071322	0	0	3.7829649390243905	5.443300266940928	PRX
BMP signaling pathway (GO:0030509)	1/65	0.23718902318952928	0.3496451025071322	0	0	3.7829649390243905	5.443300266940928	ACVR1
regulation of cell-matrix adhesion (GO:0001952)	1/65	0.23718902318952928	0.3496451025071322	0	0	3.7829649390243905	5.443300266940928	DUSP3
inorganic anion transmembrane transport (GO:0098661)	1/65	0.23718902318952928	0.3496451025071322	0	0	3.7829649390243905	5.443300266940928	SLC12A5
chemical homeostasis (GO:0048878)	1/65	0.23718902318952928	0.3496451025071322	0	0	3.7829649390243905	5.443300266940928	ABHD4
positive regulation of cell death (GO:0010942)	1/66	0.24036500606141836	0.3521396796619956	0	0	3.724577861163227	5.309745730421859	CDKN1B
cell-cell junction assembly (GO:0007043)	1/66	0.24036500606141836	0.3521396796619956	0	0	3.724577861163227	5.309745730421859	RHOC
cellular response to nutrient levels (GO:0031669)	1/66	0.24036500606141836	0.3521396796619956	0	0	3.724577861163227	5.309745730421859	RRAGD
positive regulation of catabolic process (GO:0009896)	1/67	0.24352792427844924	0.35386098384950176	0	0	3.667960088691796	5.181080424886056	CDKN1B
regulation of epidermal growth factor receptor signaling pathway (GO:0042058)	1/67	0.24352792427844924	0.35386098384950176	0	0	3.667960088691796	5.181080424886056	DUSP3
vascular endothelial growth factor receptor signaling pathway (GO:0048010)	1/67	0.24352792427844924	0.35386098384950176	0	0	3.667960088691796	5.181080424886056	HSPB1
peptidyl-threonine modification (GO:0018210)	1/67	0.24352792427844924	0.35386098384950176	0	0	3.667960088691796	5.181080424886056	ACVR1
regulation of translational initiation (GO:0006446)	1/68	0.24667783096892745	0.3569809261176349	0	0	3.6130323989807063	5.0570607239824845	HSPB1
regulation of myeloid cell differentiation (GO:0045637)	1/68	0.24667783096892745	0.3569809261176349	0	0	3.6130323989807063	5.0570607239824845	FES
regulation of autophagy (GO:0010506)	2/231	0.24889898925912204	0.35788354658798716	0	0	2.122809854978705	2.9522089247140353	RRAGD;HSPB1
cell chemotaxis (GO:0060326)	1/69	0.24981477900874943	0.35788354658798716	0	0	3.5597202295552366	4.937458398498944	ACKR2
positive regulation of MAP kinase activity (GO:0043406)	1/69	0.24981477900874943	0.35788354658798716	0	0	3.5597202295552366	4.937458398498944	TNFRSF11A
positive regulation of protein polymerization (GO:0032273)	1/69	0.24981477900874943	0.35788354658798716	0	0	3.5597202295552366	4.937458398498944	FES
peptidyl-tyrosine phosphorylation (GO:0018108)	1/69	0.24981477900874943	0.35788354658798716	0	0	3.5597202295552366	4.937458398498944	FES
regulation of plasma membrane bounded cell projection assembly (GO:0120032)	1/70	0.2529388210103955	0.36163140674578637	0	0	3.5079533404029695	4.82205944032711	RDX
fatty acid biosynthetic process (GO:0006633)	1/71	0.25605000947275275	0.3631625632362549	0	0	3.4576655052264806	4.7106629892741045	GSTM4
regulation of TOR signaling (GO:0032006)	1/71	0.25605000947275275	0.3631625632362549	0	0	3.4576655052264806	4.7106629892741045	RRAGD
cellular response to BMP stimulus (GO:0071773)	1/71	0.25605000947275275	0.3631625632362549	0	0	3.4576655052264806	4.7106629892741045	ACVR1
cholesterol homeostasis (GO:0042632)	1/71	0.25605000947275275	0.3631625632362549	0	0	3.4576655052264806	4.7106629892741045	HDAC9
extrinsic apoptotic signaling pathway (GO:0097191)	1/72	0.25914839662020017	0.3646514988015465	0	0	3.4087942287873583	4.603080358615049	SORT1
response to ionizing radiation (GO:0010212)	1/72	0.25914839662020017	0.3646514988015465	0	0	3.4087942287873583	4.603080358615049	CDKN1A
sterol homeostasis (GO:0055092)	1/72	0.25914839662020017	0.3646514988015465	0	0	3.4087942287873583	4.603080358615049	HDAC9
cytoskeleton-dependent cytokinesis (GO:0061640)	1/72	0.25914839662020017	0.3646514988015465	0	0	3.4087942287873583	4.603080358615049	RHOC
regulation of ERK1 and ERK2 cascade (GO:0070372)	2/238	0.2596648781461926	0.3646575803552054	0	0	2.059112785101486	2.776432335585093	DUSP3;SLAMF1
positive regulation of cellular process (GO:0048522)	4/625	0.26100364550304556	0.364669204232705	0	0	1.5732893047147312	2.1132750826238986	CDKN1B;RTKN2;TNFRSF11A;SLAMF1
regulation of actin filament-based process (GO:0032970)	1/73	0.26223403450441707	0.364669204232705	0	0	3.361280487804878	4.49913414177752	RHOC
response to molecule of bacterial origin (GO:0002237)	1/73	0.26223403450441707	0.364669204232705	0	0	3.361280487804878	4.49913414177752	TNFRSF11A
regulation of hydrolase activity (GO:0051336)	1/73	0.26223403450441707	0.364669204232705	0	0	3.361280487804878	4.49913414177752	RDX
endoplasmic reticulum organization (GO:0007029)	1/73	0.26223403450441707	0.364669204232705	0	0	3.361280487804878	4.49913414177752	REEP2
regulation of stress fiber assembly (GO:0051492)	1/74	0.2653069748934945	0.366793332279938	0	0	3.315068493150685	4.398657398325836	RHOC
regulation of cytokine-mediated signaling pathway (GO:0001959)	1/74	0.2653069748934945	0.366793332279938	0	0	3.315068493150685	4.398657398325836	TRAF1
negative regulation of protein binding (GO:0032091)	1/74	0.2653069748934945	0.366793332279938	0	0	3.315068493150685	4.398657398325836	CDKN1A
actomyosin structure organization (GO:0031032)	1/76	0.2714149696079129	0.3723457771885048	0	0	3.2263414634146343	4.207492473945197	TNNT3
regulation of RNA splicing (GO:0043484)	1/76	0.2714149696079129	0.3723457771885048	0	0	3.2263414634146343	4.207492473945197	PRX
cellular response to hormone stimulus (GO:0032870)	1/76	0.2714149696079129	0.3723457771885048	0	0	3.2263414634146343	4.207492473945197	RDX
chloride transport (GO:0006821)	1/76	0.2714149696079129	0.3723457771885048	0	0	3.2263414634146343	4.207492473945197	SLC12A5
purine ribonucleotide metabolic process (GO:0009150)	1/77	0.27445012652442013	0.3729169658118075	0	0	3.183729139922978	4.116516323741552	ADSS1
cellular response to UV (GO:0034644)	1/77	0.27445012652442013	0.3729169658118075	0	0	3.183729139922978	4.116516323741552	CDKN1A
positive regulation of tumor necrosis factor production (GO:0032760)	1/77	0.27445012652442013	0.3729169658118075	0	0	3.183729139922978	4.116516323741552	HSPB1
regulation of organelle assembly (GO:1902115)	1/77	0.27445012652442013	0.3729169658118075	0	0	3.183729139922978	4.116516323741552	RDX
phosphatidylcholine metabolic process (GO:0046470)	1/77	0.27445012652442013	0.3729169658118075	0	0	3.183729139922978	4.116516323741552	ABHD4
regulation of canonical Wnt signaling pathway (GO:0060828)	2/253	0.28274924267440105	0.3808270998338482	0	0	1.9345826570262161	2.443754834586409	IGFBP6;LGR6
negative regulation of cell cycle (GO:0045786)	1/80	0.283480846786432	0.3808270998338482	0	0	3.0623649274467426	3.860450049760919	CDKN1B
negative regulation of cellular component organization (GO:0051129)	1/80	0.283480846786432	0.3808270998338482	0	0	3.0623649274467426	3.860450049760919	RDX
negative regulation of extrinsic apoptotic signaling pathway (GO:2001237)	1/80	0.283480846786432	0.3808270998338482	0	0	3.0623649274467426	3.860450049760919	ACVR1
regulation of NIK/NF-kappaB signaling (GO:1901222)	1/80	0.283480846786432	0.3808270998338482	0	0	3.0623649274467426	3.860450049760919	RTKN2
regulation of organelle organization (GO:0033043)	1/80	0.283480846786432	0.3808270998338482	0	0	3.0623649274467426	3.860450049760919	RDX
positive regulation of tumor necrosis factor superfamily cytokine production (GO:1903557)	1/81	0.2864663387003844	0.3841130567884627	0	0	3.0239329268292683	3.7803220948523912	HSPB1
positive regulation of cytoskeleton organization (GO:0051495)	1/82	0.28943954030268354	0.3866434384531157	0	0	2.986449864498645	3.7026269588462974	FES
cell-cell junction organization (GO:0045216)	1/82	0.28943954030268354	0.3866434384531157	0	0	2.986449864498645	3.7026269588462974	NECTIN1
positive regulation of cell differentiation (GO:0045597)	2/258	0.2904367183700645	0.38696869357589575	0	0	1.8963155864197532	2.3445468735673036	ACVR1;FES
long-chain fatty acid metabolic process (GO:0001676)	1/83	0.2924005016065055	0.38696869357589575	0	0	2.9498810232004757	3.627264667559588	GSTM4
regulation of interleukin-1 beta production (GO:0032651)	1/83	0.2924005016065055	0.38696869357589575	0	0	2.9498810232004757	3.627264667559588	HSPB1
peptide metabolic process (GO:0006518)	1/83	0.2924005016065055	0.38696869357589575	0	0	2.9498810232004757	3.627264667559588	GSTM4
regulation of osteoblast differentiation (GO:0045667)	1/83	0.2924005016065055	0.38696869357589575	0	0	2.9498810232004757	3.627264667559588	ACVR1
lymphocyte differentiation (GO:0030098)	1/84	0.2953492723604272	0.39014597758928415	0	0	2.914193358801058	3.5541404545931194	HDAC9
B cell activation (GO:0042113)	1/85	0.29828590217477063	0.3932954858304383	0	0	2.879355400696864	3.4831644319063537	HDAC9
regulation of Ras protein signal transduction (GO:0046578)	1/86	0.30121044042613215	0.3942313117342024	0	0	2.8453371592539454	3.414251286864614	RDX
positive regulation of endothelial cell migration (GO:0010595)	1/86	0.30121044042613215	0.3942313117342024	0	0	2.8453371592539454	3.414251286864614	HSPB1
response to interleukin-1 (GO:0070555)	1/86	0.30121044042613215	0.3942313117342024	0	0	2.8453371592539454	3.414251286864614	TNFRSF11A
regulation of interferon-gamma production (GO:0032649)	1/86	0.30121044042613215	0.3942313117342024	0	0	2.8453371592539454	3.414251286864614	BTN3A2
calcium ion transmembrane transport (GO:0070588)	1/87	0.304122936310001	0.3960258654131043	0	0	2.8121100397050482	3.347319999966344	SLC8A1
sodium ion transmembrane transport (GO:0035725)	1/87	0.304122936310001	0.3960258654131043	0	0	2.8121100397050482	3.347319999966344	SLC8A1
negative regulation of signal transduction (GO:0009968)	2/267	0.30425020840023603	0.3960258654131043	0	0	1.8310738411367342	2.1788036665259893	ACVR1;SLAMF1
negative regulation of binding (GO:0051100)	1/88	0.3070234387409859	0.3974557970610581	0	0	2.779646761984861	3.2822935843356014	CDKN1A
positive regulation of neuron projection development (GO:0010976)	1/88	0.3070234387409859	0.3974557970610581	0	0	2.779646761984861	3.2822935843356014	FES
metal ion transport (GO:0030001)	1/88	0.3070234387409859	0.3974557970610581	0	0	2.779646761984861	3.2822935843356014	SLC8A1
regulation of cation channel activity (GO:2001257)	1/89	0.30991199658544977	0.3982984504852712	0	0	2.7479212860310422	3.2190988407985026	FGF14
second-messenger-mediated signaling (GO:0019932)	1/89	0.30991199658544977	0.3982984504852712	0	0	2.7479212860310422	3.2190988407985026	ACKR2
collagen fibril organization (GO:0030199)	1/89	0.30991199658544977	0.3982984504852712	0	0	2.7479212860310422	3.2190988407985026	COL23A1
transforming growth factor beta receptor signaling pathway (GO:0007179)	1/89	0.30991199658544977	0.3982984504852712	0	0	2.7479212860310422	3.2190988407985026	ACVR1
sodium ion transport (GO:0006814)	1/90	0.31278865840517367	0.4012712158278985	0	0	2.716908742121129	3.1576661345906847	SLC8A1
regulation of actin cytoskeleton organization (GO:0032956)	1/91	0.3156534725793449	0.4034924101911913	0	0	2.6865853658536585	3.0979291843049017	RHOC
positive regulation of supramolecular fiber organization (GO:1902905)	1/91	0.3156534725793449	0.4034924101911913	0	0	2.6865853658536585	3.0979291843049017	FES
positive regulation of cellular component biogenesis (GO:0044089)	1/92	0.3185064873499441	0.40351711564619247	0	0	2.656928437416242	3.0398248660970864	RHOC
negative regulation of mitotic cell cycle phase transition (GO:1901991)	1/92	0.3185064873499441	0.40351711564619247	0	0	2.656928437416242	3.0398248660970864	CDKN1A
T cell activation (GO:0042110)	1/92	0.3185064873499441	0.40351711564619247	0	0	2.656928437416242	3.0398248660970864	KIF13B
positive regulation of transmembrane receptor protein serine/threonine kinase signaling pathway (GO:0090100)	1/92	0.3185064873499441	0.40351711564619247	0	0	2.656928437416242	3.0398248660970864	ACVR1
regulation of peptidyl-tyrosine phosphorylation (GO:0050730)	1/92	0.3185064873499441	0.40351711564619247	0	0	2.656928437416242	3.0398248660970864	ACVR1
regulation of heart contraction (GO:0008016)	1/93	0.3213477506678305	0.4063631074272004	0	0	2.627916224814422	2.983293032908186	SLC8A1
cellular response to cytokine stimulus (GO:0071345)	3/482	0.3233775424288004	0.4063631074272004	0	0	1.5217640918580375	1.7179724046811962	CDKN1A;CDKN1B;BATF
negative regulation of cellular protein metabolic process (GO:0032269)	1/94	0.32417731041945197	0.4063631074272004	0	0	2.5995279307631787	2.9282763427827727	DNAJC1
hemopoiesis (GO:0030097)	1/94	0.32417731041945197	0.4063631074272004	0	0	2.5995279307631787	2.9282763427827727	RTKN2
negative regulation of MAPK cascade (GO:0043409)	1/94	0.32417731041945197	0.4063631074272004	0	0	2.5995279307631787	2.9282763427827727	DUSP3
regulation of kinase activity (GO:0043549)	1/94	0.32417731041945197	0.4063631074272004	0	0	2.5995279307631787	2.9282763427827727	CDKN1B
regulation of vesicle-mediated transport (GO:0060627)	1/96	0.329801509344508	0.41268659868767965	0	0	2.5445442875481388	2.8225721184096106	FES
calcium ion homeostasis (GO:0055074)	1/97	0.3325962432882966	0.41545355301976705	0	0	2.517911585365854	2.771782557180124	SLC8A1
organic acid transport (GO:0015849)	1/100	0.3409115467213686	0.4250946081709535	0	0	2.4412416851441243	2.627098856469418	SLC7A11
positive regulation of cellular protein metabolic process (GO:0032270)	1/102	0.34639813340988046	0.42818658157610223	0	0	2.392658778072929	2.5366166605461964	RDX
regulation of cell death (GO:0010941)	1/102	0.34639813340988046	0.42818658157610223	0	0	2.392658778072929	2.5366166605461964	CDKN1B
intrinsic apoptotic signaling pathway (GO:0097193)	1/102	0.34639813340988046	0.42818658157610223	0	0	2.392658778072929	2.5366166605461964	CDKN1A
positive regulation of vasculature development (GO:1904018)	1/102	0.34639813340988046	0.42818658157610223	0	0	2.392658778072929	2.5366166605461964	HSPB1
regulation of protein catabolic process (GO:0042176)	1/102	0.34639813340988046	0.42818658157610223	0	0	2.392658778072929	2.5366166605461964	CDKN1B
regulation of cell cycle (GO:0051726)	2/296	0.3483812959727382	0.4298916511829976	0	0	1.6480221718316956	1.7377697033718882	CDKN1A;CDKN1B
cellular response to organonitrogen compound (GO:0071417)	1/103	0.3491244809530869	0.430063374461242	0	0	2.3690817790530847	2.4930481087222915	RRAGD
cellular metal ion homeostasis (GO:0006875)	1/104	0.35183959258144204	0.43265939536785275	0	0	2.345962585839451	2.4505453871121734	SLC8A1
extracellular matrix organization (GO:0030198)	2/300	0.35440503823042635	0.43448361798829643	0	0	1.6255696412295966	1.6862275190087728	COL23A1;JAM2
positive regulation of cellular metabolic process (GO:0031325)	1/105	0.35454351411685425	0.43448361798829643	0	0	2.3232879924953096	2.4090735259848013	CDKN1A
small GTPase mediated signal transduction (GO:0007264)	1/106	0.35723629104276144	0.4355346562028187	0	0	2.3010452961672474	2.3685990076974717	CDKN1A
cellular response to peptide hormone stimulus (GO:0071375)	1/106	0.35723629104276144	0.4355346562028187	0	0	2.3010452961672474	2.3685990076974717	HDAC9
peptidyl-lysine modification (GO:0018205)	1/106	0.35723629104276144	0.4355346562028187	0	0	2.3010452961672474	2.3685990076974717	HDAC9
negative regulation of transmembrane receptor protein serine/threonine kinase signaling pathway (GO:0090101)	1/108	0.36258859243661773	0.4413044065211484	0	0	2.2578071575108276	2.2905147490825715	ACVR1
response to tumor necrosis factor (GO:0034612)	1/110	0.36789685763007013	0.446239459340051	0	0	2.216155739539047	2.2160508229093034	TNFRSF11A
regulation of interleukin-6 production (GO:0032675)	1/110	0.36789685763007013	0.446239459340051	0	0	2.216155739539047	2.2160508229093034	SLAMF1
regulation of Wnt signaling pathway (GO:0030111)	1/111	0.37053458857562493	0.4479127793987181	0	0	2.1958980044345897	2.1801061646818716	LGR6
cellular divalent inorganic cation homeostasis (GO:0072503)	1/111	0.37053458857562493	0.4479127793987181	0	0	2.1958980044345897	2.1801061646818716	SLC8A1
protein-containing complex subunit organization (GO:0043933)	1/112	0.3731614445236917	0.44880227787308863	0	0	2.176005273566249	2.144984416214149	TRAF1
regulation of cytoskeleton organization (GO:0051493)	1/112	0.3731614445236917	0.44880227787308863	0	0	2.176005273566249	2.144984416214149	RHOC
regulation of macroautophagy (GO:0016241)	1/112	0.3731614445236917	0.44880227787308863	0	0	2.176005273566249	2.144984416214149	RRAGD
sulfur compound biosynthetic process (GO:0044272)	1/113	0.3757774696582015	0.44976375327531826	0	0	2.156467770034843	2.1106603982585272	GSTM4
negative regulation of cell motility (GO:2000146)	1/114	0.3783827081628029	0.44976375327531826	0	0	2.137276063026117	2.0771099039927354	DUSP3
positive regulation of cellular component organization (GO:0051130)	1/114	0.3783827081628029	0.44976375327531826	0	0	2.137276063026117	2.0771099039927354	RHOC
response to lipid (GO:0033993)	1/114	0.3783827081628029	0.44976375327531826	0	0	2.137276063026117	2.0771099039927354	TNFRSF11A
histone modification (GO:0016570)	1/114	0.3783827081628029	0.44976375327531826	0	0	2.137276063026117	2.0771099039927354	HDAC9
positive regulation of kinase activity (GO:0033674)	1/114	0.3783827081628029	0.44976375327531826	0	0	2.137276063026117	2.0771099039927354	CDKN1A
cellular response to transforming growth factor beta stimulus (GO:0071560)	1/114	0.3783827081628029	0.44976375327531826	0	0	2.137276063026117	2.0771099039927354	ACVR1
cellular amide metabolic process (GO:0043603)	1/115	0.3809772039395058	0.45134071415129473	0	0	2.1184210526315788	2.0443096551297573	ABHD4
positive regulation of protein metabolic process (GO:0051247)	1/115	0.3809772039395058	0.45134071415129473	0	0	2.1184210526315788	2.0443096551297573	CDKN1B
regulation of protein-containing complex assembly (GO:0043254)	1/116	0.3835610007677872	0.45214475587196107	0	0	2.099893955461294	2.0122372579631005	RHOC
positive regulation of angiogenesis (GO:0045766)	1/116	0.3835610007677872	0.45214475587196107	0	0	2.099893955461294	2.0122372579631005	HSPB1
cytosolic transport (GO:0016482)	1/116	0.3835610007677872	0.45214475587196107	0	0	2.099893955461294	2.0122372579631005	SORT1
positive regulation of cell projection organization (GO:0031346)	1/117	0.3861341422200153	0.4544256351415717	0	0	2.081686291000841	1.9808711631496405	FES
cellular response to oxygen-containing compound (GO:1901701)	2/323	0.38864674904605456	0.4544368313068609	0	0	1.5073266412830275	1.4245509668458483	FES;RRAGD
negative regulation of response to external stimulus (GO:0032102)	1/118	0.3886966717217392	0.4544368313068609	0	0	2.0637898686679175	1.9501906268749425	DUSP3
positive regulation of protein-containing complex assembly (GO:0031334)	1/118	0.3886966717217392	0.4544368313068609	0	0	2.0637898686679175	1.9501906268749425	RHOC
regulation of protein binding (GO:0043393)	1/118	0.3886966717217392	0.4544368313068609	0	0	2.0637898686679175	1.9501906268749425	CDKN1A
cytoskeleton organization (GO:0007010)	1/120	0.39379006756184587	0.4596369313180889	0	0	2.028899364623898	1.89080706711891	RHOC
negative regulation of cellular macromolecule biosynthetic process (GO:2000113)	3/547	0.39712711345162544	0.4623985539398141	0	0	1.3354549632352941	1.2332911421741282	CDKN1A;CDKN1B;HDAC9
cellular protein localization (GO:0034613)	2/329	0.3974549368134357	0.4623985539398141	0	0	1.4792162192773814	1.3648339285022268	ARL4C;RRAGD
regulation of mRNA catabolic process (GO:0061013)	1/122	0.3988415321167468	0.46325476487295875	0	0	1.9951622656722434	1.8339354048381675	HSPB1
regulation of anatomical structure morphogenesis (GO:0022603)	1/123	0.40135164680036	0.464654264263181	0	0	1.9787085165933627	1.8063972587360906	KIF13B
cellular response to organic substance (GO:0071310)	1/123	0.40135164680036	0.464654264263181	0	0	1.9787085165933627	1.8063972587360906	ACVR1
positive regulation of cytokine production (GO:0001819)	2/335	0.40620613216856355	0.46814674322129907	0	0	1.4521187854521187	1.308205875839885	BTN3A2;BATF
protein targeting (GO:0006605)	1/125	0.4063408529645545	0.46814674322129907	0	0	1.946597167584579	1.7530332531979032	KIF13B
regulation of protein secretion (GO:0050708)	1/125	0.4063408529645545	0.46814674322129907	0	0	1.946597167584579	1.7530332531979032	DNAJC1
intracellular protein transport (GO:0006886)	2/336	0.40765894273974684	0.468906570647334	0	0	1.4476971981962001	1.2990539890840607	ARL4C;KIF13B
cellular response to insulin stimulus (GO:0032869)	1/129	0.41619634775140785	0.4779545154822619	0	0	1.8853849085365855	1.6527249045464205	HDAC9
positive regulation of canonical Wnt signaling pathway (GO:0090263)	1/130	0.418634856632395	0.47920903202936543	0	0	1.8706749858196257	1.6289018474934225	LGR6
G2/M transition of mitotic cell cycle (GO:0000086)	1/130	0.418634856632395	0.47920903202936543	0	0	1.8706749858196257	1.6289018474934225	CDKN1A
positive regulation of multicellular organismal process (GO:0051240)	2/345	0.4206579654173419	0.4796753139076406	0	0	1.409063096137926	1.2201573469173523	ACVR1;BATF
cell cycle G2/M phase transition (GO:0044839)	1/131	0.42106330223634186	0.4796753139076406	0	0	1.8561913696060037	1.6055537376823723	CDKN1A
cellular response to metal ion (GO:0071248)	1/131	0.42106330223634186	0.4796753139076406	0	0	1.8561913696060037	1.6055537376823723	CDKN1B
regulation of cell adhesion (GO:0030155)	1/133	0.42589016735137797	0.48285636807990623	0	0	1.8278824833702882	1.5602325773118064	FES
regulation of cell motility (GO:2000145)	1/133	0.42589016735137797	0.48285636807990623	0	0	1.8278824833702882	1.5602325773118064	FES
transmembrane receptor protein serine/threonine kinase signaling pathway (GO:0007178)	1/133	0.42589016735137797	0.48285636807990623	0	0	1.8278824833702882	1.5602325773118064	ACVR1
cellular response to DNA damage stimulus (GO:0006974)	2/350	0.42781845816801145	0.48403417775558644	0	0	1.3884631758194976	1.1788834574845382	CDKN1A;BATF
positive regulation of peptidyl-tyrosine phosphorylation (GO:0050731)	1/134	0.4282886685196903	0.48403417775558644	0	0	1.8140473134054649	1.5382356625534572	ACVR1
supramolecular fiber organization (GO:0097435)	2/351	0.42924515928365103	0.4843463603961323	0	0	1.384414022427394	1.1708363960505856	COL23A1;RHOC
protein localization to plasma membrane (GO:0072659)	1/136	0.43305601059547866	0.48710249533014344	0	0	1.7869918699186993	1.4955124176890822	RDX
cellular calcium ion homeostasis (GO:0006874)	1/136	0.43305601059547866	0.48710249533014344	0	0	1.7869918699186993	1.4955124176890822	SLC8A1
potassium ion transmembrane transport (GO:0071805)	1/139	0.4401334763092995	0.4935039923342067	0	0	1.747879109225875	1.4344446081497237	SLC12A5
protein dephosphorylation (GO:0006470)	1/139	0.4401334763092995	0.4935039923342067	0	0	1.747879109225875	1.4344446081497237	DUSP3
transcription initiation from RNA polymerase II promoter (GO:0006367)	1/140	0.4424731785828802	0.49379451904547134	0	0	1.7352167046850324	1.4148530662802064	HDAC9
protein localization to cell periphery (GO:1990778)	1/140	0.4424731785828802	0.49379451904547134	0	0	1.7352167046850324	1.4148530662802064	RDX
enzyme linked receptor protein signaling pathway (GO:0007167)	1/140	0.4424731785828802	0.49379451904547134	0	0	1.7352167046850324	1.4148530662802064	FES
positive regulation of cellular catabolic process (GO:0031331)	1/141	0.44480322047152404	0.49561798587750416	0	0	1.7227351916376306	1.3956279112457395	RDX
Ras protein signal transduction (GO:0007265)	1/142	0.4471236413413525	0.4974250509922547	0	0	1.71043072132849	1.3767601015705568	CDKN1A
receptor-mediated endocytosis (GO:0006898)	1/143	0.4494344804159749	0.498438239962888	0	0	1.6982995534180694	1.3582408764406897	DNAJC6
nitrogen compound transport (GO:0071705)	1/143	0.4494344804159749	0.498438239962888	0	0	1.6982995534180694	1.3582408764406897	SLC7A11
negative regulation of cell migration (GO:0030336)	1/144	0.451735776850844	0.5002113112251958	0	0	1.6863380521917106	1.3400617448969048	DUSP3
regulation of mRNA stability (GO:0043488)	1/146	0.4563098972697696	0.5044916876647143	0	0	1.662910008410429	1.304691091107461	HSPB1
positive regulation of protein phosphorylation (GO:0001934)	2/371	0.45738455436891173	0.5048958181560701	0	0	1.3080397470641374	1.0231889336797588	ACVR1;CDKN1A
positive regulation of hydrolase activity (GO:0051345)	1/149	0.46310047590509645	0.5104141468180011	0	0	1.628955174686882	1.253987999419947	RHOC
response to cytokine (GO:0034097)	1/150	0.46534532830718894	0.5113053607325904	0	0	1.6179407431658208	1.237685041101257	TNFRSF11A
cellular response to organic cyclic compound (GO:0071407)	1/150	0.46534532830718894	0.5113053607325904	0	0	1.6179407431658208	1.237685041101257	FES
regulation of gene expression (GO:0010468)	5/1079	0.4663683231981399	0.5116398245255402	0	0	1.1246597908609082	0.85786750483528	SORT1;PRX;RDX;BTN3A2;SLC8A1
actin filament organization (GO:0007015)	1/152	0.46980725056586103	0.5138291281150431	0	0	1.596349539654337	1.2059347603333437	RHOC
negative regulation of protein phosphorylation (GO:0001933)	1/152	0.46980725056586103	0.5138291281150431	0	0	1.596349539654337	1.2059347603333437	HSPB1
dephosphorylation (GO:0016311)	1/153	0.4720243960009693	0.5146728483195867	0	0	1.5857670089858793	1.1904743166594127	DUSP3
positive regulation of Wnt signaling pathway (GO:0030177)	1/153	0.4720243960009693	0.5146728483195867	0	0	1.5857670089858793	1.1904743166594127	LGR6
positive regulation of protein kinase activity (GO:0045860)	1/154	0.4742323810356838	0.5162896869990931	0	0	1.57532281205165	1.1752819062218094	CDKN1A
regulation of cell differentiation (GO:0045595)	1/156	0.47862101939240365	0.5202720088662464	0	0	1.5548387096774194	1.1456769730333367	FES
response to lipopolysaccharide (GO:0032496)	1/159	0.48513620383979683	0.5257488236437372	0	0	1.5250849027477618	1.1031329444178941	TNFRSF11A
protein autophosphorylation (GO:0046777)	1/159	0.48513620383979683	0.5257488236437372	0	0	1.5250849027477618	1.1031329444178941	FES
negative regulation of canonical Wnt signaling pathway (GO:0090090)	1/165	0.4979262172283111	0.5387894630190844	0	0	1.468842950624628	1.0242291411018196	IGFBP6
regulation of MAPK cascade (GO:0043408)	1/166	0.5000271512495771	0.5402417779813337	0	0	1.4598669623059868	1.0118233966428425	DUSP3
transmembrane receptor protein tyrosine kinase signaling pathway (GO:0007169)	2/404	0.5020490255055682	0.5416044032726736	0	0	1.1986364473926663	0.825929438271298	SORT1;FES
DNA-templated transcription, initiation (GO:0006352)	1/168	0.5042029969804797	0.543105194932075	0	0	1.4422374762669783	0.9876100718741042	HDAC9
cation transport (GO:0006812)	1/174	0.516524891832952	0.5555373458988849	0	0	1.3917947271958269	0.9194638534866647	SLC8A1
cellular protein metabolic process (GO:0044267)	2/417	0.518999395735818	0.5573568171401243	0	0	1.160315335415737	0.7609957832585332	SPARCL1;IGFBP6
positive regulation of developmental process (GO:0051094)	1/177	0.5225718881357121	0.5595055403798903	0	0	1.3678630820399114	0.8877331817333768	ACVR1
glycerophospholipid biosynthetic process (GO:0046474)	1/177	0.5225718881357121	0.5595055403798903	0	0	1.3678630820399114	0.8877331817333768	ABHD4
regulation of translation (GO:0006417)	1/178	0.5245709010820183	0.5608025248804761	0	0	1.3600661430343117	0.8774802411409589	HSPB1
protein stabilization (GO:0050821)	1/179	0.5265616444809689	0.5612453456144458	0	0	1.3523568100849548	0.8673839025270685	CDKN1A
regulation of immune response (GO:0050776)	1/179	0.5265616444809689	0.5612453456144458	0	0	1.3523568100849548	0.8673839025270685	DENND1B
regulation of GTPase activity (GO:0043087)	1/189	0.5460216205299468	0.5811171805939046	0	0	1.2797742605085625	0.7743871894330244	RDX
negative regulation of Wnt signaling pathway (GO:0030178)	1/191	0.549817705452837	0.5842838899737612	0	0	1.2661745827984596	0.7573857513443872	IGFBP6
protein localization to membrane (GO:0072657)	1/195	0.55731604233362	0.5913696306133196	0	0	1.239816444556198	0.7248249600724513	RDX
regulation of angiogenesis (GO:0045765)	1/203	0.5719444795399025	0.6050883646841168	0	0	1.1902318280608548	0.6649984191390702	HSPB1
axon guidance (GO:0007411)	1/203	0.5719444795399025	0.6050883646841168	0	0	1.1902318280608548	0.6649984191390702	LGR6
negative regulation of nucleic acid-templated transcription (GO:1903507)	2/464	0.5770641020506552	0.609598873382888	0	0	1.039762706429373	0.571663535704209	CDKN1B;HDAC9
phosphate-containing compound metabolic process (GO:0006796)	1/212	0.5878311681759435	0.6200530248018842	0	0	1.1389434747428042	0.6051383231959262	DUSP3
negative regulation of multicellular organismal process (GO:0051241)	1/214	0.5912816455841491	0.6227700172424766	0	0	1.1281346616283063	0.5927928177301591	HDAC9
positive regulation of gene expression (GO:0010628)	2/482	0.5979323400186832	0.6288446471097525	0	0	0.9998456790123457	0.5141983113754444	RDX;BATF
cellular response to lipid (GO:0071396)	1/219	0.599783483247509	0.6298611210504813	0	0	1.1019803087939137	0.5633175123814412	FES
protein phosphorylation (GO:0006468)	2/496	0.6136327711631888	0.6434558660798092	0	0	0.9708102164242515	0.4741035398385826	ACVR1;FES
inflammatory response (GO:0006954)	1/230	0.6178773549708462	0.646953936381239	0	0	1.0484609649589947	0.5047975687953624	HDAC9
axonogenesis (GO:0007409)	1/240	0.6336236857367702	0.6624670546910137	0	0	1.0040820491886928	0.4581626956640038	LGR6
membrane organization (GO:0061024)	1/242	0.6366951459447836	0.6647022638015923	0	0	0.9956482137435482	0.44949963955496425	DNAJC6
anterograde trans-synaptic signaling (GO:0098916)	1/244	0.6397411644577002	0.6669044057011458	0	0	0.987353206865402	0.44104239851789684	SLC12A5
positive regulation of signal transduction (GO:0009967)	1/252	0.6516749617476477	0.6783517145677269	0	0	0.9554950927995336	0.4091519481782851	LGR6
cellular component assembly (GO:0022607)	1/261	0.6646340972356173	0.6908313536230065	0	0	0.9219981238273921	0.37665340070827064	TRAF1
regulation of protein phosphorylation (GO:0001932)	1/266	0.6716265807211201	0.6970818155589468	0	0	0.9043718361711919	0.35998772024880205	HSPB1
protein-containing complex assembly (GO:0065003)	1/267	0.6730076935912008	0.6974985121352765	0	0	0.9009260957271227	0.3567653983912286	TRAF1
positive regulation of MAPK cascade (GO:0043410)	1/274	0.6825160991172964	0.7052996554013281	0	0	0.8775127311712677	0.3351828041063226	SLAMF1
inorganic cation transmembrane transport (GO:0098662)	1/274	0.6825160991172964	0.7052996554013281	0	0	0.8775127311712677	0.3351828041063226	SLC8A1
proteolysis (GO:0006508)	1/287	0.699455491406492	0.721756970842641	0	0	0.8370714651202457	0.2992138035683153	CAPN5
innate immune response (GO:0045087)	1/302	0.7178936839652993	0.7397110028701782	0	0	0.7947492099505713	0.26340674543129255	FES
chemical synaptic transmission (GO:0007268)	1/306	0.7226188115521077	0.7435037483021687	0	0	0.7841663334666134	0.2547548044523029	SLC12A5
protein polyubiquitination (GO:0000209)	1/314	0.7318357273282202	0.7519004875291382	0	0	0.7638120470661576	0.23846151495129153	TRAF1
transcription by RNA polymerase II (GO:0006366)	1/320	0.7385492268494096	0.7577046823008352	0	0	0.7492163009404389	0.22706312727761072	HDAC9
negative regulation of gene expression (GO:0010629)	1/322	0.7407499465227243	0.7588690099628485	0	0	0.7444723045361294	0.22341030544373736	HDAC9
post-translational protein modification (GO:0043687)	1/345	0.7647798053038339	0.7823609502533473	0	0	0.6938811684628474	0.18607625528283486	SPARCL1
protein transport (GO:0015031)	1/369	0.7875088543509637	0.8044566776153317	0	0	0.6478327147401909	0.15475470952792375	ARL4C
negative regulation of programmed cell death (GO:0043069)	1/381	0.7980454278021871	0.8140520696205691	0	0	0.62698973042362	0.14144246035231037	HSPB1
positive regulation of macromolecule metabolic process (GO:0010604)	1/384	0.8005978717857686	0.8154873887145454	0	0	0.6219830605616761	0.13832684994455893	RDX
phosphorylation (GO:0016310)	1/400	0.8136820515712634	0.8276308867410564	0	0	0.5965523565010086	0.12300049918477701	ACVR1
organelle organization (GO:0006996)	1/420	0.8288499899379648	0.8418561952009	0	0	0.5674951976250073	0.10652798143687978	SORT1
nervous system development (GO:0007399)	1/447	0.8474078872555809	0.8594792246808741	0	0	0.5324018374712896	0.08815144037205162	PRX
negative regulation of apoptotic process (GO:0043066)	1/485	0.8702034198338913	0.881344004156089	0	0	0.48964422495464627	0.0680743938017664	HSPB1
positive regulation of nucleic acid-templated transcription (GO:1903508)	1/511	0.8838268856415806	0.8938703729784169	0	0	0.4640602582496413	0.05730868827350152	ACVR1
negative regulation of transcription, DNA-templated (GO:0045892)	2/948	0.9093177708351466	0.918346457921453	0	0	0.4951583013598517	0.04707007642591938	CDKN1B;HDAC9
regulation of transcription, DNA-templated (GO:0006355)	6/2244	0.9154732030263977	0.9232534285478685	0	0	0.6155426343093904	0.054361146458003926	ACVR1;CDKN1A;CDKN1B;ZNF570;HDAC9;BATF
cellular protein modification process (GO:0006464)	2/1025	0.930783980443679	0.9373666111398861	0	0	0.4560298323739184	0.03271013436964151	ACVR1;SPARCL1
negative regulation of transcription by RNA polymerase II (GO:0000122)	1/684	0.9446615707381678	0.9499986417592875	0	0	0.34342748991179517	0.01955082622635301	HDAC9
regulation of apoptotic process (GO:0042981)	1/742	0.9569075396778121	0.9609565137526124	0	0	0.3155919818307495	0.013901355606114182	HSPB1
regulation of transcription by RNA polymerase II (GO:0006357)	5/2206	0.9590777439975008	0.9617793714453811	0	0	0.5159659362294529	0.021558676746542126	ACVR1;CDKN1A;ZNF570;HDAC9;BATF
positive regulation of transcription by RNA polymerase II (GO:0045944)	1/908	0.9790252604705911	0.9804022298946005	0	0	0.25560007529513	0.005418168085399955	ACVR1
positive regulation of transcription, DNA-templated (GO:0045893)	1/1183	0.9937237774238424	0.9937237774238424	0	0	0.19329577813544632	0.001216990385331017	ACVR1
