# Supplementary material for: Evaluation of the Synergistic Potential of Simultaneous Pan- or Isoform-Specific BET and SYK Inhibition in B-Cell Lymphoma: An In Vitro Approach
Source: Cancers (Basel). 2022 Sep 27;14(19):4691. doi: 10.3390/cancers14194691 (PMC9564024; doi:10.3390/cancers14194691)
Supplement: Supplementary file 1 [file cancers-14-04691-s001.zip › cancers-1798753-supplementary/supplementary material/Supplementary tables/Raw data/Enrichr/GOIntersects.xlsx]

## Sheet: top50
Overexpressed									Underexpressed
Ento	adj. p	Combined Score	AZD	adj. p	Combined Score	EntoAZD	adj. p	Combined Score	Ento	adj. p	Combined Score	AZD	adj. p	Combined Score	EntoAZD	adj. p	Combined Score
regulation of hepatocyte proliferation (GO:2000345)	0.253764	410.841	regulation of vascular wound healing (GO:0061043)	0.378605	457.562	hematopoietic stem cell migration (GO:0035701)	0.982494	126.263	negative regulation of lipoprotein lipase activity (GO:0051005)	0.0898846	1018.29	positive regulation of chromatin binding (GO:0035563)	0.00050504	200.168	mitotic DNA replication (GO:1902969)	1.85818e-10	2277.09
positive regulation of astrocyte differentiation (GO:0048711)	0.253764	249.458	myeloid dendritic cell activation (GO:0001773)	0.378605	191.819	positive regulation of membrane permeability (GO:1905710)	0.982494	126.263	negative regulation of lipase activity (GO:0060192)	0.142656	520.875	cellular response to vitamin D (GO:0071305)	0.00337738	199.575	mitotic spindle elongation (GO:0000022)	8.053e-08	1241.76
thyroid gland development (GO:0030878)	0.253764	249.458	glucuronate catabolic process (GO:0006064)	0.378605	172.433	negative regulation of fatty acid oxidation (GO:0046322)	0.982494	50.8936	myeloid dendritic cell activation (GO:0001773)	0.189405	266.339	regulation of platelet-derived growth factor receptor-beta signaling pathway (GO:2000586)	0.00337738	199.575	mitotic spindle midzone assembly (GO:0051256)	8.053e-08	1241.76
regulation of astrocyte differentiation (GO:0048710)	0.407781	129.695	glucuronate catabolic process to xylulose 5-phosphate (GO:0019640)	0.378605	172.433	negative regulation of biomineralization (GO:0110150)	0.982494	41.1115	exocyst localization (GO:0051601)	0.215164	235.764	positive regulation of prostaglandin secretion (GO:0032308)	0.00337738	199.575	double-strand break repair via break-induced replication (GO:0000727)	1.90894e-09	1020.07
positive regulation of B cell activation (GO:0050871)	0.0621094	119.016	positive regulation of glial cell proliferation (GO:0060252)	0.378605	172.433	regulation of fibroblast apoptotic process (GO:2000269)	0.982494	41.1115	AMP biosynthetic process (GO:0006167)	0.215164	235.764	signal complex assembly (GO:0007172)	0.00500338	139.336	kinetochore organization (GO:0051383)	4.79653e-09	778.563
positive regulation of transporter activity (GO:0032411)	0.407781	114.391	positive regulation of heat generation (GO:0031652)	0.378605	172.433	positive regulation of dendrite extension (GO:1903861)	0.982494	37.8381	regulation of adherens junction organization (GO:1903391)	0.215164	235.764	negative regulation of cytokinesis (GO:0032466)	0.00500338	139.336	DNA strand elongation involved in DNA replication (GO:0006271)	2.09562e-10	709.425
regulation of retinal ganglion cell axon guidance (GO:0090259)	0.407781	94.5924	response to fructose (GO:0009750)	0.378605	172.433	regulation of dendrite extension (GO:1903859)	0.982494	34.0883	positive regulation of endothelial cell chemotaxis by VEGF-activated vascular endothelial growth factor receptor signaling pathway (GO:0038033)	0.215164	235.764	negative regulation of meiotic cell cycle (GO:0051447)	0.00500338	139.336	DNA replication initiation (GO:0006270)	1.82076e-13	547.252
regulation of sequestering of zinc ion (GO:0061088)	0.407781	94.5924	heparin metabolic process (GO:0030202)	0.378605	172.433	apical protein localization (GO:0045176)	0.982494	34.039	positive regulation of epithelial to mesenchymal transition involved in endocardial cushion formation (GO:1905007)	0.215164	235.764	regulation of chromatin binding (GO:0035561)	0.00126848	117.238	mitotic DNA replication initiation (GO:1902975)	2.99553e-05	526.484
alkaloid metabolic process (GO:0009820)	0.407781	94.5924	response to salt stress (GO:0009651)	0.378605	172.433	omega-hydroxylase P450 pathway (GO:0097267)	0.982494	34.039	regulation of voltage-gated sodium channel activity (GO:1905150)	0.215164	235.764	regulation of cGMP-mediated signaling (GO:0010752)	0.00691818	104.646	nuclear cell cycle DNA replication initiation (GO:1902315)	2.99553e-05	526.484
glomerular visceral epithelial cell migration (GO:0090521)	0.407781	94.5924	negative regulation of myosin-light-chain-phosphatase activity (GO:0035509)	0.378605	172.433	epoxygenase P450 pathway (GO:0019373)	0.982494	30.8809	BMP signaling pathway involved in heart development (GO:0061312)	0.215164	235.764	protein localization to presynapse (GO:1905383)	0.00911044	82.3741	pre-replicative complex assembly involved in nuclear cell cycle DNA replication (GO:0006267)	4.11097e-06	523.054
negative regulation of heterochromatin assembly (GO:0031452)	0.407781	94.5924	regulation of fever generation (GO:0031620)	0.378605	172.433	positive regulation of chondrocyte differentiation (GO:0032332)	0.982494	28.7254	hematopoietic stem cell migration (GO:0035701)	0.215164	235.764	anterograde axonal protein transport (GO:0099641)	0.00911044	82.3741	nuclear DNA replication (GO:0033260)	1.2035e-06	414.403
regulation of vitamin D receptor signaling pathway (GO:0070562)	0.407781	94.5924	cellular response to nicotine (GO:0071316)	0.378605	172.433	Golgi to lysosome transport (GO:0090160)	0.982494	28.7254	cardiac cell fate commitment (GO:0060911)	0.215164	235.764	axo-dendritic protein transport (GO:0099640)	0.00911044	82.3741	microtubule cytoskeleton organization involved in mitosis (GO:1902850)	1.1787e-18	374.958
negative regulation of immunoglobulin production (GO:0002638)	0.407781	94.5924	cellular response to nutrient (GO:0031670)	0.378605	172.433	retinol metabolic process (GO:0042572)	0.982494	25.7042	negative regulation of myelination (GO:0031642)	0.215164	235.764	regulation of mast cell degranulation (GO:0043304)	0.00305408	70.4582	DNA replication (GO:0006260)	4.47252e-17	359.68
positive regulation of glial cell proliferation (GO:0060252)	0.407781	94.5924	chronic inflammatory response (GO:0002544)	0.378605	172.433	negative regulation of leukocyte apoptotic process (GO:2000107)	0.982494	24.612	positive regulation of prostaglandin secretion (GO:0032308)	0.215164	235.764	adenosine metabolic process (GO:0046085)	0.0115691	67.0125	sister chromatid segregation (GO:0000819)	1.49609e-10	357.828
response to fructose (GO:0009750)	0.407781	94.5924	xylulose 5-phosphate biosynthetic process (GO:1901159)	0.378605	172.433	axoneme assembly (GO:0035082)	0.982494	22.4542	cellular response to vitamin (GO:0071295)	0.215164	235.764	response to vitamin D (GO:0033280)	0.0115691	67.0125	DNA strand elongation (GO:0022616)	1.37498e-07	321.002
indolalkylamine biosynthetic process (GO:0046219)	0.407781	94.5924	protein de-ADP-ribosylation (GO:0051725)	0.378605	172.433	alkaloid metabolic process (GO:0009820)	0.982494	19.5715	cellular response to vitamin D (GO:0071305)	0.215164	235.764	regulation of cell-cell adhesion mediated by integrin (GO:0033632)	0.0142836	55.8617	mitotic cytokinesis (GO:0000281)	1.84848e-11	307.196
indole-containing compound biosynthetic process (GO:0042435)	0.407781	94.5924	positive regulation of nitric-oxide synthase activity (GO:0051000)	0.378605	131.752	receptor-mediated virion attachment to host cell (GO:0046813)	0.982494	19.5715	lymph node development (GO:0048535)	0.215164	235.764	positive regulation of toll-like receptor 4 signaling pathway (GO:0034145)	0.0142836	55.8617	mitotic spindle organization (GO:0007052)	1.59355e-17	290.521
insulin metabolic process (GO:1901142)	0.407781	94.5924	3'-phosphoadenosine 5'-phosphosulfate biosynthetic process (GO:0050428)	0.378605	131.132	atrial cardiac muscle tissue morphogenesis (GO:0055009)	0.982494	19.5715	positive regulation of the force of heart contraction (GO:0098735)	0.215164	235.764	regulation of mitochondrial depolarization (GO:0051900)	0.0172433	47.4516	mitotic sister chromatid segregation (GO:0000070)	7.47169e-15	288.497
regulation of glial cell migration (GO:1903975)	0.407781	94.5924	purine ribonucleoside bisphosphate biosynthetic process (GO:0034036)	0.378605	131.132	auditory receptor cell morphogenesis (GO:0002093)	0.982494	19.5715	negative regulation of vascular associated smooth muscle cell proliferation (GO:1904706)	0.189405	200.14	positive regulation of DNA-dependent DNA replication (GO:2000105)	0.0172433	47.4516	double-strand break repair via synthesis-dependent strand annealing (GO:0045003)	0.000526116	285.844
cellular response to nutrient (GO:0031670)	0.407781	94.5924	regulation of vitamin D biosynthetic process (GO:0060556)	0.378605	131.132	auditory receptor cell stereocilium organization (GO:0060088)	0.982494	19.5715	negative regulation of cell size (GO:0045792)	0.215164	179.846	protein mono-ADP-ribosylation (GO:0140289)	0.0204383	40.9164	homoserine metabolic process (GO:0009092)	0.000526116	285.844
regulation of homophilic cell adhesion (GO:1903385)	0.407781	94.5924	positive regulation of fever generation (GO:0031622)	0.378605	131.132	negative regulation of heterochromatin assembly (GO:0031452)	0.982494	19.5715	negative regulation of cytosolic calcium ion concentration (GO:0051481)	0.215164	179.846	negative regulation of cardiac muscle hypertrophy (GO:0010614)	0.0204383	40.9164	transsulfuration (GO:0019346)	0.000526116	285.844
coronary artery morphogenesis (GO:0060982)	0.407781	94.5924	positive regulation of I-kappaB phosphorylation (GO:1903721)	0.378605	131.132	camera-type eye photoreceptor cell differentiation (GO:0060219)	0.982494	19.5715	positive regulation of fever generation (GO:0031622)	0.215164	179.846	negative regulation of cell division (GO:0051782)	0.0204383	40.9164	trophoblast giant cell differentiation (GO:0060707)	0.000526116	285.844
middle ear morphogenesis (GO:0042474)	0.407781	94.5924	negative regulation of morphogenesis of an epithelium (GO:1905331)	0.378605	131.132	regulation of chloride transport (GO:2001225)	0.982494	19.5715	positive regulation of focal adhesion disassembly (GO:0120183)	0.215164	179.846	nonribosomal peptide biosynthetic process (GO:0019184)	0.0204383	40.9164	regulation of attachment of spindle microtubules to kinetochore (GO:0051988)	1.73498e-05	277.366
regulation of plasma membrane organization (GO:1903729)	0.407781	94.5924	positive regulation of killing of cells of other organism (GO:0051712)	0.378605	131.132	negative regulation of PERK-mediated unfolded protein response (GO:1903898)	0.982494	19.5715	regulation of focal adhesion disassembly (GO:0120182)	0.215164	179.846	osteoclast differentiation (GO:0030316)	0.00772916	40.4665	DNA metabolic process (GO:0006259)	1.05883e-18	229.967
embryonic viscerocranium morphogenesis (GO:0048703)	0.407781	94.5924	regulation of hepatocyte proliferation (GO:2000345)	0.378605	131.132	cellular response to heparin (GO:0071504)	0.982494	19.5715	T-helper 17 cell lineage commitment (GO:0072540)	0.215164	179.846	regulation of cell cycle G1/S phase transition (GO:1902806)	0.00446126	35.729	regulation of metaphase/anaphase transition of cell cycle (GO:1902099)	0.000131437	225.844
enamel mineralization (GO:0070166)	0.407781	94.5924	cellular triglyceride homeostasis (GO:0035356)	0.378605	131.132	regulation of glial cell migration (GO:1903975)	0.982494	19.5715	multinuclear osteoclast differentiation (GO:0072674)	0.215164	179.846	regulation of sodium ion transport (GO:0002028)	0.00446126	35.729	attachment of mitotic spindle microtubules to kinetochore (GO:0051315)	5.11457e-05	178.561
negative regulation of adaptive immune response (GO:0002820)	0.407781	94.5924	purine-containing compound metabolic process (GO:0072521)	0.378605	104.487	regulation of granulocyte colony-stimulating factor production (GO:0071655)	0.982494	19.5715	negative regulation of protein kinase activity (GO:0006469)	0.0258605	152.9	central nervous system projection neuron axonogenesis (GO:0021952)	0.0238587	35.7154	centromere complex assembly (GO:0034508)	8.21139e-08	175.851
regulation of immunoglobulin production (GO:0002637)	0.253764	92.4301	positive regulation of chemokine (C-X-C motif) ligand 2 production (GO:2000343)	0.378605	104.487	cellular response to nutrient (GO:0031670)	0.982494	19.5715	regulation of lipoprotein lipase activity (GO:0051004)	0.189405	147.018	lymphocyte mediated immunity (GO:0002449)	0.0238587	35.7154	hepatocyte differentiation (GO:0070365)	0.00102228	173.788
positive regulation of B cell proliferation (GO:0030890)	0.253764	82.8772	regulation of calcidiol 1-monooxygenase activity (GO:0060558)	0.378605	104.487	regulation of heart growth (GO:0060420)	0.982494	19.5715	myotube differentiation (GO:0014902)	0.189405	147.018	positive regulation of lipid transport (GO:0032370)	0.0238587	35.7154	hydrogen sulfide metabolic process (GO:0070813)	0.00102228	173.788
3'-phosphoadenosine 5'-phosphosulfate biosynthetic process (GO:0050428)	0.407781	71.4397	response to alkaloid (GO:0043279)	0.378605	104.487	cellular response to vitamin (GO:0071295)	0.982494	19.5715	positive regulation of cardiac epithelial to mesenchymal transition (GO:0062043)	0.215164	143.709	positive regulation of release of cytochrome c from mitochondria (GO:0090200)	0.0110759	32.3578	negative regulation of cytokinesis (GO:0032466)	0.00102228	173.788
negative regulation of Arp2/3 complex-mediated actin nucleation (GO:0034316)	0.407781	71.4397	positive regulation of gliogenesis (GO:0014015)	0.378605	104.487	cerebellar granule cell differentiation (GO:0021707)	0.982494	19.5715	regulation of striated muscle cell differentiation (GO:0051153)	0.215164	143.709	anterograde dendritic transport (GO:0098937)	0.0903081	31.5369	negative regulation of meiotic cell cycle (GO:0051447)	0.00102228	173.788
epithelial tube branching involved in lung morphogenesis (GO:0060441)	0.407781	71.4397	positive regulation of podosome assembly (GO:0071803)	0.378605	104.487	nephron tubule formation (GO:0072079)	0.982494	19.5715	arginine catabolic process (GO:0006527)	0.215164	143.709	anterograde dendritic transport of neurotransmitter receptor complex (GO:0098971)	0.0903081	31.5369	regulation of DNA-directed DNA polymerase activity (GO:1900262)	0.000229421	169.405
negative regulation of B cell receptor signaling pathway (GO:0050859)	0.407781	71.4397	regulation of I-kappaB phosphorylation (GO:1903719)	0.378605	104.487	regulation of kidney development (GO:0090183)	0.982494	19.5715	response to caffeine (GO:0031000)	0.215164	143.709	antigen processing and presentation of lipid antigen via MHC class Ib (GO:0048003)	0.0903081	31.5369	kinetochore assembly (GO:0051382)	0.000229421	169.405
establishment of planar polarity (GO:0001736)	0.407781	71.4397	synaptic vesicle docking (GO:0016081)	0.378605	104.487	cyclic-GMP-AMP transmembrane import across plasma membrane (GO:0140361)	0.982494	19.5715	negative regulation of nervous system process (GO:0031645)	0.215164	143.709	antigen processing and presentation, endogenous lipid antigen via MHC class Ib (GO:0048006)	0.0903081	31.5369	positive regulation of chromatin binding (GO:0035563)	0.000229421	169.405
purine ribonucleoside bisphosphate biosynthetic process (GO:0034036)	0.407781	71.4397	creatine metabolic process (GO:0006600)	0.378605	104.487	regulation of microvillus assembly (GO:0032534)	0.982494	19.5715	hypotonic response (GO:0006971)	0.215164	143.709	antigen processing and presentation, exogenous lipid antigen via MHC class Ib (GO:0048007)	0.0903081	31.5369	positive regulation of DNA-directed DNA polymerase activity (GO:1900264)	0.000229421	169.405
glomerular epithelial cell differentiation (GO:0072311)	0.407781	71.4397	death-inducing signaling complex assembly (GO:0071550)	0.378605	104.487	determination of pancreatic left/right asymmetry (GO:0035469)	0.982494	19.5715	cellular ion homeostasis (GO:0006873)	0.215164	143.709	bile acid secretion (GO:0032782)	0.0903081	31.5369	cytoskeleton-dependent cytokinesis (GO:0061640)	1.27088e-09	162.345
regulation of type B pancreatic cell proliferation (GO:0061469)	0.407781	71.4397	regulation of myosin-light-chain-phosphatase activity (GO:0035507)	0.378605	104.487	regulation of natural killer cell differentiation (GO:0032823)	0.982494	19.5715	cellular response to caffeine (GO:0071313)	0.215164	143.709	regulation of caveolin-mediated endocytosis (GO:2001286)	0.0903081	31.5369	DNA-dependent DNA replication (GO:0006261)	1.80348e-11	153.741
regulation of blood vessel remodeling (GO:0060312)	0.407781	71.4397	pentose metabolic process (GO:0019321)	0.378605	104.487	peptidyl-lysine oxidation (GO:0018057)	0.982494	19.5715	lymphoid progenitor cell differentiation (GO:0002320)	0.215164	143.709	regulation of cellular response to vascular endothelial growth factor stimulus (GO:1902547)	0.0903081	31.5369	DNA replication checkpoint signaling (GO:0000076)	2.64633e-05	145.61
renal filtration cell differentiation (GO:0061318)	0.407781	71.4397	response to hydroperoxide (GO:0033194)	0.378605	86.0137	regulation of nucleotide-binding oligomerization domain containing signaling pathway (GO:0070424)	0.982494	19.5715	T-helper 17 cell differentiation (GO:0072539)	0.215164	143.709	regulation of dendritic cell cytokine production (GO:0002730)	0.0903081	31.5369	regulation of cell cycle process (GO:0010564)	4.85876e-10	136.372
renal system process involved in regulation of blood volume (GO:0001977)	0.407781	71.4397	positive regulation of MHC class II biosynthetic process (GO:0045348)	0.378605	86.0137	regulation of receptor catabolic process (GO:2000644)	0.982494	19.5715	mitral valve development (GO:0003174)	0.215164	143.709	cellular response to antibiotic (GO:0071236)	0.0903081	31.5369	mitotic DNA replication checkpoint signaling (GO:0033314)	0.000370803	133.076
positive regulation of ion transmembrane transport (GO:0034767)	0.407781	71.4397	positive regulation of steroid biosynthetic process (GO:0010893)	0.378605	86.0137	erythrose 4-phosphate/phosphoenolpyruvate family amino acid catabolic process (GO:1902222)	0.982494	19.5715	xenobiotic catabolic process (GO:0042178)	0.215164	143.709	cellular response to cGMP (GO:0071321)	0.0903081	31.5369	mitotic chromosome condensation (GO:0007076)	5.13549e-06	130.175
regulation of collagen fibril organization (GO:1904026)	0.407781	71.4397	regulation of nitrogen compound metabolic process (GO:0051171)	0.378605	86.0137	regulation of sequestering of zinc ion (GO:0061088)	0.982494	19.5715	negative regulation of cyclin-dependent protein kinase activity (GO:1904030)	0.189405	137.385	cellular response to erythropoietin (GO:0036018)	0.0903081	31.5369	regulation of transcription involved in G1/S transition of mitotic cell cycle (GO:0000083)	2.12419e-06	129.891
positive regulation of killing of cells of other organism (GO:0051712)	0.407781	71.4397	negative regulation of amyloid-beta clearance (GO:1900222)	0.378605	86.0137	extracellular exosome biogenesis (GO:0097734)	0.982494	19.5715	negative regulation of phosphate metabolic process (GO:0045936)	0.189405	137.385	regulation of hormone metabolic process (GO:0032350)	0.0903081	31.5369	positive regulation of cell cycle G2/M phase transition (GO:1902751)	1.67045e-05	122.019
regulation of digestive system process (GO:0044058)	0.407781	71.4397	positive regulation of B cell differentiation (GO:0045579)	0.378605	72.5317	fructose 2,6-bisphosphate metabolic process (GO:0006003)	0.982494	19.5715	cardiac muscle cell differentiation (GO:0055007)	0.210084	121.029	cellular response to vitamin (GO:0071295)	0.0903081	31.5369	positive regulation of DNA-dependent DNA replication (GO:2000105)	0.000565089	107.976
indolalkylamine metabolic process (GO:0006586)	0.407781	71.4397	ATF6-mediated unfolded protein response (GO:0036500)	0.378605	72.5317	fructose transmembrane transport (GO:0015755)	0.982494	19.5715	protein localization to presynapse (GO:1905383)	0.215164	118.612	dopamine catabolic process (GO:0042420)	0.0903081	31.5369	CENP-A containing chromatin organization (GO:0061641)	1.22282e-05	104.399
cellular phosphate ion homeostasis (GO:0030643)	0.407781	71.4397	negative regulation of lipid localization (GO:1905953)	0.378605	72.5317	gamma-aminobutyric acid metabolic process (GO:0009448)	0.982494	19.5715	regulation of skeletal muscle fiber development (GO:0048742)	0.215164	118.612	double-strand break repair via synthesis-dependent strand annealing (GO:0045003)	0.0903081	31.5369	CENP-A containing nucleosome assembly (GO:0034080)	1.22282e-05	104.399
regulation of glomerular filtration (GO:0003093)	0.407781	71.4397	negative regulation of production of molecular mediator of immune response (GO:0002701)	0.378605	72.5317	glucuronate catabolic process (GO:0006064)	0.982494	19.5715	positive regulation of cell migration by vascular endothelial growth factor signaling pathway (GO:0038089)	0.215164	118.612	regulation of protein kinase C activity (GO:1900019)	0.0903081	31.5369	regulation of cyclin-dependent protein kinase activity (GO:1904029)	7.03834e-07	103.169
cellular triglyceride homeostasis (GO:0035356)	0.407781	71.4397	regulation of endothelial cell development (GO:1901550)	0.378605	72.5317	glucuronate catabolic process to xylulose 5-phosphate (GO:0019640)	0.982494	19.5715	anterograde axonal protein transport (GO:0099641)	0.215164	118.612	regulation of receptor catabolic process (GO:2000644)	0.0903081	31.5369	regulation of nuclear division (GO:0051783)	7.51126e-05	103.068
cellular trivalent inorganic anion homeostasis (GO:0072502)	0.407781	71.4397	negative regulation of protein-containing complex disassembly (GO:0043242)	0.378605	72.5317	positive regulation of fibroblast growth factor receptor signaling pathway (GO:0045743)	0.982494	19.5715	positive regulation of early endosome to late endosome transport (GO:2000643)	0.215164	118.612	exocyst localization (GO:0051601)	0.0903081	31.5369	positive regulation of G2/M transition of mitotic cell cycle (GO:0010971)	7.51126e-05	103.068
T-tubule organization (GO:0033292)	0.407781	71.4397	regulation of glial cell proliferation (GO:0060251)	0.378605	72.5317	response to fructose (GO:0009750)	0.982494	19.5715	axo-dendritic protein transport (GO:0099640)	0.215164	118.612	regulation of sterol transport (GO:0032371)	0.0903081	31.5369	cellular response to DNA damage stimulus (GO:0006974)	3.95741e-12	99.1158

## Sheet: Unique
Overexpressed			Underexpressed
Ento	AZD	EntoAZD	Ento	AZD	EntoAZD
positive regulation of astrocyte differentiation (GO:0048711)	regulation of vascular wound healing (GO:0061043)	hematopoietic stem cell migration (GO:0035701)	negative regulation of lipoprotein lipase activity (GO:0051005)	regulation of platelet-derived growth factor receptor-beta signaling pathway (GO:2000586)	mitotic DNA replication (GO:1902969)
thyroid gland development (GO:0030878)	myeloid dendritic cell activation (GO:0001773)	positive regulation of membrane permeability (GO:1905710)	negative regulation of lipase activity (GO:0060192)	signal complex assembly (GO:0007172)	mitotic spindle elongation (GO:0000022)
regulation of astrocyte differentiation (GO:0048710)	positive regulation of heat generation (GO:0031652)	negative regulation of fatty acid oxidation (GO:0046322)	myeloid dendritic cell activation (GO:0001773)	regulation of chromatin binding (GO:0035561)	mitotic spindle midzone assembly (GO:0051256)
positive regulation of B cell activation (GO:0050871)	heparin metabolic process (GO:0030202)	negative regulation of biomineralization (GO:0110150)	AMP biosynthetic process (GO:0006167)	regulation of cGMP-mediated signaling (GO:0010752)	double-strand break repair via break-induced replication (GO:0000727)
positive regulation of transporter activity (GO:0032411)	response to salt stress (GO:0009651)	regulation of fibroblast apoptotic process (GO:2000269)	regulation of adherens junction organization (GO:1903391)	regulation of mast cell degranulation (GO:0043304)	kinetochore organization (GO:0051383)
regulation of retinal ganglion cell axon guidance (GO:0090259)	negative regulation of myosin-light-chain-phosphatase activity (GO:0035509)	positive regulation of dendrite extension (GO:1903861)	positive regulation of endothelial cell chemotaxis by VEGF-activated vascular endothelial growth factor receptor signaling pathway (GO:0038033)	adenosine metabolic process (GO:0046085)	DNA strand elongation involved in DNA replication (GO:0006271)
glomerular visceral epithelial cell migration (GO:0090521)	regulation of fever generation (GO:0031620)	regulation of dendrite extension (GO:1903859)	positive regulation of epithelial to mesenchymal transition involved in endocardial cushion formation (GO:1905007)	response to vitamin D (GO:0033280)	DNA replication initiation (GO:0006270)
regulation of vitamin D receptor signaling pathway (GO:0070562)	cellular response to nicotine (GO:0071316)	apical protein localization (GO:0045176)	regulation of voltage-gated sodium channel activity (GO:1905150)	regulation of cell-cell adhesion mediated by integrin (GO:0033632)	mitotic DNA replication initiation (GO:1902975)
negative regulation of immunoglobulin production (GO:0002638)	chronic inflammatory response (GO:0002544)	omega-hydroxylase P450 pathway (GO:0097267)	BMP signaling pathway involved in heart development (GO:0061312)	positive regulation of toll-like receptor 4 signaling pathway (GO:0034145)	nuclear cell cycle DNA replication initiation (GO:1902315)
indolalkylamine biosynthetic process (GO:0046219)	xylulose 5-phosphate biosynthetic process (GO:1901159)	epoxygenase P450 pathway (GO:0019373)	hematopoietic stem cell migration (GO:0035701)	regulation of mitochondrial depolarization (GO:0051900)	pre-replicative complex assembly involved in nuclear cell cycle DNA replication (GO:0006267)
indole-containing compound biosynthetic process (GO:0042435)	protein de-ADP-ribosylation (GO:0051725)	positive regulation of chondrocyte differentiation (GO:0032332)	cardiac cell fate commitment (GO:0060911)	protein mono-ADP-ribosylation (GO:0140289)	nuclear DNA replication (GO:0033260)
insulin metabolic process (GO:1901142)	positive regulation of nitric-oxide synthase activity (GO:0051000)	Golgi to lysosome transport (GO:0090160)	negative regulation of myelination (GO:0031642)	negative regulation of cardiac muscle hypertrophy (GO:0010614)	microtubule cytoskeleton organization involved in mitosis (GO:1902850)
regulation of homophilic cell adhesion (GO:1903385)	regulation of vitamin D biosynthetic process (GO:0060556)	retinol metabolic process (GO:0042572)	lymph node development (GO:0048535)	negative regulation of cell division (GO:0051782)	DNA replication (GO:0006260)
coronary artery morphogenesis (GO:0060982)	positive regulation of fever generation (GO:0031622)	negative regulation of leukocyte apoptotic process (GO:2000107)	positive regulation of the force of heart contraction (GO:0098735)	nonribosomal peptide biosynthetic process (GO:0019184)	sister chromatid segregation (GO:0000819)
middle ear morphogenesis (GO:0042474)	positive regulation of I-kappaB phosphorylation (GO:1903721)	axoneme assembly (GO:0035082)	negative regulation of vascular associated smooth muscle cell proliferation (GO:1904706)	osteoclast differentiation (GO:0030316)	DNA strand elongation (GO:0022616)
regulation of plasma membrane organization (GO:1903729)	negative regulation of morphogenesis of an epithelium (GO:1905331)	receptor-mediated virion attachment to host cell (GO:0046813)	negative regulation of cell size (GO:0045792)	regulation of cell cycle G1/S phase transition (GO:1902806)	mitotic cytokinesis (GO:0000281)
embryonic viscerocranium morphogenesis (GO:0048703)	purine-containing compound metabolic process (GO:0072521)	atrial cardiac muscle tissue morphogenesis (GO:0055009)	negative regulation of cytosolic calcium ion concentration (GO:0051481)	regulation of sodium ion transport (GO:0002028)	mitotic spindle organization (GO:0007052)
enamel mineralization (GO:0070166)	positive regulation of chemokine (C-X-C motif) ligand 2 production (GO:2000343)	auditory receptor cell morphogenesis (GO:0002093)	positive regulation of fever generation (GO:0031622)	central nervous system projection neuron axonogenesis (GO:0021952)	mitotic sister chromatid segregation (GO:0000070)
negative regulation of adaptive immune response (GO:0002820)	regulation of calcidiol 1-monooxygenase activity (GO:0060558)	auditory receptor cell stereocilium organization (GO:0060088)	positive regulation of focal adhesion disassembly (GO:0120183)	lymphocyte mediated immunity (GO:0002449)	homoserine metabolic process (GO:0009092)
regulation of immunoglobulin production (GO:0002637)	response to alkaloid (GO:0043279)	camera-type eye photoreceptor cell differentiation (GO:0060219)	regulation of focal adhesion disassembly (GO:0120182)	positive regulation of lipid transport (GO:0032370)	transsulfuration (GO:0019346)
positive regulation of B cell proliferation (GO:0030890)	positive regulation of gliogenesis (GO:0014015)	regulation of chloride transport (GO:2001225)	T-helper 17 cell lineage commitment (GO:0072540)	positive regulation of release of cytochrome c from mitochondria (GO:0090200)	trophoblast giant cell differentiation (GO:0060707)
negative regulation of Arp2/3 complex-mediated actin nucleation (GO:0034316)	positive regulation of podosome assembly (GO:0071803)	negative regulation of PERK-mediated unfolded protein response (GO:1903898)	multinuclear osteoclast differentiation (GO:0072674)	anterograde dendritic transport (GO:0098937)	regulation of attachment of spindle microtubules to kinetochore (GO:0051988)
epithelial tube branching involved in lung morphogenesis (GO:0060441)	regulation of I-kappaB phosphorylation (GO:1903719)	cellular response to heparin (GO:0071504)	negative regulation of protein kinase activity (GO:0006469)	anterograde dendritic transport of neurotransmitter receptor complex (GO:0098971)	DNA metabolic process (GO:0006259)
negative regulation of B cell receptor signaling pathway (GO:0050859)	synaptic vesicle docking (GO:0016081)	regulation of granulocyte colony-stimulating factor production (GO:0071655)	regulation of lipoprotein lipase activity (GO:0051004)	antigen processing and presentation of lipid antigen via MHC class Ib (GO:0048003)	regulation of metaphase/anaphase transition of cell cycle (GO:1902099)
establishment of planar polarity (GO:0001736)	creatine metabolic process (GO:0006600)	regulation of heart growth (GO:0060420)	myotube differentiation (GO:0014902)	antigen processing and presentation	attachment of mitotic spindle microtubules to kinetochore (GO:0051315)
glomerular epithelial cell differentiation (GO:0072311)	death-inducing signaling complex assembly (GO:0071550)	cellular response to vitamin (GO:0071295)	positive regulation of cardiac epithelial to mesenchymal transition (GO:0062043)	endogenous lipid antigen via MHC class Ib (GO:0048006)	centromere complex assembly (GO:0034508)
regulation of type B pancreatic cell proliferation (GO:0061469)	regulation of myosin-light-chain-phosphatase activity (GO:0035507)	cerebellar granule cell differentiation (GO:0021707)	regulation of striated muscle cell differentiation (GO:0051153)	exogenous lipid antigen via MHC class Ib (GO:0048007)	hepatocyte differentiation (GO:0070365)
regulation of blood vessel remodeling (GO:0060312)	pentose metabolic process (GO:0019321)	nephron tubule formation (GO:0072079)	arginine catabolic process (GO:0006527)	bile acid secretion (GO:0032782)	hydrogen sulfide metabolic process (GO:0070813)
renal filtration cell differentiation (GO:0061318)	response to hydroperoxide (GO:0033194)	regulation of kidney development (GO:0090183)	response to caffeine (GO:0031000)	regulation of caveolin-mediated endocytosis (GO:2001286)	regulation of DNA-directed DNA polymerase activity (GO:1900262)
renal system process involved in regulation of blood volume (GO:0001977)	positive regulation of MHC class II biosynthetic process (GO:0045348)	cyclic-GMP-AMP transmembrane import across plasma membrane (GO:0140361)	negative regulation of nervous system process (GO:0031645)	regulation of cellular response to vascular endothelial growth factor stimulus (GO:1902547)	kinetochore assembly (GO:0051382)
positive regulation of ion transmembrane transport (GO:0034767)	positive regulation of steroid biosynthetic process (GO:0010893)	regulation of microvillus assembly (GO:0032534)	hypotonic response (GO:0006971)	regulation of dendritic cell cytokine production (GO:0002730)	positive regulation of DNA-directed DNA polymerase activity (GO:1900264)
regulation of collagen fibril organization (GO:1904026)	regulation of nitrogen compound metabolic process (GO:0051171)	determination of pancreatic left/right asymmetry (GO:0035469)	cellular ion homeostasis (GO:0006873)	cellular response to antibiotic (GO:0071236)	cytoskeleton-dependent cytokinesis (GO:0061640)
regulation of digestive system process (GO:0044058)	negative regulation of amyloid-beta clearance (GO:1900222)	regulation of natural killer cell differentiation (GO:0032823)	cellular response to caffeine (GO:0071313)	cellular response to cGMP (GO:0071321)	DNA-dependent DNA replication (GO:0006261)
indolalkylamine metabolic process (GO:0006586)	positive regulation of B cell differentiation (GO:0045579)	peptidyl-lysine oxidation (GO:0018057)	lymphoid progenitor cell differentiation (GO:0002320)	cellular response to erythropoietin (GO:0036018)	DNA replication checkpoint signaling (GO:0000076)
cellular phosphate ion homeostasis (GO:0030643)	ATF6-mediated unfolded protein response (GO:0036500)	regulation of nucleotide-binding oligomerization domain containing signaling pathway (GO:0070424)	T-helper 17 cell differentiation (GO:0072539)	regulation of hormone metabolic process (GO:0032350)	regulation of cell cycle process (GO:0010564)
regulation of glomerular filtration (GO:0003093)	negative regulation of lipid localization (GO:1905953)	regulation of receptor catabolic process (GO:2000644)	mitral valve development (GO:0003174)	dopamine catabolic process (GO:0042420)	mitotic DNA replication checkpoint signaling (GO:0033314)
cellular trivalent inorganic anion homeostasis (GO:0072502)	negative regulation of production of molecular mediator of immune response (GO:0002701)	erythrose 4-phosphate/phosphoenolpyruvate family amino acid catabolic process (GO:1902222)	xenobiotic catabolic process (GO:0042178)	regulation of protein kinase C activity (GO:1900019)	mitotic chromosome condensation (GO:0007076)
T-tubule organization (GO:0033292)	regulation of endothelial cell development (GO:1901550)	extracellular exosome biogenesis (GO:0097734)	negative regulation of cyclin-dependent protein kinase activity (GO:1904030)	regulation of receptor catabolic process (GO:2000644)	regulation of transcription involved in G1/S transition of mitotic cell cycle (GO:0000083)
	negative regulation of protein-containing complex disassembly (GO:0043242)	fructose 2	negative regulation of phosphate metabolic process (GO:0045936)		positive regulation of cell cycle G2/M phase transition (GO:1902751)
	regulation of glial cell proliferation (GO:0060251)	6-bisphosphate metabolic process (GO:0006003)	cardiac muscle cell differentiation (GO:0055007)		CENP-A containing chromatin organization (GO:0061641)
		fructose transmembrane transport (GO:0015755)	regulation of skeletal muscle fiber development (GO:0048742)		CENP-A containing nucleosome assembly (GO:0034080)
		gamma-aminobutyric acid metabolic process (GO:0009448)	positive regulation of cell migration by vascular endothelial growth factor signaling pathway (GO:0038089)		regulation of cyclin-dependent protein kinase activity (GO:1904029)
		positive regulation of fibroblast growth factor receptor signaling pathway (GO:0045743)	positive regulation of early endosome to late endosome transport (GO:2000643)		regulation of nuclear division (GO:0051783)
					positive regulation of G2/M transition of mitotic cell cycle (GO:0010971)
					cellular response to DNA damage stimulus (GO:0006974)

## Sheet: Overlapping
Overexpressed				Overexpressed
Ento + AZD	EntoAZD + Ento	EntoAZD + AZD	Ento + AZD + EntoAZD	Ento + AZD	EntoAZD + Ento	EntoAZD + AZD	Ento + AZD + EntoAZD
3'-phosphoadenosine 5'-phosphosulfate biosynthetic process (GO:0050428)	alkaloid metabolic process (GO:0009820)	glucuronate catabolic process (GO:0006064)	cellular response to nutrient (GO:0031670)	anterograde axonal protein transport (GO:0099641)		double-strand break repair via synthesis-dependent strand annealing (GO:0045003)
cellular triglyceride homeostasis (GO:0035356)	negative regulation of heterochromatin assembly (GO:0031452)	glucuronate catabolic process to xylulose 5-phosphate (GO:0019640)	response to fructose (GO:0009750)	axo-dendritic protein transport (GO:0099640)		negative regulation of cytokinesis (GO:0032466)
positive regulation of glial cell proliferation (GO:0060252)	regulation of glial cell migration (GO:1903975)			cellular response to vitamin (GO:0071295)		negative regulation of meiotic cell cycle (GO:0051447)
positive regulation of killing of cells of other organism (GO:0051712)	regulation of sequestering of zinc ion (GO:0061088)			cellular response to vitamin D (GO:0071305)		positive regulation of DNA-dependent DNA replication (GO:2000105)
purine ribonucleoside bisphosphate biosynthetic process (GO:0034036)				exocyst localization (GO:0051601)		positive regulation of chromatin binding (GO:0035563)
regulation of hepatocyte proliferation (GO:2000345)				positive regulation of prostaglandin secretion (GO:0032308)
				protein localization to presynapse (GO:1905383)
