# Supplementary material for: Evaluation of the Synergistic Potential of Simultaneous Pan- or Isoform-Specific BET and SYK Inhibition in B-Cell Lymphoma: An In Vitro Approach
Source: Cancers (Basel). 2022 Sep 27;14(19):4691. doi: 10.3390/cancers14194691 (PMC9564024; doi:10.3390/cancers14194691)
Supplement: Supplementary file 1 [file cancers-14-04691-s001.zip › cancers-1798753-supplementary/supplementary material/Supplementary tables/Raw data/GOOverlap.xlsx]

## Sheet: EntoAZD vs Ento
Only in EntoAZD vs Ento	Genes
regulation of DNA-dependent DNA replication (GO:0090329)	CDT1;GMNN;AICDA;TICRR
cellular response to alkaloid (GO:0071312)	RYR1;CASP7;RAD51;TGM2
positive regulation of cytokinesis (GO:0032467)	RACGAP1;KIF14;KIF23;CDC6;AURKB
negative regulation of cell division (GO:0051782)	AURKB;E2F7;E2F8
positive regulation of cell division (GO:0051781)	RACGAP1;KIF14;KIF23;CDC6;AURKB

## Sheet: EntoAZD vs DMSO
Only in EntoAZD vs DMSO	Genes
centromere complex assembly (GO:0034508)	CENPU;CENPE;CENPF;CENPH;CENPI;CENPK;HJURP;CENPM;CENPA;DLGAP5;ITGB3BP
regulation of protein serine/threonine kinase activity (GO:0071900)	CDKN1A;CDKN1B;SRC;CCNF;PARP16;CDC6;CDC25C;PKMYT1;LIME1;SLC8A1;CDC25A;CCNA2;CCNB2;INCENP;TRIB3;TRIB1;CDK5R1;CDKN3
regulation of cell cycle G2/M phase transition (GO:1902749)	PLK4;ATAD5;PLK1;KIF14;HAUS4;CCP110;HMMR;AURKA;TPX2;CENPF;CDK2;CDK1;NEK2;CEP41;GTSE1
histone exchange (GO:0043486)	CENPU;CENPH;CENPI;CENPK;HJURP;ANP32E;CENPM;CENPA;ITGB3BP
CENP-A containing chromatin organization (GO:0061641)	CENPU;CENPH;CENPI;CENPK;HJURP;CENPM;CENPA;ITGB3BP
CENP-A containing nucleosome assembly (GO:0034080)	CENPU;CENPH;CENPI;CENPK;HJURP;CENPM;CENPA;ITGB3BP
regulation of intracellular signal transduction (GO:1902531)	ARHGAP9;WWC1;HSPB1;TNF;AURKB;AURKA;ARHGAP22;ING2;BRIP1;PAK1;RACGAP1;EXO1;CHEK1;RAC3;ITGAV;ECT2;ZNF385A;MAPK3;BARD1;RFC5;ARHGEF11;RFC4;PLEKHG5;WNT5A;ARAP2;TRAF1;RHOC;LIME1;TPX2;DEPDC1B;RPA3;DDIT4;CDK2;CDK1;TRIP10;CDK5R1
regulation of G2/M transition of mitotic cell cycle (GO:0010389)	PLK4;PLK1;KIF14;HAUS4;CCP110;CDC7;HMMR;CDC25C;CDC25A;AURKA;TPX2;CENPF;CDK2;CDK1;NEK2;FBXO5;CEP41;DTL
regulation of attachment of spindle microtubules to kinetochore (GO:0051988)	RACGAP1;SPAG5;NEK2;ECT2;KNSTRN
chromatin remodeling at centromere (GO:0031055)	CENPU;CENPH;CENPI;CENPK;HJURP;CENPM;CENPA;ITGB3BP
mitotic DNA replication initiation (GO:1902975)	GINS3;MCM3;MCM4;MCM2
nuclear cell cycle DNA replication initiation (GO:1902315)	GINS3;MCM3;MCM4;MCM2
interstrand cross-link repair (GO:0036297)	RAD51AP1;FANCI;DCLRE1A;NEIL3;RAD51;RPA3;UBE2T;FANCA;FANCC;FANCG
DNA replication-independent nucleosome assembly (GO:0006336)	CENPU;CENPH;CENPI;CENPK;HJURP;CENPM;CENPA;ITGB3BP
negative regulation of mitotic metaphase/anaphase transition (GO:0045841)	CDC20;CENPF;PLK1;BUB1B;FBXO5;BUB1
regulation of double-strand break repair (GO:2000779)	RAD51AP1;SLF1;RAD51;FIGNL1;CHEK1;USP51;DEK;FOXM1
regulation of DNA-directed DNA polymerase activity (GO:1900262)	RFC5;PCNA;RFC4;DSCC1
positive regulation of DNA-directed DNA polymerase activity (GO:1900264)	RFC5;PCNA;RFC4;DSCC1
nucleotide-excision repair, DNA gap filling (GO:0006297)	RFC5;POLD3;PCNA;RFC4;LIG1;RPA3
base-excision repair, gap-filling (GO:0006287)	POLD3;RFC5;PCNA;RFC4;LIG1;RPA3;UNG
regulation of small GTPase mediated signal transduction (GO:0051056)	ARHGAP9;ARHGEF11;SRC;PLEKHG5;ARAP2;FOXM1;RHOC;ARHGAP22;DEPDC1B;RACGAP1;TRIP10;RAC3;ITGAV;ECT2;TGM2
base-excision repair (GO:0006284)	POLD3;RFC5;NEIL3;PCNA;RFC4;LIG1;RPA3;UNG
regulation of cell cycle (GO:0051726)	BARD1;CDKN1A;CDKN1B;PLK1;GMNN;FOXM1;MASTL;NUDT6;CDC25A;CCNB2;CENPF;MCIDAS;FIGNL1;CHEK1;PCLAF;BIRC5;USP51;FBXO5;SKP2;TRIM21;PRR11;DTL;DLGAP5;CDKN3
homoserine metabolic process (GO:0009092)	CBS;CTH;CBSL
transsulfuration (GO:0019346)	CBS;CTH;CBSL
trophoblast giant cell differentiation (GO:0060707)	PLK4;E2F7;E2F8
protein monoubiquitination (GO:0006513)	DTX3L;UHRF1;UBE2T;NEURL1;PEX12;TRIM21;DTL
hepatocyte differentiation (GO:0070365)	E2F7;E2F8;PCK2
hydrogen sulfide metabolic process (GO:0070813)	CBS;CTH;CBSL
negative regulation of meiotic cell cycle (GO:0051447)	NPPC;FBXO5;FBXO43
error-prone translesion synthesis (GO:0042276)	RFC5;PCNA;RFC4;POLE2;RPA3
spindle assembly checkpoint signaling (GO:0071173)	CDC20;CENPF;PLK1;BUB1B;BUB1
mitotic spindle assembly checkpoint signaling (GO:0007094)	CDC20;CENPF;PLK1;BUB1B;BUB1
mitotic spindle checkpoint signaling (GO:0071174)	CDC20;CENPF;PLK1;BUB1B;BUB1
regulation of signal transduction by p53 class mediator (GO:1901796)	BARD1;RFC5;RFC4;AURKB;AURKA;TPX2;BRIP1;ING2;EXO1;RPA3;CHEK1;CDK2;CDK1;ZNF385A;CDK5R1
response to metal ion (GO:0010038)	MT2A;ATP7B;SLC30A3;TFR2;NEDD4;TESMIN;AQP3;CRIP1;KHK
phosphorylation (GO:0016310)	PKN3;MAST1;TTBK1;AURKB;AURKA;PAK1;CHEK1;PIM1;PRKG2;NEK2;NEK3;MAP3K6;FNIP2;XYLB;MAPK3;PLK4;PLK1;LMTK3;HUNK;HASPIN;FGR;MEX3B;MELK;CDK2;CDK1;BIRC5;TRIB1;DGKH
modification-dependent protein catabolic process (GO:0019941)	HACE1;DTX3L;UBE2C;UHRF1;PLK1;BUB1B;UBE2L6;NTAN1;AURKB;AURKA;CDC20;RNF144A;SPSB1;RNF213;PTTG1;NEDD4;DTL
neurotrophin TRK receptor signaling pathway (GO:0048011)	SORT1;DDIT4;HAP1;BCAR1

## Sheet: Overlapping
Overlapping Between EntoAZD vs DMSO and EntoAZD vs Ento	Genes
anaphase-promoting complex-dependent catabolic process (GO:0031145)	CDC20;PTTG1;UBE2C;PLK1;CDK2;CDK1;BUB1B;FBXO5;SKP2;AURKB;AURKA
attachment of mitotic spindle microtubules to kinetochore (GO:0051315)	CDT1;CENPE;NUF2;KIF2C;NDC80
cell cycle G2/M phase transition (GO:0044839)	PLK4;CDKN1A;PLK1;HAUS4;CCP110;CDC25C;PKMYT1;FOXM1;MASTL;CDC25A;AURKA;CCNA2;CCNB2;WEE1;MELK;CDK2;CDK1;NEK2;CEP41;SKP2
cellular macromolecule biosynthetic process (GO:0034645)	PIF1;MCM7;MCM10;TYMS;POLD3;BRIP1;HELB;CDC45;ORC1;EXO1;CHEK1;PCLAF;CLSPN;BARD1;RFC5;RFC4;DONSON;CDC7;CDC6;TICRR;FAM111B;FAM111A;RPA3;POLE2;CDK2;CDK1;MCM3;MCM4;MCM6;MCM2
cellular response to DNA damage stimulus (GO:0006974)	TOP2A;CDKN1A;MCM7;BCL2A1;CGAS;MCM10;CRIP1;UNG;RAD51AP1;PAK1;HELB;EXO1;CHCHD6;CHEK1;PCLAF;RAD54L;FBXO6;FNIP2;ZNF385A;MAPK3;BARD1;RFC5;WDHD1;SLF1;RFC4;LIG1;DTX3L;PARP2;XRCC2;ZBTB38;FANCA;FANCC;MASTL;WDR76;FANCG;DDB2;BATF;TICRR;FAM111A;RAD51;UBE2T;POLE2;CDK1;DTL
chromosome condensation (GO:0030261)	TOP2A;INCENP;CDCA5;NCAPG2;PLK1;NUSAP1;CDK1;NCAPG;PHF13;NCAPH
cytoskeleton-dependent cytokinesis (GO:0061640)	PLK1;KIF23;RHOC;CENPA;AURKB;ANLN;ESPL1;RACGAP1;INCENP;KIF4B;KIF4A;STMN1;NUSAP1;KIF20A;ECT2;CEP55;SPTBN1
DNA damage response, signal transduction by p53 class mediator (GO:0030330)	CDKN1A;CDKN1B;PCNA;CDK1;FOXM1;CDC25C;GTSE1;ZNF385A;E2F7;AURKA;E2F8;BATF
DNA damage response, signal transduction by p53 class mediator resulting in cell cycle arrest (GO:0006977)	CDKN1A;CDKN1B;PCNA;CDK1;CDC25C;GTSE1;ZNF385A;E2F7;AURKA;E2F8
DNA integrity checkpoint signaling (GO:0031570)	CDT1;BRIP1;CDC45;CHEK1;DONSON;FBXO6;CLSPN;CDC6
DNA metabolic process (GO:0006259)	TOP2A;PCNA;MCM7;UHRF1;PRIM1;GMNN;HMGB2;HMGB3;MCM10;TYMS;UNG;RAD51AP1;POLD3;HELB;CDC45;ORC1;EXO1;CBS;CHEK1;RAD54L;FBXO6;BARD1;RFC5;WDHD1;CDT1;RFC4;LIG1;PARP2;XRCC2;FANCA;CDC7;FANCC;CDC6;FANCG;DDB2;TICRR;NEIL3;RAD51;RPA3;UBE2T;POLE2;DMC1;CDK2;CDK1;MCM3;MCM4;MCM6;MCM2
DNA repair (GO:0006281)	DCLRE1A;PCNA;CDCA5;UNG;RAD51AP1;POLD3;BRIP1;EXO1;CHEK1;NSD2;RAD54L;FBXO6;BARD1;FANCI;RFC5;WDHD1;RFC4;LIG1;DTX3L;PARP2;XRCC2;FANCA;FANCC;PARP9;FANCG;DDB2;TICRR;FAM111A;NEIL3;RAD51;RPA3;UBE2T;POLE2;CDK1
DNA replication (GO:0006260)	PIF1;MCM7;MCM10;HELB;BRIP1;CDC45;ORC1;EXO1;CHEK1;PCLAF;CLSPN;BARD1;RFC5;WDHD1;RFC4;DONSON;CDC7;CDC6;TICRR;FAM111B;FAM111A;POLE2;RPA3;CDK2;CDK1;MCM3;MCM4;MCM6;MCM2
DNA replication checkpoint signaling (GO:0000076)	CDT1;CDC45;ORC1;CDC6;CLSPN;TICRR
DNA replication initiation (GO:0006270)	CDT1;MCM7;PRIM1;GMNN;MCM10;CDC7;CDC6;CDC45;ORC1;POLE2;RPA3;CDK2;MCM3;MCM4;MCM6;MCM2
DNA strand elongation (GO:0022616)	GINS1;POLD3;GINS2;RFC4;MCM7;GINS3;MCM3;MCM4
DNA strand elongation involved in DNA replication (GO:0006271)	GINS1;POLD3;GINS2;PCNA;RFC4;LIG1;MCM7;GINS3;MCM3;MCM4
DNA synthesis involved in DNA repair (GO:0000731)	POLD3;RFC5;PCNA;RFC4;RPA3;PCLAF;UBE2L6;DTL
DNA unwinding involved in DNA replication (GO:0006268)	RAD51;MCM7;MCM4;MCM6;MCM2
DNA-dependent DNA replication (GO:0006261)	MCM7;PRIM1;GMNN;MCM10;POLD3;HELB;CDC45;ORC1;RFC5;GINS1;WDHD1;CDT1;GINS2;RFC4;GINS3;CDC7;CDC6;RAD51;POLE2;RPA3;CDK2;MCM3;MCM4;MCM6;MCM2
double-strand break repair via break-induced replication (GO:0000727)	GINS2;CDC45;MCM7;MCM3;MCM4;CDC7;MCM6;MCM2
double-strand break repair via homologous recombination (GO:0000724)	GINS2;MCM7;XRCC2;CDC7;RAD51AP1;MMS22L;CDC45;RAD51;RPA3;MCM3;MCM4;RAD54L;MCM6;MCM2
double-strand break repair via synthesis-dependent strand annealing (GO:0045003)	RAD51;DMC1;RAD54L
epithelial cell differentiation (GO:0030855)	CPT1A;BDH2;PCNA;MCIDAS;CDK1;SIX1;ALDOC;GLI1;E2F7;PCK2;E2F8
establishment of mitotic spindle localization (GO:0040001)	GPSM2;ESPL1;PLK1;NUSAP1;CENPA;NDC80
G1/S transition of mitotic cell cycle (GO:0000082)	CDT1;CDKN1A;CDKN1B;PCNA;RRM2;CDC7;CDC6;TYMS;CDC25A;CDC45;ORC1;CDK2;FBXO5;CDKN3
G2/M transition of mitotic cell cycle (GO:0000086)	PLK4;CDKN1A;PLK1;HAUS4;CCP110;CDC25C;PKMYT1;FOXM1;MASTL;CDC25A;AURKA;CCNA2;CCNB2;WEE1;MELK;CDK2;CDK1;NEK2;CEP41;SKP2
kinetochore assembly (GO:0051382)	CENPE;CENPF;CENPA;DLGAP5
kinetochore organization (GO:0051383)	CDT1;CENPE;CENPF;CENPH;NUF2;CENPA;NDC80;DLGAP5
microtubule cytoskeleton organization involved in mitosis (GO:1902850)	GPSM2;BUB1B;CDCA8;CENPA;SKA1;AURKB;AURKA;CDC20;STMN1;NUF2;NUSAP1;BUB1;DLGAP5;CENPU;STIL;PLK1;NDC80;SGO2;CENPE;CENPF;ESPL1;CENPH;KIF4B;INCENP;CENPI;KIF4A;CENPK;BIRC5;CENPM;KIF2C;ITGB3BP;SPC24;SPC25
mitotic cell cycle checkpoint signaling (GO:0007093)	WEE1;CHEK1;BUB1B;BUB1;AURKB
mitotic cell cycle phase transition (GO:0044772)	CDKN1A;CDKN1B;CCNF;CCP110;PKMYT1;FOXM1;AURKA;CCNB2;NEK2;SKP2;PLK4;UBE2C;PLK1;HAUS4;CDC7;CDC25C;MASTL;CDC25A;CCNA2;WEE1;MELK;CDK2;CDK1;CEP41;CDKN3
mitotic chromosome condensation (GO:0007076)	CDCA5;NCAPG2;PLK1;NUSAP1;CDK1;NCAPG;PHF13;NCAPH
mitotic cytokinesis (GO:0000281)	PLK1;KIF23;RHOC;CENPA;ANLN;ESPL1;RACGAP1;INCENP;KIF4B;KIF4A;STMN1;NUSAP1;KIF20A;ECT2;CEP55;SPTBN1
mitotic DNA damage checkpoint signaling (GO:0044773)	CDKN1A;CHEK1;PLK1;CDK2;DONSON;CDK1;CLSPN;DTL;TICRR
mitotic DNA integrity checkpoint signaling (GO:0044774)	ORC1;CDC6;CLSPN;TICRR
mitotic DNA replication (GO:1902969)	GINS1;CDC45;LIG1;GINS3;MCM3;MCM4;MCM6;MCM2
mitotic DNA replication checkpoint signaling (GO:0033314)	ORC1;CDC6;CLSPN;TICRR
mitotic G1 DNA damage checkpoint signaling (GO:0031571)	CDKN1A;CDKN1B;PCNA;CDK2;CDK1;CDC25C;GTSE1;ZNF385A;E2F7;AURKA;E2F8
mitotic G2 DNA damage checkpoint signaling (GO:0007095)	CDKN1A;CHEK1;PLK1;DONSON;CDK1;CLSPN;DTL;TICRR
mitotic G2/M transition checkpoint (GO:0044818)	CDKN1A;ORC1;CHEK1;PLK1;DONSON;CDK1;CLSPN;CDC6;DTL;TICRR
mitotic metaphase plate congression (GO:0007080)	CDT1;CENPE;PSRC1;KIFC1;CDCA5;NUF2;KIF14;CDCA8;KIF2C;CEP55;NDC80
mitotic nuclear division (GO:0140014)	SPAG5;UBE2C;NCAPG2;PLK1;CDCA8;KNSTRN;NDC80;SGO2;TPX2;KIF18B;ESPL1;KIFC1;CENPK;NUSAP1
mitotic sister chromatid segregation (GO:0000070)	CDCA5;NCAPG2;KIF14;CDCA8;NCAPG;NCAPH;NUSAP1;CEP55;DLGAP5;SPAG5;PLK1;KIF23;HASPIN;KNSTRN;NDC80;SGO2;CENPE;KIF18B;PSRC1;ESPL1;KIFC1;PRC1;CENPK;CDK1;PHF13;KIF2C
mitotic spindle assembly (GO:0090307)	TPX2;RACGAP1;KIF4B;KIFC1;PRC1;KIF4A;KIF23;AURKB
mitotic spindle elongation (GO:0000022)	RACGAP1;KIF4B;PRC1;KIF4A;KIF23;AURKB
mitotic spindle midzone assembly (GO:0051256)	RACGAP1;KIF4B;PRC1;KIF4A;KIF23;AURKB
mitotic spindle organization (GO:0007052)	GPSM2;BUB1B;CDCA8;CENPA;SKA1;AURKB;AURKA;CDC20;STMN1;NUF2;BUB1;DLGAP5;CENPU;STIL;PLK1;KIF23;NDC80;SGO2;TPX2;CENPE;CENPF;CENPH;KIF4B;INCENP;KIFC1;CENPI;PRC1;KIF4A;CENPK;BIRC5;CENPM;KIF2C;ITGB3BP;SPC24;SPC25
negative regulation of cell cycle process (GO:0010948)	PCGF6;RRM2;CCP110;CDC7;FBXO43;AURKB;RAD51;ESPL1;CHEK1;NEK2;FBXO5;E2F7;E2F8
negative regulation of cytokinesis (GO:0032466)	AURKB;E2F7;E2F8
nuclear DNA replication (GO:0033260)	MCM7;DONSON;MCM3;MCM4;MCM6;MCM2
positive regulation of cell cycle G2/M phase transition (GO:1902751)	ATAD5;CDK1;CDC7;FBXO5;CDC25C;DTL;CDC25A
positive regulation of cell cycle process (GO:0090068)	PLK4;GPSM2;SPAG5;KIF14;CDC7;KIF23;CDC6;NDC80;AURKB;AURKA;RACGAP1;NUSAP1;ECT2;E2F7;E2F8
positive regulation of chromatin binding (GO:0035563)	CDT1;DTX3L;GMNN;PARP9
positive regulation of DNA-dependent DNA replication (GO:2000105)	CDT1;CDC7;E2F7;E2F8
positive regulation of G2/M transition of mitotic cell cycle (GO:0010971)	CDK1;CDC7;FBXO5;CDC25C;DTL;CDC25A
positive regulation of mitotic cell cycle phase transition (GO:1901992)	ESPL1;UBE2C;CDCA5;RDX;CDK1;CDC7;FBXO5;CDC25C;DTL;DLGAP5;CDC25A
postreplication repair (GO:0006301)	POLD3;RFC5;PCNA;RFC4;RPA3;PCLAF;UBE2L6;DTL
pre-replicative complex assembly (GO:0036388)	CDT1;MCM7;ORC1;GMNN;MCM3;MCM4;MCM6;CDC6;MCM2
pre-replicative complex assembly involved in nuclear cell cycle DNA replication (GO:0006267)	MCM7;MCM3;MCM4;MCM6;MCM2
protein phosphorylation (GO:0006468)	PKN3;SRC;MAST1;TTBK1;AURKB;AURKA;PAK1;CAMKV;CHEK1;PIM1;PRKG2;NEK2;NEK3;CLSPN;MAP3K6;FNIP2;MAPK3;PLK4;PLK1;LMTK3;HUNK;CDC7;HASPIN;MASTL;CCNA2;FGR;MEX3B;MELK;ABI2;INCENP;FES;CDK2;TYRO3;CDK1;BIRC5;PTPN6;TRIB1;CDK5R1
protein-DNA complex assembly (GO:0065004)	CDT1;MCM7;GMNN;HMGB2;CDC6;DDB2;CHAF1B;RAD51;ORC1;RPA3;DMC1;MCM3;MCM4;MCM6;MCM2
regulation of cell cycle process (GO:0010564)	PLK4;SPAG5;PLK1;CCP110;MKI67;CDC25C;FBXO43;PKMYT1;KNSTRN;AURKB;AURKA;RACGAP1;PRC1;CHEK1;NEK2;USP51;FBXO5;KIF20A;FSD1;ECT2;BUB1
regulation of cell division (GO:0051302)	PLK4;KIF18B;PRC1;PLK1;PRDM15;CCP110;KIF20A;FSD1;AURKB;AURKA
regulation of chromatin binding (GO:0035561)	CDT1;DTX3L;GMNN;PARP9
regulation of chromosome segregation (GO:0051983)	KIF2C;CDC6;MKI67;BUB1;AURKB
regulation of cyclin-dependent protein kinase activity (GO:1904029)	CCNA2;CCNB2;CDKN1A;CDKN1B;CCNF;CDC6;CDC25C;PKMYT1;CDC25A;TTBK1;CDK5R1;CDKN3
regulation of cyclin-dependent protein serine/threonine kinase activity (GO:0000079)	CDKN1A;CDKN1B;CCNF;PLK1;CDC6;CDC25C;PKMYT1;CDC25A;CCNA2;CCNB2;PSRC1;CDK5R1;CDKN3
regulation of cytokinesis (GO:0032465)	PLK4;PLK1;KIF14;CCP110;KIF23;CDC6;AURKB;AURKA;RACGAP1;PRC1;KIF20A;FSD1;ECT2;E2F7;E2F8
regulation of DNA replication (GO:0006275)	CCNA2;CDT1;PCNA;MCIDAS;ATAD5;DSCC1;ZBTB38;GMNN;FBXO5;CDC6;GLI1
regulation of double-strand break repair via homologous recombination (GO:0010569)	RAD51AP1;HELB;RAD51;FIGNL1;CHEK1;CGAS;USP51
regulation of metaphase/anaphase transition of cell cycle (GO:1902099)	CENPE;UBE2C;PLK1;CDC6
regulation of mitotic cell cycle (GO:0007346)	BTG3;CDKN1B;DUSP3;UBE2C;PLK1;BUB1B;MKI67;CDC25C;FBXO43;PKMYT1;CDC20;MCIDAS;CDK1;NEK2;FBXO5;DLGAP5
regulation of mitotic cell cycle phase transition (GO:1901990)	PLK4;UBE2C;PLK1;KIF14;HAUS4;BUB1B;CCP110;HMMR;CDC6;AURKA;CDC20;ANLN;TPX2;CENPE;CENPF;CDK2;CDK1;NEK2;PTPN6;FBXO5;CEP41
regulation of mitotic metaphase/anaphase transition (GO:0030071)	CENPE;ESPL1;UBE2C;PLK1;FBXO5;CDC6;DLGAP5
regulation of mitotic nuclear division (GO:0007088)	CHEK1;NUSAP1;NEK2;FBXO5;MKI67;CDC25C;FBXO43;PKMYT1;AURKA
regulation of mitotic sister chromatid separation (GO:0010965)	CENPE;PTTG1;UBE2C;PLK1;CDC6
regulation of nuclear division (GO:0051783)	NEK2;FBXO5;CDC25C;FBXO43;MKI67;PKMYT1
regulation of transcription involved in G1/S transition of mitotic cell cycle (GO:0000083)	CDT1;PCNA;CDC45;RRM2;ORC1;FBXO5;CDC6;TYMS;E2F7
sister chromatid segregation (GO:0000819)	TOP2A;SPAG5;NCAPG2;PLK1;CDCA8;KNSTRN;NDC80;SGO2;KIF18B;ESPL1;KIFC1;CENPK;NUSAP1
translesion synthesis (GO:0019985)	POLD3;RFC5;PCNA;RFC4;POLE2;RPA3;PCLAF;UBE2L6;DTL
