# Supplementary material for: Evaluation of the Synergistic Potential of Simultaneous Pan- or Isoform-Specific BET and SYK Inhibition in B-Cell Lymphoma: An In Vitro Approach
Source: Cancers (Basel). 2022 Sep 27;14(19):4691. doi: 10.3390/cancers14194691 (PMC9564024; doi:10.3390/cancers14194691)
Supplement: Supplementary file 1 [file cancers-14-04691-s001.zip › cancers-1798753-supplementary/supplementary material/Supplementary tables/Raw data/microarrayDG75DEA.xlsx]

## Sheet: DG75 - Ento vs DMSO
SYMBOL	logFC	AveExpr	t	P.Value	adj.P.Val	B
AICDA	1.61082	8.17665	12.3107	8.36178e-08	0.00213853	-2.80854
SLC30A4	1.01317	6.75088	6.31849	5.52268e-05	0.524562	-3.16869
IFNG-AS1	1.34442	4.54954	6.24156	6.15322e-05	0.524562	-3.17852
PDZRN3	-0.969593	4.24487	-5.35923	0.000225379	0.999992	-3.31039
HAGLR	-0.718086	4.55243	-5.29314	0.000249494	0.999992	-3.32186
LOC100506403	-0.700941	4.02551	-4.94509	0.000430508	0.999992	-3.38649
CCDC141	0.99038	3.07398	4.88479	0.000474005	0.999992	-3.39844
CCR7	0.878185	5.04508	4.72222	0.000616005	0.999992	-3.43185
LINC01583	0.721773	2.92673	4.64492	0.000698639	0.999992	-3.44835
PHEX	-0.653051	4.31068	-4.5713	0.000788223	0.999992	-3.46445
OSR2	0.617547	5.82059	4.56045	0.000802415	0.999992	-3.46685
FUT4	0.641364	3.22838	4.54552	0.000822388	0.999992	-3.47018
MYL10	-0.884353	2.6126	-4.54503	0.000823046	0.999992	-3.47028
LINC00609	-0.598867	2.87426	-4.41862	0.00101469	0.999992	-3.49905
PECR	0.577798	4.74004	4.38258	0.0010775	0.999992	-3.50747
IFI27	1.38484	5.55878	4.30886	0.00121899	0.999992	-3.52497
OAS1	1.46119	7.8472	4.257	0.00133009	0.999992	-3.53753
PALM2AKAP2	0.608599	7.15682	4.22174	0.00141162	0.999992	-3.54618
CSMD2-AS1	-0.739698	2.44638	-4.18304	0.00150716	0.999992	-3.55579
TUSC8	-0.529553	4.42414	-4.15185	0.00158905	0.999992	-3.56361
RFPL1S	-0.641664	2.90232	-4.12767	0.00165572	0.999992	-3.56973
PARP12	0.627527	7.20157	4.10957	0.00170754	0.999992	-3.57434
MX1	1.7071	5.40127	4.10545	0.00171955	0.999992	-3.57539
NLGN3	-0.602597	4.41083	-4.09435	0.00175241	0.999992	-3.57823
CTD-2350J17.1	-0.625476	1.98161	-4.0919	0.00175974	0.999992	-3.57886
GOLGA2P2Y	-0.507273	4.83487	-4.08572	0.0017784	0.999992	-3.58045
KMO	-0.929089	4.91204	-4.08476	0.0017813	0.999992	-3.58069
LTB	0.555564	7.05516	4.06546	0.00184101	0.999992	-3.58568
APOM	-0.488054	4.74192	-4.00348	0.00204714	0.999992	-3.60186
GMFG	0.539684	9.97821	3.99731	0.00206892	0.999992	-3.60349
DNM1P41	0.667695	4.94928	3.99212	0.00208744	0.999992	-3.60486
THRSP	0.755732	6.40882	3.98685	0.00210641	0.999992	-3.60625
ATOH8	-0.634138	4.50596	-3.95239	0.00223503	0.999992	-3.61543
LGALS9	0.530962	7.52467	3.94419	0.00226684	0.999992	-3.61763
PRAMEF11	-0.704434	2.98116	-3.89633	0.00246198	0.999992	-3.63055
CCEPR	-0.657031	1.97678	-3.8816	0.00252546	0.999992	-3.63457
SLITRK4	-0.523185	1.94121	-3.8554	0.00264268	0.999992	-3.64175
DNER	-0.606882	5.15169	-3.84006	0.00271388	0.999992	-3.64599
TRPM2-AS	-0.557453	5.6557	-3.8315	0.00275447	0.999992	-3.64836
OSBPL10	0.722821	6.68912	3.82885	0.00276718	0.999992	-3.64909
IL16	0.494491	7.06438	3.82619	0.00277995	0.999992	-3.64983
ANO5	-0.524958	1.53856	-3.8124	0.00284734	0.999992	-3.65366
CLEC2D	0.527887	9.94565	3.8013	0.00290277	0.999992	-3.65676
LINC02381	-0.683621	4.53919	-3.78789	0.0029713	0.999992	-3.66052
SMAGP	0.550827	4.24749	3.77722	0.00302698	0.999992	-3.66352
LOC349160	-0.614075	4.63336	-3.76944	0.00306822	0.999992	-3.66571
OR5T2	-0.605346	2.97083	-3.75461	0.00314855	0.999992	-3.6699
TMEM44	0.547403	4.2883	3.74309	0.00321244	0.999992	-3.67317
PARTICL	0.648985	3.73278	3.73427	0.00326225	0.999992	-3.67568
TCEAL3	-0.59491	3.34286	-3.72679	0.00330511	0.999992	-3.67782
OR2G2	-0.50575	2.98851	-3.70167	0.00345337	0.999992	-3.68502
LINC01917	0.5398	2.84902	3.69711	0.00348105	0.999992	-3.68633
ISG20	0.558005	6.57903	3.6915	0.00351534	0.999992	-3.68794
LRRTM1	-0.618683	2.55254	-3.68074	0.00358219	0.999992	-3.69105
ANPEP	-0.585237	3.4053	-3.65391	0.00375451	0.999992	-3.69884
SLC6A12	-0.467373	6.03472	-3.64953	0.0037835	0.999992	-3.70012
RPL34-DT	0.708076	5.16183	3.63237	0.00389911	0.999992	-3.70514
TXNRD3	-0.508968	2.79755	-3.62159	0.00397355	0.999992	-3.7083
IGHG3	0.591656	8.67765	3.62106	0.00397726	0.999992	-3.70846
BPIFA2	-0.692217	2.7701	-3.6062	0.00408243	0.999992	-3.71284
HES2	-0.541228	4.70345	-3.60042	0.00412414	0.999992	-3.71455
LINC02150	-0.518218	2.40515	-3.59912	0.00413354	0.999992	-3.71493
NCOA7-AS1	-0.567663	2.92722	-3.59494	0.00416406	0.999992	-3.71617
FAR2P2	0.545313	7.67408	3.58912	0.00420689	0.999992	-3.7179
CYP2C18	-0.55583	2.4687	-3.56908	0.00435791	0.999992	-3.72386
ZNF32-AS2	-0.480885	1.89596	-3.56097	0.00442059	0.999992	-3.72628
IFI44L	3.236	5.48939	3.56013	0.00442714	0.999992	-3.72653
OR5B21	-0.502846	4.15203	-3.54633	0.00453611	0.999992	-3.73067
SLC22A16	-0.536105	3.12714	-3.53852	0.00459893	0.999992	-3.73301
LOC100507412	0.862986	5.65627	3.53775	0.00460521	0.999992	-3.73324
LDC1P	-0.51197	5.44062	-3.52827	0.00468285	0.999992	-3.7361
HABP4	-0.695141	5.65913	-3.52606	0.00470117	0.999992	-3.73677
FHDC1	-0.577252	3.97338	-3.50847	0.00484938	0.999992	-3.74208
LINC00324	0.524678	3.9733	3.4999	0.00492332	0.999992	-3.74469
ROR1	0.585068	3.86874	3.49616	0.00495595	0.999992	-3.74582
MIR6769B	-0.646111	4.7326	-3.47907	0.0051079	0.999992	-3.75103
RHOH	0.52651	8.29854	3.47686	0.00512793	0.999992	-3.75171
RPP38-DT	0.526464	3.30055	3.4624	0.00526072	0.999992	-3.75613
PLA2G3	-0.512934	4.32134	-3.42874	0.00558373	0.999992	-3.76651
RIMKLB	0.449622	9.02381	3.41819	0.00568915	0.999992	-3.76978
AKNAD1	0.446774	2.15711	3.4117	0.00575493	0.999992	-3.77179
CYBB	0.75868	4.51356	3.36745	0.00622512	0.999992	-3.78563
ATP2A1-AS1	0.490147	5.21061	3.36081	0.00629899	0.999992	-3.78772
PRDM12	0.487523	3.91697	3.36077	0.00629944	0.999992	-3.78773
C1orf115	-0.499889	4.69235	-3.3423	0.00650958	0.999992	-3.79356
CECR3	0.452719	2.75124	3.34069	0.00652823	0.999992	-3.79407
CPNE8	-0.47089	2.24698	-3.33976	0.006539	0.999992	-3.79437
LOC101928618	-0.683988	2.60294	-3.33823	0.00655682	0.999992	-3.79485
MIR4447	-0.454377	1.43268	-3.31074	0.00688541	0.999992	-3.80359
TNNT2	-0.423818	5.63938	-3.29944	0.00702539	0.999992	-3.8072
ST14	0.48281	8.22224	3.29258	0.00711167	0.999992	-3.80939
RNF217-AS1	0.418741	1.77468	3.28561	0.00720053	0.999992	-3.81163
ABCC11	-0.570374	3.98322	-3.27843	0.00729324	0.999992	-3.81393
PDCD4-AS1	0.45696	7.47509	3.27242	0.00737177	0.999992	-3.81587
MIR551A	-0.450325	4.08135	-3.26768	0.00743423	0.999992	-3.81739
LHFPL4	-0.783472	4.8052	-3.26737	0.00743833	0.999992	-3.81749
NANOGNB	-0.456067	1.9295	-3.26108	0.00752227	0.999992	-3.81952
SLC12A3	-0.453542	4.40106	-3.25614	0.00758882	0.999992	-3.82112
SERPINE1	-0.637418	3.55188	-3.23807	0.00783726	0.999992	-3.82697
NUDT6	0.64479	4.62852	3.23475	0.00788391	0.999992	-3.82805
MIR3130-2	0.617554	3.66565	3.22804	0.00797878	0.999992	-3.83023
SLC6A16	0.562032	4.92094	3.22537	0.00801689	0.999992	-3.83109
FRRS1L	-0.504568	4.01931	-3.22334	0.008046	0.999992	-3.83176
LINC02042	-0.431269	2.06476	-3.22028	0.00809007	0.999992	-3.83275
MIR4452	-0.46381	2.92178	-3.21683	0.00814003	0.999992	-3.83388
GNG7	0.502387	5.35712	3.21659	0.00814358	0.999992	-3.83396
MIR3670-2	-0.725562	2.84782	-3.21566	0.00815702	0.999992	-3.83426
MIR3670-1	-0.725562	2.84782	-3.21566	0.00815702	0.999992	-3.83426
ZACN	0.542807	3.58907	3.21011	0.00823833	0.999992	-3.83607
MIR138-2	-0.444045	4.79049	-3.18938	0.00854903	0.999992	-3.84286
WDR93	-0.578826	2.664	-3.18647	0.00859356	0.999992	-3.84382
MIR6891	0.574847	5.40333	3.18259	0.00865337	0.999992	-3.84509
OR4A15	0.70109	2.93664	3.17785	0.00872682	0.999992	-3.84665
MALINC1	0.618965	3.22395	3.16967	0.00885538	0.999992	-3.84935
LINC00685	0.516536	3.88209	3.16765	0.00888741	0.999992	-3.85001
LINC00685	0.516536	3.88209	3.16765	0.00888741	0.999992	-3.85001
USP54	0.58022	5.50536	3.16091	0.00899507	0.999992	-3.85224
PLAC8	0.517768	6.02759	3.16043	0.00900286	0.999992	-3.8524
MIAT	0.723091	3.13889	3.15801	0.00904196	0.999992	-3.8532
ZSCAN18	-0.488937	4.68797	-3.1565	0.00906631	0.999992	-3.8537
LRRC38	-0.399282	4.66699	-3.15608	0.00907317	0.999992	-3.85384
PNMA1	0.407167	7.15985	3.15427	0.00910253	0.999992	-3.85443
ASB2	-0.489095	7.61322	-3.14322	0.00928423	0.999992	-3.8581
TRIM3	-0.548483	3.27907	-3.1372	0.00938461	0.999992	-3.86009
CFAP100	-0.735254	2.03236	-3.13707	0.00938686	0.999992	-3.86014
BNC2	-0.54512	2.41907	-3.13506	0.00942069	0.999992	-3.86081
RERG	0.545171	7.75314	3.13046	0.00949845	0.999992	-3.86233
HOXA-AS3	-0.429202	4.5257	-3.12913	0.00952104	0.999992	-3.86278
HOMER1	-0.542555	2.55635	-3.12862	0.00952978	0.999992	-3.86295
SLC44A3-AS1	-0.513854	3.12549	-3.12164	0.00964948	0.999992	-3.86527
GCNT1	-0.810993	5.15345	-3.121	0.00966061	0.999992	-3.86549
OSTN	-0.499452	2.20751	-3.1068	0.00990927	0.999992	-3.87023
OR6C3	0.458388	1.82114	3.10425	0.00995454	0.999992	-3.87108
STAM-DT	0.463141	3.61178	3.09753	0.010075	0.999992	-3.87333
LINC02076	-0.644672	3.55603	-3.09627	0.0100978	0.999992	-3.87376
CEP295NL	-0.768301	6.53213	-3.09587	0.0101049	0.999992	-3.87389
PDCD6-DT	-0.651581	3.55073	-3.08749	0.0102577	0.999992	-3.8767
TMEM130	0.755999	4.24922	3.08654	0.0102752	0.999992	-3.87702
MIR431	-0.476487	4.75465	-3.08436	0.0103153	0.999992	-3.87775
FAM47A	0.464277	2.81086	3.07837	0.0104266	0.999992	-3.87977
P2RY1	-0.586054	3.04854	-3.07714	0.0104495	0.999992	-3.88018
MIR5692A1	0.387116	2.3186	3.07634	0.0104646	0.999992	-3.88045
MIR5692A1	0.387116	2.3186	3.07634	0.0104646	0.999992	-3.88045
LINC01215	0.521013	7.60607	3.0751	0.0104878	0.999992	-3.88087
SLAMF1	-0.524813	3.01147	-3.07384	0.0105116	0.999992	-3.8813
KRT10	0.42429	2.19188	3.06447	0.0106895	0.999992	-3.88446
PRCD	-0.377985	5.44531	-3.05782	0.0108175	0.999992	-3.8867
CIPC	0.41584	6.43006	3.04988	0.0109725	0.999992	-3.88939
PRKCH	-0.533723	2.92629	-3.04701	0.0110291	0.999992	-3.89036
LINC00313	-0.491316	3.50499	-3.04631	0.0110428	0.999992	-3.8906
MIR4511	0.528755	2.57067	3.04005	0.0111674	0.999992	-3.89272
LINC02052	-0.615076	2.7903	-3.03904	0.0111877	0.999992	-3.89307
S1PR4	0.433799	5.20997	3.03815	0.0112054	0.999992	-3.89337
TEKT4	-0.501529	4.75233	-3.03577	0.0112534	0.999992	-3.89418
MTHFD2P1	0.509956	2.34046	3.01074	0.0117696	0.999992	-3.9027
KRTAP5-9	-0.386339	2.97337	-3.00284	0.0119376	0.999992	-3.9054
C4orf50	-0.562831	5.29208	-3.00174	0.011961	0.999992	-3.90578
MHRT	-0.451473	5.17332	-2.99869	0.0120266	0.999992	-3.90682
PHLDA2	-0.476148	5.08283	-2.99281	0.0121542	0.999992	-3.90884
ZNF205	-0.424347	5.26512	-2.99011	0.0122131	0.999992	-3.90976
HAS1	0.575644	2.94006	2.98665	0.0122891	0.999992	-3.91095
PDZD2	-0.911066	5.37208	-2.97916	0.0124554	0.999992	-3.91352
SNPH	-0.573147	3.94951	-2.97786	0.0124843	0.999992	-3.91397
ARHGEF17	0.549659	4.92603	2.97688	0.0125063	0.999992	-3.91431
POU5F1	-0.482227	4.13919	-2.97549	0.0125375	0.999992	-3.91478
LINC00924	-0.460967	1.55953	-2.96888	0.012687	0.999992	-3.91706
PLA2G4C	-0.475173	2.63234	-2.96733	0.0127224	0.999992	-3.9176
DDIT4L-AS1	0.415153	2.23689	2.95958	0.0129004	0.999992	-3.92027
FNDC1-AS1	-0.561293	4.4458	-2.95947	0.0129029	0.999992	-3.9203
SGMS2	-0.390787	1.58365	-2.9571	0.012958	0.999992	-3.92113
FA2H	0.636494	3.16264	2.95045	0.0131134	0.999992	-3.92342
SIRT5	0.441022	5.67551	2.94965	0.0131322	0.999992	-3.9237
VSTM2A	-0.381797	5.27996	-2.94599	0.0132186	0.999992	-3.92496
RCSD1	0.367603	7.48884	2.9457	0.0132256	0.999992	-3.92506
ADGRE1	0.418754	2.78916	2.94507	0.0132404	0.999992	-3.92528
P2RY14	0.778618	3.41347	2.94129	0.0133307	0.999992	-3.92659
NOS1	-0.564964	2.80437	-2.94024	0.0133558	0.999992	-3.92696
EMP3	-0.425241	9.42226	-2.93674	0.0134397	0.999992	-3.92817
CACNA1C	0.512895	6.20496	2.93434	0.0134979	0.999992	-3.929
TSPEAR-AS1	0.612309	3.37936	2.93231	0.0135471	0.999992	-3.92971
CRISPLD1	-0.487657	2.10845	-2.92458	0.0137363	0.999992	-3.93239
CTAGE15	0.506115	3.26306	2.92363	0.0137597	0.999992	-3.93272
LOC100287010	-0.506901	2.14783	-2.92037	0.0138403	0.999992	-3.93385
SLFN5	0.644925	4.0242	2.91871	0.0138817	0.999992	-3.93443
MIR6782	-0.454083	5.45618	-2.91807	0.0138976	0.999992	-3.93465
ANKRD53	-0.511423	3.08494	-2.91221	0.0140445	0.999992	-3.9367
TBX15	0.539063	3.68679	2.91219	0.0140449	0.999992	-3.9367
JPH2	-0.57716	4.82546	-2.90675	0.0141826	0.999992	-3.9386
TMCO5B	-0.529519	1.78759	-2.89886	0.0143849	0.999992	-3.94135
MIR4319	-0.451681	2.74586	-2.89762	0.0144169	0.999992	-3.94178
ADAM6	-0.579614	3.14732	-2.89312	0.0145337	0.999992	-3.94336
SMIM17	-0.418938	4.98316	-2.89143	0.0145778	0.999992	-3.94395
LINC02909	-0.681848	6.71152	-2.88768	0.0146763	0.999992	-3.94526
DHX58	0.40377	6.09431	2.88256	0.0148117	0.999992	-3.94705
FICD	-0.456047	5.65486	-2.88046	0.0148677	0.999992	-3.94779
DNASE1	0.381053	6.05267	2.87849	0.0149203	0.999992	-3.94848
CD72	-0.487958	7.99891	-2.87685	0.0149642	0.999992	-3.94906
KIAA1656	0.696187	3.18186	2.87401	0.0150407	0.999992	-3.95005
AP3M2	0.385677	7.01206	2.87173	0.0151023	0.999992	-3.95085
VCAM1	-0.379272	4.34623	-2.87158	0.0151064	0.999992	-3.9509
ALDH1L2	0.57607	4.80093	2.86564	0.0152683	0.999992	-3.95299
LOC100132078	-0.493353	3.42819	-2.86413	0.0153098	0.999992	-3.95352
GNA14	-0.412106	3.94107	-2.8637	0.0153214	0.999992	-3.95367
KDM8	0.462675	4.55149	2.85513	0.0155588	0.999992	-3.95669
OR2L3	-0.395939	3.2108	-2.855	0.0155625	0.999992	-3.95674
PLA2R1	-0.416813	2.24965	-2.8519	0.0156493	0.999992	-3.95783
POU2F2-AS1	-0.384473	4.3702	-2.84721	0.0157816	0.999992	-3.95948
MMP26	0.472631	2.24128	2.84605	0.0158143	0.999992	-3.95989
CLDN16	0.490961	3.9337	2.84492	0.0158467	0.999992	-3.96029
IFITM1	0.57169	9.71341	2.84448	0.0158591	0.999992	-3.96045
UBE2L6	0.651125	7.30878	2.84103	0.0159576	0.999992	-3.96166
RHOXF1-AS1	-0.384459	2.65989	-2.84016	0.0159825	0.999992	-3.96197
SNORD7	0.406533	3.84572	2.83811	0.0160415	0.999992	-3.9627
LOC101927881	0.437628	2.36903	2.83646	0.0160889	0.999992	-3.96328
ZFPM2	-0.451449	3.19561	-2.83406	0.0161583	0.999992	-3.96413
SGK2	0.477628	4.04863	2.8326	0.0162008	0.999992	-3.96464
IGBP1P1	0.412669	4.79786	2.82952	0.0162906	0.999992	-3.96573
CCDC102A	-0.411691	5.7973	-2.82814	0.0163309	0.999992	-3.96622
MIR3657	0.443812	1.90112	2.82526	0.0164155	0.999992	-3.96724
SIK1	0.590615	4.55706	2.8242	0.0164466	0.999992	-3.96761
TMEM51-AS2	-0.355746	3.01581	-2.8111	0.0168377	0.999992	-3.97226
MIR3160-2	0.50786	3.94377	2.81105	0.0168393	0.999992	-3.97228
LOC100507412	0.64752	5.50501	2.80568	0.0170021	0.999992	-3.97418
ADH6	0.433458	3.75344	2.80383	0.0170588	0.999992	-3.97484
AIPL1	0.515722	3.42191	2.80125	0.0171379	0.999992	-3.97576
MIR5093	-0.415834	4.32957	-2.80098	0.0171462	0.999992	-3.97586
GS1-24F4.2	0.383624	1.75877	2.80082	0.0171512	0.999992	-3.97591
KCNK13	-0.399163	5.12886	-2.80028	0.0171678	0.999992	-3.9761
CCL22	-0.451336	3.86085	-2.79997	0.0171772	0.999992	-3.97621
SLC45A2	-0.488914	4.15342	-2.79872	0.0172158	0.999992	-3.97666
BLOC1S6	0.384075	10.027	2.79869	0.0172167	0.999992	-3.97667
REM2	0.466308	5.24246	2.79689	0.0172724	0.999992	-3.97731
LINC00489	-0.427972	4.32861	-2.79628	0.0172915	0.999992	-3.97753
OR10R2	-0.437758	3.3845	-2.79485	0.0173359	0.999992	-3.97804
WSB2	-0.497993	6.29651	-2.79481	0.0173371	0.999992	-3.97805
FILIP1L	-0.711597	5.08346	-2.79164	0.017436	0.999992	-3.97918
SRI-AS1	-0.382026	2.80789	-2.78473	0.0176534	0.999992	-3.98165
CACNB4	-0.541654	4.76344	-2.78432	0.0176664	0.999992	-3.98179
DNMT3L	0.406368	4.73556	2.78287	0.0177124	0.999992	-3.98231
MUC7	-0.451711	2.29948	-2.78216	0.0177349	0.999992	-3.98256
TMEM244	-0.624889	3.50998	-2.78024	0.0177961	0.999992	-3.98325
POU4F3	0.498547	3.21983	2.77879	0.0178426	0.999992	-3.98377
MIR3116-1	0.578111	4.68878	2.77829	0.0178583	0.999992	-3.98394
LINC02368	0.725925	3.03046	2.77789	0.0178713	0.999992	-3.98409
SLED1	0.463444	2.39282	2.76859	0.0181718	0.999992	-3.98741
ZNF774	0.441227	4.57756	2.76551	0.0182725	0.999992	-3.98851
LOC100507437	-0.414323	6.1261	-2.76195	0.0183896	0.999992	-3.98979
LINC02395	-0.480895	4.15399	-2.76158	0.0184015	0.999992	-3.98992
LOC102606465	0.540261	4.58631	2.75978	0.0184612	0.999992	-3.99056
PDGFA	-0.436738	3.2593	-2.75651	0.0185698	0.999992	-3.99173
LINC01535	-0.429259	1.30491	-2.75576	0.0185945	0.999992	-3.992
FREM3	-0.362796	2.32979	-2.75212	0.0187164	0.999992	-3.99331
ETFBKMT	-0.483267	2.92446	-2.75129	0.0187444	0.999992	-3.99361
LY6H	-0.368049	4.81216	-2.74818	0.0188493	0.999992	-3.99472
TMEM132D	-0.465793	3.91174	-2.74447	0.0189751	0.999992	-3.99605
GRAMD1C	0.963342	4.01676	2.74045	0.0191123	0.999992	-3.9975
ETS1	0.342471	9.69012	2.73892	0.0191645	0.999992	-3.99805
MIR573	0.401104	5.65684	2.73851	0.0191788	0.999992	-3.99819
LINC00851	-0.516235	4.34165	-2.73169	0.0194146	0.999992	-4.00065
CAPSL	-0.420851	2.12432	-2.72996	0.0194749	0.999992	-4.00127
THBS3	0.474263	5.33147	2.72946	0.0194924	0.999992	-4.00145
COLCA1	0.489826	3.31861	2.72607	0.0196114	0.999992	-4.00267
SP6	0.40022	5.50706	2.72543	0.0196338	0.999992	-4.0029
LINC00348	-0.513106	2.51549	-2.72445	0.0196682	0.999992	-4.00325
GSN	-0.467502	5.42162	-2.72418	0.0196777	0.999992	-4.00335
RNF39	-0.351568	3.60697	-2.72395	0.019686	0.999992	-4.00344
RNF152	0.548882	3.92396	2.72371	0.0196943	0.999992	-4.00352
AKR1C3	-0.397594	2.65112	-2.71678	0.0199404	0.999992	-4.00602
SPATA3-AS1	-0.485095	5.23754	-2.71319	0.0200692	0.999992	-4.00731
LOC100289230	-0.386069	5.4882	-2.71063	0.0201615	0.999992	-4.00824
SLC38A7	-0.445771	4.10144	-2.70596	0.0203311	0.999992	-4.00993
OR52I2	-0.469394	2.7255	-2.70383	0.0204086	0.999992	-4.0107
DUOX1	0.431214	3.28355	2.70293	0.0204417	0.999992	-4.01102
CHML	0.59637	4.83788	2.70214	0.0204706	0.999992	-4.01131
EGR1	-0.661321	6.13229	-2.70086	0.0205176	0.999992	-4.01177
CERCAM	-0.403374	4.78656	-2.69219	0.0208387	0.999992	-4.01491
MIR4524B	-0.517437	1.65417	-2.68989	0.0209248	0.999992	-4.01574
GREP1	-0.444028	3.77663	-2.68301	0.0211841	0.999992	-4.01823
G6PC2	-0.350863	2.68137	-2.67905	0.0213351	0.999992	-4.01967
RNF217	-0.422987	3.14999	-2.67879	0.0213451	0.999992	-4.01977
CLTRN	-0.782459	2.5019	-2.67603	0.0214507	0.999992	-4.02077
HLA-DQB1	-0.330891	9.19102	-2.67498	0.0214913	0.999992	-4.02115
OR6B1	-0.485817	2.29164	-2.67429	0.0215176	0.999992	-4.0214
TTR	-0.374614	4.04451	-2.66528	0.0218676	0.999992	-4.02467
CDIPTOSP	-0.533872	4.47063	-2.66233	0.0219835	0.999992	-4.02575
SNORA77	0.431697	4.85543	2.66021	0.022067	0.999992	-4.02652
ITGA9-AS1	-0.344624	3.71787	-2.65683	0.0222012	0.999992	-4.02775
LOC101929439	-0.460195	3.37742	-2.6555	0.0222539	0.999992	-4.02823
ZNF521	-0.810427	5.27429	-2.65533	0.0222608	0.999992	-4.0283
ITPRIPL2	0.530434	2.99905	2.65483	0.0222808	0.999992	-4.02848
DEFB109B	0.364883	2.28168	2.65364	0.0223282	0.999992	-4.02891
PTCHD1	0.376647	2.66786	2.65078	0.0224428	0.999992	-4.02995
PDE4DIPP6	0.371787	5.15792	2.65055	0.022452	0.999992	-4.03004
TNFRSF10A-DT	0.369356	8.77878	2.64986	0.0224798	0.999992	-4.03029
GPC5-AS2	-0.387585	1.80315	-2.64901	0.0225142	0.999992	-4.0306
LINC02615	0.511113	3.46591	2.64751	0.0225745	0.999992	-4.03115
HLTF-AS1	-0.384459	1.88805	-2.64609	0.0226322	0.999992	-4.03166
VSX2	-0.367603	5.33363	-2.6459	0.0226396	0.999992	-4.03173
ADAM11	-0.520019	3.95824	-2.64543	0.0226587	0.999992	-4.0319
IL6ST-DT	0.588889	3.18687	2.64494	0.0226788	0.999992	-4.03208
MAGEA8-AS1	0.397856	2.31635	2.6449	0.0226804	0.999992	-4.0321
ANKRD36BP2	0.338106	11.0814	2.64443	0.0226993	0.999992	-4.03227
AKAP4	-0.452066	3.85619	-2.64327	0.0227464	0.999992	-4.03269
ZNF705B	-0.429813	3.59283	-2.64311	0.0227531	0.999992	-4.03275
PTPRM	-0.398298	3.06916	-2.64169	0.0228109	0.999992	-4.03327
WDR19	0.378811	8.20134	2.64157	0.0228157	0.999992	-4.03331
CCDC85C	-0.366354	6.02154	-2.6414	0.0228227	0.999992	-4.03337
TMEM61	-0.468535	5.71545	-2.63989	0.0228844	0.999992	-4.03392
KRTAP13-3	-0.331109	2.33812	-2.63929	0.0229092	0.999992	-4.03415
RFLNB	-0.634163	3.49878	-2.63435	0.0231125	0.999992	-4.03595
IFNA5	0.449538	2.67076	2.63206	0.0232073	0.999992	-4.03678
LINC00364	-0.322928	1.80127	-2.63157	0.0232277	0.999992	-4.03696
SLC39A12	0.452728	2.21644	2.63101	0.0232509	0.999992	-4.03717
CTTN	-0.456407	5.7478	-2.62891	0.0233385	0.999992	-4.03794
LRRTM2	-0.50226	3.76176	-2.62786	0.0233826	0.999992	-4.03832
BAAT	-0.46241	2.78505	-2.62638	0.0234445	0.999992	-4.03886
SERTAD4-AS1	0.453043	2.17877	2.62559	0.0234776	0.999992	-4.03915
OR4F17	0.363515	2.43812	2.62508	0.0234993	0.999992	-4.03934
LOC100289495	0.426712	4.29819	2.62177	0.0236387	0.999992	-4.04055
COL5A3	-0.364483	5.03311	-2.62172	0.0236408	0.999992	-4.04057
GRIN3A	0.383057	2.30111	2.61965	0.0237286	0.999992	-4.04133
MIR15B	0.75727	5.46277	2.6178	0.0238071	0.999992	-4.042
LINC01428	-0.427843	1.61187	-2.61563	0.0238998	0.999992	-4.0428
SLC5A5	-0.333417	4.52634	-2.61354	0.0239892	0.999992	-4.04356
IL17RD	0.658729	3.53737	2.61277	0.0240223	0.999992	-4.04385
ZNF230-DT	0.507915	3.24596	2.61104	0.0240967	0.999992	-4.04448
IRGM	-0.539108	3.04202	-2.61093	0.0241015	0.999992	-4.04452
MYOF	-0.401618	3.02849	-2.61063	0.0241143	0.999992	-4.04463
PRAP1	0.495137	4.22331	2.61053	0.0241188	0.999992	-4.04467
MIR4261	-0.347171	5.97497	-2.60947	0.0241643	0.999992	-4.04505
FAM153A	-0.360234	3.65991	-2.60652	0.0242922	0.999992	-4.04614
OR7E14P	0.921943	6.77994	2.60311	0.0244408	0.999992	-4.04739
MIR4264	-0.490462	1.52729	-2.60278	0.0244554	0.999992	-4.04751
MIR105-1	-0.466297	2.43954	-2.60005	0.024575	0.999992	-4.04851
SRMS	-0.420185	5.35674	-2.59925	0.02461	0.999992	-4.0488
GUCY2C	0.480505	2.38244	2.59866	0.0246361	0.999992	-4.04902
RRH	0.590017	3.32403	2.59815	0.0246586	0.999992	-4.04921
LOC102546299	-0.40647	2.43322	-2.59723	0.0246989	0.999992	-4.04954
KRT4	-0.351486	2.47574	-2.59715	0.0247024	0.999992	-4.04957
OR7A5	-0.39739	3.34708	-2.59244	0.0249116	0.999992	-4.05131
FNDC1	-0.467293	3.13205	-2.59118	0.0249674	0.999992	-4.05177
FAM230C	0.403806	3.19935	2.58882	0.0250729	0.999992	-4.05263
CD1C	-0.61809	4.92691	-2.58734	0.0251394	0.999992	-4.05318
ITGA5	0.61193	3.58717	2.58684	0.0251622	0.999992	-4.05337
EZR-AS1	-0.465278	3.4485	-2.58633	0.0251851	0.999992	-4.05355
LOC155060	-0.382831	6.502	-2.58498	0.0252459	0.999992	-4.05405
LDLRAD1	-0.478622	4.31545	-2.58491	0.0252488	0.999992	-4.05407
LINC02800	0.421344	4.42973	2.58477	0.0252555	0.999992	-4.05413
WDR72	0.436981	4.57988	2.58132	0.0254117	0.999992	-4.0554
BBOX1	-0.465194	2.03057	-2.58025	0.02546	0.999992	-4.05579
OR4C46	-0.602697	2.35755	-2.57895	0.0255193	0.999992	-4.05627
BPIFA3	-0.328319	3.00385	-2.57824	0.0255515	0.999992	-4.05653
ATP10B	-0.384944	3.78989	-2.57722	0.0255981	0.999992	-4.0569
LINC01331	-0.336521	2.94105	-2.57672	0.0256211	0.999992	-4.05709
GMNC	0.503488	2.2188	2.5759	0.0256586	0.999992	-4.05739
NPHS1	0.413496	3.78374	2.57501	0.0256994	0.999992	-4.05772
SEPTIN4-AS1	-0.387435	2.27546	-2.5743	0.025732	0.999992	-4.05798
FOXD4L3	-0.376067	4.94429	-2.57175	0.0258498	0.999992	-4.05892
CALML6	-0.374433	4.30344	-2.57114	0.0258779	0.999992	-4.05915
HRG	-0.495573	3.70323	-2.5709	0.0258889	0.999992	-4.05923
FRAT2	-0.374011	5.78617	-2.57082	0.0258925	0.999992	-4.05926
LGALS9B	0.40881	6.96976	2.56888	0.0259826	0.999992	-4.05998
RPS6KA2-IT1	0.46083	3.83112	2.56606	0.0261138	0.999992	-4.06102
FCGBP	0.378116	4.63095	2.56461	0.0261815	0.999992	-4.06155
PLPPR1	-0.308102	1.95551	-2.56222	0.0262935	0.999992	-4.06243
VAV3-AS1	0.375435	3.09818	2.5617	0.026318	0.999992	-4.06263
MIR1323	-0.465824	2.35501	-2.55873	0.0264578	0.999992	-4.06372
DAOA	-0.317069	2.06781	-2.55748	0.026517	0.999992	-4.06418
CIBAR1P2	0.412608	4.09992	2.5554	0.0266156	0.999992	-4.06495
C19orf44	0.355997	6.40931	2.55141	0.026806	0.999992	-4.06643
LOC101929380	-0.403901	1.86158	-2.55096	0.0268275	0.999992	-4.06659
PLA2G1B	0.498048	3.87377	2.55005	0.0268711	0.999992	-4.06693
IFIH1	0.873562	4.418	2.54948	0.0268983	0.999992	-4.06714
SAMD12-AS1	0.500704	4.52318	2.54759	0.0269894	0.999992	-4.06784
MEIS3	0.433069	4.43023	2.54716	0.02701	0.999992	-4.068
LOC102723769	-0.418598	3.53649	-2.54628	0.0270525	0.999992	-4.06832
SLC4A10	-0.351738	2.72855	-2.54294	0.0272139	0.999992	-4.06955
TSPAN6	-0.452867	1.98065	-2.53984	0.0273649	0.999992	-4.0707
TRANK1	0.362711	8.05768	2.53967	0.0273734	0.999992	-4.07077
TMEM181	-0.378298	7.04155	-2.53953	0.0273801	0.999992	-4.07082
FRG2C	-0.420155	4.595	-2.53865	0.0274232	0.999992	-4.07114
DLC1	-0.401746	4.10176	-2.53833	0.0274387	0.999992	-4.07126
PGBD1	-0.386636	4.79387	-2.53687	0.0275106	0.999992	-4.0718
EPYC	-0.325728	2.77108	-2.53557	0.0275745	0.999992	-4.07228
CACNG1	-0.330188	2.80316	-2.53441	0.0276314	0.999992	-4.07271
IRF9	0.938724	7.19883	2.53319	0.0276919	0.999992	-4.07317
DSCR8	0.465393	2.33149	2.52731	0.0279838	0.999992	-4.07534
CASP1P2	-0.341894	3.45244	-2.52703	0.0279977	0.999992	-4.07545
IFI44	1.47915	5.16342	2.52461	0.0281188	0.999992	-4.07634
RAB6B	-0.427451	3.79017	-2.52428	0.0281354	0.999992	-4.07647
SLC25A53	0.305575	6.14621	2.52228	0.0282359	0.999992	-4.07721
KCNK1	-0.344273	4.86279	-2.51649	0.0285288	0.999992	-4.07935
OPHN1	-0.569172	2.52938	-2.51614	0.0285469	0.999992	-4.07949
VPREB3	0.467222	8.4347	2.51541	0.0285841	0.999992	-4.07976
SYNGR2	-0.330953	9.34145	-2.5142	0.0286455	0.999992	-4.08021
LOC102723544	-0.486896	2.29606	-2.51143	0.0287877	0.999992	-4.08124
PLA2G4C-AS1	0.3716	3.79659	2.50994	0.0288642	0.999992	-4.08179
PRSS53	-0.375682	5.60597	-2.50852	0.0289373	0.999992	-4.08232
MIR543	-0.358668	1.50271	-2.50841	0.0289427	0.999992	-4.08235
HLA-F-AS1	0.494247	4.99866	2.50758	0.0289854	0.999992	-4.08266
MIR4325	-0.322491	3.57726	-2.50657	0.029038	0.999992	-4.08304
CRY2	-0.344527	5.8388	-2.50629	0.0290523	0.999992	-4.08314
SEMA6D	0.416338	3.02185	2.50587	0.0290743	0.999992	-4.0833
KLHDC7A	0.433937	2.50162	2.50582	0.029077	0.999992	-4.08332
PITPNM3	-0.35933	4.05192	-2.5054	0.0290983	0.999992	-4.08347
FAM166B	-0.395286	4.0492	-2.50296	0.0292255	0.999992	-4.08438
DLGAP1	0.462721	2.9894	2.50242	0.0292533	0.999992	-4.08458
CIITA	-0.330142	8.31333	-2.50208	0.029271	0.999992	-4.08471
MIR196A1	-0.426212	3.46935	-2.5007	0.0293433	0.999992	-4.08522
LOC101927434	-0.411724	1.73589	-2.49897	0.0294336	0.999992	-4.08586
ANKRD30B	-0.391362	1.78098	-2.49734	0.0295196	0.999992	-4.08647
MTRNR2L4	-0.531962	2.83886	-2.49583	0.0295989	0.999992	-4.08703
CACNA1G	-0.35924	4.24937	-2.49561	0.0296107	0.999992	-4.08711
PPDPFL	0.437075	2.72457	2.49333	0.029731	0.999992	-4.08796
KLK11	-0.425596	4.39721	-2.49089	0.0298606	0.999992	-4.08887
SLITRK2	-0.56293	2.41929	-2.48854	0.0299856	0.999992	-4.08974
NT5E	-0.468399	2.6158	-2.48772	0.0300296	0.999992	-4.09005
FAM95B1	0.319046	5.44088	2.4875	0.0300414	0.999992	-4.09013
IGSF6	-0.410958	3.8071	-2.48668	0.0300852	0.999992	-4.09044
IGSF22	0.377071	4.39521	2.48328	0.0302678	0.999992	-4.0917
RAPH1	-0.559247	5.79321	-2.48317	0.0302739	0.999992	-4.09174
METTL1	0.356272	5.91836	2.48273	0.0302975	0.999992	-4.09191
TLL2	-0.441931	5.00657	-2.48251	0.0303093	0.999992	-4.09199
LGALS16	0.539968	1.90158	2.48119	0.0303807	0.999992	-4.09248
COL4A6	-0.565378	3.42172	-2.48069	0.0304081	0.999992	-4.09267
LINC01497	0.365664	3.53275	2.47984	0.0304539	0.999992	-4.09298
MIR5691	-0.571995	2.57375	-2.47829	0.0305381	0.999992	-4.09356
DEFA3	-0.365688	3.99439	-2.47674	0.0306226	0.999992	-4.09414
FBLN1	-0.410289	5.14109	-2.47633	0.0306446	0.999992	-4.09429
LOC401127	0.380894	6.17105	2.47598	0.0306641	0.999992	-4.09442
DNAAF1	0.328521	4.51745	2.47463	0.0307375	0.999992	-4.09493
LINC02587	-0.515371	2.8884	-2.47206	0.0308786	0.999992	-4.09589
CHD5	0.487431	3.11152	2.4716	0.0309037	0.999992	-4.09606
CEACAM1	0.323972	3.86241	2.47034	0.0309733	0.999992	-4.09653
ONECUT2	0.509823	4.68246	2.46887	0.0310545	0.999992	-4.09708
CST7	-0.499664	5.30549	-2.46653	0.0311841	0.999992	-4.09795
ACSM6	-0.37468	3.53581	-2.46532	0.031251	0.999992	-4.0984
AGPAT4	-0.54009	3.84323	-2.46448	0.031298	0.999992	-4.09871
CYP26A1	0.879537	3.73918	2.46439	0.0313028	0.999992	-4.09875
SEMG2	-0.410559	3.7311	-2.4641	0.031319	0.999992	-4.09885
PROKR1	-0.389769	3.48321	-2.46355	0.0313496	0.999992	-4.09906
IL10RA	0.565431	7.24848	2.46252	0.0314073	0.999992	-4.09945
ESRRB	-0.420311	4.66153	-2.46118	0.0314822	0.999992	-4.09995
DEFB109A	0.574739	2.27734	2.46031	0.0315312	0.999992	-4.10027
CXCL5	-0.350636	3.63724	-2.45847	0.0316344	0.999992	-4.10096
WFDC13	-0.552084	4.01701	-2.45627	0.0317583	0.999992	-4.10178
DENND5B	-0.404624	3.97033	-2.45551	0.0318012	0.999992	-4.10206
TGFA	-0.410345	5.27092	-2.4533	0.0319265	0.999992	-4.10289
C4orf47	-0.500377	3.67365	-2.45248	0.0319731	0.999992	-4.1032
LOC101928030	-0.398758	3.7846	-2.45167	0.0320192	0.999992	-4.1035
TEX38	0.534994	3.51465	2.45154	0.0320264	0.999992	-4.10355
CDC42EP3	0.692471	4.06647	2.44999	0.0321151	0.999992	-4.10413
ZNF74	-0.366295	3.75234	-2.44902	0.0321705	0.999992	-4.10449
DNAH7	-0.401218	2.37924	-2.4465	0.032315	0.999992	-4.10543
PMCHL2	0.411028	1.7191	2.44643	0.032319	0.999992	-4.10546
NEUROD6	-0.424526	3.55901	-2.44614	0.0323356	0.999992	-4.10557
LINC02875	-0.554516	5.16104	-2.44587	0.0323512	0.999992	-4.10567
LINC02870	0.449581	4.19565	2.44484	0.0324102	0.999992	-4.10605
RNASE9	0.436807	2.16453	2.44444	0.0324333	0.999992	-4.1062
EID2B	-0.349697	4.92245	-2.44259	0.0325403	0.999992	-4.10689
MIR648	-0.555416	4.09021	-2.44094	0.0326361	0.999992	-4.10751
LINC01341	0.522168	3.86396	2.44083	0.0326422	0.999992	-4.10755
ASB4	-0.485445	2.49368	-2.44018	0.0326798	0.999992	-4.10779
FABP3	-0.557142	3.9214	-2.43965	0.032711	0.999992	-4.108
MIR4268	0.437646	5.18021	2.43866	0.0327685	0.999992	-4.10837
CDH9	-0.524129	2.86071	-2.43715	0.0328564	0.999992	-4.10893
MBNL3	0.366538	9.66984	2.43534	0.0329621	0.999992	-4.10961
ZFHX4	-0.428581	2.99623	-2.43349	0.0330705	0.999992	-4.1103
SVIL	-0.488867	3.15445	-2.43132	0.0331983	0.999992	-4.11111
CYP2A13	-0.485998	3.40086	-2.42992	0.0332811	0.999992	-4.11164
WTIP	0.399455	5.58672	2.42886	0.0333441	0.999992	-4.11204
MYO1G	-0.401574	7.20476	-2.42782	0.0334054	0.999992	-4.11242
TNP1	0.524617	3.4222	2.42744	0.0334284	0.999992	-4.11257
GRIK4	-0.475469	4.35987	-2.42717	0.0334441	0.999992	-4.11267
LINC01242	0.355051	1.72488	2.42589	0.0335206	0.999992	-4.11315
MIR151A	0.400419	2.7696	2.42531	0.0335551	0.999992	-4.11337
ARHGEF6	0.314008	9.28885	2.425	0.0335734	0.999992	-4.11348
ADAM19	-0.53263	5.48425	-2.42412	0.033626	0.999992	-4.11381
ABCG2	0.434649	2.00391	2.42367	0.0336524	0.999992	-4.11398
ZNF625-ZNF20	0.364684	5.385	2.42347	0.0336648	0.999992	-4.11406
SLCO5A1	-0.409757	3.44194	-2.42099	0.033813	0.999992	-4.11498
VTRNA1-3	0.547399	3.14656	2.42046	0.0338449	0.999992	-4.11518
PTPN13	-0.675862	2.82647	-2.42024	0.0338581	0.999992	-4.11526
TERB2	-0.507688	2.04024	-2.42013	0.0338651	0.999992	-4.11531
LGMN	0.357897	8.10735	2.41951	0.033902	0.999992	-4.11554
MIR1264	0.517945	1.93894	2.41923	0.0339193	0.999992	-4.11565
ALDH1A1	-0.316032	3.20804	-2.4123	0.0343387	0.999992	-4.11824
VSTM1	0.308071	3.85626	2.41229	0.0343394	0.999992	-4.11825
FCER1G	0.684153	6.38956	2.40895	0.0345438	0.999992	-4.1195
AQP1	0.444423	5.22685	2.40613	0.0347169	0.999992	-4.12056
LOC101928651	0.474321	2.41293	2.40561	0.0347492	0.999992	-4.12076
PKIG	0.425503	5.41637	2.40439	0.0348245	0.999992	-4.12121
PGA3	-0.386102	4.75569	-2.40252	0.0349402	0.999992	-4.12192
TCEAL5	-0.373006	3.78108	-2.40161	0.0349966	0.999992	-4.12226
OR10G8	0.365442	2.95695	2.39608	0.0353413	0.999992	-4.12434
CHIA	-0.469507	3.14746	-2.39568	0.0353661	0.999992	-4.12448
ALPG	-0.359453	5.18056	-2.39499	0.0354098	0.999992	-4.12475
SCARNA11	0.725541	3.84276	2.39248	0.0355675	0.999992	-4.12569
ARSI	-0.300656	4.48884	-2.39231	0.0355784	0.999992	-4.12575
A4GALT	-0.538963	4.66134	-2.39042	0.035698	0.999992	-4.12646
MAGEB5	-0.403951	3.38358	-2.39039	0.0356995	0.999992	-4.12647
ERVV-2	-0.380984	2.65259	-2.39016	0.0357144	0.999992	-4.12656
C1QTNF4	-0.460526	4.59894	-2.38734	0.0358934	0.999992	-4.12762
DDX11L9	0.46509	3.88842	2.38319	0.0361581	0.999992	-4.12918
TH2LCRR	0.5011	5.19199	2.38316	0.0361599	0.999992	-4.12919
PLSCR3	0.363221	5.90148	2.38288	0.0361777	0.999992	-4.1293
LRRC10	-0.446183	4.90183	-2.3823	0.0362155	0.999992	-4.12952
LINC02249	-0.411426	2.79578	-2.38214	0.0362253	0.999992	-4.12958
MARCHF1	-0.397636	5.73882	-2.3812	0.0362856	0.999992	-4.12993
TEX21P	-0.310767	2.29765	-2.38046	0.0363336	0.999992	-4.13021
PADI2	-0.471539	3.96469	-2.37866	0.0364499	0.999992	-4.13089
HSD11B1	-0.34457	3.17648	-2.37844	0.0364637	0.999992	-4.13097
LINC01969	-0.422511	2.5076	-2.37483	0.036698	0.999992	-4.13233
MPL	0.414826	2.26083	2.36807	0.0371394	0.999992	-4.13487
DLGAP1-AS2	0.375729	2.63183	2.3643	0.0373885	0.999992	-4.1363
LY9	0.454951	5.34157	2.36429	0.0373892	0.999992	-4.1363
PRR23D2	0.513293	3.20463	2.36315	0.0374642	0.999992	-4.13673
LINC02112	-0.530361	3.98854	-2.36144	0.0375783	0.999992	-4.13737
GAL3ST3	-0.374083	5.54936	-2.36074	0.0376244	0.999992	-4.13764
TBX18	-0.384626	2.53542	-2.36027	0.0376561	0.999992	-4.13781
LINC01285	-0.417518	3.40428	-2.35614	0.0379323	0.999992	-4.13937
AKIP1	0.415191	5.53318	2.35534	0.0379861	0.999992	-4.13967
LINC00845	0.453639	1.6536	2.35527	0.0379908	0.999992	-4.1397
LOC101927237	0.447929	4.00026	2.35425	0.0380595	0.999992	-4.14008
STK17A	0.360007	8.75135	2.35335	0.0381197	0.999992	-4.14042
SERPINI1	-0.494872	5.83037	-2.35196	0.0382138	0.999992	-4.14095
MIR3123	-0.399088	2.55524	-2.34922	0.0383992	0.999992	-4.14198
OR2Z1	0.350863	2.97619	2.34793	0.0384871	0.999992	-4.14247
LYPD8	-0.488338	3.69399	-2.34754	0.0385139	0.999992	-4.14262
RHOXF2B	-0.476998	3.15309	-2.34588	0.0386266	0.999992	-4.14324
PRR27	-0.419245	3.89497	-2.34587	0.0386276	0.999992	-4.14325
SHROOM1	0.350052	3.9685	2.34555	0.0386492	0.999992	-4.14337
LINC01877	0.380165	2.05132	2.34548	0.0386546	0.999992	-4.14339
C8orf86	-0.49609	3.94918	-2.34473	0.0387055	0.999992	-4.14368
PWAR1	0.445037	2.99975	2.34318	0.0388116	0.999992	-4.14426
SLC26A9	0.367276	4.17285	2.34302	0.0388224	0.999992	-4.14432
LOC101929234	-0.559813	3.68095	-2.34195	0.038896	0.999992	-4.14472
PRSS38	0.637298	2.39622	2.34048	0.0389973	0.999992	-4.14528
FGF12-AS1	-0.463128	3.3373	-2.3403	0.0390096	0.999992	-4.14535
KRT3	-0.356086	3.44038	-2.33872	0.0391188	0.999992	-4.14594
LINC02035	0.655936	2.99418	2.3373	0.0392172	0.999992	-4.14648
CEP83-DT	0.369348	2.03884	2.3371	0.0392313	0.999992	-4.14656
MIR6074	-0.338326	1.42723	-2.33704	0.0392351	0.999992	-4.14658
LYG2	-0.410074	3.29086	-2.3365	0.039273	0.999992	-4.14678
ADAMTSL4	-0.448892	4.71855	-2.3345	0.0394119	0.999992	-4.14754
SYCP2L	0.408594	2.00732	2.33447	0.0394138	0.999992	-4.14755
MIR3978	0.340452	5.2252	2.33402	0.0394455	0.999992	-4.14772
ZBTB20-AS1	0.38499	3.44128	2.33357	0.0394763	0.999992	-4.14789
SCN1A	-0.522417	1.96754	-2.33307	0.0395116	0.999992	-4.14808
PRAMEF4	-0.329124	2.82386	-2.33264	0.0395414	0.999992	-4.14824
LOC101927814	-0.35959	4.46445	-2.33133	0.0396328	0.999992	-4.14873
CACNA2D4	0.352802	2.99947	2.33066	0.0396803	0.999992	-4.14899
LOC101926960	0.360681	1.59	2.32935	0.039772	0.999992	-4.14948
OR2F1	-0.397993	3.5682	-2.32895	0.0398	0.999992	-4.14963
IQCJ	-0.365463	3.42702	-2.32746	0.0399049	0.999992	-4.1502
CENPC	-0.356183	7.51181	-2.32422	0.0401343	0.999992	-4.15142
OR14I1	0.425446	1.94832	2.32176	0.0403088	0.999992	-4.15235
PRC1-AS1	-0.421638	5.43926	-2.32174	0.0403102	0.999992	-4.15236
ZNF571	-0.353474	4.88985	-2.32118	0.0403498	0.999992	-4.15257
KRTAP8-1	-0.295445	2.85735	-2.32107	0.0403577	0.999992	-4.15261
MIR6817	0.464229	4.29648	2.31661	0.0406766	0.999992	-4.1543
MIR551B	-0.371622	5.79424	-2.31638	0.0406936	0.999992	-4.15439
SUCLG2-DT	0.49523	5.09513	2.31615	0.0407098	0.999992	-4.15447
LINC01006	0.41525	3.25805	2.31478	0.0408085	0.999992	-4.15499
PPP1R13B	-0.37894	6.53519	-2.31244	0.0409776	0.999992	-4.15588
B3GALT6	0.350434	5.56583	2.31046	0.0411211	0.999992	-4.15663
CAMK2B	0.342412	3.66844	2.3087	0.0412485	0.999992	-4.15729
NAV2-AS4	0.297758	2.81852	2.30848	0.0412647	0.999992	-4.15738
VN1R4	0.334971	1.66648	2.30823	0.0412828	0.999992	-4.15747
CPT1A	-0.393003	5.78355	-2.30814	0.0412896	0.999992	-4.15751
ADAM20P1	-0.616847	2.70439	-2.30703	0.0413704	0.999992	-4.15792
NKX1-2	-0.404947	5.05362	-2.307	0.0413724	0.999992	-4.15794
CYP2B6	0.40566	2.64951	2.30555	0.0414787	0.999992	-4.15849
MS4A6E	-0.363214	3.97334	-2.30527	0.041499	0.999992	-4.15859
CA8	-0.567739	4.38097	-2.30443	0.0415606	0.999992	-4.15891
MIR924HG	-0.446059	1.80922	-2.30434	0.0415669	0.999992	-4.15894
LOC101060524	0.314722	2.72604	2.30348	0.0416303	0.999992	-4.15927
B4GALNT2	-0.452087	3.85367	-2.29957	0.0419183	0.999992	-4.16075
MIR624	-0.44954	1.70436	-2.29934	0.0419351	0.999992	-4.16084
PACS2	0.340033	6.37838	2.29734	0.0420836	0.999992	-4.16159
FRMD4A	-0.403111	4.93395	-2.2968	0.0421235	0.999992	-4.1618
MIR8053	0.482488	1.81553	2.29647	0.0421482	0.999992	-4.16192
GPC6-AS2	-0.407041	2.266	-2.2961	0.0421755	0.999992	-4.16206
RASEF	-0.379585	2.68279	-2.29561	0.0422119	0.999992	-4.16225
LRRC15	-0.339894	4.0983	-2.29477	0.0422748	0.999992	-4.16257
PNMA6A	-0.3588	4.51055	-2.29461	0.0422867	0.999992	-4.16263
CXorf66	0.322543	2.37427	2.29392	0.0423377	0.999992	-4.16289
MACROH2A2	-0.449763	4.77399	-2.29235	0.0424554	0.999992	-4.16348
ARPP21	-0.324882	4.77017	-2.29077	0.0425733	0.999992	-4.16408
SP7	-0.515321	3.17768	-2.28948	0.0426704	0.999992	-4.16457
BRD8	0.280478	8.58579	2.28943	0.0426745	0.999992	-4.16459
BMX	-0.598173	2.361	-2.28772	0.0428026	0.999992	-4.16524
MIR670	-0.514562	2.50066	-2.28732	0.042833	0.999992	-4.16539
PLS3-AS1	-0.500536	2.74525	-2.28722	0.0428405	0.999992	-4.16543
ABHD6	0.295562	6.95722	2.28556	0.0429664	0.999992	-4.16606
NTF4	0.327756	5.36256	2.28546	0.0429734	0.999992	-4.16609
ADCY8	-0.34972	2.02107	-2.28504	0.0430052	0.999992	-4.16625
LOC101929719	0.365659	4.28895	2.2844	0.0430538	0.999992	-4.16649
TMPRSS11D	-0.301172	2.19184	-2.28339	0.0431309	0.999992	-4.16688
MIR8060	-0.327678	1.89148	-2.2831	0.0431523	0.999992	-4.16699
LINC00616	-0.345772	1.90388	-2.27966	0.0434149	0.999992	-4.16829
MFAP4	0.405422	4.09439	2.27961	0.0434187	0.999992	-4.16831
ITIH6	0.424564	2.97948	2.27893	0.0434709	0.999992	-4.16857
CAVIN2	-0.404504	4.55674	-2.27871	0.0434876	0.999992	-4.16865
NELL2	0.548606	3.17379	2.27779	0.0435583	0.999992	-4.169
C18orf61	-0.400692	3.72515	-2.27429	0.0438273	0.999992	-4.17033
RASSF6	0.583276	8.08767	2.27368	0.0438744	0.999992	-4.17056
MIR514A1	-0.304461	1.26366	-2.27141	0.0440496	0.999992	-4.17142
PODNL1	-0.401223	4.95401	-2.27132	0.0440568	0.999992	-4.17145
CELA1	-0.404693	4.75158	-2.27131	0.0440579	0.999992	-4.17146
APOL5	0.318549	2.73641	2.27098	0.0440831	0.999992	-4.17158
MROH2A	-0.44489	2.75822	-2.26964	0.0441876	0.999992	-4.17209
CHADL	-0.411942	4.79907	-2.26904	0.0442338	0.999992	-4.17232
DEFB105B	-0.365948	3.34779	-2.26841	0.0442834	0.999992	-4.17256
GPR15	-0.424862	2.91392	-2.26816	0.0443025	0.999992	-4.17265
SPNS2	0.337687	5.47536	2.26721	0.044377	0.999992	-4.17302
CD207	-0.483455	3.48414	-2.26517	0.0445358	0.999992	-4.17379
GVINP1	0.333732	2.19433	2.26502	0.0445477	0.999992	-4.17384
ZNF630-AS1	-0.344615	2.37457	-2.26431	0.0446035	0.999992	-4.17411
F13B	-0.390894	1.89083	-2.26353	0.0446652	0.999992	-4.17441
SGCD	0.391767	3.56046	2.26351	0.0446667	0.999992	-4.17442
ANHX	-0.326257	5.34105	-2.26324	0.0446878	0.999992	-4.17452
SNX21	-0.351404	5.76698	-2.26305	0.0447025	0.999992	-4.17459
LINC01950	-0.437542	1.81638	-2.26224	0.0447661	0.999992	-4.1749
TCL1A	0.355145	9.02087	2.25986	0.0449537	0.999992	-4.1758
TMSB4Y	-0.347609	8.58633	-2.25783	0.0451148	0.999992	-4.17657
APOF	-0.458293	3.59152	-2.25747	0.0451433	0.999992	-4.17671
C2	-0.282348	6.07322	-2.25708	0.0451743	0.999992	-4.17686
PRSS55	-0.312515	1.82221	-2.25489	0.0453483	0.999992	-4.17769
GPR37L1	-0.410452	3.83283	-2.25417	0.0454063	0.999992	-4.17796
MIR4468	0.439119	3.72791	2.25367	0.0454459	0.999992	-4.17815
GFRA3	-0.476108	3.14646	-2.25253	0.0455371	0.999992	-4.17859
ARL5C	-0.424261	3.37853	-2.25207	0.045574	0.999992	-4.17876
RSAD2	0.563193	4.04988	2.25195	0.0455834	0.999992	-4.17881
RIPPLY2	-0.40023	3.16437	-2.25145	0.0456234	0.999992	-4.17899
LINC00701	-0.307154	3.10594	-2.25037	0.0457102	0.999992	-4.17941
DIRC3	0.361235	2.87491	2.24971	0.0457633	0.999992	-4.17966
GDPD5	0.385782	6.60862	2.24939	0.0457893	0.999992	-4.17978
OFCC1	-0.418341	3.3877	-2.24897	0.0458227	0.999992	-4.17994
MMP24	-0.401805	3.40129	-2.24759	0.0459338	0.999992	-4.18046
CFAP52	-0.409804	3.83807	-2.24657	0.0460164	0.999992	-4.18085
EPHB3	-0.375141	3.981	-2.24573	0.0460843	0.999992	-4.18117
LINC01210	0.337432	1.86549	2.24455	0.0461801	0.999992	-4.18162
IQGAP2	0.353244	5.71615	2.24317	0.0462919	0.999992	-4.18214
TMSB15B	-0.486704	4.09725	-2.24275	0.046326	0.999992	-4.1823
BMP3	-0.541441	5.56462	-2.2424	0.0463549	0.999992	-4.18243
MIR429	-0.514642	2.19075	-2.24228	0.0463643	0.999992	-4.18248
LOC101929172	-0.460891	2.58662	-2.24209	0.0463802	0.999992	-4.18255
LINC01269	-0.310182	3.52937	-2.24154	0.0464244	0.999992	-4.18276
ZNF667	-0.390799	4.12864	-2.24036	0.0465209	0.999992	-4.18321
CACNA1S	0.404268	3.44427	2.23965	0.0465793	0.999992	-4.18348
CALN1	0.315659	2.68485	2.23921	0.0466149	0.999992	-4.18364
LINC00336	-0.46442	3.88113	-2.23857	0.0466675	0.999992	-4.18389
GSG1	0.329573	3.44268	2.23811	0.0467047	0.999992	-4.18406
KANK3	-0.288581	6.94102	-2.23785	0.0467266	0.999992	-4.18416
TSHR	0.864249	4.44527	2.23761	0.0467464	0.999992	-4.18425
FRMD6	0.352808	4.94409	2.23729	0.0467723	0.999992	-4.18437
LINC01030	-0.421107	3.16871	-2.23673	0.0468183	0.999992	-4.18459
TG	0.382994	2.63935	2.23665	0.0468247	0.999992	-4.18462
CSH1	-0.406373	4.4757	-2.23631	0.0468527	0.999992	-4.18475
KCNG1	-0.328575	4.73188	-2.23546	0.0469225	0.999992	-4.18507
LGALS9C	0.479088	6.33429	2.23478	0.0469788	0.999992	-4.18533
DTD1	0.36753	5.10753	2.23475	0.0469816	0.999992	-4.18534
LCE6A	-0.431057	3.63818	-2.23432	0.0470166	0.999992	-4.1855
PARP14	0.560554	3.45762	2.2343	0.0470189	0.999992	-4.18551
CYP3A7	-0.520173	2.30486	-2.2338	0.0470601	0.999992	-4.1857
LINC00667	0.337311	7.84805	2.23264	0.0471556	0.999992	-4.18614
C1orf105	0.290228	2.49658	2.23186	0.0472204	0.999992	-4.18644
CPNE5	0.524052	7.80909	2.23145	0.0472539	0.999992	-4.18659
OR4C11	-0.379887	2.05975	-2.23126	0.0472704	0.999992	-4.18667
SLC17A3	0.352922	2.98244	2.23087	0.047302	0.999992	-4.18681
PHOX2A	-0.496769	3.45312	-2.23087	0.0473021	0.999992	-4.18681
TMX4	0.33015	7.94045	2.22928	0.0474348	0.999992	-4.18742
SLC34A3	-0.285281	5.05909	-2.22887	0.0474685	0.999992	-4.18757
MSTN	0.481719	2.18822	2.22813	0.0475301	0.999992	-4.18785
PHYH	0.469825	4.97431	2.22762	0.0475731	0.999992	-4.18805
LCE3E	0.301668	3.96665	2.22688	0.0476349	0.999992	-4.18833
USP18	1.10738	3.17357	2.22651	0.0476653	0.999992	-4.18847
GBP4	-0.303232	2.05578	-2.22449	0.0478349	0.999992	-4.18924
GPR137B	-0.358507	8.54328	-2.22436	0.0478456	0.999992	-4.18929
F10-AS1	-0.355339	2.54299	-2.22424	0.0478556	0.999992	-4.18933
MPZL2	-0.391334	3.80369	-2.22419	0.0478597	0.999992	-4.18935
ZNF702P	0.356554	4.56136	2.22305	0.0479555	0.999992	-4.18979
RPGRIP1	-0.307603	1.74535	-2.22298	0.0479614	0.999992	-4.18981
CTAGE8	-0.503052	4.3168	-2.2199	0.0482209	0.999992	-4.19098
MIR4273	0.48876	1.81174	2.21874	0.0483191	0.999992	-4.19142
MIR3150B	0.448751	3.73997	2.21727	0.0484436	0.999992	-4.19198
LINC01508	0.351787	2.61936	2.21725	0.0484458	0.999992	-4.19199
KIF17	-0.348694	4.01651	-2.2167	0.0484927	0.999992	-4.1922
PLIN5	-0.3603	5.65458	-2.21635	0.0485222	0.999992	-4.19233
DOC2GP	-0.383692	3.57574	-2.21605	0.0485478	0.999992	-4.19245
MIR216A	-0.416828	2.39435	-2.21481	0.0486534	0.999992	-4.19292
OR7E2P	-0.290946	2.24666	-2.2148	0.0486539	0.999992	-4.19292
LINC01756	-0.39674	3.60333	-2.21384	0.0487358	0.999992	-4.19329
C12orf57	0.310153	7.66648	2.21332	0.0487805	0.999992	-4.19349
BEX3	-0.411096	3.1324	-2.21323	0.0487879	0.999992	-4.19352
PRDM15	0.332123	9.3914	2.21295	0.0488118	0.999992	-4.19363
APCDD1	0.345972	4.75886	2.21274	0.0488299	0.999992	-4.19371
SGMS1-AS1	0.413186	4.28127	2.21219	0.0488773	0.999992	-4.19392
SLC2A12	0.327715	5.97334	2.21207	0.0488871	0.999992	-4.19396
FOXP2	0.390366	6.57232	2.2111	0.0489705	0.999992	-4.19433
OVCH2	0.313669	2.19919	2.21075	0.0490007	0.999992	-4.19446
LINC00115	0.340145	5.99986	2.21075	0.0490008	0.999992	-4.19446
TTC7B	-0.394703	4.07159	-2.2098	0.0490821	0.999992	-4.19482
DUOX2	-0.411205	4.60408	-2.20805	0.0492332	0.999992	-4.19549
EIF5AL1	0.311929	3.82317	2.20764	0.0492683	0.999992	-4.19565
FAM187B	-0.340857	3.47898	-2.20736	0.0492925	0.999992	-4.19575
AMY2A	0.528889	2.6846	2.20663	0.0493554	0.999992	-4.19603
MIR511	-0.335143	1.80503	-2.20569	0.049437	0.999992	-4.19639
PRAMEF13	0.481964	4.81963	2.20388	0.0495937	0.999992	-4.19708
FSIP2	-0.310596	3.00285	-2.20378	0.0496023	0.999992	-4.19711
MTUS1	-0.477036	4.04019	-2.20334	0.0496407	0.999992	-4.19728
OTUB2	-0.374386	5.07686	-2.20224	0.0497367	0.999992	-4.1977
VWC2	-0.464989	2.87746	-2.20156	0.0497955	0.999992	-4.19796
ITGA2	0.549525	2.56181	2.20141	0.0498089	0.999992	-4.19802
LINC01539	0.272916	4.13062	2.20121	0.0498259	0.999992	-4.19809
SLC43A1	0.303199	8.61575	2.20031	0.0499045	0.999992	-4.19844
LINC02905	-0.35915	3.47525	-2.19947	0.0499785	0.999992	-4.19876
XKRY2	-0.466878	2.5997	-2.19895	0.0500237	0.999992	-4.19895
EHHADH-AS1	-0.369645	2.43981	-2.19585	0.0502961	0.999992	-4.20013
TMEM98	-0.391517	4.52061	-2.19538	0.050337	0.999992	-4.20031
ATP5ME	-0.32215	8.20876	-2.19537	0.0503375	0.999992	-4.20031
ADIPOQ-AS1	0.428185	2.20602	2.1946	0.0504054	0.999992	-4.20061
CCDC73	0.441179	1.82571	2.19448	0.0504165	0.999992	-4.20065
SNORD124	-0.489663	3.58344	-2.19387	0.0504705	0.999992	-4.20089
LINC01192	0.292659	1.41382	2.19381	0.0504751	0.999992	-4.20091
ARHGEF3-AS1	0.439688	2.58774	2.19263	0.0505797	0.999992	-4.20136
VCX3B	-0.385369	5.08193	-2.19225	0.0506137	0.999992	-4.2015
LINC00051	0.409785	4.04768	2.19181	0.0506528	0.999992	-4.20167
SPNS3	0.400357	7.11216	2.19175	0.0506581	0.999992	-4.2017
SP110	0.430569	8.44473	2.19164	0.0506671	0.999992	-4.20173
TMEM132B	-0.379506	3.93576	-2.19137	0.0506911	0.999992	-4.20184
CYMP-AS1	0.394533	3.63862	2.18899	0.0509024	0.999992	-4.20274
SNHG28	0.388528	4.45498	2.18758	0.0510282	0.999992	-4.20328
NMNAT3	-0.271471	5.23587	-2.18637	0.0511362	0.999992	-4.20374
TEX13C	0.380933	1.84132	2.18592	0.0511768	0.999992	-4.20391
MIR151B	0.36227	4.71515	2.1855	0.0512142	0.999992	-4.20407
LINC00672	0.424677	4.6732	2.1853	0.0512324	0.999992	-4.20415
LSM10	0.315341	7.87124	2.18373	0.0513727	0.999992	-4.20475
PRKCB	-0.462972	2.57456	-2.18372	0.0513735	0.999992	-4.20475
FAM110A	0.284161	7.22691	2.18358	0.0513866	0.999992	-4.2048
TTTY8	-0.511952	2.73327	-2.18296	0.0514425	0.999992	-4.20504
DIRAS2	-0.379401	3.25158	-2.18233	0.0514991	0.999992	-4.20528
ACKR4	0.384672	3.09383	2.18212	0.0515178	0.999992	-4.20536
DCTN4	0.291432	8.30277	2.18105	0.0516147	0.999992	-4.20577
DACT3	-0.303833	6.22953	-2.18095	0.0516231	0.999992	-4.2058
DNAH1	0.269819	6.61271	2.1802	0.0516908	0.999992	-4.20609
DGLUCY	-0.320006	5.90509	-2.17937	0.0517659	0.999992	-4.20641
P2RY12	0.573297	2.81332	2.17924	0.0517776	0.999992	-4.20646
GPR3	-0.352789	4.34385	-2.17816	0.0518752	0.999992	-4.20687
CYP2D6	-0.326224	6.70574	-2.17807	0.0518837	0.999992	-4.2069
WDFY4	0.265645	7.36852	2.1774	0.0519441	0.999992	-4.20716
LINC01044	-0.359644	3.35751	-2.17628	0.0520461	0.999992	-4.20758
TTC8	0.445741	5.08905	2.17597	0.0520744	0.999992	-4.2077
ZYG11A	0.399072	2.52904	2.17572	0.0520971	0.999992	-4.2078
ANGPTL2	-0.408438	3.22887	-2.17548	0.0521194	0.999992	-4.20789
OR1F2P	0.301654	3.0768	2.17436	0.052221	0.999992	-4.20831
LOC100506725	-0.277348	1.85391	-2.17414	0.0522412	0.999992	-4.2084
FAM245A	-0.408307	4.1835	-2.17339	0.0523098	0.999992	-4.20869
LOC101927166	-0.294487	2.29757	-2.17322	0.0523248	0.999992	-4.20875
OSMR	-0.453982	2.44745	-2.17264	0.0523782	0.999992	-4.20897
EPB41L4B	0.308228	3.62617	2.17139	0.0524923	0.999992	-4.20944
LOC101928034	-0.291994	3.96349	-2.17115	0.0525142	0.999992	-4.20954
MIR3926-1	-0.274341	4.29514	-2.17096	0.0525324	0.999992	-4.20961
CASC18	0.338035	2.39332	2.17086	0.0525411	0.999992	-4.20965
LOC286297	-0.315544	4.8208	-2.17005	0.0526156	0.999992	-4.20996
MIR521-2	-0.296848	1.55243	-2.1699	0.0526295	0.999992	-4.21001
ADGB	-0.499022	2.08569	-2.16985	0.0526337	0.999992	-4.21003
C5AR1	-0.381675	4.63892	-2.16972	0.0526456	0.999992	-4.21008
PINCR	-0.393583	2.917	-2.16926	0.0526878	0.999992	-4.21026
LINC02026	-0.440362	3.1555	-2.16837	0.0527698	0.999992	-4.2106
AGR2	-0.592996	2.86657	-2.16788	0.0528154	0.999992	-4.21078
OTC	-0.442651	2.222	-2.16586	0.053002	0.999992	-4.21155
TBC1D10C	0.370313	6.10758	2.16581	0.0530065	0.999992	-4.21157
TEX41	-0.383832	4.62365	-2.16577	0.0530104	0.999992	-4.21159
LOC101926905	-0.438234	4.01832	-2.16522	0.053061	0.999992	-4.2118
CREG2	-0.372016	5.3623	-2.16474	0.0531054	0.999992	-4.21198
CPLX2	-0.394682	6.43905	-2.16426	0.0531505	0.999992	-4.21216
MIR3148	-0.281562	1.54439	-2.16282	0.0532836	0.999992	-4.21271
LINC00703	-0.278062	2.96741	-2.16261	0.0533035	0.999992	-4.21279
FAM9B	0.521042	3.29628	2.1625	0.0533133	0.999992	-4.21283
MIR200C	0.453929	2.44524	2.16191	0.0533687	0.999992	-4.21306
ATP1B4	0.336259	3.52028	2.16185	0.0533736	0.999992	-4.21308
ITGB8	0.291084	1.73773	2.16169	0.0533891	0.999992	-4.21314
GMEB1	0.386483	7.06741	2.15962	0.0535817	0.999992	-4.21393
FCAR	-0.381502	3.23543	-2.15943	0.0535998	0.999992	-4.214
KY	-0.304203	3.54523	-2.15917	0.0536239	0.999992	-4.2141
RFPL3	-0.409971	2.7033	-2.15853	0.053684	0.999992	-4.21434
NCAM1-AS1	-0.442452	4.28309	-2.15852	0.0536854	0.999992	-4.21435
YWHAEP1	0.329244	4.71105	2.15806	0.0537278	0.999992	-4.21452
FLJ13224	0.344946	6.35288	2.15742	0.0537877	0.999992	-4.21477
EVL	0.290883	7.68908	2.15742	0.0537881	0.999992	-4.21477
KRT37	-0.507263	4.71458	-2.15652	0.053873	0.999992	-4.21511
MARCO	-0.398106	3.48801	-2.15626	0.0538973	0.999992	-4.21521
DEFB4A	0.359758	2.67174	2.15612	0.0539102	0.999992	-4.21526
ASCL3	-0.337944	1.75745	-2.15398	0.0541119	0.999992	-4.21608
EIF1AX-AS1	0.319925	3.14036	2.15364	0.054144	0.999992	-4.21621
CCDC182	-0.292501	2.69558	-2.15323	0.0541821	0.999992	-4.21636
MIR222	-0.419673	1.91864	-2.15212	0.0542872	0.999992	-4.21679
ADPRHL1	0.373647	5.72823	2.15161	0.0543357	0.999992	-4.21698
CARD9	-0.301021	5.23292	-2.15159	0.0543373	0.999992	-4.21699
CACNA1H	-0.428689	4.25218	-2.15157	0.0543396	0.999992	-4.217
CD300C	-0.318415	4.94115	-2.15136	0.054359	0.999992	-4.21708
CPEB2-DT	-0.375701	2.47595	-2.15135	0.0543606	0.999992	-4.21708
MIR519A2	0.568929	2.29833	2.15123	0.0543717	0.999992	-4.21713
TAS2R31	-0.303086	6.31159	-2.14954	0.0545321	0.999992	-4.21777
NAT9	0.268305	7.49246	2.14919	0.0545655	0.999992	-4.2179
LGR6	-0.521837	4.09382	-2.14899	0.0545845	0.999992	-4.21798
LRP12	-0.393168	1.8678	-2.14558	0.0549093	0.999992	-4.21928
TMEM205	0.291906	6.6622	2.1454	0.0549271	0.999992	-4.21935
WDR88	-0.325365	3.97491	-2.1431	0.0551477	0.999992	-4.22023
POTEJ	0.270315	2.31275	2.13867	0.055574	0.999992	-4.22191
MIR4753	-0.371755	2.57237	-2.13851	0.0555902	0.999992	-4.22198
CFAP221	0.317307	2.74658	2.13774	0.0556649	0.999992	-4.22227
XG	-0.416663	3.44865	-2.1376	0.0556781	0.999992	-4.22232
SLC40A1	-0.394519	5.53031	-2.13725	0.055712	0.999992	-4.22245
LOC100379224	-0.301375	4.07334	-2.13683	0.0557528	0.999992	-4.22261
CGNL1	0.438119	2.93306	2.13637	0.0557969	0.999992	-4.22279
RBM43	-0.318741	3.60095	-2.13604	0.0558291	0.999992	-4.22291
C6orf118	0.293753	1.36676	2.13596	0.0558374	0.999992	-4.22295
USP46-DT	0.352461	3.51501	2.13548	0.0558842	0.999992	-4.22313
ZDHHC15	0.304669	2.01536	2.13546	0.0558858	0.999992	-4.22314
ATP11AUN	-0.417409	3.11882	-2.13539	0.0558931	0.999992	-4.22317
SYBU	-0.44141	3.30195	-2.13503	0.0559274	0.999992	-4.2233
TMCC1-DT	0.37636	6.3812	2.13331	0.0560949	0.999992	-4.22395
HOXB1	-0.438366	4.89076	-2.13305	0.0561207	0.999992	-4.22405
WDR87	0.450414	2.51096	2.13261	0.0561638	0.999992	-4.22422
MIR4307HG	0.382619	2.03887	2.13227	0.0561974	0.999992	-4.22435
GLTP	0.360724	6.47607	2.13154	0.0562687	0.999992	-4.22463
FNDC7	0.518524	2.67828	2.13092	0.056329	0.999992	-4.22487
CUX2	0.442667	2.60953	2.12938	0.05648	0.999992	-4.22545
LIPM	-0.508729	2.51137	-2.12902	0.0565155	0.999992	-4.22559
CCDC110	-0.321014	2.71901	-2.12895	0.0565227	0.999992	-4.22562
LOC339260	0.364146	5.00723	2.12707	0.056708	0.999992	-4.22634
LINC01386	-0.455275	1.89601	-2.1267	0.0567437	0.999992	-4.22647
LOC101927964	-0.396938	3.48832	-2.12448	0.0569641	0.999992	-4.22732
MIR6718	-0.497415	2.90991	-2.12393	0.0570177	0.999992	-4.22753
CCDC40	0.305802	3.978	2.12275	0.0571348	0.999992	-4.22798
GLYR1	0.298262	8.83764	2.12065	0.0573445	0.999992	-4.22878
PRICKLE2	0.306174	5.12326	2.11983	0.0574258	0.999992	-4.22909
TLR4	0.531769	4.2894	2.11891	0.0575181	0.999992	-4.22945
URAHP	0.288909	5.12665	2.11746	0.0576629	0.999992	-4.23
LINC01706	-0.319082	1.37047	-2.11533	0.0578769	0.999992	-4.23081
FAM223A	-0.472584	3.61799	-2.11528	0.0578818	0.999992	-4.23083
C5orf64	-0.437634	3.9691	-2.11465	0.0579452	0.999992	-4.23107
DUOXA1	0.314809	5.40132	2.11366	0.0580448	0.999992	-4.23145
SEC14L6	-0.307483	3.20852	-2.11322	0.0580894	0.999992	-4.23162
MBD3L3	-0.394016	5.29047	-2.11129	0.0582843	0.999992	-4.23235
NDRG4	0.420094	4.7144	2.11126	0.0582871	0.999992	-4.23236
PCDHB11	0.313764	5.67051	2.11125	0.058288	0.999992	-4.23236
LOC101927188	-0.3438	4.28557	-2.11115	0.0582982	0.999992	-4.2324
PEX5	0.274823	6.51282	2.11069	0.0583446	0.999992	-4.23258
AXIN2	-0.394688	2.45285	-2.11036	0.0583788	0.999992	-4.23271
IL17B	-0.268043	4.49341	-2.10897	0.0585191	0.999992	-4.23323
LINC02078	0.316241	4.32952	2.10891	0.058526	0.999992	-4.23326
SCRT1	-0.328936	4.62409	-2.10837	0.0585808	0.999992	-4.23346
TUFT1	0.378192	4.05904	2.10794	0.0586246	0.999992	-4.23363
OR4N5	-0.386076	2.19367	-2.10674	0.0587462	0.999992	-4.23408
MIR891B	0.281647	1.38553	2.10634	0.058787	0.999992	-4.23424
GPX5	0.287808	1.84717	2.10551	0.0588722	0.999992	-4.23455
BPIFA1	-0.303188	3.01033	-2.10474	0.0589507	0.999992	-4.23485
OR5M8	-0.295007	1.81369	-2.10437	0.0589884	0.999992	-4.23499
SNHG19	0.300613	7.82873	2.10432	0.0589941	0.999992	-4.23501
LINC01940	-0.47749	2.34098	-2.10359	0.0590688	0.999992	-4.23529
IFITM3	0.285575	9.07538	2.10357	0.0590702	0.999992	-4.23529
C2orf15	0.626013	3.78403	2.10338	0.0590902	0.999992	-4.23537
MYLK-AS2	-0.351539	5.30432	-2.10168	0.0592652	0.999992	-4.23602
PXMP4	0.546555	5.42677	2.10132	0.0593018	0.999992	-4.23615
FBXW10	0.288892	3.28082	2.10105	0.0593294	0.999992	-4.23625
LOC101927827	-0.483216	2.58083	-2.1	0.0594377	0.999992	-4.23666
LRIG2-DT	0.297759	3.98627	2.09875	0.0595668	0.999992	-4.23713
MIR136	0.293769	1.57814	2.09706	0.0597417	0.999992	-4.23778
CYTIP	0.378667	8.5707	2.09662	0.0597877	0.999992	-4.23795
C16orf87	-0.392259	7.20605	-2.09653	0.0597962	0.999992	-4.23798
HEY2	-0.53408	7.14072	-2.09582	0.0598704	0.999992	-4.23825
MIR153-2	0.288243	2.12424	2.09519	0.0599352	0.999992	-4.23849
CCDC88B	0.310267	5.41069	2.09462	0.0599953	0.999992	-4.23871
A2M-AS1	0.349262	4.68318	2.09447	0.0600104	0.999992	-4.23876
PATL2	0.322262	4.66758	2.09367	0.0600936	0.999992	-4.23907
L3HYPDH	0.377959	6.36451	2.09362	0.060099	0.999992	-4.23909
GATA4	-0.3039	4.41249	-2.09357	0.0601046	0.999992	-4.23911
TMEM207	-0.378377	3.49584	-2.09327	0.0601358	0.999992	-4.23922
MMP8	0.402144	2.79181	2.09156	0.060314	0.999992	-4.23987
PRAC2	-0.327475	2.26389	-2.09155	0.0603151	0.999992	-4.23988
AATBC	-0.291153	5.85351	-2.09142	0.0603289	0.999992	-4.23993
PGLS	0.257487	7.3324	2.09141	0.0603297	0.999992	-4.23993
PLD2	-0.291566	5.30812	-2.09123	0.0603487	0.999992	-4.24
CFHR2	-0.319706	2.02219	-2.09112	0.0603601	0.999992	-4.24004
NSUN7	0.57052	2.63572	2.09099	0.0603733	0.999992	-4.24009
CFHR1	-0.342065	1.81264	-2.09001	0.060476	0.999992	-4.24046
BCR	0.328384	7.21265	2.08753	0.0607364	0.999992	-4.24141
MIR3937	0.507803	2.66092	2.08745	0.0607453	0.999992	-4.24144
AP1S1	0.302493	6.29377	2.08745	0.0607454	0.999992	-4.24144
LINC01477	0.316513	1.8721	2.08432	0.0610757	0.999992	-4.24264
LINC01424	0.377334	3.68145	2.08428	0.0610796	0.999992	-4.24265
IPO4	0.289326	6.7273	2.08394	0.0611154	0.999992	-4.24278
PLCXD3	0.409139	2.95447	2.08348	0.0611645	0.999992	-4.24295
DYNLT4	0.296413	4.96189	2.08328	0.0611858	0.999992	-4.24303
FADS6	-0.396157	5.22106	-2.083	0.0612147	0.999992	-4.24314
OR5AK2	0.290326	1.9097	2.0829	0.0612258	0.999992	-4.24318
CCN5	0.392745	6.91389	2.08187	0.0613354	0.999992	-4.24357
TRIM64B	-0.306422	4.79892	-2.08116	0.0614104	0.999992	-4.24384
LINCR-0002	0.312397	3.16752	2.08065	0.0614645	0.999992	-4.24403
MVB12B	0.349752	2.64503	2.07985	0.0615495	0.999992	-4.24434
FLVCR2	0.406596	2.70979	2.07982	0.0615533	0.999992	-4.24435
B4GALNT3	0.391411	4.39063	2.07981	0.061554	0.999992	-4.24435
ARRDC3	0.272027	9.26743	2.07816	0.0617304	0.999992	-4.24498
GLYATL2	-0.610796	2.37192	-2.07774	0.0617752	0.999992	-4.24514
OR51A7	0.407737	1.96765	2.07768	0.0617817	0.999992	-4.24517
TMEM273	-0.310465	5.36467	-2.07619	0.0619411	0.999992	-4.24573
MEI1	-0.356452	4.61001	-2.07599	0.0619625	0.999992	-4.24581
RABAC1	-0.291931	8.64396	-2.07595	0.061967	0.999992	-4.24583
LINC01091	0.272501	1.88905	2.0751	0.0620584	0.999992	-4.24615
OR2T1	-0.323911	2.3719	-2.07477	0.062093	0.999992	-4.24627
LMO1	-0.304557	5.98346	-2.07466	0.0621055	0.999992	-4.24632
TULP1	0.38948	3.47618	2.07443	0.0621296	0.999992	-4.2464
LBX1-AS1	-0.393902	2.67852	-2.07423	0.0621511	0.999992	-4.24648
FGFR3	-0.33713	4.25378	-2.07258	0.0623296	0.999992	-4.24711
UGT2A3	-0.264333	2.77316	-2.07237	0.062352	0.999992	-4.24719
DDX4	0.495296	2.56892	2.07236	0.0623528	0.999992	-4.24719
FRG1FP	0.372732	7.24747	2.07138	0.0624584	0.999992	-4.24757
NISCH	0.366768	6.08247	2.07114	0.0624846	0.999992	-4.24766
LINC00210	-0.284338	3.5515	-2.07092	0.0625087	0.999992	-4.24774
LOC100131257	0.463544	2.43136	2.07062	0.0625408	0.999992	-4.24786
ADGRG1	0.369446	2.81158	2.06989	0.0626197	0.999992	-4.24813
MIR4697	-0.357558	3.51265	-2.06908	0.0627082	0.999992	-4.24845
SPACA9	0.260483	5.2876	2.06896	0.0627205	0.999992	-4.24849
LOC101929148	-0.343629	3.50809	-2.06855	0.0627652	0.999992	-4.24865
DPY19L2P2	0.455853	6.92546	2.06672	0.0629644	0.999992	-4.24935
HSD17B1	-0.277987	5.67737	-2.06664	0.0629727	0.999992	-4.24937
PEX5L-AS2	0.347547	2.03903	2.06603	0.0630392	0.999992	-4.24961
SACS-AS1	0.337777	3.35909	2.06567	0.0630782	0.999992	-4.24974
MMP20	-0.326908	2.83159	-2.06546	0.0631013	0.999992	-4.24982
ADAM21	-0.371016	2.51904	-2.0648	0.0631738	0.999992	-4.25008
CAVIN4	-0.553725	3.17021	-2.06409	0.0632509	0.999992	-4.25035
TMPRSS7	0.325775	2.04996	2.06366	0.0632976	0.999992	-4.25051
CIDECP1	0.402724	6.67898	2.06343	0.063323	0.999992	-4.2506
FAM184B	-0.312309	4.62937	-2.06242	0.0634339	0.999992	-4.25098
GJD3	0.349845	5.12751	2.0614	0.0635459	0.999992	-4.25137
AGXT2	-0.432991	3.53868	-2.06135	0.0635508	0.999992	-4.25139
MIR99B	-0.443627	4.70056	-2.06102	0.063588	0.999992	-4.25152
PAPPA	-0.317107	4.47653	-2.06016	0.0636823	0.999992	-4.25185
TRIM54	0.289998	3.96912	2.05903	0.0638068	0.999992	-4.25228
LINC00906	-0.365378	3.57192	-2.05828	0.0638888	0.999992	-4.25256
MIR4514	0.578968	3.62386	2.0581	0.0639088	0.999992	-4.25263
LINC01219	0.400265	4.3525	2.05784	0.0639376	0.999992	-4.25273
ADORA3	-0.351917	3.09324	-2.05711	0.0640183	0.999992	-4.25301
LAP3	0.294054	9.84567	2.05709	0.0640203	0.999992	-4.25301
C16orf96	0.537707	2.76031	2.05634	0.0641038	0.999992	-4.2533
PSLNR	-0.484188	2.64817	-2.05601	0.0641399	0.999992	-4.25343
APOB	0.37884	2.21666	2.05578	0.064166	0.999992	-4.25352
LINC00472	-0.380367	2.22182	-2.05574	0.0641704	0.999992	-4.25353
GAP43	-0.335133	4.94906	-2.05504	0.0642481	0.999992	-4.2538
DRC1	-0.326313	2.52408	-2.05436	0.0643233	0.999992	-4.25406
ITGB5	0.434452	4.16162	2.05409	0.0643529	0.999992	-4.25416
GOLT1A	0.27574	4.91167	2.05404	0.0643585	0.999992	-4.25418
GMDS-DT	0.334036	5.87131	2.0531	0.0644632	0.999992	-4.25454
UBAP1	0.29828	8.02689	2.0527	0.064508	0.999992	-4.25469
MIR31	0.358229	2.85245	2.05056	0.0647471	0.999992	-4.25551
MIR765	-0.504115	2.77295	-2.04969	0.0648438	0.999992	-4.25584
IDO2	-0.288725	3.71113	-2.0488	0.0649441	0.999992	-4.25618
MIR2114	0.450961	2.23024	2.04879	0.0649444	0.999992	-4.25618
LENG9	0.298925	5.6915	2.04771	0.0650659	0.999992	-4.25659
NOVA1	0.427196	2.77465	2.04619	0.0652363	0.999992	-4.25717
ARMH1	0.277435	5.49626	2.0457	0.0652914	0.999992	-4.25736
WDR35	0.606576	5.06835	2.04472	0.0654029	0.999992	-4.25773
PLEKHA1	-0.327552	1.90357	-2.04472	0.065403	0.999992	-4.25773
PRORY	-0.323696	4.21977	-2.04457	0.0654188	0.999992	-4.25779
MIR767	0.279331	1.89463	2.0435	0.0655408	0.999992	-4.2582
LCN15	0.300485	4.69994	2.04346	0.0655444	0.999992	-4.25821
PRKCA-AS1	0.294352	4.25734	2.0433	0.0655634	0.999992	-4.25827
ATXN8OS	0.283648	1.56215	2.04257	0.0656456	0.999992	-4.25855
STMND1	-0.344286	3.07978	-2.04246	0.065658	0.999992	-4.25859
CHRNE	0.559608	3.74072	2.04229	0.0656768	0.999992	-4.25866
LIPE	0.275315	5.90281	2.04203	0.065706	0.999992	-4.25875
EPHA3	0.284251	3.20828	2.0412	0.0658002	0.999992	-4.25907
ACE2	0.344395	2.16589	2.04072	0.0658547	0.999992	-4.25925
DEFB105B	-0.337919	2.84658	-2.04061	0.0658679	0.999992	-4.2593
ST3GAL1	-0.42404	4.86825	-2.04019	0.0659155	0.999992	-4.25946
PLPP1	-0.489905	6.05777	-2.03751	0.0662205	0.999992	-4.26048
CNTN4-AS1	0.270847	2.21307	2.03737	0.0662365	0.999992	-4.26053
LINC01164	0.365514	4.29227	2.03714	0.0662626	0.999992	-4.26062
MIR6870	-0.312082	2.85693	-2.0371	0.0662675	0.999992	-4.26064
KCNH7	0.358519	2.14646	2.03655	0.0663308	0.999992	-4.26085
GNMT	0.442389	3.60624	2.03643	0.066344	0.999992	-4.26089
GLT6D1	-0.42841	2.9943	-2.03636	0.0663518	0.999992	-4.26092
WSPAR	0.432761	3.31866	2.0359	0.0664047	0.999992	-4.26109
PLB1	-0.439976	3.83426	-2.03549	0.0664511	0.999992	-4.26125
LINC01085	-0.406424	2.32376	-2.03458	0.0665564	0.999992	-4.2616
LINC01229	-0.34987	2.08823	-2.03443	0.0665732	0.999992	-4.26165
DPPA5	0.37942	2.8008	2.03438	0.0665787	0.999992	-4.26167
AP5B1	-0.33073	5.48112	-2.03432	0.066586	0.999992	-4.2617
USP30-AS1	0.292072	5.82113	2.03409	0.0666117	0.999992	-4.26178
LINC01322	-0.40056	1.65689	-2.03402	0.0666202	0.999992	-4.26181
MIR3659	-0.328033	2.16809	-2.03349	0.0666808	0.999992	-4.26201
CMKLR1	-0.42706	3.77217	-2.03315	0.0667201	0.999992	-4.26214
MIR4457	-0.303508	2.20842	-2.03277	0.0667639	0.999992	-4.26229
ELOVL7	-0.390088	3.31151	-2.03224	0.0668249	0.999992	-4.26249
CAPG	0.28881	5.22665	2.03202	0.0668499	0.999992	-4.26257
SAMD12	0.306507	6.56748	2.03157	0.066902	0.999992	-4.26274
EHMT1	0.317511	8.82649	2.03112	0.0669533	0.999992	-4.26291
AFF3	0.357351	7.57655	2.03086	0.0669837	0.999992	-4.26301
HAUS3	0.262834	5.27864	2.0301	0.0670717	0.999992	-4.2633
IQCD	0.260531	6.41151	2.02876	0.0672263	0.999992	-4.26381
OR6K6	-0.289371	1.67754	-2.02751	0.0673713	0.999992	-4.26429
RASL11B	0.293461	3.31366	2.02742	0.0673818	0.999992	-4.26432
LOC100129434	0.307546	2.6084	2.02666	0.0674695	0.999992	-4.26461
NAT8B	0.42629	1.99979	2.02632	0.0675093	0.999992	-4.26474
RBMY1F	-0.30476	1.89881	-2.02617	0.0675268	0.999992	-4.2648
FOXF2	-0.384173	3.30289	-2.02495	0.0676686	0.999992	-4.26526
GSTA4	-0.336597	4.56864	-2.02401	0.0677787	0.999992	-4.26562
HSF4	-0.264384	6.88872	-2.02277	0.0679232	0.999992	-4.2661
LINC02215	-0.426779	2.38222	-2.02151	0.0680707	0.999992	-4.26658
ERMN	-0.483643	3.86155	-2.02007	0.06824	0.999992	-4.26713
CDC34	0.482022	4.39142	2.01924	0.0683373	0.999992	-4.26744
GAS8-AS1	-0.271426	3.81134	-2.01915	0.0683479	0.999992	-4.26748
LOC100507351	0.425437	5.2881	2.01905	0.0683589	0.999992	-4.26751
GJA1	-0.403651	2.88557	-2.01903	0.0683617	0.999992	-4.26752
CATSPER3	-0.30216	4.63626	-2.0184	0.0684358	0.999992	-4.26776
MAGEB2	-0.408206	4.10782	-2.01821	0.0684586	0.999992	-4.26783
CACNA1E	0.492474	3.65014	2.01705	0.0685955	0.999992	-4.26828
MIR4754	0.305462	6.30999	2.01683	0.0686205	0.999992	-4.26836
OPTN	-0.28091	5.21238	-2.01665	0.0686421	0.999992	-4.26843
NAALADL2-AS2	0.314357	1.20708	2.01617	0.068699	0.999992	-4.26861
BMP8A	0.451448	3.98976	2.0155	0.0687776	0.999992	-4.26886
FBXO38-DT	0.366558	4.95781	2.01525	0.0688081	0.999992	-4.26896
ABR	0.350089	6.90733	2.01514	0.0688208	0.999992	-4.269
GABRA4	-0.411352	2.00662	-2.01504	0.0688321	0.999992	-4.26904
PIRT	-0.342632	2.33292	-2.0145	0.0688966	0.999992	-4.26925
MIR181A1	-0.350681	1.91889	-2.013	0.0690746	0.999992	-4.26982
PHEX-AS1	-0.284884	1.3539	-2.01246	0.0691387	0.999992	-4.27002
CKAP4	-0.288525	7.84509	-2.01216	0.0691737	0.999992	-4.27014
LINC01620	0.385439	2.16125	2.01008	0.0694217	0.999992	-4.27093
OR10AD1	-0.338542	2.88875	-2.00845	0.0696159	0.999992	-4.27155
OR4C6	-0.343396	2.39476	-2.00702	0.0697874	0.999992	-4.27209
KSR2	0.358347	5.72529	2.0062	0.0698865	0.999992	-4.27241
TBKBP1	0.44309	5.46607	2.00597	0.0699133	0.999992	-4.27249
TEX29	-0.409022	3.7556	-2.00563	0.069955	0.999992	-4.27263
LMO4	0.295047	7.04128	2.00496	0.0700345	0.999992	-4.27288
IL5	-0.36751	2.64803	-2.00415	0.070133	0.999992	-4.27319
SLC7A11-AS1	-0.400407	1.9506	-2.00353	0.0702068	0.999992	-4.27342
ZIK1	-0.309456	2.34648	-2.00351	0.0702101	0.999992	-4.27343
MIR4513	-0.316501	4.61993	-2.00247	0.0703357	0.999992	-4.27383
EPB41L1	0.434683	3.86164	2.00232	0.0703539	0.999992	-4.27389
CPVL	-0.286068	2.17679	-2.00096	0.0705183	0.999992	-4.2744
IQCF5-AS1	-0.52677	2.26038	-1.9991	0.0707427	0.999992	-4.27511
AADACL3	-0.317425	3.48303	-1.99891	0.0707669	0.999992	-4.27518
ARL13B	0.238009	7.11601	1.998	0.0708775	0.999992	-4.27553
ATP6V0A4	-0.287641	3.37388	-1.99764	0.0709207	0.999992	-4.27567
KCNC1	-0.36102	3.97581	-1.99724	0.0709698	0.999992	-4.27582
RSPH10B2	0.378017	4.26462	1.99709	0.0709873	0.999992	-4.27587
SLC14A2	-0.426376	3.77753	-1.99652	0.0710577	0.999992	-4.27609
KLHL10	0.402506	2.95266	1.99626	0.0710886	0.999992	-4.27619
GYPB	-0.275304	1.76985	-1.99592	0.0711305	0.999992	-4.27632
TTTY23	-0.291294	2.13749	-1.99515	0.0712248	0.999992	-4.27662
MMP12	-0.292725	2.46525	-1.99503	0.0712391	0.999992	-4.27666
TRIM49D2	-0.408281	2.90175	-1.99462	0.0712891	0.999992	-4.27682
LOC729609	0.329804	2.14873	1.99456	0.0712965	0.999992	-4.27684
MADD-AS1	0.487404	3.27729	1.99441	0.0713153	0.999992	-4.2769
C19orf38	-0.344355	4.41218	-1.99431	0.0713266	0.999992	-4.27693
PRO1804	-0.385385	2.24003	-1.99402	0.0713623	0.999992	-4.27704
FAM205BP	-0.441837	2.14006	-1.99378	0.0713921	0.999992	-4.27714
ZNF688	0.320893	6.22169	1.99378	0.0713923	0.999992	-4.27714
LINC02365	0.331578	3.18217	1.99373	0.0713977	0.999992	-4.27715
KRTAP3-3	0.263619	3.66558	1.99289	0.0715014	0.999992	-4.27748
FOXD4L5	0.340193	3.86859	1.99237	0.0715648	0.999992	-4.27767
C10orf90	-0.337712	2.73766	-1.99113	0.0717168	0.999992	-4.27814
TMEM108	0.348172	2.58635	1.99097	0.0717371	0.999992	-4.27821
PICK1	0.252616	5.52633	1.99013	0.0718403	0.999992	-4.27853
CFTR	0.248569	2.52297	1.99012	0.0718418	0.999992	-4.27853
SKAP1-AS2	0.390169	2.3298	1.98997	0.0718598	0.999992	-4.27859
CST5	0.248919	2.63365	1.98974	0.0718883	0.999992	-4.27867
SLITRK2	-0.432907	1.92174	-1.98962	0.0719036	0.999992	-4.27872
SLC5A8	-0.324449	2.05673	-1.98863	0.0720256	0.999992	-4.2791
RDH16	-0.288482	2.48305	-1.98804	0.0720979	0.999992	-4.27932
SHISAL1	-0.376712	4.85093	-1.98763	0.0721492	0.999992	-4.27948
DUX4	-0.289373	6.1532	-1.98743	0.0721733	0.999992	-4.27955
SCN2A	-0.323899	1.8149	-1.98717	0.0722063	0.999992	-4.27965
LSMEM2	-0.345071	4.86024	-1.98688	0.0722417	0.999992	-4.27976
APOBEC2	0.327702	4.05495	1.98593	0.0723595	0.999992	-4.28012
KRTAP25-1	0.391318	3.32262	1.98586	0.0723674	0.999992	-4.28015
PRAMEF10	-0.35376	2.43169	-1.98581	0.0723748	0.999992	-4.28017
CRTAM	-0.248977	1.90551	-1.98533	0.0724344	0.999992	-4.28035
SLIT1-AS1	0.517308	2.0494	1.98514	0.0724574	0.999992	-4.28042
MYOZ3	-0.350039	4.98971	-1.98493	0.0724831	0.999992	-4.2805
MPC1	-0.254085	8.43007	-1.98463	0.0725205	0.999992	-4.28062
LILRA2	0.282448	5.31901	1.98372	0.0726335	0.999992	-4.28096
AGT	0.271119	3.54086	1.98372	0.0726338	0.999992	-4.28096
CUBN	-0.29235	2.96326	-1.98354	0.0726566	0.999992	-4.28103
HRH2	0.380853	3.35332	1.98344	0.0726681	0.999992	-4.28107
MIR4728	-0.352812	4.98301	-1.98308	0.0727135	0.999992	-4.28121
KRT6B	-0.256852	5.43587	-1.98229	0.072812	0.999992	-4.28151
CHGB	0.387935	3.50964	1.98213	0.072832	0.999992	-4.28157
HP09053	0.442482	2.83655	1.98167	0.0728897	0.999992	-4.28175
ENTPD3-AS1	0.403817	5.13235	1.98088	0.072988	0.999992	-4.28205
ST7-AS1	0.341108	2.88266	1.98043	0.0730438	0.999992	-4.28221
CXCL9	-0.428635	2.29709	-1.9804	0.0730476	0.999992	-4.28223
RERGL	-0.323345	1.61217	-1.97943	0.0731699	0.999992	-4.2826
OR5AC2	0.33216	1.81959	1.97928	0.0731879	0.999992	-4.28265
TTLL1-AS1	0.457974	2.87428	1.97884	0.0732436	0.999992	-4.28282
MEF2C-AS1	-0.329181	6.77771	-1.97869	0.073262	0.999992	-4.28288
GNB4	-0.31739	2.93056	-1.97851	0.0732846	0.999992	-4.28295
LOC100506406	-0.300248	2.36351	-1.9785	0.0732857	0.999992	-4.28295
GRM7	-0.330419	3.52631	-1.97776	0.0733787	0.999992	-4.28323
PAGE2B	0.346588	3.46498	1.97713	0.0734579	0.999992	-4.28347
HES3	-0.358125	5.00946	-1.97628	0.0735655	0.999992	-4.2838
LINC00898	-0.353015	4.56474	-1.97553	0.0736597	0.999992	-4.28408
CD3G	-0.329105	2.29827	-1.97525	0.0736956	0.999992	-4.28419
LINC01545	-0.284465	2.67082	-1.97521	0.0737	0.999992	-4.2842
HS3ST4	-0.273829	3.7127	-1.97481	0.0737501	0.999992	-4.28435
MIR6832	-0.4194	4.75738	-1.97429	0.0738167	0.999992	-4.28455
FAM47C	0.313027	2.35287	1.97416	0.0738332	0.999992	-4.2846
PIWIL4	-0.453284	2.26664	-1.97397	0.0738572	0.999992	-4.28468
PTPRS	-0.443844	6.03664	-1.97358	0.0739064	0.999992	-4.28482
OLFM3	-0.326851	1.97642	-1.97343	0.0739245	0.999992	-4.28488
TTLL7	-0.488494	2.52274	-1.97337	0.0739319	0.999992	-4.2849
NUDT9	-0.361429	6.89641	-1.97316	0.0739589	0.999992	-4.28498
UBAC2-AS1	-0.403796	6.75461	-1.97247	0.0740458	0.999992	-4.28524
SNORA38B	0.376224	5.96944	1.97207	0.0740971	0.999992	-4.2854
LINC00242	0.29108	1.61172	1.9709	0.0742457	0.999992	-4.28584
OR2T5	-0.511691	2.01661	-1.9708	0.0742586	0.999992	-4.28588
CLDN7	-0.34571	5.434	-1.97035	0.0743154	0.999992	-4.28605
ITGB6	0.332198	2.34808	1.97034	0.0743165	0.999992	-4.28605
UCA1	0.307712	3.06436	1.97033	0.0743186	0.999992	-4.28606
SEC14L5	0.297451	3.4424	1.96976	0.0743901	0.999992	-4.28627
SFTA1P	-0.409641	4.10666	-1.96972	0.0743957	0.999992	-4.28629
STEAP3	0.290967	6.05957	1.96948	0.0744267	0.999992	-4.28638
MAL2	0.266097	1.99183	1.96914	0.0744694	0.999992	-4.28651
BANF2	0.261704	2.91257	1.96731	0.0747032	0.999992	-4.28721
TAS2R40	-0.271683	1.99254	-1.9672	0.0747164	0.999992	-4.28725
PHC1	0.257967	7.96932	1.96705	0.0747361	0.999992	-4.28731
ENKUR	-0.36111	1.9092	-1.96696	0.074747	0.999992	-4.28734
BAGE	-0.271163	6.03567	-1.9654	0.0749467	0.999992	-4.28793
C3	-0.352091	3.9127	-1.96536	0.0749529	0.999992	-4.28795
OR10H1	0.329155	2.59111	1.96507	0.0749896	0.999992	-4.28806
SHANK2-AS3	-0.278178	4.68747	-1.96238	0.0753355	0.999992	-4.28908
ZNF467	-0.381333	4.91242	-1.96198	0.0753861	0.999992	-4.28923
LINC01270	-0.348191	3.40514	-1.96128	0.0754764	0.999992	-4.2895
IL22	-0.39334	2.41983	-1.96065	0.0755585	0.999992	-4.28974
PLEK2	0.342432	4.11385	1.96058	0.0755674	0.999992	-4.28977
ASIC1	0.515394	3.13122	1.96049	0.0755784	0.999992	-4.2898
HFE	-0.347211	4.76537	-1.95966	0.0756857	0.999992	-4.29011
FLRT3	-0.331612	2.59662	-1.95941	0.0757189	0.999992	-4.29021
PIF1	-0.260385	6.75413	-1.95914	0.0757532	0.999992	-4.29031
ZAR1L	-0.240322	3.4775	-1.95845	0.0758423	0.999992	-4.29057
TLR8	-0.279988	1.87225	-1.95765	0.075946	0.999992	-4.29088
MBLAC2	0.291336	6.76671	1.9575	0.0759654	0.999992	-4.29094
LRRC14B	-0.440149	4.72624	-1.95713	0.0760135	0.999992	-4.29108
GEMIN8	0.314171	6.68904	1.95607	0.0761516	0.999992	-4.29148
ARGFXP2	0.398685	2.49991	1.95536	0.0762442	0.999992	-4.29175
C12orf60	0.303388	5.84181	1.95522	0.076262	0.999992	-4.2918
DNM1P41	0.411421	4.69423	1.95472	0.0763268	0.999992	-4.29199
FLJ36000	-0.313377	3.85741	-1.95459	0.0763447	0.999992	-4.29204
RHOBTB2	0.27922	7.61771	1.9543	0.0763816	0.999992	-4.29215
WNK2	0.262272	5.31862	1.95345	0.0764925	0.999992	-4.29247
P2RX2	0.2449	3.67291	1.95336	0.076505	0.999992	-4.29251
MIR5700	-0.283716	2.27278	-1.95311	0.0765378	0.999992	-4.29261
LINC01655	-0.46587	2.61037	-1.95298	0.0765549	0.999992	-4.29266
EPHA1-AS1	-0.448109	2.06559	-1.95291	0.076563	0.999992	-4.29268
TMEM63B	-0.415613	5.39498	-1.95157	0.0767389	0.999992	-4.29319
CLIP1-AS1	-0.273035	2.16043	-1.95108	0.076803	0.999992	-4.29338
PICSAR	-0.288805	6.16817	-1.95099	0.0768149	0.999992	-4.29341
C17orf98	0.327946	4.10241	1.95066	0.0768577	0.999992	-4.29354
KCNA4	0.389614	3.23996	1.95042	0.0768892	0.999992	-4.29363
LOC157273	-0.578928	3.74292	-1.95021	0.0769168	0.999992	-4.29371
LINC01147	0.302386	2.04408	1.95017	0.0769224	0.999992	-4.29372
NEURL2	0.282088	4.91424	1.94989	0.0769595	0.999992	-4.29383
CNGA3	-0.273794	3.52125	-1.94965	0.0769909	0.999992	-4.29392
ARHGEF28	-0.477568	3.10621	-1.9493	0.0770367	0.999992	-4.29405
IGSF9	-0.345274	3.96833	-1.94915	0.0770565	0.999992	-4.29411
PLGLB1	0.335469	3.8331	1.94907	0.0770662	0.999992	-4.29414
OAS2	0.944396	6.10821	1.94871	0.0771145	0.999992	-4.29428
MB21D2	-0.35911	3.40032	-1.94845	0.0771487	0.999992	-4.29438
CORO6	-0.399081	3.68922	-1.94828	0.0771703	0.999992	-4.29444
TSTD3	-0.666208	3.55022	-1.94797	0.0772118	0.999992	-4.29456
ALX4	-0.330353	3.26725	-1.94779	0.0772349	0.999992	-4.29463
THAP10	0.317356	2.00139	1.94752	0.0772702	0.999992	-4.29473
SPATA4	-0.308028	3.27508	-1.94672	0.0773759	0.999992	-4.29503
DHRS4-AS1	0.375055	5.40935	1.94535	0.0775569	0.999992	-4.29555
LOC729737	0.271174	8.15016	1.94518	0.0775803	0.999992	-4.29562
SCARNA27	0.313032	5.18757	1.94466	0.0776487	0.999992	-4.29582
MIR6744	-0.375322	3.16273	-1.94384	0.0777576	0.999992	-4.29613
LINC02412	-0.462266	2.6111	-1.94199	0.078003	0.999992	-4.29683
FAM153B	0.445631	3.42687	1.94175	0.0780351	0.999992	-4.29692
XXYLT1-AS1	0.401757	3.90208	1.94169	0.0780432	0.999992	-4.29694
DCAF12	0.247186	9.08637	1.94131	0.0780931	0.999992	-4.29709
NFIA-AS1	0.4974	2.14786	1.94118	0.0781112	0.999992	-4.29714
GCK	0.392381	3.64714	1.93966	0.0783138	0.999992	-4.29772
MIR155HG	0.385411	5.03942	1.93962	0.0783191	0.999992	-4.29773
AHNAK2	0.28951	3.11143	1.93947	0.0783385	0.999992	-4.29779
OR4M1	-0.259043	1.65809	-1.93878	0.0784312	0.999992	-4.29805
ABCB11	-0.317558	2.34401	-1.93877	0.0784319	0.999992	-4.29805
ZNF222	-0.261945	6.77575	-1.93873	0.078438	0.999992	-4.29807
PILRA	0.25625	7.36598	1.93834	0.0784896	0.999992	-4.29822
GAGE4	-0.367985	2.81873	-1.93803	0.0785312	0.999992	-4.29833
MIR3943	-0.32177	3.95744	-1.93721	0.0786412	0.999992	-4.29865
MAS1	0.395135	3.16419	1.93701	0.0786675	0.999992	-4.29872
SGCA	-0.311883	4.71486	-1.93647	0.0787396	0.999992	-4.29892
LOC101241902	0.256437	1.85694	1.93621	0.0787747	0.999992	-4.29902
GJD4	-0.31072	3.25005	-1.93602	0.0787998	0.999992	-4.29909
IGFBPL1	0.593292	4.53098	1.93581	0.0788282	0.999992	-4.29917
MRAP2	0.269972	3.11822	1.93576	0.0788347	0.999992	-4.29919
SLC35F3	-0.500561	3.03526	-1.93524	0.0789049	0.999992	-4.29939
PCDH12	-0.365575	3.07446	-1.93522	0.0789074	0.999992	-4.2994
CLCF1	-0.270872	4.89884	-1.9348	0.0789644	0.999992	-4.29956
SCUBE3	-0.433941	4.17485	-1.93425	0.0790382	0.999992	-4.29977
FAM74A1	0.348779	2.34897	1.93397	0.0790763	0.999992	-4.29988
MIR2116	-0.600767	1.95945	-1.93366	0.0791174	0.999992	-4.29999
TOGARAM2	-0.255857	3.44779	-1.93262	0.0792578	0.999992	-4.30039
LINC01189	-0.340795	2.50869	-1.9323	0.0793018	0.999992	-4.30051
MEIS1-AS3	0.233436	3.56627	1.93212	0.0793261	0.999992	-4.30058
LINC02888	-0.324771	2.65016	-1.93196	0.0793465	0.999992	-4.30064
DNMT3B	0.33232	7.6251	1.93151	0.0794079	0.999992	-4.30081
KLRA1P	-0.43732	3.84802	-1.93141	0.0794208	0.999992	-4.30084
CPNE6	-0.316665	2.47731	-1.93124	0.079444	0.999992	-4.30091
TMEM174	-0.286178	3.44885	-1.93072	0.0795147	0.999992	-4.30111
GYS1	-0.230832	8.34133	-1.9296	0.0796671	0.999992	-4.30153
RIBC2	-0.442935	4.51352	-1.92948	0.0796831	0.999992	-4.30158
SUSD3	0.302026	7.79701	1.92931	0.0797063	0.999992	-4.30164
IRF2BP1	0.387538	6.07173	1.92859	0.0798031	0.999992	-4.30192
ZNF133	0.434926	4.2059	1.92826	0.0798481	0.999992	-4.30204
STPG2	-0.364616	1.79048	-1.92824	0.079851	0.999992	-4.30205
TNFSF8	0.302438	8.12317	1.92787	0.0799014	0.999992	-4.30219
ITM2C	-0.395434	5.15136	-1.92716	0.0799982	0.999992	-4.30246
LINC00968	-0.306372	2.24761	-1.9268	0.0800475	0.999992	-4.3026
KIZ-AS1	-0.304715	1.84222	-1.92665	0.0800668	0.999992	-4.30265
ZNF815P	-0.352929	4.18194	-1.92661	0.080073	0.999992	-4.30267
PPARG	-0.348295	2.2316	-1.92518	0.0802675	0.999992	-4.30321
ZNF221	-0.38384	4.10727	-1.92502	0.0802899	0.999992	-4.30327
MIR376A2	0.275291	1.36844	1.92482	0.0803167	0.999992	-4.30335
ANKRD54	0.28257	6.57435	1.92452	0.0803586	0.999992	-4.30346
ROBO1	0.318946	2.73004	1.92446	0.0803662	0.999992	-4.30348
PLEKHM1	0.291852	6.83473	1.92306	0.0805584	0.999992	-4.30402
INAVA	0.340902	5.07673	1.92286	0.0805855	0.999992	-4.30409
ETV5	-0.243424	1.88438	-1.92236	0.0806535	0.999992	-4.30428
KRTAP6-1	-0.414801	2.61314	-1.92143	0.0807818	0.999992	-4.30463
BARX1	-0.425984	4.51367	-1.92119	0.080815	0.999992	-4.30473
IQUB	-0.509592	2.03948	-1.92113	0.0808221	0.999992	-4.30475
ATP6V1A	0.259584	8.57819	1.92053	0.0809049	0.999992	-4.30497
PWRN4	-0.265551	2.55314	-1.92025	0.080944	0.999992	-4.30508
ZBED6CL	0.271719	3.90558	1.92001	0.0809768	0.999992	-4.30517
KCNG2	-0.329114	5.53345	-1.91956	0.0810385	0.999992	-4.30534
NMNAT2	-0.506122	3.56947	-1.91948	0.0810493	0.999992	-4.30537
EMX2OS	0.292323	4.85032	1.91894	0.0811244	0.999992	-4.30558
ARNTL2	0.444995	2.15216	1.91872	0.0811547	0.999992	-4.30566
SYS1	0.358478	6.90488	1.91851	0.0811836	0.999992	-4.30574
BMPR1B	-0.321789	2.82529	-1.9176	0.0813093	0.999992	-4.30609
MIR6726	-0.247669	4.48681	-1.91752	0.0813194	0.999992	-4.30611
ZBED2	-0.257273	2.71411	-1.91698	0.0813944	0.999992	-4.30632
MS4A2	-0.319218	2.58068	-1.91697	0.0813966	0.999992	-4.30633
TNFRSF18	-0.308511	6.1923	-1.91669	0.0814355	0.999992	-4.30643
MEIOC	-0.567882	3.60103	-1.91654	0.0814551	0.999992	-4.30649
CD180	-0.363108	7.54162	-1.91475	0.0817041	0.999992	-4.30717
PRR23A	-0.35054	3.11651	-1.91429	0.0817671	0.999992	-4.30734
MIR4796	-0.353839	2.09049	-1.91367	0.0818541	0.999992	-4.30758
IDH1-AS1	-0.337644	2.27579	-1.91336	0.0818961	0.999992	-4.30769
IGFL3	-0.313209	4.15732	-1.91322	0.081916	0.999992	-4.30775
TM4SF19-DYNLT2B	-0.250795	4.25004	-1.91304	0.0819418	0.999992	-4.30782
DNAJC3-DT	0.391789	4.88796	1.91256	0.0820081	0.999992	-4.308
KYNU	0.459428	2.1692	1.91254	0.0820115	0.999992	-4.30801
SLFN11	0.383768	2.30401	1.91129	0.0821855	0.999992	-4.30848
KCNMB2-AS1	0.330325	4.24879	1.9111	0.0822112	0.999992	-4.30855
CCDC144NL	-0.270756	5.19554	-1.91072	0.0822653	0.999992	-4.3087
MYO1E	0.298124	3.55964	1.91002	0.0823631	0.999992	-4.30896
RMC1	0.28809	8.1667	1.90988	0.0823819	0.999992	-4.30901
DAAM1	0.25211	7.89713	1.90986	0.0823853	0.999992	-4.30902
TMCO1-AS1	0.3079	3.99786	1.909	0.0825054	0.999992	-4.30935
SLC10A2	-0.283138	4.25966	-1.909	0.0825059	0.999992	-4.30935
AP1B1	0.262324	8.51191	1.90834	0.0825976	0.999992	-4.3096
TAS2R42	-0.31755	2.99823	-1.90826	0.0826091	0.999992	-4.30963
ZNF594-DT	0.42282	6.00676	1.90713	0.0827679	0.999992	-4.31006
MIR4769	-0.389453	4.56966	-1.90569	0.0829706	0.999992	-4.3106
PLA2G4F	0.28534	3.91548	1.90552	0.0829946	0.999992	-4.31067
SMPD1	-0.362717	4.85185	-1.90441	0.0831504	0.999992	-4.31109
MIR4434	-0.689538	2.59291	-1.9044	0.0831521	0.999992	-4.31109
LRRC19	-0.329282	2.07389	-1.90369	0.0832525	0.999992	-4.31136
LINC01103	0.359003	1.4071	1.90358	0.0832674	0.999992	-4.3114
MS4A7	-0.429034	3.34659	-1.90268	0.0833943	0.999992	-4.31174
SELENOV	-0.303381	3.71808	-1.90196	0.0834966	0.999992	-4.31201
MUC13	0.252229	1.53278	1.90097	0.0836369	0.999992	-4.31239
MIR9-1	-0.336976	1.83412	-1.9	0.0837744	0.999992	-4.31276
GLTPD2	-0.295851	5.323	-1.89977	0.0838072	0.999992	-4.31284
STAU2-AS1	-0.37523	2.96424	-1.89951	0.083844	0.999992	-4.31294
NECTIN3-AS1	-0.271292	1.98018	-1.89942	0.0838571	0.999992	-4.31298
CCDC13	0.28595	6.23519	1.89915	0.0838959	0.999992	-4.31308
ASTN1	-0.278154	2.95481	-1.89908	0.0839049	0.999992	-4.3131
DDR2	0.323154	4.15762	1.89846	0.0839939	0.999992	-4.31334
MIR342	-0.351331	4.71257	-1.89833	0.0840119	0.999992	-4.31339
CPS1-IT1	-0.250844	2.29765	-1.89744	0.0841388	0.999992	-4.31373
ADRB2	0.384784	3.68878	1.89742	0.0841418	0.999992	-4.31373
LOC101927078	-0.315164	2.58935	-1.89652	0.0842704	0.999992	-4.31408
TECTA	0.417102	3.29841	1.89555	0.0844089	0.999992	-4.31444
ALKBH2	0.351765	8.41004	1.89525	0.084452	0.999992	-4.31456
UCN2	0.27509	3.77164	1.89524	0.084453	0.999992	-4.31456
PHC1	0.231165	8.05203	1.895	0.0844882	0.999992	-4.31465
MIR181A1HG	-0.303473	6.21732	-1.89479	0.0845175	0.999992	-4.31473
LIMD1-AS1	0.516442	4.06343	1.89429	0.0845886	0.999992	-4.31492
F10	-0.251086	5.37617	-1.89424	0.0845962	0.999992	-4.31494
C11orf49	0.232313	7.43583	1.89408	0.0846196	0.999992	-4.315
NPTN-IT1	-0.460322	5.2975	-1.89388	0.0846475	0.999992	-4.31507
CSRNP3	0.340444	4.60358	1.89374	0.0846682	0.999992	-4.31513
MIR7-2	-0.296954	2.25834	-1.8937	0.0846732	0.999992	-4.31514
NEURL1	-0.360832	5.56018	-1.89342	0.0847142	0.999992	-4.31525
MIR513A1	0.263819	2.50657	1.89279	0.0848042	0.999992	-4.31549
MIR3936	0.221884	2.5769	1.89217	0.0848931	0.999992	-4.31572
PMCH	-0.452404	3.18387	-1.89206	0.0849093	0.999992	-4.31576
DIRAS3	-0.389168	2.79081	-1.89147	0.0849938	0.999992	-4.31599
LOC101928523	0.362716	5.11528	1.8911	0.0850476	0.999992	-4.31613
IFI6	0.591494	5.81587	1.89096	0.0850678	0.999992	-4.31618
LOC100128164	-0.535093	3.11894	-1.89093	0.0850718	0.999992	-4.31619
OSCP1	0.312936	4.09176	1.89065	0.0851123	0.999992	-4.3163
MVP	0.309093	5.07331	1.89028	0.0851661	0.999992	-4.31644
BCAR3-AS1	0.313392	6.17207	1.8899	0.0852198	0.999992	-4.31658
ASAH1-AS1	0.347312	5.10576	1.88954	0.0852725	0.999992	-4.31672
MS4A10	-0.435113	3.40696	-1.88871	0.0853923	0.999992	-4.31703
IL1F10	-0.256963	4.7143	-1.8886	0.0854089	0.999992	-4.31707
ASB18	-0.325367	5.63565	-1.88837	0.0854422	0.999992	-4.31716
HOXC12	-0.343389	2.64992	-1.88769	0.0855406	0.999992	-4.31742
GRAPL	0.27183	5.74528	1.88755	0.0855598	0.999992	-4.31747
NPY1R	0.279665	1.61711	1.88686	0.0856605	0.999992	-4.31773
TNNI3K	-0.462427	4.87406	-1.8862	0.0857563	0.999992	-4.31798
XACT	0.399252	1.98471	1.88603	0.0857801	0.999992	-4.31804
PDF	0.261657	7.5628	1.88553	0.0858533	0.999992	-4.31823
TMCC3	0.343744	3.75976	1.88499	0.0859322	0.999992	-4.31844
BMP2	-0.276063	3.38168	-1.88455	0.0859963	0.999992	-4.31861
CCDC13-AS1	-0.372804	2.21823	-1.88368	0.0861217	0.999992	-4.31893
GSDMC	-0.31353	2.96487	-1.88347	0.0861526	0.999992	-4.31901
MIR3201	0.270529	1.35755	1.88333	0.0861732	0.999992	-4.31907
LINC00929	0.406562	1.79707	1.88326	0.0861828	0.999992	-4.31909
HCRT	-0.258219	5.38214	-1.88314	0.0862005	0.999992	-4.31914
ST7-AS2	-0.371143	2.15182	-1.88308	0.0862104	0.999992	-4.31916
LOC101928417	-0.250786	2.02292	-1.88307	0.0862118	0.999992	-4.31917
CD109-AS1	-0.375527	1.54813	-1.88298	0.0862245	0.999992	-4.3192
AMELX	-0.333741	5.05182	-1.8826	0.0862802	0.999992	-4.31934
POM121L10P	0.284951	4.39587	1.88202	0.0863649	0.999992	-4.31956
NEUROD1	-0.345555	2.59759	-1.88128	0.086472	0.999992	-4.31984
MIR1262	-0.254209	1.6	-1.88113	0.0864948	0.999992	-4.3199
OR7E37P	0.459904	3.1708	1.88109	0.0865008	0.999992	-4.31992
DLG5-AS1	-0.323217	3.48533	-1.88073	0.0865533	0.999992	-4.32005
TMEM241	0.287172	7.21034	1.88035	0.0866089	0.999992	-4.32019
LINC00268	-0.454949	2.44593	-1.88028	0.0866184	0.999992	-4.32022
KCNK4	-0.226879	5.49301	-1.87972	0.0867006	0.999992	-4.32043
MIR762HG	0.437247	5.29983	1.87965	0.0867113	0.999992	-4.32046
MIR506	0.260914	1.33232	1.87962	0.0867164	0.999992	-4.32047
RGS2-AS1	0.355749	3.62094	1.87954	0.0867271	0.999992	-4.3205
MIR3691	-0.32643	5.14469	-1.87926	0.0867684	0.999992	-4.32061
EPHA7	-0.308692	3.06412	-1.87906	0.0867984	0.999992	-4.32068
TIMM13	0.265315	8.23213	1.87874	0.0868447	0.999992	-4.3208
GRK2	0.288017	7.1401	1.87868	0.086853	0.999992	-4.32082
PTPN3	0.299913	3.12833	1.8782	0.0869236	0.999992	-4.32101
STAG2-AS1	0.373022	3.90728	1.87759	0.0870143	0.999992	-4.32124
MIR518C	-0.328692	1.76415	-1.87754	0.0870212	0.999992	-4.32126
PRDM7	-0.323199	2.90429	-1.87658	0.0871618	0.999992	-4.32162
SH3GL1	-0.331034	6.34313	-1.87636	0.0871953	0.999992	-4.3217
HTR1F	-0.290388	2.14187	-1.87602	0.0872449	0.999992	-4.32183
OR52D1	-0.396439	2.36464	-1.87589	0.0872635	0.999992	-4.32188
REG3A	0.405904	4.5422	1.8757	0.0872926	0.999992	-4.32195
POSTN	-0.492158	2.64043	-1.8753	0.0873509	0.999992	-4.3221
SMARCC1	0.238699	8.87808	1.87509	0.0873821	0.999992	-4.32218
MIR7155	-0.35435	3.91546	-1.87427	0.0875026	0.999992	-4.32249
OR2T4	0.320001	2.02021	1.8738	0.0875735	0.999992	-4.32267
LINC00330	0.367237	2.65826	1.87367	0.0875918	0.999992	-4.32272
PPP4R4	-0.522404	4.90435	-1.87357	0.0876061	0.999992	-4.32276
CLBA1	0.368124	3.49842	1.87354	0.0876108	0.999992	-4.32277
OR52K2	-0.344411	3.88916	-1.87335	0.0876387	0.999992	-4.32284
GPC2	-0.249546	4.95068	-1.87334	0.0876409	0.999992	-4.32284
C1RL	-0.245555	5.79326	-1.87268	0.0877386	0.999992	-4.32309
LOC101929452	-0.33079	2.89687	-1.87265	0.0877426	0.999992	-4.3231
DNAJC28	-0.465105	3.88219	-1.87208	0.0878279	0.999992	-4.32332
DEFB118	0.396571	4.16712	1.87191	0.0878534	0.999992	-4.32339
SNORD113-2	-0.242987	1.17709	-1.87144	0.0879221	0.999992	-4.32356
LINC01271	0.251924	5.27326	1.87125	0.0879511	0.999992	-4.32364
SSX3	0.282891	2.39871	1.87087	0.0880066	0.999992	-4.32378
PNLIPRP1	-0.261766	4.42107	-1.87064	0.0880412	0.999992	-4.32386
SLC6A7	0.291865	4.39411	1.87022	0.0881041	0.999992	-4.32402
MS4A1	-0.488825	7.30862	-1.86922	0.0882531	0.999992	-4.3244
DISP2	-0.284933	5.03695	-1.86701	0.0885821	0.999992	-4.32524
TBC1D3P2	0.288143	2.96535	1.86692	0.0885967	0.999992	-4.32527
AHRR	-0.448908	6.02591	-1.86646	0.0886643	0.999992	-4.32544
MIR4653	0.433931	3.35425	1.86606	0.088725	0.999992	-4.3256
LOC101926889	0.416252	3.26607	1.86587	0.0887527	0.999992	-4.32567
SAMD9	0.597753	6.43712	1.86577	0.0887689	0.999992	-4.32571
ACTA2-AS1	0.24493	5.00166	1.86545	0.0888165	0.999992	-4.32583
OR4F15	-0.394175	2.52994	-1.86518	0.0888561	0.999992	-4.32593
TP53TG3C	-0.328276	2.11688	-1.86367	0.0890833	0.999992	-4.3265
FAM228B	-0.281519	4.92383	-1.8627	0.0892288	0.999992	-4.32686
RSU1P2	-0.302589	4.03345	-1.86175	0.0893727	0.999992	-4.32722
ZCCHC24	-0.282701	5.01485	-1.86121	0.0894537	0.999992	-4.32743
PDE5A	0.547314	3.22909	1.86113	0.0894654	0.999992	-4.32746
OR6X1	0.251372	1.8993	1.85986	0.0896575	0.999992	-4.32794
RABL2A	0.361362	6.81765	1.85958	0.0896998	0.999992	-4.32804
DPF3	0.324264	3.71537	1.85932	0.0897391	0.999992	-4.32814
TPRXL	-0.340971	5.86574	-1.85901	0.0897862	0.999992	-4.32826
GPR55	0.421139	2.68652	1.85884	0.089812	0.999992	-4.32832
MYL1	-0.347168	4.04239	-1.85873	0.089828	0.999992	-4.32836
TIMMDC1	0.221917	8.80738	1.8586	0.0898485	0.999992	-4.32841
C14orf39	-0.337633	1.68683	-1.8584	0.0898788	0.999992	-4.32849
GBP2	-0.472457	4.32343	-1.8583	0.0898943	0.999992	-4.32853
FCAMR	0.348694	5.62175	1.85762	0.0899967	0.999992	-4.32878
BANK1	0.475604	3.15418	1.85737	0.0900354	0.999992	-4.32888
HAS2	-0.287515	2.14202	-1.85703	0.0900859	0.999992	-4.329
PTH	0.232468	2.12642	1.85592	0.0902556	0.999992	-4.32943
C1QTNF7	0.294144	2.91417	1.85524	0.0903583	0.999992	-4.32968
RHEBL1	0.289926	3.19545	1.85503	0.0903902	0.999992	-4.32976
MAP2	-0.347933	3.53771	-1.85481	0.0904235	0.999992	-4.32984
CHMP6	-0.273632	5.59714	-1.85476	0.0904322	0.999992	-4.32986
SNHG31	0.596242	3.9227	1.85469	0.0904422	0.999992	-4.32989
LOC101409256	0.445135	3.0519	1.85371	0.0905916	0.999992	-4.33026
LOC102724804	0.261177	3.63667	1.85282	0.090727	0.999992	-4.33059
KRT28	-0.355372	3.85128	-1.85281	0.0907297	0.999992	-4.3306
F12	0.256178	6.25675	1.85267	0.0907509	0.999992	-4.33065
LINC00938	0.305047	7.50429	1.85126	0.0909656	0.999992	-4.33118
OR7A17	-0.331472	4.10161	-1.85094	0.0910157	0.999992	-4.3313
AMPH	0.281406	2.67584	1.85088	0.0910244	0.999992	-4.33133
MEGF10	0.281339	4.61048	1.85061	0.0910662	0.999992	-4.33143
SPTB	0.410618	2.7467	1.85042	0.0910954	0.999992	-4.3315
MIR6863	-0.336597	2.07739	-1.84941	0.0912495	0.999992	-4.33188
BATF2	-0.254873	5.3334	-1.84934	0.0912602	0.999992	-4.33191
LOC339539	-0.360698	3.94901	-1.84886	0.0913342	0.999992	-4.33209
SELE	0.273639	2.62152	1.84818	0.0914388	0.999992	-4.33234
PTENP1-AS	0.316873	2.63619	1.8481	0.0914514	0.999992	-4.33238
LOC643441	-0.323484	3.2286	-1.84806	0.0914572	0.999992	-4.33239
NOD1	-0.361581	4.72435	-1.84791	0.0914807	0.999992	-4.33245
NPY4R	0.331472	3.96689	1.8475	0.0915447	0.999992	-4.3326
LINC01080	0.340565	2.87242	1.8469	0.0916366	0.999992	-4.33283
SLC45A1	-0.306996	4.47682	-1.84577	0.0918113	0.999992	-4.33326
IL23A	0.24044	6.00064	1.84567	0.0918266	0.999992	-4.33329
ASB13	0.264085	6.55243	1.84559	0.0918386	0.999992	-4.33332
MIR361	-0.323498	2.1377	-1.84541	0.0918666	0.999992	-4.33339
TRIM14	0.294121	7.36933	1.84488	0.0919481	0.999992	-4.33359
C1orf198	0.25966	4.38229	1.84456	0.0919987	0.999992	-4.33371
NAMA	-0.295833	4.34242	-1.84421	0.0920521	0.999992	-4.33384
PHYHD1	0.246831	6.45286	1.84393	0.0920962	0.999992	-4.33395
RNF41	0.241944	8.13189	1.84379	0.0921169	0.999992	-4.334
MLIP-IT1	0.275443	1.94711	1.84346	0.0921683	0.999992	-4.33412
SCUBE1	-0.299481	4.68103	-1.84322	0.0922059	0.999992	-4.33422
ITGB8-AS1	-0.44705	4.26036	-1.84254	0.0923108	0.999992	-4.33447
LENG8-AS1	0.286658	6.54236	1.8425	0.0923181	0.999992	-4.33449
WFDC3	-0.360353	3.85718	-1.84237	0.0923376	0.999992	-4.33454
ABCD4	0.240962	6.68139	1.8417	0.0924411	0.999992	-4.33479
ETV4	-0.335214	4.22934	-1.84147	0.0924775	0.999992	-4.33488
CD48	-0.255186	8.89879	-1.84126	0.0925102	0.999992	-4.33495
PACSIN1	0.252563	6.57354	1.84125	0.0925123	0.999992	-4.33496
EBI3	0.28704	3.53542	1.84043	0.0926398	0.999992	-4.33527
RPS6KA4	-0.232074	5.13629	-1.84027	0.0926646	0.999992	-4.33533
TOX2	-0.292478	4.39101	-1.84011	0.0926894	0.999992	-4.33539
CYP4V2	0.530121	5.26992	1.84001	0.0927041	0.999992	-4.33542
DBH	0.321221	4.02095	1.83964	0.0927625	0.999992	-4.33557
LINC02898	-0.379324	1.61764	-1.83951	0.0927832	0.999992	-4.33562
TMEM234	-0.393599	5.79961	-1.83927	0.0928194	0.999992	-4.3357
DMKN	-0.254447	2.39417	-1.83882	0.0928897	0.999992	-4.33587
RARA-AS1	-0.346527	4.4483	-1.83859	0.0929257	0.999992	-4.33596
SPAM1	-0.452034	1.88005	-1.83791	0.0930329	0.999992	-4.33622
NAT8	-0.322138	2.81966	-1.83786	0.0930409	0.999992	-4.33624
TMEM163	-0.442418	3.62812	-1.83732	0.0931248	0.999992	-4.33644
RCCD1	-0.287441	6.10956	-1.8373	0.0931281	0.999992	-4.33645
C1orf87	0.267096	3.12508	1.83714	0.0931537	0.999992	-4.33651
DNAJB3	-0.287461	2.97866	-1.83663	0.0932333	0.999992	-4.3367
GPM6A	0.256757	2.33615	1.83611	0.0933141	0.999992	-4.33689
MIR3145	0.337796	1.43966	1.83513	0.0934681	0.999992	-4.33726
KRT40	0.32645	3.44992	1.83509	0.0934737	0.999992	-4.33728
PEAK3	-0.412017	4.60439	-1.835	0.0934888	0.999992	-4.33731
UPK2	-0.346886	5.14006	-1.83483	0.0935152	0.999992	-4.33738
ANKRD30BP2	0.302463	1.95337	1.83472	0.0935332	0.999992	-4.33742
EPB41L4A-AS1	0.2853	10.077	1.83427	0.0936037	0.999992	-4.33759
MIR892B	-0.430644	1.85991	-1.8341	0.0936305	0.999992	-4.33765
DCDC1	-0.256916	2.8452	-1.83343	0.093735	0.999992	-4.3379
TMEM252	-0.344424	3.41289	-1.83338	0.0937428	0.999992	-4.33792
PBX1	-0.289698	4.94026	-1.83326	0.0937615	0.999992	-4.33797
TSACC	-0.341818	4.6915	-1.83316	0.0937772	0.999992	-4.338
SCARB2	-0.357332	5.53272	-1.83311	0.0937852	0.999992	-4.33802
NENF	-0.397709	5.93779	-1.83174	0.0940011	0.999992	-4.33854
CPT1B	0.232413	6.96121	1.8317	0.0940084	0.999992	-4.33856
TMEM151B	-0.305282	2.81052	-1.83097	0.0941235	0.999992	-4.33883
MRGPRF	0.28692	5.86106	1.83064	0.0941751	0.999992	-4.33895
PLEKHD1	-0.315989	3.25472	-1.82921	0.0944024	0.999992	-4.33949
C9orf153	-0.394564	4.18934	-1.82906	0.0944263	0.999992	-4.33955
NMBR	-0.402293	3.62936	-1.82892	0.094448	0.999992	-4.3396
LINC02043	0.305035	5.0031	1.82858	0.0945022	0.999992	-4.33973
FBXL7	0.442762	4.31825	1.82849	0.0945166	0.999992	-4.33977
LOC440313	-0.401792	3.90144	-1.82842	0.0945281	0.999992	-4.33979
GCNT4	0.282304	4.54155	1.82826	0.0945522	0.999992	-4.33985
EVA1C	0.31363	3.43374	1.82805	0.0945859	0.999992	-4.33993
LINC01159	-0.299145	5.75043	-1.82774	0.0946357	0.999992	-4.34005
QTRT1	0.252059	7.01705	1.82764	0.0946504	0.999992	-4.34008
L3MBTL4	0.297692	4.17942	1.82692	0.0947655	0.999992	-4.34036
LOC401324	0.326395	2.33355	1.82634	0.094858	0.999992	-4.34057
IFITM2	0.298597	9.96013	1.82628	0.0948679	0.999992	-4.3406
HMX1	-0.244214	6.46767	-1.82596	0.0949178	0.999992	-4.34072
PHF21B	0.286571	4.71579	1.82468	0.0951221	0.999992	-4.3412
C6orf132	-0.242815	5.65549	-1.82367	0.0952843	0.999992	-4.34158
TSEN2	0.234286	7.71119	1.82355	0.0953034	0.999992	-4.34163
PTGDS	0.302954	5.14928	1.82321	0.0953566	0.999992	-4.34175
EDIL3	-0.354745	2.43638	-1.82314	0.0953682	0.999992	-4.34178
IL21R	-0.319445	6.17047	-1.82292	0.0954044	0.999992	-4.34186
CFAP70	0.443824	3.63766	1.82256	0.0954613	0.999992	-4.342
APOA1-AS	-0.375032	2.61839	-1.82245	0.0954788	0.999992	-4.34204
SLC25A3P1	0.248249	3.07869	1.82234	0.0954964	0.999992	-4.34208
SLC12A1	0.413315	2.15597	1.82208	0.0955387	0.999992	-4.34218
MIR3164	-0.269582	4.86408	-1.82207	0.0955396	0.999992	-4.34218
LOC103352541	0.277022	1.48218	1.82177	0.0955871	0.999992	-4.34229
COL18A1	0.240755	5.57085	1.82145	0.0956385	0.999992	-4.34241
FAM20B	-0.255957	6.82804	-1.82083	0.0957383	0.999992	-4.34265
PPP4R1-AS1	-0.232205	4.91556	-1.82077	0.0957478	0.999992	-4.34267
TERB1	0.379578	1.89591	1.82035	0.0958149	0.999992	-4.34283
MIR4266	-0.461426	3.12126	-1.81971	0.0959188	0.999992	-4.34307
ZSWIM2	-0.331639	3.10359	-1.81923	0.0959964	0.999992	-4.34325
MIR4510	-0.247329	1.39297	-1.81918	0.0960039	0.999992	-4.34327
MID2	0.394065	2.09245	1.8181	0.0961772	0.999992	-4.34367
OTOS	-0.262285	5.67951	-1.81801	0.0961919	0.999992	-4.34371
GTSE1-DT	-0.357754	2.74215	-1.81621	0.0964829	0.999992	-4.34438
RBM26-AS1	0.237202	5.88581	1.81621	0.0964835	0.999992	-4.34439
DNAL4	-0.297673	5.8497	-1.81618	0.0964882	0.999992	-4.3444
CELA3B	-0.228107	4.2159	-1.81576	0.0965561	0.999992	-4.34456
GAS2	-0.38296	2.65825	-1.81549	0.0965986	0.999992	-4.34465
FAM171B	0.265297	1.83787	1.81539	0.0966154	0.999992	-4.34469
RHOB	-0.369655	4.30301	-1.81538	0.0966177	0.999992	-4.3447
HSD17B12	-0.223111	10.2352	-1.81524	0.0966391	0.999992	-4.34475
TSPAN32	-0.266034	4.79711	-1.81513	0.0966567	0.999992	-4.34479
CDH6	-0.359558	2.25084	-1.81461	0.096741	0.999992	-4.34498
TGFBR1	0.262566	8.01935	1.81406	0.0968312	0.999992	-4.34519
SERTM1	0.311104	4.07539	1.81401	0.0968393	0.999992	-4.34521
PDLIM7	-0.255857	7.01504	-1.81293	0.097014	0.999992	-4.34562
CXCL14	-0.349193	3.87329	-1.81283	0.0970303	0.999992	-4.34565
THEG	-0.418863	4.0767	-1.81201	0.0971633	0.999992	-4.34596
KANK4	0.256653	4.47927	1.81176	0.0972037	0.999992	-4.34606
ZNF599	0.237108	4.578	1.81154	0.0972407	0.999992	-4.34614
ADA	0.380175	6.35575	1.81141	0.0972614	0.999992	-4.34619
MIR6749	-0.31311	5.61909	-1.81105	0.0973199	0.999992	-4.34632
SV2A	-0.397939	5.31915	-1.81022	0.0974559	0.999992	-4.34664
TPTEP2	-0.378421	7.12001	-1.81009	0.0974768	0.999992	-4.34669
DNM1P46	0.330713	4.84509	1.80989	0.0975092	0.999992	-4.34676
MIR4681	-0.610467	3.33808	-1.80914	0.0976326	0.999992	-4.34704
LINC02294	0.248044	1.32485	1.80896	0.097661	0.999992	-4.34711
ARHGEF35	-0.388635	2.91834	-1.80876	0.0976944	0.999992	-4.34719
GTSF1	-0.379351	3.74764	-1.80702	0.0979794	0.999992	-4.34784
MIR3675	-0.363239	1.88118	-1.8067	0.0980313	0.999992	-4.34796
GGT1	0.230755	6.25656	1.80602	0.098142	0.999992	-4.34821
LINC00856	-0.252723	5.0925	-1.80539	0.0982461	0.999992	-4.34845
NRXN1	-0.535969	4.30202	-1.80536	0.098251	0.999992	-4.34846
KTN1-AS1	0.332703	5.35036	1.80499	0.0983113	0.999992	-4.3486
CARMIL1	0.709141	4.97985	1.80456	0.0983835	0.999992	-4.34876
REN	0.271358	3.42614	1.80412	0.098456	0.999992	-4.34893
KCNIP2-AS1	0.318844	4.26135	1.80397	0.0984802	0.999992	-4.34898
CLPSL2	-0.379516	4.91516	-1.80294	0.0986493	0.999992	-4.34937
FKBP10	-0.273038	5.22256	-1.80196	0.0988119	0.999992	-4.34974
ZNF85	0.403977	4.80135	1.80171	0.0988534	0.999992	-4.34983
RBPMS-AS1	-0.315156	4.59701	-1.80124	0.0989311	0.999992	-4.35001
NUDT16-DT	0.281382	4.64987	1.8009	0.0989864	0.999992	-4.35014
MIR8063	0.466694	3.23182	1.80082	0.0989995	0.999992	-4.35016
SHISA9	-0.314922	6.11692	-1.80061	0.0990351	0.999992	-4.35025
BORCS7-ASMT	-0.444471	4.03615	-1.80047	0.0990586	0.999992	-4.3503
RCAN2	0.420982	3.16887	1.79988	0.0991559	0.999992	-4.35052
S100A13	0.322549	4.74888	1.79972	0.0991816	0.999992	-4.35058
IGFALS	-0.357509	4.60332	-1.79968	0.0991884	0.999992	-4.35059
LOC101929657	0.285416	2.96794	1.79966	0.0991921	0.999992	-4.3506
GDF9	-0.381804	3.26056	-1.79952	0.0992147	0.999992	-4.35065
C9orf57	-0.296509	1.84776	-1.7995	0.0992182	0.999992	-4.35066
XYLT2	-0.254807	5.29931	-1.79927	0.0992571	0.999992	-4.35075
CLEC2L	-0.402839	4.34524	-1.79892	0.0993143	0.999992	-4.35088
BLID	0.559104	1.96673	1.79862	0.0993648	0.999992	-4.35099
LINC01471	-0.357364	3.81615	-1.79779	0.0995032	0.999992	-4.3513
LINC01432	0.280011	4.87103	1.79769	0.0995187	0.999992	-4.35134
MIR2113	0.236085	2.45912	1.7973	0.0995832	0.999992	-4.35148
CCDC120	-0.252131	5.82494	-1.79583	0.0998284	0.999992	-4.35204
RABGGTA	0.228454	7.82889	1.79575	0.0998426	0.999992	-4.35207
ZNF519	-0.232785	7.31669	-1.79558	0.0998709	0.999992	-4.35213
PCNX2	0.337328	6.72709	1.79548	0.0998879	0.999992	-4.35217
UGT2B4	0.252281	3.00123	1.79541	0.0998984	0.999992	-4.35219
MIR329-1	0.494185	2.94891	1.79505	0.0999593	0.999992	-4.35233
OR5B12	-0.365718	2.11399	-1.79487	0.0999896	0.999992	-4.3524
LUNAR1	0.261103	2.63102	1.79439	0.100069	0.999992	-4.35258
NODAL	-0.420435	3.64188	-1.79392	0.100148	0.999992	-4.35276
CDKN1A	-0.260666	5.50176	-1.79325	0.10026	0.999992	-4.35301
MIR581	-0.271814	2.19186	-1.79236	0.100409	0.999992	-4.35334
LCT	-0.231345	4.70764	-1.79211	0.100451	0.999992	-4.35343
MSI1	-0.284599	4.74833	-1.79185	0.100494	0.999992	-4.35353
PGAM1P5	0.413395	3.01834	1.7916	0.100536	0.999992	-4.35362
PTPRQ	-0.321713	2.47722	-1.79041	0.100736	0.999992	-4.35407
CD79B	0.334297	9.46762	1.79006	0.100796	0.999992	-4.3542
UNC13C	0.296396	3.97454	1.78988	0.100826	0.999992	-4.35427
TUBA3FP	-0.276198	6.13672	-1.78965	0.100864	0.999992	-4.35436
SNORA22	0.219375	9.67568	1.78958	0.100876	0.999992	-4.35438
OR1L3	0.27755	1.64482	1.78954	0.100883	0.999992	-4.3544
LINC02338	-0.30937	1.88339	-1.78903	0.100969	0.999992	-4.35459
ANKRD20A1	-0.425253	3.21617	-1.78885	0.100999	0.999992	-4.35466
LOC101927476	0.29632	5.37202	1.7886	0.10104	0.999992	-4.35475
OR2J3	0.246884	2.05165	1.78606	0.10147	0.999992	-4.3557
ODF3L1	0.315039	3.571	1.78568	0.101534	0.999992	-4.35584
MSRA	0.400334	5.86979	1.78557	0.101553	0.999992	-4.35588
SNORA58	0.245892	2.55032	1.78532	0.101596	0.999992	-4.35598
MICAL2	0.305817	4.78927	1.78482	0.10168	0.999992	-4.35617
BCL2L14	0.397091	3.98092	1.78448	0.101737	0.999992	-4.35629
FOXL1	0.234524	4.74253	1.78429	0.10177	0.999992	-4.35636
RIOK2	0.267959	7.38418	1.78423	0.10178	0.999992	-4.35639
DRD5P2	-0.272934	5.33043	-1.78419	0.101786	0.999992	-4.3564
TGFBR3	0.495272	3.07827	1.78416	0.101791	0.999992	-4.35641
LINC00994	0.424884	2.98906	1.78347	0.101909	0.999992	-4.35667
STAT4	-0.327743	1.90801	-1.78318	0.101959	0.999992	-4.35678
PRM1	-0.38892	3.02601	-1.78291	0.102004	0.999992	-4.35688
MIR548H5	-0.280645	1.49681	-1.78219	0.102127	0.999992	-4.35715
MECR	0.266604	6.78275	1.78209	0.102144	0.999992	-4.35719
LINC01258	-0.264962	2.02077	-1.7819	0.102176	0.999992	-4.35726
BSCL2	0.258155	8.19894	1.78173	0.102205	0.999992	-4.35732
LINC01979	-0.251716	3.7392	-1.78166	0.102217	0.999992	-4.35735
EPHA1	-0.238151	2.36527	-1.78136	0.102267	0.999992	-4.35746
DBX2	-0.288421	4.95006	-1.78135	0.10227	0.999992	-4.35747
VLDLR-AS1	0.526865	2.68501	1.78076	0.102371	0.999992	-4.35769
MYLK3	-0.28492	4.79164	-1.78073	0.102375	0.999992	-4.3577
FAM86EP	0.259956	6.27742	1.78032	0.102446	0.999992	-4.35785
C12orf50	-0.386329	3.19922	-1.78009	0.102485	0.999992	-4.35794
DYNC2I2	0.233981	6.41952	1.78005	0.102491	0.999992	-4.35795
SYTL2	0.352006	7.3214	1.77995	0.102509	0.999992	-4.35799
CORO7	0.283404	5.98057	1.77938	0.102605	0.999992	-4.3582
USP40	0.442066	3.22529	1.77824	0.102802	0.999992	-4.35863
MIR3646	0.284469	2.16869	1.77815	0.102817	0.999992	-4.35866
TAS2R60	-0.351774	2.66739	-1.77686	0.103037	0.999992	-4.35915
PSG3	-0.354031	2.6314	-1.77663	0.103077	0.999992	-4.35923
ANKRD31	-0.439621	2.82838	-1.77631	0.103132	0.999992	-4.35935
GMPPB	0.489079	5.10447	1.77554	0.103264	0.999992	-4.35964
DKK4	-0.288292	4.11689	-1.77433	0.103473	0.999992	-4.36009
RAB32	-0.342483	4.25371	-1.77425	0.103486	0.999992	-4.36012
LINC00837	0.472272	2.42514	1.77424	0.103488	0.999992	-4.36013
LINC01806	0.326634	5.78034	1.77372	0.103577	0.999992	-4.36032
LRP5	0.217941	6.80333	1.77369	0.103583	0.999992	-4.36033
DDX49	0.247298	7.57612	1.7731	0.103684	0.999992	-4.36055
GPLD1	0.319586	7.26522	1.77291	0.103718	0.999992	-4.36062
GNAT2	-0.267869	5.02002	-1.77213	0.103852	0.999992	-4.36092
PCDHB14	0.397597	4.59425	1.77196	0.103881	0.999992	-4.36098
TBC1D3	-0.386916	6.03318	-1.77195	0.103883	0.999992	-4.36098
TSKU-AS1	-0.477313	5.37776	-1.77173	0.103921	0.999992	-4.36106
SPTBN2	-0.284096	4.94519	-1.77085	0.104073	0.999992	-4.36139
ANAPC1P1	0.246501	7.49066	1.77054	0.104127	0.999992	-4.36151
PAGE2	0.340714	3.31492	1.77045	0.104143	0.999992	-4.36154
MMP16	-0.317848	3.04747	-1.77043	0.104147	0.999992	-4.36155
ZNF502	-0.235065	2.53535	-1.77033	0.104164	0.999992	-4.36159
KCNK9	0.258272	3.18695	1.76939	0.104327	0.999992	-4.36194
DDIT3	-0.282854	6.5838	-1.76907	0.104383	0.999992	-4.36206
WDFY3-AS2	-0.362403	2.26011	-1.76906	0.104384	0.999992	-4.36206
ATP1A2	-0.322693	4.76307	-1.76802	0.104565	0.999992	-4.36245
CLEC1B	-0.367128	2.15267	-1.76795	0.104578	0.999992	-4.36248
SPIRE1	0.476747	3.43254	1.76779	0.104605	0.999992	-4.36254
TLE1-DT	0.275592	4.7933	1.76748	0.104659	0.999992	-4.36266
DNAH5	0.269062	2.2412	1.76744	0.104665	0.999992	-4.36267
LOC102467217	-0.268825	1.53509	-1.76723	0.104701	0.999992	-4.36275
POTEB2	-0.323401	1.94612	-1.7667	0.104794	0.999992	-4.36294
STXBP6	0.260594	5.29868	1.76635	0.104855	0.999992	-4.36308
LINC00629	0.354191	1.80584	1.76633	0.104859	0.999992	-4.36309
OXGR1	-0.248937	2.23939	-1.76624	0.104874	0.999992	-4.36312
ENDOG	0.242626	5.92422	1.7661	0.1049	0.999992	-4.36317
DYNLRB2	0.360475	1.62821	1.76543	0.105016	0.999992	-4.36342
MIR103B1	0.371306	2.05801	1.76457	0.105166	0.999992	-4.36374
CACNG5	-0.2878	3.4701	-1.76375	0.10531	0.999992	-4.36405
MIR4633	-0.273074	4.20511	-1.76317	0.105411	0.999992	-4.36426
ZNF582	-0.280605	4.50641	-1.763	0.105442	0.999992	-4.36433
TTTY5	0.498283	2.93292	1.76189	0.105635	0.999992	-4.36474
RDX	-0.384103	6.11986	-1.7618	0.105652	0.999992	-4.36478
CDYL2	-0.278979	5.17386	-1.76077	0.105832	0.999992	-4.36516
OR8H1	-0.271944	1.84856	-1.76042	0.105894	0.999992	-4.36529
RPRM	-0.375983	3.11672	-1.76039	0.105899	0.999992	-4.3653
RP9P	-0.283895	5.69497	-1.76023	0.105927	0.999992	-4.36536
NXNL2	-0.260374	5.53584	-1.75999	0.10597	0.999992	-4.36545
FAM13A	-0.42733	3.59292	-1.75948	0.106059	0.999992	-4.36564
CD27	0.272551	7.89285	1.7585	0.106232	0.999992	-4.36601
ADORA2B	-0.428017	3.59889	-1.7585	0.106233	0.999992	-4.36601
OR8B8	-0.234611	3.21967	-1.75804	0.106314	0.999992	-4.36618
TTPA	-0.281707	1.64884	-1.75765	0.106381	0.999992	-4.36632
BORCS6	-0.263489	4.96416	-1.75681	0.106531	0.999992	-4.36664
LINC02159	0.421307	3.43992	1.7568	0.106532	0.999992	-4.36664
CCDC69	0.258101	7.5443	1.75642	0.106599	0.999992	-4.36678
FIGN	-0.313755	2.36598	-1.75603	0.106668	0.999992	-4.36693
RASGRF2-AS1	-0.268561	4.30615	-1.75553	0.106757	0.999992	-4.36712
C16orf89	0.380652	4.24516	1.75543	0.106774	0.999992	-4.36715
LINC00910	-0.350269	4.07326	-1.75534	0.106791	0.999992	-4.36719
FZD8	-0.224751	4.7219	-1.75501	0.106848	0.999992	-4.36731
SASH3	0.273593	7.06393	1.7549	0.106869	0.999992	-4.36735
RNF222	-0.241378	4.1187	-1.75397	0.107033	0.999992	-4.3677
RABL2B	0.240581	7.57483	1.75294	0.107217	0.999992	-4.36808
MIR7975	0.265597	3.86083	1.75289	0.107226	0.999992	-4.3681
TM6SF2	0.22739	4.92372	1.75282	0.107238	0.999992	-4.36813
LOC285819	-0.283049	2.73959	-1.75253	0.10729	0.999992	-4.36824
CHROMR	0.295983	7.26912	1.75169	0.107439	0.999992	-4.36855
MYL12A	-0.292585	9.45699	-1.75125	0.107518	0.999992	-4.36871
LINC02729	0.329742	4.64489	1.75124	0.107519	0.999992	-4.36872
TCAF2P1	-0.416287	5.08596	-1.75103	0.107556	0.999992	-4.3688
NKPD1	0.227446	4.386	1.75053	0.107647	0.999992	-4.36898
PTGER3	-0.380583	4.04836	-1.7502	0.107705	0.999992	-4.36911
TTC29	-0.267444	2.87838	-1.74974	0.107786	0.999992	-4.36928
CLUL1	0.562998	3.99664	1.74932	0.107863	0.999992	-4.36944
ITPRID2	0.370821	5.50463	1.74913	0.107897	0.999992	-4.36951
RHOC	-0.271478	5.31452	-1.74787	0.108123	0.999992	-4.36998
MIR623	-0.435445	3.61452	-1.74774	0.108145	0.999992	-4.37002
HLA-DPB2	-0.278468	5.79511	-1.74735	0.108215	0.999992	-4.37017
DPP10-AS1	-0.391914	4.87577	-1.74611	0.108437	0.999992	-4.37063
DAND5	-0.312551	4.39865	-1.74449	0.108729	0.999992	-4.37123
LY6D	-0.290765	6.11982	-1.74446	0.108734	0.999992	-4.37124
IHO1	0.401638	2.34034	1.74419	0.108783	0.999992	-4.37135
FOXE1	-0.39028	3.68614	-1.74413	0.108795	0.999992	-4.37137
ZNF394	0.236189	7.37022	1.74406	0.108806	0.999992	-4.37139
C10orf82	-0.212932	4.1435	-1.74329	0.108946	0.999992	-4.37168
GCSAML	0.21635	1.89684	1.74322	0.108958	0.999992	-4.37171
NIPAL1	0.282009	3.87532	1.7428	0.109033	0.999992	-4.37186
LINC00623	-0.474909	3.87117	-1.74244	0.109099	0.999992	-4.372
GALNT5	-0.382774	3.98483	-1.74238	0.10911	0.999992	-4.37202
TEX36-AS1	0.278887	2.72807	1.74193	0.109191	0.999992	-4.37219
SMIM24	0.324346	4.25259	1.74187	0.109202	0.999992	-4.37221
PLSCR1	0.737243	5.27541	1.74175	0.109223	0.999992	-4.37225
NCAM2	-0.366567	2.39458	-1.74175	0.109224	0.999992	-4.37226
POLR2G	-0.251085	7.5157	-1.74158	0.109255	0.999992	-4.37232
NT5DC2	0.282947	8.16581	1.74137	0.109292	0.999992	-4.3724
HLA-DRB5	0.282763	6.44378	1.74081	0.109395	0.999992	-4.37261
NTRK1	0.406555	3.89175	1.74034	0.109478	0.999992	-4.37278
CPEB4	-0.238924	7.77217	-1.73971	0.109593	0.999992	-4.37301
AQP7P3	0.306563	3.19379	1.73954	0.109624	0.999992	-4.37308
LOC339298	0.335751	2.08056	1.73926	0.109675	0.999992	-4.37318
C2CD4A	-0.317707	5.12043	-1.73922	0.109683	0.999992	-4.3732
TRIQK	-0.463759	3.6582	-1.73829	0.109851	0.999992	-4.37354
SLC22A18	0.275184	4.93015	1.73828	0.109853	0.999992	-4.37355
KDM4E	-0.356083	3.54746	-1.73781	0.109939	0.999992	-4.37372
ADGRF5	0.426856	2.26583	1.73752	0.109992	0.999992	-4.37383
PMP22	-0.234395	4.39934	-1.73743	0.110008	0.999992	-4.37386
SLC29A2	0.23499	7.20794	1.73726	0.110039	0.999992	-4.37393
MIR3165	-0.256685	2.56545	-1.73684	0.110116	0.999992	-4.37409
CTSL3P	-0.346745	2.87009	-1.73636	0.110203	0.999992	-4.37426
LINC01482	0.298163	1.72031	1.73608	0.110253	0.999992	-4.37437
WDR46	0.254055	8.27504	1.73604	0.110262	0.999992	-4.37438
DLL3	0.288335	5.56642	1.73567	0.110328	0.999992	-4.37452
TMEM50B	0.239035	7.39911	1.73546	0.110367	0.999992	-4.3746
DISP1	-0.507069	5.13717	-1.73546	0.110368	0.999992	-4.3746
SNORA50C	0.305333	6.70657	1.73533	0.110391	0.999992	-4.37465
HMOX1	-0.284845	4.82804	-1.73486	0.110477	0.999992	-4.37482
DVL2	0.216646	8.26722	1.73436	0.110568	0.999992	-4.37501
AMTN	0.291035	1.52003	1.73405	0.110624	0.999992	-4.37512
SNTG1	0.349754	3.57192	1.73373	0.110683	0.999992	-4.37524
ARHGAP26-AS1	-0.267936	5.15888	-1.73325	0.11077	0.999992	-4.37542
EVC	-0.247477	6.24237	-1.73284	0.110847	0.999992	-4.37557
MIR4519	0.315272	4.2246	1.73234	0.110938	0.999992	-4.37576
TAS2R1	-0.374701	3.14532	-1.73129	0.111131	0.999992	-4.37615
AMELY	0.278558	3.46727	1.73091	0.1112	0.999992	-4.37629
PCDHB5	-0.306955	2.63051	-1.73071	0.111236	0.999992	-4.37636
PRR9	0.366487	3.70773	1.73059	0.111258	0.999992	-4.37641
OXT	-0.277781	5.62616	-1.73034	0.111304	0.999992	-4.3765
TMEM132D-AS1	-0.245694	1.29087	-1.73029	0.111315	0.999992	-4.37652
MILR1	0.342504	5.89796	1.73014	0.111343	0.999992	-4.37658
VCX3A	-0.306106	5.60221	-1.73005	0.111359	0.999992	-4.37661
CD37	0.262366	10.9329	1.72948	0.111464	0.999992	-4.37682
MCCC2	0.205515	9.32476	1.72931	0.111494	0.999992	-4.37688
DCDC2	-0.332599	3.00591	-1.72927	0.111503	0.999992	-4.3769
RSPH4A	0.590911	3.32622	1.72913	0.111528	0.999992	-4.37695
LINC02443	0.225888	2.22175	1.72907	0.111538	0.999992	-4.37697
PEX1	0.275126	7.33122	1.72872	0.111604	0.999992	-4.37711
MIR1302-9	-0.246042	3.46908	-1.72869	0.111609	0.999992	-4.37712
GPR82	-0.680988	3.17993	-1.72866	0.111615	0.999992	-4.37713
NXPH2	0.300557	2.9452	1.72837	0.111668	0.999992	-4.37724
PLXND1	0.335901	7.39854	1.72778	0.111777	0.999992	-4.37745
GDF5	0.314189	3.09643	1.72774	0.111784	0.999992	-4.37747
POTEI	-0.415377	2.01242	-1.72772	0.111788	0.999992	-4.37748
AKAP7	0.280874	2.08909	1.72772	0.111789	0.999992	-4.37748
LRRC37A11P	0.297227	4.19135	1.72754	0.111821	0.999992	-4.37754
HOXB9	-0.290395	4.29368	-1.72697	0.111926	0.999992	-4.37775
SPPL2B	0.260514	6.75248	1.72678	0.111961	0.999992	-4.37782
CPA5	-0.306961	3.48946	-1.72625	0.112059	0.999992	-4.37802
AGER	0.321187	5.36864	1.72578	0.112148	0.999992	-4.3782
OR5AK4P	-0.259551	1.26781	-1.72567	0.112168	0.999992	-4.37824
SNX24	-0.600356	4.15661	-1.7252	0.112253	0.999992	-4.37841
IFNA22P	0.273774	1.64577	1.72513	0.112267	0.999992	-4.37844
CPNE7	-0.270589	6.23311	-1.72509	0.112275	0.999992	-4.37845
HMGCS1	-0.369709	8.45175	-1.72505	0.112283	0.999992	-4.37847
EGFLAM-AS4	-0.212416	1.56603	-1.72411	0.112457	0.999992	-4.37882
PCYT1B	-0.301593	2.35195	-1.72409	0.112459	0.999992	-4.37882
DDB1	0.219472	9.71557	1.72373	0.112528	0.999992	-4.37896
MIR3121	-0.300643	1.85174	-1.72364	0.112545	0.999992	-4.37899
ALKAL2	0.244368	3.66405	1.72321	0.112624	0.999992	-4.37915
IQCA1	-0.293284	2.4036	-1.72228	0.112797	0.999992	-4.3795
SUSD1	0.375053	4.3518	1.72209	0.112832	0.999992	-4.37957
AQP5-AS1	0.331647	2.63662	1.72204	0.112842	0.999992	-4.37959
MIR548H3	0.308703	1.93276	1.72183	0.112881	0.999992	-4.37966
APOBEC3H	-0.291063	4.19688	-1.72148	0.112946	0.999992	-4.37979
SLC30A10	0.306253	3.27102	1.72119	0.113	0.999992	-4.3799
EPO	0.349582	4.0593	1.72113	0.11301	0.999992	-4.37992
HLA-DOB	-0.238513	6.13992	-1.72102	0.113031	0.999992	-4.37996
TLCD3B	-0.265724	5.10734	-1.72088	0.113057	0.999992	-4.38002
DPRXP4	-0.319208	5.28049	-1.72084	0.113065	0.999992	-4.38003
STPG2-AS1	-0.292047	2.47262	-1.72076	0.11308	0.999992	-4.38006
COPG2IT1	0.426503	1.77372	1.71983	0.113254	0.999992	-4.38041
MIR5585	-0.491961	3.86121	-1.71944	0.113327	0.999992	-4.38055
ZP2	-0.330193	3.40947	-1.71939	0.113336	0.999992	-4.38057
INSYN2B	-0.294092	4.32615	-1.71931	0.113351	0.999992	-4.3806
HRH1	-0.245808	3.34217	-1.71901	0.113408	0.999992	-4.38071
ABCA13	0.360523	3.12801	1.71883	0.11344	0.999992	-4.38078
CYP11A1	-0.300378	3.62277	-1.71872	0.113461	0.999992	-4.38082
DPY19L3	0.332182	7.08861	1.71848	0.113507	0.999992	-4.38091
KLHL5	0.23482	7.69653	1.71817	0.113564	0.999992	-4.38102
ALDH7A1	-0.273694	3.62449	-1.71804	0.113589	0.999992	-4.38107
CACNB3	0.234848	4.67406	1.71761	0.113669	0.999992	-4.38123
INSM2	-0.384743	3.34825	-1.71758	0.113675	0.999992	-4.38124
RNASEH1-DT	0.259343	4.64288	1.71734	0.11372	0.999992	-4.38133
SNORA2A	-0.790276	5.84431	-1.71712	0.113762	0.999992	-4.38142
SNORD114-19	-0.236756	1.78507	-1.71701	0.113781	0.999992	-4.38145
AVPR1B	-0.262646	4.83504	-1.71683	0.113815	0.999992	-4.38152
TEC	-0.269093	7.57433	-1.71604	0.113964	0.999992	-4.38182
CD40	0.316372	7.36949	1.71519	0.114123	0.999992	-4.38213
ECEL1	-0.264872	6.04328	-1.71509	0.114143	0.999992	-4.38217
ANGPTL8	-0.250308	5.37712	-1.71486	0.114186	0.999992	-4.38225
PHLDB1	-0.330455	3.85076	-1.71477	0.114202	0.999992	-4.38228
ADAMTS8	-0.339033	4.42215	-1.71438	0.114276	0.999992	-4.38243
ARHGEF10	-0.310249	4.46156	-1.71419	0.114312	0.999992	-4.3825
TMEM134	0.260184	6.81735	1.714	0.114348	0.999992	-4.38257
GPR37	-0.225204	2.99288	-1.7138	0.114385	0.999992	-4.38265
ZNF596	0.384982	5.95215	1.71365	0.114413	0.999992	-4.3827
RAB15	0.37664	6.56339	1.71336	0.114468	0.999992	-4.38281
DNAJC5B	-0.444172	2.90855	-1.7131	0.114517	0.999992	-4.3829
SPRY3	-0.500999	3.11409	-1.71278	0.114577	0.999992	-4.38302
SPRY3	-0.500999	3.11409	-1.71278	0.114577	0.999992	-4.38302
CAPZA3	0.267767	1.98678	1.71274	0.114585	0.999992	-4.38304
ZNF219	-0.30298	4.15396	-1.71241	0.114648	0.999992	-4.38316
LINC00887	0.369161	2.96729	1.71191	0.114743	0.999992	-4.38335
SRD5A1P1	0.309718	3.86948	1.71157	0.114807	0.999992	-4.38347
CHST15	0.600894	4.88618	1.71154	0.114811	0.999992	-4.38348
ST8SIA2	-0.262393	3.75691	-1.71138	0.114842	0.999992	-4.38354
FBXL22	0.371283	4.04099	1.7113	0.114858	0.999992	-4.38357
OR4C12	-0.422054	2.99196	-1.71075	0.114962	0.999992	-4.38378
FGF14	-0.361048	2.20568	-1.71042	0.115024	0.999992	-4.3839
TRMU	-0.326514	6.57262	-1.71039	0.11503	0.999992	-4.38391
GTF3C2-AS1	0.393665	4.64322	1.70994	0.115116	0.999992	-4.38408
AADACL2-AS1	-0.259313	3.3522	-1.70991	0.11512	0.999992	-4.38409
LST1	-0.275489	4.87065	-1.70952	0.115195	0.999992	-4.38423
MIR103A2	0.302112	2.79844	1.7093	0.115237	0.999992	-4.38432
SUSD2	-0.359008	5.46002	-1.70929	0.115239	0.999992	-4.38432
TMPRSS13	0.277307	4.25609	1.70896	0.115302	0.999992	-4.38444
GLRB	-0.335109	1.66547	-1.70841	0.115405	0.999992	-4.38464
ACOT12	-0.412963	2.99823	-1.70752	0.115574	0.999992	-4.38497
KCNJ5	0.365997	3.18743	1.70736	0.115605	0.999992	-4.38503
RPL13AP3	0.297265	7.2742	1.70721	0.115634	0.999992	-4.38509
TCERG1L	-0.274124	4.11567	-1.70686	0.115701	0.999992	-4.38522
ATP12A	-0.32843	2.81553	-1.70672	0.115727	0.999992	-4.38527
MIR6842	-0.237262	6.21425	-1.70672	0.115727	0.999992	-4.38527
HUNK	0.448108	3.95888	1.70668	0.115735	0.999992	-4.38529
MIR578	-0.329224	2.10549	-1.70627	0.115814	0.999992	-4.38544
PPFIA3	0.251571	2.85312	1.70531	0.115997	0.999992	-4.38579
RPRML	-0.210684	5.91103	-1.70525	0.116007	0.999992	-4.38581
ADAM32	-0.262054	2.20611	-1.70507	0.116041	0.999992	-4.38588
GIMAP4	-0.355437	2.48182	-1.70438	0.116174	0.999992	-4.38614
ASTN2-AS1	-0.248308	4.42894	-1.70415	0.116217	0.999992	-4.38622
NAV2	0.236459	5.55179	1.70403	0.116241	0.999992	-4.38627
LOC389705	-0.318379	2.27185	-1.7038	0.116284	0.999992	-4.38635
LOC102723704	0.38918	1.98758	1.70348	0.116345	0.999992	-4.38647
CYP4X1	-0.372149	2.22888	-1.70284	0.116468	0.999992	-4.38671
FKBP1B	0.397038	4.07272	1.70267	0.116502	0.999992	-4.38677
IRF1	0.304099	5.98697	1.70261	0.116513	0.999992	-4.38679
DIAPH3-AS2	0.291126	2.52744	1.70251	0.116532	0.999992	-4.38683
TAS2R19	0.585403	3.55502	1.70228	0.116575	0.999992	-4.38691
CASZ1	0.388289	6.05218	1.7022	0.116591	0.999992	-4.38694
LINC01208	-0.337101	2.96044	-1.70186	0.116657	0.999992	-4.38707
IL13RA1	0.306331	1.89812	1.7013	0.116764	0.999992	-4.38728
MANSC1	-0.266876	1.73064	-1.70114	0.116795	0.999992	-4.38734
NUP133-DT	-0.327364	3.17495	-1.70102	0.116818	0.999992	-4.38738
MAPK8IP2	0.269366	4.14859	1.7006	0.116899	0.999992	-4.38754
FOXN3	-0.301693	7.15112	-1.70021	0.116973	0.999992	-4.38768
AGR3	0.274508	1.79457	1.69998	0.117017	0.999992	-4.38777
C9orf131	-0.255243	3.59673	-1.69991	0.117031	0.999992	-4.38779
MIR1284	-0.476699	2.43468	-1.69967	0.117076	0.999992	-4.38788
CCDC190	0.258046	2.37835	1.69937	0.117135	0.999992	-4.38799
INO80C	0.267389	5.45088	1.69928	0.117153	0.999992	-4.38803
KRTAP10-7	-0.253308	6.02109	-1.69874	0.117257	0.999992	-4.38823
GOLGA7B	-0.261394	2.71422	-1.69844	0.117315	0.999992	-4.38834
MIR4464	0.232476	1.35291	1.69831	0.11734	0.999992	-4.38839
SCAT1	0.42442	4.89167	1.69827	0.117348	0.999992	-4.3884
MIR199A1	-0.420016	1.87281	-1.69801	0.117398	0.999992	-4.3885
DSG4	-0.287379	2.32604	-1.69747	0.117502	0.999992	-4.3887
NREP-AS1	0.445412	3.17061	1.6974	0.117514	0.999992	-4.38872
ADH1C	-0.267184	3.65315	-1.69673	0.117644	0.999992	-4.38897
LOC100996740	0.278221	6.92957	1.69613	0.11776	0.999992	-4.38919
A4GNT	-0.32212	2.74834	-1.69597	0.117791	0.999992	-4.38925
MARVELD2	-0.369607	3.41718	-1.69587	0.11781	0.999992	-4.38929
DYNLL2-DT	0.463343	2.26638	1.69577	0.117829	0.999992	-4.38932
VPS51	0.30993	6.0445	1.69525	0.117931	0.999992	-4.38952
MUTYH	-0.238665	6.17666	-1.69479	0.118021	0.999992	-4.38969
CYP4F24P	-0.275898	4.05957	-1.69456	0.118064	0.999992	-4.38977
MIRLET7C	-0.249506	1.45519	-1.69451	0.118075	0.999992	-4.38979
HSF5	-0.377541	2.57783	-1.69393	0.118186	0.999992	-4.39
IVD	0.223996	7.52241	1.69393	0.118187	0.999992	-4.39001
DCHS1	0.339653	3.32942	1.69383	0.118207	0.999992	-4.39004
FAM221A	-0.347416	3.43713	-1.69366	0.11824	0.999992	-4.39011
SRCIN1	-0.329978	4.1221	-1.69336	0.118297	0.999992	-4.39021
MIR19B2	0.630698	5.20935	1.69327	0.118314	0.999992	-4.39025
LINC01821	0.279363	1.50171	1.69318	0.118332	0.999992	-4.39028
IL20	-0.30033	2.84088	-1.69317	0.118335	0.999992	-4.39029
LINC00499	-0.343919	2.66069	-1.69293	0.11838	0.999992	-4.39037
ARMC6	0.302274	7.16354	1.69259	0.118448	0.999992	-4.3905
PLA2G2F	-0.401387	4.43378	-1.69156	0.118647	0.999992	-4.39088
LOC441204	0.280753	2.41675	1.69095	0.118766	0.999992	-4.39111
ADAMTS9-AS1	0.219691	2.22265	1.69074	0.118807	0.999992	-4.39118
CCL28	-0.25456	3.89769	-1.69065	0.118825	0.999992	-4.39122
RAB17	-0.373404	5.64701	-1.69045	0.118864	0.999992	-4.39129
FKBP5	0.217602	9.34919	1.69012	0.118927	0.999992	-4.39141
KLHL2	0.258671	7.9506	1.68987	0.118978	0.999992	-4.39151
SCN4B	-0.324377	4.5627	-1.68939	0.11907	0.999992	-4.39168
GID8	0.239379	7.39617	1.68917	0.119114	0.999992	-4.39176
NKX6-3	-0.269461	6.21266	-1.68912	0.119125	0.999992	-4.39178
GRPR	0.365724	2.34117	1.68892	0.119162	0.999992	-4.39185
IGLL5	0.261028	7.81992	1.68878	0.11919	0.999992	-4.39191
TSR2	0.246782	7.14331	1.68867	0.119212	0.999992	-4.39195
LINC02539	-0.319529	4.79375	-1.68851	0.119244	0.999992	-4.39201
FAM86FP	0.221654	7.46884	1.68849	0.119246	0.999992	-4.39201
PNLIP	0.286078	3.73165	1.68845	0.119255	0.999992	-4.39203
NTN1	0.25388	5.859	1.68821	0.119301	0.999992	-4.39212
LOC101929148	0.268326	3.3953	1.68817	0.119309	0.999992	-4.39213
LINC00309	-0.341677	2.02387	-1.68766	0.119409	0.999992	-4.39232
LOC339666	0.375219	3.00158	1.68727	0.119485	0.999992	-4.39247
MIR331	0.39265	3.43675	1.6869	0.119558	0.999992	-4.3926
TMEM9	0.254872	6.72032	1.68668	0.119602	0.999992	-4.39268
MEIG1	-0.277573	2.42371	-1.68663	0.119612	0.999992	-4.3927
KIAA0040	0.319988	7.5805	1.68614	0.119708	0.999992	-4.39288
GABRR1	0.252995	3.30365	1.68573	0.119789	0.999992	-4.39304
ARHGAP17	-0.219803	6.48997	-1.68559	0.119816	0.999992	-4.39309
MIR7107	0.29411	1.97454	1.68486	0.119959	0.999992	-4.39336
FBXO3-DT	0.326524	2.38581	1.68467	0.119997	0.999992	-4.39343
MIR5094	-0.33163	2.92817	-1.68457	0.120017	0.999992	-4.39346
TMEM198B	0.245521	6.66971	1.6844	0.120049	0.999992	-4.39352
IL34	0.297993	5.61011	1.68422	0.120085	0.999992	-4.39359
AMPD3	-0.2637	4.98494	-1.68417	0.120094	0.999992	-4.39361
ITPA	0.242591	7.41822	1.68417	0.120096	0.999992	-4.39361
PARD3B	0.316772	2.41662	1.6841	0.12011	0.999992	-4.39364
MRS2P2	0.291598	4.7309	1.68407	0.120115	0.999992	-4.39365
DRD1	0.289939	4.04115	1.68393	0.120141	0.999992	-4.3937
MIR146A	-0.326075	3.01642	-1.68372	0.120184	0.999992	-4.39378
SGCZ	0.27086	3.20788	1.68317	0.120292	0.999992	-4.39398
LINC00574	0.287503	5.56367	1.68245	0.120435	0.999992	-4.39425
RASA4	-0.31572	5.11371	-1.68208	0.120506	0.999992	-4.39438
DHRS2	-0.465727	3.40113	-1.68162	0.120598	0.999992	-4.39455
GRB7	0.328985	6.00874	1.68147	0.120627	0.999992	-4.39461
PLEC	-0.290209	5.40991	-1.68054	0.120812	0.999992	-4.39495
LINC01781	-0.210728	3.0373	-1.68039	0.120841	0.999992	-4.39501
MFSD2A	-0.261933	6.85397	-1.68032	0.120855	0.999992	-4.39503
SDC2	-0.303283	3.37713	-1.68018	0.120883	0.999992	-4.39508
FLG	-0.266743	2.14848	-1.67964	0.120989	0.999992	-4.39528
SATL1	0.276995	2.1665	1.67926	0.121065	0.999992	-4.39542
ARHGAP20	-0.288293	1.80723	-1.67863	0.121191	0.999992	-4.39566
NTS	-0.230475	2.0897	-1.67827	0.121261	0.999992	-4.39579
TLR7	0.330513	3.39192	1.678	0.121316	0.999992	-4.39589
RBMS3	-0.411364	4.37334	-1.67745	0.121425	0.999992	-4.39609
MMP17	-0.293384	5.49699	-1.67677	0.12156	0.999992	-4.39634
LOC101929577	-0.380961	2.52107	-1.67673	0.121569	0.999992	-4.39636
RBM46	0.280629	1.57639	1.67653	0.121608	0.999992	-4.39643
SNORD115-45	-0.407725	2.50032	-1.67648	0.121617	0.999992	-4.39645
LAMTOR2	0.212926	7.70792	1.67642	0.12163	0.999992	-4.39647
GADD45A	0.274163	6.47905	1.67639	0.121636	0.999992	-4.39648
MIR6078	0.248572	4.20704	1.67607	0.121699	0.999992	-4.3966
SGMS1	0.294311	8.42728	1.67589	0.121735	0.999992	-4.39666
ZXDB	0.235547	4.96018	1.67537	0.121839	0.999992	-4.39686
GRK1	-0.288879	3.78805	-1.67509	0.121894	0.999992	-4.39696
PDC	0.302812	2.06016	1.67471	0.121971	0.999992	-4.3971
GOLGA5	0.22518	7.71856	1.67407	0.122099	0.999992	-4.39734
RAET1E	0.245842	3.71267	1.674	0.122112	0.999992	-4.39736
CR2	0.331506	2.23698	1.67357	0.122197	0.999992	-4.39752
SLC23A2	-0.31671	6.39299	-1.67299	0.122314	0.999992	-4.39773
LINC01695	-0.401991	1.68515	-1.67283	0.122346	0.999992	-4.39779
SHOX	-0.339741	4.6387	-1.67189	0.122534	0.999992	-4.39814
LAMA1	-0.292564	2.87097	-1.67145	0.122622	0.999992	-4.3983
TPD52L1	0.27858	2.1102	1.67069	0.122776	0.999992	-4.39858
C1QTNF6	-0.350326	5.26261	-1.67065	0.122783	0.999992	-4.3986
ITFG2-AS1	0.400923	4.23028	1.67065	0.122784	0.999992	-4.3986
AP3B2	0.426282	3.53794	1.67009	0.122895	0.999992	-4.3988
CHST7	0.339591	5.20847	1.66981	0.122952	0.999992	-4.3989
FETUB	-0.327991	3.27172	-1.66973	0.122968	0.999992	-4.39893
CEP128	0.269106	8.96721	1.66953	0.123008	0.999992	-4.39901
ALDH8A1	0.311422	4.42207	1.66933	0.123049	0.999992	-4.39908
SFN	-0.301038	4.89947	-1.66849	0.123219	0.999992	-4.39939
LINC00477	-0.229099	2.43989	-1.66846	0.123223	0.999992	-4.3994
CSE1L-DT	0.409167	3.74157	1.66822	0.123273	0.999992	-4.39949
MAILR	0.219929	5.08933	1.66751	0.123416	0.999992	-4.39975
LINC00942	-0.327869	6.1285	-1.66741	0.123435	0.999992	-4.39979
SLC14A2-AS1	-0.244514	1.41843	-1.66707	0.123505	0.999992	-4.39992
PIK3R5	-0.219705	4.57945	-1.66619	0.123681	0.999992	-4.40024
MIR548AY	0.252567	1.72245	1.66564	0.123793	0.999992	-4.40044
PPM1J	-0.291031	4.36467	-1.66555	0.123811	0.999992	-4.40047
OR5L1	0.245441	2.10876	1.66512	0.123899	0.999992	-4.40063
MIR597	-0.376827	4.84123	-1.66481	0.12396	0.999992	-4.40074
GREM1-AS1	-0.294989	5.51098	-1.66473	0.123977	0.999992	-4.40077
MYO1F	0.470592	6.53222	1.66464	0.123995	0.999992	-4.40081
VTCN1	0.324981	3.03658	1.66461	0.124001	0.999992	-4.40082
ITPRIP-AS1	0.237917	4.20106	1.66461	0.124001	0.999992	-4.40082
MIR106B	0.241078	5.19979	1.66461	0.124002	0.999992	-4.40082
COL4A1	0.28765	3.94725	1.66459	0.124005	0.999992	-4.40083
IER5	0.327501	6.2248	1.66445	0.124035	0.999992	-4.40088
HCG25	0.236156	4.91237	1.66433	0.124059	0.999992	-4.40092
HS3ST3B1	-0.321114	4.36123	-1.66322	0.124284	0.999992	-4.40133
FSD1	-0.226997	3.63648	-1.66291	0.124347	0.999992	-4.40145
LPIN3	0.263311	4.77917	1.66244	0.124442	0.999992	-4.40162
OPN1SW	-0.365834	3.67282	-1.66241	0.124448	0.999992	-4.40163
LOC100507346	0.276568	3.19111	1.66237	0.124456	0.999992	-4.40164
MIR134	-0.335695	4.96067	-1.66226	0.124479	0.999992	-4.40168
LDHAL6A	-0.267947	3.34305	-1.66224	0.124482	0.999992	-4.40169
HSPA12A	-0.281542	3.3555	-1.66217	0.124497	0.999992	-4.40172
NCMAP-DT	-0.456912	3.63067	-1.66207	0.124517	0.999992	-4.40175
RNF157	0.370213	2.38311	1.66203	0.124525	0.999992	-4.40177
POTEH	-0.446074	3.36591	-1.66178	0.124577	0.999992	-4.40186
EDC4	-0.281652	6.25832	-1.66176	0.12458	0.999992	-4.40187
[truncated: 23,576 more rows]

## Sheet: DG75 - AZD vs DMSO
SYMBOL	logFC	AveExpr	t	P.Value	adj.P.Val	B
HVCN1	-1.21546	5.91942	-8.76879	2.57929e-06	0.04714	4.74057
TXNIP	1.04581	9.79888	7.82487	7.73933e-06	0.04714	3.85257
FAM72C	-1.16983	9.91998	-7.56117	1.07032e-05	0.04714	3.58296
LCK	-1.29234	8.21424	-7.48411	1.17847e-05	0.04714	3.5023
TEAD4	-0.957103	6.49944	-7.47843	1.18688e-05	0.04714	3.49632
SLC23A1	-0.99651	6.28189	-7.45106	1.22839e-05	0.04714	3.46744
ASS1	-1.28412	9.50011	-6.94607	2.35372e-05	0.04714	2.91457
MNS1	-1.65207	6.8637	-6.89439	2.52016e-05	0.04714	2.8558
SLC12A8	-1.52458	6.17989	-6.8568	2.64912e-05	0.04714	2.81279
ORC1	-1.05826	8.1808	-6.82621	2.75928e-05	0.04714	2.77763
CD80	-1.59884	6.36845	-6.76195	3.00702e-05	0.04714	2.70328
XRCC2	-1.15432	8.74625	-6.68278	3.34545e-05	0.04714	2.61078
UBASH3B	-0.951375	6.08432	-6.67635	3.37465e-05	0.04714	2.60323
ARHGAP31	-0.950442	4.13882	-6.62163	3.63468e-05	0.04714	2.53867
CCDC74A	-1.57053	6.36283	-6.5628	3.93834e-05	0.04714	2.46872
IDH2	-1.24165	6.53689	-6.56182	3.94365e-05	0.04714	2.46755
MYB	-1.27742	8.38387	-6.553	3.99151e-05	0.04714	2.45701
DLG3	-1.42069	5.11778	-6.54704	4.02424e-05	0.04714	2.44988
RGCC	-1.46575	3.49974	-6.48094	4.40689e-05	0.04714	2.37046
DHRS11	-1.17468	6.5207	-6.38127	5.05926e-05	0.04714	2.24936
LINC01226	-1.44798	3.30123	-6.36091	5.20481e-05	0.04714	2.22442
RAD51AP1	-1.18203	7.76818	-6.35107	5.27675e-05	0.04714	2.21235
FAM72B	-1.34971	9.53846	-6.34306	5.33616e-05	0.04714	2.20249
MFAP4	-1.1277	4.09439	-6.34084	5.35273e-05	0.04714	2.19977
IL7R	-2.13039	6.80298	-6.33942	5.36335e-05	0.04714	2.19802
MZB1	-1.06822	7.25094	-6.30257	5.64724e-05	0.04714	2.15259
CHRNA6	-1.12078	3.93943	-6.29896	5.67591e-05	0.04714	2.14812
ARHGAP23	-0.892787	5.36664	-6.28928	5.75352e-05	0.04714	2.13615
MXD4	0.923035	9.04118	6.27799	5.84549e-05	0.04714	2.12216
CEP295NL	-1.55206	6.53213	-6.25405	6.04582e-05	0.04714	2.09242
CERCAM	-0.929722	4.78656	-6.20515	6.47807e-05	0.04714	2.03138
CCDC167	-1.00853	7.08186	-6.18449	6.67042e-05	0.04714	2.00549
FAM72D	-1.26299	9.62335	-6.16408	6.86653e-05	0.04714	1.97983
LYRM4-AS1	0.789712	6.24719	6.14743	7.03111e-05	0.04714	1.95884
LINC00667	0.927533	7.84805	6.1393	7.11297e-05	0.04714	1.94858
MND1	-1.42662	7.82044	-6.09088	7.62205e-05	0.04714	1.88723
VLDLR	-1.17083	7.40871	-6.08849	7.64809e-05	0.04714	1.8842
KIAA0040	-1.1553	7.5805	-6.08771	7.65663e-05	0.04714	1.88321
ITPRIPL1	-1.07421	7.34482	-6.07112	7.84081e-05	0.04714	1.86208
PLEK	-1.01418	8.09781	-6.07094	7.84287e-05	0.04714	1.86185
LYAR	-0.990892	8.14165	-6.06253	7.93799e-05	0.04714	1.85113
LOC729737	0.84373	8.15016	6.0522	8.05656e-05	0.04714	1.83795
PEMT	-0.737607	7.41407	-6.03611	8.24511e-05	0.04714	1.81736
SLC30A4	0.966888	6.75088	6.02989	8.31927e-05	0.04714	1.80939
PRELID3A	-1.33346	6.08009	-6.02428	8.38662e-05	0.04714	1.80222
FAM167A-AS1	-1.39451	5.00056	-6.0167	8.47874e-05	0.04714	1.79249
TSPAN31	1.09977	8.42337	5.9889	8.82586e-05	0.0480258	1.75674
PIK3R3	1.11598	7.43715	5.95831	9.22521e-05	0.0487169	1.71727
TP53INP1	1.21966	7.56772	5.90299	9.99748e-05	0.0487169	1.64546
UCP2	0.895851	10.1778	5.88189	0.000103099	0.0487169	1.61794
MCM7	-0.786394	9.80659	-5.88175	0.00010312	0.0487169	1.61775
KLHL23	-0.998892	6.83232	-5.87163	0.000104655	0.0487169	1.60453
HCK	-1.12529	7.4632	-5.86376	0.000105866	0.0487169	1.59423
ARG2	-1.2708	6.49574	-5.8617	0.000106185	0.0487169	1.59154
ATL3	-1.20303	7.45871	-5.85907	0.000106594	0.0487169	1.58809
TERT	-1.25697	7.61307	-5.84703	0.000108489	0.0487169	1.57231
MIS18A	-1.07865	7.6475	-5.84648	0.000108577	0.0487169	1.57159
ANP32E	-0.953303	7.61294	-5.80504	0.000115385	0.0495466	1.51708
CPT1A	-0.986975	5.78355	-5.79658	0.00011683	0.0495466	1.50591
SUV39H1	-0.856296	8.3681	-5.78715	0.000118464	0.0495466	1.49345
HEY2	-1.47021	7.14072	-5.76935	0.000121613	0.0495466	1.46989
FAM72A	-1.3908	9.45174	-5.7625	0.000122848	0.0495466	1.46082
GINS1	-0.955774	7.87917	-5.72418	0.000130013	0.0495466	1.40987
BEST3	-0.989637	9.27213	-5.71477	0.000131839	0.0495466	1.39732
MTHFD1L	-0.808059	9.16457	-5.69905	0.00013495	0.0495466	1.37633
AURKA	-0.785376	9.60158	-5.69696	0.000135371	0.0495466	1.37353
SVIL	-1.14444	3.15445	-5.69172	0.000136429	0.0495466	1.36652
LONRF1	-0.799502	6.92977	-5.68944	0.000136892	0.0495466	1.36347
GNPNAT1	-0.848585	8.87606	-5.6851	0.000137778	0.0495466	1.35766
FANCD2	-1.18744	8.14024	-5.68219	0.000138377	0.0495466	1.35376
CHEK1	-0.914033	8.97901	-5.67873	0.000139091	0.0495466	1.34912
KIF14	-0.818319	7.18619	-5.66789	0.000141353	0.0495466	1.33459
CDCA5	-0.951002	8.17143	-5.66756	0.000141423	0.0495466	1.33414
EIF4EBP1	-1.01186	8.67531	-5.65107	0.000144943	0.049973	1.31199
NLGN3	-0.830625	4.41083	-5.64369	0.000146548	0.049973	1.30206
COL9A3	-1.02399	6.62088	-5.62643	0.000150378	0.0506042	1.27879
LINC01088	-1.23209	4.33749	-5.61639	0.000152652	0.0507024	1.26524
YEATS4	-0.727509	9.01481	-5.5776	0.000161798	0.053051	1.21271
JADE3	-0.968843	4.8819	-5.51146	0.000178754	0.0560017	1.12256
NCR3LG1	-0.973084	7.71328	-5.50182	0.000181381	0.0560017	1.10935
MCM2	-0.746544	7.70777	-5.49447	0.00018341	0.0560017	1.09928
CHAF1B	-0.986859	7.59547	-5.47578	0.000188679	0.0560017	1.07362
CEP152	-0.861164	7.50559	-5.47322	0.000189412	0.0560017	1.0701
ARRDC3	0.716082	9.26743	5.47054	0.000190185	0.0560017	1.06641
CLEC2D	-0.757851	9.94565	-5.45726	0.000194058	0.0560017	1.04813
RFC4	-0.760939	9.82743	-5.44225	0.000198537	0.0560017	1.02744
CHI3L2	-1.95804	7.55394	-5.44087	0.000198955	0.0560017	1.02553
H4C9	-0.956424	8.98111	-5.43563	0.000200549	0.0560017	1.01829
MCM5	-0.770182	9.04535	-5.42962	0.000202393	0.0560017	1.00998
MIR3936	0.636043	2.5769	5.42401	0.000204129	0.0560017	1.00223
SLC16A14	-1.20956	5.27923	-5.42304	0.000204433	0.0560017	1.00088
ZBTB2	-0.823612	7.76025	-5.41493	0.000206975	0.0560017	0.989659
HEY1	-0.876567	6.24513	-5.40647	0.000209665	0.0560017	0.977935
LRRC34	-1.70586	5.75244	-5.40188	0.000211141	0.0560017	0.971564
BTG2	1.08719	8.61867	5.39934	0.00021196	0.0560017	0.968047
RASGRP1	-1.28237	5.57902	-5.3989	0.000212105	0.0560017	0.967427
MRPL39	-0.855584	7.02681	-5.39798	0.000212401	0.0560017	0.966158
EEF1E1	-0.751368	7.98737	-5.38384	0.000217042	0.0563739	0.94652
SLC39A8	-1.13755	7.82188	-5.37431	0.000220233	0.0563739	0.933256
CDC45	-1.03795	7.66482	-5.37374	0.000220426	0.0563739	0.932459
LAPTM5	0.961699	10.373	5.36598	0.000223061	0.0564418	0.921654
CENPV	-1.28467	6.51946	-5.35403	0.000227184	0.0564418	0.905
NEK2	-0.833758	8.54672	-5.35061	0.000228381	0.0564418	0.900218
HASPIN	-0.96882	6.29178	-5.34258	0.000231212	0.0564418	0.889012
PHYHD1	-0.714974	6.45286	-5.34114	0.000231726	0.0564418	0.886993
CKMT1B	-0.896602	5.71861	-5.3318	0.000235075	0.0567173	0.873936
DEK	-0.700766	9.92551	-5.32008	0.000239352	0.0572095	0.857523
SLC6A9	-1.04103	6.97188	-5.3034	0.000245577	0.0581539	0.834142
PLBD1	-1.09201	5.25013	-5.28625	0.000252163	0.0591508	0.810029
ALCAM	-0.886977	7.25848	-5.27262	0.000257526	0.0591508	0.790849
OXCT1	-0.725377	8.88608	-5.27075	0.000258272	0.0591508	0.788212
POLE2	-1.33736	7.40971	-5.26057	0.000262369	0.0591508	0.773862
EOLA1-DT	0.699461	6.42975	5.25912	0.00026296	0.0591508	0.77181
GSTO1	-0.763885	6.97693	-5.25739	0.000263664	0.0591508	0.769373
NCAPG2	-0.867934	8.40296	-5.24708	0.000267907	0.0595802	0.754811
KNSTRN	-0.676645	9.6226	-5.24126	0.000270337	0.0596023	0.746573
CKS1B	-0.740492	8.79089	-5.23074	0.000274783	0.0600647	0.731687
PTTG1	-0.72403	8.93428	-5.2032	0.000286793	0.0619295	0.692631
GPT2	-0.718302	7.64159	-5.20015	0.000288157	0.0619295	0.688297
NCKAP1	-1.46902	3.32727	-5.19119	0.000292205	0.0620683	0.675553
PAK1	-0.872361	6.24262	-5.18472	0.000295166	0.0620683	0.66634
CCNB2	-0.917797	8.86493	-5.1809	0.000296928	0.0620683	0.660901
ATF5	-0.713244	9.61	-5.17257	0.00030081	0.0620683	0.649031
HROB	-0.810161	6.68574	-5.16544	0.000304173	0.0620683	0.638864
EXOSC8	-0.753092	8.76865	-5.16475	0.000304503	0.0620683	0.637875
PSMC3IP	-1.19902	6.25862	-5.16204	0.000305791	0.0620683	0.634015
WEE1	-0.784628	9.67284	-5.15439	0.000309466	0.0623197	0.62309
NUCB2	-0.796074	8.89437	-5.13007	0.000321464	0.06423	0.588294
RGS9	-1.08264	4.71361	-5.12103	0.000326053	0.0646419	0.575322
RAP1GAP	-0.94936	4.09397	-5.11328	0.000330038	0.0648502	0.564203
POLQ	-1.23964	7.23178	-5.09614	0.000339035	0.0648502	0.539572
TMEM181	-0.758172	7.04155	-5.08965	0.00034251	0.0648502	0.530233
DTL	-1.0103	9.14987	-5.08908	0.000342817	0.0648502	0.529413
PPP3CB-AS1	1.03782	6.90004	5.08806	0.000343368	0.0648502	0.527941
MCMBP	-0.760077	9.06199	-5.08651	0.000344202	0.0648502	0.525718
GNAL	-0.780793	4.20208	-5.08531	0.000344854	0.0648502	0.523986
B4GALT2	-0.937914	7.12709	-5.07656	0.000349635	0.0652695	0.511369
FABP6	-1.0341	6.07441	-5.064	0.000356616	0.0660903	0.49325
IKZF2	-1.10963	6.78414	-5.04542	0.000367217	0.0673989	0.466394
HAUS4	-1.02225	7.10576	-5.04089	0.000369848	0.0673989	0.459845
APOBEC3C	-1.11755	8.51977	-5.03793	0.000371583	0.0673989	0.455551
THRA	-1.02005	6.381	-5.02822	0.000377325	0.067748	0.441485
TAF5	-0.954759	7.02157	-5.02315	0.000380365	0.067748	0.434123
CDKN3	-1.22009	8.22957	-5.02134	0.000381455	0.067748	0.431496
MCM6	-0.83802	8.75324	-5.00498	0.000391457	0.067906	0.407741
CTH	-1.04917	6.48172	-5.00184	0.000393411	0.067906	0.403171
PARD3	-1.07432	5.35159	-4.994	0.000398325	0.067906	0.391773
FAH	-0.996143	6.66246	-4.99087	0.000400308	0.067906	0.387212
MVP	0.813979	5.07331	4.97794	0.000408604	0.067906	0.368373
UBE2T	-0.866544	8.97692	-4.97736	0.000408982	0.067906	0.367524
SLC38A5	-0.903698	8.88163	-4.97722	0.000409073	0.067906	0.367319
LGALSL	-1.58208	4.98811	-4.97642	0.000409588	0.067906	0.366164
LINC01001	0.695984	9.60077	4.96916	0.000414338	0.067906	0.355571
PMVK	-0.687457	6.47104	-4.96669	0.000415966	0.067906	0.351968
RCCD1	-0.775484	6.10956	-4.95682	0.000422545	0.067906	0.337548
TTC27	-0.824175	6.76555	-4.95457	0.000424059	0.067906	0.33426
ZGRF1	-1.03702	8.04852	-4.94864	0.000428082	0.067906	0.325581
KYAT1	-0.68486	6.40285	-4.94756	0.000428821	0.067906	0.323997
NME4	-0.774934	9.66912	-4.9472	0.000429065	0.067906	0.323474
HPS4	-0.774868	9.28725	-4.94539	0.000430306	0.067906	0.320819
HELLS	-0.825567	8.983	-4.94363	0.000431507	0.067906	0.318257
CA8	-1.21782	4.38097	-4.94308	0.000431889	0.067906	0.317443
BID	-0.767334	8.36894	-4.9318	0.000439721	0.067906	0.300919
SLC2A5	-1.23787	5.76094	-4.92965	0.000441229	0.067906	0.297769
PLCXD1	-0.896243	7.90143	-4.91261	0.000453385	0.067906	0.272771
CCDC34	-0.863252	8.29559	-4.91	0.000455281	0.067906	0.268931
VPREB3	0.911945	8.4347	4.90968	0.000455516	0.067906	0.268457
NRG4	-1.02624	7.56076	-4.90859	0.00045631	0.067906	0.266855
FOXM1	-0.837145	8.5965	-4.90729	0.000457257	0.067906	0.264947
COBLL1	-2.10069	4.8221	-4.90722	0.000457309	0.067906	0.264842
BMP3	-1.18384	5.56462	-4.90291	0.000460466	0.067906	0.258512
RFC2	-0.809476	8.06457	-4.90072	0.000462083	0.067906	0.255286
UCK2	-0.631808	9.04268	-4.90039	0.000462326	0.067906	0.254802
MIR6774	0.903369	6.65131	4.89933	0.000463107	0.067906	0.253248
FKBP4	-0.789352	8.70318	-4.89725	0.000464655	0.067906	0.250178
STK17A	0.747698	8.75135	4.88767	0.000471829	0.0680325	0.236076
FBXO27	-0.996424	4.8037	-4.8873	0.000472106	0.0680325	0.235534
HGSNAT	0.658672	7.64816	4.8827	0.000475592	0.0680325	0.228762
CCDC74B	-1.13834	5.88121	-4.87875	0.000478615	0.0680325	0.222928
CDC25C	-1.24975	6.93351	-4.87149	0.000484214	0.0680325	0.21222
AMER1	-0.696511	4.43172	-4.85808	0.00049473	0.0680325	0.192432
TCL1A	-0.763034	9.02087	-4.85535	0.000496903	0.0680325	0.188394
FOXP2	-0.857184	6.57232	-4.85524	0.000496992	0.0680325	0.188229
MEIOC	-1.43815	3.60103	-4.8536	0.000498306	0.0680325	0.185797
NR2C2AP	-0.776994	5.90664	-4.84851	0.000502393	0.0680325	0.178272
BRCA2	-0.979403	7.67205	-4.8462	0.000504256	0.0680325	0.174861
ABCA7	0.671969	7.3395	4.84362	0.000506351	0.0680325	0.171041
PYCR1	-0.732375	7.03617	-4.84045	0.000508939	0.0680325	0.166342
SLCO4A1	-0.830335	5.97887	-4.83829	0.000510705	0.0680325	0.163151
CDK1	-0.956598	9.15147	-4.83664	0.000512062	0.0680325	0.160705
GAS2L3	-1.86581	4.87412	-4.83395	0.000514278	0.0680325	0.156726
GINS2	-0.888622	8.92839	-4.83154	0.000516276	0.0680325	0.153152
TPX2	-0.824438	9.59571	-4.82052	0.000525513	0.0680325	0.136805
SPATS2L	-1.08799	7.86666	-4.81875	0.000527013	0.0680325	0.134177
NPM3	-0.701675	7.654	-4.81797	0.000527675	0.0680325	0.133019
DYRK2	-0.718481	6.82245	-4.81777	0.000527841	0.0680325	0.132729
NDC80	-0.869671	8.77353	-4.81672	0.000528738	0.0680325	0.131164
DUT	-0.668389	9.55177	-4.80977	0.000534686	0.0680325	0.120849
GLO1	-0.642723	9.24356	-4.80967	0.000534777	0.0680325	0.120693
ACAT2	-0.772907	8.25625	-4.80834	0.000535924	0.0680325	0.118717
TRIB3	-0.894999	7.06586	-4.80804	0.000536183	0.0680325	0.118271
SESN3	1.37788	5.94307	4.80384	0.000539823	0.0680325	0.112032
PSMB9	-0.719511	7.32891	-4.80363	0.000540004	0.0680325	0.111723
CENPU	-1.11643	8.25598	-4.79575	0.00054691	0.0685648	0.100001
MRPL3	-0.639512	9.80088	-4.78767	0.000554084	0.0689808	0.0879797
FAR2P2	-0.727153	7.67408	-4.78595	0.000555622	0.0689808	0.0854212
NTS	-0.656703	2.0897	-4.78198	0.0005592	0.0690895	0.0795002
ACVR2B	-0.831437	4.86338	-4.77824	0.000562586	0.0691737	0.0739298
CENPF	-0.824242	8.97185	-4.77128	0.000568951	0.0693212	0.0635476
ZNF302	-1.16272	3.53494	-4.76891	0.000571131	0.0693212	0.060017
C10orf95-AS1	-0.593596	9.40727	-4.76705	0.000572852	0.0693212	0.0572401
TNFRSF17	-1.24418	6.13209	-4.76496	0.000574795	0.0693212	0.0541149
MID1IP1	-1.03353	7.1389	-4.76057	0.000578891	0.0693212	0.047561
DNASE1	0.629755	6.05267	4.7572	0.000582059	0.0693212	0.0425225
ALDH1L2	-0.956175	4.80093	-4.75645	0.000582759	0.0693212	0.0414125
SLC29A1	-0.724819	8.38243	-4.74646	0.000592268	0.0698556	0.0264683
XPOT	-0.837462	9.70198	-4.74599	0.000592714	0.0698556	0.025773
AGTRAP	-0.624304	6.33221	-4.72431	0.000613924	0.0720234	-0.0066996
CENPW	-0.890473	7.35347	-4.71438	0.000623893	0.0722384	-0.0215818
ERLIN1	-0.91939	7.75164	-4.71326	0.000625037	0.0722384	-0.0232744
FIGNL1	-0.779929	7.24555	-4.71292	0.000625375	0.0722384	-0.0237742
HLA-DOB	0.652845	6.13992	4.71068	0.000627655	0.0722384	-0.027137
IVNS1ABP	-1.02326	7.49301	-4.7075	0.000630907	0.0722384	-0.0319125
RNASEH2A	-0.62352	7.97576	-4.70575	0.000632704	0.0722384	-0.034541
MCM3	-0.610206	9.01934	-4.693	0.000645961	0.0733699	-0.0537085
PDZRN3	-0.847892	4.24487	-4.68656	0.000652773	0.0733699	-0.0634063
SLC7A6	0.619453	7.85227	4.68584	0.000653535	0.0733699	-0.064484
MAD2L1	-0.862744	7.9788	-4.68532	0.00065409	0.0733699	-0.0652686
WWC1	-0.720238	5.93378	-4.67898	0.000660875	0.0736176	-0.0748113
JADE2	-0.824259	6.57779	-4.67789	0.000662055	0.0736176	-0.0764606
ARID2	-0.651413	8.2886	-4.67199	0.000668454	0.0740074	-0.0853553
CACYBP	-0.644261	10.357	-4.66717	0.000673719	0.074146	-0.092611
CENPA	-0.680103	7.20188	-4.66555	0.000675504	0.074146	-0.095059
YARS1	-0.555815	9.43442	-4.66221	0.000679195	0.0741517	-0.100099
CBS	-0.716075	9.37801	-4.65935	0.000682375	0.0741517	-0.104419
TYMS	-0.729944	9.82768	-4.65766	0.000684254	0.0741517	-0.106964
LIN9	-1.06975	6.55834	-4.6472	0.000696044	0.0745482	-0.122769
TESMIN	-0.816346	4.56932	-4.64451	0.000699106	0.0745482	-0.12683
EXO1	-1.25314	8.76771	-4.64423	0.000699432	0.0745482	-0.127262
APBB2	-0.774153	8.38554	-4.6441	0.000699572	0.0745482	-0.127447
RTKN2	-1.09351	8.27389	-4.63566	0.000709293	0.0752704	-0.140216
TSTD3	-1.58306	3.55022	-4.6288	0.000717295	0.0758051	-0.1506
CDKL1	-1.36381	5.23775	-4.6175	0.000730689	0.0768433	-0.167726
JADE1	-0.680855	7.27307	-4.61042	0.000739215	0.0768433	-0.178466
MCM4	-0.738608	9.47322	-4.60988	0.000739868	0.0768433	-0.179284
DPY19L2P1	-1.1048	7.04503	-4.60274	0.000748576	0.0768433	-0.190119
BRIP1	-0.944067	7.47434	-4.59924	0.000752888	0.0768433	-0.195438
TBL1Y	-0.700044	4.74102	-4.5983	0.000754049	0.0768433	-0.196865
HEXIM1	0.768993	7.52804	4.59804	0.000754364	0.0768433	-0.197252
HAUS8	-0.62189	6.99125	-4.59649	0.000756283	0.0768433	-0.199604
ATP2A3	0.770324	9.16268	4.59591	0.000757002	0.0768433	-0.200485
RAVER2	-0.721867	7.73569	-4.59578	0.000757165	0.0768433	-0.200684
SNORD115-14	1.03039	4.07257	4.58475	0.000771003	0.0779383	-0.217459
GMPS	-0.630392	9.85538	-4.58107	0.000775669	0.0781013	-0.223049
CCDC59	-0.762989	8.85122	-4.57207	0.000787229	0.078701	-0.236755
DCXR	0.729366	9.30658	4.57132	0.000788197	0.078701	-0.237894
CKAP2L	-0.736043	8.45201	-4.56676	0.000794134	0.078701	-0.244848
POLR3G	-1.11889	8.32248	-4.56276	0.000799372	0.078701	-0.250939
NCKAP5	-0.844485	3.98817	-4.5624	0.000799847	0.078701	-0.251491
CILK1	-0.934544	7.31796	-4.56106	0.000801608	0.078701	-0.253528
CDC25A	-1.18978	6.03146	-4.55599	0.00080833	0.078701	-0.261268
LOC100507002	-1.20348	5.75103	-4.55568	0.000808742	0.078701	-0.26174
MAP3K20	-0.63759	8.61038	-4.55307	0.000812221	0.078701	-0.265719
DEPDC1	-0.968478	8.2548	-4.55294	0.000812398	0.078701	-0.265921
GJC1	-0.825995	7.05928	-4.54995	0.00081641	0.0787912	-0.270487
RHNO1	-0.670854	8.34358	-4.54207	0.000827069	0.0789275	-0.282512
KNTC1	-0.746541	8.22486	-4.5413	0.000828124	0.0789275	-0.283693
PHF19	-0.660614	7.37708	-4.54094	0.000828621	0.0789275	-0.284249
MMS22L	-1.09877	8.61371	-4.53464	0.000837265	0.0789275	-0.293871
CCNA2	-0.805465	10.4972	-4.53355	0.000838776	0.0789275	-0.295544
PSMG4	-0.577336	7.66385	-4.53342	0.000838948	0.0789275	-0.295733
ASPM	-0.77431	8.44555	-4.53308	0.000839424	0.0789275	-0.296259
SNRNP48	-0.727912	7.09255	-4.51979	0.000858027	0.0799508	-0.316586
RERG	-0.786954	7.75314	-4.51882	0.000859407	0.0799508	-0.318077
DEFB105B	-0.74807	2.84658	-4.51741	0.000861407	0.0799508	-0.320233
NAPSB	0.625918	9.91243	4.51642	0.000862812	0.0799508	-0.321744
HPDL	-0.726553	5.28408	-4.51249	0.000868437	0.0801815	-0.327772
GSTM2	-0.625406	5.41745	-4.50852	0.000874148	0.0804185	-0.333851
SGMS1-AS1	0.841022	4.28127	4.50281	0.000882438	0.0804465	-0.342608
SLC43A2	0.677096	7.87878	4.5024	0.000883029	0.0804465	-0.343229
CYB561A3	0.730111	8.42714	4.50053	0.000885764	0.0804465	-0.346098
HIPK2	-0.851414	6.22682	-4.49967	0.000887034	0.0804465	-0.347427
BRIX1	-0.748444	9.14155	-4.49101	0.000899829	0.0813185	-0.360715
RACGAP1	-0.721513	9.27747	-4.47857	0.000918554	0.0824651	-0.379828
METTL7B	-0.602426	4.69337	-4.47769	0.000919891	0.0824651	-0.381178
CYB561D2	-0.722557	2.72019	-4.47618	0.00092219	0.0824651	-0.383495
MELTF-AS1	-1.24496	3.5855	-4.47211	0.000928436	0.0825317	-0.38976
FAM234B	-1.01991	4.83136	-4.47149	0.000929389	0.0825317	-0.390712
PEG10	-0.706411	7.4682	-4.46798	0.000934804	0.0827253	-0.396105
ESD	-0.608765	8.9558	-4.46478	0.000939777	0.0828786	-0.401031
UBE2L6	-1.02127	7.30878	-4.45605	0.000953484	0.0830042	-0.414474
KDM2B	-0.644973	7.74566	-4.45597	0.000953614	0.0830042	-0.4146
HOMER1	-0.772015	2.55635	-4.45179	0.000960254	0.0830042	-0.421043
MRPL11	-0.570702	7.37878	-4.44887	0.000964925	0.0830042	-0.425549
TRIM14	-0.709233	7.36933	-4.44868	0.000965235	0.0830042	-0.425847
POLD3	-0.827899	8.50558	-4.44835	0.000965759	0.0830042	-0.426351
CDT1	-0.721866	6.8626	-4.44494	0.000971243	0.0830042	-0.431609
SMC2	-0.94235	8.42324	-4.44349	0.000973586	0.0830042	-0.433846
SNRPA1	-0.56294	9.97027	-4.44031	0.000978732	0.0830042	-0.438743
JAG1	-0.637608	5.33646	-4.43851	0.000981671	0.0830042	-0.441527
FUT4	0.626214	3.22838	4.43815	0.000982254	0.0830042	-0.442079
NEIL3	-0.775884	6.94224	-4.43801	0.000982483	0.0830042	-0.442295
MAD2L2	-0.721339	7.87624	-4.43745	0.000983393	0.0830042	-0.443154
RBFOX2	-0.633141	6.8845	-4.43478	0.000987774	0.0830113	-0.447283
ACYP1	-0.965677	6.87517	-4.43216	0.000992091	0.0830113	-0.451334
CHCHD4	-0.721279	7.54059	-4.43148	0.000993215	0.0830113	-0.452385
TM7SF2	0.655352	8.25398	4.42951	0.00099646	0.0830113	-0.455415
TRIM65	-0.619396	4.98777	-4.41877	0.00101443	0.0842337	-0.472015
HORMAD1	-0.803973	2.91878	-4.41323	0.00102382	0.0846558	-0.480577
KIF20A	-1.18495	7.88401	-4.41042	0.00102864	0.0846558	-0.484939
SESTD1	-1.08478	3.52188	-4.40995	0.00102944	0.0846558	-0.485665
GNPDA1	-0.872454	4.58755	-4.40473	0.00103843	0.0851213	-0.493743
DOCK11	-0.666565	7.36476	-4.40023	0.00104624	0.0854878	-0.50071
POU2F1	-0.559029	9.78503	-4.39766	0.00105074	0.0855814	-0.504691
CBS	-0.707457	8.82927	-4.39459	0.00105613	0.0857475	-0.509448
MSL1	-0.835464	7.74562	-4.39113	0.00106223	0.0859145	-0.514804
PGRMC1	-0.561287	8.35588	-4.38778	0.00106819	0.0859145	-0.519999
MTMR2	-0.584147	8.43373	-4.38441	0.00107422	0.0859145	-0.525232
RFC5	-0.61298	9.07192	-4.38436	0.00107431	0.0859145	-0.525312
PRC1	-0.937759	8.90228	-4.38398	0.00107498	0.0859145	-0.525894
BCAT1	-0.565846	10.2669	-4.37822	0.00108536	0.0864739	-0.534827
CYB5R2	-0.795821	6.43328	-4.37468	0.00109181	0.086476	-0.540333
SACS	-0.563042	6.96725	-4.37207	0.00109657	0.086476	-0.544379
IFIH1	-1.49794	4.418	-4.37171	0.00109724	0.086476	-0.544944
TCL1B	-1.85598	5.2297	-4.37079	0.00109891	0.086476	-0.546363
CDK6	-0.679528	6.99739	-4.36589	0.00110795	0.0865708	-0.553976
CLEC2B	-1.11053	4.65562	-4.36536	0.00110894	0.0865708	-0.554804
LINC02909	-1.03059	6.71152	-4.36464	0.00111027	0.0865708	-0.555925
ZC3HAV1L	-0.68792	6.01977	-4.35676	0.00112499	0.087074	-0.568169
MBOAT2	-1.94628	3.24959	-4.35319	0.00113173	0.087074	-0.573721
RPL39L	-1.02741	5.88102	-4.35302	0.00113206	0.087074	-0.573995
BATF3	-0.608827	5.30216	-4.35219	0.00113363	0.087074	-0.575282
PSMB8	-0.721713	7.9112	-4.35212	0.00113375	0.087074	-0.575382
NDC1	-0.689702	9.41604	-4.34908	0.00113953	0.0872337	-0.580112
PRPS2	-0.64018	9.3335	-4.34571	0.00114599	0.0872337	-0.585371
E2F8	-1.29066	8.11704	-4.34567	0.00114606	0.0872337	-0.585428
POTEM	-1.1087	3.42103	-4.34122	0.00115464	0.0876204	-0.592363
VEGFA	-0.689581	8.42324	-4.33723	0.00116237	0.0876204	-0.598571
MUC7	-0.704129	2.29948	-4.33685	0.00116312	0.0876204	-0.599166
TOPBP1	-0.58816	9.98903	-4.33442	0.00116785	0.0876204	-0.602946
SBF2-AS1	-0.806443	6.15468	-4.33421	0.00116827	0.0876204	-0.603281
TPK1	-1.15363	5.08002	-4.32994	0.00117665	0.0879418	-0.609927
PBK	-1.45532	8.40945	-4.32853	0.00117943	0.0879418	-0.612127
STAMBPL1	-0.552901	7.6356	-4.32573	0.00118498	0.0880986	-0.616493
DHFR	-0.615611	8.8629	-4.32387	0.00118869	0.088118	-0.619397
KIF23	-0.680294	8.64286	-4.312	0.0012126	0.0892403	-0.637926
GCLM	-1.21573	6.33959	-4.31141	0.00121379	0.0892403	-0.638843
H4C2	-0.745731	6.64764	-4.31116	0.0012143	0.0892403	-0.63923
SHISA9	-0.752672	6.11692	-4.3035	0.00123001	0.0901361	-0.651194
SFXN1	-0.672653	8.70773	-4.29812	0.00124118	0.0904864	-0.659607
POC1B	-0.738476	6.50423	-4.29628	0.00124502	0.0904864	-0.662482
CEP85	-0.638123	6.74958	-4.2961	0.0012454	0.0904864	-0.66277
ATAD5	-0.865775	7.69802	-4.28925	0.00125982	0.0912744	-0.673481
RFFL	-0.519637	5.68705	-4.28609	0.00126654	0.0915019	-0.678431
PLXND1	-0.832743	7.39854	-4.28339	0.0012723	0.0916591	-0.682655
SMYD5	-0.625996	7.12756	-4.28096	0.0012775	0.091695	-0.686454
SLC7A3	-0.685608	5.07798	-4.27982	0.00127997	0.091695	-0.68825
LMNB1	-0.579704	9.69171	-4.27808	0.00128372	0.0917067	-0.690973
MYL6	0.523929	9.2259	4.27399	0.00129258	0.0919242	-0.697378
GCSH	-0.752853	8.36665	-4.27336	0.00129395	0.0919242	-0.698365
NEK8	0.726815	4.29013	4.26811	0.00130544	0.0922578	-0.706598
UBE2C	-0.894715	7.84713	-4.26792	0.00130586	0.0922578	-0.706895
TUBGCP4	-0.548021	8.85712	-4.26507	0.00131215	0.0924467	-0.711368
E2F1	-0.754229	7.10575	-4.26214	0.00131863	0.0925887	-0.715957
H2BC10	-0.726509	8.6916	-4.26089	0.0013214	0.0925887	-0.717914
POP7	-0.672925	6.94666	-4.25735	0.00132931	0.0928883	-0.72347
HAUS1	-1.00555	7.20202	-4.25562	0.0013332	0.0929062	-0.72619
NCAPD2	-0.619629	8.31012	-4.25276	0.00133963	0.0930376	-0.730673
MTBP	-0.982136	7.50785	-4.25155	0.00134236	0.0930376	-0.732567
NAMPT	-0.95534	7.73	-4.24788	0.0013507	0.0932904	-0.738334
FANCI	-1.0689	7.83969	-4.24674	0.0013533	0.0932904	-0.740129
NEMP1	-0.68655	9.33122	-4.24249	0.00136304	0.0936654	-0.746807
ZNF185	-0.597453	4.5132	-4.24117	0.00136607	0.0936654	-0.748872
NEU1	0.633269	7.38159	4.23852	0.0013722	0.0938343	-0.753044
KDM4D	-1.1709	3.69148	-4.23636	0.00137722	0.0939262	-0.756443
CASZ1	-0.965281	6.05218	-4.23165	0.00138822	0.0944245	-0.763853
PCNA-AS1	-0.639672	7.46783	-4.22762	0.00139768	0.0948158	-0.770179
DNMT3B	-0.727016	7.6251	-4.22556	0.00140255	0.0948945	-0.77342
MRM3	-0.69182	6.87097	-4.21757	0.00142162	0.0952862	-0.786005
CEMIP2	0.973967	5.19484	4.21729	0.00142228	0.0952862	-0.786438
ETV1	-1.56516	5.58297	-4.21683	0.0014234	0.0952862	-0.787172
CORO6	-0.863637	3.68922	-4.21622	0.00142488	0.0952862	-0.788135
SLC7A11	-0.76581	7.96267	-4.21535	0.00142696	0.0952862	-0.7895
MACROD2	-0.982011	2.81066	-4.21291	0.00143285	0.09533	-0.793335
FAIM	-1.03317	6.9709	-4.21064	0.00143838	0.09533	-0.796921
SPATA5L1	-0.680212	7.55181	-4.21039	0.00143897	0.09533	-0.797305
SH3BP2	-0.593736	6.82448	-4.20741	0.00144624	0.09533	-0.802001
DYRK4	-0.606777	6.84719	-4.20649	0.00144851	0.09533	-0.803462
LOC730183	-0.698196	5.04036	-4.20458	0.0014532	0.09533	-0.806473
H2AC11	-0.518431	11.6245	-4.20366	0.00145546	0.09533	-0.807925
PIK3IP1-DT	0.739445	5.06795	4.20285	0.00145744	0.09533	-0.809191
SEPTIN1	0.643546	8.53198	4.19951	0.00146571	0.0954183	-0.814463
HNRNPH3	-0.620148	10.4451	-4.19929	0.00146625	0.0954183	-0.814808
CEP55	-1.19694	7.48394	-4.19328	0.00148124	0.0959332	-0.824285
VRK1	-0.760116	8.26242	-4.19311	0.00148167	0.0959332	-0.824554
NUP35	-0.752113	8.17971	-4.18694	0.00149725	0.0962393	-0.834302
NCOA7-AS1	-0.661073	2.92722	-4.1865	0.00149837	0.0962393	-0.835
TNFRSF10A-DT	0.583322	8.77878	4.18491	0.00150241	0.0962393	-0.83751
TMEM44-AS1	0.713696	6.54562	4.18455	0.00150332	0.0962393	-0.838074
PRR11	-0.57083	8.94421	-4.18348	0.00150605	0.0962393	-0.839765
SPAG5	-0.871306	7.11323	-4.18233	0.00150897	0.0962393	-0.841574
WDHD1	-0.880734	7.61664	-4.18062	0.00151337	0.0962796	-0.844285
SNORD115-2	1.06663	2.41773	4.17638	0.00152427	0.0965449	-0.850975
E2F2	-0.761099	7.55467	-4.17216	0.00153521	0.0965449	-0.857645
FADS2	-0.993936	7.6719	-4.17089	0.00153853	0.0965449	-0.859659
INCENP	-0.572138	7.85171	-4.17065	0.00153915	0.0965449	-0.860033
RAB37	-0.922243	3.90687	-4.17035	0.00153995	0.0965449	-0.860518
PRXL2C	-1.60306	4.50058	-4.16934	0.00154259	0.0965449	-0.862114
FLNB	-0.594745	6.08257	-4.16881	0.00154396	0.0965449	-0.862943
MELK	-0.839725	8.47559	-4.16292	0.00155947	0.0967929	-0.872256
CPB2	-0.659532	2.78201	-4.1628	0.00155978	0.0967929	-0.872443
ANLN	-0.71127	9.39869	-4.16231	0.00156109	0.0967929	-0.873224
C4orf46	-0.736472	8.74136	-4.16156	0.00156307	0.0967929	-0.874407
CHAF1A	-0.681132	7.76067	-4.15717	0.00157478	0.0971927	-0.881365
GALNT18	-0.957645	5.36452	-4.15629	0.00157713	0.0971927	-0.882755
SNRPF	-0.579962	7.64996	-4.15139	0.0015903	0.0975899	-0.890513
SNRPB	-0.611518	8.48791	-4.15062	0.00159237	0.0975899	-0.891722
C9orf40	-0.689988	6.33921	-4.14964	0.00159502	0.0975899	-0.893274
NLN	-0.901175	7.29889	-4.14464	0.00160863	0.097761	-0.901198
CKLF	-0.61633	7.38499	-4.14453	0.00160895	0.097761	-0.901381
CBR1	-1.00424	7.40997	-4.14401	0.00161036	0.097761	-0.902202
LOC100132287	0.653457	8.80693	4.14073	0.00161937	0.097761	-0.907401
MGAT4B	-0.601674	6.39904	-4.14054	0.00161989	0.097761	-0.9077
EI24	-0.550024	8.38143	-4.14023	0.00162075	0.097761	-0.908196
TBL1X	-0.614283	7.51635	-4.13279	0.00164138	0.0987725	-0.919993
DBF4	-0.590023	8.78679	-4.13005	0.00164904	0.0990004	-0.924334
CHRNA5	-1.10473	6.68311	-4.12805	0.00165465	0.0990612	-0.9275
SLITRK4	-0.560033	1.94121	-4.12693	0.0016578	0.0990612	-0.929278
MCM8	-0.585015	9.95333	-4.12556	0.00166167	0.0990612	-0.931452
SLC19A1	-0.687399	8.56613	-4.12333	0.00166801	0.0992075	-0.935
PPP4R4	-1.14875	4.90435	-4.11993	0.00167767	0.0995511	-0.940391
SNX29P1	0.653064	8.01622	4.11772	0.00168399	0.0996948	-0.943898
CRNDE	-0.58743	9.85055	-4.11484	0.00169228	0.0999313	-0.948474
TLCD3A	-0.719697	5.2431	-4.11362	0.0016958	0.0999313	-0.950417
LSM6	-0.597415	7.58632	-4.10886	0.00170961	0.100326	-0.95798
PPIL3	-0.58108	8.30076	-4.10861	0.00171034	0.100326	-0.958378
ZNF521	-1.25132	5.27429	-4.0999	0.0017359	0.101592	-0.972216
NEK3	-0.789406	6.0391	-4.0969	0.00174481	0.101603	-0.976992
CUEDC2	-0.529173	7.01924	-4.09589	0.00174782	0.101603	-0.978604
ELOVL6	-0.58116	8.73635	-4.09582	0.00174801	0.101603	-0.978703
METTL5	-0.597773	9.23732	-4.09324	0.00175573	0.101821	-0.982816
TWSG1	-0.760965	7.05109	-4.09089	0.00176277	0.101997	-0.986547
TMEM183BP	-0.581858	8.30928	-4.08916	0.00176799	0.102069	-0.989308
SAMSN1	-1.32891	5.00323	-4.08722	0.00177385	0.102176	-0.992395
RFXAP	-0.734885	7.80039	-4.08473	0.00178141	0.102381	-0.996363
CGAS	-1.5651	4.78263	-4.07899	0.00179895	0.102876	-1.00551
ADCK2	-0.60222	5.34436	-4.07747	0.0018036	0.102876	-1.00792
SLC43A3	-0.69854	9.64336	-4.07691	0.00180533	0.102876	-1.00881
RAD51	-1.10148	6.4064	-4.07666	0.00180611	0.102876	-1.00921
LRRC42	-0.624339	6.73367	-4.07259	0.0018187	0.103363	-1.01569
PRICKLE1	-0.739701	4.03415	-4.06766	0.0018341	0.103676	-1.02356
SSRP1	-0.548682	9.50932	-4.06658	0.00183748	0.103676	-1.02528
MOCOS	-0.882961	6.1346	-4.06424	0.00184484	0.103676	-1.02901
BEND6	-1.06022	4.00272	-4.05938	0.00186024	0.103676	-1.03677
ITFG2-AS1	0.973993	4.23028	4.05863	0.00186262	0.103676	-1.03796
FLOT1	-0.636843	7.67267	-4.05852	0.00186297	0.103676	-1.03814
PHF2	-0.555478	6.48735	-4.05804	0.00186451	0.103676	-1.03891
TIFA	-0.739867	7.96003	-4.05689	0.00186815	0.103676	-1.04073
PDE4DIPP6	0.568882	5.15792	4.05569	0.00187201	0.103676	-1.04266
HACE1	-1.46876	5.18624	-4.05487	0.00187464	0.103676	-1.04396
LHFPL6	-0.545955	7.44974	-4.05461	0.00187546	0.103676	-1.04437
PCNA	-0.617413	10.3614	-4.05449	0.00187585	0.103676	-1.04457
LINC00294	-0.732831	6.08022	-4.05416	0.00187691	0.103676	-1.04509
LPIN1	0.506231	8.7554	4.04926	0.0018927	0.104323	-1.05292
ALG5	-1.10755	5.58805	-4.03867	0.0019273	0.105898	-1.06983
SFXN4	-0.585736	7.78025	-4.03799	0.00192956	0.105898	-1.07092
ITGB1BP2	-0.880692	4.29736	-4.0365	0.00193449	0.105941	-1.0733
AFG1L	-1.00066	4.471	-4.03307	0.00194589	0.106338	-1.07879
SERINC2	-0.804869	7.24693	-4.03163	0.00195068	0.106372	-1.08108
XRCC4	-0.627957	8.04995	-4.03027	0.00195525	0.106395	-1.08327
GARRE1	0.576188	6.65828	4.02566	0.00197073	0.106913	-1.09063
MIR4537	0.55343	9.60838	4.02151	0.00198479	0.106913	-1.09726
MAPK6	-0.593512	9.6448	-4.01947	0.00199176	0.106913	-1.10054
RFC3	-0.684208	9.94493	-4.01796	0.0019969	0.106913	-1.10295
ITGAE	-0.572234	7.11506	-4.01763	0.00199804	0.106913	-1.10347
LINC00336	-0.833068	3.88113	-4.01551	0.00200534	0.106913	-1.10688
OR7E14P	-1.42211	6.77994	-4.01534	0.00200592	0.106913	-1.10715
PCGF6	-1.14086	6.48966	-4.01392	0.0020108	0.106913	-1.10942
APOBEC3D	-0.828942	6.63752	-4.01364	0.00201178	0.106913	-1.10987
ATP13A3-DT	-0.670285	4.93135	-4.01331	0.00201291	0.106913	-1.1104
SPTBN1	-0.537905	8.71365	-4.01284	0.00201454	0.106913	-1.11116
PNRC1	0.772419	9.90734	4.01232	0.00201631	0.106913	-1.11198
TNFSF9	0.497677	7.68077	4.01151	0.00201912	0.106913	-1.11328
LINC01000	0.541469	9.24848	4.00798	0.00203137	0.107183	-1.11892
PLIN2	-0.709694	7.82762	-4.00673	0.00203574	0.107183	-1.12093
NEO1	-0.622288	6.41765	-4.00643	0.0020368	0.107183	-1.12142
H2BC11	-0.680271	9.43378	-4.00262	0.00205016	0.107665	-1.12752
PLCXD1	-0.807659	7.92368	-4.001	0.00205585	0.107742	-1.13011
HK2	-0.786671	7.05001	-3.99717	0.00206942	0.108232	-1.13625
TMSB15B	-0.94534	4.43005	-3.99301	0.00208425	0.108785	-1.14292
CIRBP	0.55494	10.0426	3.99123	0.00209062	0.108896	-1.14577
GRPEL2	-0.63954	8.2034	-3.97959	0.00213288	0.110849	-1.16446
CIAO2A	-0.50318	8.96257	-3.97852	0.00213679	0.110849	-1.16617
ATAD2	-0.693474	8.70656	-3.97558	0.00214764	0.111101	-1.1709
HAUS6	-0.618557	9.31178	-3.9743	0.00215235	0.111101	-1.17295
PSMG2	-0.502444	9.86523	-3.97367	0.00215469	0.111101	-1.17396
ZNF519	-0.51459	7.31669	-3.96926	0.00217109	0.111567	-1.18104
KRTAP8-1	-0.505194	2.85735	-3.9689	0.00217245	0.111567	-1.18163
YIPF7	-0.600394	1.77981	-3.96589	0.00218373	0.111838	-1.18646
EOLA2-DT	0.617858	6.14597	3.96021	0.00220514	0.111838	-1.19558
MCRIP2	-0.702591	6.56544	-3.96004	0.00220579	0.111838	-1.19585
NSD2	-0.685812	8.58824	-3.95915	0.00220917	0.111838	-1.19728
SLC2A11	0.573154	7.3411	3.95864	0.00221113	0.111838	-1.19811
UROD	-0.558937	8.40495	-3.958	0.00221356	0.111838	-1.19914
KIF18B	-0.605279	6.85381	-3.95448	0.002227	0.111838	-1.20479
ZNF615	-0.686334	3.92095	-3.9536	0.0022304	0.111838	-1.20622
RANBP1	-0.622394	10.1667	-3.95358	0.00223046	0.111838	-1.20624
KIF2C	-0.951409	8.68909	-3.95313	0.00223221	0.111838	-1.20698
SNORD115-10	0.908158	4.17927	3.95245	0.0022348	0.111838	-1.20806
NSG1	-0.524557	7.42339	-3.95197	0.00223667	0.111838	-1.20884
GIHCG	-0.614942	7.20182	-3.95074	0.00224138	0.111838	-1.21081
CEP20	-0.579973	8.48734	-3.95051	0.0022423	0.111838	-1.21119
CSE1L	-0.5829	9.91575	-3.95014	0.00224373	0.111838	-1.21179
IL23A	-0.514269	6.00064	-3.94763	0.00225343	0.111838	-1.21581
MYL10	-0.768077	2.6126	-3.94745	0.00225415	0.111838	-1.21611
TSPYL1	0.511757	7.4601	3.94686	0.00225644	0.111838	-1.21706
CHAC1	-0.580969	7.17154	-3.94323	0.00227058	0.112235	-1.2229
SNX27	-0.472426	7.47809	-3.94199	0.00227544	0.112235	-1.22489
SMS	-0.524321	9.33875	-3.94143	0.00227762	0.112235	-1.22579
ATP23	-0.827762	7.04294	-3.93608	0.00229875	0.112539	-1.23442
ECI2	-0.622586	9.05411	-3.93417	0.00230632	0.112539	-1.23748
PRKAG1	0.471128	9.84915	3.93371	0.00230816	0.112539	-1.23823
GALNT14	-0.991245	4.78237	-3.93326	0.00230995	0.112539	-1.23896
LRRC59	-0.560017	8.4976	-3.93161	0.0023165	0.112539	-1.2416
DCLRE1B	-0.782469	6.09789	-3.93137	0.00231747	0.112539	-1.24199
AURKB	-0.614725	8.22409	-3.93091	0.00231933	0.112539	-1.24274
ARHGAP19	-0.577465	8.7876	-3.93043	0.00232124	0.112539	-1.24351
ZNF367	-0.879819	5.37294	-3.92989	0.00232339	0.112539	-1.24437
SMCO4	-0.826125	6.53649	-3.92477	0.002344	0.112983	-1.25263
PPIH	-0.652156	7.92365	-3.9245	0.00234511	0.112983	-1.25307
ZKSCAN1	0.543346	8.52716	3.92433	0.0023458	0.112983	-1.25334
PRKCH	-0.68704	2.92629	-3.92229	0.00235406	0.112998	-1.25663
EMC3-AS1	-0.552934	8.64203	-3.92207	0.00235496	0.112998	-1.25698
DLGAP5	-0.746901	9.24322	-3.91836	0.00237008	0.113508	-1.26297
AP3M2	-0.526096	7.01206	-3.91729	0.00237446	0.113508	-1.26469
LRRCC1	-1.43903	6.18383	-3.91264	0.00239357	0.114077	-1.27218
MYCT1	-1.29773	2.87933	-3.91163	0.00239777	0.114077	-1.27382
S1PR2	-0.499556	8.43461	-3.90951	0.00240655	0.114077	-1.27723
H2AC4	-0.743972	8.67679	-3.90751	0.0024149	0.114077	-1.28047
ANPEP	-0.625784	3.4053	-3.90707	0.00241672	0.114077	-1.28117
PHF10	-0.503831	8.9171	-3.90615	0.00242056	0.114077	-1.28266
STRN	-0.770247	7.56148	-3.90528	0.00242422	0.114077	-1.28407
LINC01877	0.632933	2.05132	3.90496	0.00242555	0.114077	-1.28458
MICAL1	0.539486	5.88234	3.90473	0.00242651	0.114077	-1.28495
DNAJC16	0.529995	7.67127	3.90099	0.00244222	0.114528	-1.29098
DIAPH3	-0.77223	7.76814	-3.89997	0.00244653	0.114528	-1.29263
THOC3	-0.491223	9.12441	-3.89926	0.00244954	0.114528	-1.29378
TTK	-0.779739	9.33569	-3.89599	0.00246343	0.114663	-1.29906
NUP62CL	-0.67557	5.53539	-3.8945	0.00246977	0.114663	-1.30146
GATA6	-0.595238	3.73422	-3.89215	0.00247983	0.114663	-1.30526
WASF1	-0.931916	7.98176	-3.89173	0.00248164	0.114663	-1.30594
JAML	-0.72459	6.75061	-3.8913	0.00248345	0.114663	-1.30663
SPTAN1	0.522964	8.38981	3.89068	0.00248612	0.114663	-1.30763
SLC25A15	-0.574862	6.78801	-3.89023	0.00248808	0.114663	-1.30837
ERCC6L	-0.628821	5.82	-3.89018	0.00248828	0.114663	-1.30844
KIF22	-0.627394	8.21554	-3.8882	0.00249679	0.114848	-1.31163
KIF20B	-0.732124	7.8055	-3.88609	0.00250593	0.114964	-1.31504
ZNF689	-0.703691	5.83622	-3.88554	0.00250831	0.114964	-1.31593
RABGAP1L-DT	-0.547844	4.94756	-3.88371	0.00251628	0.115008	-1.3189
TRIP13	-0.902668	7.66329	-3.88325	0.00251826	0.115008	-1.31963
RAD18	-0.635483	8.19162	-3.88143	0.00252621	0.115153	-1.32258
RRAGD	-0.623876	5.06753	-3.87903	0.00253675	0.115153	-1.32647
SKP2	-0.667348	8.79857	-3.87867	0.00253833	0.115153	-1.32705
PHF13	-0.650944	6.18433	-3.87702	0.00254557	0.115153	-1.32971
POLD2	-0.482667	8.94348	-3.87621	0.00254913	0.115153	-1.33102
ZW10	-0.625285	7.33882	-3.87581	0.00255091	0.115153	-1.33167
GTF2IRD1	-0.603264	5.65547	-3.87535	0.00255294	0.115153	-1.33242
ERAP2	-0.692843	7.24166	-3.87429	0.00255761	0.11516	-1.33412
MIR6891	0.6995	5.40333	3.87271	0.00256462	0.115273	-1.33668
PPIF	-0.612577	8.8021	-3.86435	0.00260199	0.115461	-1.3502
MGST2	-0.73898	6.74105	-3.86372	0.00260482	0.115461	-1.35122
PPIL1	-0.56245	8.94893	-3.86303	0.00260795	0.115461	-1.35234
DNA2	-0.819303	6.9187	-3.86218	0.00261181	0.115461	-1.35372
CR1L	-1.12255	6.39058	-3.86189	0.00261311	0.115461	-1.35419
PARP16	-0.777483	5.96705	-3.86136	0.00261553	0.115461	-1.35505
TDRD7	-0.797539	6.48213	-3.85995	0.00262193	0.115461	-1.35734
CFAP100	-0.904293	2.03236	-3.8583	0.00262941	0.115461	-1.36
HMMR	-0.76496	8.24656	-3.85625	0.00263879	0.115461	-1.36333
LINC02649	0.641548	4.76169	3.85518	0.00264367	0.115461	-1.36506
CKLF-CMTM1	-1.05573	4.89364	-3.85355	0.00265116	0.115461	-1.3677
RAD54B	-0.757479	6.86818	-3.85295	0.00265391	0.115461	-1.36867
AUNIP	-0.794664	6.80304	-3.85219	0.00265739	0.115461	-1.36989
PLK1	-0.569044	10.798	-3.8521	0.00265782	0.115461	-1.37004
CENPK	-0.786706	7.77071	-3.84951	0.00266977	0.115461	-1.37424
TTI2	-0.585335	6.64769	-3.84649	0.00268377	0.115461	-1.37913
TC2N	-1.19977	3.8232	-3.84628	0.00268477	0.115461	-1.37947
BNIP1	-0.552049	6.18976	-3.8459	0.00268655	0.115461	-1.38009
ANKRD27	-0.747213	8.35419	-3.84306	0.00269977	0.115461	-1.38468
P2RY10	-0.714165	5.20283	-3.84264	0.00270175	0.115461	-1.38537
CYTOR	-0.698003	7.39885	-3.84247	0.00270256	0.115461	-1.38565
COA6	-0.919752	8.01328	-3.84172	0.00270605	0.115461	-1.38685
KLHDC3	-0.442404	9.06185	-3.84157	0.00270678	0.115461	-1.38711
STMN1	-0.489789	10.5474	-3.8412	0.00270851	0.115461	-1.3877
COCH	-0.916214	7.71174	-3.84051	0.00271174	0.115461	-1.38882
HFE	-0.680342	4.76537	-3.83985	0.00271484	0.115461	-1.38989
GINS4	-0.627188	7.25818	-3.83934	0.00271724	0.115461	-1.39071
GPR19	-1.07122	5.71477	-3.83923	0.0027178	0.115461	-1.3909
DACH2	-0.591335	3.08258	-3.83737	0.00272656	0.115461	-1.39391
FAS	-1.15055	5.69347	-3.83733	0.00272675	0.115461	-1.39398
ARHGAP11B	-0.598382	9.8573	-3.83711	0.00272779	0.115461	-1.39433
DDX12P	-0.486715	8.67814	-3.83696	0.00272848	0.115461	-1.39457
GSTM1	-0.785464	3.87204	-3.83544	0.00273568	0.115461	-1.39703
TMC5	-0.682553	2.82269	-3.83431	0.00274105	0.115461	-1.39887
CYP51A1	-0.605195	8.79099	-3.83388	0.00274312	0.115461	-1.39957
SDHB	-0.570137	9.42919	-3.83115	0.00275615	0.115461	-1.404
YWHAH	-0.554929	9.62919	-3.83064	0.00275856	0.115461	-1.40482
NUP58	-0.655623	8.42277	-3.83021	0.00276064	0.115461	-1.40552
LAS1L	-0.629744	7.4584	-3.82943	0.00276439	0.115461	-1.40679
RNF138	-0.533618	8.08153	-3.82856	0.00276855	0.115461	-1.4082
CEP70	-0.89733	7.29434	-3.82761	0.00277311	0.115461	-1.40973
NEAT1	0.566288	9.40392	3.82537	0.00278392	0.115461	-1.41337
SLC20A1	-0.622559	8.49175	-3.82514	0.00278505	0.115461	-1.41375
BOLA3	-0.482608	8.47654	-3.82422	0.00278949	0.115461	-1.41524
FAM102B	-0.526854	7.67628	-3.82364	0.00279228	0.115461	-1.41618
SERPINF1	-0.57218	7.2367	-3.82315	0.00279468	0.115461	-1.41698
ABHD17C	-1.04107	6.16345	-3.82081	0.00280604	0.115461	-1.42077
HLTF	-0.827698	8.22077	-3.81967	0.00281159	0.115461	-1.42262
NUSAP1	-0.523519	10.5471	-3.81886	0.00281555	0.115461	-1.42393
MLLT11	-1.23581	6.48266	-3.81662	0.00282652	0.115461	-1.42757
KCNC3	0.590327	7.32216	3.81644	0.00282744	0.115461	-1.42787
UBE2E1	-0.583941	8.74861	-3.81577	0.00283071	0.115461	-1.42895
USP49	-0.702333	6.5414	-3.81247	0.002847	0.115461	-1.43432
EXOSC9	-0.454762	9.90576	-3.81223	0.00284818	0.115461	-1.4347
TMEM97	-0.59308	10.0713	-3.81182	0.0028502	0.115461	-1.43537
HJURP	-0.622766	9.75329	-3.81148	0.00285189	0.115461	-1.43592
AK4	-0.708203	8.44663	-3.80955	0.00286148	0.115461	-1.43906
H3C8	-0.693034	9.88427	-3.80946	0.00286189	0.115461	-1.43919
ANTXR1	-0.633054	2.12391	-3.80874	0.00286547	0.115461	-1.44036
RNU6-9	0.477146	8.77578	3.80808	0.00286881	0.115461	-1.44145
RNU6-1	0.477146	8.77578	3.80808	0.00286881	0.115461	-1.44145
RNU6-1	0.477146	8.77578	3.80808	0.00286881	0.115461	-1.44145
RNU6-1	0.477146	8.77578	3.80808	0.00286881	0.115461	-1.44145
RNU6-8	0.477146	8.77578	3.80808	0.00286881	0.115461	-1.44145
RNU6-1	0.477146	8.77578	3.80808	0.00286881	0.115461	-1.44145
TMSB15B	-0.825996	4.09725	-3.80622	0.00287806	0.115461	-1.44446
BUB1B	-0.771301	9.52456	-3.80523	0.00288303	0.115461	-1.44607
MZT1	-0.660977	7.96644	-3.80339	0.00289226	0.115461	-1.44906
EID2B	-0.544314	4.92245	-3.80196	0.00289946	0.115461	-1.45139
CLSTN1	0.477623	9.61513	3.80182	0.00290017	0.115461	-1.45162
PAIP1	-0.628147	7.4103	-3.80001	0.00290932	0.115461	-1.45456
IPO11	-0.728506	8.09163	-3.79904	0.00291421	0.115461	-1.45613
FOXN2	-0.548047	7.51275	-3.79776	0.0029207	0.115461	-1.45821
RRM1	-0.587336	10.3899	-3.79621	0.00292857	0.115461	-1.46073
TMEM107	-0.53633	7.82765	-3.79598	0.00292978	0.115461	-1.46111
USP44	-0.784308	7.86018	-3.79541	0.00293264	0.115461	-1.46202
RNF125	-1.39782	4.716	-3.79506	0.00293445	0.115461	-1.4626
RAB9A	-0.50357	5.53638	-3.79504	0.00293457	0.115461	-1.46264
NAAA	-0.506126	7.62327	-3.79314	0.00294426	0.115461	-1.46572
RCC1	-0.579739	8.11054	-3.79269	0.00294658	0.115461	-1.46646
ALDH1A1	-0.496774	3.20804	-3.79193	0.00295047	0.115461	-1.46769
GPD2	-0.911952	6.38218	-3.79187	0.00295075	0.115461	-1.46778
LONP1	-0.590478	6.68992	-3.79127	0.00295384	0.115461	-1.46876
NETO2	-0.696202	8.80076	-3.79058	0.0029574	0.115461	-1.46988
GOLGB1	0.563251	7.49597	3.78946	0.00296317	0.115461	-1.47171
DOK3	-0.601284	8.02063	-3.7891	0.00296501	0.115461	-1.47229
MAPK8IP3	0.648987	7.32664	3.78777	0.0029719	0.115461	-1.47446
ITGB3BP	-0.901604	8.66519	-3.78725	0.0029746	0.115461	-1.47531
PRDX4	-0.612798	8.71982	-3.78719	0.0029749	0.115461	-1.4754
SLC16A7	-0.580338	6.81182	-3.78616	0.00298024	0.115461	-1.47708
ILVBL	-0.603637	5.75389	-3.78559	0.0029832	0.115461	-1.47801
PRY	-0.645945	4.17926	-3.7854	0.00298415	0.115461	-1.4783
MRPL58	-0.718985	6.25278	-3.78279	0.00299773	0.115744	-1.48255
STPG1	-0.701851	6.79179	-3.78226	0.00300052	0.115744	-1.48342
UBR7	-0.649435	7.67864	-3.77932	0.00301594	0.116164	-1.48821
TMEM207	-0.682524	3.49584	-3.77588	0.00303402	0.116347	-1.4938
SUV39H2	-0.586553	7.62208	-3.77586	0.00303413	0.116347	-1.49383
VKORC1L1	-0.493574	7.87913	-3.77582	0.00303436	0.116347	-1.4939
CIP2A	-0.814148	7.90251	-3.77272	0.00305078	0.116357	-1.49895
HMGB2	-0.562234	9.76067	-3.7725	0.00305191	0.116357	-1.4993
NCKAP1L	0.499832	9.27422	3.77195	0.00305487	0.116357	-1.5002
DOCK7	-1.31697	3.41013	-3.77097	0.00306005	0.116357	-1.50179
DCPS	-0.680392	8.13399	-3.77078	0.00306108	0.116357	-1.5021
PRSS35	-0.683164	2.01697	-3.77063	0.00306191	0.116357	-1.50235
GCAT	-0.629708	6.37718	-3.76953	0.00306775	0.116406	-1.50414
KHDC1	-0.694359	5.90849	-3.76808	0.00307549	0.116527	-1.50649
DTYMK	-0.621558	6.87988	-3.76695	0.0030816	0.116586	-1.50835
CYP26A1	-1.34382	3.73918	-3.76529	0.00309048	0.116681	-1.51104
ERO1A	-0.588974	9.54267	-3.76478	0.00309324	0.116681	-1.51187
NTMT1	-0.553899	6.67285	-3.76371	0.00309899	0.116726	-1.51361
IMPDH1	-0.587156	6.98535	-3.76186	0.003109	0.11693	-1.51662
MTHFD1	-0.700344	9.3253	-3.7601	0.00311856	0.117031	-1.5195
H3C7	-0.534703	6.32587	-3.75969	0.00312082	0.117031	-1.52017
LARS1	-0.493371	9.34437	-3.75669	0.00313718	0.11732	-1.52506
NIBAN1	-1.09359	4.80179	-3.75659	0.00313771	0.11732	-1.52522
SGO1	-0.822223	8.35392	-3.75394	0.00315225	0.117679	-1.52954
DBNL	0.480188	8.1143	3.75316	0.00315652	0.117679	-1.53081
TBC1D31	-0.705744	7.91351	-3.74897	0.00317964	0.118369	-1.53763
ABCB6	-0.620835	5.25387	-3.74745	0.00318811	0.118509	-1.54012
LOC100129534	0.680169	5.07892	3.74653	0.00319323	0.118509	-1.54162
FKBP7	-0.68017	5.61221	-3.74485	0.0032026	0.118509	-1.54436
ZSCAN18	-0.580033	4.68797	-3.7446	0.00320397	0.118509	-1.54476
POLH	-0.518164	8.12659	-3.74394	0.00320768	0.118509	-1.54584
EMP3	-0.541935	9.42226	-3.74264	0.00321495	0.118509	-1.54796
RAD54L	-1.1864	6.09864	-3.74248	0.00321585	0.118509	-1.54822
RNF39	-0.48268	3.60697	-3.7398	0.00323091	0.118637	-1.55259
TMA16	-0.737749	7.47411	-3.73977	0.00323111	0.118637	-1.55264
CENPO	-0.70174	7.58165	-3.73939	0.00323322	0.118637	-1.55326
ZFP69	-0.63773	5.5206	-3.73296	0.00326971	0.119804	-1.56375
AHCTF1	-0.491967	8.81035	-3.72991	0.00328719	0.120126	-1.56874
ARHGAP19-SLIT1	-0.549038	8.55572	-3.72978	0.00328791	0.120126	-1.56894
POTEKP	-0.631607	2.02763	-3.72706	0.00330354	0.120412	-1.57337
BLM	-0.840112	7.19508	-3.72678	0.00330516	0.120412	-1.57383
MRPL22	-0.631067	7.70994	-3.72567	0.00331158	0.120475	-1.57565
IFI27L1	-0.557839	7.83872	-3.72272	0.00332868	0.120925	-1.58046
PSAT1	-0.637314	10.6038	-3.72128	0.00333708	0.120987	-1.58282
SNORA14B	0.60713	7.08732	3.7208	0.00333986	0.120987	-1.5836
MASTL	-0.863458	6.72834	-3.71983	0.00334551	0.12102	-1.58518
ATP13A3	-0.55316	9.44537	-3.71806	0.00335589	0.12113	-1.58808
APOL2	-1.0187	5.11217	-3.71699	0.00336217	0.12113	-1.58982
MDC1	-0.736356	6.77032	-3.71689	0.00336275	0.12113	-1.58999
KCTD3	-0.702854	7.08467	-3.7143	0.00337798	0.121508	-1.59421
NTAN1	-0.762811	7.66617	-3.71099	0.00339762	0.121827	-1.59963
CDC6	-0.748907	8.93573	-3.71057	0.0034001	0.121827	-1.60031
GSTM4	-0.950473	5.54658	-3.71039	0.00340119	0.121827	-1.60062
RIF1	-0.590411	8.52552	-3.70959	0.00340593	0.121827	-1.60192
GGH	-1.06685	6.8801	-3.70689	0.00342202	0.122232	-1.60632
PLEKHA5	-1.22226	5.35192	-3.70483	0.0034344	0.122344	-1.6097
CEP57L1	-1.40745	6.25477	-3.70477	0.00343472	0.122344	-1.60979
ACOT2	-0.666199	6.32702	-3.70265	0.00344748	0.122419	-1.61325
ORAI2	0.481835	7.95318	3.70157	0.003454	0.122419	-1.61502
ABCB10	-0.677533	6.82916	-3.70126	0.00345589	0.122419	-1.61553
AIFM2	-0.855377	4.74883	-3.70124	0.00345598	0.122419	-1.61556
TRIP10	-0.730613	7.00863	-3.69929	0.00346779	0.122668	-1.61875
NDUFAF2	-0.751951	7.02617	-3.69546	0.0034911	0.123167	-1.62501
LINC00698	-0.862158	6.16936	-3.69537	0.00349167	0.123167	-1.62516
MIR1243	-0.902132	2.11461	-3.6946	0.00349636	0.123167	-1.62642
CAMKK2	-0.499553	7.09857	-3.69265	0.00350832	0.123419	-1.62961
ZNF165	-0.62592	3.55563	-3.69033	0.00352255	0.123693	-1.6334
EIF2S2	-0.464748	10.5683	-3.68981	0.00352579	0.123693	-1.63426
ORC3	-0.834268	8.29477	-3.68723	0.00354175	0.124083	-1.63848
RNF168	-0.452367	8.60915	-3.68574	0.00355096	0.124235	-1.64091
GPSM2	-0.865287	7.32671	-3.68339	0.00356558	0.12424	-1.64475
GMNN	-0.892931	8.24365	-3.68335	0.00356584	0.12424	-1.64482
ABCE1	-0.509059	10.3991	-3.683	0.00356806	0.12424	-1.6454
IZUMO4	0.507641	5.62742	3.6826	0.00357054	0.12424	-1.64605
UAP1	-0.49847	8.5867	-3.6814	0.00357805	0.124332	-1.64802
COQ3	-1.36109	4.85864	-3.67991	0.00358738	0.124487	-1.65045
ST3GAL1	-0.764263	4.86825	-3.67711	0.00360501	0.12493	-1.65504
LHFPL2	-0.701217	7.36375	-3.67463	0.00362073	0.125305	-1.6591
PLEKHM1P1	0.524713	7.76391	3.67319	0.00362986	0.125451	-1.66146
CECR3	0.497268	2.75124	3.66942	0.00365389	0.126111	-1.66763
CTTN	-0.636821	5.7478	-3.6681	0.00366232	0.126231	-1.66978
OR4A15	0.808588	2.93664	3.66511	0.00368155	0.126724	-1.67468
RELL1	-0.695826	7.62603	-3.66372	0.00369056	0.126863	-1.67697
ANXA2	-0.542622	10.4602	-3.66162	0.00370417	0.127002	-1.68041
H3C11	-0.434301	11.0955	-3.66156	0.00370453	0.127002	-1.6805
BRI3BP	-0.475997	8.73155	-3.66049	0.00371148	0.12707	-1.68225
MRPL2	-0.490857	8.2695	-3.65765	0.00372999	0.127262	-1.68691
FAM210A	-0.529689	7.42903	-3.65738	0.00373176	0.127262	-1.68735
MGLL	-0.669753	6.28603	-3.65734	0.00373204	0.127262	-1.68742
GTF3C6	-0.677545	7.20839	-3.65555	0.00374376	0.127355	-1.69035
MAGOH	-0.624319	7.69607	-3.65508	0.00374686	0.127355	-1.69113
TCP11L1	-1.32011	5.53838	-3.65465	0.00374968	0.127355	-1.69183
MIR4537	0.496892	9.77466	3.65173	0.00376894	0.127698	-1.69662
KMT5A	-0.644619	8.62725	-3.6516	0.00376978	0.127698	-1.69683
IRF4	-0.641406	7.25102	-3.64912	0.0037862	0.12785	-1.70089
EXOSC10	-0.478838	8.17914	-3.64858	0.00378977	0.12785	-1.70177
PRKRA	-0.631475	8.93215	-3.64844	0.00379075	0.12785	-1.70202
SNORD115-6	0.901263	3.44601	3.64791	0.00379426	0.12785	-1.70288
POU5F1	-0.590564	4.13919	-3.64397	0.00382056	0.128567	-1.70934
LIG1	-0.564632	6.34918	-3.64277	0.00382861	0.128668	-1.71131
METTL4	-0.510422	7.59777	-3.63951	0.00385055	0.129236	-1.71665
NCAPH	-0.554338	9.18666	-3.63577	0.00387593	0.129762	-1.7228
MCM10	-0.712633	6.34387	-3.63506	0.00388075	0.129762	-1.72396
TANGO6	-0.629056	5.13187	-3.63465	0.00388353	0.129762	-1.72463
ZCRB1	-0.48376	8.90333	-3.63212	0.0039008	0.129762	-1.72878
CENPI	-0.890894	7.04631	-3.63208	0.00390108	0.129762	-1.72884
DAZAP1	-0.490601	8.99028	-3.6316	0.0039044	0.129762	-1.72964
SPATA5	-0.514416	7.71335	-3.63077	0.00391004	0.129762	-1.73099
PANK2	-0.456391	8.30891	-3.63065	0.00391091	0.129762	-1.7312
NINJ2	-0.484658	6.64874	-3.6305	0.00391188	0.129762	-1.73143
RAD21	-0.598798	9.96556	-3.62569	0.00394508	0.130416	-1.73933
NDUFAF5	-0.680337	7.44535	-3.62556	0.00394599	0.130416	-1.73955
METTL7A	0.538452	9.59578	3.62489	0.00395062	0.130416	-1.74065
SPNS3	-0.66202	7.11216	-3.62421	0.00395532	0.130416	-1.74176
FAM222A-AS1	-0.632036	4.73056	-3.62396	0.00395709	0.130416	-1.74218
NUP107	-0.54317	8.03124	-3.62215	0.00396968	0.130531	-1.74515
NAB1	-0.525936	6.73519	-3.62199	0.00397079	0.130531	-1.74541
PLPPR1	-0.435175	1.95551	-3.61897	0.00399191	0.13056	-1.75037
GAS6-AS1	0.444472	7.31656	3.61761	0.00400145	0.13056	-1.7526
RTTN	-0.906466	6.82931	-3.61733	0.00400339	0.13056	-1.75305
SNORA65	0.47009	8.52925	3.61701	0.00400568	0.13056	-1.75359
MRPL13	-0.757389	6.8971	-3.61659	0.00400859	0.13056	-1.75427
CWF19L1	-0.573896	8.2925	-3.61645	0.0040096	0.13056	-1.7545
KLF5	-0.722082	6.898	-3.61601	0.00401273	0.13056	-1.75523
MYOF	-0.556149	3.02849	-3.61512	0.00401897	0.13056	-1.75669
LOC728743	-0.443203	6.16054	-3.61446	0.00402361	0.13056	-1.75777
ZNF711	-0.788753	3.21979	-3.61432	0.0040246	0.13056	-1.75799
NUF2	-1.07707	8.54127	-3.61387	0.00402783	0.13056	-1.75874
USP31	-0.988217	5.38484	-3.61176	0.00404278	0.130879	-1.76221
CTCFL	-0.576407	7.98965	-3.60978	0.00405688	0.130952	-1.76547
PDIK1L	-0.619469	6.88913	-3.60884	0.00406359	0.130952	-1.76701
H4C4	-0.562049	7.93824	-3.60806	0.00406913	0.130952	-1.76828
ALDH1B1	-0.63611	6.4955	-3.60761	0.00407237	0.130952	-1.76903
LDLRAD4	0.517082	6.68541	3.60704	0.00407644	0.130952	-1.76996
SLK	-0.514501	8.77479	-3.60675	0.00407849	0.130952	-1.77043
DSCC1	-0.826214	7.34912	-3.60642	0.0040809	0.130952	-1.77098
ITFG2	0.516434	8.40015	3.60479	0.0040926	0.131006	-1.77366
BCR	0.567055	7.21265	3.60476	0.00409283	0.131006	-1.77371
SORD	-0.531776	8.62136	-3.60252	0.00410897	0.131181	-1.7774
LRRC58	-0.472939	7.71481	-3.60022	0.00412557	0.131181	-1.78117
COL5A1	-0.972323	5.44397	-3.60009	0.00412655	0.131181	-1.78139
VARS2	-0.600249	6.37118	-3.59962	0.00412996	0.131181	-1.78216
POLA1	-0.735132	7.80496	-3.59958	0.00413023	0.131181	-1.78222
PLAC8	-0.589647	6.02759	-3.59918	0.00413317	0.131181	-1.78289
GRK2	-0.551551	7.1401	-3.59768	0.00414408	0.131181	-1.78535
STAG3L5P-PVRIG2P-PILRB	0.453506	9.34695	3.59692	0.00414962	0.131181	-1.7866
PDZD2	-1.09993	5.37208	-3.59673	0.00415096	0.131181	-1.7869
PLD6	-0.629075	7.18241	-3.59608	0.00415572	0.131181	-1.78797
MILR1	-0.711785	5.89796	-3.59554	0.00415969	0.131181	-1.78887
PMCH	-0.85971	3.18387	-3.59552	0.00415985	0.131181	-1.7889
PARL	-0.482841	7.97475	-3.59223	0.00418397	0.131771	-1.79431
POTEG	-0.698394	3.41895	-3.59156	0.00418886	0.131771	-1.7954
FAAP24	-0.633046	6.50253	-3.59001	0.00420029	0.131969	-1.79795
NDUFA5	-0.661624	7.76452	-3.58873	0.00420976	0.132104	-1.80005
NDUFAB1	-0.530196	8.6798	-3.58678	0.00422422	0.132324	-1.80326
LTB	0.490097	7.05516	3.58639	0.00422714	0.132324	-1.80391
CBX1	-0.487918	7.86523	-3.58527	0.0042355	0.132414	-1.80576
MED25	-0.519277	6.89022	-3.58462	0.00424036	0.132414	-1.80683
MIR30E	1.03084	3.24484	3.58323	0.00425074	0.132516	-1.80911
BARD1	-0.478397	7.62748	-3.58254	0.0042559	0.132516	-1.81025
LINC01776	0.544307	1.9543	3.5816	0.00426291	0.132516	-1.81179
CST7	-0.725515	5.30549	-3.58141	0.00426433	0.132516	-1.8121
VAV2	-0.537482	6.10374	-3.57935	0.00427982	0.132637	-1.81549
HECW1	0.513597	3.87986	3.57935	0.00427983	0.132637	-1.81549
TMEM106C	-0.465655	8.25037	-3.57882	0.00428379	0.132637	-1.81635
FAM189B	-0.536304	5.36241	-3.57617	0.00430384	0.133005	-1.82072
TMEM143	-1.02338	4.86819	-3.57587	0.00430609	0.133005	-1.82121
TMPO	-0.770283	9.86825	-3.57481	0.00431415	0.133093	-1.82296
RAD51C	-0.581455	8.8025	-3.56992	0.00435142	0.134081	-1.831
CEP97	-0.586872	7.24325	-3.56842	0.00436297	0.134221	-1.83348
NDUFB3	-0.471308	8.47895	-3.56766	0.00436877	0.134221	-1.83472
LINC01477	0.541708	1.8721	3.56728	0.00437169	0.134221	-1.83535
PDCD2L	-0.542981	7.95335	-3.56444	0.0043936	0.134732	-1.84002
CAMTA1	-0.437741	9.35933	-3.5629	0.00440559	0.134938	-1.84257
KIFC1	-0.58606	8.39198	-3.56071	0.00442261	0.135112	-1.84618
UBE2M	-0.44017	9.51172	-3.55977	0.00442992	0.135112	-1.84772
CCDC50	-0.711886	7.02151	-3.55931	0.00443352	0.135112	-1.84848
RFT1	-0.547958	6.67633	-3.55891	0.00443663	0.135112	-1.84913
DTX3L	-1.34687	4.41128	-3.55784	0.00444504	0.135112	-1.85091
RCC2	-0.470727	10.0022	-3.55635	0.00445668	0.135112	-1.85335
ZNF25	-1.11814	4.07493	-3.55624	0.00445757	0.135112	-1.85354
LOC100288637	-0.590398	6.83897	-3.55613	0.00445842	0.135112	-1.85371
PARPBP	-0.843778	7.30253	-3.55607	0.00445889	0.135112	-1.85381
TMEM51-AS2	-0.449858	3.01581	-3.55477	0.00446907	0.135112	-1.85595
TFDP2	-0.650155	9.42389	-3.55473	0.0044694	0.135112	-1.85602
BCL2L12	-0.48377	7.43747	-3.54773	0.00452489	0.136628	-1.86755
PRY2	-0.536729	3.15143	-3.54595	0.00453914	0.136773	-1.87049
SPC24	-0.431616	7.70575	-3.54579	0.00454038	0.136773	-1.87075
CNBP	-0.444691	10.5673	-3.54348	0.00455894	0.137046	-1.87456
PITPNM2	-0.95318	2.80198	-3.54221	0.0045691	0.137046	-1.87664
RAET1K	-0.665464	3.10109	-3.5422	0.00456921	0.137046	-1.87666
HNRNPA3P1	-0.477889	7.60725	-3.54199	0.00457087	0.137046	-1.87701
ARSL	-0.784264	2.93138	-3.54047	0.00458315	0.137057	-1.87951
CRYBG1	-0.663738	8.57915	-3.53915	0.00459381	0.137057	-1.88168
HDGF	-0.590051	7.47067	-3.53891	0.00459583	0.137057	-1.8821
PCLAF	-0.801749	9.05295	-3.5377	0.00460563	0.137057	-1.88409
ADCK5	0.427091	6.22818	3.53727	0.00460909	0.137057	-1.88479
RNY5	0.522462	6.84813	3.53691	0.00461206	0.137057	-1.88539
SNUPN	-0.691371	7.40416	-3.53623	0.00461754	0.137057	-1.8865
ZMAT3	0.472387	8.38361	3.536	0.00461941	0.137057	-1.88688
CIT	-0.595977	7.0768	-3.53599	0.00461949	0.137057	-1.8869
CCDC7	-0.590195	5.70364	-3.53393	0.00463632	0.137288	-1.8903
UBA2	-0.468557	10.4166	-3.53264	0.00464691	0.137288	-1.89243
PSMD14	-0.544944	9.30847	-3.53233	0.00464942	0.137288	-1.89294
MRPS18B	-0.498871	9.5117	-3.53185	0.00465334	0.137288	-1.89372
SNTB1	-0.708481	7.27534	-3.53158	0.00465557	0.137288	-1.89417
PSMA3	-0.689001	8.41109	-3.53111	0.00465947	0.137288	-1.89495
FAM153B	-0.810166	3.42687	-3.53014	0.00466744	0.137365	-1.89655
LEPR	-0.711117	5.72011	-3.52862	0.00467994	0.137456	-1.89905
DDIAS	-1.05208	7.26547	-3.52846	0.0046813	0.137456	-1.89932
NUGGC	-0.633155	8.33572	-3.52763	0.00468809	0.137498	-1.90068
TACO1	-0.505636	7.11028	-3.52691	0.00469407	0.137504	-1.90187
CNKSR1	-0.684873	4.42609	-3.52546	0.00470608	0.137504	-1.90426
POLD4	0.477685	7.43699	3.52526	0.00470774	0.137504	-1.90459
DEFB105B	-0.568668	3.34779	-3.52501	0.00470982	0.137504	-1.905
ZNF706	-0.444461	8.5637	-3.52418	0.00471672	0.137549	-1.90637
DRAP1	-0.467043	7.21378	-3.52294	0.00472708	0.137694	-1.90842
RPA3	-1.0262	6.16512	-3.5199	0.00475247	0.138182	-1.91343
BBS9	-0.716317	6.1389	-3.51965	0.00475464	0.138182	-1.91386
LRRC40	-0.55338	8.04122	-3.51679	0.00477867	0.138365	-1.91857
DUSP3	-0.783098	4.7151	-3.51632	0.0047826	0.138365	-1.91934
FAM162A	-0.495563	8.32296	-3.51599	0.00478538	0.138365	-1.91988
H3C2	-0.666635	8.19681	-3.51573	0.00478758	0.138365	-1.92031
UHRF1	-0.59659	8.16238	-3.51568	0.00478801	0.138365	-1.9204
ZNF655	0.44848	6.80332	3.51283	0.00481216	0.138906	-1.9251
CDC7	-0.943909	7.75353	-3.51037	0.00483312	0.13914	-1.92916
TAAR3P	-0.603855	1.77605	-3.51026	0.00483404	0.13914	-1.92934
USP1	-0.717491	9.76271	-3.50997	0.00483657	0.13914	-1.92983
PALM2AKAP2	-0.505892	7.15682	-3.50928	0.0048424	0.139151	-1.93096
CENPE	-0.593278	8.3762	-3.50517	0.0048777	0.140008	-1.93775
PHEX	-0.499996	4.31068	-3.49993	0.00492305	0.140783	-1.9464
FLVCR1-DT	-0.635186	4.84726	-3.49989	0.00492336	0.140783	-1.94646
HPRT1	-0.8622	7.37105	-3.49975	0.00492458	0.140783	-1.94669
PPP2R5E	-0.422979	9.41605	-3.49951	0.00492672	0.140783	-1.94709
ZNF184	-0.512516	7.97348	-3.49859	0.00493472	0.140854	-1.94861
SCD	-0.593389	9.79771	-3.4976	0.00494331	0.140942	-1.95024
FOXD2-AS1	-0.646818	6.12223	-3.49572	0.0049598	0.141123	-1.95335
IDH3B	-0.439176	8.788	-3.49559	0.00496096	0.141123	-1.95357
PDHX	-0.562227	7.30302	-3.49499	0.00496622	0.141123	-1.95456
CHMP7	0.518801	8.42193	3.49372	0.00497731	0.14115	-1.95664
CALML4	-0.641773	6.96781	-3.4926	0.00498716	0.14115	-1.95849
PRMT3	-0.504784	7.88329	-3.4919	0.0049934	0.14115	-1.95966
MIR195	0.559051	6.79234	3.49114	0.00500011	0.14115	-1.96092
NUP62	-0.514707	8.67345	-3.49112	0.00500025	0.14115	-1.96094
CEP76	-1.1472	5.76203	-3.49112	0.00500025	0.14115	-1.96094
CST3	-0.44953	4.46382	-3.49034	0.00500713	0.141188	-1.96223
MTFR2	-1.25895	6.63412	-3.48475	0.00505683	0.142165	-1.97146
PLK4	-0.892973	7.99074	-3.48448	0.00505928	0.142165	-1.97191
POLA2	-0.502981	7.41681	-3.48439	0.00506011	0.142165	-1.97207
HEXB	-0.60118	7.63865	-3.48395	0.00506403	0.142165	-1.97279
LINC02064	0.616374	1.65491	3.48291	0.00507333	0.14227	-1.9745
NIF3L1	-0.613603	7.31752	-3.48215	0.0050802	0.142307	-1.97577
LINC02347	-0.50042	3.13136	-3.4796	0.00510315	0.142793	-1.97998
GPX7	-0.454735	6.91437	-3.47742	0.00512285	0.142942	-1.98358
MAGOHB	-0.540804	8.35815	-3.47563	0.00513909	0.142942	-1.98654
DHRS12	0.613984	6.21445	3.47518	0.00514317	0.142942	-1.98728
APOO	-0.666437	7.25306	-3.47493	0.00514545	0.142942	-1.9877
DARS2	-0.549201	9.05033	-3.47488	0.00514589	0.142942	-1.98778
OLMALINC	-1.03739	8.00029	-3.47475	0.00514703	0.142942	-1.98798
FGGY	-0.630798	4.22859	-3.4741	0.00515298	0.142942	-1.98906
RDM1	-0.984472	4.47012	-3.47272	0.00516557	0.142942	-1.99135
WARS1	-0.513869	9.74847	-3.47089	0.00518233	0.142942	-1.99437
KIF24	-0.78479	6.038	-3.47045	0.00518639	0.142942	-1.99511
CABLES1	-0.472033	7.56024	-3.47028	0.00518789	0.142942	-1.99538
CYC1	-0.460673	9.41606	-3.46992	0.00519118	0.142942	-1.99597
CFAP298	-0.533048	7.68115	-3.46934	0.00519659	0.142942	-1.99694
SLC7A1	-0.534287	9.51525	-3.46894	0.00520022	0.142942	-1.9976
RUNX3	-0.616871	7.65547	-3.46884	0.00520116	0.142942	-1.99776
MTHFD2	-0.530118	10.4951	-3.46868	0.00520261	0.142942	-1.99802
GCA	-0.647928	2.31245	-3.46859	0.00520348	0.142942	-1.99818
SCARNA7	0.528479	8.12737	3.46773	0.0052114	0.143006	-1.9996
SIMC1	-0.662178	7.46808	-3.46519	0.00523484	0.14306	-2.0038
C14orf132	-0.86583	6.57329	-3.4638	0.00524768	0.14306	-2.00609
OR7A5	-0.530952	3.34708	-3.46375	0.00524818	0.14306	-2.00617
XYLB	-0.592025	7.00702	-3.46353	0.00525021	0.14306	-2.00654
HLTF-AS1	-0.503221	1.88805	-3.46348	0.00525069	0.14306	-2.00662
TAGLN2	-0.544991	9.0296	-3.4633	0.00525232	0.14306	-2.00691
GINS3	-0.63617	8.05577	-3.46328	0.00525253	0.14306	-2.00695
CUTC	-0.456955	8.23372	-3.46256	0.00525928	0.143092	-2.00815
GET1	-0.543276	7.4142	-3.46086	0.00527509	0.143202	-2.01096
SASS6	-0.678504	8.66714	-3.46027	0.00528059	0.143202	-2.01193
FRZB	-0.940932	6.50013	-3.45987	0.00528437	0.143202	-2.0126
CKMT1A	-1.06025	5.78189	-3.45972	0.00528577	0.143202	-2.01285
PTGES3	-0.573625	9.47757	-3.45875	0.00529481	0.143202	-2.01444
DGKH	-0.740971	5.2556	-3.45852	0.00529694	0.143202	-2.01482
SBDS	-0.618536	7.75511	-3.45545	0.00532586	0.143826	-2.01991
MRPL18	-0.486578	8.71761	-3.45429	0.00533673	0.143826	-2.02181
TTF2	-0.628927	8.07264	-3.45377	0.00534169	0.143826	-2.02268
AMZ2	-0.629093	9.01841	-3.45232	0.00535541	0.143826	-2.02508
CDK2	-0.534039	9.15301	-3.45198	0.0053586	0.143826	-2.02563
SGMS2	-0.45618	1.58365	-3.45192	0.00535918	0.143826	-2.02574
FBXL14	-0.441543	7.85072	-3.45186	0.00535974	0.143826	-2.02583
ZNF32-AS2	-0.466077	1.89596	-3.45131	0.00536501	0.143826	-2.02675
POLR2K	-0.4879	8.66011	-3.44894	0.00538751	0.144278	-2.03066
SENP1	-0.522222	9.22943	-3.44784	0.00539804	0.144409	-2.03249
EVI2A	0.509842	9.87489	3.44655	0.00541043	0.14442	-2.03463
ZBTB8OS	-0.482846	8.6932	-3.44651	0.00541081	0.14442	-2.0347
MIR4727	0.621942	5.36499	3.44599	0.00541579	0.14442	-2.03556
SH3BGRL3	0.470199	8.42313	3.44498	0.00542541	0.14442	-2.03721
CHCHD3	-0.493528	8.98821	-3.44441	0.00543096	0.14442	-2.03817
IKBIP	-0.434271	6.56999	-3.44379	0.0054369	0.14442	-2.03919
FCER1G	0.977701	6.38956	3.44255	0.00544884	0.14442	-2.04124
PRRG4	-1.31558	4.10172	-3.44245	0.00544983	0.14442	-2.04141
BMP15	-0.658386	2.94746	-3.44222	0.00545203	0.14442	-2.04179
RNASEH2B	-0.812959	8.80969	-3.44191	0.00545506	0.14442	-2.04231
TICRR	-0.461148	5.89594	-3.44116	0.00546228	0.14442	-2.04354
ATXN7L1	-1.03866	5.57694	-3.44075	0.0054662	0.14442	-2.04421
OR4N5	-0.630305	2.19367	-3.43945	0.00547881	0.144588	-2.04637
CD22	0.452603	10.0925	3.43893	0.00548388	0.144588	-2.04723
LIAS	-0.554775	6.58171	-3.43725	0.00550025	0.144855	-2.05002
PRDM10-DT	-0.540759	5.15582	-3.4366	0.00550658	0.144855	-2.05109
ARSB	-0.541014	7.39618	-3.43602	0.00551224	0.144855	-2.05205
MAPKAPK3	-0.521943	6.0231	-3.43534	0.00551882	0.144855	-2.05317
MAPK3	-0.501397	8.95477	-3.43332	0.00553867	0.144855	-2.05652
ASNS	-0.549091	10.4853	-3.43289	0.00554289	0.144855	-2.05723
GPR1-AS	0.571087	2.65127	3.43171	0.00555445	0.144855	-2.05918
CALCOCO2	-0.647437	7.85672	-3.43101	0.00556138	0.144855	-2.06035
KIF4A	-0.601495	7.91019	-3.43023	0.005569	0.144855	-2.06163
RMI2	-0.800091	7.50417	-3.42861	0.00558508	0.144855	-2.06432
TBC1D32	-0.623273	1.74098	-3.42849	0.00558623	0.144855	-2.06451
CGNL1	0.702981	2.93306	3.4279	0.00559206	0.144855	-2.06549
GSTM5	-0.588274	4.14768	-3.42722	0.00559879	0.144855	-2.06661
LINC01215	0.580574	7.60607	3.42664	0.0056046	0.144855	-2.06758
BUB1	-0.640755	9.12065	-3.42522	0.00561873	0.144855	-2.06993
FAM214A	0.523311	8.23192	3.42485	0.00562241	0.144855	-2.07054
MYH10	-0.592924	8.70778	-3.42444	0.00562647	0.144855	-2.07122
CENPQ	-0.856634	6.19548	-3.42402	0.00563062	0.144855	-2.07191
PEBP4	-0.67121	3.9114	-3.4223	0.00564785	0.144855	-2.07476
CARM1	-0.568083	8.38748	-3.42163	0.00565459	0.144855	-2.07588
OR4F21	-0.44741	1.98677	-3.42145	0.00565641	0.144855	-2.07618
WDSUB1	-0.592586	6.25047	-3.42114	0.00565951	0.144855	-2.07669
PHF5A	-0.598452	8.08431	-3.4201	0.00566988	0.144855	-2.0784
HIRIP3	-0.689325	5.67166	-3.41999	0.00567101	0.144855	-2.07859
STAT5B	-0.648156	5.69039	-3.41954	0.00567558	0.144855	-2.07934
RNU6-1	0.471326	9.07225	3.41893	0.0056817	0.144855	-2.08035
RNU6-8	0.471326	9.07225	3.41893	0.0056817	0.144855	-2.08035
RNU6-8	0.471326	9.07225	3.41893	0.0056817	0.144855	-2.08035
RNU6-1	0.471326	9.07225	3.41893	0.0056817	0.144855	-2.08035
RNU6-1	0.471326	9.07225	3.41893	0.0056817	0.144855	-2.08035
DYRK1B	0.562332	5.68662	3.41796	0.00569142	0.144855	-2.08194
DHODH	-0.431774	7.16327	-3.4178	0.00569306	0.144855	-2.08221
MKI67	-0.582115	10.0065	-3.41635	0.00570774	0.144855	-2.08462
COPRS	-0.805528	6.52446	-3.41607	0.00571051	0.144855	-2.08507
UROS	0.524321	8.49431	3.41512	0.00572021	0.144855	-2.08666
PTPA	-0.494156	8.06475	-3.41497	0.00572174	0.144855	-2.08691
FOXJ2	-0.617031	5.64041	-3.41492	0.00572221	0.144855	-2.08698
PAQR3	-0.45567	8.8629	-3.41459	0.00572557	0.144855	-2.08753
POMT1	-0.464725	7.97794	-3.41434	0.0057281	0.144855	-2.08795
PPP3R1	-0.568816	8.60632	-3.41424	0.0057291	0.144855	-2.08811
MRPL37	-0.42407	9.37503	-3.41401	0.00573148	0.144855	-2.0885
CDC20	-0.567135	9.30861	-3.41369	0.00573466	0.144855	-2.08901
RAD1	-0.558271	7.85475	-3.41341	0.00573758	0.144855	-2.08949
TNNI3K	-0.83584	4.87406	-3.40932	0.00577934	0.145724	-2.09627
KIF18A	-0.680746	8.78401	-3.40892	0.00578337	0.145724	-2.09692
CCT8	-0.478205	10.2272	-3.40833	0.00578943	0.145733	-2.0979
KIAA1549	-0.585842	5.30614	-3.40741	0.00579897	0.145829	-2.09943
SERGEF	-0.529729	4.92998	-3.40622	0.00581122	0.145875	-2.10141
RAB33A	-0.858913	6.00448	-3.40612	0.00581218	0.145875	-2.10156
TADA1	-0.537456	7.28176	-3.40148	0.0058602	0.146936	-2.10925
KLRA1P	-0.769788	3.84802	-3.39975	0.00587822	0.146977	-2.11212
WRAP53	-0.460055	6.08378	-3.39943	0.00588156	0.146977	-2.11265
SEMA4A	0.525787	8.72803	3.39943	0.00588159	0.146977	-2.11265
TOX	-0.528064	8.47824	-3.39887	0.00588742	0.146977	-2.11358
ZFYVE9	-1.16796	4.38987	-3.39857	0.00589057	0.146977	-2.11408
RPF2	-0.43991	9.7921	-3.39719	0.00590494	0.147192	-2.11635
HYLS1	-0.709164	5.92674	-3.39519	0.00592601	0.147435	-2.11968
TRIM23	-0.425053	7.15336	-3.39517	0.00592622	0.147435	-2.11971
MED22	-0.488918	6.39613	-3.39371	0.00594157	0.147589	-2.12213
SOCS6	-0.843302	4.76284	-3.39348	0.00594395	0.147589	-2.1225
TAF5L	-0.499469	7.43959	-3.39181	0.0059616	0.14781	-2.12527
XRCC3	-0.681417	6.7133	-3.39054	0.00597504	0.14781	-2.12738
MTFP1	-0.524695	5.5458	-3.39035	0.00597709	0.14781	-2.1277
KCTD17	-0.470165	4.61834	-3.3902	0.00597871	0.14781	-2.12795
HSPA14	-0.442379	8.38546	-3.38991	0.00598175	0.14781	-2.12843
PINK1-AS	0.509559	6.78285	3.38622	0.00602103	0.148521	-2.13454
TMEM183A	-0.461365	8.8593	-3.38612	0.00602214	0.148521	-2.13471
ADAM15	-0.543796	6.41427	-3.384	0.00604481	0.14861	-2.13822
DNAJC19	-0.456603	7.94023	-3.38319	0.00605351	0.14861	-2.13957
IQCD	0.43442	6.41151	3.38284	0.00605733	0.14861	-2.14016
DSG3	-0.578846	2.2503	-3.38261	0.00605975	0.14861	-2.14053
TCP1	-0.426437	10.5451	-3.38249	0.0060611	0.14861	-2.14074
MAIP1	-0.598385	7.38014	-3.38177	0.00606882	0.14861	-2.14193
CCDC146	0.610344	5.58416	3.38114	0.00607558	0.14861	-2.14296
TOP2A	-0.594157	9.62873	-3.38091	0.00607807	0.14861	-2.14335
TAPBPL	0.494142	6.7699	3.38084	0.00607887	0.14861	-2.14347
PAICS	-0.492772	11.1405	-3.38037	0.00608387	0.14861	-2.14424
SLC25A19	-0.537223	8.19684	-3.37941	0.00609425	0.148722	-2.14583
SNORD89	-0.61929	6.04205	-3.37866	0.00610241	0.148779	-2.14708
JMJD1C	0.44958	8.43986	3.37801	0.0061094	0.148807	-2.14815
OR12D3	-0.538323	2.54666	-3.37694	0.00612112	0.14882	-2.14994
ZCCHC4	-0.752951	6.44691	-3.3769	0.00612153	0.14882	-2.15
LINC01341	0.722163	3.86396	3.37569	0.00613464	0.148997	-2.152
MBNL3	0.507661	9.66984	3.37299	0.0061641	0.149514	-2.15648
LOC202181	-0.652336	7.18011	-3.37267	0.00616765	0.149514	-2.15701
MSH2	-0.948738	6.77525	-3.37139	0.00618172	0.149601	-2.15914
ADCY10P1	0.652762	5.21277	3.37128	0.00618292	0.149601	-2.15932
MAP3K21	-0.826004	6.71039	-3.37069	0.00618942	0.149617	-2.16031
DCK	-0.427039	9.66191	-3.36989	0.00619811	0.149685	-2.16162
SLC4A10	-0.465944	2.72855	-3.36862	0.00621221	0.149821	-2.16374
ABCC4	-0.469811	7.56012	-3.36832	0.00621546	0.149821	-2.16423
DPY19L2	-0.820769	5.59839	-3.36714	0.00622853	0.149995	-2.16619
PALB2	-0.572521	7.44648	-3.36627	0.00623814	0.150074	-2.16763
CD48	-0.466474	8.89879	-3.36578	0.00624356	0.150074	-2.16844
NTPCR	-0.555385	7.49851	-3.36254	0.00627966	0.1508	-2.17382
AUH	-0.528484	7.3358	-3.36138	0.00629256	0.150956	-2.17574
KCNMB4	-0.453767	9.13536	-3.36072	0.00629999	0.150956	-2.17684
OR6B1	-0.61039	2.29164	-3.36004	0.00630759	0.150956	-2.17797
ANK2	-0.858645	4.71758	-3.35984	0.00630975	0.150956	-2.17829
H4C15	-0.48798	10.4258	-3.35791	0.00633153	0.151335	-2.18151
WDR76	-0.725921	8.74516	-3.35358	0.00638043	0.152362	-2.18869
LINC00934	-0.603557	2.4973	-3.35119	0.00640757	0.152785	-2.19266
SMARCAL1	-0.484936	6.63397	-3.35097	0.00641009	0.152785	-2.19302
DDX11	-0.418186	8.72567	-3.34918	0.00643047	0.153088	-2.19599
PFDN4	-0.750204	8.24116	-3.34717	0.00645345	0.153088	-2.19932
FRRS1L	-0.523887	4.01931	-3.34676	0.00645821	0.153088	-2.20001
ACY3	-0.598489	6.32576	-3.34626	0.00646395	0.153088	-2.20084
ITPR1-DT	0.680522	3.08031	3.34604	0.00646648	0.153088	-2.2012
ANKRD40	-0.56147	7.6848	-3.34591	0.00646791	0.153088	-2.20141
ENPP3	-0.859227	5.77015	-3.34591	0.00646798	0.153088	-2.20142
CASP7	-0.499165	5.6229	-3.34567	0.00647072	0.153088	-2.20181
CALCOCO1	0.691595	7.53612	3.34464	0.00648259	0.153228	-2.20353
LSM11	-0.679571	6.52645	-3.34236	0.0065089	0.153707	-2.20731
PIGA	-0.505001	7.65016	-3.34105	0.0065241	0.153795	-2.20949
GGT7	-0.468639	4.15447	-3.341	0.00652462	0.153795	-2.20956
SNX29P2	0.516826	8.22507	3.34041	0.00653149	0.153815	-2.21054
KRTAP13-3	-0.418853	2.33812	-3.33871	0.00655131	0.154064	-2.21337
NT5C3B	-0.654225	8.30586	-3.33784	0.00656141	0.154064	-2.21481
SCRT1	-0.520624	4.62409	-3.33702	0.00657098	0.154064	-2.21617
GARNL3	-0.811509	4.71762	-3.33689	0.00657247	0.154064	-2.21638
CRIP1	-0.85207	6.12938	-3.33662	0.00657563	0.154064	-2.21683
LARS2	-0.739427	5.83829	-3.3364	0.00657824	0.154064	-2.2172
KCTD9	-0.452869	7.59569	-3.3335	0.00661224	0.154471	-2.22202
HSBP1L1	-1.10138	7.47636	-3.33337	0.0066138	0.154471	-2.22224
IFT80	0.539485	7.40576	3.33269	0.00662171	0.154471	-2.22335
CCDC162P	-0.716448	2.87091	-3.33252	0.0066238	0.154471	-2.22365
RORA	-0.926878	3.28158	-3.33217	0.00662788	0.154471	-2.22422
SLC27A2	-1.58784	5.26272	-3.33183	0.00663185	0.154471	-2.22478
APOBEC3G	-0.784888	5.47544	-3.33052	0.0066474	0.154588	-2.22697
PRIM2	-0.594756	7.67256	-3.33039	0.00664893	0.154588	-2.22718
GPR18	0.55245	6.14962	3.3283	0.00667369	0.154769	-2.23065
DHFR	-0.482457	10.3037	-3.32772	0.0066805	0.154769	-2.23161
TAS2R40	-0.459532	1.99254	-3.32739	0.00668451	0.154769	-2.23217
LINC01037	-0.598299	2.64288	-3.32692	0.00669009	0.154769	-2.23294
NXPH4	-0.579908	7.58241	-3.32688	0.00669057	0.154769	-2.23301
CCT4	-0.417543	10.2559	-3.32635	0.00669691	0.154769	-2.2339
PUM3	-0.47851	8.14466	-3.326	0.00670099	0.154769	-2.23446
LGALS8	-0.610923	5.57912	-3.32566	0.00670514	0.154769	-2.23504
VIM	-0.701763	7.5512	-3.32445	0.00671953	0.154961	-2.23704
DHX30	-0.486585	6.35541	-3.32341	0.00673193	0.155107	-2.23877
LINC02615	0.641371	3.46591	3.32223	0.0067461	0.155212	-2.24073
NUP155	-0.707586	8.26205	-3.32103	0.00676056	0.155212	-2.24273
MRPL47	-0.502732	8.43571	-3.32073	0.00676418	0.155212	-2.24323
RFWD3	-0.462562	8.93838	-3.31996	0.00677338	0.155212	-2.2445
LOC100288637	-0.490284	4.53706	-3.31992	0.00677396	0.155212	-2.24458
DEFB134	-0.568082	3.11276	-3.31955	0.00677831	0.155212	-2.24518
PXN	-0.459122	6.57053	-3.3195	0.00677895	0.155212	-2.24526
LIN54	-0.794081	6.52457	-3.31667	0.00681323	0.155857	-2.24997
DCLRE1A	-0.883129	6.89345	-3.31203	0.00686972	0.156892	-2.25768
NUDT9	-0.606626	6.89641	-3.31178	0.00687275	0.156892	-2.25809
PARP9	-0.822567	4.85617	-3.31144	0.00687685	0.156892	-2.25865
OSBPL6	-0.903175	2.81367	-3.3106	0.0068872	0.156988	-2.26005
DCTD	-0.499806	7.7567	-3.30901	0.00690671	0.157292	-2.26269
PLAGL2	-0.498101	7.48429	-3.30747	0.0069256	0.157558	-2.26524
SLC19A2	-0.757616	6.50271	-3.30661	0.00693625	0.157558	-2.26668
CENPH	-0.904189	7.29115	-3.30656	0.00693686	0.157558	-2.26676
SLCO5A1	-0.559525	3.44194	-3.30588	0.00694527	0.157592	-2.26789
CDCA8	-0.570985	8.22955	-3.30544	0.00695068	0.157592	-2.26862
GARS1	-0.422089	10.8276	-3.30481	0.00695852	0.15763	-2.26967
TNFRSF13B	-0.566645	6.24085	-3.30374	0.00697175	0.157683	-2.27144
BRCA1	-1.10605	7.20598	-3.30326	0.00697774	0.157683	-2.27224
DMC1	-0.842439	3.60224	-3.30313	0.00697935	0.157683	-2.27246
MAK16	-0.586086	8.09119	-3.30201	0.0069933	0.157809	-2.27432
THYN1	-0.584445	7.40629	-3.30169	0.00699728	0.157809	-2.27485
ZMYM3	-0.664555	5.94237	-3.30107	0.00700506	0.157845	-2.27589
DBF4B	-0.54129	7.08611	-3.30003	0.00701793	0.157996	-2.2776
TKT	-0.460898	8.84503	-3.29927	0.00702752	0.158066	-2.27888
S100A13	0.591216	4.74888	3.2988	0.00703341	0.158066	-2.27966
NEXN	-0.666665	3.67842	-3.29686	0.00705773	0.158474	-2.28288
ACOT13	-0.466815	8.15754	-3.29534	0.00707681	0.158763	-2.2854
POLR1H	-0.547268	7.15612	-3.29294	0.00710712	0.159303	-2.28939
SNORD117	0.458824	7.98424	3.29188	0.00712056	0.159408	-2.29115
TBC1D15	-0.575888	7.74872	-3.29147	0.00712576	0.159408	-2.29184
PSMC1	-0.447682	7.74797	-3.2911	0.00713049	0.159408	-2.29246
CDC42EP3	0.929963	4.06647	3.29024	0.00714133	0.159511	-2.29387
PSMB6	-0.403414	8.90563	-3.28965	0.00714894	0.159541	-2.29487
FMNL2	-0.789637	3.57891	-3.28842	0.00716455	0.159685	-2.2969
BCL2A1	-0.856705	6.72168	-3.28799	0.00717001	0.159685	-2.29761
H2AC16	-0.442147	10.2741	-3.28738	0.00717791	0.159685	-2.29864
SP1	-0.390983	9.06763	-3.28718	0.00718038	0.159685	-2.29896
TRIM3	-0.574617	3.27907	-3.28668	0.00718677	0.159689	-2.29979
IARS2	-0.437423	8.88024	-3.28316	0.00723196	0.160553	-2.30564
TRAPPC14	0.435557	6.36005	3.28177	0.00725	0.160699	-2.30797
EPRS1	-0.504342	8.80877	-3.28168	0.00725108	0.160699	-2.30811
DRP2	-0.560344	3.43092	-3.27949	0.00727947	0.161188	-2.31175
C16orf87	-0.613442	7.20605	-3.27871	0.00728962	0.161273	-2.31305
JAKMIP2	-0.669369	5.46049	-3.27638	0.00731985	0.161802	-2.31691
CDCA3	-0.687752	6.84085	-3.27542	0.00733238	0.161806	-2.31851
CDKN2AIPNL	-0.483436	8.68249	-3.2754	0.00733267	0.161806	-2.31855
TIAM2	-0.997119	4.5961	-3.27451	0.00734436	0.161924	-2.32003
H2AZ1	-0.516928	11.2136	-3.27313	0.00736246	0.162183	-2.32233
CDIN1	-0.586442	8.23825	-3.27143	0.0073847	0.162533	-2.32515
EGLN1	-0.561116	7.49633	-3.26974	0.00740705	0.162804	-2.32797
EMC8	-0.524491	7.21751	-3.26953	0.00740975	0.162804	-2.32831
ZBTB38	-0.51737	8.98786	-3.26821	0.00742727	0.163049	-2.33051
AHSA1	-0.504754	10.1917	-3.26765	0.00743463	0.163071	-2.33143
ENKUR	-0.599749	1.9092	-3.26683	0.00744555	0.16317	-2.3328
LTBP1	-0.582463	7.48871	-3.26507	0.00746898	0.163493	-2.33573
CFAP70	0.795025	3.63766	3.26476	0.00747304	0.163493	-2.33624
UQCRC1	-0.443272	8.65391	-3.2639	0.00748458	0.163605	-2.33768
TLR3	-0.729163	2.55037	-3.26334	0.00749198	0.163627	-2.3386
CEP126	-0.64907	3.52312	-3.26181	0.00751252	0.163894	-2.34116
LINC02036	0.614752	3.11349	3.26147	0.007517	0.163894	-2.34171
LINC00999	0.552843	8.67513	3.26012	0.00753515	0.164149	-2.34396
MVK	-0.481425	6.50874	-3.25913	0.00754846	0.164165	-2.34561
NDFIP1	-0.507447	8.40635	-3.25911	0.00754875	0.164165	-2.34564
PCMT1	-0.447819	8.28046	-3.25863	0.00755514	0.164165	-2.34643
SNORA55	0.563642	8.06211	3.25514	0.00760235	0.165036	-2.35225
ZNF594-DT	0.721587	6.00676	3.25471	0.00760813	0.165036	-2.35296
RSL24D1	-0.468432	9.57217	-3.25412	0.00761616	0.165071	-2.35394
TUBE1	-0.550582	8.32375	-3.25146	0.00765231	0.165714	-2.35836
HNRNPA2B1	-0.441674	10.5336	-3.25059	0.00766421	0.165831	-2.35981
PRDM10	-0.560944	9.82208	-3.24966	0.00767698	0.165936	-2.36136
MIR3179-1	-0.639312	1.75973	-3.24881	0.00768855	0.165936	-2.36276
MIR3179-1	-0.639312	1.75973	-3.24881	0.00768855	0.165936	-2.36276
BIRC5	-0.589675	7.48719	-3.24792	0.00770079	0.165998	-2.36425
ZNF286A	-0.927741	6.45999	-3.24741	0.00770786	0.165998	-2.3651
NOD1	-0.635378	4.72435	-3.24719	0.00771086	0.165998	-2.36547
FOXN3-AS1	0.428123	4.29156	3.24569	0.00773152	0.166303	-2.36796
REXO2	-0.822163	7.89866	-3.24458	0.00774687	0.166493	-2.36981
HAX1	-0.681255	7.12047	-3.24244	0.00777648	0.166989	-2.37337
PSMD7	-0.414146	9.66735	-3.24086	0.00779843	0.16732	-2.376
SNRPC	-0.514643	6.91908	-3.24019	0.00780776	0.167379	-2.37711
MSANTD3	-0.599133	7.26618	-3.23908	0.00782314	0.167509	-2.37895
PHIP	-0.48349	9.16277	-3.23858	0.0078302	0.167509	-2.37979
ORC6	-0.928976	7.18876	-3.23835	0.00783346	0.167509	-2.38018
CWC15	-0.543738	7.23582	-3.23747	0.00784569	0.167617	-2.38163
CPNE8	-0.456407	2.24698	-3.23705	0.00785164	0.167617	-2.38234
CCNB1	-0.501966	9.42664	-3.23632	0.00786185	0.167695	-2.38355
CCDC171	-0.659824	4.4428	-3.23429	0.00789028	0.168162	-2.38692
MRTO4	-0.597163	6.57464	-3.23224	0.00791922	0.168638	-2.39034
NUP85	-0.433562	7.86485	-3.23144	0.00793052	0.168678	-2.39166
BAIAP2L1	-0.843856	3.36319	-3.23084	0.00793901	0.168678	-2.39266
SMIM19	-0.779258	6.8318	-3.23071	0.00794087	0.168678	-2.39288
TSPAN3	0.410707	8.2471	3.23024	0.00794758	0.16868	-2.39367
MDFIC	-1.00165	5.44704	-3.22797	0.00797984	0.169224	-2.39745
H4C3	-0.482359	11.7943	-3.22698	0.00799392	0.169382	-2.39909
ZNF490	0.50509	7.74871	3.22487	0.00802412	0.169882	-2.40261
ORMDL2	0.428302	7.40645	3.22341	0.00804495	0.170182	-2.40502
SEPTIN11	-0.485702	8.28607	-3.22121	0.00807668	0.170515	-2.40869
RFPL1S	-0.500585	2.90232	-3.22014	0.00809205	0.170515	-2.41047
EEF1E1-BLOC1S5	-0.719004	6.41249	-3.21975	0.0080977	0.170515	-2.41112
POLR2H	-0.586376	8.55595	-3.21975	0.00809771	0.170515	-2.41112
ZSCAN16	0.495119	6.21796	3.21921	0.00810552	0.170515	-2.41202
PURPL	0.576314	7.64165	3.21894	0.0081095	0.170515	-2.41248
MIR103A2	0.568921	2.79844	3.21886	0.00811067	0.170515	-2.41261
CLGN	-1.02162	5.1439	-3.21862	0.00811407	0.170515	-2.413
NRM	-0.453829	8.16243	-3.21566	0.00815706	0.171177	-2.41793
GSS	-0.597288	7.25972	-3.21553	0.00815894	0.171177	-2.41814
CLPP	-0.466098	8.88005	-3.21273	0.0081999	0.171804	-2.42281
ZNF213-AS1	0.413964	6.3266	3.21224	0.00820707	0.171804	-2.42363
MANEA	-0.444331	9.05285	-3.21182	0.00821314	0.171804	-2.42432
LOC100132287	0.423933	10.7994	3.21165	0.00821569	0.171804	-2.42461
TXN	-0.450013	10.6323	-3.21092	0.00822632	0.171854	-2.42581
CHCHD6	-0.659989	4.06525	-3.21051	0.00823244	0.171854	-2.42651
SRGN	-0.611692	7.82952	-3.21011	0.00823822	0.171854	-2.42716
GUF1	-0.390566	8.85859	-3.20908	0.00825349	0.171939	-2.42889
MIR3130-2	0.613896	3.66565	3.20892	0.00825578	0.171939	-2.42914
PLEKHM1	0.486752	6.83473	3.20727	0.00828009	0.172305	-2.43189
PLAAT2	-0.701555	3.67743	-3.2061	0.0082975	0.172397	-2.43384
IL10RA	0.736056	7.24848	3.20561	0.00830471	0.172397	-2.43465
ACTL6A	-0.523063	7.98892	-3.20525	0.0083101	0.172397	-2.43526
SEPHS1	-0.669556	8.97059	-3.20483	0.00831632	0.172397	-2.43596
IL5RA	-0.519065	3.89248	-3.20469	0.00831833	0.172397	-2.43618
CACNA1G	-0.461164	4.24937	-3.20367	0.00833359	0.172397	-2.43789
CDH19	-0.534833	1.77431	-3.20329	0.00833926	0.172397	-2.43852
DCUN1D5	-0.437945	8.62342	-3.2032	0.00834057	0.172397	-2.43867
MIR1271	0.412772	5.71261	3.20264	0.00834895	0.172397	-2.43961
PHGDH	-0.467594	9.59353	-3.20244	0.00835189	0.172397	-2.43994
ANKRD30B	-0.501746	1.78098	-3.20171	0.00836281	0.172483	-2.44115
QKI	-0.396627	9.22393	-3.20003	0.00838795	0.172798	-2.44395
ATG3	-0.513675	9.23459	-3.19978	0.00839158	0.172798	-2.44436
PLEKHA7	-0.579951	5.69998	-3.19901	0.00840325	0.172899	-2.44565
KICS2	-0.523293	6.62599	-3.1985	0.00841088	0.172917	-2.4465
TCF19	-0.643697	7.1035	-3.19647	0.00844143	0.173405	-2.44988
IFITM1	-0.642211	9.71341	-3.19536	0.00845821	0.173611	-2.45173
DLC1	-0.505506	4.10176	-3.19392	0.00847998	0.173918	-2.45412
RNF187	-0.432694	8.39534	-3.19283	0.00849646	0.174116	-2.45593
NARS2	-0.568694	7.10499	-3.19131	0.00851958	0.174286	-2.45847
SLAMF1	-0.544846	3.01147	-3.19117	0.0085217	0.174286	-2.4587
LINC02308	0.45639	1.80842	3.19094	0.00852518	0.174286	-2.45908
PEX5	-0.41525	6.51282	-3.1892	0.00855178	0.174539	-2.46198
MACROD1	-0.55331	5.70668	-3.1891	0.00855318	0.174539	-2.46213
TBX15	0.590263	3.68679	3.18878	0.00855807	0.174539	-2.46267
RPIA	-0.442314	7.26209	-3.18778	0.00857342	0.174713	-2.46434
PPP1R18	0.417694	7.69025	3.18606	0.00859988	0.174989	-2.46721
TTTY16	0.53073	3.30652	3.18574	0.00860471	0.174989	-2.46773
SPRY3	-0.931664	3.11409	-3.18512	0.00861432	0.174989	-2.46877
SPRY3	-0.931664	3.11409	-3.18512	0.00861432	0.174989	-2.46877
FAM89A	-0.719628	5.64945	-3.18246	0.00865524	0.175251	-2.47319
HLA-DMB	0.490538	9.17945	3.18186	0.0086646	0.175251	-2.4742
NUP205	-0.768952	7.24841	-3.18121	0.00867472	0.175251	-2.47528
DNAAF5	-0.396247	7.80211	-3.181	0.00867788	0.175251	-2.47562
CFLAR	-0.499118	8.59048	-3.18079	0.00868119	0.175251	-2.47598
ZFP64	-0.496453	6.98609	-3.18075	0.00868176	0.175251	-2.47604
LCN9	-0.466302	2.3745	-3.18061	0.00868393	0.175251	-2.47627
SLITRK5	-0.644392	4.88846	-3.18059	0.00868429	0.175251	-2.47631
H4C12	-0.573535	9.034	-3.18029	0.00868888	0.175251	-2.4768
S100A4	-0.547973	6.81263	-3.17914	0.00870683	0.175408	-2.47873
IQCJ	-0.499135	3.42702	-3.17876	0.00871277	0.175408	-2.47936
BTG3	-0.767416	7.05235	-3.17847	0.00871725	0.175408	-2.47984
KLHL8	-0.393283	7.18633	-3.1773	0.00873541	0.175506	-2.48178
HEBP2	-0.622351	7.97535	-3.17728	0.00873584	0.175506	-2.48183
PARP2	-0.781086	7.25804	-3.17619	0.00875275	0.175698	-2.48363
SNORD59A	0.426934	9.23218	3.17579	0.00875912	0.175698	-2.48431
RBM12B	-0.370729	8.42496	-3.17474	0.00877553	0.175889	-2.48605
RABL2B	0.435614	7.57483	3.174	0.00878709	0.175932	-2.48728
SNORD59B	0.451134	8.27312	3.17373	0.00879145	0.175932	-2.48774
NAALADL1	-0.554802	4.53394	-3.1715	0.00882643	0.176457	-2.49144
TIMM21	-0.421737	9.26154	-3.17118	0.00883146	0.176457	-2.49197
CYP2C18	-0.493765	2.4687	-3.17055	0.00884149	0.176473	-2.49303
SH3GL1P1	-0.61323	3.8205	-3.17026	0.00884606	0.176473	-2.49351
ZNF175	-0.512788	5.16127	-3.16942	0.00885929	0.176589	-2.4949
IQGAP2	-0.499042	5.71615	-3.16902	0.00886571	0.176589	-2.49558
TAF9B	-0.809395	7.09627	-3.16854	0.00887323	0.176602	-2.49637
THRSP	0.600021	6.40882	3.1654	0.00892316	0.177131	-2.5016
HMGN4	-0.450237	7.09727	-3.16537	0.00892371	0.177131	-2.50165
PDP2	-0.679472	6.31101	-3.16517	0.00892695	0.177131	-2.50199
CDCA2	-0.541226	8.30669	-3.16513	0.00892754	0.177131	-2.50205
ANKRD30A	-0.506921	1.74715	-3.16444	0.00893855	0.177212	-2.5032
CD84	-0.709821	7.25295	-3.16234	0.00897211	0.177739	-2.50669
OPHN1	-0.715131	2.52938	-3.16138	0.00898764	0.177909	-2.5083
PXDC1	-0.546491	2.37922	-3.16048	0.009002	0.177942	-2.50979
PPAT	-0.442478	10.1394	-3.16041	0.00900318	0.177942	-2.50991
POU3F2	-0.445602	2.95345	-3.15865	0.00903148	0.178363	-2.51284
ITGB2	-0.491072	5.95345	-3.15723	0.00905444	0.178679	-2.5152
MIR617	0.511224	1.82768	3.15607	0.00907327	0.178912	-2.51714
DSN1	-0.483805	7.65066	-3.15499	0.00909086	0.179121	-2.51894
IER3IP1	-0.714323	7.44453	-3.15445	0.00909965	0.179156	-2.51984
MAP4	-0.412122	8.95229	-3.15399	0.00910708	0.179164	-2.5206
ECPAS	-0.744494	7.87936	-3.15262	0.00912945	0.179305	-2.52289
CD69	0.822625	5.01025	3.15257	0.00913021	0.179305	-2.52297
GEMIN4	-0.461922	6.83586	-3.15226	0.00913528	0.179305	-2.52348
AGO2	-0.401726	8.07289	-3.15177	0.00914327	0.179324	-2.5243
PDK2	-0.638716	5.31692	-3.15076	0.00915986	0.179512	-2.52599
H4C1	-0.558267	7.45902	-3.14917	0.009186	0.17979	-2.52864
ZSWIM8	0.442775	5.52802	3.14904	0.00918809	0.17979	-2.52885
H4C14	-0.465439	10.4376	-3.14828	0.00920063	0.179898	-2.53012
SEH1L	-0.459024	8.99859	-3.14678	0.00922528	0.180082	-2.53261
NSMCE4A	-0.725031	8.1184	-3.14675	0.0092257	0.180082	-2.53266
SDC3	0.531703	3.69613	3.14606	0.00923709	0.180082	-2.53381
SLC38A2	-0.544524	9.84183	-3.14599	0.00923825	0.180082	-2.53392
RPP21	-0.374894	7.19991	-3.14547	0.00924686	0.180113	-2.53479
CD9	-0.86906	3.87597	-3.1446	0.00926136	0.180142	-2.53625
GSPT1	-0.425731	10.245	-3.14445	0.00926386	0.180142	-2.5365
LOC100507065	0.563667	2.39233	3.14406	0.00927032	0.180142	-2.53715
SDHAF3	-0.552759	7.64409	-3.14283	0.00929067	0.180142	-2.53919
RAB11FIP2	-0.481892	8.07838	-3.1426	0.00929449	0.180142	-2.53958
CA14	-0.542564	3.24117	-3.14224	0.00930044	0.180142	-2.54017
HADH	-0.473936	8.99308	-3.14101	0.00932096	0.180142	-2.54222
CHRM3-AS1	0.639291	3.01795	3.14094	0.00932219	0.180142	-2.54235
SLC4A7	-0.548749	8.64596	-3.14084	0.00932384	0.180142	-2.54251
PINLYP	-0.642659	5.94003	-3.14069	0.0093263	0.180142	-2.54276
ARHGAP21	-0.850582	4.40031	-3.1403	0.00933271	0.180142	-2.5434
DEPDC1B	-0.612574	6.87079	-3.14019	0.00933455	0.180142	-2.54358
DNPEP	-0.57022	7.48395	-3.13954	0.00934549	0.180142	-2.54467
CCSAP	-0.535501	6.19416	-3.13896	0.00935518	0.180142	-2.54564
REXO5	-0.881542	7.26625	-3.13865	0.00936044	0.180142	-2.54616
PTPRCAP	0.402118	8.36705	3.13805	0.00937041	0.180142	-2.54715
GNPAT	-0.426559	8.59369	-3.13788	0.0093732	0.180142	-2.54743
AP1S1	-0.454654	6.29377	-3.13748	0.00937998	0.180142	-2.5481
TDRD3	-0.549875	7.08297	-3.13656	0.00939548	0.180142	-2.54964
MRPL35	-0.480888	8.13758	-3.13642	0.00939774	0.180142	-2.54986
ARL5B	-0.399312	9.07086	-3.13633	0.00939929	0.180142	-2.55002
MRE11	-0.620601	8.35308	-3.13584	0.0094075	0.180142	-2.55083
ADSS1	-0.536043	3.55122	-3.1356	0.00941154	0.180142	-2.55123
MAN2A2	-0.476565	6.52853	-3.13526	0.00941737	0.180142	-2.55181
URI1	-0.440946	9.30245	-3.13482	0.00942465	0.180146	-2.55253
NUDT4	-0.390479	9.04159	-3.13319	0.00945227	0.180539	-2.55525
TTN	-0.566555	3.41874	-3.13236	0.0094663	0.18056	-2.55663
GNB1	-0.371757	10.8881	-3.13228	0.00946765	0.18056	-2.55677
CTNNAL1	-0.888937	6.52567	-3.13187	0.00947455	0.18056	-2.55744
MTX1	-0.41375	7.79402	-3.13131	0.00948406	0.180607	-2.55838
FARSB	-0.376696	10.454	-3.13066	0.00949511	0.180683	-2.55946
FDX1	-0.483917	6.98966	-3.12936	0.00951716	0.180777	-2.56162
BTN3A2	-0.510807	7.64359	-3.12925	0.00951903	0.180777	-2.56181
FBXO45	-0.665207	6.27259	-3.12912	0.00952126	0.180777	-2.56202
CDKAL1	-0.417192	7.22608	-3.12817	0.00953746	0.18095	-2.56361
HCN3	-0.466066	4.38524	-3.12745	0.00954971	0.181048	-2.5648
FAF1	-0.390823	10.0629	-3.12696	0.00955816	0.181074	-2.56563
PCNP	-0.431882	9.79487	-3.12538	0.00958515	0.181341	-2.56825
MSH6	-0.656841	8.23694	-3.12531	0.00958642	0.181341	-2.56837
KRT32	-0.47559	3.26175	-3.12379	0.00961246	0.181394	-2.5709
ZHX1	-0.472781	8.28985	-3.12335	0.00962015	0.181394	-2.57164
PFDN2	-0.4047	7.3891	-3.12321	0.00962241	0.181394	-2.57186
NT5C1B	-0.620681	1.79389	-3.12282	0.00962927	0.181394	-2.57253
RPA2	-0.517454	7.09536	-3.12281	0.00962941	0.181394	-2.57254
RNF8	-0.468544	7.73158	-3.12267	0.00963178	0.181394	-2.57277
CARD16	-0.539627	5.0407	-3.1221	0.00964163	0.181446	-2.57372
LRRC10	-0.58459	4.90183	-3.12129	0.00965562	0.181575	-2.57507
HSPD1	-0.436657	10.9224	-3.11992	0.00967931	0.181887	-2.57735
ZNF318	-0.499029	7.26027	-3.11884	0.00969807	0.181931	-2.57915
TPTE2	0.556867	2.12822	3.11844	0.00970503	0.181931	-2.57982
IPO8	-0.448018	7.89424	-3.11836	0.00970638	0.181931	-2.57995
FABP5	-0.689761	8.23631	-3.11786	0.00971509	0.181931	-2.58079
KATNAL1	-0.392673	8.17637	-3.11774	0.00971719	0.181931	-2.58099
SETD3	-0.449676	8.47526	-3.11689	0.00973199	0.181969	-2.58241
TMEM198B	0.454218	6.66971	3.11617	0.00974438	0.181969	-2.58359
PPP1R35	-0.393721	6.31378	-3.11511	0.00976305	0.181969	-2.58537
TCF20	-0.428715	7.51919	-3.11502	0.00976457	0.181969	-2.58552
RAD51B	-0.537823	6.76714	-3.11469	0.00977025	0.181969	-2.58606
RP9P	-0.502337	5.69497	-3.11463	0.00977129	0.181969	-2.58616
REEP4	-0.571717	7.02138	-3.11456	0.00977255	0.181969	-2.58628
RAB27A	-0.81517	5.10604	-3.11435	0.00977617	0.181969	-2.58662
OR10V1	0.432358	1.98825	3.11313	0.00979763	0.182236	-2.58866
KDELR1	-0.410078	8.66117	-3.11237	0.00981088	0.18235	-2.58992
CDCA7	-0.445752	8.78586	-3.11119	0.00983163	0.182462	-2.59189
DERA	-0.455955	7.34973	-3.11097	0.00983559	0.182462	-2.59226
PKP4	-0.696035	8.48982	-3.11081	0.00983834	0.182462	-2.59252
KPNA3	-0.806534	7.4329	-3.10948	0.00986182	0.182607	-2.59474
TLR8	-0.444699	1.87225	-3.1093	0.00986495	0.182607	-2.59504
SPATA3	-0.634505	4.28258	-3.10915	0.00986758	0.182607	-2.59528
GLRX3	-0.550308	8.66934	-3.10818	0.00988483	0.182794	-2.59691
IDUA	0.647698	6.20975	3.10724	0.00990139	0.182968	-2.59847
PMP22	-0.419053	4.39934	-3.10619	0.0099201	0.183172	-2.60023
HERC2P9	0.389226	8.95403	3.10468	0.00994689	0.183172	-2.60274
PAX3	-0.698236	4.35749	-3.10431	0.00995354	0.183172	-2.60336
KIF11	-0.518817	9.45683	-3.10383	0.00996205	0.183172	-2.60415
CNBD2	-0.707203	2.33558	-3.1037	0.00996429	0.183172	-2.60436
TRAP1	-0.528971	8.92906	-3.10369	0.00996454	0.183172	-2.60439
PDCD6-DT	-0.654997	3.55073	-3.10368	0.0099647	0.183172	-2.6044
IPO5	-0.414435	9.09844	-3.1034	0.00996969	0.183172	-2.60487
NENF	-0.673642	5.93779	-3.10262	0.00998368	0.183297	-2.60617
ITPR2	0.659198	6.65841	3.10121	0.0100089	0.183497	-2.60852
XAB2	-0.423997	6.73387	-3.10121	0.0100089	0.183497	-2.60852
LRIG2-DT	0.439856	3.98627	3.10031	0.010025	0.183659	-2.61001
FDPS	-0.508264	9.74277	-3.09863	0.0100551	0.184041	-2.61281
GPN3	-0.472294	7.47948	-3.0982	0.010063	0.184041	-2.61354
SNORD104	0.501905	9.81955	3.09795	0.0100674	0.184041	-2.61394
DGAT1	0.415949	7.93583	3.0973	0.0100792	0.184102	-2.61503
DDX21	-0.412769	10.3877	-3.09679	0.0100884	0.184102	-2.61588
RABEPK	-0.490107	6.43668	-3.09657	0.0100923	0.184102	-2.61624
HMGA1	-0.417769	9.66723	-3.09549	0.0101118	0.18427	-2.61804
PLEKHA1	-0.495815	1.90357	-3.09508	0.0101193	0.18427	-2.61873
H2AC17	-0.401524	9.95196	-3.09486	0.0101233	0.18427	-2.6191
AGPAT3	-0.510956	6.52958	-3.09404	0.0101381	0.18427	-2.62046
CCP110	-0.741131	6.59661	-3.09391	0.0101406	0.18427	-2.62068
CENPJ	-0.673311	6.95004	-3.09305	0.0101562	0.18427	-2.62211
GUCY1B1	0.451641	4.39968	3.09265	0.0101633	0.18427	-2.62277
MIR1263	0.544009	1.5172	3.09239	0.0101682	0.18427	-2.62322
LIN28B	-0.810331	5.13281	-3.09209	0.0101735	0.18427	-2.6237
HLA-DQB1	0.382474	9.19102	3.09197	0.0101757	0.18427	-2.6239
CEBPG	-0.411344	8.40731	-3.0917	0.0101808	0.18427	-2.62436
POLRMT	-0.503372	7.2303	-3.09	0.0102118	0.184656	-2.6272
REREP3	-0.526555	8.16858	-3.08974	0.0102165	0.184656	-2.62763
ITPR3	-0.64928	6.51192	-3.08904	0.0102292	0.184754	-2.62878
TCEANC2	-0.540604	6.48656	-3.08742	0.0102589	0.185016	-2.63148
CENPL	-0.707052	7.21327	-3.08707	0.0102655	0.185016	-2.63207
PDE1B	0.42122	6.42457	3.08674	0.0102714	0.185016	-2.63262
SEPTIN8	-0.512435	4.75033	-3.08614	0.0102825	0.185016	-2.63362
CDKN1C	0.396912	6.34442	3.08593	0.0102864	0.185016	-2.63397
ADGRG6	-0.538512	3.09042	-3.08526	0.0102987	0.185016	-2.63508
PSMG1	-0.891659	8.67935	-3.08519	0.0103	0.185016	-2.6352
SEC31B	0.627866	6.34848	3.08474	0.0103083	0.185016	-2.63595
PSMA1	-0.460236	7.91207	-3.08461	0.0103108	0.185016	-2.63617
FBXO15	-0.562423	2.39548	-3.08397	0.0103226	0.185016	-2.63724
YY1	-0.416823	9.78302	-3.08369	0.0103278	0.185016	-2.6377
CHROMR	-0.520979	7.26912	-3.08327	0.0103355	0.185016	-2.63839
TUBG1	-0.450566	9.57563	-3.08315	0.0103378	0.185016	-2.6386
COX17	-0.37827	8.2926	-3.08007	0.0103948	0.185908	-2.64373
MAPK13	-0.612657	5.34016	-3.07923	0.0104106	0.18606	-2.64514
ZHX2	-0.554899	7.58532	-3.07851	0.0104239	0.186167	-2.64632
NNT-AS1	-0.537866	6.68872	-3.07786	0.0104361	0.186254	-2.64741
DERL3	-0.518963	7.01438	-3.07525	0.010485	0.186997	-2.65176
FBXO5	-0.902564	7.70956	-3.07449	0.0104992	0.187023	-2.65302
ZCCHC8	-0.402418	9.84499	-3.07439	0.0105011	0.187023	-2.65319
CKAP5	-0.440716	9.02167	-3.07369	0.0105144	0.187101	-2.65437
GYPC	-0.410015	7.72844	-3.07338	0.0105201	0.187101	-2.65487
UBE2S	-0.459356	6.54882	-3.07215	0.0105434	0.187385	-2.65693
MRPS35	-0.512147	8.61412	-3.06945	0.0105945	0.188162	-2.66142
TMEM236	-0.516176	3.02004	-3.0689	0.0106049	0.188216	-2.66233
ECT2	-1.20085	7.33718	-3.06776	0.0106266	0.18842	-2.66423
LMO7	-0.643607	8.36679	-3.06753	0.0106311	0.18842	-2.66463
LPGAT1	-0.768922	7.15404	-3.06611	0.010658	0.188627	-2.66698
KMO	-0.697388	4.91204	-3.06608	0.0106586	0.188627	-2.66703
HAUS7	-0.561479	6.64783	-3.06575	0.0106649	0.188627	-2.66758
AP1S3	-0.52385	8.55356	-3.06471	0.0106848	0.188803	-2.66932
CDKN2A	-0.449039	9.42931	-3.06429	0.0106928	0.188803	-2.67001
BPGM	-0.457064	7.63166	-3.0639	0.0107004	0.188803	-2.67067
FANCC	-0.722924	6.39219	-3.06314	0.0107148	0.188803	-2.67193
STARD3NL	-0.43811	7.50748	-3.06308	0.0107161	0.188803	-2.67204
TACC3	-0.446998	8.73836	-3.06256	0.0107261	0.188803	-2.67291
GAMT	-0.458316	6.10137	-3.06249	0.0107274	0.188803	-2.67302
DSTN	-0.682468	9.38232	-3.06214	0.0107342	0.188803	-2.6736
GART	-0.460963	8.91067	-3.06177	0.0107413	0.188803	-2.67422
LIG3	-0.738511	6.45	-3.06029	0.0107697	0.189172	-2.67668
ATP6V1B1-AS1	-0.543056	5.58197	-3.0598	0.0107793	0.189211	-2.6775
GLIDR	0.435489	7.17679	3.05939	0.0107872	0.18922	-2.67819
MMACHC	-0.369154	6.78422	-3.05824	0.0108094	0.189479	-2.6801
RAB25	-0.679718	2.84145	-3.05766	0.0108206	0.189545	-2.68106
ASB12	-0.601423	4.6129	-3.05699	0.0108336	0.189551	-2.68217
TSC22D1	0.468574	6.99602	3.05688	0.0108357	0.189551	-2.68236
LOC101929626	0.674693	2.14945	3.05517	0.0108689	0.190001	-2.6852
HPGDS	-0.874211	2.76757	-3.05299	0.0109115	0.190616	-2.68884
FAM20B	-0.428787	6.82804	-3.05031	0.0109641	0.191105	-2.69331
ODF4	-0.558867	2.92982	-3.04988	0.0109726	0.191105	-2.69403
MESP2	-0.644643	4.71116	-3.04941	0.0109817	0.191105	-2.6948
TSPO2	0.516825	3.4392	3.049	0.0109898	0.191105	-2.69548
IGSF10	-0.910868	5.20236	-3.04855	0.0109986	0.191105	-2.69623
GINM1	-0.630794	7.40351	-3.04853	0.0109991	0.191105	-2.69627
METTL21A	-0.410079	7.98272	-3.04833	0.0110029	0.191105	-2.69659
ISOC1	-0.448093	8.50255	-3.04774	0.0110146	0.191105	-2.69759
TMEM237	-0.712488	5.07992	-3.04743	0.0110208	0.191105	-2.6981
SNRPD3	-0.388158	10.051	-3.04741	0.0110212	0.191105	-2.69814
CD55	-0.442327	10.3765	-3.04738	0.0110217	0.191105	-2.69818
H3C3	-0.584965	5.41834	-3.04547	0.0110594	0.191629	-2.70136
SETD5	-0.539445	7.74169	-3.0446	0.0110767	0.191759	-2.70281
EFL1	-0.448724	7.0277	-3.04434	0.0110819	0.191759	-2.70325
ANAPC13	-0.423529	7.81	-3.04283	0.011112	0.19215	-2.70577
OSGIN2	-0.492533	7.75975	-3.0424	0.0111205	0.192167	-2.70648
PTBP2	-0.494377	7.67527	-3.04132	0.011142	0.192409	-2.70828
ESPL1	-0.530582	7.44064	-3.04076	0.0111533	0.192474	-2.70922
SPPL2B	0.458655	6.75248	3.04013	0.0111658	0.192559	-2.71025
CWF19L2	-0.604232	6.6188	-3.03908	0.0111868	0.192559	-2.712
H4C5	-0.383751	11.8516	-3.0389	0.0111904	0.192559	-2.7123
NDUFC2-KCTD14	-0.397849	10.0192	-3.03864	0.0111956	0.192559	-2.71274
CENPM	-0.473792	8.80539	-3.03837	0.0112012	0.192559	-2.7132
CENPC	-0.465584	7.51181	-3.0381	0.0112065	0.192559	-2.71364
CIBAR1	-0.862638	7.215	-3.03762	0.0112161	0.192559	-2.71443
THAP4	-0.419565	7.9927	-3.0375	0.0112185	0.192559	-2.71464
PAK1IP1	-0.522731	7.87171	-3.0364	0.0112407	0.192776	-2.71647
MRPL17	-0.448511	8.379	-3.03588	0.0112511	0.192776	-2.71733
SUCLG2	-0.446431	7.14733	-3.03545	0.0112598	0.192776	-2.71805
CMSS1	-0.610791	7.41003	-3.03538	0.0112613	0.192776	-2.71817
SLC17A9	-0.369121	7.39097	-3.03278	0.0113139	0.193412	-2.72251
SNX16	-0.908095	6.05972	-3.03257	0.0113182	0.193412	-2.72286
KBTBD12	-0.476377	3.71295	-3.03242	0.0113211	0.193412	-2.7231
RALA	-0.615802	7.5049	-3.03176	0.0113345	0.193487	-2.72419
TMEM229B	-0.558318	4.17633	-3.03141	0.0113416	0.193487	-2.72478
ZNF155	-0.758794	2.68606	-3.03104	0.0113493	0.193487	-2.72541
FAM95B1	0.388686	5.44088	3.03046	0.0113609	0.193487	-2.72636
SLC41A1	-0.354907	7.89756	-3.03034	0.0113633	0.193487	-2.72656
KDSR	-0.395361	8.14019	-3.02996	0.0113711	0.193489	-2.72719
COG7	-0.402562	7.3355	-3.0296	0.0113786	0.193489	-2.7278
FUCA2	-0.56135	7.20915	-3.02784	0.0114145	0.1937	-2.73073
KCMF1	-0.385528	10.2243	-3.02722	0.0114272	0.1937	-2.73176
PDGFA	-0.479625	3.2593	-3.02719	0.0114277	0.1937	-2.73181
GOT1	-0.430936	9.78773	-3.02682	0.0114353	0.1937	-2.73242
MCU	-0.60088	7.12009	-3.02668	0.0114381	0.1937	-2.73265
RAB11FIP4	-0.682289	5.47216	-3.02633	0.0114454	0.1937	-2.73324
MIR3609	-0.38952	1.96532	-3.02603	0.0114515	0.1937	-2.73374
PLXNC1	-0.568444	7.9981	-3.02603	0.0114516	0.1937	-2.73375
TIMM50	-0.439436	9.89976	-3.02491	0.0114746	0.193961	-2.73561
KCNJ6	-0.469705	2.67314	-3.02377	0.011498	0.194228	-2.7375
ZNF806	-0.56971	2.1289	-3.0226	0.0115221	0.194507	-2.73945
C9orf64	-0.50261	7.87926	-3.02107	0.0115538	0.194913	-2.742
GNE	-0.603082	6.59964	-3.02009	0.011574	0.195125	-2.74363
MRPL23	-0.44534	7.42227	-3.0195	0.0115864	0.195206	-2.74462
SLC25A13	-0.491525	7.41282	-3.01881	0.0116006	0.195243	-2.74576
STX10	-0.413708	7.34966	-3.0183	0.0116113	0.195243	-2.74661
PM20D2	-0.450915	9.39939	-3.01829	0.0116115	0.195243	-2.74663
INTS14	-0.426135	8.94868	-3.01651	0.0116486	0.195737	-2.74959
RAP2C-AS1	0.709547	3.45322	3.01587	0.0116619	0.195833	-2.75066
CLTRN	-0.881536	2.5019	-3.01488	0.0116827	0.195991	-2.75231
RBM7	-0.554654	6.95975	-3.01444	0.0116918	0.195991	-2.75304
ANKRD28	-0.594435	7.80303	-3.01432	0.0116943	0.195991	-2.75323
RUVBL1	-0.435353	8.74585	-3.01376	0.0117061	0.196007	-2.75417
LINC02210	-0.417722	8.64698	-3.01335	0.0117148	0.196007	-2.75486
GOLGA8B	0.464715	8.34097	3.01293	0.0117235	0.196007	-2.75555
EXOSC5	-0.407157	8.50686	-3.01282	0.011726	0.196007	-2.75574
SATB1	0.565372	6.85297	3.01081	0.0117682	0.196586	-2.75909
H1-5	-0.377665	11.9302	-3.00807	0.0118261	0.197423	-2.76364
GDPD1	-0.621542	5.37178	-3.0069	0.011851	0.197666	-2.7656
MIR3667HG	-0.48329	5.42716	-3.00666	0.0118561	0.197666	-2.76599
MICAL2	-0.514909	4.78927	-3.00513	0.0118887	0.19808	-2.76855
SLIRP	-0.406397	10.094	-3.00449	0.0119023	0.198177	-2.76961
ZNF507	-0.457529	8.16483	-3.00371	0.0119189	0.198325	-2.7709
PRIM1	-0.811126	7.99892	-3.00253	0.0119441	0.198615	-2.77286
WDR62	-0.566858	7.0274	-3.00086	0.0119799	0.199081	-2.77565
UNG	-0.820605	6.81614	-3.0003	0.0119921	0.199155	-2.77659
C12orf75	-0.492506	8.58988	-2.99933	0.0120129	0.199319	-2.7782
MLLT10	-0.557266	7.11642	-2.99911	0.0120176	0.199319	-2.77856
ARHGEF39	-0.558018	6.25866	-2.99771	0.0120477	0.199475	-2.78089
RAD51-AS1	0.790296	4.1938	2.9977	0.0120481	0.199475	-2.78092
PKIA	-0.628157	3.69232	-2.99759	0.0120504	0.199475	-2.78109
HMGB1	-0.407061	11.3288	-2.99652	0.0120737	0.199731	-2.78288
NDUFAF4	-0.520156	8.86527	-2.99556	0.0120944	0.199885	-2.78448
AGO4	-0.656594	5.08954	-2.99537	0.0120986	0.199885	-2.7848
SLC25A43	-0.701043	7.07746	-2.99444	0.0121186	0.200023	-2.78634
MALT1	-0.437846	9.45631	-2.99426	0.0121226	0.200023	-2.78664
SH3BP5-AS1	0.470788	7.86503	2.99328	0.0121438	0.200244	-2.78826
GEMIN5	-0.513641	8.12139	-2.99278	0.0121548	0.200296	-2.78911
DEFB131B	-0.416604	3.15466	-2.99226	0.0121662	0.200354	-2.78997
DNAJC2	-0.602113	8.48339	-2.9917	0.0121784	0.200427	-2.79091
TUBB	-0.395812	11.4487	-2.98948	0.0122269	0.200692	-2.79459
LINC01484	0.874502	6.12478	2.98859	0.0122464	0.200692	-2.79607
TSC2	0.503878	6.3927	2.98847	0.0122492	0.200692	-2.79629
CHEK2P2	-0.405608	8.67859	-2.98833	0.0122523	0.200692	-2.79652
TTC29	-0.45674	2.87838	-2.9882	0.012255	0.200692	-2.79673
CLCN5	-0.668567	5.23025	-2.98803	0.0122588	0.200692	-2.79701
MTUS2-AS1	-0.426024	3.29157	-2.98773	0.0122653	0.200692	-2.79751
LSM2	-0.399506	7.46356	-2.98714	0.0122784	0.200692	-2.7985
STOM	-0.51369	7.04929	-2.98692	0.0122832	0.200692	-2.79886
C18orf54	-1.13704	6.45728	-2.98659	0.0122905	0.200692	-2.79942
FABP5	-0.665588	7.67437	-2.9864	0.0122947	0.200692	-2.79973
LINC01448	0.510418	2.0111	2.98621	0.0122987	0.200692	-2.80004
H4C13	-0.623432	7.29834	-2.9862	0.012299	0.200692	-2.80005
AR	-0.751457	2.73571	-2.98596	0.0123044	0.200692	-2.80046
TAPT1	-0.418143	8.26018	-2.98543	0.0123161	0.200755	-2.80134
MMUT	-0.486602	6.88435	-2.98488	0.0123282	0.200797	-2.80225
C5orf34	-1.10462	6.40356	-2.9846	0.0123344	0.200797	-2.80273
CAD	-0.459073	7.72904	-2.98425	0.0123422	0.200797	-2.80331
SPAG1	-1.05282	5.1434	-2.98183	0.0123959	0.201541	-2.80734
PPIE	-0.455519	6.85193	-2.98139	0.0124055	0.201569	-2.80806
MRPS15	-0.432248	9.1376	-2.97925	0.0124532	0.202162	-2.81162
CCT5	-0.386109	10.8223	-2.97905	0.0124578	0.202162	-2.81196
STX17-DT	0.42887	2.80578	2.97842	0.0124718	0.202194	-2.81301
CEP44	-0.760922	6.1139	-2.97825	0.0124755	0.202194	-2.81329
UAP1L1	-0.4486	5.6697	-2.97786	0.0124844	0.20221	-2.81395
SEL1L2	-0.451429	1.80859	-2.97743	0.0124939	0.202235	-2.81465
ITGA4	-0.506496	6.5995	-2.97663	0.0125119	0.202282	-2.81599
CHKB-DT	0.5366	4.25947	2.97658	0.0125131	0.202282	-2.81607
PFN2	-0.662448	5.16181	-2.97625	0.0125205	0.202282	-2.81663
ETFBKMT	-0.52268	2.92446	-2.97567	0.0125334	0.202332	-2.81758
STK39	-0.608138	6.75161	-2.9754	0.0125395	0.202332	-2.81803
GOT1L1	-0.454836	4.39619	-2.97313	0.0125907	0.203031	-2.82181
MCPH1-AS1	0.49619	4.31905	2.97265	0.0126016	0.203079	-2.82262
TTC26	-0.570597	5.96935	-2.9721	0.012614	0.203151	-2.82353
C1orf54	-0.51635	6.08923	-2.97158	0.0126257	0.203211	-2.82439
IQCC	-0.412109	4.93385	-2.97034	0.0126539	0.203537	-2.82646
SGK3	-0.455195	6.34975	-2.96994	0.012663	0.203556	-2.82713
PUF60	-0.376803	7.99607	-2.96921	0.0126796	0.203615	-2.82835
TSR1	-0.38238	7.27487	-2.96907	0.0126826	0.203615	-2.82857
MSH5	-0.666905	6.97922	-2.96855	0.0126944	0.203676	-2.82943
TRIM59	-0.419193	9.45448	-2.96775	0.0127127	0.20383	-2.83076
SCIMP	0.356387	9.73511	2.96703	0.0127292	0.20383	-2.83197
UBE2I	-0.41689	9.45249	-2.96689	0.0127324	0.20383	-2.8322
ILDR2	-0.611749	3.86713	-2.96651	0.0127411	0.20383	-2.83284
MAD2L1BP	-0.388955	7.24688	-2.96622	0.0127478	0.20383	-2.83332
ATE1	-0.408098	8.76284	-2.96604	0.0127518	0.20383	-2.83362
GNA13	-0.395567	9.9661	-2.96544	0.0127654	0.203904	-2.8346
OR5T2	-0.47804	2.97083	-2.965	0.0127755	0.203904	-2.83534
RBL1	-0.531187	8.763	-2.96461	0.0127845	0.203904	-2.83599
CCDC85C	-0.411142	6.02154	-2.96432	0.0127911	0.203904	-2.83647
ZNF571	-0.451326	4.88985	-2.96376	0.0128041	0.203904	-2.83741
IFRD2	-0.404086	6.64771	-2.96375	0.0128043	0.203904	-2.83743
MFF	-0.470871	9.18398	-2.96322	0.0128166	0.203929	-2.83831
IMP4	-0.393438	9.99824	-2.96299	0.0128218	0.203929	-2.83869
FHIP1A	-0.464857	1.68423	-2.96214	0.0128412	0.20411	-2.8401
CD53	0.430469	10.5484	2.96055	0.0128779	0.204482	-2.84274
SNORD90	0.531202	6.09991	2.96044	0.0128806	0.204482	-2.84294
PTPN6	0.626003	6.3851	2.95926	0.0129077	0.204786	-2.84489
RNPEP	-0.463484	8.29993	-2.95718	0.012956	0.205374	-2.84835
PMFBP1	-0.849486	3.14356	-2.95625	0.0129776	0.205374	-2.8499
MGST1	-0.487416	10.3034	-2.95537	0.0129983	0.205374	-2.85138
RIPK2	-0.422641	9.58592	-2.95529	0.013	0.205374	-2.8515
NXT1	-0.373469	6.10203	-2.95518	0.0130025	0.205374	-2.85168
TRAIP	-0.505121	7.11481	-2.95497	0.0130074	0.205374	-2.85203
EIF4A3	-0.544952	7.84786	-2.95496	0.0130077	0.205374	-2.85205
NOCT	-0.392602	7.59099	-2.95491	0.013009	0.205374	-2.85214
EXOC7	0.392433	8.07751	2.95438	0.0130214	0.205442	-2.85302
SP4	-0.493251	6.8609	-2.9524	0.0130677	0.205934	-2.85632
FBXO43	-0.690023	5.96874	-2.95193	0.0130786	0.205934	-2.85709
NUDT21	-0.470624	9.81588	-2.95152	0.0130883	0.205934	-2.85778
NIPAL1	0.477585	3.87532	2.95146	0.0130897	0.205934	-2.85788
PDSS1	-0.532339	7.89941	-2.95122	0.0130952	0.205934	-2.85827
UBXN11	-0.455668	5.98534	-2.95098	0.0131009	0.205934	-2.85867
FBXO4	-0.477116	5.44845	-2.95025	0.0131181	0.206064	-2.85989
CRKL	-0.384819	9.50095	-2.94978	0.0131291	0.206064	-2.86067
MIR3978	0.430245	5.2252	2.9496	0.0131333	0.206064	-2.86097
LRR1	-0.627402	7.29706	-2.94901	0.0131472	0.206155	-2.86194
SMIM10L2B-AS1	0.403277	4.46935	2.94853	0.0131585	0.206206	-2.86274
CORO1B	-0.453322	7.12072	-2.94809	0.0131689	0.206243	-2.86348
OR2T5	-0.765237	2.01661	-2.94734	0.0131867	0.206395	-2.86473
ATF1	-0.368506	8.80174	-2.94647	0.0132072	0.206479	-2.86617
CDK2AP1	-0.491308	8.1733	-2.94643	0.0132082	0.206479	-2.86624
FCRL3	0.560391	4.07134	2.94567	0.0132264	0.206557	-2.86751
LGR6	-0.715264	4.09382	-2.94554	0.0132294	0.206557	-2.86772
FEM1C	-0.478737	7.04404	-2.94427	0.0132595	0.206902	-2.86984
DEFA9P	0.399451	2.92649	2.94354	0.013277	0.206947	-2.87106
ZWILCH	-0.635618	6.96272	-2.94347	0.0132786	0.206947	-2.87117
NFIB	-0.848412	4.43235	-2.94246	0.0133026	0.207089	-2.87285
ARL6IP6	-0.83468	7.53503	-2.94192	0.0133155	0.207089	-2.87375
CETN1	-0.421535	3.11851	-2.9417	0.0133209	0.207089	-2.87412
TFAMP1	-0.536721	1.95224	-2.94123	0.013332	0.207089	-2.87489
PFAS	-0.464911	8.46428	-2.94121	0.0133326	0.207089	-2.87493
NASP	-0.403194	9.92504	-2.94094	0.013339	0.207089	-2.87538
CMPK1	-0.379491	8.45894	-2.94033	0.0133536	0.207089	-2.87639
SLC22A3	-0.571345	2.62145	-2.94002	0.0133609	0.207089	-2.8769
AARS1	-0.407947	9.40464	-2.93966	0.0133697	0.207089	-2.87751
NUP188	-0.410247	8.33676	-2.93955	0.0133722	0.207089	-2.87769
MYBL2	-0.517062	9.65827	-2.93881	0.01339	0.207089	-2.87891
TBCA	-0.424333	8.86197	-2.93848	0.0133981	0.207089	-2.87947
SMC3	-0.407558	10.04	-2.93814	0.0134062	0.207089	-2.88004
RSKR	-0.6134	6.80411	-2.9378	0.0134143	0.207089	-2.8806
SIAH1	-0.468027	7.03163	-2.93778	0.0134147	0.207089	-2.88062
FANCG	-0.63179	5.63353	-2.93768	0.0134173	0.207089	-2.8808
TSR2	-0.42916	7.14331	-2.93663	0.0134424	0.207323	-2.88254
ZBTB20	0.599308	6.69041	2.93638	0.0134486	0.207323	-2.88297
H2BC13	-0.568876	8.52721	-2.936	0.0134576	0.207336	-2.88359
KCNH2	-0.473259	5.18688	-2.93558	0.0134678	0.207368	-2.88429
EPM2A	-0.55988	5.95123	-2.93457	0.0134922	0.207485	-2.88597
APIP	-0.580432	8.01597	-2.93436	0.0134974	0.207485	-2.88633
H3C15	-0.430722	9.78784	-2.93426	0.0134997	0.207485	-2.88648
TMEM65	-0.448963	7.05504	-2.9336	0.0135157	0.207606	-2.88758
IL4R	0.447636	8.21028	2.93289	0.0135329	0.207707	-2.88876
UCHL3	-0.378579	8.7995	-2.93265	0.0135389	0.207707	-2.88917
MMADHC	-0.386029	9.40653	-2.93233	0.0135467	0.207707	-2.8897
CEP128	-0.472541	8.96721	-2.93164	0.0135633	0.207837	-2.89084
TOMM40	-0.440392	8.71782	-2.93078	0.0135844	0.207925	-2.89228
WRAP73	-0.578805	5.98899	-2.93074	0.0135853	0.207925	-2.89234
MMD	-0.514122	7.03603	-2.92996	0.0136043	0.208093	-2.89364
MRPL4	-0.459876	8.09389	-2.92756	0.013663	0.208683	-2.89763
FRG2EP	0.413379	4.05007	2.92714	0.0136734	0.208683	-2.89833
SKA3	-0.688599	7.27434	-2.92672	0.0136837	0.208683	-2.89903
SPINDOC	-0.382482	6.98562	-2.92656	0.0136874	0.208683	-2.89929
MTRFR	-0.397728	8.54698	-2.92611	0.0136986	0.208683	-2.90004
HACD2	-0.382947	10.126	-2.92554	0.0137126	0.208683	-2.90099
TEX9	-0.715049	5.36742	-2.92547	0.0137143	0.208683	-2.9011
SLC36A4	-0.80782	5.5466	-2.92512	0.0137229	0.208683	-2.90168
NFATC1	-0.389797	7.7382	-2.92482	0.0137302	0.208683	-2.90218
TMEM117	-0.478056	6.32731	-2.9248	0.0137309	0.208683	-2.90223
NOL11	-0.53722	9.07621	-2.92454	0.0137373	0.208683	-2.90266
PRR3	-0.425782	7.75069	-2.92439	0.0137408	0.208683	-2.9029
KNOP1	-0.521817	7.40328	-2.92345	0.013764	0.208845	-2.90446
NIPSNAP2	-0.591672	7.95251	-2.9231	0.0137727	0.208845	-2.90504
ARL2	-0.429227	7.86421	-2.92297	0.013776	0.208845	-2.90527
ICA1L	-0.691461	5.37114	-2.92214	0.0137966	0.209033	-2.90665
TTLL3	0.400268	7.61537	2.921	0.0138248	0.209336	-2.90854
PRXL2A	-0.738341	6.38873	-2.91926	0.013868	0.209839	-2.91143
DNAAF1	0.387513	4.51745	2.919	0.0138744	0.209839	-2.91186
FPGT	-0.506289	6.74973	-2.9181	0.0138967	0.210052	-2.91335
MOGAT2	0.553427	2.81993	2.91758	0.0139098	0.210102	-2.91422
HSBP1	-0.405051	7.97391	-2.91731	0.0139164	0.210102	-2.91467
TMPRSS15	-0.447668	2.04402	-2.9168	0.0139293	0.210172	-2.91552
MRPL14	-0.50545	7.17874	-2.91593	0.0139511	0.210334	-2.91697
CLPTM1L	-0.390291	8.92807	-2.91566	0.0139578	0.210334	-2.91742
XPO5	-0.561686	7.24133	-2.9153	0.0139668	0.210334	-2.91802
COX10	-0.376389	7.65854	-2.91506	0.0139729	0.210334	-2.91842
PPP1R14B	-0.430283	9.97599	-2.91379	0.0140047	0.210688	-2.92052
HTATIP2	-0.673601	6.59765	-2.91214	0.0140462	0.211188	-2.92327
PPID	-0.420356	9.0156	-2.91147	0.0140631	0.211318	-2.92438
GSK3B	0.379101	9.31666	2.91089	0.0140778	0.211401	-2.92535
ENOPH1	-0.421488	8.57644	-2.91025	0.014094	0.211401	-2.92641
GLYR1	0.409282	8.83764	2.91	0.0141001	0.211401	-2.92682
FAM161A	-0.59059	4.39558	-2.90994	0.0141017	0.211401	-2.92692
TMEM71	-0.425642	3.43214	-2.90924	0.0141194	0.211543	-2.92808
CYBRD1	-0.675194	6.46378	-2.90876	0.0141317	0.211566	-2.92889
PCSK6-AS1	0.616704	2.56862	2.90853	0.0141375	0.211566	-2.92927
C7orf31	-0.664522	6.52118	-2.90797	0.0141518	0.211656	-2.93021
STATH	-0.585851	2.96766	-2.90734	0.0141677	0.211763	-2.93125
GRIN2B	-0.453604	2.68933	-2.9068	0.0141814	0.211763	-2.93214
HMGXB4	-0.696417	7.79436	-2.90655	0.0141878	0.211763	-2.93256
JPT2	-0.80211	8.20597	-2.90638	0.014192	0.211763	-2.93284
ZNF609	-0.46205	7.3409	-2.90605	0.0142004	0.211764	-2.93338
GRINA	0.439338	7.5603	2.90439	0.0142428	0.212272	-2.93614
NCAPG	-0.519945	9.7094	-2.90356	0.0142642	0.212467	-2.93754
TRIM73	0.627428	6.8192	2.90296	0.0142794	0.21257	-2.93852
URGCP	-0.652771	5.89505	-2.90204	0.014303	0.212797	-2.94005
CKS2	-0.477755	10.2155	-2.90145	0.0143183	0.212806	-2.94104
MIR4500HG	-0.539036	1.50057	-2.90137	0.0143202	0.212806	-2.94117
DCTPP1	-0.466538	9.60785	-2.90099	0.01433	0.212827	-2.9418
SSBP4	-0.439803	7.12328	-2.89958	0.0143663	0.213152	-2.94415
SLC19A3	-0.623717	2.53998	-2.89949	0.0143685	0.213152	-2.94429
CCS	0.420261	5.652	2.89882	0.014386	0.213224	-2.94542
MIR4457	-0.432764	2.20842	-2.89847	0.0143948	0.213224	-2.94598
JAKMIP1	-0.648129	5.22606	-2.89834	0.0143984	0.213224	-2.94621
LHX1	0.382319	4.2146	2.8974	0.0144227	0.213424	-2.94777
TRIM48	-0.49962	2.4217	-2.89717	0.0144286	0.213424	-2.94815
BCRP2	0.453971	7.42451	2.89664	0.0144423	0.213504	-2.94903
CCDC43	-0.395659	7.76961	-2.89571	0.0144663	0.213638	-2.95057
GRAMD4	-0.860891	3.64522	-2.89564	0.0144681	0.213638	-2.95069
PPFIBP1	-0.925989	3.55931	-2.89451	0.0144977	0.213951	-2.95258
GPN1	-0.449915	8.09156	-2.89221	0.0145574	0.214709	-2.95639
SHB	-0.547674	5.75759	-2.89132	0.0145808	0.214862	-2.95787
SMIM11	-0.367487	8.21994	-2.89097	0.01459	0.214862	-2.95845
DNAJC4	0.370206	8.96561	2.89085	0.014593	0.214862	-2.95865
SLC25A40	-0.519645	8.31434	-2.88974	0.0146221	0.215167	-2.96049
JCAD	-0.46518	1.97649	-2.88937	0.0146319	0.215188	-2.96112
QSER1	-0.470952	8.51326	-2.88878	0.0146475	0.215293	-2.9621
METAP2	-0.440165	9.59648	-2.88746	0.014682	0.215564	-2.96428
ISLR	0.431987	5.60224	2.88743	0.0146828	0.215564	-2.96433
B3GALT6	0.437894	5.56583	2.88709	0.014692	0.215575	-2.96491
SLC6A12	-0.369647	6.03472	-2.88642	0.0147094	0.215593	-2.96601
LINC01497	0.425604	3.53275	2.88634	0.0147117	0.215593	-2.96615
ZIK1	-0.445751	2.34648	-2.88592	0.0147228	0.215593	-2.96685
ZNF75D	0.88667	5.79675	2.88576	0.0147269	0.215593	-2.96711
VPS13D	-0.601939	5.51874	-2.88456	0.0147588	0.215893	-2.96911
TEX26	-0.400409	1.62041	-2.88424	0.014767	0.215893	-2.96963
MRPL15	-0.735745	7.91098	-2.88403	0.0147727	0.215893	-2.96998
GCFC2	-0.636864	6.88065	-2.88312	0.014797	0.216078	-2.9715
OR4D1	-0.437766	1.587	-2.88192	0.0148288	0.216078	-2.97349
PRPS1	-0.406504	9.86469	-2.88174	0.0148335	0.216078	-2.97378
FAM234A	0.404595	7.7219	2.88164	0.0148362	0.216078	-2.97396
RCAN3	-0.415219	4.86368	-2.88139	0.014843	0.216078	-2.97437
FAM13B	0.461766	7.98129	2.88137	0.0148433	0.216078	-2.9744
FAM216A	-0.497996	7.13737	-2.88133	0.0148445	0.216078	-2.97447
ZNF570	-1.09707	5.33737	-2.88083	0.0148577	0.216147	-2.9753
PCSK7	0.358947	6.97552	2.87947	0.0148942	0.216268	-2.97756
TPCN1	0.395588	8.8254	2.87937	0.0148968	0.216268	-2.97772
CACNB1	-0.611081	6.53894	-2.87914	0.0149029	0.216268	-2.9781
FPR1	-0.542763	2.99461	-2.87847	0.0149207	0.216268	-2.97921
CHSY1	-0.522255	6.9914	-2.87824	0.0149269	0.216268	-2.9796
SEMA4D	-0.426179	5.75208	-2.87814	0.0149298	0.216268	-2.97977
CRYZ	-0.48323	7.60428	-2.87801	0.0149331	0.216268	-2.97998
SLC3A2	-0.381658	10.9079	-2.87799	0.0149337	0.216268	-2.98002
CCDC110	-0.43371	2.71901	-2.87634	0.0149778	0.216465	-2.98275
NUDC	-0.421361	8.19812	-2.8759	0.0149899	0.216465	-2.98349
MRPL32	-0.490668	8.26035	-2.87574	0.0149942	0.216465	-2.98376
FASN	-0.391122	8.27046	-2.87563	0.014997	0.216465	-2.98393
DUS4L	-0.796783	5.71892	-2.87546	0.0150016	0.216465	-2.98422
ANXA6	-0.39781	7.98234	-2.87529	0.0150062	0.216465	-2.9845
KIF1B	-0.618886	4.4445	-2.87528	0.0150065	0.216465	-2.98452
LENG8	0.378803	8.93968	2.87479	0.0150196	0.216531	-2.98533
TBCK	0.402536	8.15857	2.87208	0.015093	0.217467	-2.98984
TSPYL2	0.405611	8.82077	2.87098	0.0151227	0.217575	-2.99166
MRPL20-AS1	0.429931	7.02152	2.8707	0.0151304	0.217575	-2.99213
PRKAG2	-0.757365	3.85416	-2.87055	0.0151343	0.217575	-2.99237
PCDHGC3	0.493049	7.43118	2.87054	0.0151346	0.217575	-2.99239
MIR4463	0.364172	5.38524	2.86889	0.0151796	0.218087	-2.99513
SUCLG1	-0.351121	8.88397	-2.8686	0.0151874	0.218087	-2.99561
DNAJC15	-0.357936	9.24247	-2.86758	0.0152153	0.218087	-2.99731
UBAC1	-0.511787	6.62896	-2.86748	0.015218	0.218087	-2.99748
POTEI	-0.689355	2.01242	-2.8673	0.0152228	0.218087	-2.99776
ACAA2	-0.3843	9.68679	-2.86679	0.0152367	0.218087	-2.99861
CMTM4	-0.616014	4.14047	-2.86668	0.0152398	0.218087	-2.9988
AP3S1	-0.446577	9.97557	-2.86666	0.0152402	0.218087	-2.99882
MRPL24	-0.385254	7.6773	-2.86642	0.0152469	0.218087	-2.99923
CYB5B	-0.367603	9.42452	-2.8654	0.0152749	0.218321	-3.00092
F2RL2	-0.601244	2.13974	-2.8652	0.0152803	0.218321	-3.00126
SHMT1	-0.460461	7.73665	-2.86392	0.0153155	0.218702	-3.00339
KBTBD6	-0.549651	5.19468	-2.86358	0.0153248	0.218712	-3.00395
ALG14	-0.464609	6.81271	-2.86213	0.0153646	0.219158	-3.00635
ERI2	-0.617974	6.87511	-2.86136	0.0153861	0.219246	-3.00764
GOLT1B	-0.356147	8.44023	-2.86107	0.0153939	0.219246	-3.00811
MAP1B	-0.534856	10.2294	-2.86098	0.0153965	0.219246	-3.00827
PADI2	-0.567087	3.96469	-2.86064	0.0154058	0.219256	-3.00882
RGS16	-0.476808	5.82717	-2.85994	0.0154253	0.219309	-3.00999
MTERF3	-0.492427	6.72822	-2.85989	0.0154266	0.219309	-3.01007
ZNF850	-0.54724	6.98087	-2.85939	0.0154403	0.219381	-3.01089
CYTIP	0.51609	8.5707	2.8575	0.0154929	0.219809	-3.01404
RUVBL2	-0.397368	8.95343	-2.85724	0.0155	0.219809	-3.01446
TXNDC12-AS1	0.408325	1.69446	2.85723	0.0155003	0.219809	-3.01448
LOC728554	-0.388585	9.41161	-2.85707	0.0155048	0.219809	-3.01475
PSMB2	-0.444853	10.0328	-2.85646	0.0155219	0.219837	-3.01577
KCTD21	0.49795	5.0704	2.85638	0.0155239	0.219837	-3.01589
AP4B1-AS1	-0.921953	4.01355	-2.85574	0.0155418	0.219874	-3.01696
BATF	-0.477333	5.65682	-2.85546	0.0155496	0.219874	-3.01742
SPC25	-0.953984	7.10908	-2.85527	0.015555	0.219874	-3.01774
MS4A12	-0.463949	4.02525	-2.85506	0.015561	0.219874	-3.0181
MIR1270	-0.526281	2.38875	-2.85408	0.0155883	0.220131	-3.01972
OR2W1	-0.395199	2.26382	-2.85379	0.0155964	0.220131	-3.0202
FEZ1	-0.51384	2.6253	-2.85323	0.015612	0.220229	-3.02112
RBM12	0.417822	9.59982	2.8518	0.0156522	0.220676	-3.02351
B4GALNT3	0.536637	4.39063	2.85149	0.015661	0.220677	-3.02402
NSMAF	-0.364374	9.24865	-2.85105	0.0156733	0.220729	-3.02475
FBRSL1	-0.386596	6.8522	-2.85074	0.0156821	0.220731	-3.02527
AGL	-0.411471	8.03611	-2.84927	0.0157234	0.221076	-3.0277
FTSJ1	-0.386419	8.40498	-2.84864	0.015741	0.221076	-3.02874
TOMM5	-0.451816	9.46868	-2.84853	0.0157443	0.221076	-3.02893
C15orf61	-1.06432	5.03531	-2.84842	0.0157472	0.221076	-3.0291
NEK4	-0.533511	5.97317	-2.84833	0.0157498	0.221076	-3.02925
COX7B	-0.404236	9.93713	-2.84748	0.0157738	0.221292	-3.03067
IFRD1	-0.359803	9.52331	-2.84542	0.0158322	0.221889	-3.03408
MIR500B	0.493908	3.77858	2.84528	0.0158364	0.221889	-3.03433
FANCA	-0.462614	8.09418	-2.84494	0.0158461	0.221889	-3.03489
RALGAPA1P1	0.37981	7.74503	2.84476	0.0158511	0.221889	-3.03518
COMMD6	0.3718	9.28442	2.84386	0.0158766	0.222125	-3.03667
RAD23A	-0.374612	8.72786	-2.84294	0.0159029	0.222371	-3.0382
GON7	-0.436722	6.96079	-2.84165	0.0159399	0.222767	-3.04035
BORA	-0.394126	7.14619	-2.84079	0.0159644	0.22282	-3.04177
MORF4L1	-0.471475	9.26981	-2.84062	0.0159693	0.22282	-3.04206
LSM4	-0.358081	7.92719	-2.84058	0.0159705	0.22282	-3.04213
ALYREF	-0.419309	9.83276	-2.84029	0.0159786	0.22282	-3.04259
MACIR	-0.721137	6.77567	-2.83959	0.0159987	0.222979	-3.04375
SMIM15	-0.44743	7.87957	-2.83863	0.0160265	0.223112	-3.04536
EEF1AKMT2	-0.873106	7.47371	-2.83861	0.016027	0.223112	-3.04539
NRSN2	-0.400492	5.82499	-2.83835	0.0160344	0.223112	-3.04582
STIL	-0.768821	7.8523	-2.8367	0.0160821	0.223653	-3.04856
CD38	0.442398	10.7759	2.8361	0.0160992	0.223746	-3.04955
PSRC1	-0.775242	4.50256	-2.83517	0.0161262	0.223746	-3.0511
PER2	-0.729097	5.69185	-2.83477	0.0161379	0.223746	-3.05176
SLC37A4	-0.431543	6.76159	-2.83458	0.0161434	0.223746	-3.05208
SKA1	-0.793934	7.75483	-2.83425	0.0161529	0.223746	-3.05263
TUBB3	0.400067	6.83301	2.83415	0.0161556	0.223746	-3.05278
FNDC9	0.44082	4.53899	2.83413	0.0161562	0.223746	-3.05281
NUP88	-0.460187	8.76515	-2.83405	0.0161587	0.223746	-3.05296
ZNF595	-0.683241	3.81282	-2.83262	0.0162001	0.224132	-3.05533
ATP1B1	-0.563229	6.8612	-2.83247	0.0162045	0.224132	-3.05558
MED30	-0.564636	6.46658	-2.83218	0.0162129	0.224132	-3.05605
TIMM44	-0.458238	7.25937	-2.83091	0.0162498	0.224522	-3.05816
PRAMEF13	0.618892	4.81963	2.83002	0.016276	0.224762	-3.05964
ING2	-1.18017	5.07552	-2.82825	0.0163277	0.224992	-3.06258
DDHD2	-0.64209	7.2677	-2.82821	0.0163288	0.224992	-3.06264
MIR4452	-0.407775	2.92178	-2.82819	0.0163293	0.224992	-3.06267
RARG	-0.724197	3.89879	-2.82784	0.0163398	0.224992	-3.06326
PPP2R3B	-0.478209	6.81419	-2.82719	0.0163588	0.224992	-3.06434
PPP2R3B	-0.478209	6.81419	-2.82719	0.0163588	0.224992	-3.06434
CDK7	-0.409144	8.68517	-2.82714	0.0163602	0.224992	-3.06441
LOC101927787	0.449796	4.00622	2.82704	0.0163631	0.224992	-3.06458
RAB3IP	-0.368481	8.73344	-2.82613	0.0163899	0.225115	-3.06609
TTC33	-0.701242	6.6205	-2.82603	0.0163929	0.225115	-3.06626
CRYGD	-0.509493	3.9723	-2.82584	0.0163984	0.225115	-3.06657
LINC01324	0.451744	4.93597	2.8247	0.016432	0.225455	-3.06846
NAA25	-0.496381	6.17366	-2.82316	0.0164773	0.225955	-3.071
PRSS53	-0.422536	5.60597	-2.82137	0.0165304	0.226562	-3.07398
FBXO25	-0.747414	6.70853	-2.82097	0.0165423	0.226604	-3.07465
LOC100131257	0.63134	2.43136	2.82015	0.0165665	0.226814	-3.076
METAP1D	-0.444827	5.92631	-2.81936	0.0165902	0.226896	-3.07732
CHRAC1	-0.402222	8.85902	-2.81935	0.0165903	0.226896	-3.07732
JOSD1	-0.438847	7.52938	-2.81905	0.0165993	0.226898	-3.07782
R3HCC1L	-0.574006	7.18426	-2.81831	0.0166214	0.226995	-3.07906
POLR1E	-0.36236	8.44953	-2.81822	0.0166241	0.226995	-3.07921
TRAM2-AS1	-0.50974	4.76628	-2.81743	0.0166476	0.227194	-3.08051
SRP72	-0.35261	10.6754	-2.81657	0.0166734	0.227338	-3.08194
LSM3	-0.585024	9.51415	-2.81617	0.0166852	0.227338	-3.0826
GAR1	-0.915208	7.69936	-2.81599	0.0166908	0.227338	-3.0829
LANCL1	-0.595263	7.54202	-2.81527	0.0167121	0.227338	-3.08408
ABCB1	0.437784	4.14293	2.81495	0.016722	0.227338	-3.08463
LOC101928107	0.469651	2.41666	2.81492	0.0167229	0.227338	-3.08468
CDC23	-0.363919	8.52259	-2.81486	0.0167247	0.227338	-3.08478
AMMECR1	-0.361294	7.29219	-2.8147	0.0167293	0.227338	-3.08503
CXCL10	-0.464429	2.39412	-2.81389	0.0167538	0.227444	-3.08639
MRGBP	-0.418942	5.91754	-2.81385	0.0167548	0.227444	-3.08644
TMEM184B	0.393964	7.01562	2.81347	0.0167664	0.227462	-3.08708
ERH	-0.42728	10.1283	-2.81322	0.0167739	0.227462	-3.08749
POLR3F	-0.486969	6.88931	-2.81236	0.0167997	0.227691	-3.08891
UCKL1-AS1	0.41389	4.30209	2.81077	0.0168478	0.228222	-3.09156
OR7A17	-0.502892	4.10161	-2.80814	0.0169273	0.229178	-3.09591
SLC22A5	-0.926429	3.66753	-2.80754	0.0169457	0.229305	-3.09691
THAP12	-0.541627	8.00845	-2.80718	0.0169566	0.229331	-3.0975
SPNS1	-0.343436	7.19732	-2.80585	0.0169969	0.229755	-3.0997
TCERG1	-0.452921	9.14083	-2.80336	0.0170733	0.230519	-3.10383
BUD23	-0.359692	8.32638	-2.80318	0.0170788	0.230519	-3.10413
GRPR	0.606995	2.34117	2.80312	0.0170805	0.230519	-3.10423
SNORD115-15	0.821808	3.56065	2.80168	0.0171248	0.230899	-3.10662
EMC7	-0.434961	8.60059	-2.80159	0.0171274	0.230899	-3.10676
TMEM8B	-0.708575	4.4591	-2.80064	0.0171568	0.230899	-3.10834
TFB1M	-0.610541	7.45961	-2.8005	0.017161	0.230899	-3.10857
RWDD4	-0.49264	6.73079	-2.79911	0.017204	0.230899	-3.11088
CSTB	0.397775	9.46405	2.79908	0.0172048	0.230899	-3.11092
WBP1	0.508067	8.96182	2.79865	0.0172181	0.230899	-3.11164
MED8	-0.389166	7.4158	-2.7985	0.0172226	0.230899	-3.11188
SNORA2A	-1.28795	5.84431	-2.79846	0.0172238	0.230899	-3.11194
SARS1	-0.398713	8.58543	-2.79782	0.0172438	0.230899	-3.11302
ESAM-AS1	-0.945677	4.04862	-2.79745	0.0172553	0.230899	-3.11363
GGCT	-0.474521	7.76861	-2.79744	0.0172555	0.230899	-3.11364
FNTB	-0.445205	7.09303	-2.79719	0.0172633	0.230899	-3.11406
PAGE3	-0.506142	2.24894	-2.79667	0.0172792	0.230899	-3.11491
SNORD115-5	0.995233	4.3057	2.79665	0.0172799	0.230899	-3.11495
SNORD115-5	0.995233	4.3057	2.79665	0.0172799	0.230899	-3.11495
SNORD115-5	0.995233	4.3057	2.79665	0.0172799	0.230899	-3.11495
GABBR2	-0.383905	3.38014	-2.79651	0.0172843	0.230899	-3.11518
PNPT1	-0.422649	8.88345	-2.79646	0.0172859	0.230899	-3.11527
ZDHHC20	-0.578191	8.45251	-2.79595	0.0173015	0.230899	-3.1161
SMPD3	-0.450458	5.04632	-2.79574	0.0173082	0.230899	-3.11646
FBL	-0.338421	10.3905	-2.79567	0.0173102	0.230899	-3.11656
RABL2A	0.54322	6.81765	2.79543	0.0173179	0.230899	-3.11697
SLC8A1	-0.553167	2.37155	-2.79513	0.0173271	0.230899	-3.11746
GFPT1	-0.369259	8.47468	-2.79476	0.0173385	0.230899	-3.11807
MBIP	-0.489028	8.23554	-2.79461	0.0173434	0.230899	-3.11833
IMPDH2	0.360107	9.80156	2.79398	0.017363	0.23104	-3.11938
INHBE	-0.576691	5.51872	-2.79351	0.0173774	0.231111	-3.12014
CNIH1	-0.406044	8.40391	-2.79286	0.0173977	0.231168	-3.12122
TSFM	-0.378906	8.02834	-2.79264	0.0174046	0.231168	-3.12158
CCEPR	-0.472682	1.97678	-2.79251	0.0174088	0.231168	-3.12181
ACSL3	-0.461397	8.45981	-2.79202	0.017424	0.23125	-3.12261
NSFP1	0.348155	7.59778	2.7915	0.0174404	0.231347	-3.12348
MCF2L	0.460642	4.82042	2.79025	0.0174793	0.231597	-3.12554
OARD1	-0.414803	7.88157	-2.79025	0.0174795	0.231597	-3.12555
PSD3	-0.541535	2.32463	-2.79003	0.0174864	0.231597	-3.12591
PARD6B	-0.442792	6.4962	-2.78902	0.017518	0.231796	-3.12758
VAMP8	-0.355293	8.19232	-2.78897	0.0175196	0.231796	-3.12766
PDE9A	-0.451459	6.32108	-2.78847	0.0175352	0.231884	-3.12849
PLAG1	-0.526097	6.28826	-2.78629	0.0176041	0.232675	-3.13211
MAGI2-AS2	-0.411913	1.63581	-2.78541	0.0176318	0.23292	-3.13356
PATJ	-0.948028	4.84801	-2.7843	0.0176669	0.233189	-3.1354
ENO1	-0.339756	11.9833	-2.78419	0.0176704	0.233189	-3.13558
ZNF425	0.585602	4.00222	2.78354	0.0176911	0.233204	-3.13666
TMEM126A	-0.820452	7.05297	-2.78353	0.0176913	0.233204	-3.13667
ISYNA1	-0.507218	8.16199	-2.7832	0.0177018	0.233204	-3.13722
CRLS1	-0.516231	7.768	-2.78272	0.0177172	0.233204	-3.13802
STK3	-0.71749	6.83781	-2.78269	0.0177179	0.233204	-3.13806
DAND5	-0.498476	4.39865	-2.78223	0.0177328	0.233204	-3.13883
MTFR1L	0.387591	7.41623	2.78214	0.0177354	0.233204	-3.13897
HBEGF	-0.623789	4.19348	-2.7812	0.0177654	0.233478	-3.14052
MPLKIP	-0.379032	8.30239	-2.78044	0.0177897	0.233595	-3.14179
RNLS	-0.750148	3.94333	-2.78035	0.0177925	0.233595	-3.14193
MTMR8	-0.440807	4.47985	-2.77877	0.0178429	0.234137	-3.14455
LINC00609	-0.376569	2.87426	-2.77844	0.0178537	0.234158	-3.1451
JAG2	-0.447018	7.46133	-2.77711	0.0178961	0.234542	-3.14729
AGPAT4	-0.608461	3.84323	-2.77646	0.0179171	0.234542	-3.14837
AGBL5	-0.426047	7.64651	-2.77641	0.0179188	0.234542	-3.14846
BNC2	-0.482717	2.41907	-2.77617	0.0179265	0.234542	-3.14886
ZFYVE16	-0.434399	6.54024	-2.77595	0.0179334	0.234542	-3.14922
MRPL19	-0.429131	6.99769	-2.77581	0.017938	0.234542	-3.14945
H3C15	-0.424505	9.78425	-2.77548	0.0179485	0.234559	-3.14999
SMIM11	-0.356841	8.2206	-2.77495	0.0179656	0.234663	-3.15087
CRACR2A	-0.466385	6.96846	-2.77421	0.0179897	0.234857	-3.1521
CREB5	-0.354917	7.99829	-2.77346	0.0180138	0.235053	-3.15334
SLFN11	0.55672	2.30401	2.77265	0.0180401	0.235167	-3.15469
LOC100507156	0.495091	4.48607	2.77241	0.0180477	0.235167	-3.15507
SPINK13	-0.435318	2.2644	-2.77211	0.0180575	0.235167	-3.15558
TCOF1	-0.482867	7.04065	-2.77192	0.0180635	0.235167	-3.15588
PRC1-AS1	-0.503364	5.43926	-2.77177	0.0180686	0.235167	-3.15614
TCF12	-0.361809	8.44383	-2.77099	0.0180936	0.235263	-3.15742
FEN1	-0.485957	8.95867	-2.77097	0.0180943	0.235263	-3.15746
POTEE	-0.499006	1.83179	-2.76994	0.0181279	0.235475	-3.15917
ZCCHC14-DT	0.470588	4.58818	2.76947	0.0181432	0.235475	-3.15995
EXOSC7	-0.368481	6.9539	-2.76944	0.0181442	0.235475	-3.16
CD37	0.420115	10.9329	2.76934	0.0181475	0.235475	-3.16016
IGSF3	-0.543494	3.53095	-2.769	0.0181585	0.235499	-3.16072
BAD	-0.463334	6.67254	-2.76856	0.0181728	0.235565	-3.16145
GEMIN2	-0.454716	5.94342	-2.76714	0.0182192	0.236047	-3.1638
MDN1-AS1	0.651927	3.32853	2.76647	0.0182411	0.23621	-3.16491
LINC02443	0.361317	2.22175	2.76572	0.0182655	0.236407	-3.16614
SPAM1	-0.680116	1.88005	-2.76526	0.0182807	0.236437	-3.16691
LINC00501	0.507939	2.37627	2.76509	0.0182863	0.236437	-3.16719
ADNP	-0.358206	9.64637	-2.76449	0.0183058	0.236569	-3.16817
FCF1	-0.691835	7.89391	-2.76398	0.0183226	0.236586	-3.16902
TRIM31	-0.63698	2.92262	-2.76375	0.0183302	0.236586	-3.16941
TRIM32	-0.561169	6.57657	-2.76361	0.0183348	0.236586	-3.16964
NUDT5	-0.607671	8.97764	-2.76268	0.0183655	0.236863	-3.17118
CLPX	-0.397903	9.28034	-2.76159	0.0184013	0.237115	-3.17297
IFNGR2	-0.401087	8.95395	-2.76152	0.0184037	0.237115	-3.17309
NUCKS1	-0.373659	9.4753	-2.76058	0.0184346	0.23736	-3.17464
LOC729218	0.375671	7.81814	2.76024	0.018446	0.23736	-3.17522
PSMC6	-0.355665	7.58602	-2.7601	0.0184505	0.23736	-3.17544
TRIM39-RPP21	-0.369056	6.58651	-2.75886	0.0184917	0.23777	-3.17749
CARS1	-0.447185	7.31864	-2.75701	0.018553	0.238334	-3.18055
DCAF4L1	-0.501348	4.4356	-2.75698	0.0185542	0.238334	-3.18061
LTBP4	-0.626879	5.17256	-2.75573	0.0185956	0.238672	-3.18266
COLGALT2	-0.585067	3.11261	-2.75452	0.0186361	0.238672	-3.18467
TASL	-0.440802	4.94592	-2.75438	0.0186406	0.238672	-3.18489
DHX35	-0.514601	6.47619	-2.75422	0.018646	0.238672	-3.18516
SNX8	-0.400442	6.28719	-2.75416	0.0186482	0.238672	-3.18527
LINC01322	-0.542325	1.65689	-2.7539	0.0186569	0.238672	-3.1857
VNN2	-0.632999	7.09184	-2.75378	0.0186609	0.238672	-3.1859
APTX	-0.383442	7.39217	-2.75366	0.0186648	0.238672	-3.18609
[truncated: 23,576 more rows]

## Sheet: DG75 - EntoAZD vs DMSO
SYMBOL	logFC	AveExpr	t	P.Value	adj.P.Val	B
SLC30A4	1.65091	6.75088	10.2957	5.22088e-07	0.0069799	6.28382
LCK	-1.77003	8.21424	-10.2505	5.45838e-07	0.0069799	6.24836
HVCN1	-1.31515	5.91942	-9.48804	1.18469e-06	0.0100995	5.61943
FAM72C	-1.34361	9.91998	-8.68443	2.83486e-06	0.0115345	4.88738
TXNIP	1.14268	9.79888	8.54962	3.30168e-06	0.0115345	4.75706
ARRDC3	1.11653	9.26743	8.52975	3.37724e-06	0.0115345	4.73766
HCK	-1.63528	7.4632	-8.52128	3.41e-06	0.0115345	4.72938
LINC02909	-2.0004	6.71152	-8.47188	3.60804e-06	0.0115345	4.68089
CEMIP2	1.90475	5.19484	8.24759	4.67711e-06	0.0132908	4.45681
NRG4	-1.68581	7.56076	-8.06335	5.81134e-06	0.0145565	4.26787
STK17A	1.22394	8.75135	8.00083	6.26088e-06	0.0145565	4.20274
MNS1	-1.897	6.8637	-7.9165	6.92743e-06	0.0147641	4.11407
MYB	-1.51826	8.38387	-7.7885	8.08951e-06	0.0147885	3.97762
THRSP	1.47624	6.40882	7.78791	8.09536e-06	0.0147885	3.97698
LYRM4-AS1	0.992432	6.24719	7.72548	8.73719e-06	0.0148969	3.90962
AURKA	-1.0452	9.60158	-7.58164	1.04341e-05	0.016186	3.75233
SLC12A8	-1.65052	6.17989	-7.4232	1.27224e-05	0.016186	3.57571
CCR7	1.37015	5.04508	7.36764	1.36479e-05	0.016186	3.51292
MND1	-1.71468	7.82044	-7.32072	1.44861e-05	0.016186	3.45955
EOLA1-DT	0.971619	6.42975	7.30542	1.47711e-05	0.016186	3.44208
CKAP2L	-1.1759	8.45201	-7.29585	1.49526e-05	0.016186	3.43113
FAM72D	-1.47785	9.62335	-7.21272	1.66325e-05	0.016186	3.33549
CHI3L2	-2.58346	7.55394	-7.17876	1.7376e-05	0.016186	3.29613
CLBA1	1.40858	3.49842	7.16886	1.75994e-05	0.016186	3.28462
CKS1B	-1.00158	8.79089	-7.07505	1.98765e-05	0.016186	3.17486
MXD4	1.03488	9.04118	7.03871	2.08418e-05	0.016186	3.13198
FCMR	1.80937	5.61782	7.03258	2.10095e-05	0.016186	3.12474
RNASEH2A	-0.931612	7.97576	-7.03095	2.10542e-05	0.016186	3.12281
PLEK	-1.17399	8.09781	-7.02758	2.11474e-05	0.016186	3.11882
CHMP7	1.0395	8.42193	7.00022	2.19191e-05	0.016186	3.08637
XRCC2	-1.2085	8.74625	-6.99643	2.20286e-05	0.016186	3.08186
KNSTRN	-0.900528	9.6226	-6.97544	2.26444e-05	0.016186	3.05688
TP53INP1	1.43547	7.56772	6.94747	2.34939e-05	0.016186	3.02348
FAM72B	-1.47542	9.53846	-6.93382	2.39211e-05	0.016186	3.00713
GINS1	-1.15577	7.87917	-6.92197	2.42983e-05	0.016186	2.99293
RAD51AP1	-1.28786	7.76818	-6.9197	2.43713e-05	0.016186	2.99021
NCAPG2	-1.14365	8.40296	-6.91395	2.45574e-05	0.016186	2.9833
SNORA65	0.897216	8.52925	6.90344	2.49013e-05	0.016186	2.97067
CHEK1	-1.10939	8.97901	-6.89243	2.52672e-05	0.016186	2.95741
H4C9	-1.20829	8.98111	-6.86704	2.61329e-05	0.016186	2.92679
CEP295NL	-1.6977	6.53213	-6.8409	2.70577e-05	0.016186	2.89515
VPREB3	1.26905	8.4347	6.83224	2.73718e-05	0.016186	2.88464
LTB	0.929521	7.05516	6.80197	2.85006e-05	0.016186	2.84783
RTKN2	-1.5973	8.27389	-6.7714	2.96914e-05	0.016186	2.81052
CCDC167	-1.10305	7.08186	-6.76409	2.99838e-05	0.016186	2.80158
CDC45	-1.30431	7.66482	-6.75276	3.04435e-05	0.016186	2.7877
LOC729737	0.941096	8.15016	6.75062	3.05308e-05	0.016186	2.78508
FAM72A	-1.62835	9.45174	-6.74675	3.06902e-05	0.016186	2.78033
MIS18A	-1.24332	7.6475	-6.73901	3.10112e-05	0.016186	2.77083
ORC1	-1.04192	8.1808	-6.7208	3.17809e-05	0.0162559	2.74844
NDC80	-1.20133	8.77353	-6.65365	3.48003e-05	0.0169314	2.66545
CHAF1B	-1.19841	7.59547	-6.64959	3.49922e-05	0.0169314	2.66042
MCM4	-1.0651	9.47322	-6.64759	3.50875e-05	0.0169314	2.65793
TSPAN31	1.21169	8.42337	6.59834	3.7518e-05	0.0174192	2.59657
ATL3	-1.3529	7.45871	-6.58899	3.79993e-05	0.0174192	2.58488
SLC43A2	0.990476	7.87878	6.58625	3.81418e-05	0.0174192	2.58145
CDC25A	-1.71436	6.03146	-6.56473	3.928e-05	0.0176243	2.55447
MELK	-1.31376	8.47559	-6.51292	4.2171e-05	0.0181513	2.48925
MGLL	-1.19219	6.28603	-6.51021	4.23284e-05	0.0181513	2.48583
NCKAP1	-1.83295	3.32727	-6.47722	4.42954e-05	0.0181513	2.44406
GAS6-AS1	0.795353	7.31656	6.47348	4.45249e-05	0.0181513	2.4393
FAM167A-AS1	-1.49964	5.00056	-6.4703	4.47201e-05	0.0181513	2.43528
SHISA9	-1.13068	6.11692	-6.46483	4.50594e-05	0.0181513	2.42832
CDCA5	-1.08213	8.17143	-6.44904	4.60529e-05	0.0181513	2.40825
LOC100288637	-1.0704	6.83897	-6.44732	4.61626e-05	0.0181513	2.40606
POLE2	-1.63637	7.40971	-6.43676	4.68422e-05	0.0181513	2.3926
CDK1	-1.2707	9.15147	-6.42475	4.76282e-05	0.0181805	2.37727
SLC7A11	-1.16121	7.96267	-6.39182	4.98561e-05	0.0187453	2.33513
CA8	-1.57221	4.38097	-6.38154	5.05738e-05	0.0187453	2.32195
CD69	1.65992	5.01025	6.36137	5.20147e-05	0.0188443	2.29602
PHF19	-0.924523	7.37708	-6.35499	5.248e-05	0.0188443	2.2878
FANCD2	-1.32642	8.14024	-6.34723	5.30513e-05	0.0188443	2.27781
TEAD4	-0.807426	6.49944	-6.30892	5.59723e-05	0.0195774	2.22829
MCM6	-1.05321	8.75324	-6.29016	5.74644e-05	0.0195774	2.20397
MCM7	-0.83931	9.80659	-6.27753	5.8493e-05	0.0195774	2.18756
JAML	-1.16826	6.75061	-6.27398	5.87853e-05	0.0195774	2.18295
NEK2	-0.977346	8.54672	-6.27208	5.89427e-05	0.0195774	2.18047
CD80	-1.48031	6.36845	-6.26067	5.98967e-05	0.0196357	2.16562
RPL39L	-1.47555	5.88102	-6.25176	6.06537e-05	0.0196357	2.15399
SLC23A1	-0.834193	6.28189	-6.23739	6.18948e-05	0.019787	2.13524
DLG3	-1.34937	5.11778	-6.21836	6.35813e-05	0.0200752	2.11033
TMEM44-AS1	1.05766	6.54562	6.20129	6.51354e-05	0.0202639	2.08795
ALDH1L2	-1.24362	4.80093	-6.18633	6.65308e-05	0.0202639	2.0683
LINC01001	0.866424	9.60077	6.18606	6.6556e-05	0.0202639	2.06795
CCDC74A	-1.47339	6.36283	-6.15686	6.93737e-05	0.020867	2.02948
COL9A3	-1.11907	6.62088	-6.14885	7.01685e-05	0.020867	2.01891
SUV39H1	-0.905395	8.3681	-6.11898	7.32205e-05	0.0209632	1.97937
SBF2-AS1	-1.13846	6.15468	-6.11863	7.3257e-05	0.0209632	1.97891
BCR	0.959889	7.21265	6.10199	7.50183e-05	0.0209632	1.95683
MCM10	-1.19372	6.34387	-6.08903	7.64226e-05	0.0209632	1.93959
ANP32E	-0.998756	7.61294	-6.08182	7.7215e-05	0.0209632	1.93
PDZRN3	-1.09991	4.24487	-6.07955	7.74668e-05	0.0209632	1.92697
TESMIN	-1.06718	4.56932	-6.07159	7.83557e-05	0.0209632	1.91636
BCRP3	0.769439	7.25172	6.06534	7.90611e-05	0.0209632	1.90803
YEATS4	-0.790595	9.01481	-6.06126	7.95251e-05	0.0209632	1.90258
MCM5	-0.859138	9.04535	-6.05674	8.00424e-05	0.0209632	1.89655
LINC01226	-1.37778	3.30123	-6.05254	8.05272e-05	0.0209632	1.89093
POTEG	-1.17595	3.41895	-6.04746	8.11164e-05	0.0209632	1.88415
ZGRF1	-1.26722	8.04852	-6.04719	8.11478e-05	0.0209632	1.88379
LYAR	-0.984103	8.14165	-6.021	8.42645e-05	0.0213659	1.8487
RFC3	-1.02117	9.94493	-5.99674	8.72644e-05	0.0213659	1.81611
LINC01088	-1.31492	4.33749	-5.99396	8.76149e-05	0.0213659	1.81238
CD84	-1.34456	7.25295	-5.99017	8.80962e-05	0.0213659	1.80727
POLQ	-1.45627	7.23178	-5.98668	8.85412e-05	0.0213659	1.80257
WEE1	-0.910276	9.67284	-5.9798	8.94272e-05	0.0213659	1.79329
HELLS	-0.997938	8.983	-5.97582	8.99429e-05	0.0213659	1.78793
C1orf54	-1.03557	6.08923	-5.95968	9.20692e-05	0.0213659	1.76614
LOC100288637	-0.879893	4.53706	-5.95812	9.22774e-05	0.0213659	1.76403
DTL	-1.18141	9.14987	-5.95099	9.3237e-05	0.0213659	1.75438
DLGAP5	-1.13429	9.24322	-5.95065	9.32825e-05	0.0213659	1.75393
ZDBF2	1.07855	5.24925	5.9493	9.34651e-05	0.0213659	1.7521
CBS	-0.957343	8.82927	-5.94683	9.38007e-05	0.0213659	1.74876
POU2F1	-0.753445	9.78503	-5.92705	9.65346e-05	0.0213659	1.72195
ASPM	-1.01145	8.44555	-5.92138	9.73335e-05	0.0213659	1.71425
BTG2	1.19079	8.61867	5.91385	9.84055e-05	0.0213659	1.70403
TNFRSF10A-DT	0.82392	8.77878	5.91102	9.88122e-05	0.0213659	1.70018
PLCXD1	-1.07791	7.90143	-5.90842	9.91867e-05	0.0213659	1.69664
MEIOC	-1.74641	3.60103	-5.89396	0.000101298	0.0213659	1.67697
RHOH	0.891648	8.29854	5.88807	0.000102172	0.0213659	1.66894
GSTO1	-0.855079	6.97693	-5.88503	0.000102627	0.0213659	1.66479
RACGAP1	-0.94799	9.27747	-5.88435	0.000102728	0.0213659	1.66387
TOX	-0.913647	8.47824	-5.88067	0.000103282	0.0213659	1.65885
CYTOR	-1.06325	7.39885	-5.85313	0.000107525	0.0213659	1.62121
VLDLR	-1.12448	7.40871	-5.84748	0.000108418	0.0213659	1.61348
PRC1	-1.25081	8.90228	-5.84748	0.000108418	0.0213659	1.61348
CDKN3	-1.4174	8.22957	-5.83338	0.000110681	0.0213659	1.59415
PAK1	-0.980804	6.24262	-5.82923	0.000111357	0.0213659	1.58845
RGS9	-1.23184	4.71361	-5.82674	0.000111765	0.0213659	1.58503
ARG2	-1.26253	6.49574	-5.82354	0.000112291	0.0213659	1.58064
GAS2L3	-2.24552	4.87412	-5.81771	0.000113256	0.0213659	1.57263
ACAT2	-0.933849	8.25625	-5.80958	0.000114618	0.0213659	1.56144
PLK1	-0.857276	10.798	-5.80326	0.000115687	0.0213659	1.55275
ARHGAP11B	-0.904461	9.8573	-5.79983	0.000116273	0.0213659	1.54802
PPP3CB-AS1	1.1822	6.90004	5.79591	0.000116944	0.0213659	1.54263
HEY2	-1.47688	7.14072	-5.79552	0.000117012	0.0213659	1.54209
TESC	-0.829007	6.93473	-5.79061	0.000117861	0.0213659	1.53532
KIF14	-0.834697	7.18619	-5.78133	0.000119484	0.0213659	1.52251
CCNA2	-1.02606	10.4972	-5.77515	0.000120577	0.0213659	1.51398
FABP6	-1.1793	6.07441	-5.77505	0.000120595	0.0213659	1.51384
HAUS8	-0.780199	6.99125	-5.76658	0.000122112	0.0213659	1.50213
LINC00667	0.870936	7.84805	5.76468	0.000122454	0.0213659	1.4995
MRPL39	-0.913631	7.02681	-5.76421	0.000122539	0.0213659	1.49885
IDH2	-1.09041	6.53689	-5.76258	0.000122834	0.0213659	1.4966
NRSN2	-0.812403	5.82499	-5.75762	0.000123737	0.0213659	1.48974
EMP3	-0.833193	9.42226	-5.7541	0.000124383	0.0213659	1.48486
CDT1	-0.934454	6.8626	-5.75396	0.000124407	0.0213659	1.48467
WDR76	-1.24541	8.74516	-5.75348	0.000124496	0.0213659	1.48401
BEST3	-0.996219	9.27213	-5.75277	0.000124627	0.0213659	1.48302
RFC4	-0.803951	9.82743	-5.74988	0.000125161	0.0213659	1.47901
LAPTM5	1.03036	10.373	5.74906	0.000125313	0.0213659	1.47787
GLO1	-0.767457	9.24356	-5.74309	0.000126424	0.0214126	1.4696
IL7R	-1.92766	6.80298	-5.73617	0.000127725	0.0214503	1.46
MBNL3	0.862861	9.66984	5.733	0.000128325	0.0214503	1.45561
MIR4762	0.939198	2.01403	5.71735	0.000131335	0.0214568	1.43386
SPECC1	-0.945806	5.87106	-5.69479	0.000135809	0.0214568	1.40243
CCDC34	-1.00079	8.29559	-5.69228	0.000136315	0.0214568	1.39894
MCM3	-0.740119	9.01934	-5.69214	0.000136343	0.0214568	1.39874
HGSNAT	0.767727	7.64816	5.69112	0.00013655	0.0214568	1.39732
MAP3K20	-0.796319	8.61038	-5.68657	0.000137478	0.0214568	1.39096
BATF3	-0.795335	5.30216	-5.68544	0.000137709	0.0214568	1.38939
ARHGAP31	-0.815936	4.13882	-5.68454	0.000137893	0.0214568	1.38813
CBS	-0.873533	9.37801	-5.68389	0.000138026	0.0214568	1.38723
EXOSC8	-0.828763	8.76865	-5.68371	0.000138064	0.0214568	1.38696
FANCI	-1.42968	7.83969	-5.68012	0.000138803	0.0214568	1.38196
EXO1	-1.5325	8.76771	-5.67958	0.000138915	0.0214568	1.3812
TMEM144	-0.905541	4.40555	-5.67268	0.000140348	0.0214568	1.37156
SLFN5	1.25328	4.0242	5.67193	0.000140506	0.0214568	1.37051
SPATA12	-0.823507	5.22162	-5.66693	0.000141555	0.0214568	1.36352
DCAF4L1	-1.02875	4.4356	-5.65722	0.000143619	0.0214568	1.34992
KNTC1	-0.929659	8.22486	-5.65523	0.000144046	0.0214568	1.34714
E2F8	-1.67926	8.11704	-5.6541	0.00014429	0.0214568	1.34555
CD40	1.04077	7.36949	5.64247	0.000146814	0.0214568	1.32925
E2F2	-1.02895	7.55467	-5.64048	0.000147253	0.0214568	1.32645
TNFRSF17	-1.47247	6.13209	-5.63927	0.000147519	0.0214568	1.32475
TPX2	-0.964256	9.59571	-5.63804	0.00014779	0.0214568	1.32303
OXCT1	-0.775734	8.88608	-5.63665	0.000148096	0.0214568	1.32108
DHFR	-0.80226	8.8629	-5.63484	0.000148499	0.0214568	1.31853
HAUS4	-1.13674	7.10576	-5.60547	0.000155171	0.0220499	1.27721
ATAD2	-0.977638	8.70656	-5.60465	0.000155362	0.0220499	1.27605
CRYBG1	-1.05061	8.57915	-5.60203	0.000155972	0.0220499	1.27237
MFAP4	-0.996243	4.09439	-5.60169	0.000156052	0.0220499	1.27189
UCP2	0.851899	10.1778	5.59331	0.000158026	0.0220724	1.26006
ETV1	-2.07419	5.58297	-5.58823	0.000159234	0.0220724	1.2529
SFXN4	-0.810515	7.78025	-5.58759	0.000159387	0.0220724	1.252
E2F1	-0.988576	7.10575	-5.58644	0.000159664	0.0220724	1.25036
CENPW	-1.05416	7.35347	-5.58098	0.000160976	0.0221093	1.24266
MCM8	-0.790218	9.95333	-5.57267	0.000162999	0.0221093	1.23091
P2RY10	-1.03564	5.20283	-5.57238	0.000163071	0.0221093	1.2305
RRM1	-0.861681	10.3899	-5.56943	0.000163796	0.0221093	1.22632
FOXM1	-0.949218	8.5965	-5.56426	0.000165074	0.0221093	1.219
S100A4	-0.958799	6.81263	-5.5626	0.000165487	0.0221093	1.21665
SESN3	1.59495	5.94307	5.56061	0.000165982	0.0221093	1.21384
PTTG1	-0.773174	8.93428	-5.55637	0.000167045	0.0221356	1.20783
LONP1	-0.863195	6.68992	-5.5423	0.000170623	0.0224932	1.18788
HEXIM1	0.925859	7.52804	5.53599	0.000172254	0.0225918	1.17891
EEF1E1	-0.771919	7.98737	-5.5311	0.000173531	0.0226299	1.17196
DHRS11	-1.01762	6.5207	-5.52811	0.000174315	0.0226299	1.16772
CD79B	1.03123	9.46762	5.52192	0.000175951	0.0227097	1.15891
MCM2	-0.74989	7.70777	-5.51909	0.000176705	0.0227097	1.15488
NUCB2	-0.854921	8.89437	-5.5093	0.000179339	0.022933	1.14094
PSMG3-AS1	0.850065	5.09189	5.50005	0.000181866	0.0230562	1.12776
SPAG5	-1.14565	7.11323	-5.49918	0.000182106	0.0230562	1.12651
MOCOS	-1.19269	6.1346	-5.48993	0.000184675	0.0232663	1.11331
HMMR	-1.08363	8.24656	-5.46271	0.000192458	0.024128	1.07438
GINS2	-1.00328	8.92839	-5.45497	0.000194735	0.0242943	1.06329
TYMS	-0.853669	9.82768	-5.44713	0.000197069	0.0243621	1.05204
PMVK	-0.752814	6.47104	-5.43888	0.00019956	0.0243621	1.04019
MTHFD1L	-0.770636	9.16457	-5.43511	0.000200706	0.0243621	1.03478
CENPF	-0.938101	8.97185	-5.43037	0.000202162	0.0243621	1.02796
GJC1	-0.985066	7.05928	-5.42618	0.000203456	0.0243621	1.02194
MVP	0.887113	5.07331	5.4252	0.000203762	0.0243621	1.02052
RAD54B	-1.06618	6.86818	-5.42319	0.000204386	0.0243621	1.01764
SNORD115-14	1.2186	4.07257	5.42223	0.000204685	0.0243621	1.01626
GRAMD1C	1.90252	4.01676	5.41215	0.000207856	0.0243621	1.00174
TSTD3	-1.84915	3.55022	-5.40684	0.000209548	0.0243621	0.994086
MRPL22	-0.915464	7.70994	-5.40468	0.00021024	0.0243621	0.990976
TFDP2	-0.988326	9.42389	-5.40369	0.000210557	0.0243621	0.989553
LMNB1	-0.732097	9.69171	-5.40271	0.000210874	0.0243621	0.988129
ASS1	-0.998684	9.50011	-5.40211	0.000211067	0.0243621	0.987266
DUT	-0.75054	9.55177	-5.40094	0.000211445	0.0243621	0.985577
CIT	-0.909685	7.0768	-5.39726	0.000212637	0.0243621	0.980267
AK4	-1.00321	8.44663	-5.39646	0.000212894	0.0243621	0.979126
FADS2	-1.28589	7.6719	-5.39604	0.000213032	0.0243621	0.978514
GMPS	-0.742242	9.85538	-5.39389	0.000213733	0.0243621	0.975412
NDC1	-0.855105	9.41604	-5.39207	0.00021433	0.0243621	0.972778
CDCA8	-0.930374	8.22955	-5.38595	0.000216345	0.024442	0.963937
ITPRIPL1	-0.952512	7.34482	-5.38334	0.00021721	0.024442	0.960166
CENPV	-1.29102	6.51946	-5.38048	0.000218161	0.024442	0.95604
CCNB2	-0.952786	8.86493	-5.37841	0.000218855	0.024442	0.953041
PRKCH	-0.940403	2.92629	-5.36873	0.000222124	0.0246951	0.93903
ORAI2	0.698431	7.95318	5.36551	0.000223221	0.0246951	0.934373
C9orf40	-0.891771	6.33921	-5.36318	0.000224018	0.0246951	0.931004
NLRP1	1.03933	6.32492	5.35661	0.000226289	0.0247076	0.921469
WSB2	-0.954263	6.29651	-5.35546	0.000226687	0.0247076	0.919809
PRR11	-0.730411	8.94421	-5.35301	0.000227541	0.0247076	0.916255
KIF2C	-1.28801	8.68909	-5.35171	0.000227996	0.0247076	0.914367
H2BC10	-0.911161	8.6916	-5.34386	0.000230759	0.0248228	0.902978
MACROD2	-1.24503	2.81066	-5.34129	0.00023167	0.0248228	0.899254
NCAPH	-0.814249	9.18666	-5.34045	0.00023197	0.0248228	0.898027
DEK	-0.702172	9.92551	-5.33075	0.000235452	0.0250643	0.883939
NEK8	0.907428	4.29013	5.32873	0.000236187	0.0250643	0.880992
KLHL23	-0.905801	6.83232	-5.32443	0.000237753	0.0251018	0.874743
RFC2	-0.87905	8.06457	-5.32193	0.00023867	0.0251018	0.871101
CHCHD4	-0.865593	7.54059	-5.31813	0.000240071	0.0251018	0.865566
PRPS2	-0.782305	9.3335	-5.31049	0.000242911	0.0251018	0.85444
SLC7A6	0.701764	7.85227	5.30848	0.000243664	0.0251018	0.851511
PIK3R3	0.994146	7.43715	5.30785	0.000243899	0.0251018	0.850598
REREP3	-0.904528	8.16858	-5.30762	0.000243988	0.0251018	0.850254
KIF4A	-0.930507	7.91019	-5.30654	0.000244393	0.0251018	0.848685
KIF23	-0.836507	8.64286	-5.30215	0.000246054	0.0251713	0.842277
SLC7A3	-0.848876	5.07798	-5.29899	0.000247252	0.0251931	0.837678
STMN1	-0.674181	10.5474	-5.28731	0.000251749	0.0255495	0.820622
VRK1	-0.957692	8.26242	-5.28302	0.000253421	0.0256175	0.814356
LHFPL2	-1.00624	7.36375	-5.27304	0.000257358	0.0257865	0.799762
ATAD5	-1.06374	7.69802	-5.27	0.000258573	0.0257865	0.795301
XBP1	0.667092	7.56458	5.26799	0.000259378	0.0257865	0.792358
NCR3LG1	-0.931418	7.71328	-5.26624	0.00026008	0.0257865	0.7898
NINJ2	-0.703005	6.64874	-5.26611	0.000260133	0.0257865	0.789606
CYB5R2	-0.954549	6.43328	-5.24721	0.000267854	0.0262847	0.761909
PBK	-1.76399	8.40945	-5.2466	0.000268109	0.0262847	0.761007
UBE2T	-0.913288	8.97692	-5.24585	0.000268418	0.0262847	0.759914
MAD2L1	-0.965026	7.9788	-5.24078	0.000270535	0.0262847	0.752471
PARP14	1.31426	3.45762	5.23848	0.000271502	0.0262847	0.749093
CHKB-DT	0.943331	4.25947	5.23276	0.000273923	0.0262847	0.740682
POTEM	-1.33625	3.42103	-5.23221	0.000274157	0.0262847	0.739875
MAPK6	-0.77248	9.6448	-5.2315	0.00027446	0.0262847	0.738826
TERT	-1.12431	7.61307	-5.22994	0.000275122	0.0262847	0.736545
SORBS2	0.941959	3.34796	5.22921	0.000275437	0.0262847	0.73546
ANLN	-0.890774	9.39869	-5.21276	0.000282561	0.0266726	0.711262
ZBTB2	-0.792772	7.76025	-5.21217	0.000282821	0.0266726	0.710389
B4GALT2	-0.962884	7.12709	-5.21171	0.000283024	0.0266726	0.70971
NUP35	-0.93593	8.17971	-5.21023	0.000283674	0.0266726	0.707535
ARL2BP	0.692603	8.15479	5.20376	0.000286543	0.0268002	0.697996
NUSAP1	-0.713192	10.5471	-5.20245	0.000287126	0.0268002	0.696069
ADGRL1	-0.802345	5.26375	-5.19226	0.000291717	0.0271297	0.681031
ARHGEF39	-0.965691	6.25866	-5.18777	0.000293767	0.0271708	0.674391
DDIAS	-1.54649	7.26547	-5.18664	0.000294283	0.0271708	0.672725
RERG	-0.901215	7.75314	-5.17492	0.000299706	0.0275666	0.65541
PTPA	-0.748512	8.06475	-5.17274	0.000300726	0.0275666	0.652187
LAX1	-0.720819	6.61521	-5.16224	0.000305698	0.0278532	0.636632
KIF20A	-1.38675	7.88401	-5.16154	0.000306031	0.0278532	0.6356
FRMD5	-0.803716	5.23064	-5.15515	0.0003091	0.0280328	0.626132
RAD51	-1.39094	6.4064	-5.14798	0.000312582	0.0280888	0.615504
PGRMC1	-0.658061	8.35588	-5.1443	0.000314387	0.0280888	0.610042
SLC16A7	-0.788297	6.81182	-5.14289	0.000315083	0.0280888	0.607943
HLA-DMB	0.792834	9.17945	5.14269	0.000315179	0.0280888	0.607654
H3C8	-0.935435	9.88427	-5.14189	0.000315573	0.0280888	0.606468
CCDC74B	-1.19939	5.88121	-5.14041	0.000316308	0.0280888	0.604259
MCMBP	-0.766935	9.06199	-5.13241	0.000320291	0.0282343	0.592383
LGALSL	-1.63166	4.98811	-5.13238	0.000320308	0.0282343	0.592333
DBF4	-0.732642	8.78679	-5.12835	0.000322334	0.0282343	0.586349
GPT2	-0.708376	7.64159	-5.12829	0.000322362	0.0282343	0.586266
TM7SF2	0.758351	8.25398	5.12568	0.000323685	0.0282534	0.582377
TAPBPL	0.747698	6.7699	5.11562	0.000328827	0.0284098	0.567417
ZC3HAV1L	-0.807568	6.01977	-5.11452	0.000329395	0.0284098	0.565779
RDM1	-1.44953	4.47012	-5.1132	0.000330077	0.0284098	0.563814
SNORD115-10	1.17446	4.17927	5.11144	0.00033099	0.0284098	0.561191
ERCC6L	-0.826218	5.82	-5.11136	0.000331031	0.0284098	0.561074
RHNO1	-0.752476	8.34358	-5.0947	0.000339805	0.0289114	0.536233
RAPGEF1	0.685426	6.93343	5.09367	0.000340353	0.0289114	0.534702
LOC100132287	0.803709	8.80693	5.09282	0.000340806	0.0289114	0.533439
PCNA	-0.775362	10.3614	-5.09172	0.000341398	0.0289114	0.53179
SRGN	-0.968802	7.82952	-5.0842	0.000345459	0.0291504	0.520557
CDC25C	-1.3035	6.93351	-5.08098	0.000347209	0.0291504	0.515757
LOC102606465	0.99451	4.58631	5.0802	0.000347639	0.0291504	0.514582
RAD51C	-0.825621	8.8025	-5.06901	0.000353812	0.029571	0.49786
NSD2	-0.877642	8.58824	-5.06658	0.000355169	0.0295878	0.494222
LOC100507002	-1.33628	5.75103	-5.05839	0.000359783	0.0296801	0.481957
NEMP1	-0.818514	9.33122	-5.05795	0.000360034	0.0296801	0.481295
SEMA4A	0.781874	8.72803	5.05514	0.00036163	0.0296801	0.477091
BRI3BP	-0.65734	8.73155	-5.05505	0.000361682	0.0296801	0.476955
TOPBP1	-0.685851	9.98903	-5.05435	0.00036208	0.0296801	0.475909
KYAT1	-0.698797	6.40285	-5.04824	0.000365587	0.0298718	0.466749
TM4SF19-DYNLT2B	-0.661011	4.25004	-5.04212	0.000369134	0.0300656	0.457571
CD48	-0.697954	8.89879	-5.036	0.000372719	0.0302149	0.448383
SVIL	-1.01238	3.15445	-5.03496	0.00037333	0.0302149	0.446827
RTTN	-1.26037	6.82931	-5.02961	0.000376497	0.0303169	0.438794
DYRK1B	0.827357	5.68662	5.02883	0.000376961	0.0303169	0.437625
DEPDC1	-1.06869	8.2548	-5.02403	0.000379832	0.0304521	0.43041
ANKRD44	0.693501	6.85557	5.02049	0.000381967	0.0305275	0.425079
LGALS9	0.6752	7.52467	5.01564	0.000384906	0.0306665	0.417793
PLCXD1	-1.01162	7.92368	-5.01137	0.000387516	0.0307786	0.411365
SPATS2L	-1.12967	7.86666	-5.00335	0.000392465	0.0310752	0.399294
CENPU	-1.16371	8.25598	-4.99884	0.000395283	0.0312017	0.392491
CKLF	-0.742336	7.38499	-4.99185	0.000399683	0.031452	0.38196
CCNB1	-0.773321	9.42664	-4.98582	0.000403526	0.0315693	0.372856
SNX29P2	0.771375	8.22507	4.98564	0.000403643	0.0315693	0.372581
CDC20	-0.827956	9.30861	-4.98363	0.000404932	0.0315736	0.369546
MRPL11	-0.638884	7.37878	-4.98038	0.000407025	0.0316222	0.364641
KIF18B	-0.76187	6.85381	-4.97754	0.000408863	0.0316222	0.360354
TTK	-0.996076	9.33569	-4.97692	0.000409264	0.0316222	0.359421
CIP2A	-1.07299	7.90251	-4.97217	0.000412367	0.0317571	0.352233
SLC29A1	-0.759024	8.38243	-4.97045	0.000413494	0.0317571	0.349637
DSCC1	-1.13566	7.34912	-4.95715	0.000422328	0.0323151	0.329518
H4C4	-0.771827	7.93824	-4.95473	0.000423957	0.0323151	0.325854
POLD3	-0.92198	8.50558	-4.95385	0.00042455	0.0323151	0.324522
PCDHGC3	0.850405	7.43118	4.95108	0.000426425	0.0323615	0.320328
YARS1	-0.589962	9.43442	-4.94864	0.000428084	0.0323669	0.316632
IKZF2	-1.08804	6.78414	-4.94725	0.000429028	0.0323669	0.314536
ALCAM	-0.831663	7.25848	-4.94381	0.000431389	0.0323793	0.309311
MZB1	-0.837843	7.25094	-4.94332	0.000431724	0.0323793	0.308571
TMEM181	-0.735396	7.04155	-4.93675	0.000436261	0.0325884	0.298618
ZNF367	-1.10492	5.37294	-4.93535	0.00043724	0.0325884	0.296485
IFT80	0.798663	7.40576	4.93378	0.000438334	0.0325884	0.294104
PLEKHM1P1	0.704155	7.76391	4.92935	0.000441441	0.0327242	0.287379
ZNF519	-0.638783	7.31669	-4.92722	0.000442942	0.0327406	0.284147
ARHGAP23	-0.698786	5.36664	-4.92263	0.000446195	0.032886	0.277178
LIN9	-1.13054	6.55834	-4.91127	0.000454357	0.0333913	0.259914
CHAF1A	-0.804251	7.76067	-4.9086	0.000456301	0.0334381	0.255849
DOK3	-0.777548	8.02063	-4.89986	0.000462715	0.0338112	0.242552
MAP1B	-0.914294	10.2294	-4.89062	0.000469606	0.0341207	0.228469
UBE2C	-1.02521	7.84713	-4.89041	0.000469762	0.0341207	0.228151
NEIL3	-0.854392	6.94224	-4.88707	0.000472276	0.0341207	0.223066
TBCK	0.684758	8.15857	4.88572	0.000473304	0.0341207	0.220993
CTH	-1.02446	6.48172	-4.88403	0.000474582	0.0341207	0.218425
SLC6A9	-0.95854	6.97188	-4.88317	0.000475235	0.0341207	0.217116
METAP2	-0.74418	9.59648	-4.88179	0.000476288	0.0341207	0.215005
LIG1	-0.756189	6.34918	-4.87861	0.000478716	0.0341725	0.210161
RNF139-DT	0.68057	6.32527	4.87735	0.000479684	0.0341725	0.208236
CPT1A	-0.829886	5.78355	-4.87398	0.00048228	0.0342408	0.203092
CENPA	-0.710155	7.20188	-4.8717	0.000484044	0.0342408	0.199613
ATF5	-0.671397	9.61	-4.86908	0.000486081	0.0342408	0.195611
BRIX1	-0.811274	9.14155	-4.86802	0.00048691	0.0342408	0.193986
ZBTB8OS	-0.68192	8.6932	-4.86747	0.000487337	0.0342408	0.193152
PLK4	-1.24615	7.99074	-4.86262	0.000491144	0.0344138	0.185733
BUB1	-0.909219	9.12065	-4.86031	0.000492964	0.0344469	0.182209
DNAJC22	-1.2077	5.41215	-4.85068	0.000500641	0.0348391	0.167478
ADCY10P1	0.938643	5.21277	4.84775	0.000503007	0.0348391	0.162983
RASGRP1	-1.15085	5.57902	-4.8452	0.000505067	0.0348391	0.159088
EIF4EBP1	-0.867328	8.67531	-4.84388	0.000506136	0.0348391	0.157071
PHYHD1	-0.648336	6.45286	-4.84332	0.000506593	0.0348391	0.156211
KCNC3	0.749127	7.32216	4.84307	0.000506797	0.0348391	0.155826
NETO2	-0.889212	8.80076	-4.84146	0.000508115	0.0348391	0.15335
LINC01341	1.03538	3.86396	4.83979	0.000509475	0.0348391	0.150802
NXPH4	-0.842992	7.58241	-4.83616	0.000512453	0.0348715	0.145245
ANKRD30B	-0.757842	1.78098	-4.83589	0.000512676	0.0348715	0.14483
WDR19	0.69313	8.20134	4.83342	0.000514721	0.0349178	0.141034
HROB	-0.75764	6.68574	-4.83058	0.000517079	0.0349849	0.136676
ICA1L	-1.14212	5.37114	-4.82663	0.000520373	0.035005	0.130621
MMS22L	-1.16931	8.61371	-4.82578	0.00052108	0.035005	0.129326
BID	-0.750722	8.36894	-4.82503	0.000521711	0.035005	0.128172
BLCAP	0.725974	8.61721	4.82103	0.000525084	0.035005	0.122026
PIK3IP1-DT	0.847911	5.06795	4.81935	0.0005265	0.035005	0.119458
TMEM198B	0.702415	6.66971	4.81894	0.00052685	0.035005	0.118823
LRRCC1	-1.77231	6.18383	-4.81881	0.000526957	0.035005	0.11863
HJURP	-0.786495	9.75329	-4.81354	0.000531451	0.0350869	0.11053
DHFR	-0.697709	10.3037	-4.81241	0.000532415	0.0350869	0.108803
KATNAL1	-0.60603	8.17637	-4.81174	0.000532992	0.0350869	0.10777
FOXP2	-0.849268	6.57232	-4.81041	0.000534141	0.0350869	0.105716
LINC01215	0.814846	7.60607	4.80935	0.00053505	0.0350869	0.104093
SEPTIN1	0.736274	8.53198	4.80462	0.000539145	0.0351232	0.0968208
ZKSCAN1	0.665224	8.52716	4.8046	0.000539164	0.0351232	0.0967871
LOC101928002	0.860977	3.70002	4.80395	0.000539723	0.0351232	0.0957996
BRIP1	-0.984303	7.47434	-4.79526	0.000547344	0.0355287	0.0824238
TAGAP	0.916827	5.88295	4.79107	0.00055105	0.0355518	0.0759844
NUP107	-0.71823	8.03124	-4.78955	0.000552409	0.0355518	0.0736345
CYB561A3	0.776743	8.42714	4.78799	0.000553803	0.0355518	0.0712298
LSM11	-0.973412	6.52645	-4.78757	0.000554172	0.0355518	0.0705944
CRIP1	-1.22246	6.12938	-4.78704	0.000554649	0.0355518	0.0697738
BCAT1	-0.618133	10.2669	-4.78279	0.000558465	0.0356846	0.0632323
TMEM97	-0.743973	10.0713	-4.78163	0.000559513	0.0356846	0.0614431
PLBD1	-0.987337	5.25013	-4.77952	0.000561424	0.0357174	0.0581901
BRCA2	-0.964866	7.67205	-4.77427	0.000566204	0.0358446	0.0500997
AUNIP	-0.984766	6.80304	-4.77373	0.000566701	0.0358446	0.0492625
CD37	0.724005	10.9329	4.77253	0.000567799	0.0358446	0.047415
TSPYL1	0.618642	7.4601	4.7712	0.000569028	0.0358446	0.0453517
ECI2	-0.75378	9.05411	-4.76319	0.000576437	0.0362221	0.0330049
RRM2	-0.721839	6.39179	-4.76094	0.000578545	0.0362654	0.029522
NUGGC	-0.854003	8.33572	-4.75809	0.000581216	0.0362868	0.0251248
UBE2D4	0.687606	8.19084	4.75755	0.000581724	0.0362868	0.0242919
RABL2B	0.651757	7.57483	4.74888	0.000589949	0.036697	0.0108902
CERCAM	-0.711337	4.78656	-4.7476	0.000591169	0.036697	0.00891756
FKBP4	-0.764922	8.70318	-4.74568	0.000593016	0.0367225	0.00594046
BIRC5	-0.860863	7.48719	-4.74162	0.000596926	0.0368265	-0.000333486
RCCD1	-0.74171	6.10956	-4.74095	0.000597576	0.0368265	-0.00137336
PDZD2	-1.44894	5.37208	-4.73799	0.000600452	0.0369148	-0.00595715
SDHB	-0.70457	9.42919	-4.7345	0.000603857	0.0370351	-0.0113551
FAH	-0.944114	6.66246	-4.73019	0.000608086	0.0371219	-0.0180195
SMC2	-1.00297	8.42324	-4.72931	0.000608962	0.0371219	-0.0193939
DIAPH3	-0.936313	7.76814	-4.72864	0.000609627	0.0371219	-0.020435
RAD9B	-0.866005	2.6879	-4.72449	0.000613742	0.0372837	-0.0268591
UBASH3B	-0.672237	6.08432	-4.71748	0.000620769	0.0375542	-0.03773
CACYBP	-0.651155	10.357	-4.71712	0.000621132	0.0375542	-0.0382879
ACVR2B	-0.820211	4.86338	-4.71373	0.000624558	0.0376189	-0.0435422
MICAL2	-0.807568	4.78927	-4.71315	0.000625143	0.0376189	-0.0444356
P2RY8	-0.559736	9.13397	-4.70642	0.000632019	0.0377787	-0.0548831
P2RY8	-0.559736	9.13397	-4.70642	0.000632019	0.0377787	-0.0548831
ACYP1	-1.02482	6.87517	-4.70358	0.00063494	0.0377787	-0.0592874
CIRBP	0.65394	10.0426	4.70327	0.000635267	0.0377787	-0.0597782
CTNNAL1	-1.33376	6.52567	-4.69905	0.00063964	0.0377787	-0.0663311
QPRT	-0.891272	6.72316	-4.69882	0.000639877	0.0377787	-0.0666853
MASTL	-1.09039	6.72834	-4.69748	0.000641274	0.0377787	-0.0687681
GARRE1	0.672285	6.65828	4.69706	0.000641707	0.0377787	-0.0694124
GINS4	-0.766965	7.25818	-4.69499	0.000643877	0.0377787	-0.0726376
PCLAF	-1.06291	9.05295	-4.69006	0.000649062	0.0377787	-0.080299
CD1C	-1.1201	4.92691	-4.68879	0.000650406	0.0377787	-0.082275
DNASE1	0.620678	6.05267	4.68863	0.000650571	0.0377787	-0.0825178
NR2C2AP	-0.751346	5.90664	-4.68846	0.000650751	0.0377787	-0.0827818
DSN1	-0.718937	7.65066	-4.68833	0.000650896	0.0377787	-0.0829947
APOBEC3C	-1.03998	8.51977	-4.68823	0.000650995	0.0377787	-0.0831397
ZNF213-AS1	0.604123	6.3266	4.68782	0.000651433	0.0377787	-0.083783
ANXA2	-0.693546	10.4602	-4.68005	0.000659723	0.0381729	-0.0958632
S1PR1	1.34054	4.52308	4.67587	0.000664236	0.0382758	-0.102378
CDC7	-1.25693	7.75353	-4.67448	0.000665741	0.0382758	-0.10454
SNRPA1	-0.592598	9.97027	-4.67425	0.000665991	0.0382758	-0.104898
H2AC11	-0.576298	11.6245	-4.67287	0.000667491	0.038276	-0.107048
NPM3	-0.680171	7.654	-4.67031	0.000670279	0.0382773	-0.111029
MAD2L2	-0.759016	7.87624	-4.66924	0.000671457	0.0382773	-0.112708
MTBP	-1.07851	7.50785	-4.66874	0.000672005	0.0382773	-0.113488
CEP70	-1.09413	7.29434	-4.66708	0.000673821	0.0382955	-0.116066
LACC1	-0.855561	7.7106	-4.66428	0.000676902	0.0383853	-0.120426
ATP2A3	0.780034	9.16268	4.65385	0.000688529	0.0389583	-0.1367
BCRP2	0.728867	7.42451	4.65065	0.000692132	0.0389775	-0.141689
RGCC	-1.05156	3.49974	-4.64958	0.000693347	0.0389775	-0.143364
DCXR	0.741838	9.30658	4.64949	0.000693441	0.0389775	-0.143494
NTAN1	-0.954564	7.66617	-4.64384	0.000699875	0.0390901	-0.152321
CYTIP	0.838562	8.5707	4.64297	0.000700869	0.0390901	-0.153678
SLITRK4	-0.629984	1.94121	-4.64241	0.000701508	0.0390901	-0.154549
CDK2	-0.718197	9.15301	-4.64237	0.000701559	0.0390901	-0.154618
SESTD1	-1.14119	3.52188	-4.63927	0.000705125	0.0391259	-0.159464
MAP1A	-1.36623	5.05623	-4.63915	0.000705261	0.0391259	-0.159649
MIR4537	0.638178	9.60838	4.63733	0.000707356	0.0391572	-0.162484
FIGNL1	-0.766866	7.24555	-4.63399	0.000711235	0.0392869	-0.167712
TIMM21	-0.61584	9.26154	-4.63072	0.000715052	0.0393098	-0.172827
ATP6V0A4	-0.666346	3.37388	-4.62771	0.000718576	0.0393098	-0.177527
CRNDE	-0.660643	9.85055	-4.62768	0.00071861	0.0393098	-0.177572
BLM	-1.04319	7.19508	-4.62766	0.000718638	0.0393098	-0.17761
HK2	-0.910639	7.05001	-4.62707	0.000719335	0.0393098	-0.178537
PHYH	0.975503	4.97431	4.62522	0.00072151	0.0393446	-0.181422
GNG12	-0.604979	3.53472	-4.62078	0.000726778	0.0395476	-0.188378
PDE1B	0.63016	6.42457	4.61788	0.000730239	0.0396515	-0.192919
SLC39A8	-0.976887	7.82188	-4.61525	0.000733387	0.0397381	-0.197033
IFI27L1	-0.690726	7.83872	-4.60954	0.000740281	0.0400268	-0.205979
BUB1B	-0.933534	9.52456	-4.60561	0.000745062	0.0401901	-0.212133
CEP55	-1.31432	7.48394	-4.60448	0.000746444	0.0401901	-0.213905
FRZB	-1.25152	6.50013	-4.60192	0.000749577	0.0402677	-0.21791
INHBE	-0.949774	5.51872	-4.60074	0.000751033	0.0402677	-0.219766
MKI67	-0.783324	10.0065	-4.59722	0.000755388	0.04028	-0.225295
MLLT11	-1.48829	6.48266	-4.59636	0.000756445	0.04028	-0.226632
UBA2	-0.609525	10.4166	-4.59545	0.000757584	0.04028	-0.228071
H3C11	-0.545053	11.0955	-4.5953	0.000757767	0.04028	-0.228302
IRF4	-0.807333	7.25102	-4.59312	0.000760474	0.04028	-0.231713
NME4	-0.719216	9.66912	-4.59149	0.000762515	0.04028	-0.234275
NCAPD2	-0.668831	8.31012	-4.59046	0.000763808	0.04028	-0.235896
SERPINB9	-0.624179	11.0141	-4.59042	0.000763863	0.04028	-0.235964
RAD54L	-1.45234	6.09864	-4.5814	0.00077525	0.0406675	-0.250116
SUV39H2	-0.711652	7.62208	-4.58117	0.000775552	0.0406675	-0.250489
H2AC4	-0.872169	8.67679	-4.58083	0.000775982	0.0406675	-0.251019
PRELID3A	-1.01279	6.08009	-4.57558	0.000782699	0.0409247	-0.259263
METTL7A	0.679416	9.59578	4.57387	0.000784909	0.0409247	-0.26196
LRR1	-0.972732	7.29706	-4.57218	0.000787081	0.0409247	-0.264603
ZNF689	-0.828016	5.83622	-4.57202	0.000787291	0.0409247	-0.264858
PINLYP	-0.935164	5.94003	-4.57017	0.000789693	0.0409663	-0.267772
HASPIN	-0.82834	6.29178	-4.5679	0.000792639	0.0410359	-0.271334
JADE2	-0.804134	6.57779	-4.56367	0.000798174	0.041166	-0.277991
DNAJC16	0.620007	7.67127	4.56352	0.000798371	0.041166	-0.278226
HAUS1	-1.07751	7.20202	-4.56013	0.000802846	0.0413104	-0.283573
SATB1	0.855851	6.85297	4.55772	0.000806034	0.0413104	-0.287365
AP1S3	-0.778936	8.55356	-4.55706	0.000806911	0.0413104	-0.288406
RAD51D	-0.724503	5.81679	-4.55651	0.000807632	0.0413104	-0.289259
CSE1L	-0.672142	9.91575	-4.5549	0.000809787	0.0413379	-0.291808
BTG3	-1.09895	7.05235	-4.55163	0.000814153	0.041454	-0.296953
CENPO	-0.854005	7.58165	-4.55077	0.000815303	0.041454	-0.298303
BARD1	-0.607367	7.62748	-4.54835	0.000818565	0.0415373	-0.302124
SNX29P1	0.720959	8.01622	4.54582	0.000821975	0.0415559	-0.306102
CDCA2	-0.777209	8.30669	-4.54517	0.000822853	0.0415559	-0.307123
RFWD3	-0.632859	8.93838	-4.54224	0.000826844	0.0415559	-0.311752
CECR3	0.615477	2.75124	4.54171	0.000827563	0.0415559	-0.312583
PRLHR	-0.890074	2.9378	-4.54129	0.000828137	0.0415559	-0.313247
HEY1	-0.736228	6.24513	-4.54089	0.000828681	0.0415559	-0.313876
H2BC11	-0.770582	9.43378	-4.534	0.00083815	0.0419485	-0.324748
RABL2A	0.880272	6.81765	4.52991	0.000843827	0.0419623	-0.331207
ORC6	-1.29947	7.18876	-4.52985	0.000843902	0.0419623	-0.331292
GCSH	-0.798008	8.36665	-4.52967	0.000844152	0.0419623	-0.331576
HERC2P9	0.567725	8.95403	4.52849	0.000845803	0.0419623	-0.333445
LMO7	-0.950011	8.36679	-4.52789	0.00084663	0.0419623	-0.33438
KIF18A	-0.90302	8.78401	-4.52199	0.000854915	0.0422113	-0.343699
FBXO43	-1.05702	5.96874	-4.52196	0.000854955	0.0422113	-0.343744
SGMS1-AS1	0.844175	4.28127	4.51969	0.000858174	0.0422886	-0.34734
RFC5	-0.631524	9.07192	-4.51699	0.000862002	0.042323	-0.3516
CENPE	-0.764001	8.3762	-4.51382	0.000866525	0.042323	-0.356608
SNORD104	0.731171	9.81955	4.51308	0.000867594	0.042323	-0.357788
KLHL8	-0.558585	7.18633	-4.51277	0.000868038	0.042323	-0.358279
TMPO	-0.972318	9.86825	-4.51244	0.000868507	0.042323	-0.358795
ABHD12B	-1.33976	6.06519	-4.51224	0.0008688	0.042323	-0.359119
VKORC1L1	-0.588763	7.87913	-4.50401	0.000880695	0.0427537	-0.372134
FAIM	-1.10511	6.9709	-4.50381	0.000880986	0.0427537	-0.37245
LINC01814	-0.67327	6.51125	-4.50154	0.000884286	0.0427814	-0.376028
FAM187B	-0.695057	3.47898	-4.50112	0.000884901	0.0427814	-0.376694
TTC39C	0.962434	6.84585	4.49793	0.000889588	0.0429268	-0.381751
LOC100996740	0.737381	6.92957	4.49534	0.000893408	0.0429951	-0.385852
ARHGAP19-SLIT1	-0.661636	8.55572	-4.49469	0.000894366	0.0429951	-0.386878
DEPDC1B	-0.875776	6.87079	-4.48942	0.000902194	0.0432901	-0.39522
PDE4DIPP6	0.628812	5.15792	4.48294	0.000911932	0.0435789	-0.405498
PRDM10	-0.773682	9.82208	-4.48209	0.000913208	0.0435789	-0.406836
RAD21	-0.740224	9.96556	-4.48202	0.000913324	0.0435789	-0.406959
DUSP1	0.674901	6.13903	4.47874	0.000918292	0.0437081	-0.412151
MRPL3	-0.598145	9.80088	-4.47798	0.00091945	0.0437081	-0.413359
GNPNAT1	-0.668037	8.87606	-4.47552	0.000923207	0.0438052	-0.417262
GGH	-1.28665	6.8801	-4.47061	0.000930743	0.0440039	-0.425046
ERI2	-0.965516	6.87511	-4.47055	0.000930836	0.0440039	-0.425141
HLA-DOB	0.619297	6.13992	4.46861	0.000933831	0.0440453	-0.428217
SNRPF	-0.62399	7.64996	-4.46654	0.000937042	0.0440453	-0.431503
MZT1	-0.775946	7.96644	-4.46495	0.000939524	0.0440453	-0.434037
MIR6835	0.609642	6.66163	4.46463	0.00094001	0.0440453	-0.434532
RAPH1	-1.00546	5.79321	-4.46443	0.000940322	0.0440453	-0.43485
GCNT1	-1.15845	5.15345	-4.45816	0.000950167	0.0443565	-0.444822
COCH	-1.06345	7.71174	-4.45769	0.000950895	0.0443565	-0.445556
ABCB6	-0.738367	5.25387	-4.45689	0.000952168	0.0443565	-0.446837
UAP1	-0.603217	8.5867	-4.455	0.000955149	0.0443799	-0.449831
POLR3G	-1.09231	8.32248	-4.45438	0.000956142	0.0443799	-0.450825
B3GALT2	-0.882145	3.56919	-4.45043	0.000962419	0.0445903	-0.457092
IDUA	0.927111	6.20975	4.44768	0.000966824	0.0446606	-0.461465
NUF2	-1.32547	8.54127	-4.44731	0.000967428	0.0446606	-0.462063
CENPI	-1.09057	7.04631	-4.44614	0.000969304	0.0446666	-0.463917
GPER1	-0.641136	5.80893	-4.44441	0.000972087	0.0447143	-0.466664
GOLGB1	0.660361	7.49597	4.44279	0.000974709	0.0447544	-0.469243
ARHGAP19	-0.652542	8.7876	-4.44143	0.000976918	0.0447754	-0.471411
COX17	-0.544982	8.2926	-4.43753	0.000983266	0.0449857	-0.477614
MID1	-0.721823	3.86629	-4.43319	0.000990386	0.0451502	-0.484524
ESPL1	-0.773547	7.44064	-4.43319	0.000990392	0.0451502	-0.48453
PDCD4-AS1	0.618762	7.47509	4.43113	0.000993786	0.0452243	-0.487806
POLD4	0.599937	7.43699	4.42746	0.00099986	0.0454199	-0.493643
CLSTN1	0.555057	9.61513	4.41819	0.00101542	0.0460448	-0.50843
NDUFAB1	-0.652038	8.6798	-4.41105	0.00102755	0.0465125	-0.519808
LINC02499	0.662184	1.41281	4.40969	0.00102987	0.0465354	-0.521974
EZH2	-0.71901	8.28597	-4.40812	0.00103258	0.0465752	-0.524484
SLC6A12	-0.564127	6.03472	-4.40504	0.00103789	0.0467324	-0.529399
MTHFD1	-0.8202	9.3253	-4.4036	0.00104038	0.0467623	-0.531697
SFXN1	-0.688869	8.70773	-4.40174	0.00104361	0.0468252	-0.534667
EVL	0.593138	7.68908	4.39918	0.00104807	0.046943	-0.538754
STK40	0.641253	8.69503	4.39449	0.00105629	0.0472284	-0.546237
GSTM2	-0.609088	5.41745	-4.39088	0.00106267	0.0474309	-0.552008
NDUFB3	-0.579727	8.47895	-4.38836	0.00106715	0.0474514	-0.556037
PSMC3IP	-1.01922	6.25862	-4.38796	0.00106786	0.0474514	-0.556676
GMNN	-1.06347	8.24365	-4.38685	0.00106985	0.0474514	-0.558458
PDCD2L	-0.668021	7.95335	-4.38528	0.00107266	0.0474514	-0.560968
SGO1	-0.960487	8.35392	-4.38519	0.00107281	0.0474514	-0.561101
CHRNA5	-1.17333	6.68311	-4.38438	0.00107427	0.0474514	-0.562404
PMCH	-1.04806	3.18387	-4.38324	0.00107632	0.0474581	-0.564232
ITFG2	0.627812	8.40015	4.38223	0.00107813	0.0474581	-0.565843
COX7B	-0.621938	9.93713	-4.381	0.00108034	0.0474739	-0.56781
PGK1	-0.631744	9.86617	-4.37973	0.00108263	0.0474929	-0.569838
HOMER1	-0.759313	2.55635	-4.37855	0.00108478	0.0475055	-0.571733
KIFC1	-0.720499	8.39198	-4.37751	0.00108665	0.0475061	-0.573385
TEC	-0.685858	7.57433	-4.37379	0.00109342	0.0477205	-0.579336
ITGB3BP	-1.03974	8.66519	-4.3675	0.00110497	0.0480673	-0.589405
FBXO30	0.660461	7.4477	4.3667	0.00110645	0.0480673	-0.590685
TCP11X2	-0.778181	5.05644	-4.3664	0.00110701	0.0480673	-0.591169
MTUS2-AS1	-0.622218	3.29157	-4.36365	0.00111211	0.0481775	-0.595574
NEK3	-0.84068	6.0391	-4.363	0.00111331	0.0481775	-0.59661
RRS1-DT	0.620007	4.622	4.36119	0.0011167	0.0482424	-0.599521
EIF2S2	-0.548819	10.5683	-4.35727	0.00112403	0.0484773	-0.605793
SNRNP48	-0.701357	7.09255	-4.3549	0.0011285	0.0485194	-0.609595
PADI2	-0.863273	3.96469	-4.35474	0.0011288	0.0485194	-0.609852
H3C2	-0.825391	8.19681	-4.35299	0.00113211	0.04858	-0.612657
CAMTA1	-0.534226	9.35933	-4.34821	0.00114119	0.0488878	-0.620316
DEFA3	-0.641835	3.99439	-4.34704	0.00114344	0.0489022	-0.622204
PARL	-0.583803	7.97475	-4.34336	0.0011505	0.0490197	-0.628099
LINC01000	0.586714	9.24848	4.34289	0.0011514	0.0490197	-0.628851
RAB33A	-1.09507	6.00448	-4.34261	0.00115194	0.0490197	-0.6293
AJUBA	-0.619522	3.82722	-4.34156	0.00115398	0.0490249	-0.630993
CKMT1B	-0.729756	5.71861	-4.33962	0.00115772	0.0490385	-0.634099
TAF5	-0.824764	7.02157	-4.33922	0.0011585	0.0490385	-0.634746
PURPL	0.776745	7.64165	4.33842	0.00116005	0.0490385	-0.636024
WDHD1	-0.913104	7.61664	-4.33427	0.00116815	0.0492994	-0.642694
OAS1	1.48727	7.8472	4.33297	0.00117069	0.0493131	-0.644773
SKP2	-0.74537	8.79857	-4.33214	0.00117233	0.0493131	-0.646118
IKBIP	-0.545917	6.56999	-4.32915	0.00117821	0.0494791	-0.650914
IL10RA	0.99288	7.24848	4.32411	0.00118821	0.049817	-0.65901
RIF1	-0.68802	8.52552	-4.32287	0.00119068	0.049839	-0.661003
JADE3	-0.759117	4.8819	-4.3184	0.00119965	0.0501325	-0.668199
RAB37	-0.952988	3.90687	-4.30937	0.00121795	0.050814	-0.682708
LY6H	-0.5765	4.81216	-4.30465	0.00122764	0.0509857	-0.690307
MAGOHB	-0.669729	8.35815	-4.3042	0.00122858	0.0509857	-0.691038
FCER1G	1.22198	6.38956	4.30266	0.00123175	0.0509857	-0.693507
PHF13	-0.722387	6.18433	-4.30253	0.00123202	0.0509857	-0.693724
EEF1A2	-0.556382	8.04122	-4.30253	0.00123203	0.0509857	-0.693729
PGAM1	-0.614399	10.118	-4.30045	0.00123633	0.0510552	-0.697067
GPR19	-1.19973	5.71477	-4.29979	0.0012377	0.0510552	-0.698132
PRIM1	-1.16128	7.99892	-4.29869	0.00123999	0.0510671	-0.6999
PAICS	-0.62645	11.1405	-4.29739	0.00124271	0.0510969	-0.702003
RRM2	-0.70756	9.52153	-4.29606	0.00124549	0.0511291	-0.704146
CYP27B1	-0.86803	5.12723	-4.29455	0.00124864	0.0511394	-0.706569
ELFN1-AS1	0.541823	5.4241	4.29318	0.00125152	0.0511394	-0.708776
OR52I2	-0.745291	2.7255	-4.29308	0.00125174	0.0511394	-0.708944
CEP152	-0.675125	7.50559	-4.29083	0.00125648	0.0512254	-0.712567
DPY19L2	-1.04501	5.59839	-4.28709	0.00126442	0.0512254	-0.718604
GOLGA8B	0.661059	8.34097	4.28591	0.00126692	0.0512254	-0.720501
MYBL2	-0.753953	9.65827	-4.28523	0.00126837	0.0512254	-0.7216
SNHG19	0.612115	7.82873	4.28486	0.00126915	0.0512254	-0.722187
KCNMB4	-0.578355	9.13536	-4.28344	0.00127219	0.0512254	-0.724478
PRIM2	-0.764919	7.67256	-4.28323	0.00127264	0.0512254	-0.72482
STXBP5L	-0.550114	7.93291	-4.28315	0.00127282	0.0512254	-0.724956
SLC2A11	0.619981	7.3411	4.28206	0.00127515	0.0512254	-0.726707
CKMT1A	-1.31219	5.78189	-4.28185	0.0012756	0.0512254	-0.727049
CDC6	-0.86406	8.93573	-4.28111	0.00127719	0.0512254	-0.72824
LRRC59	-0.609753	8.4976	-4.28079	0.00127788	0.0512254	-0.72876
MIR4537	0.581966	9.77466	4.27694	0.00128617	0.0512446	-0.73496
C10orf82	-0.522335	4.1435	-4.27639	0.00128736	0.0512446	-0.73585
KIF11	-0.714754	9.45683	-4.27603	0.00128815	0.0512446	-0.736438
TOP2A	-0.751342	9.62873	-4.27534	0.00128966	0.0512446	-0.737554
ZNF394	0.578832	7.37022	4.2742	0.00129212	0.0512446	-0.739383
GSTM4	-1.09487	5.54658	-4.27408	0.00129238	0.0512446	-0.739574
AFG1L	-1.06046	4.471	-4.27408	0.00129238	0.0512446	-0.739582
NDST1	-0.601256	6.4498	-4.26774	0.00130624	0.051595	-0.74981
RAB27A	-1.11684	5.10604	-4.26687	0.00130817	0.051595	-0.751225
SNORD115-38	1.09	2.03246	4.26639	0.00130922	0.051595	-0.751988
GOLGA8A	0.654434	8.36422	4.26577	0.00131059	0.051595	-0.752996
IVNS1ABP	-0.926028	7.49301	-4.26017	0.00132301	0.051595	-0.762041
ZNF425	0.895906	4.00222	4.2585	0.00132674	0.051595	-0.764735
DNMT1	-0.579772	8.54997	-4.25765	0.00132864	0.051595	-0.766108
DOCK11	-0.644897	7.36476	-4.25719	0.00132966	0.051595	-0.766849
PPP3R1	-0.709145	8.60632	-4.25655	0.00133111	0.051595	-0.767891
RNU6-1	0.586798	9.07225	4.25654	0.00133112	0.051595	-0.767897
RNU6-8	0.586798	9.07225	4.25654	0.00133112	0.051595	-0.767897
RNU6-8	0.586798	9.07225	4.25654	0.00133112	0.051595	-0.767897
RNU6-1	0.586798	9.07225	4.25654	0.00133112	0.051595	-0.767897
RNU6-1	0.586798	9.07225	4.25654	0.00133112	0.051595	-0.767897
SLC16A6	-0.815408	8.18836	-4.25591	0.00133255	0.051595	-0.76893
CACNA1G	-0.612572	4.24937	-4.25548	0.0013335	0.051595	-0.769613
C12orf57	0.595891	7.66648	4.25241	0.00134042	0.0517026	-0.774577
MDFIC	-1.31928	5.44704	-4.25157	0.00134233	0.0517026	-0.775938
PPIL1	-0.618929	8.94893	-4.25094	0.00134375	0.0517026	-0.776955
PGAM1	-0.642478	9.77736	-4.25067	0.00134437	0.0517026	-0.777395
LIN54	-1.0174	6.52457	-4.24941	0.00134722	0.0517346	-0.779431
TRIP13	-0.987272	7.66329	-4.24722	0.00135221	0.0518484	-0.782975
MYLK3	-0.679226	4.79164	-4.24511	0.00135702	0.0519548	-0.786379
PNRC1	0.81602	9.90734	4.23881	0.00137154	0.052432	-0.796581
MXD1	0.516145	7.63986	4.23786	0.00137374	0.0524379	-0.798121
AURKB	-0.662535	8.22409	-4.23663	0.00137659	0.0524682	-0.800105
CCDC59	-0.706587	8.85122	-4.23409	0.0013825	0.0525491	-0.804216
TTLL3	0.580083	7.61537	4.23322	0.00138454	0.0525491	-0.805629
TCP1	-0.533672	10.5451	-4.23307	0.00138487	0.0525491	-0.805861
LOC100507156	0.755648	4.48607	4.23147	0.00138862	0.052578	-0.808451
UCK2	-0.545451	9.04268	-4.23059	0.00139068	0.052578	-0.809878
RBL1	-0.757851	8.763	-4.22965	0.00139291	0.052578	-0.811409
GALNT18	-0.974354	5.36452	-4.2288	0.00139489	0.052578	-0.812774
CEP20	-0.620766	8.48734	-4.22837	0.00139591	0.052578	-0.813478
BOLA3	-0.533339	8.47654	-4.22622	0.001401	0.0526919	-0.816964
MTFR1L	0.588266	7.41623	4.2226	0.00140959	0.052881	-0.822828
C4orf46	-0.747231	8.74136	-4.22236	0.00141016	0.052881	-0.823215
MAPK13	-0.839606	5.34016	-4.21988	0.00141608	0.0530253	-0.827235
STRN	-0.831283	7.56148	-4.21474	0.00142844	0.0534098	-0.835568
GNPDA1	-0.834448	4.58755	-4.21285	0.00143301	0.0535026	-0.838634
RNF168	-0.516503	8.60915	-4.2083	0.00144406	0.0538366	-0.846002
H4C2	-0.727485	6.64764	-4.20568	0.00145048	0.0539972	-0.850257
RIMS2	-1.4518	5.43587	-4.20232	0.00145877	0.0541061	-0.855719
ACAA2	-0.563329	9.68679	-4.20231	0.00145878	0.0541061	-0.855725
JMJD1C	0.559233	8.43986	4.20192	0.00145976	0.0541061	-0.856369
SLC38A5	-0.761236	8.88163	-4.19259	0.00148298	0.0547672	-0.871511
CLSPN	-0.869668	7.89037	-4.19256	0.00148305	0.0547672	-0.871555
TBL1X	-0.622923	7.51635	-4.19091	0.0014872	0.0547672	-0.874235
EI24	-0.55675	8.38143	-4.19085	0.00148735	0.0547672	-0.874334
H2AC17	-0.543614	9.95196	-4.19005	0.00148937	0.0547672	-0.875633
DGAT1	0.562604	7.93583	4.18935	0.00149115	0.0547672	-0.876779
YWHAH	-0.606811	9.62919	-4.18878	0.00149258	0.0547672	-0.8777
SHCBP1	-0.901659	8.60748	-4.18646	0.00149846	0.0549042	-0.88147
YPEL2	1.1598	4.62586	4.18307	0.0015071	0.0551417	-0.886985
LHFPL6	-0.562486	7.44974	-4.17738	0.00152168	0.0554498	-0.896224
PRXL2C	-1.60615	4.50058	-4.17737	0.00152171	0.0554498	-0.896238
POP7	-0.660265	6.94666	-4.17725	0.00152203	0.0554498	-0.896439
NDUFAF5	-0.783484	7.44535	-4.17523	0.00152725	0.0555581	-0.899724
GSG1	-0.614618	3.44268	-4.17384	0.00153085	0.0555581	-0.901984
TK1	-0.68973	8.63189	-4.17335	0.00153211	0.0555581	-0.902776
ST3GAL4	-0.844837	4.7359	-4.17275	0.00153368	0.0555581	-0.90376
ZNF791	0.666937	6.81992	4.17154	0.00153683	0.0555931	-0.905723
AHSA1	-0.643987	10.1917	-4.16901	0.00154343	0.0556024	-0.909837
CENPK	-0.851922	7.77071	-4.16863	0.00154445	0.0556024	-0.91047
NEU1	0.622773	7.38159	4.16827	0.00154538	0.0556024	-0.911046
TTLL1	0.643385	5.18579	4.16765	0.001547	0.0556024	-0.912055
SASS6	-0.817023	8.66714	-4.1667	0.0015495	0.0556024	-0.913603
NAB1	-0.604921	6.73519	-4.16594	0.0015515	0.0556024	-0.914838
CLDN20	0.700198	2.91917	4.165	0.00155398	0.0556024	-0.916372
MAST2	-0.520418	8.30765	-4.16481	0.00155448	0.0556024	-0.916676
PCNP	-0.575362	9.79487	-4.1637	0.00155741	0.0556296	-0.918487
EOLA2-DT	0.649126	6.14597	4.16063	0.00156556	0.0558425	-0.923491
ZWILCH	-0.897447	6.96272	-4.15596	0.001578	0.056151	-0.931084
RTKN	-0.518003	6.05128	-4.15574	0.00157859	0.056151	-0.931448
COBLL1	-1.77533	4.8221	-4.14716	0.00160175	0.0568956	-0.94542
WARS1	-0.613721	9.74847	-4.14533	0.00160675	0.0569571	-0.948406
AP3S1	-0.645635	9.97557	-4.14446	0.00160914	0.0569571	-0.949833
PALLD	-0.646089	2.75969	-4.14408	0.00161017	0.0569571	-0.950445
TINF2	0.505424	8.05384	4.14244	0.00161467	0.0570376	-0.953127
SSRP1	-0.558512	9.50932	-4.13943	0.00162295	0.0572508	-0.95803
PRKRA	-0.716253	8.93215	-4.13825	0.0016262	0.0572868	-0.959955
GPD2	-0.994872	6.38218	-4.13665	0.00163062	0.0573257	-0.962556
MAZ	-0.561542	7.67264	-4.13623	0.00163179	0.0573257	-0.963246
DENND5B	-0.681014	3.97033	-4.13282	0.00164128	0.0575038	-0.968806
INCENP	-0.566866	7.85171	-4.13222	0.00164295	0.0575038	-0.969785
PEG10	-0.653233	7.4682	-4.13164	0.00164459	0.0575038	-0.970739
ATOH8	-0.662824	4.50596	-4.13119	0.00164586	0.0575038	-0.971479
SPC24	-0.502683	7.70575	-4.12961	0.00165027	0.0575794	-0.974049
ASB2	-0.641698	7.61322	-4.12393	0.00166629	0.0580174	-0.983315
KMO	-0.937912	4.91204	-4.12355	0.00166736	0.0580174	-0.983935
KIF22	-0.665139	8.21554	-4.12212	0.00167143	0.05808	-0.986274
SFN	-0.743312	4.89947	-4.11977	0.00167814	0.058203	-0.990115
RMI2	-0.961266	7.50417	-4.11928	0.00167952	0.058203	-0.990907
H4C3	-0.615365	11.7943	-4.11679	0.00168666	0.0583712	-0.994976
JAG2	-0.662231	7.46133	-4.11413	0.00169433	0.0585004	-0.999327
UBR7	-0.70688	7.67864	-4.11361	0.00169583	0.0585004	-1.00018
BMP3	-0.993139	5.56462	-4.11312	0.00169726	0.0585004	-1.00098
CENPM	-0.640772	8.80539	-4.10919	0.00170866	0.0588141	-1.00741
INTS3	0.48546	8.90299	4.10565	0.00171898	0.0590898	-1.01319
LOC728673	0.665986	6.59375	4.10325	0.00172602	0.0592273	-1.01711
ADAM19	-0.901453	5.48425	-4.10271	0.00172761	0.0592273	-1.01799
LONRF1	-0.576069	6.92977	-4.09943	0.00173728	0.0594793	-1.02335
SMYD5	-0.599107	7.12756	-4.09708	0.00174428	0.0596391	-1.02721
FBXO5	-1.20209	7.70956	-4.09481	0.00175104	0.0597902	-1.03092
PCNX2	0.768793	6.72709	4.092	0.00175944	0.0599967	-1.03551
BCAR3	-0.689381	5.81572	-4.08944	0.00176714	0.0601764	-1.0397
THOC3	-0.515087	9.12441	-4.08869	0.00176941	0.0601764	-1.04093
CPB2	-0.64742	2.78201	-4.08636	0.00177647	0.0603135	-1.04475
FBXO27	-0.833014	4.8037	-4.0858	0.00177816	0.0603135	-1.04566
PTGES3	-0.6772	9.47757	-4.08327	0.00178586	0.0604946	-1.04981
MIR6774	0.752138	6.65131	4.07915	0.00179846	0.0607946	-1.05656
VAMP8	-0.51961	8.19232	-4.07882	0.00179947	0.0607946	-1.0571
STPG1	-0.756686	6.79179	-4.07776	0.00180271	0.0608236	-1.05882
SLC5A8	-0.66502	2.05673	-4.07607	0.00180793	0.0608418	-1.0616
MUC7	-0.661786	2.29948	-4.07605	0.00180801	0.0608418	-1.06164
GARS1	-0.520047	10.8276	-4.07178	0.00182123	0.0612062	-1.06863
TLCD3A	-0.711958	5.2431	-4.06939	0.00182868	0.0612314	-1.07255
OGT	0.544593	10.436	4.06926	0.00182908	0.0612314	-1.07276
CALCOCO1	0.841341	7.53612	4.06883	0.00183044	0.0612314	-1.07347
SNORD117	0.567066	7.98424	4.06847	0.00183156	0.0612314	-1.07406
RHEBL1	-0.635357	3.19545	-4.06519	0.00184184	0.0614948	-1.07943
ZNF521	-1.24	5.27429	-4.06282	0.00184933	0.0615733	-1.08332
MIR3165	0.600301	2.56545	4.06189	0.00185226	0.0615733	-1.08485
AIFM2	-0.938519	4.74883	-4.061	0.00185509	0.0615733	-1.08631
DYNC2I1	0.621381	5.77269	4.06001	0.00185822	0.0615733	-1.08793
CCDC146	0.732809	5.58416	4.05956	0.00185964	0.0615733	-1.08866
LINC00467	0.762147	6.82445	4.05944	0.00186002	0.0615733	-1.08886
PPP2R5E	-0.490619	9.41605	-4.05912	0.00186104	0.0615733	-1.08938
SAMSN1	-1.31795	5.00323	-4.05353	0.00187892	0.0618608	-1.09856
ALYREF	-0.598364	9.83276	-4.05316	0.0018801	0.0618608	-1.09916
ACOT7	-0.629962	8.12464	-4.0522	0.0018832	0.0618608	-1.10074
SEPTIN11	-0.610973	8.28607	-4.05202	0.00188379	0.0618608	-1.10104
H4C15	-0.588786	10.4258	-4.05158	0.00188522	0.0618608	-1.10177
MRPL18	-0.570709	8.71761	-4.05155	0.00188528	0.0618608	-1.1018
SCD	-0.687178	9.79771	-4.05042	0.00188893	0.0618608	-1.10366
MIR6891	0.731497	5.40333	4.04986	0.00189076	0.0618608	-1.10458
HLTF	-0.877528	8.22077	-4.04963	0.0018915	0.0618608	-1.10496
FBXO45	-0.860681	6.27259	-4.04863	0.00189474	0.0618877	-1.10661
DNA2	-0.858601	6.9187	-4.04743	0.00189863	0.0619356	-1.10857
H3C3	-0.777138	5.41834	-4.04598	0.00190336	0.0619404	-1.11096
RPA2	-0.670411	7.09536	-4.0459	0.00190362	0.0619404	-1.11109
SNORA14B	0.659896	7.08732	4.04418	0.00190922	0.0620437	-1.11391
TMEFF1	-0.962982	3.91627	-4.04271	0.00191405	0.0621215	-1.11633
KHDRBS3	-0.672239	2.71497	-4.03919	0.00192559	0.0624171	-1.1221
TNFRSF13B	-0.692063	6.24085	-4.03497	0.00193954	0.0627897	-1.12903
KCTD9	-0.5478	7.59569	-4.03227	0.00194855	0.06299	-1.13347
MSANTD3-TMEFF1	-1.10858	3.67455	-4.03164	0.00195066	0.06299	-1.13451
PRDX3	-0.499935	10.192	-4.0306	0.00195413	0.0630226	-1.13622
TMCC1-DT	0.710161	6.3812	4.02539	0.00197165	0.0635074	-1.14479
RANBP1	-0.63335	10.1667	-4.02318	0.00197914	0.0636262	-1.14843
FAM111A	-0.628372	7.4191	-4.02246	0.00198156	0.0636262	-1.1496
REXO5	-1.12967	7.26625	-4.02209	0.00198284	0.0636262	-1.15022
CENPN	-0.883808	8.69758	-4.02133	0.00198541	0.0636262	-1.15146
ZNF490	0.629726	7.74871	4.02064	0.00198777	0.0636262	-1.1526
TBL1Y	-0.611618	4.74102	-4.01746	0.00199862	0.0638221	-1.15783
SGO2	-1.34928	6.37532	-4.01676	0.00200102	0.0638221	-1.15898
STK36	0.634441	6.40348	4.01521	0.00200637	0.0638221	-1.16154
GPX7	-0.525028	6.91437	-4.01495	0.00200723	0.0638221	-1.16195
UHRF1	-0.680869	8.16238	-4.01233	0.00201628	0.0638221	-1.16627
MRPS18B	-0.566659	9.5117	-4.01177	0.00201822	0.0638221	-1.16719
SMPD3	-0.646309	5.04632	-4.01128	0.00201993	0.0638221	-1.16801
CTDSP2	0.468493	8.30944	4.01127	0.00201994	0.0638221	-1.16801
PLIN2	-0.710354	7.82762	-4.01046	0.00202276	0.0638221	-1.16935
MTFR2	-1.44854	6.63412	-4.00953	0.00202598	0.0638221	-1.17087
SBDS	-0.717562	7.75511	-4.00865	0.00202905	0.0638221	-1.17233
COMMD6	0.524018	9.28442	4.00816	0.00203075	0.0638221	-1.17313
SERPINF1	-0.599825	7.2367	-4.00786	0.00203179	0.0638221	-1.17362
RNU6-9	0.501838	8.77578	4.00514	0.00204131	0.0638221	-1.17811
RNU6-1	0.501838	8.77578	4.00514	0.00204131	0.0638221	-1.17811
RNU6-1	0.501838	8.77578	4.00514	0.00204131	0.0638221	-1.17811
RNU6-1	0.501838	8.77578	4.00514	0.00204131	0.0638221	-1.17811
RNU6-8	0.501838	8.77578	4.00514	0.00204131	0.0638221	-1.17811
RNU6-1	0.501838	8.77578	4.00514	0.00204131	0.0638221	-1.17811
SLC4A10	-0.553576	2.72855	-4.00217	0.00205174	0.0640698	-1.183
SNORD69	0.532534	6.82425	3.99587	0.00207406	0.0646153	-1.19338
SH3BP5-AS1	0.628278	7.86503	3.99461	0.00207855	0.0646153	-1.19546
SMS	-0.531293	9.33875	-3.99385	0.00208127	0.0646153	-1.19671
SLC16A14	-0.890776	5.27923	-3.99377	0.00208152	0.0646153	-1.19683
MIR1323	-0.727055	2.35501	-3.99364	0.002082	0.0646153	-1.19705
MIR6514	0.90712	4.74926	3.99298	0.00208436	0.0646153	-1.19814
SACS	-0.51384	6.96725	-3.99001	0.00209502	0.0648669	-1.20303
PEMT	-0.487475	7.41407	-3.98919	0.00209799	0.0648804	-1.20439
KIF20B	-0.75113	7.8055	-3.98698	0.00210596	0.0650483	-1.20803
SENP1	-0.603727	9.22943	-3.98596	0.00210966	0.0650839	-1.20972
HERC2P3	0.570355	8.3219	3.9837	0.00211784	0.0652576	-1.21343
GOT2	-0.546987	10.7572	-3.98092	0.002128	0.0654916	-1.21802
NCAPG	-0.712671	9.7094	-3.97981	0.00213207	0.0655382	-1.21986
CFAP100	-0.932132	2.03236	-3.97708	0.0021421	0.0656795	-1.22436
DLX6-AS1	0.627608	2.62539	3.97702	0.0021423	0.0656795	-1.22445
ZBTB38	-0.629435	8.98786	-3.97611	0.00214565	0.0656795	-1.22595
SIAE	0.819281	7.29712	3.97576	0.00214694	0.0656795	-1.22653
EMC3-AS1	-0.560046	8.64203	-3.97251	0.00215898	0.065969	-1.2319
LARS1	-0.521285	9.34437	-3.96923	0.00217121	0.0661838	-1.23731
H1-5	-0.498258	11.9302	-3.96859	0.00217361	0.0661838	-1.23837
PSMD14	-0.61224	9.30847	-3.96854	0.00217378	0.0661838	-1.23845
H2AX	-0.619571	8.99107	-3.96729	0.00217846	0.0662473	-1.24051
PTPN22	-1.07555	7.37811	-3.96476	0.00218797	0.0663882	-1.24469
SH3BGRL3	0.54113	8.42313	3.96468	0.00218828	0.0663882	-1.24483
CHCHD3	-0.567865	8.98821	-3.96321	0.00219379	0.0664765	-1.24724
CASZ1	-0.903782	6.05218	-3.96204	0.00219822	0.0665319	-1.24918
PCMT1	-0.544187	8.28046	-3.95987	0.00220645	0.066702	-1.25277
ATG3	-0.635291	9.23459	-3.95736	0.00221602	0.0668515	-1.25692
SNORA55	0.684939	8.06211	3.95566	0.00222251	0.0668515	-1.25973
EVI2A	0.585121	9.87489	3.95543	0.00222338	0.0668515	-1.2601
LOC100132287	0.522091	10.7994	3.95527	0.00222397	0.0668515	-1.26036
MIR4436A	0.747813	5.95973	3.9551	0.00222463	0.0668515	-1.26064
ATP23	-0.831629	7.04294	-3.95446	0.00222708	0.0668515	-1.2617
GSTM1	-0.809439	3.87204	-3.95252	0.00223456	0.0669974	-1.26491
MYH14	-0.531505	3.37623	-3.95073	0.00224143	0.0670019	-1.26786
GOT1	-0.562474	9.78773	-3.95072	0.00224148	0.0670019	-1.26788
DACH2	-0.608758	3.08258	-3.95044	0.00224257	0.0670019	-1.26835
CCT8	-0.553781	10.2272	-3.94699	0.00225591	0.067322	-1.27404
GCLM	-1.11248	6.33959	-3.94524	0.00226273	0.0674466	-1.27694
USP44	-0.815068	7.86018	-3.94427	0.00226652	0.067481	-1.27854
POLA2	-0.569104	7.41681	-3.94245	0.00227364	0.0676142	-1.28155
HMGB2	-0.586904	9.76067	-3.93804	0.00229099	0.0680511	-1.28885
IQGAP2	-0.619792	5.71615	-3.93581	0.00229981	0.068234	-1.29254
PMP22	-0.530794	4.39934	-3.93446	0.00230518	0.068314	-1.29478
E2F7	-0.881863	6.08435	-3.93322	0.00231008	0.0683748	-1.29681
LRRC42	-0.602816	6.73367	-3.9322	0.00231415	0.0683748	-1.2985
C18orf54	-1.49685	6.45728	-3.9317	0.00231617	0.0683748	-1.29934
MAP4	-0.513615	8.95229	-3.93072	0.00232006	0.0683748	-1.30095
COA6	-0.941028	8.01328	-3.93059	0.0023206	0.0683748	-1.30117
TXN	-0.550342	10.6323	-3.92679	0.00233584	0.0687448	-1.30746
POTEKP	-0.664906	2.02763	-3.92356	0.00234891	0.0689822	-1.31281
ATP1A3	-0.56308	8.154	-3.92346	0.0023493	0.0689822	-1.31297
LINC01806	0.722218	5.78034	3.92187	0.00235576	0.0690645	-1.31561
RNY5	0.579264	6.84813	3.92144	0.00235751	0.0690645	-1.31632
LHFPL3-AS2	0.746014	2.23798	3.91865	0.00236888	0.0693068	-1.32094
FAM189B	-0.587579	5.36241	-3.91808	0.0023712	0.0693068	-1.32188
NIBAN1	-1.13871	4.80179	-3.91161	0.00239787	0.0700062	-1.33261
S100A13	0.700408	4.74888	3.90805	0.00241262	0.0703398	-1.33849
MYCT1	-1.29635	2.87933	-3.90748	0.00241501	0.0703398	-1.33945
PRKAG1	0.467843	9.84915	3.90629	0.00241999	0.0703398	-1.34142
CD19	0.981647	6.74175	3.90596	0.00242133	0.0703398	-1.34195
CYP26A1	-1.39384	3.73918	-3.90542	0.00242361	0.0703398	-1.34286
CABYR	1.03671	3.88976	3.90442	0.00242781	0.0703398	-1.34452
TTF2	-0.710957	8.07264	-3.90424	0.00242854	0.0703398	-1.34481
HNRNPH3	-0.57625	10.4451	-3.90204	0.0024378	0.0705281	-1.34846
DHX15	-0.556542	9.13131	-3.89953	0.00244839	0.0707029	-1.35262
GTF2IRD2	0.528682	8.45456	3.8993	0.00244937	0.0707029	-1.353
ATP5ME	-0.571968	8.20876	-3.89783	0.00245559	0.0708024	-1.35544
POLR2K	-0.550852	8.66011	-3.89394	0.00247214	0.0711416	-1.36188
LPIN1	0.486733	8.7554	3.89331	0.00247488	0.0711416	-1.36294
KIAA0040	-0.7387	7.5805	-3.89248	0.0024784	0.0711416	-1.36431
PDS5B	-0.535519	8.30668	-3.89228	0.00247926	0.0711416	-1.36464
TWSG1	-0.723934	7.05109	-3.89181	0.00248126	0.0711416	-1.36542
GSPT1	-0.526687	10.245	-3.8901	0.00248861	0.0712724	-1.36826
ESD	-0.530276	8.9558	-3.88913	0.0024928	0.0713125	-1.36987
TARBP1	0.622141	7.36308	3.88674	0.00250311	0.071388	-1.37383
SLC43A3	-0.665906	9.64336	-3.88645	0.00250438	0.071388	-1.37432
ZMAT3	0.519137	8.38361	3.88595	0.00250657	0.071388	-1.37515
USP1	-0.794297	9.76271	-3.8857	0.00250763	0.071388	-1.37556
MELTF-AS1	-1.0816	3.5855	-3.88529	0.0025094	0.071388	-1.37624
RAPGEF2	0.673193	7.61631	3.88464	0.00251225	0.0713898	-1.37733
C12orf75	-0.637766	8.58988	-3.88395	0.00251521	0.0713947	-1.37846
SKA1	-1.08779	7.75483	-3.88327	0.00251818	0.0713997	-1.37959
SERGEF	-0.603745	4.92998	-3.88215	0.00252309	0.0714595	-1.38146
SUCLG1	-0.474943	8.88397	-3.88021	0.00253157	0.0716204	-1.38468
FARSB	-0.46674	10.454	-3.879	0.00253688	0.0716914	-1.38669
ACOT2	-0.697044	6.32702	-3.87409	0.00255852	0.072223	-1.39484
DAND5	-0.693924	4.39865	-3.87311	0.00256284	0.0722654	-1.39646
H2AZ1	-0.611352	11.2136	-3.87101	0.00257217	0.0724485	-1.39995
TLR3	-0.864643	2.55037	-3.86967	0.00257813	0.0724556	-1.40217
SLCO4A1	-0.663821	5.97887	-3.86803	0.00258549	0.0724556	-1.4049
POTEB2	-0.801379	2.81128	-3.86797	0.00258575	0.0724556	-1.405
MAPK8IP3	0.662691	7.32664	3.86775	0.00258674	0.0724556	-1.40537
DCDC2B	-0.59022	3.54306	-3.86742	0.00258821	0.0724556	-1.40591
KCMF1	-0.492497	10.2243	-3.86715	0.00258942	0.0724556	-1.40636
RAD18	-0.632973	8.19162	-3.8661	0.00259413	0.0725081	-1.40811
PRKCA	-0.553069	6.67976	-3.86453	0.00260118	0.0726256	-1.41071
NRM	-0.545075	8.16243	-3.8622	0.00261173	0.0728038	-1.41459
DPY19L2P1	-0.92697	7.04503	-3.86186	0.00261325	0.0728038	-1.41515
TPCN1	0.530264	8.8254	3.85964	0.00262331	0.0730045	-1.41884
MIR30E	1.1101	3.24484	3.85873	0.00262746	0.0730406	-1.42036
HCN4	-0.740825	4.39911	-3.85803	0.00263065	0.0730498	-1.42152
FANCC	-0.910193	6.39219	-3.85663	0.00263701	0.0731471	-1.42384
MYLK2	-0.706862	3.39083	-3.85265	0.0026553	0.0734648	-1.43047
NUP205	-0.931229	7.24841	-3.85256	0.00265569	0.0734648	-1.43061
GINS3	-0.707622	8.05577	-3.85226	0.00265709	0.0734648	-1.43112
NDUFA6	-0.532932	10.2546	-3.84916	0.00267139	0.0737806	-1.43627
TUBGCP4	-0.494451	8.85712	-3.84815	0.00267609	0.0737962	-1.43795
PSMA3-AS1	0.508347	7.82224	3.84779	0.00267773	0.0737962	-1.43854
MAP2	-0.721547	3.53771	-3.84653	0.00268359	0.0738781	-1.44064
LINC00115	0.591708	5.99986	3.84576	0.00268716	0.073897	-1.44192
NUDC	-0.563351	8.19812	-3.84502	0.00269064	0.0739132	-1.44316
DARS2	-0.607368	9.05033	-3.84291	0.00270048	0.0740629	-1.44666
LINC00999	0.651621	8.67513	3.84261	0.00270189	0.0740629	-1.44716
GNB1	-0.455985	10.8881	-3.84195	0.00270501	0.0740691	-1.44827
PTPRJ	-0.815393	6.51619	-3.84097	0.00270959	0.0741153	-1.44989
CMPK1	-0.495494	8.45894	-3.83913	0.00271823	0.0741393	-1.45295
LINC02308	0.549083	1.80842	3.83902	0.00271875	0.0741393	-1.45313
TYRO3	-0.617677	3.8133	-3.83792	0.00272395	0.0741393	-1.45496
CHD7	0.490659	7.45657	3.83768	0.00272509	0.0741393	-1.45536
SLC27A2	-1.82875	5.26272	-3.83734	0.0027267	0.0741393	-1.45593
MID1IP1	-0.833043	7.1389	-3.83709	0.00272786	0.0741393	-1.45634
TAF7	0.488015	9.19297	3.83637	0.00273131	0.0741541	-1.45755
JADE1	-0.566396	7.27307	-3.83536	0.00273609	0.0742051	-1.45923
ABHD3	-0.582498	8.79082	-3.83322	0.00274626	0.074402	-1.46279
PFKFB4	-1.03571	5.55176	-3.83067	0.00275845	0.0746532	-1.46704
PRXL2A	-0.968455	6.38873	-3.82909	0.00276602	0.0747791	-1.46967
CORO6	-0.784121	3.68922	-3.82802	0.00277113	0.074838	-1.47144
NDUFAF7	-0.629554	6.91825	-3.827	0.00277605	0.0748919	-1.47314
PARPBP	-0.907852	7.30253	-3.82611	0.00278037	0.0749294	-1.47464
SPATA5L1	-0.6177	7.55181	-3.82345	0.0027932	0.0751747	-1.47905
EXOSC9	-0.456048	9.90576	-3.82301	0.00279535	0.0751747	-1.47979
NCKAP5	-0.707484	3.98817	-3.82224	0.0027991	0.0751965	-1.48108
FBH1	0.548602	8.48857	3.82017	0.00280916	0.0753874	-1.48452
CBX1	-0.519741	7.86523	-3.8191	0.00281438	0.0753992	-1.4863
S1PR2	-0.487974	8.43461	-3.81887	0.00281549	0.0753992	-1.48668
AICDA	0.499248	8.17665	3.81551	0.00283201	0.0756056	-1.49229
SLCO4C1	-0.644607	1.84661	-3.81461	0.00283643	0.0756056	-1.49379
FGR	-0.497224	7.60277	-3.81394	0.0028397	0.0756056	-1.4949
RBM12	0.558766	9.59982	3.81379	0.00284048	0.0756056	-1.49516
PCNA-AS1	-0.577033	7.46783	-3.81364	0.00284123	0.0756056	-1.49541
VEGFB	-0.50722	6.92321	-3.81289	0.00284493	0.0756056	-1.49666
H4C1	-0.675761	7.45902	-3.81194	0.0028496	0.0756056	-1.49823
ANKRD60	-0.508595	4.47232	-3.81166	0.00285102	0.0756056	-1.49871
SCPEP1	0.51714	7.90594	3.8111	0.00285378	0.0756056	-1.49964
RCC2	-0.504381	10.0022	-3.8106	0.00285624	0.0756056	-1.50046
KCTD21	0.66425	5.0704	3.81033	0.00285759	0.0756056	-1.50092
TCF19	-0.767271	7.1035	-3.81011	0.00285868	0.0756056	-1.50128
REEP3	-0.743603	7.0461	-3.80768	0.00287075	0.0757842	-1.50533
OVOL1-AS1	0.507425	5.98398	3.80756	0.00287135	0.0757842	-1.50553
ARHGAP11B	-1.05952	8.6842	-3.80616	0.00287838	0.0758913	-1.50787
MRPL35	-0.583431	8.13758	-3.80522	0.00288308	0.0759368	-1.50944
LOC100506403	-0.538853	4.02551	-3.80157	0.00290143	0.0762355	-1.51553
LSM3	-0.789714	9.51415	-3.8015	0.00290176	0.0762355	-1.51564
RNASEH2B	-0.897778	8.80969	-3.80101	0.00290424	0.0762355	-1.51646
LEPR	-0.765928	5.72011	-3.8006	0.00290634	0.0762355	-1.51715
PIK3CG	0.493715	8.6568	3.79859	0.00291647	0.0764228	-1.52049
TMEM237	-0.887881	5.07992	-3.79761	0.00292147	0.0764755	-1.52213
ATP13A1	0.595999	8.42129	3.79616	0.00292884	0.07659	-1.52455
GPSM2	-0.890269	7.32671	-3.78974	0.00296172	0.0773707	-1.53526
GADD45B	0.60394	7.38535	3.78899	0.0029656	0.0773931	-1.53652
CKAP5	-0.543157	9.02167	-3.78814	0.00296997	0.0774282	-1.53793
TPGS2	-0.50607	9.49911	-3.78727	0.0029745	0.0774672	-1.53939
ALG5	-1.03819	5.58805	-3.78574	0.00298241	0.0774806	-1.54194
LINC01508	0.600604	2.61936	3.78549	0.0029837	0.0774806	-1.54235
ASB16-AS1	0.668166	7.81956	3.78541	0.0029841	0.0774806	-1.54248
H2AC16	-0.508892	10.2741	-3.78362	0.00299341	0.0775806	-1.54547
NUP43	-0.52398	9.37217	-3.78351	0.00299402	0.0775806	-1.54567
DDX59	-0.677605	7.29092	-3.78255	0.00299903	0.0776317	-1.54727
NLN	-0.821399	7.29889	-3.77774	0.00302421	0.0782043	-1.55529
PINK1-AS	0.567827	6.78285	3.77344	0.00304693	0.0787123	-1.56247
HAX1	-0.79183	7.12047	-3.76872	0.00307209	0.0792822	-1.57036
PILRB	0.501232	8.87556	3.76661	0.00308338	0.0794935	-1.57388
OTUD7A	-0.725642	5.78483	-3.76534	0.00309021	0.0795893	-1.576
LGMN	0.556524	8.10735	3.7623	0.00310664	0.0798692	-1.58109
CDCA3	-0.789956	6.84085	-3.76217	0.00310732	0.0798692	-1.5813
HMOX1	-0.617451	4.82804	-3.76061	0.00311579	0.0799783	-1.58391
ADHFE1	1.29915	4.21037	3.76024	0.00311783	0.0799783	-1.58454
LINC01917	0.548787	2.84902	3.75866	0.00312638	0.0800207	-1.58717
HPS4	-0.588803	9.28725	-3.75787	0.0031307	0.0800207	-1.58849
CENPC	-0.575866	7.51181	-3.75773	0.00313148	0.0800207	-1.58873
ERO1A	-0.587856	9.54267	-3.75764	0.00313199	0.0800207	-1.58889
ALMS1-IT1	-0.711979	4.14644	-3.75679	0.00313663	0.0800591	-1.5903
CENPQ	-0.939207	6.19548	-3.75408	0.00315149	0.0802966	-1.59484
ASNS	-0.600444	10.4853	-3.75394	0.00315221	0.0802966	-1.59506
MBOAT2	-1.67606	3.24959	-3.74879	0.00318065	0.0809178	-1.60368
LINC00609	-0.507987	2.87426	-3.74808	0.0031846	0.0809178	-1.60486
MRPL4	-0.588726	8.09389	-3.74781	0.00318609	0.0809178	-1.60531
SNORD90	0.671856	6.09991	3.74431	0.00320559	0.0813323	-1.61117
NAPSB	0.518763	9.91243	3.74323	0.00321164	0.0813619	-1.61298
THRA	-0.759227	6.381	-3.74253	0.00321559	0.0813619	-1.61415
DIAPH3-AS1	-0.883468	2.70284	-3.7424	0.0032163	0.0813619	-1.61437
IPO11	-0.716299	8.09163	-3.73538	0.00325591	0.0822825	-1.62611
PYGO1	-0.955308	6.21509	-3.73285	0.00327037	0.0824647	-1.63036
MRTO4	-0.689611	6.57464	-3.73263	0.00327157	0.0824647	-1.63071
H4C14	-0.551746	10.4376	-3.73206	0.00327483	0.0824647	-1.63166
AQP7P3	0.657673	3.19379	3.73186	0.00327602	0.0824647	-1.63201
MIR151B	0.618381	4.71515	3.73057	0.00328338	0.0825687	-1.63416
MTMR2	-0.496661	8.43373	-3.72777	0.0032995	0.0828217	-1.63886
HOXB13	-0.573918	4.24487	-3.72769	0.00329992	0.0828217	-1.63898
POLA1	-0.761162	7.80496	-3.72704	0.0033037	0.0828354	-1.64008
HARBI1	-0.819257	5.25689	-3.72524	0.00331409	0.0829972	-1.64309
SLC38A7	-0.613589	4.10144	-3.72465	0.00331749	0.0829972	-1.64408
TEKT4	-0.615247	4.75233	-3.7241	0.00332065	0.0829972	-1.64499
LTBP1	-0.664276	7.48871	-3.72368	0.00332313	0.0829972	-1.64571
B3GALT6	0.564592	5.56583	3.72242	0.00333042	0.083098	-1.64781
KCTD3	-0.703296	7.08467	-3.71664	0.00336421	0.0838593	-1.65749
PSMD7	-0.474722	9.66735	-3.7149	0.00337449	0.0840336	-1.66042
LINC02273	-0.629508	2.72931	-3.714	0.00337979	0.0840838	-1.66192
SP110	0.729426	8.44473	3.71286	0.00338653	0.0841294	-1.66383
MIR4435-2HG	-0.880658	7.31228	-3.71258	0.0033882	0.0841294	-1.66431
CST7	-0.751963	5.30549	-3.71197	0.00339178	0.0841365	-1.66532
MVK	-0.548217	6.50874	-3.7113	0.00339578	0.0841478	-1.66645
RAB15	-0.815723	6.56339	-3.71079	0.00339882	0.0841478	-1.66731
PSMB6	-0.454957	8.90563	-3.70995	0.00340379	0.0841645	-1.66871
APOO	-0.711437	7.25306	-3.70957	0.00340607	0.0841645	-1.66935
NTF3	-0.970193	2.68402	-3.70753	0.00341823	0.0843834	-1.67277
STAMBPL1	-0.473772	7.6356	-3.70665	0.00342345	0.0844308	-1.67423
TMC5	-0.659415	2.82269	-3.70433	0.00343738	0.0846927	-1.67813
HMGA1	-0.499641	9.66723	-3.70213	0.00345065	0.084848	-1.68182
RP9P	-0.597059	5.69497	-3.70193	0.00345182	0.084848	-1.68215
MSH4	1.12607	4.26568	3.70151	0.00345436	0.084848	-1.68285
LRRC34	-1.16877	5.75244	-3.70108	0.00345695	0.084848	-1.68357
SYS1	0.691416	6.90488	3.70033	0.00346151	0.0848783	-1.68483
XRCC3	-0.743035	6.7133	-3.69714	0.00348088	0.0851871	-1.69019
MIR3936	0.433273	2.5769	3.69484	0.00349487	0.0851871	-1.69403
HPGDS	-1.05799	2.76757	-3.6948	0.00349515	0.0851871	-1.69411
TSPYL5	-0.57599	2.8513	-3.6947	0.00349576	0.0851871	-1.69428
VEGFA	-0.587338	8.42324	-3.69415	0.00349909	0.0851871	-1.69519
TAF9B	-0.943637	7.09627	-3.69406	0.00349965	0.0851871	-1.69534
AP1B1	0.507752	8.51191	3.69378	0.0035014	0.0851871	-1.69582
FEN1	-0.647735	8.95867	-3.69345	0.00350342	0.0851871	-1.69638
DEFA1B	-0.546335	4.03667	-3.6928	0.00350741	0.0851871	-1.69747
DEFA1	-0.546335	4.03667	-3.6928	0.00350741	0.0851871	-1.69747
MIR98	0.46554	3.73676	3.69015	0.00352369	0.0854291	-1.70191
SPC25	-1.23287	7.10908	-3.68998	0.00352472	0.0854291	-1.70219
CENPJ	-0.80316	6.95004	-3.68955	0.0035274	0.0854291	-1.70292
UGP2	-1.18805	6.97533	-3.68612	0.00354862	0.0858617	-1.70867
C16orf87	-0.68948	7.20605	-3.68511	0.00355489	0.0859322	-1.71036
PSAT1	-0.630832	10.6038	-3.68343	0.00356533	0.0861032	-1.71317
ESCO2	-1.04358	7.18759	-3.68259	0.0035706	0.086149	-1.71459
PEX5L	-0.65378	2.06088	-3.68018	0.00358569	0.086317	-1.71863
UBE2S	-0.617282	8.1735	-3.68	0.00358684	0.086317	-1.71894
NEXMIF	-0.559506	2.34554	-3.67986	0.00358768	0.086317	-1.71917
SEC31B	0.748369	6.34848	3.67678	0.0036071	0.0866727	-1.72434
ABCA1	-0.641254	6.01835	-3.67641	0.00360945	0.0866727	-1.72497
FAM234A	0.516004	7.7219	3.67513	0.00361756	0.0866727	-1.72712
DDX21	-0.489851	10.3877	-3.6751	0.00361773	0.0866727	-1.72716
H4C8	-0.492626	9.9838	-3.67475	0.00361995	0.0866727	-1.72775
TRAP1	-0.626094	8.92906	-3.67355	0.00362757	0.0866727	-1.72977
HAUS6	-0.571716	9.31178	-3.67335	0.00362885	0.0866727	-1.73011
DAZAP1	-0.496226	8.99028	-3.67323	0.00362958	0.0866727	-1.7303
MAML3	0.635673	5.72587	3.67235	0.00363519	0.0867258	-1.73178
STIP1	-0.534774	10.2396	-3.67181	0.00363862	0.0867267	-1.73268
FGD6	-0.696326	7.64625	-3.6673	0.00366751	0.0873338	-1.74027
FBXO4	-0.592911	5.44845	-3.66627	0.00367409	0.0874092	-1.74199
ST6GALNAC6	0.551698	8.05363	3.66372	0.00369057	0.0877196	-1.74628
YIPF7	-0.554459	1.77981	-3.66246	0.00369869	0.087831	-1.74838
REEP4	-0.672174	7.02138	-3.66182	0.00370286	0.0878485	-1.74946
RCC1	-0.559651	8.11054	-3.66128	0.00370639	0.0878506	-1.75038
ARSB	-0.57588	7.39618	-3.65745	0.00373132	0.0883597	-1.7568
ECT2	-1.43138	7.33718	-3.65668	0.00373635	0.088397	-1.7581
RSAD2	0.914218	4.04988	3.65554	0.00374383	0.0884118	-1.76001
CIAO2A	-0.46233	8.96257	-3.65553	0.00374389	0.0884118	-1.76003
C1orf112	-0.74865	8.13439	-3.65436	0.00375157	0.0885033	-1.76199
NUP188	-0.50994	8.33676	-3.65389	0.00375468	0.0885033	-1.76279
WRAP53	-0.494144	6.08378	-3.65132	0.00377162	0.0888206	-1.7671
TIFA	-0.665641	7.96003	-3.64989	0.00378107	0.0889159	-1.7695
GRPEL2	-0.586519	8.2034	-3.64966	0.00378262	0.0889159	-1.7699
POMT1	-0.496666	7.97794	-3.649	0.00378697	0.0889364	-1.771
ENO1	-0.44511	11.9833	-3.64753	0.00379676	0.0890844	-1.77347
NABP1	0.509401	8.02763	3.64664	0.00380268	0.0891416	-1.77497
AHCTF1	-0.480863	8.81035	-3.64572	0.00380884	0.0892043	-1.77652
LDHA	-0.546435	11.8709	-3.64426	0.00381861	0.0893512	-1.77897
ATP10B	-0.544133	3.78989	-3.643	0.00382704	0.0893963	-1.78109
FBLN1	-0.603566	5.14109	-3.64287	0.0038279	0.0893963	-1.7813
TIMM50	-0.529142	9.89976	-3.64241	0.00383102	0.0893963	-1.78209
LINC00698	-0.84967	6.16936	-3.64184	0.00383483	0.0894037	-1.78304
TCOF1	-0.633792	7.04065	-3.63832	0.00385861	0.089835	-1.78896
EPRS1	-0.559111	8.80877	-3.63806	0.00386036	0.089835	-1.7894
SCARNA7	0.554017	8.12737	3.6353	0.00387909	0.0901622	-1.79404
GLIDR	0.517294	7.17679	3.63409	0.00388738	0.0901622	-1.79608
MIRLET7D	0.873583	3.75203	3.63359	0.00389074	0.0901622	-1.79691
SPPL2B	0.548182	6.75248	3.63355	0.00389104	0.0901622	-1.79699
FOXH1	-0.513883	5.12416	-3.63309	0.00389414	0.0901622	-1.79775
H3C15	-0.533274	9.78784	-3.63289	0.00389557	0.0901622	-1.7981
HMGCS1	-0.778126	8.45175	-3.6307	0.00391052	0.0903725	-1.80177
RNLS	-0.979389	3.94333	-3.63001	0.0039153	0.0903725	-1.80294
CENPH	-0.992494	7.29115	-3.62949	0.00391886	0.0903725	-1.80382
ERN1	0.825875	6.94589	3.62848	0.00392582	0.0903725	-1.80552
MIRLET7A1	0.659544	3.50622	3.62831	0.00392695	0.0903725	-1.80579
RFC1	-0.669288	9.03093	-3.62813	0.00392822	0.0903725	-1.8061
JAKMIP3	-0.600659	4.79734	-3.62796	0.00392939	0.0903725	-1.80639
HMGB1	-0.492508	11.3288	-3.62552	0.00394625	0.0906307	-1.81049
DMC1	-0.924541	3.60224	-3.62505	0.00394953	0.0906307	-1.81129
STIL	-0.982419	7.8523	-3.6248	0.00395125	0.0906307	-1.81171
LOC100131496	-0.690834	3.49596	-3.62112	0.00397682	0.0910742	-1.81789
GET1	-0.568414	7.4142	-3.621	0.00397771	0.0910742	-1.8181
MIR3193	0.85806	3.66717	3.61926	0.00398984	0.0912703	-1.82102
TBX10	-0.843716	4.97946	-3.61824	0.00399705	0.0913157	-1.82275
UCHL1	-0.505693	11.5698	-3.61783	0.00399992	0.0913157	-1.82344
XRCC4	-0.563636	8.04995	-3.61745	0.00400254	0.0913157	-1.82407
SLCO3A1	-0.498283	7.31979	-3.61439	0.00402414	0.0917268	-1.82923
AUH	-0.567329	7.3358	-3.60845	0.00406635	0.0925508	-1.83923
OR4D1	-0.547833	1.587	-3.60652	0.00408019	0.0925508	-1.84248
IL16	0.466064	7.06438	3.60623	0.00408223	0.0925508	-1.84296
SPAG1	-1.27325	5.1434	-3.60616	0.00408276	0.0925508	-1.84309
XPOT	-0.636134	9.70198	-3.60504	0.00409077	0.0925508	-1.84496
HADH	-0.543912	8.99308	-3.60477	0.00409272	0.0925508	-1.84542
OSCP1	0.59664	4.09176	3.60469	0.00409331	0.0925508	-1.84556
ERH	-0.547489	10.1283	-3.60468	0.00409341	0.0925508	-1.84558
TMEM234	0.771304	5.79961	3.60427	0.0040963	0.0925508	-1.84626
NOTCH4	-0.566941	6.38291	-3.6039	0.00409901	0.0925508	-1.84689
MSANTD3	-0.666584	7.26618	-3.60375	0.0041001	0.0925508	-1.84715
CHSY3	-0.471061	2.73126	-3.60295	0.00410581	0.092598	-1.84848
DYRK4	-0.519284	6.84719	-3.59995	0.00412758	0.0930069	-1.85355
MORF4L1	-0.597242	9.26981	-3.59836	0.00413908	0.093184	-1.85622
PPIF	-0.570183	8.8021	-3.59692	0.00414961	0.0933388	-1.85865
MTHFD2	-0.54943	10.4951	-3.59504	0.00416332	0.093483	-1.86181
SPATA5	-0.509353	7.71335	-3.59504	0.00416333	0.093483	-1.86181
OR7E14P	-1.27288	6.77994	-3.59399	0.00417104	0.0935524	-1.86359
SLC25A29	-0.708355	5.18384	-3.59362	0.00417374	0.0935524	-1.86421
NAT9	0.448488	7.49246	3.5925	0.00418197	0.0935852	-1.8661
SKA3	-0.845227	7.27434	-3.59242	0.00418252	0.0935852	-1.86622
ORC3	-0.812054	8.29477	-3.58905	0.00420745	0.0940335	-1.87191
KIF24	-0.811535	6.038	-3.58871	0.0042099	0.0940335	-1.87247
MYL6	0.439799	9.2259	3.58769	0.00421747	0.0940653	-1.87419
PRPS1	-0.506038	9.86469	-3.58734	0.00422005	0.0940653	-1.87478
KMT5A	-0.633221	8.62725	-3.58703	0.00422237	0.0940653	-1.87531
MIR1263	0.630797	1.5172	3.58572	0.0042321	0.0942001	-1.87751
CEP57L1	-1.36189	6.25477	-3.58486	0.00423856	0.0942619	-1.87897
DDX12P	-0.45464	8.67814	-3.5841	0.00424421	0.0943054	-1.88025
PATJ	-1.21994	4.84801	-3.58288	0.00425331	0.0943596	-1.8823
GSTO2	-0.932965	5.03065	-3.58279	0.00425402	0.0943596	-1.88246
POLD2	-0.44575	8.94348	-3.57974	0.00427692	0.0947298	-1.88761
DUSP3	-0.797185	4.7151	-3.57958	0.00427812	0.0947298	-1.88788
MGME1	-0.550752	8.59066	-3.57865	0.00428509	0.094802	-1.88943
MCUB	-0.780317	8.62128	-3.57815	0.00428888	0.0948039	-1.89028
PSMB9	-0.534986	7.32891	-3.57169	0.00433788	0.0958042	-1.90117
PCDHB5	-0.633372	2.63051	-3.57116	0.00434199	0.0958122	-1.90207
MFSD14B	-0.510719	10.0613	-3.57034	0.00434825	0.0958677	-1.90345
SERINC2	-0.71235	7.24693	-3.5682	0.00436465	0.0960878	-1.90706
FAAP24	-0.629114	6.50253	-3.56771	0.0043684	0.0960878	-1.90788
AMER1	-0.511488	4.43172	-3.56757	0.00436951	0.0960878	-1.90813
CHEK2	-0.85109	7.12718	-3.56661	0.00437686	0.0961669	-1.90974
RAP1GAP	-0.661848	4.09397	-3.56473	0.00439136	0.0964026	-1.91291
SPNS3	-0.650914	7.11216	-3.56342	0.00440157	0.0965438	-1.91513
ATP1B1	-0.708456	6.8612	-3.56281	0.00440624	0.0965636	-1.91615
NLRP14	-0.729626	3.98298	-3.56067	0.00442291	0.0968459	-1.91976
ACTL6A	-0.580932	7.98892	-3.55986	0.00442924	0.0969015	-1.92113
HDGF	-0.593215	7.47067	-3.55788	0.00444469	0.0970798	-1.92447
BRCA1	-1.19127	7.20598	-3.55777	0.00444554	0.0970798	-1.92465
ITGB1	0.465991	9.24027	3.55736	0.00444878	0.0970798	-1.92535
MRPS5	-0.51195	7.94223	-3.5559	0.00446025	0.0971888	-1.92782
CPT1B	0.451167	6.96121	3.55575	0.00446137	0.0971888	-1.92806
SPTBN1	-0.47636	8.71365	-3.5537	0.00447752	0.0973934	-1.93152
ZFP91	-0.530166	8.89056	-3.55359	0.00447838	0.0973934	-1.9317
CDK2AP1	-0.592321	8.1733	-3.55222	0.00448923	0.097491	-1.93402
ECE1	-0.513183	6.74741	-3.55206	0.0044905	0.097491	-1.93429
UROS	0.545102	8.49431	3.55047	0.0045031	0.0975406	-1.93698
ZWINT	-0.646865	8.10284	-3.55046	0.00450318	0.0975406	-1.93699
DNMT3B	-0.610812	7.6251	-3.55016	0.00450555	0.0975406	-1.9375
MRPL2	-0.47639	8.2695	-3.54985	0.00450804	0.0975406	-1.93803
MRPL13	-0.742983	6.8971	-3.54781	0.00452429	0.0978095	-1.94147
FDPS	-0.581284	9.74277	-3.5438	0.00455637	0.098269	-1.94824
LINC02042	-0.474584	2.06476	-3.54371	0.00455704	0.098269	-1.94838
CMC2	-0.605923	7.94889	-3.54371	0.00455707	0.098269	-1.94839
SGO1-AS1	-0.626549	6.61615	-3.54101	0.00457883	0.0985023	-1.95295
ERLIN1	-0.690713	7.75164	-3.54095	0.00457933	0.0985023	-1.95305
TTC27	-0.589021	6.76555	-3.54093	0.00457944	0.0985023	-1.95308
ZBTB20	0.722587	6.69041	3.5404	0.00458377	0.0985124	-1.95398
TEX21P	-0.462022	2.29765	-3.53907	0.00459449	0.09866	-1.95622
SLIRP	-0.478319	10.094	-3.5362	0.00461776	0.0990766	-1.96106
URI1	-0.497266	9.30245	-3.53522	0.00462575	0.0991648	-1.96272
PRKAR2B	-0.437434	10.7936	-3.5342	0.00463413	0.0992612	-1.96445
ZFPM2	-0.562669	3.19561	-3.53227	0.00464992	0.0994147	-1.96771
TRIB3	-0.657501	7.06586	-3.53217	0.00465072	0.0994147	-1.96787
NDUFA9	-0.562251	9.63916	-3.5319	0.00465296	0.0994147	-1.96833
OPA1	-0.493197	9.26238	-3.53054	0.0046641	0.0994506	-1.97062
MSL1	-0.671383	7.74562	-3.52874	0.00467897	0.0994506	-1.97367
FOXN2	-0.509219	7.51275	-3.52869	0.00467935	0.0994506	-1.97375
ITPR2	0.750062	6.65841	3.52868	0.00467946	0.0994506	-1.97377
SEH1L	-0.514729	8.99859	-3.52866	0.00467963	0.0994506	-1.97381
FLOT1	-0.553638	7.67267	-3.52827	0.00468286	0.0994506	-1.97447
ISOC1	-0.518722	8.50255	-3.52813	0.00468402	0.0994506	-1.9747
NTS	-0.484452	2.0897	-3.52769	0.00468766	0.0994506	-1.97545
DESI2	-0.477974	10.3131	-3.52727	0.00469112	0.0994506	-1.97616
CCDC121	-0.731967	4.96274	-3.52541	0.00470652	0.0994506	-1.97929
COL5A1	-0.952141	5.44397	-3.52536	0.00470692	0.0994506	-1.97937
ALDH1B1	-0.621551	6.4955	-3.52504	0.00470957	0.0994506	-1.97991
TUBG1	-0.515098	9.57563	-3.52473	0.00471215	0.0994506	-1.98044
IARS2	-0.469509	8.88024	-3.52399	0.00471831	0.0994506	-1.98169
TMEM106C	-0.458516	8.25037	-3.52395	0.00471862	0.0994506	-1.98175
TUBA3E	-0.619481	6.17128	-3.5239	0.00471911	0.0994506	-1.98185
SNORD115-6	0.870576	3.44601	3.5237	0.00472074	0.0994506	-1.98218
TUBB	-0.466417	11.4487	-3.52275	0.0047287	0.0994876	-1.98379
PPP1R15A	0.598118	6.65448	3.52256	0.00473028	0.0994876	-1.98412
NUP58	-0.602841	8.42277	-3.52185	0.00473618	0.0995298	-1.98531
PSMG2	-0.445184	9.86523	-3.52082	0.0047448	0.0996291	-1.98705
CLCNKB	-0.532534	4.36681	-3.52027	0.0047494	0.0996439	-1.98798
PCED1A	0.566196	6.52306	3.51912	0.00475908	0.099714	-1.98993
LSM4	-0.443595	7.92719	-3.51894	0.00476054	0.099714	-1.99022
ANKRD36BP2	0.449617	11.0814	3.51659	0.00478033	0.100022	-1.99419
PLEKHM1	0.533646	6.83473	3.51627	0.00478306	0.100022	-1.99474
HNRNPA2B1	-0.477486	10.5336	-3.51416	0.00480093	0.100313	-1.99831
IPO5	-0.469177	9.09844	-3.51332	0.00480798	0.100379	-1.99972
ASB12	-0.69096	4.6129	-3.51211	0.00481833	0.100513	-2.00178
SNORD71	0.683403	8.41977	3.50966	0.0048392	0.100748	-2.00591
PAFAH1B3	-0.62796	7.65366	-3.50915	0.00484358	0.100748	-2.00678
H4C12	-0.632818	9.034	-3.50902	0.00484461	0.100748	-2.00698
KLF5	-0.700701	6.898	-3.50894	0.00484537	0.100748	-2.00713
STS	-0.800174	9.4063	-3.50803	0.00485314	0.100799	-2.00867
ZNF184	-0.513855	7.97348	-3.50773	0.00485567	0.100799	-2.00917
DTYMK	-0.578702	6.87988	-3.50721	0.00486013	0.100809	-2.01005
MIR1179	0.615694	1.65953	3.50469	0.00488184	0.101166	-2.01431
FHIP1B	0.536221	7.15542	3.5043	0.00488522	0.101166	-2.01498
CCNL2	0.442377	9.01614	3.50323	0.00489442	0.101274	-2.01678
TPI1	-0.485599	9.55986	-3.50172	0.00490748	0.101462	-2.01933
PAQR4	-0.540435	6.31283	-3.50122	0.00491185	0.101471	-2.02018
RPF2	-0.453187	9.7921	-3.49973	0.00492479	0.101536	-2.0227
TMEM174	-0.518714	3.44885	-3.49955	0.00492638	0.101536	-2.02301
MIX23	-1.02076	7.96058	-3.49948	0.00492693	0.101536	-2.02312
CACNB1	-0.742573	6.53894	-3.49867	0.00493401	0.1016	-2.02449
C14orf132	-0.87427	6.57329	-3.49757	0.00494359	0.101707	-2.02635
KLHL2	0.535272	7.9506	3.49687	0.00494974	0.101707	-2.02754
KDM4D	-0.966337	3.69148	-3.49624	0.00495526	0.101707	-2.02861
AP1G2	0.572502	6.63044	3.49621	0.00495552	0.101707	-2.02866
ARMH1	0.474094	5.49626	3.4958	0.00495908	0.101707	-2.02934
SPTAN1	0.46981	8.38981	3.49523	0.0049641	0.101728	-2.03031
MTRFR	-0.474971	8.54698	-3.49439	0.00497146	0.101734	-2.03173
AVIL	0.54511	6.2321	3.49429	0.00497232	0.101734	-2.0319
MGST3	-0.582571	4.5059	-3.49357	0.00497869	0.101782	-2.03312
SGMS2	-0.461523	1.58365	-3.49235	0.0049894	0.10192	-2.03518
H2BC13	-0.675238	8.52721	-3.48494	0.00505518	0.103181	-2.04772
MIR4447	-0.478025	1.43268	-3.48305	0.00507205	0.103395	-2.05091
HBS1L	-0.564685	8.49308	-3.48249	0.0050771	0.103395	-2.05186
RGS13	-0.418017	9.50598	-3.48153	0.00508573	0.103395	-2.05348
ETV5	-0.440857	1.88438	-3.48153	0.00508573	0.103395	-2.05348
ZNF502	-0.462278	2.53535	-3.48152	0.00508584	0.103395	-2.0535
LENG8	0.458287	8.93968	3.47801	0.0051175	0.103907	-2.05944
SIMC1	-0.664592	7.46808	-3.47782	0.00511919	0.103907	-2.05976
UBE2E1	-0.531718	8.74861	-3.47452	0.0051492	0.104418	-2.06536
RSRP1	0.721243	9.10055	3.47415	0.0051525	0.104418	-2.06597
NIF3L1	-0.612097	7.31752	-3.4736	0.00515755	0.104437	-2.06691
EFNA3	-0.679372	5.21981	-3.47283	0.00516456	0.104497	-2.06821
NUP85	-0.465849	7.86485	-3.47209	0.00517136	0.104551	-2.06946
CRTC3	-1.05224	4.07751	-3.46938	0.00519622	0.10486	-2.07405
PSMD12	-0.461924	8.7852	-3.46901	0.00519958	0.10486	-2.07467
SNORD8	0.468635	8.40005	3.46821	0.00520693	0.10486	-2.07602
UROD	-0.489697	8.40495	-3.46769	0.00521169	0.10486	-2.0769
MYH7B	-0.585653	3.98023	-3.46736	0.00521475	0.10486	-2.07746
ANPEP	-0.555346	3.4053	-3.46729	0.0052154	0.10486	-2.07758
CRTC1	0.515017	6.69946	3.46721	0.00521611	0.10486	-2.07771
C3orf22	-0.555568	4.07324	-3.46682	0.00521979	0.10486	-2.07839
ZER1	0.536074	7.3544	3.46641	0.00522354	0.10486	-2.07907
EPS8	-0.997681	2.63478	-3.46519	0.00523485	0.104876	-2.08114
ADA2	0.742752	5.76839	3.46494	0.00523716	0.104876	-2.08156
PARP2	-0.852076	7.25804	-3.46487	0.0052378	0.104876	-2.08168
MRPL37	-0.430317	9.37503	-3.4643	0.00524311	0.104876	-2.08265
TPK1	-0.922861	5.08002	-3.46379	0.00524785	0.104876	-2.08352
ISYNA1	-0.631119	8.16199	-3.46307	0.0052545	0.104876	-2.08473
PXN	-0.478961	6.57053	-3.46294	0.00525573	0.104876	-2.08495
AMZ2	-0.630851	9.01841	-3.46197	0.00526477	0.104876	-2.0866
PSMC1	-0.470924	7.74797	-3.46196	0.00526484	0.104876	-2.08661
SNAPC5	-0.500626	6.91227	-3.46191	0.00526532	0.104876	-2.0867
GPN3	-0.52759	7.47948	-3.46094	0.00527438	0.104973	-2.08834
SVIP	-0.756599	4.95744	-3.4605	0.0052784	0.104973	-2.08907
RRAGD	-0.556303	5.06753	-3.45888	0.00529358	0.105193	-2.09182
PPIL3	-0.489077	8.30076	-3.45809	0.00530104	0.105205	-2.09317
CPNE7	-0.542352	6.23311	-3.45766	0.00530503	0.105205	-2.09389
IQCD	0.443974	6.41151	3.45723	0.00530903	0.105205	-2.09461
PLIN5	-0.561946	5.65458	-3.45675	0.00531358	0.105205	-2.09543
SLC25A13	-0.562811	7.41282	-3.45663	0.00531474	0.105205	-2.09564
CYP51A1	-0.545299	8.79099	-3.45444	0.00533534	0.105503	-2.09934
TIPIN	-0.846866	7.66425	-3.45416	0.00533804	0.105503	-2.09982
HDGFL3	-0.483308	4.2757	-3.45253	0.00535341	0.105699	-2.10258
SCN1A	-0.773018	1.96754	-3.45223	0.00535624	0.105699	-2.10308
VARS1	-0.652254	6.32128	-3.45164	0.00536183	0.105728	-2.10408
CCT5	-0.447279	10.8223	-3.45101	0.00536788	0.105765	-2.10516
OTUD1	0.48085	6.194	3.45044	0.00537325	0.10579	-2.10611
HSPD1	-0.482793	10.9224	-3.44956	0.00538163	0.105826	-2.10761
GAB3	0.641414	4.43773	3.44905	0.00538648	0.105826	-2.10847
LINC02763	0.710413	2.28267	3.44894	0.00538753	0.105826	-2.10865
CPNE5	0.809455	7.80909	3.44672	0.00540872	0.106161	-2.11241
PSMA3	-0.672445	8.41109	-3.44626	0.00541317	0.106167	-2.1132
QSER1	-0.561662	8.51326	-3.44518	0.00542349	0.106271	-2.11502
WASHC4	0.736588	7.49254	3.44484	0.00542678	0.106271	-2.1156
RFXAP	-0.619596	7.80039	-3.44391	0.00543573	0.106365	-2.11718
PRSS35	-0.623812	2.01697	-3.44304	0.00544411	0.106447	-2.11865
PHF5A	-0.602301	8.08431	-3.4421	0.00545314	0.106473	-2.12024
SLF1	-1.25675	5.33185	-3.44204	0.00545374	0.106473	-2.12034
UQCRFS1	-0.48324	9.17034	-3.44056	0.00546807	0.106619	-2.12285
DGCR2	0.675569	6.34611	3.43911	0.00548211	0.106619	-2.1253
ZSCAN16	0.528892	6.21796	3.4388	0.00548516	0.106619	-2.12584
CDKN2AIPNL	-0.507449	8.68249	-3.4381	0.00549197	0.106619	-2.12702
NSG1	-0.456299	7.42339	-3.43772	0.00549563	0.106619	-2.12766
LOC101927045	0.519958	5.72386	3.43742	0.00549858	0.106619	-2.12817
MRPS15	-0.498687	9.1376	-3.43718	0.00550089	0.106619	-2.12858
ALG2	0.440192	7.84813	3.43718	0.00550095	0.106619	-2.12859
ATP2C1	-0.46445	8.37612	-3.43713	0.00550138	0.106619	-2.12866
LRIG2-DT	0.487611	3.98627	3.43691	0.00550352	0.106619	-2.12903
C10orf95-AS1	-0.427921	9.40727	-3.43655	0.00550707	0.106619	-2.12965
SEPHS1	-0.717747	8.97059	-3.4355	0.00551734	0.106737	-2.13143
H3C7	-0.488485	6.32587	-3.43471	0.00552505	0.106805	-2.13277
ARHGEF7	0.436755	8.60945	3.43402	0.00553173	0.106854	-2.13392
RBM5	0.456238	8.47816	3.43326	0.00553919	0.106917	-2.13521
KDM4A	0.567161	7.15555	3.43175	0.0055541	0.107054	-2.13779
SNORA37	0.521436	7.57458	3.4315	0.00555654	0.107054	-2.13821
DCTPP1	-0.551816	9.60785	-3.43126	0.00555886	0.107054	-2.1386
TSPYL2	0.484628	8.82077	3.43027	0.00556861	0.107161	-2.14028
PLP2	-0.51922	10.4454	-3.42802	0.00559094	0.10751	-2.14411
POLR1E	-0.440695	8.44953	-3.42746	0.00559643	0.107535	-2.14505
SLC7A11-AS1	-0.684871	1.9506	-3.42692	0.00560178	0.107557	-2.14596
RASA4B	-0.446491	6.95821	-3.42645	0.00560645	0.107566	-2.14676
MRPL47	-0.518669	8.43571	-3.42599	0.00561101	0.107572	-2.14754
UBE2M	-0.423399	9.51172	-3.42414	0.00562944	0.107845	-2.15067
FKBP7	-0.621529	5.61221	-3.42199	0.00565099	0.108105	-2.15433
TBC1D31	-0.64418	7.91351	-3.42194	0.00565147	0.108105	-2.15441
MMP16	-0.61399	3.04747	-3.41995	0.00567145	0.108393	-2.15778
TMEM61	-0.606917	5.71545	-3.41959	0.00567503	0.108393	-2.15839
TOMM5	-0.541976	9.46868	-3.41695	0.00570164	0.108821	-2.16286
STX10	-0.468228	7.34966	-3.41606	0.00571065	0.108911	-2.16437
ZFP3	0.418648	4.37152	3.41485	0.00572291	0.109064	-2.16642
DBF4B	-0.55985	7.08611	-3.41319	0.00573978	0.109304	-2.16924
ACY3	-0.610252	6.32576	-3.41203	0.00575166	0.109414	-2.17122
CCNE2	-0.933231	8.19598	-3.41162	0.00575583	0.109414	-2.17191
CWF19L2	-0.678248	6.6188	-3.41136	0.00575841	0.109414	-2.17234
FAM162A	-0.480291	8.32296	-3.40764	0.00579653	0.109829	-2.17865
NFATC1	-0.454039	7.7382	-3.40687	0.0058045	0.109829	-2.17996
KHDC1	-0.627787	5.90849	-3.40682	0.005805	0.109829	-2.18004
METTL5	-0.497441	9.23732	-3.40622	0.00581118	0.109829	-2.18106
ELOC	-0.472876	8.89406	-3.40617	0.00581165	0.109829	-2.18114
WDR62	-0.643413	7.0274	-3.40614	0.00581203	0.109829	-2.1812
RPA3	-0.993001	6.16512	-3.40604	0.005813	0.109829	-2.18136
MSH6	-0.715779	8.23694	-3.40574	0.0058161	0.109829	-2.18187
AGTRAP	-0.450006	6.33221	-3.40534	0.00582024	0.109829	-2.18255
CTTN	-0.591153	5.7478	-3.40506	0.00582318	0.109829	-2.18303
FLNB	-0.485638	6.08257	-3.40404	0.0058337	0.109848	-2.18476
LOC642361	0.767635	6.28111	3.40329	0.00584141	0.109848	-2.18602
RUNX3	-0.605147	7.65547	-3.40291	0.0058454	0.109848	-2.18668
ZSCAN18	-0.527089	4.68797	-3.40281	0.00584644	0.109848	-2.18685
PSMG4	-0.433346	7.66385	-3.40277	0.00584687	0.109848	-2.18692
TRIM3	-0.594841	3.27907	-3.40236	0.00585106	0.109848	-2.1876
ANGPTL3	0.55714	2.45075	3.40205	0.00585427	0.109848	-2.18813
PXMP2	-0.663362	7.535	-3.39933	0.00588265	0.1103	-2.19275
NDUFA5	-0.626509	7.76452	-3.39826	0.00589378	0.110427	-2.19456
TSPAN4	-0.480842	5.8649	-3.3967	0.00591011	0.110652	-2.1972
FANCB	-0.967704	6.49301	-3.39517	0.00592621	0.110873	-2.1998
NUBP1	-0.549664	8.04802	-3.39366	0.00594204	0.111025	-2.20235
POTEI	-0.815837	2.01242	-3.39339	0.0059449	0.111025	-2.20281
ENPP3	-0.871295	5.77015	-3.3929	0.00595007	0.111025	-2.20365
SMIM15-AS1	0.722142	2.28605	3.39238	0.00595564	0.111025	-2.20454
ITM2C	-0.696074	5.15136	-3.39233	0.00595608	0.111025	-2.20461
SLCO5A1	-0.573706	3.44194	-3.38967	0.00598434	0.111376	-2.20914
CDADC1	-0.567049	7.28409	-3.38916	0.00598975	0.111376	-2.21
TCHP	-0.470505	6.98721	-3.38884	0.00599312	0.111376	-2.21054
GPR3	-0.548856	4.34385	-3.3887	0.00599461	0.111376	-2.21078
HOXA-AS3	-0.464779	4.5257	-3.38851	0.00599666	0.111376	-2.2111
AK2	-0.545067	8.23798	-3.38784	0.0060038	0.111428	-2.21224
ABCC4	-0.472283	7.56012	-3.38604	0.00602297	0.111702	-2.21529
ULK4P3	-0.849706	5.03692	-3.38432	0.00604143	0.111963	-2.21821
IZUMO1R	-0.541097	4.54154	-3.38323	0.00605309	0.112085	-2.22006
SLC25A15	-0.499853	6.78801	-3.38262	0.00605964	0.112085	-2.22109
SNORA47	0.50485	9.78733	3.3821	0.00606524	0.112085	-2.22197
RPS6KA3	-0.654276	6.55207	-3.38191	0.00606734	0.112085	-2.2223
GIHCG	-0.526335	7.20182	-3.38148	0.00607192	0.112085	-2.22303
CYC1	-0.448888	9.41606	-3.38115	0.00607544	0.112085	-2.22358
ZNF302	-0.824297	3.53494	-3.38086	0.00607865	0.112085	-2.22408
AARS1	-0.469017	9.40464	-3.37972	0.00609089	0.11223	-2.22601
TMEM183A	-0.460363	8.8593	-3.37877	0.00610125	0.112272	-2.22763
TBX6	-0.513267	4.44459	-3.3787	0.006102	0.112272	-2.22775
CALML4	-0.620538	6.96781	-3.37704	0.00611998	0.112522	-2.23056
ITGA11	-0.458007	2.9916	-3.37609	0.00613032	0.112632	-2.23218
B4GALT6	-0.627966	2.8199	-3.37527	0.00613927	0.112683	-2.23357
BMP4	-0.740052	4.88764	-3.37502	0.00614194	0.112683	-2.23399
ZNF554	0.666964	5.75939	3.37459	0.00614667	0.112689	-2.23472
NDUFA8	-0.493483	7.53721	-3.37235	0.00617114	0.113052	-2.23852
PILRA	0.445777	7.36598	3.37197	0.0061753	0.113052	-2.23916
MRPL20-AS1	0.504824	7.02152	3.37077	0.00618854	0.113151	-2.24121
VIM	-0.71152	7.5512	-3.37067	0.00618958	0.113151	-2.24137
UBE2S	-0.503863	6.54882	-3.36981	0.00619907	0.113244	-2.24283
ZCRB1	-0.448391	8.90333	-3.36656	0.00623488	0.113817	-2.24834
PPIH	-0.55891	7.92365	-3.36336	0.00627042	0.11431	-2.25377
SUMO2	-0.420903	10.969	-3.36333	0.00627085	0.11431	-2.25384
HEXB	-0.580069	7.63865	-3.36161	0.00629002	0.114578	-2.25676
HIGD1A	-0.491891	9.74985	-3.36106	0.00629614	0.114608	-2.25768
STAG3L5P-PVRIG2P-PILRB	0.423688	9.34695	3.36041	0.00630338	0.114658	-2.25878
GEMIN2	-0.551558	5.94342	-3.35646	0.00634777	0.115383	-2.26549
PYCR1	-0.50769	7.03617	-3.35545	0.00635925	0.115413	-2.26722
PSMG1	-0.969709	8.67935	-3.35525	0.00636147	0.115413	-2.26755
TRAF1	-0.503103	6.55834	-3.35512	0.00636293	0.115413	-2.26777
PPP1R18	0.4397	7.69025	3.35391	0.00637659	0.115579	-2.26982
PLAAT1	-0.571443	2.25911	-3.35159	0.006403	0.115933	-2.27377
DCLRE1B	-0.666969	6.09789	-3.35106	0.006409	0.115933	-2.27466
MCF2L	0.553132	4.82042	3.35049	0.00641547	0.115933	-2.27563
LIN28B	-0.878005	5.13281	-3.35033	0.00641738	0.115933	-2.27591
UQCRC1	-0.454993	8.65391	-3.3502	0.00641882	0.115933	-2.27612
PSMC6	-0.431634	7.58602	-3.34965	0.00642507	0.115964	-2.27705
AGO2	-0.426484	8.07289	-3.34602	0.00646673	0.116552	-2.28323
H2AC8	-0.51219	11.2494	-3.34601	0.00646675	0.116552	-2.28323
WDR18	-0.561656	6.69891	-3.34512	0.00647703	0.116608	-2.28475
DCUN1D5	-0.457325	8.62342	-3.34495	0.00647898	0.116608	-2.28504
DLST	-0.51045	8.30425	-3.34433	0.00648612	0.116614	-2.28609
YIPF3	0.438083	8.21282	3.34362	0.00649432	0.116614	-2.2873
KLRA1P	-0.757017	3.84802	-3.34335	0.00649747	0.116614	-2.28776
LINC00347	0.526224	3.38911	3.34334	0.00649755	0.116614	-2.28777
EIF5A2	-0.486297	7.18979	-3.34176	0.00651579	0.116859	-2.29045
MLH1	-0.799569	8.26107	-3.33983	0.00653824	0.11718	-2.29374
DCLRE1A	-0.890259	6.89345	-3.33876	0.00655065	0.11732	-2.29555
NDUFC2-KCTD14	-0.436864	10.0192	-3.33662	0.00657567	0.117589	-2.29919
MFSD13A	-0.678206	6.83269	-3.33636	0.00657868	0.117589	-2.29963
HOOK3	-0.898691	8.36473	-3.3363	0.00657944	0.117589	-2.29974
R3HCC1L	-0.679371	7.18426	-3.33564	0.00658709	0.117643	-2.30085
GSS	-0.619303	7.25972	-3.33405	0.0066058	0.117895	-2.30356
RELL1	-0.633033	7.62603	-3.33309	0.00661703	0.118013	-2.30518
IRAG2	-0.422183	11.5932	-3.33197	0.00663022	0.118106	-2.30708
LOC340357	0.526071	2.37515	3.33174	0.00663298	0.118106	-2.30748
ANKRD28	-0.656921	7.80303	-3.33119	0.00663949	0.118106	-2.30842
BCL2L12	-0.45422	7.43747	-3.33102	0.00664141	0.118106	-2.30869
LYG2	-0.584548	3.29086	-3.3306	0.0066464	0.118106	-2.30941
ZFP64	-0.519795	6.98609	-3.3303	0.00664994	0.118106	-2.30992
SLC17A9	-0.405172	7.39097	-3.32897	0.00666568	0.118302	-2.31218
LINC02294	0.456405	1.32485	3.32852	0.00667109	0.118302	-2.31295
TSPAN3	0.423162	8.2471	3.3282	0.00667485	0.118302	-2.31349
EBP	-0.527385	9.22218	-3.32742	0.00668417	0.118331	-2.31482
VDAC1	-0.406523	9.56738	-3.32728	0.00668574	0.118331	-2.31505
ASF1A	-0.460337	9.09186	-3.32683	0.00669112	0.118344	-2.31582
SNORD59B	0.472792	8.27312	3.32609	0.00669999	0.118419	-2.31708
ARHGAP6	-0.588514	6.52691	-3.32502	0.0067127	0.118562	-2.31889
IRF7	0.619165	5.58529	3.32322	0.0067342	0.118824	-2.32194
CKS2	-0.547169	10.2155	-3.323	0.00673686	0.118824	-2.32232
F10	-0.440341	5.37617	-3.32202	0.00674863	0.11895	-2.32399
SCML2	-0.962784	6.38123	-3.31794	0.00679778	0.119734	-2.33092
CENPL	-0.759639	7.21327	-3.31667	0.00681319	0.119869	-2.33308
SNORD41	0.427256	9.75917	3.31624	0.0068184	0.119869	-2.33381
HDHD5	-0.507791	6.50906	-3.31605	0.00682074	0.119869	-2.33414
NUP50	-0.581567	9.70374	-3.31576	0.00682419	0.119869	-2.33462
APOF	-0.673014	3.59152	-3.31515	0.00683164	0.119875	-2.33566
ADPRH	-0.561241	5.2535	-3.31496	0.0068339	0.119875	-2.33598
ELL3	-0.454399	8.70121	-3.31406	0.00684487	0.119936	-2.33751
SNRPB	-0.488243	8.48791	-3.31391	0.00684676	0.119936	-2.33778
SORL1	-0.481062	10.2214	-3.31262	0.00686243	0.120128	-2.33996
MAGOH	-0.565651	7.69607	-3.31161	0.00687483	0.120263	-2.34168
H4C13	-0.691192	7.29834	-3.31077	0.00688506	0.120302	-2.3431
BNIP3	-0.723398	9.10093	-3.31054	0.00688795	0.120302	-2.3435
GSKIP	-0.496476	7.34537	-3.31027	0.00689123	0.120302	-2.34396
IZUMO4	0.456006	5.62742	3.30802	0.00691888	0.120703	-2.34778
ILDR2	-0.681935	3.86713	-3.30685	0.00693325	0.12081	-2.34976
LRRC58	-0.434353	7.71481	-3.30649	0.00693778	0.12081	-2.35038
LOC202181	-0.639512	7.18011	-3.30637	0.00693922	0.12081	-2.35058
SNORD15B	0.503927	9.95256	3.30571	0.00694736	0.12087	-2.3517
TDRD3	-0.579207	7.08297	-3.30387	0.00697017	0.121184	-2.35483
MBD2	-0.428838	10.8079	-3.30194	0.00699418	0.121519	-2.35812
WDFY4	0.402714	7.36852	3.30092	0.00700688	0.121657	-2.35985
ORAI3	0.49564	6.84878	3.29875	0.00703397	0.121819	-2.36353
HNRNPA3P1	-0.445062	7.60725	-3.29869	0.00703471	0.121819	-2.36363
DERA	-0.483464	7.34973	-3.29866	0.00703512	0.121819	-2.36369
MAN2B2	0.450242	7.43633	3.29865	0.00703528	0.121819	-2.36371
OLMALINC	-0.984577	8.00029	-3.29785	0.00704527	0.121888	-2.36506
MZF1	0.444417	5.94941	3.29757	0.00704877	0.121888	-2.36554
LTBP4	-0.749883	5.17256	-3.29645	0.00706282	0.122046	-2.36744
YWHAQ	-0.416068	10.3301	-3.29601	0.00706836	0.122046	-2.36819
MIR22HG	0.73631	3.85534	3.29571	0.0070722	0.122046	-2.36871
DYNLT2	-0.519034	3.78794	-3.29341	0.00710115	0.122394	-2.37261
CDC14B	-0.468079	1.77801	-3.29335	0.00710197	0.122394	-2.37272
CCDC15	-0.859563	3.32278	-3.29208	0.007118	0.12253	-2.37487
TROAP	-0.512509	6.82168	-3.29121	0.00712909	0.12253	-2.37635
RAD51-AS1	0.867667	4.1938	3.29118	0.00712945	0.12253	-2.3764
UBE2G1	-0.42855	10.4405	-3.29105	0.00713106	0.12253	-2.37662
ZNF175	-0.532233	5.16127	-3.28961	0.00714945	0.12253	-2.37908
PPARD	0.459908	6.55875	3.28912	0.00715565	0.12253	-2.3799
SNORA22	0.403158	9.67568	3.28882	0.00715952	0.12253	-2.38042
ELDR	0.497299	2.95945	3.28866	0.00716149	0.12253	-2.38068
CCDC88B	0.48712	5.41069	3.28856	0.00716283	0.12253	-2.38086
LRRC19	-0.568695	2.07389	-3.28781	0.00717236	0.12253	-2.38213
GOLT1B	-0.409261	8.44023	-3.28775	0.00717311	0.12253	-2.38223
FGFR3	-0.53479	4.25378	-3.28773	0.00717335	0.12253	-2.38226
NCKAP1L	0.435617	9.27422	3.28736	0.00717818	0.12253	-2.3829
TMEM9B-AS1	0.857981	5.63724	3.28717	0.00718056	0.12253	-2.38322
TNNI3K	-0.805807	4.87406	-3.28682	0.00718508	0.12253	-2.38382
IER5	0.646675	6.2248	3.28657	0.0071882	0.12253	-2.38424
CD38	0.512629	10.7759	3.28633	0.00719128	0.12253	-2.38464
TEDC2	-0.455662	5.76066	-3.28582	0.00719779	0.122559	-2.38551
MEA1	-0.512735	6.64341	-3.28149	0.00725356	0.123363	-2.39288
SESN1	0.560792	7.18649	3.28132	0.00725582	0.123363	-2.39317
GKAP1	-0.935442	6.60805	-3.28063	0.00726464	0.123363	-2.39433
RNASE6	-0.563732	3.23768	-3.28041	0.00726748	0.123363	-2.39471
TRIM4	0.388922	8.36062	3.28028	0.00726915	0.123363	-2.39492
AGPAT2	-0.445578	6.75235	-3.27831	0.00729474	0.123716	-2.39828
DCPS	-0.591221	8.13399	-3.27659	0.00731723	0.124015	-2.40121
ABCA7	0.454237	7.3395	3.27419	0.00734852	0.124388	-2.40529
TDRD7	-0.676504	6.48213	-3.27416	0.00734897	0.124388	-2.40535
BLVRB	-0.521021	7.43121	-3.27341	0.00735874	0.124441	-2.40661
COA4	-0.388064	7.53295	-3.27317	0.00736184	0.124441	-2.40702
TMA16	-0.645461	7.47411	-3.27195	0.00737795	0.124631	-2.4091
FAR2P1	-0.679913	4.33601	-3.27094	0.00739117	0.124732	-2.41081
ZMYM3	-0.658453	5.94237	-3.27075	0.00739367	0.124732	-2.41113
YWHAEP7	-0.595866	6.64209	-3.27016	0.00740148	0.124781	-2.41214
HSPA14	-0.426664	8.38546	-3.26949	0.00741037	0.124782	-2.41328
NEAT1	0.483987	9.40392	3.26942	0.00741131	0.124782	-2.41341
JUN	0.976846	5.08484	3.26665	0.00744793	0.12525	-2.41811
PLEKHA2	0.500724	8.58096	3.26643	0.00745086	0.12525	-2.41848
PRKCB	-0.692227	2.57456	-3.26507	0.00746899	0.12525	-2.4208
HPDL	-0.525684	5.28408	-3.26493	0.00747083	0.12525	-2.42104
LAS1L	-0.536844	7.4584	-3.26451	0.00747637	0.12525	-2.42175
LINC02693	-0.459915	6.07469	-3.26398	0.00748341	0.12525	-2.42264
ZHX1	-0.494057	8.28985	-3.2639	0.00748452	0.12525	-2.42278
CEP85	-0.48479	6.74958	-3.2638	0.00748591	0.12525	-2.42296
JPT2	-0.900625	8.20597	-3.26335	0.00749193	0.12525	-2.42373
LINC00265	0.391689	9.86829	3.26328	0.00749277	0.12525	-2.42384
POLH	-0.451638	8.12659	-3.26327	0.00749295	0.12525	-2.42386
TBCA	-0.471167	8.86197	-3.2628	0.00749923	0.125273	-2.42466
LINC00426	-0.494711	8.48001	-3.26229	0.00750608	0.125305	-2.42553
RBFOX2	-0.465588	6.8845	-3.26117	0.00752105	0.125468	-2.42743
MGST1	-0.53779	10.3034	-3.2608	0.00752604	0.125468	-2.42806
MED25	-0.472315	6.89022	-3.26043	0.00753092	0.125468	-2.42868
PITPNM2	-0.877265	2.80198	-3.2601	0.00753543	0.125468	-2.42925
ATP5MK	-0.436624	9.76572	-3.25813	0.00756193	0.12576	-2.4326
ADCK2	-0.481197	5.34436	-3.25806	0.00756283	0.12576	-2.43272
KHNYN	-0.458386	6.50489	-3.25717	0.00757484	0.125871	-2.43423
MIR3936HG	0.564925	3.30619	3.25684	0.00757932	0.125871	-2.43479
TNS3	-0.463457	6.53641	-3.25518	0.00760184	0.126039	-2.43762
SLC36A4	-0.89893	5.5466	-3.25503	0.00760381	0.126039	-2.43787
H3C15	-0.497846	9.78425	-3.255	0.0076042	0.126039	-2.43792
RGS4	-0.62709	3.23634	-3.25329	0.00762737	0.126341	-2.44082
MALT1	-0.475453	9.45631	-3.25144	0.00765261	0.126677	-2.44397
GOT1L1	-0.497285	4.39619	-3.25061	0.00766403	0.126784	-2.44539
CLEC2D	-0.451183	9.94565	-3.24896	0.00768658	0.127075	-2.4482
LSM2	-0.434169	7.46356	-3.24632	0.00772287	0.127539	-2.45269
PIGX	-0.513669	7.48835	-3.24619	0.00772465	0.127539	-2.45291
OPHN1	-0.734173	2.52938	-3.24556	0.00773337	0.127601	-2.45399
DNAJC15	-0.404879	9.24247	-3.24365	0.00775962	0.127951	-2.45722
NAMPT	-0.729289	7.73	-3.24276	0.00777208	0.128074	-2.45875
GART	-0.487734	8.91067	-3.23958	0.00781624	0.128719	-2.46415
LOC729218	0.44082	7.81814	3.23892	0.00782549	0.128748	-2.46528
GTSE1	-0.670919	6.82498	-3.23861	0.00782981	0.128748	-2.46581
OR4F21	-0.42347	1.98677	-3.23837	0.00783313	0.128748	-2.46621
ZNF706	-0.408329	8.5637	-3.23769	0.00784261	0.128792	-2.46736
ARL6IP6	-0.91853	7.53503	-3.23746	0.00784585	0.128792	-2.46776
UBAC1	-0.577023	6.62896	-3.23299	0.00790867	0.12974	-2.47536
IMPDH2	0.416582	9.80156	3.23215	0.00792053	0.129842	-2.47679
KIF16B	-1.01924	5.30309	-3.23119	0.00793406	0.129842	-2.47842
HTATIP2	-0.747315	6.59765	-3.23082	0.00793934	0.129842	-2.47905
TMUB1	-0.440734	7.99629	-3.23077	0.00794009	0.129842	-2.47914
DGKH	-0.692173	5.2556	-3.23075	0.00794027	0.129842	-2.47916
GCA	-0.603259	2.31245	-3.22946	0.00795869	0.130055	-2.48137
NUP62	-0.476079	8.67345	-3.22912	0.00796348	0.130055	-2.48195
LINC00324	0.484021	3.9733	3.22869	0.00796955	0.130071	-2.48267
FBXO22	-0.437545	7.81399	-3.22782	0.00798192	0.13019	-2.48415
GTF2IP20	0.445065	9.88503	3.22704	0.00799309	0.130289	-2.48549
UNG	-0.881856	6.81614	-3.22424	0.00803303	0.130857	-2.49024
SIK3	0.403554	7.33863	3.2225	0.00805809	0.131035	-2.49321
TARS1	-0.410264	8.04306	-3.22244	0.00805896	0.131035	-2.49331
LINC01220	0.663728	3.27254	3.22214	0.00806322	0.131035	-2.49381
CUEDC1	0.458439	6.23014	3.22206	0.00806445	0.131035	-2.49396
OR4N5	-0.590067	2.19367	-3.21988	0.00809589	0.131427	-2.49767
TSC22D1	0.493527	6.99602	3.21967	0.0080989	0.131427	-2.49802
MIR1271	0.414867	5.71261	3.21889	0.00811019	0.131469	-2.49935
CDK6	-0.500987	6.99739	-3.21878	0.00811174	0.131469	-2.49953
FANCM	-0.898182	4.33349	-3.21806	0.00812225	0.131556	-2.50077
TNFSF9	0.399169	7.68077	3.21749	0.00813044	0.131573	-2.50173
ARHGAP45	0.47067	5.31277	3.21727	0.00813359	0.131573	-2.5021
USP32	-0.968639	6.0399	-3.21635	0.00814708	0.13165	-2.50368
LOC339539	-0.627462	3.94901	-3.21624	0.00814864	0.13165	-2.50386
TIGD4	-0.911366	2.51936	-3.215	0.00816661	0.131857	-2.50596
CCSAP	-0.548352	6.19416	-3.21429	0.00817709	0.131943	-2.50718
GASK1B	-0.603748	7.88786	-3.2135	0.00818861	0.132045	-2.50852
KLHL7-DT	-0.48294	3.71754	-3.21288	0.00819758	0.132107	-2.50957
H4C5	-0.405484	11.8516	-3.21101	0.00822511	0.132467	-2.51276
ZNF582	-0.510932	4.50641	-3.2101	0.00823843	0.132598	-2.5143
DLAT	-0.688181	7.7771	-3.20923	0.00825119	0.13272	-2.51578
LINC00638	0.656245	3.942	3.20681	0.00828698	0.133155	-2.5199
DTHD1	-0.435918	2.10648	-3.2067	0.00828864	0.133155	-2.5201
DUSP21	-0.603029	3.17044	-3.20615	0.00829674	0.133201	-2.52103
SAGE1	-0.439886	2.25351	-3.20579	0.00830202	0.133202	-2.52163
PRKAG2	-0.845597	3.85416	-3.20497	0.00831427	0.13327	-2.52304
MRPL14	-0.55547	7.17874	-3.20449	0.00832141	0.13327	-2.52385
CDK10	0.539864	7.11609	3.20445	0.00832188	0.13327	-2.52391
GRINA	0.484594	7.5603	3.20357	0.00833498	0.133396	-2.52541
CD180	-0.607314	7.54162	-3.2025	0.00835097	0.133569	-2.52723
SNRPC	-0.508587	6.91908	-3.20206	0.00835756	0.13359	-2.52799
SNORA38	0.563505	6.65439	3.2016	0.00836443	0.133617	-2.52877
TUBB1	-0.429895	2.47888	-3.20083	0.00837599	0.133705	-2.53008
LOC100131257	0.716436	2.43136	3.20027	0.00838426	0.133705	-2.53103
APOBEC3D	-0.660925	6.63752	-3.20012	0.00838661	0.133705	-2.53129
HOXA13	-0.580707	3.32624	-3.19983	0.00839085	0.133705	-2.53177
RNF125	-1.17808	4.716	-3.19847	0.00841136	0.133922	-2.5341
PRMT3	-0.462326	7.88329	-3.19819	0.00841549	0.133922	-2.53457
SPATA3	-0.652612	4.28258	-3.19788	0.00842019	0.133922	-2.5351
CETN2	0.393541	8.47225	3.19515	0.00846137	0.13446	-2.53975
MPZL3	-0.452811	6.50763	-3.19494	0.00846456	0.13446	-2.54011
POU3F2	-0.45042	2.95345	-3.1928	0.00849684	0.134849	-2.54374
LENG8-AS1	0.496698	6.54236	3.19253	0.008501	0.134849	-2.5442
DENND1B	-1.03607	7.16555	-3.19193	0.00851008	0.134849	-2.54522
PANK2	-0.401242	8.30891	-3.19193	0.00851012	0.134849	-2.54522
ZSWIM6	0.748521	6.2855	3.1915	0.00851667	0.134856	-2.54596
NIPSNAP2	-0.645941	7.95251	-3.19121	0.00852109	0.134856	-2.54645
LINC01777	0.555516	2.28739	3.18923	0.00855123	0.135213	-2.54981
ADAM15	-0.512465	6.41427	-3.18903	0.00855425	0.135213	-2.55015
PHGDH	-0.465521	9.59353	-3.18824	0.00856633	0.135306	-2.55149
PFDN4	-0.714412	8.24116	-3.18748	0.00857806	0.135306	-2.5528
CD22	0.419489	10.0925	3.18733	0.00858037	0.135306	-2.55305
LPGAT1	-0.799239	7.15404	-3.187	0.00858535	0.135306	-2.55361
ACP3	-0.781005	6.92887	-3.18692	0.00858658	0.135306	-2.55374
MALINC1	0.622203	3.22395	3.18625	0.00859687	0.135332	-2.55488
SGCE	-0.446942	6.57358	-3.18613	0.00859879	0.135332	-2.5551
TUBA8	-0.682116	5.23554	-3.18556	0.00860745	0.135385	-2.55606
LOC100506639	0.520873	6.52802	3.18454	0.00862323	0.135411	-2.5578
LOC101929719	0.509739	4.28895	3.18452	0.00862348	0.135411	-2.55783
DEFB131B	-0.443277	3.15466	-3.18384	0.00863406	0.135411	-2.559
NUDT5	-0.700216	8.97764	-3.18342	0.00864052	0.135411	-2.55971
DAZL	-0.736416	3.08572	-3.1834	0.0086408	0.135411	-2.55974
FABP5	-0.709343	7.67437	-3.18272	0.00865123	0.135411	-2.56089
HAT1	-0.423602	10.6983	-3.18252	0.00865432	0.135411	-2.56123
LSM10	0.459432	7.87124	3.18157	0.0086691	0.135411	-2.56285
CALN1	0.448489	2.68485	3.18148	0.00867052	0.135411	-2.56301
TBXAS1	0.505113	2.95826	3.18141	0.00867157	0.135411	-2.56313
VCAM1	-0.420193	4.34623	-3.18141	0.00867158	0.135411	-2.56313
ZNF252P	0.4544	6.04646	3.18134	0.00867268	0.135411	-2.56325
SDHAF3	-0.559411	7.64409	-3.18065	0.00868334	0.13545	-2.56442
GMFG	0.429404	9.97821	3.1805	0.00868573	0.13545	-2.56468
NUCKS1	-0.430223	9.4753	-3.17847	0.00871716	0.135729	-2.56812
PTPN11	-0.408635	9.40245	-3.17832	0.00871961	0.135729	-2.56839
WASF1	-0.760969	7.98176	-3.17784	0.00872703	0.135729	-2.5692
DLEC1	-0.521904	3.1518	-3.1777	0.00872925	0.135729	-2.56944
DNER	-0.502194	5.15169	-3.17764	0.0087302	0.135729	-2.56954
YPEL1	-0.677086	8.45077	-3.17717	0.00873748	0.13576	-2.57034
H2AC12	-0.453537	7.724	-3.17595	0.0087565	0.135973	-2.57241
CCL18	-0.417189	4.69257	-3.1741	0.0087855	0.13634	-2.57556
TICRR	-0.425191	5.89594	-3.17284	0.00880536	0.136566	-2.57771
FABP5	-0.70166	8.23631	-3.17164	0.00882426	0.136776	-2.57975
DSTN	-0.706557	9.38232	-3.17022	0.0088467	0.137041	-2.58217
ANKMY2	-0.475801	6.85962	-3.1695	0.00885804	0.137079	-2.58339
FAM118B	0.51045	7.31416	3.16939	0.00885987	0.137079	-2.58359
ISOC2	-0.449299	7.77654	-3.16893	0.00886713	0.137108	-2.58437
JAKMIP1	-0.708447	5.22606	-3.16807	0.0088808	0.137211	-2.58583
LIMA1	-0.461968	7.30723	-3.16783	0.0088845	0.137211	-2.58623
PFDN1	-0.446678	8.09403	-3.16729	0.0088932	0.13724	-2.58716
CEP126	-0.630178	3.52312	-3.16687	0.00889983	0.13724	-2.58787
TBC1D20	0.462751	7.48403	3.16664	0.00890342	0.13724	-2.58825
PRRT3-AS1	0.510635	5.79389	3.16636	0.00890787	0.13724	-2.58873
DYSF	-0.457561	3.45345	-3.16567	0.00891891	0.137328	-2.58991
MDC1	-0.627004	6.77032	-3.16492	0.00893089	0.137429	-2.59119
MISP	-0.499014	4.63928	-3.164	0.00894561	0.137528	-2.59276
PA2G4P4	-0.420217	6.47996	-3.16385	0.00894805	0.137528	-2.59302
CEP41	-1.17006	5.91922	-3.16321	0.00895826	0.137602	-2.5941
DSG4	-0.535437	2.32604	-3.16268	0.00896675	0.137609	-2.595
HFE	-0.56033	4.76537	-3.16251	0.00896949	0.137609	-2.59529
ETFBKMT	-0.55524	2.92446	-3.16104	0.00899311	0.137718	-2.5978
CFAP92	-0.63869	3.47529	-3.16086	0.008996	0.137718	-2.5981
MARF1	0.50814	7.75258	3.16081	0.00899676	0.137718	-2.59819
MGST2	-0.604497	6.74105	-3.16058	0.00900039	0.137718	-2.59857
CCT4	-0.396711	10.2559	-3.16038	0.00900358	0.137718	-2.59891
IRF9	1.17093	7.19883	3.15981	0.00901276	0.137718	-2.59988
DERL3	-0.533218	7.01438	-3.15972	0.00901424	0.137718	-2.60003
MRE11	-0.624987	8.35308	-3.158	0.009042	0.138059	-2.60296
LINC02333	0.544953	2.24032	3.15688	0.00906021	0.138201	-2.60487
ITGAE	-0.44962	7.11506	-3.15676	0.00906206	0.138201	-2.60507
SLC25A43	-0.738672	7.07746	-3.15517	0.00908786	0.138511	-2.60778
MRPS34	-0.418809	8.44494	-3.15381	0.00911011	0.138707	-2.6101
ACOT13	-0.446753	8.15754	-3.15372	0.00911155	0.138707	-2.61025
LINC01002	0.401009	11.2932	3.15314	0.00912101	0.138769	-2.61124
NFKBIA	0.50232	9.51893	3.15221	0.00913618	0.138885	-2.61282
SLK	-0.449606	8.77479	-3.15183	0.00914239	0.138885	-2.61347
THAP3	-0.515813	4.8803	-3.15167	0.00914499	0.138885	-2.61374
ZNF215	-0.826927	6.3197	-3.14985	0.00917478	0.139196	-2.61684
NDUFV2	-0.724379	8.74481	-3.14976	0.0091763	0.139196	-2.617
BAIAP2L1	-0.822116	3.36319	-3.14761	0.00921164	0.139649	-2.62065
CHRAC1	-0.448995	8.85902	-3.14721	0.00921814	0.139665	-2.62133
AHRR	-0.75662	6.02591	-3.14586	0.00924038	0.139895	-2.62362
MRPS22	-0.523947	8.31267	-3.14563	0.0092443	0.139895	-2.62402
KCNK9	-0.459017	3.18695	-3.14467	0.00926014	0.14002	-2.62565
BORA	-0.436257	7.14619	-3.14447	0.00926352	0.14002	-2.626
PAXIP1	-0.49975	9.09263	-3.14402	0.00927095	0.14005	-2.62676
THSD4-AS2	0.573139	2.66368	3.14298	0.00928813	0.140227	-2.62852
TSEN54	-0.458574	5.92022	-3.142	0.00930443	0.14039	-2.63019
NXPE1	-0.451536	1.95305	-3.14154	0.0093121	0.140423	-2.63098
CHIA	-0.615534	3.14746	-3.14079	0.00932457	0.140528	-2.63225
CYP3A7	-0.73096	2.30486	-3.13898	0.00935484	0.140901	-2.63533
LYPD8	-0.652629	3.69399	-3.13731	0.00938277	0.141239	-2.63817
PDE8A	-0.570975	6.54214	-3.13667	0.00939363	0.141314	-2.63927
SNAI3-AS1	0.418053	5.25419	3.13636	0.00939884	0.141314	-2.6398
LOC153684	0.466575	5.20508	3.13577	0.00940868	0.141379	-2.6408
ANXA2P2	-0.647544	9.26001	-3.13537	0.00941541	0.141397	-2.64148
ABR	0.544488	6.90733	3.13411	0.00943664	0.141633	-2.64362
CYP2C18	-0.487876	2.4687	-3.13274	0.00945985	0.141898	-2.64596
SAMD13	-1.14335	4.0975	-3.13175	0.00947657	0.142065	-2.64764
PHF10	-0.403898	8.9171	-3.13138	0.00948293	0.142077	-2.64828
SCARNA11	0.949408	3.84276	3.13069	0.00949459	0.142169	-2.64944
SLC2A12	0.463641	5.97334	3.12957	0.00951365	0.142243	-2.65135
OSBPL6	-0.85371	2.81367	-3.12928	0.0095185	0.142243	-2.65184
ITGB2	-0.486703	5.95345	-3.12915	0.00952086	0.142243	-2.65207
HYLS1	-0.653583	5.92674	-3.12909	0.00952181	0.142243	-2.65217
WDSUB1	-0.541888	6.25047	-3.12844	0.00953287	0.142325	-2.65327
HMGCLL1	-0.54464	3.04833	-3.12808	0.00953906	0.142335	-2.65389
AMMECR1	-0.401455	7.29219	-3.12759	0.00954745	0.142377	-2.65473
ZDHHC20	-0.646518	8.45251	-3.12636	0.00956838	0.142588	-2.65681
FAM180B	0.606032	4.50214	3.12611	0.00957275	0.142588	-2.65724
ZBTB8A	-0.610124	3.12394	-3.12526	0.00958723	0.14272	-2.65868
PYGM	0.594631	5.00536	3.12363	0.00961524	0.143054	-2.66146
ZBTB11-AS1	0.48156	5.45329	3.12221	0.00963969	0.143263	-2.66387
FAM86JP	0.462012	8.63077	3.12216	0.00964052	0.143263	-2.66395
SMCO4	-0.656855	6.53649	-3.1206	0.0096675	0.143523	-2.66661
PARVG	0.517359	7.18873	3.12036	0.00967163	0.143523	-2.66702
MAPK3	-0.455661	8.95477	-3.12014	0.00967544	0.143523	-2.66739
TTI2	-0.474723	6.64769	-3.11962	0.00968457	0.143523	-2.66829
TMIGD1	-0.461761	2.14784	-3.11953	0.00968603	0.143523	-2.66843
OS9	0.450033	9.91646	3.11796	0.00971335	0.143844	-2.67111
CAPSL	-0.480544	2.12432	-3.11718	0.00972689	0.143961	-2.67244
C19orf48	-0.391717	7.54997	-3.11508	0.00976354	0.144338	-2.67602
CIART	-0.590851	3.43905	-3.11507	0.00976362	0.144338	-2.67602
TMEM131	0.453099	8.46072	3.11429	0.00977725	0.144456	-2.67735
GFPT1	-0.411324	8.47468	-3.11313	0.00979754	0.144633	-2.67932
SNORA2C	0.608998	7.21615	3.11296	0.00980056	0.144633	-2.67962
LOC102723544	-0.603304	2.29606	-3.11186	0.00981989	0.144835	-2.68149
CWF19L1	-0.493574	8.2925	-3.1103	0.00984742	0.145157	-2.68415
MGAT4B	-0.451769	6.39904	-3.10894	0.00987137	0.145426	-2.68646
LHFPL4	-0.74532	4.8052	-3.10827	0.00988323	0.145491	-2.6876
MARCO	-0.573788	3.48801	-3.1078	0.00989151	0.145491	-2.6884
ARID2	-0.433309	8.2886	-3.10773	0.0098928	0.145491	-2.68852
ATP6V1B1-AS1	-0.551374	5.58197	-3.10667	0.0099116	0.145573	-2.69033
ATP6V0E1	0.622283	11.3506	3.10646	0.00991531	0.145573	-2.69068
CAND1	-0.603081	9.18415	-3.10608	0.00992199	0.145573	-2.69133
KCNA6	-0.502296	5.05244	-3.10598	0.00992386	0.145573	-2.6915
ESAM-AS1	-1.04988	4.04862	-3.10571	0.00992865	0.145573	-2.69196
GNB4	-0.498177	2.93056	-3.10549	0.00993254	0.145573	-2.69234
BEND6	-0.810745	4.00272	-3.10418	0.00995575	0.145713	-2.69456
OR4A5	-0.560943	2.15744	-3.10386	0.00996159	0.145713	-2.69511
A2M-AS1	0.517579	4.68318	3.10385	0.00996173	0.145713	-2.69513
NADK2	-0.622799	7.53653	-3.10351	0.0099677	0.145713	-2.6957
ST14	0.455037	8.22224	3.10318	0.00997361	0.145713	-2.69626
AKAP1	-0.394875	7.3686	-3.10303	0.00997631	0.145713	-2.69652
IFFO2	-0.53138	4.96589	-3.10148	0.0100039	0.146034	-2.69915
ZNF165	-0.525859	3.55563	-3.10039	0.0100237	0.146238	-2.70102
MX1	1.28885	5.40127	3.09961	0.0100376	0.146258	-2.70234
STRADA	0.387558	8.67891	3.09863	0.0100552	0.146258	-2.704
NTPCR	-0.511768	7.49851	-3.09846	0.0100582	0.146258	-2.70429
SNRPD3	-0.394628	10.051	-3.0982	0.010063	0.146258	-2.70474
IMPDH1	-0.483557	6.98535	-3.09811	0.0100645	0.146258	-2.70488
SNORD59A	0.416483	9.23218	3.09805	0.0100657	0.146258	-2.705
APOBEC3G	-0.730075	5.47544	-3.09793	0.0100678	0.146258	-2.70519
OR13A1	0.44704	3.27569	3.09776	0.0100708	0.146258	-2.70548
DLGAP1-AS2	0.492223	2.63183	3.09734	0.0100784	0.146285	-2.70619
GGCT	-0.525189	7.76861	-3.09614	0.0101002	0.146519	-2.70825
MPLKIP	-0.421972	8.30239	-3.09543	0.0101129	0.14662	-2.70945
CD79A	0.443504	11.5574	3.09472	0.0101258	0.146723	-2.71066
LMOD2	-0.422582	2.57791	-3.09393	0.0101401	0.146848	-2.712
ATAD3A	-0.486226	7.67659	-3.09345	0.0101489	0.146893	-2.71283
HSF2	-0.565037	8.34104	-3.0927	0.0101626	0.147007	-2.7141
FAM210A	-0.447728	7.42903	-3.09146	0.010185	0.147173	-2.7162
SLC31A1	-0.459257	8.67855	-3.09116	0.0101905	0.147173	-2.71671
LRP10	0.439974	7.41869	3.09094	0.0101945	0.147173	-2.71709
CBR1	-0.749009	7.40997	-3.0908	0.0101971	0.147173	-2.71733
RNF41	0.405335	8.13189	3.08895	0.010231	0.147522	-2.72048
DHRS4L1	-0.617375	5.57107	-3.08885	0.0102328	0.147522	-2.72065
RIMKLA	-0.402296	4.23436	-3.08811	0.0102464	0.147556	-2.72191
KRTAP22-1	-0.419666	2.01219	-3.08809	0.0102467	0.147556	-2.72194
KCTD5	0.491047	9.36556	3.08729	0.0102613	0.147684	-2.7233
LRRC40	-0.485603	8.04122	-3.08606	0.010284	0.147926	-2.72539
FUCA2	-0.572	7.20915	-3.08529	0.0102983	0.148049	-2.72671
ALG14	-0.500735	6.81271	-3.08468	0.0103095	0.148084	-2.72774
RPIA	-0.427987	7.26209	-3.08453	0.0103123	0.148084	-2.72801
RNU4-2	0.492713	8.38341	3.08404	0.0103213	0.148129	-2.72883
TTC33	-0.765141	6.6205	-3.08354	0.0103305	0.148139	-2.72968
ARRDC1	0.481588	7.47259	3.08338	0.0103335	0.148139	-2.72996
TOX2	-0.490021	4.39101	-3.08294	0.0103415	0.148142	-2.7307
KPNA2	-0.428568	10.8618	-3.08254	0.0103491	0.148142	-2.73139
SNTB1	-0.618351	7.27534	-3.08231	0.0103533	0.148142	-2.73178
RALA	-0.626006	7.5049	-3.082	0.0103591	0.148142	-2.7323
DST	0.382079	8.5135	3.08168	0.010365	0.148142	-2.73284
ABCD2	-0.639907	2.48254	-3.08149	0.0103685	0.148142	-2.73317
KLHL5	0.421068	7.69653	3.08094	0.0103786	0.148204	-2.7341
FIBP	0.425997	8.65599	3.08041	0.0103885	0.148262	-2.735
GFI1	-0.407409	7.0287	-3.07987	0.0103986	0.148272	-2.73592
SRD5A1P1	0.557234	3.86948	3.0794	0.0104075	0.148272	-2.73673
ARL6IP5	0.410156	9.6909	3.07923	0.0104107	0.148272	-2.73702
HLTF-AS1	-0.44732	1.88805	-3.07873	0.0104198	0.148272	-2.73786
AHCYL1	-0.49368	9.42275	-3.07858	0.0104228	0.148272	-2.73813
MMADHC	-0.405273	9.40653	-3.07851	0.010424	0.148272	-2.73824
GYPA	-0.434429	1.52409	-3.07744	0.0104439	0.148351	-2.74006
RAB11FIP4	-0.693739	5.47216	-3.07712	0.0104501	0.148351	-2.74061
CAT	0.375058	8.13359	3.07707	0.010451	0.148351	-2.7407
SUCLG2	-0.452537	7.14733	-3.07697	0.0104528	0.148351	-2.74086
SMC3	-0.426765	10.04	-3.0766	0.0104597	0.148351	-2.74149
MRPL44	-0.410162	8.30157	-3.07635	0.0104643	0.148351	-2.74191
STK3	-0.792968	6.83781	-3.07543	0.0104817	0.148515	-2.74349
RNY4	0.540881	5.11748	3.07448	0.0104996	0.148686	-2.74511
NDUFB4	-0.386737	9.30283	-3.07404	0.0105077	0.148719	-2.74584
SNORA72	0.926119	5.39311	3.07311	0.0105252	0.148884	-2.74742
CENPP	-0.503873	6.58488	-3.07252	0.0105364	0.148958	-2.74843
ALDH1A1	-0.402486	3.20804	-3.07222	0.0105421	0.148958	-2.74894
LINC00377	-0.938087	2.23116	-3.07083	0.0105684	0.149203	-2.75131
CUTALP	0.501246	6.12287	3.07068	0.0105711	0.149203	-2.75156
HCFC1R1	-0.417555	6.29258	-3.06993	0.0105854	0.149222	-2.75284
MIR183	0.545272	2.03712	3.06987	0.0105866	0.149222	-2.75295
CLTC	-0.413988	9.61361	-3.06969	0.01059	0.149222	-2.75325
EIF2S1	-0.486672	9.16774	-3.06879	0.0106071	0.149302	-2.75479
CTDSPL2	-0.579392	9.24592	-3.06877	0.0106074	0.149302	-2.75481
LINC02615	0.592381	3.46591	3.06847	0.0106131	0.149302	-2.75532
GNAL	-0.471032	4.20208	-3.06784	0.0106251	0.149313	-2.7564
NUP37	-0.801002	7.18173	-3.06781	0.0106256	0.149313	-2.75644
FANCA	-0.498716	8.09418	-3.06696	0.0106419	0.14946	-2.7579
SUZ12	-0.446466	9.26874	-3.06614	0.0106576	0.149598	-2.75929
ZNF567-DT	0.425714	5.95832	3.06558	0.0106681	0.149664	-2.76024
TIMELESS	-0.786189	7.03463	-3.06492	0.0106808	0.14976	-2.76137
CCDC50	-0.612832	7.02151	-3.06405	0.0106974	0.149878	-2.76284
RUSC1	-0.427705	6.39705	-3.06387	0.010701	0.149878	-2.76316
MIR1270	-0.564863	2.38875	-3.06332	0.0107115	0.149927	-2.76409
LNPK	-0.556737	7.30975	-3.06307	0.0107162	0.149927	-2.76451
LGALS8	-0.562535	5.57912	-3.06225	0.010732	0.150007	-2.7659
CABLES1	-0.416467	7.56024	-3.06178	0.0107411	0.150007	-2.76671
PLAA	-0.56239	8.46499	-3.06171	0.0107424	0.150007	-2.76683
LOC100507389	0.562471	2.84917	3.06156	0.0107454	0.150007	-2.76709
SNORD100	0.429419	9.50884	3.06095	0.0107571	0.150089	-2.76812
GLRX3	-0.54188	8.66934	-3.06057	0.0107643	0.150107	-2.76876
TOMM40	-0.459799	8.71782	-3.05993	0.0107767	0.150158	-2.76985
CIBAR1	-0.868929	7.215	-3.05977	0.0107797	0.150158	-2.77012
ST3GAL1	-0.635816	4.86825	-3.05911	0.0107925	0.15021	-2.77124
ZNF702P	0.490622	4.56136	3.05894	0.0107959	0.15021	-2.77154
B4GALT3	0.395293	7.5514	3.05867	0.0108011	0.15021	-2.772
CKAP4	-0.438455	7.84509	-3.05777	0.0108184	0.15037	-2.77352
USP49	-0.562806	6.5414	-3.05507	0.0108709	0.151017	-2.77812
PDHX	-0.491243	7.30302	-3.05372	0.0108972	0.151285	-2.78041
CCDC141	-0.619085	3.07398	-3.05348	0.0109019	0.151285	-2.78083
PAGE3	-0.552497	2.24894	-3.0528	0.0109152	0.151386	-2.78198
SKA2	-0.474894	9.18076	-3.05192	0.0109324	0.151463	-2.78347
GEN1	-0.567826	7.83218	-3.05191	0.0109326	0.151463	-2.78349
ZNF318	-0.488221	7.26027	-3.05129	0.0109448	0.151546	-2.78456
CRISPLD1	-0.508738	2.10845	-3.051	0.0109504	0.151546	-2.78504
EIF1AY	-0.451104	8.92725	-3.04907	0.0109884	0.151888	-2.78833
TCFL5	-0.479744	6.65239	-3.04807	0.011008	0.151888	-2.79002
GSK3B	0.396959	9.31666	3.048	0.0110094	0.151888	-2.79014
FGD3	0.392787	6.8158	3.04775	0.0110145	0.151888	-2.79058
APIP	-0.602833	8.01597	-3.0476	0.0110174	0.151888	-2.79083
SMIM11	-0.391893	8.2206	-3.04753	0.0110187	0.151888	-2.79094
LOC100996740	0.540052	7.09005	3.04751	0.0110191	0.151888	-2.79098
METTL8	-0.444874	8.09315	-3.04722	0.011025	0.151888	-2.79148
ABCE1	-0.421156	10.3991	-3.04703	0.0110286	0.151888	-2.79179
GCSH	-0.685898	7.20528	-3.04632	0.0110428	0.152001	-2.79301
CYP2E1	0.70575	4.79049	3.04595	0.0110501	0.15202	-2.79364
PAQR3	-0.406337	8.8629	-3.04491	0.0110706	0.15222	-2.7954
MAGEA10	-0.533984	2.94671	-3.04434	0.0110819	0.152242	-2.79637
ARHGEF35	-0.654093	2.91834	-3.04423	0.0110841	0.152242	-2.79656
HIRIP3	-0.613351	5.67166	-3.04306	0.0111075	0.152424	-2.79856
FAM71F2	0.479991	6.04142	3.04297	0.0111092	0.152424	-2.79871
NCAPH2	-0.528604	7.03026	-3.0417	0.0111345	0.152688	-2.80086
TRAPPC2	0.44721	8.25661	3.04086	0.0111512	0.152801	-2.80229
MANEA	-0.420656	9.05285	-3.04069	0.0111546	0.152801	-2.80258
ZCCHC8	-0.397912	9.84499	-3.03997	0.011169	0.15284	-2.80381
MRPL19	-0.469966	6.99769	-3.03995	0.0111694	0.15284	-2.80384
SCMH1	-0.41286	7.27041	-3.03959	0.0111766	0.152857	-2.80445
CSTB	0.43182	9.46405	3.03865	0.0111955	0.153002	-2.80606
PWAR1	0.577091	2.99975	3.03846	0.0111992	0.153002	-2.80637
ZNF185	-0.427962	4.5132	-3.038	0.0112085	0.153005	-2.80715
TAPBP	0.389534	8.66345	3.03762	0.0112162	0.153005	-2.80781
AFF1	0.501756	9.08539	3.03756	0.0112174	0.153005	-2.80791
NLRP11	-0.820169	8.29933	-3.03699	0.0112288	0.15308	-2.80888
HSPB11	-0.457929	8.63904	-3.03628	0.011243	0.153192	-2.81008
LOC103908605	0.506766	6.34061	3.03596	0.0112496	0.153199	-2.81063
CELSR3	-0.515026	4.98745	-3.03488	0.0112714	0.153414	-2.81247
KBTBD12	-0.476483	3.71295	-3.0331	0.0113074	0.153775	-2.81549
NBR2	0.410671	8.27983	3.03297	0.0113099	0.153775	-2.8157
CYB5B	-0.389037	9.42452	-3.03247	0.0113202	0.153833	-2.81656
MIR7161	-0.980174	4.15324	-3.02905	0.0113897	0.154696	-2.82238
PROX2	-0.868571	4.76207	-3.02772	0.0114168	0.154951	-2.82463
GPR83	-0.828138	4.6295	-3.02754	0.0114206	0.154951	-2.82495
DNAJB9	0.50315	7.03521	3.02668	0.0114383	0.155108	-2.82642
MBNL2	0.458184	8.59181	3.02633	0.0114454	0.155123	-2.82701
GAN	-0.533458	6.39934	-3.02595	0.0114531	0.155145	-2.82765
LAMB3	-0.646974	2.79398	-3.02503	0.011472	0.155319	-2.82921
RPL34-DT	0.589489	5.16183	3.02403	0.0114927	0.155517	-2.83092
KCNN2	-0.595061	2.43761	-3.02304	0.0115131	0.155659	-2.83261
SGCB	-0.765443	6.06628	-3.02293	0.0115154	0.155659	-2.83279
SNX24	-1.05178	4.15661	-3.02243	0.0115256	0.155715	-2.83364
CYB5RL	-0.522074	5.69491	-3.02187	0.0115372	0.155789	-2.83458
MRPL23	-0.445405	7.42227	-3.01993	0.0115773	0.156122	-2.83788
HDAC10	0.398783	6.18566	3.01984	0.0115793	0.156122	-2.83804
MED30	-0.601981	6.46658	-3.0195	0.0115863	0.156122	-2.83862
EIF4A3	-0.556854	7.84786	-3.0195	0.0115863	0.156122	-2.83862
PGAM4	-0.762076	5.40682	-3.0181	0.0116154	0.156366	-2.841
MMUT	-0.491928	6.88435	-3.01756	0.0116268	0.156366	-2.84193
IFI44L	2.74257	5.48939	3.01728	0.0116325	0.156366	-2.84239
ANKRD18A	0.437029	2.52316	3.01711	0.011636	0.156366	-2.84268
NDUFS1	-0.447469	8.67896	-3.01703	0.0116376	0.156366	-2.84281
PNLIP	0.511157	3.73165	3.01687	0.0116411	0.156366	-2.84309
HEPHL1	-0.601581	2.08906	-3.01635	0.011652	0.156381	-2.84398
PNPLA1	-0.503336	3.25499	-3.01601	0.011659	0.156381	-2.84455
DHRS4	-0.511739	5.52101	-3.01588	0.0116619	0.156381	-2.84478
IL27RA	-0.506537	5.05032	-3.0156	0.0116677	0.156381	-2.84525
RECQL4	-0.560055	6.20981	-3.01535	0.0116728	0.156381	-2.84567
ARHGAP44	-0.74244	4.90706	-3.01426	0.0116957	0.156548	-2.84753
OIP5	-0.667608	6.43035	-3.01417	0.0116975	0.156548	-2.84767
GPR18	0.500033	6.14962	3.0125	0.0117325	0.156935	-2.85051
NT5E	-0.567084	2.6158	-3.01184	0.0117464	0.157038	-2.85163
EPB41L4B	-0.427468	3.62617	-3.01141	0.0117556	0.157079	-2.85238
LINC01801	0.699624	3.253	3.01073	0.0117699	0.157189	-2.85353
CALCOCO2	-0.568012	7.85672	-3.0101	0.0117832	0.157283	-2.8546
MMACHC	-0.363256	6.78422	-3.00937	0.0117986	0.157383	-2.85584
ATG14	0.429546	7.06485	3.00916	0.011803	0.157383	-2.85619
DHODH	-0.380063	7.16327	-3.00847	0.0118177	0.157497	-2.85737
MFSD3	0.468552	6.23178	3.00623	0.0118653	0.158049	-2.86118
TMEM38B	-0.457924	7.60571	-3.00565	0.0118776	0.158131	-2.86217
SNORD116-1	1.0291	6.38813	3.00478	0.0118961	0.158295	-2.86365
JAG1	-0.431473	5.33646	-3.00357	0.011922	0.158557	-2.86571
LOC728554	-0.408422	9.41161	-3.00292	0.0119358	0.158657	-2.8668
LINC00391	0.498686	3.29824	3.0018	0.0119599	0.158895	-2.86871
PARP16	-0.604305	5.96705	-3.00127	0.0119711	0.158963	-2.86961
COLEC12	-0.472961	2.22682	-2.99993	0.0120001	0.159264	-2.8719
CCDC77	-0.7026	7.04689	-2.99949	0.0120095	0.159306	-2.87264
TRIM65	-0.420353	4.98777	-2.9988	0.0120243	0.159347	-2.87381
PPP1R14B	-0.442826	9.97599	-2.99873	0.0120259	0.159347	-2.87393
ULK2	-0.396724	4.735	-2.9983	0.0120351	0.159347	-2.87466
HMGXB4	-0.718375	7.79436	-2.99819	0.0120375	0.159347	-2.87485
SULT1E1	-0.502124	2.21431	-2.99786	0.0120446	0.159359	-2.87541
UAP1L1	-0.451525	5.6697	-2.99727	0.0120573	0.159445	-2.87641
LINC00294	-0.541415	6.08022	-2.99521	0.012102	0.159952	-2.87991
FAM27E3	-0.72018	6.66568	-2.99481	0.0121107	0.159985	-2.8806
MRPL58	-0.569085	6.25278	-2.99413	0.0121255	0.160054	-2.88176
SLC10A2	-0.444023	4.25966	-2.99373	0.0121342	0.160054	-2.88243
FAM89A	-0.676945	5.64945	-2.9937	0.0121347	0.160054	-2.88247
ANKRD53	-0.525632	3.08494	-2.99312	0.0121474	0.160055	-2.88346
PM20D2	-0.447091	9.39939	-2.99269	0.0121567	0.160055	-2.88419
RNF24	-0.643384	5.0754	-2.99259	0.012159	0.160055	-2.88437
CD53	0.435122	10.5484	2.99255	0.0121598	0.160055	-2.88443
WBP1	0.543158	8.96182	2.99194	0.012173	0.160081	-2.88546
PCMTD2	0.433482	7.73208	2.99175	0.0121773	0.160081	-2.8858
MACROD1	-0.51902	5.70668	-2.99147	0.0121834	0.160081	-2.88627
SREK1IP1	-0.425319	8.11666	-2.99131	0.0121868	0.160081	-2.88654
HLA-E	0.406882	7.66973	2.99018	0.0122115	0.160324	-2.88846
CGAS	-1.14721	4.78263	-2.98989	0.012218	0.160327	-2.88896
BAAT	-0.526255	2.78505	-2.989	0.0122374	0.160426	-2.89046
ZNF730	-0.944803	7.18473	-2.98849	0.0122487	0.160426	-2.89134
ARL3	-0.442957	7.74263	-2.98826	0.0122538	0.160426	-2.89173
ZBED6CL	0.422832	3.90558	2.98779	0.012264	0.160426	-2.89252
USP12	-0.468847	8.00003	-2.98751	0.0122702	0.160426	-2.893
PHIP	-0.445994	9.16277	-2.98741	0.0122723	0.160426	-2.89316
MIR1244-2	-0.66311	9.6848	-2.98708	0.0122796	0.160426	-2.89372
MIR1244-1	-0.66311	9.6848	-2.98708	0.0122796	0.160426	-2.89372
POLR2D	-0.432184	8.04901	-2.98697	0.0122821	0.160426	-2.89392
ENPP6	0.573827	2.09039	2.98645	0.0122935	0.160494	-2.8948
NSD1	-0.53428	8.02025	-2.98391	0.0123496	0.161144	-2.89912
MYOF	-0.458878	3.02849	-2.98283	0.0123735	0.161301	-2.90095
CARM1	-0.495159	8.38748	-2.98239	0.0123832	0.161301	-2.90169
RSL24D1	-0.429292	9.57217	-2.98222	0.0123872	0.161301	-2.902
PLD2	-0.415728	5.30812	-2.98177	0.0123972	0.161301	-2.90276
SNRPD1	-0.628911	8.62678	-2.98173	0.012398	0.161301	-2.90282
MDH1B	-0.726317	4.17234	-2.98133	0.0124069	0.161301	-2.9035
ZNF32-AS2	-0.4026	1.89596	-2.98126	0.0124085	0.161301	-2.90362
GPR63	-0.43517	2.37908	-2.981	0.0124143	0.161301	-2.90407
NT5C3B	-0.584194	8.30586	-2.98054	0.0124245	0.161301	-2.90484
BUD13	-0.592577	5.68535	-2.98053	0.0124247	0.161301	-2.90486
C17orf75	-0.46181	7.33283	-2.9802	0.0124321	0.161314	-2.90542
NUDT21	-0.475142	9.81588	-2.97985	0.0124398	0.161332	-2.90601
SMIM11	-0.378643	8.21994	-2.97873	0.012465	0.161528	-2.90793
PPP2R1B	-0.528853	8.53172	-2.97862	0.0124675	0.161528	-2.90812
CLCN5	-0.666303	5.23025	-2.97791	0.0124832	0.161649	-2.90931
PARM1	-0.547074	2.50423	-2.97464	0.0125565	0.162517	-2.91486
ZCWPW1	-0.512474	4.58535	-2.97212	0.0126135	0.163172	-2.91915
FAM223A	0.666641	3.93392	2.97122	0.0126338	0.163348	-2.92068
CRSP8P	-0.518418	6.11828	-2.97087	0.0126419	0.163348	-2.92128
NUP62CL	-0.515311	5.53539	-2.97065	0.0126469	0.163348	-2.92166
LETM1	-0.39513	7.68763	-2.97039	0.0126527	0.163348	-2.92209
SMIM19	-0.716037	6.8318	-2.96861	0.0126932	0.163789	-2.92512
FAM241A	-0.396184	9.24151	-2.96829	0.0127004	0.163793	-2.92566
PSMA1	-0.442843	7.91207	-2.96803	0.0127063	0.163793	-2.9261
DTX4	-0.716558	4.09069	-2.96737	0.0127214	0.163904	-2.92722
H1-3	-0.620595	8.21337	-2.96673	0.012736	0.163926	-2.9283
MEGF11	-0.79893	5.71869	-2.96655	0.0127402	0.163926	-2.92862
ENOPH1	-0.429628	8.57644	-2.96645	0.0127423	0.163926	-2.92878
GHITM	-0.397419	10.9377	-2.96456	0.0127857	0.164174	-2.932
TET1	-0.525375	6.48927	-2.96442	0.0127889	0.164174	-2.93223
JAK3	0.46519	6.6095	2.96436	0.0127902	0.164174	-2.93233
PALS2	-0.778299	8.10114	-2.9643	0.0127917	0.164174	-2.93244
SNORA13	0.451976	6.20368	2.96421	0.0127937	0.164174	-2.93259
PRPSAP1	-0.527618	7.81633	-2.96304	0.0128206	0.164356	-2.93458
HSPA9	-0.410922	10.722	-2.96303	0.0128207	0.164356	-2.93459
NFATC2	-0.374025	8.06068	-2.96244	0.0128344	0.164449	-2.9356
AKNA	0.374788	7.56682	2.962	0.0128445	0.164496	-2.93634
SNORA33	0.738411	6.99067	2.96113	0.0128646	0.164638	-2.93782
ADGRG1	0.528488	2.81158	2.96096	0.0128685	0.164638	-2.93811
[truncated: 23,576 more rows]

## Sheet: DG75 - EntoAZD vs Ento
SYMBOL	logFC	AveExpr	t	P.Value	adj.P.Val	B
HVCN1	-1.44929	5.91942	-10.4558	4.46651e-07	0.0114231	6.37854
HCK	-1.8208	7.4632	-9.48799	1.18475e-06	0.0120704	5.59636
LCK	-1.60792	8.21424	-9.31165	1.42743e-06	0.0120704	5.44316
ALDH1L2	-1.81969	4.80093	-9.05197	1.88784e-06	0.0120704	5.21118
AICDA	-1.11157	8.17665	-8.49519	3.51309e-06	0.0161892	4.68693
RERG	-1.44639	7.75314	-8.30539	4.37238e-06	0.0161892	4.49944
TXNIP	1.08629	9.79888	8.12776	5.38429e-06	0.0161892	4.31978
MNS1	-1.94231	6.8637	-8.10561	5.52718e-06	0.0161892	4.29709
FAM72C	-1.23148	9.91998	-7.95969	6.57702e-06	0.0161892	4.14595
CCDC141	-1.60946	3.07398	-7.93827	6.74835e-06	0.0161892	4.12353
MFAP4	-1.40166	4.09439	-7.8813	7.22797e-06	0.0161892	4.06358
CEMIP2	1.79969	5.19484	7.7927	8.0482e-06	0.0161892	3.96948
TEAD4	-0.994991	6.49944	-7.77447	8.22909e-06	0.0161892	3.94998
NRG4	-1.6038	7.56076	-7.67106	9.34145e-06	0.0162348	3.83852
MYB	-1.4885	8.38387	-7.63585	9.75631e-06	0.0162348	3.80022
SLC12A8	-1.69058	6.17989	-7.60336	1.01567e-05	0.0162348	3.76473
FAM72D	-1.48016	9.62335	-7.22397	1.63937e-05	0.0198891	3.33916
AURKA	-0.994861	9.60158	-7.21652	1.65514e-05	0.0198891	3.33059
SLC23A1	-0.96024	6.28189	-7.17986	1.73514e-05	0.0198891	3.28833
EOLA1-DT	0.950209	6.42975	7.14444	1.81638e-05	0.0198891	3.2473
MCM10	-1.39308	6.34387	-7.10595	1.90934e-05	0.0198891	3.2025
CKAP2L	-1.13791	8.45201	-7.06016	2.02662e-05	0.0198891	3.14892
CLEC2D	-0.97907	9.94565	-7.05026	2.05296e-05	0.0198891	3.13729
FOXP2	-1.23963	6.57232	-7.02151	2.13162e-05	0.0198891	3.10345
SPECC1	-1.16089	5.87106	-6.98982	2.22205e-05	0.0198891	3.066
RNASEH2A	-0.925447	7.97576	-6.98442	2.23786e-05	0.0198891	3.05961
ORC1	-1.0756	8.1808	-6.9381	2.37863e-05	0.0198891	3.00455
XRCC2	-1.19624	8.74625	-6.92545	2.41867e-05	0.0198891	2.98947
UCP2	1.05405	10.1778	6.92059	2.43426e-05	0.0198891	2.98367
MND1	-1.60516	7.82044	-6.85312	2.66213e-05	0.0198891	2.90271
CKS1B	-0.96837	8.79089	-6.84044	2.70744e-05	0.0198891	2.88743
TESMIN	-1.19843	4.56932	-6.81832	2.78848e-05	0.0198891	2.8607
GINS1	-1.12782	7.87917	-6.7546	3.03683e-05	0.0198891	2.78327
ANP32E	-1.10699	7.61294	-6.74091	3.09319e-05	0.0198891	2.76656
CDC45	-1.29741	7.66482	-6.717	3.1944e-05	0.0198891	2.73729
JAML	-1.24947	6.75061	-6.71009	3.22428e-05	0.0198891	2.72882
SPATA12	-0.973647	5.22162	-6.70011	3.26799e-05	0.0198891	2.71657
PHYHD1	-0.895167	6.45286	-6.68725	3.32528e-05	0.0198891	2.70076
CD80	-1.57919	6.36845	-6.67886	3.36319e-05	0.0198891	2.69043
TP53INP1	1.37881	7.56772	6.67326	3.38881e-05	0.0198891	2.68353
CCDC34	-1.17258	8.29559	-6.66942	3.40646e-05	0.0198891	2.67879
VLDLR	-1.27859	7.40871	-6.64884	3.50281e-05	0.0198891	2.65338
LAPTM5	1.1898	10.373	6.63868	3.55142e-05	0.0198891	2.64082
GSTO1	-0.963428	6.97693	-6.63073	3.59e-05	0.0198891	2.63097
MIR4762	1.08833	2.01403	6.62521	3.61702e-05	0.0198891	2.62413
RTKN2	-1.55889	8.27389	-6.60855	3.69998e-05	0.0198891	2.60344
LYRM4-AS1	0.842256	6.24719	6.55645	3.97271e-05	0.0198891	2.53849
KNSTRN	-0.845221	9.6226	-6.54703	4.02428e-05	0.0198891	2.52671
ASS1	-1.20597	9.50011	-6.52337	4.15702e-05	0.0198891	2.49703
MXD4	0.959025	9.04118	6.52278	4.16037e-05	0.0198891	2.49629
RAD51AP1	-1.2131	7.76818	-6.51805	4.18751e-05	0.0198891	2.49034
MICAL2	-1.11338	4.78927	-6.49797	4.30472e-05	0.0198891	2.46508
KIF14	-0.935921	7.18619	-6.48243	4.39784e-05	0.0198891	2.44548
POLE2	-1.64641	7.40971	-6.47626	4.43539e-05	0.0198891	2.43769
FAM72B	-1.37791	9.53846	-6.47555	4.43974e-05	0.0198891	2.43679
MCM6	-1.08306	8.75324	-6.46848	4.48326e-05	0.0198891	2.42786
SBF2-AS1	-1.2032	6.15468	-6.46654	4.49528e-05	0.0198891	2.4254
MCM4	-1.03569	9.47322	-6.46409	4.51053e-05	0.0198891	2.4223
ARRDC3	0.844499	9.26743	6.45159	4.58913e-05	0.0198927	2.40646
GSG1	-0.944192	3.44268	-6.41196	4.84807e-05	0.019919	2.35612
LOC100288637	-0.945825	4.53706	-6.40458	4.89799e-05	0.019919	2.34671
PHF19	-0.931572	7.37708	-6.40344	4.9057e-05	0.019919	2.34527
TESC	-0.913628	6.93473	-6.38169	5.05635e-05	0.019919	2.31749
NCKAP1	-1.80474	3.32727	-6.37755	5.08555e-05	0.019919	2.3122
CYP26A1	-2.27337	3.73918	-6.36981	5.14064e-05	0.019919	2.3023
MIS18A	-1.1736	7.6475	-6.36112	5.20332e-05	0.019919	2.29117
RPL39L	-1.50088	5.88102	-6.35906	5.21827e-05	0.019919	2.28853
MCM7	-0.846906	9.80659	-6.33434	5.40154e-05	0.0203153	2.25679
NCAPG2	-1.04087	8.40296	-6.29254	5.72727e-05	0.0211085	2.2029
MCM5	-0.88907	9.04535	-6.26775	5.93027e-05	0.0211085	2.17081
LOC100288637	-1.0367	6.83897	-6.24432	6.12925e-05	0.0211085	2.14039
RFC3	-1.06235	9.94493	-6.23857	6.17917e-05	0.0211085	2.13291
C9orf40	-1.03514	6.33921	-6.2254	6.29514e-05	0.0211085	2.11575
NEK2	-0.968375	8.54672	-6.21451	6.3928e-05	0.0211085	2.10155
OR7E14P	-2.19483	6.77994	-6.1971	6.55231e-05	0.0211085	2.0788
NDC80	-1.11809	8.77353	-6.19258	6.59442e-05	0.0211085	2.07288
HLA-DOB	0.85781	6.13992	6.18964	6.62196e-05	0.0211085	2.06903
FAM72A	-1.49286	9.45174	-6.18539	6.66193e-05	0.0211085	2.06348
ACVR2B	-1.07597	4.86338	-6.18358	6.67909e-05	0.0211085	2.0611
IQGAP2	-0.973035	5.71615	-6.17898	6.7228e-05	0.0211085	2.05507
AUNIP	-1.27403	6.80304	-6.17597	6.7516e-05	0.0211085	2.05112
CHAF1B	-1.11225	7.59547	-6.17155	6.79407e-05	0.0211085	2.04533
MCM8	-0.872285	9.95333	-6.15142	6.99128e-05	0.0211085	2.01888
CHMP7	0.913433	8.42193	6.15127	6.99276e-05	0.0211085	2.01869
CHEK1	-0.98405	8.97901	-6.11373	7.37709e-05	0.0211085	1.9692
ZBTB2	-0.927929	7.76025	-6.10078	7.51485e-05	0.0211085	1.95208
MCM2	-0.828361	7.70777	-6.09663	7.55956e-05	0.0211085	1.94658
H4C9	-1.07255	8.98111	-6.09563	7.57037e-05	0.0211085	1.94526
CDCA5	-1.02231	8.17143	-6.09251	7.6043e-05	0.0211085	1.94112
CD69	1.58848	5.01025	6.08757	7.65817e-05	0.0211085	1.93458
CYBB	-1.37081	4.51356	-6.08444	7.69258e-05	0.0211085	1.93043
DHRS11	-1.11982	6.5207	-6.08326	7.70559e-05	0.0211085	1.92887
CHI3L2	-2.18896	7.55394	-6.08254	7.71354e-05	0.0211085	1.92791
GPT2	-0.837997	7.64159	-6.06668	7.89084e-05	0.0211085	1.90686
LHFPL2	-1.15733	7.36375	-6.06481	7.91203e-05	0.0211085	1.90437
CDT1	-0.984774	6.8626	-6.06381	7.92343e-05	0.0211085	1.90304
CBS	-0.974323	8.82927	-6.05231	8.05535e-05	0.0212387	1.88774
OXCT1	-0.828043	8.88608	-6.01674	8.47825e-05	0.0219369	1.84028
JADE2	-1.05998	6.57779	-6.01564	8.49169e-05	0.0219369	1.83882
LYAR	-0.982003	8.14165	-6.00815	8.58398e-05	0.0219535	1.82879
CDC25A	-1.55785	6.03146	-5.96542	9.13079e-05	0.0228479	1.77145
FABP6	-1.21797	6.07441	-5.96441	9.14413e-05	0.0228479	1.77009
PSMG3-AS1	0.92034	5.09189	5.95474	9.27316e-05	0.0228479	1.75707
HROB	-0.933748	6.68574	-5.95341	9.29101e-05	0.0228479	1.75528
HMMR	-1.17608	8.24656	-5.92876	9.62946e-05	0.0234546	1.72202
RHEBL1	-0.925283	3.19545	-5.92022	9.74973e-05	0.0235235	1.71048
FANCD2	-1.2317	8.14024	-5.89396	0.000101298	0.0239036	1.6749
MCM3	-0.766135	9.01934	-5.89223	0.000101554	0.0239036	1.67255
ERCC6L	-0.952089	5.82	-5.89006	0.000101876	0.0239036	1.6696
CDK1	-1.16011	9.15147	-5.86559	0.000105583	0.0243229	1.63633
FAH	-1.16669	6.66246	-5.84535	0.000108756	0.0243229	1.60874
MRPL39	-0.925145	7.02681	-5.83685	0.00011012	0.0243229	1.59712
NRSN2	-0.823364	5.82499	-5.83531	0.000110369	0.0243229	1.59502
CENPW	-1.10168	7.35347	-5.83254	0.000110818	0.0243229	1.59124
DTL	-1.15757	9.14987	-5.83087	0.000111089	0.0243229	1.58896
RACGAP1	-0.939312	9.27747	-5.83048	0.000111153	0.0243229	1.58842
PLK1	-0.86119	10.798	-5.82975	0.000111272	0.0243229	1.58743
KLHL23	-0.988105	6.83232	-5.80822	0.000114846	0.0245505	1.55795
ZGRF1	-1.217	8.04852	-5.80754	0.000114962	0.0245505	1.55701
MIR3165	0.856986	2.56545	5.79873	0.000116462	0.0245505	1.54492
CCDC167	-0.94147	7.08186	-5.77324	0.000120917	0.0245505	1.50989
ITPRIPL1	-1.0208	7.34482	-5.76929	0.000121624	0.0245505	1.50444
WEE1	-0.878196	9.67284	-5.76906	0.000121665	0.0245505	1.50413
ATL3	-1.18393	7.45871	-5.76603	0.000122211	0.0245505	1.49995
SLC6A16	-1.00444	4.92094	-5.76424	0.000122533	0.0245505	1.49749
E2F2	-1.05129	7.55467	-5.76291	0.000122775	0.0245505	1.49565
PIK3R3	1.07802	7.43715	5.75568	0.000124092	0.0245505	1.48568
SPNS3	-1.05127	7.11216	-5.75516	0.000124187	0.0245505	1.48497
BEST3	-0.996098	9.27213	-5.75207	0.000124755	0.0245505	1.48071
HELLS	-0.960349	8.983	-5.75073	0.000125003	0.0245505	1.47885
INHBE	-1.18634	5.51872	-5.74669	0.000125752	0.0245505	1.47327
MELK	-1.15569	8.47559	-5.72931	0.000129028	0.0245602	1.44925
PTTG1	-0.796374	8.93428	-5.7231	0.000130221	0.0245602	1.44065
B4GALT2	-1.05731	7.12709	-5.72282	0.000130276	0.0245602	1.44025
NUGGC	-1.02695	8.33572	-5.72168	0.000130495	0.0245602	1.43868
RFC2	-0.944516	8.06457	-5.71827	0.000131156	0.0245602	1.43396
YEATS4	-0.744676	9.01481	-5.7092	0.000132932	0.0245602	1.42139
XBP1	0.721349	7.56458	5.69645	0.000135472	0.0245602	1.40369
SUV39H1	-0.842864	8.3681	-5.69637	0.000135489	0.0245602	1.40357
HLA-DMB	0.877789	9.17945	5.69375	0.000136019	0.0245602	1.39992
ATAD5	-1.14862	7.69802	-5.69052	0.000136672	0.0245602	1.39544
IL7R	-1.91138	6.80298	-5.68771	0.000137245	0.0245602	1.39153
CENPF	-0.982488	8.97185	-5.68731	0.000137326	0.0245602	1.39098
EXOSC8	-0.827644	8.76865	-5.67603	0.00013965	0.0248024	1.37528
CASZ1	-1.29207	6.05218	-5.66424	0.000142124	0.0249695	1.35885
ARHGEF39	-1.05402	6.25866	-5.66226	0.000142543	0.0249695	1.35609
PLEK	-0.943791	8.09781	-5.64961	0.000145259	0.0250293	1.33843
STK17A	0.86393	8.75135	5.64747	0.000145723	0.0250293	1.33544
KIF4A	-0.990211	7.91019	-5.64702	0.000145821	0.0250293	1.33481
PLBD1	-1.16294	5.25013	-5.62959	0.000149667	0.0254431	1.31043
RRM1	-0.870604	10.3899	-5.6271	0.000150226	0.0254431	1.30694
RFC4	-0.78617	9.82743	-5.62271	0.000151216	0.0254431	1.30079
PPP3CB-AS1	1.14418	6.90004	5.60947	0.000154242	0.0257827	1.28222
MAP3K20	-0.784696	8.61038	-5.60356	0.000155614	0.0258431	1.27392
C1orf54	-0.971951	6.08923	-5.59355	0.000157967	0.0260646	1.25986
LINC02909	-1.31856	6.71152	-5.5842	0.0001602	0.0261485	1.2467
GJC1	-1.01309	7.05928	-5.58055	0.000161081	0.0261485	1.24156
KIAA0040	-1.05869	7.5805	-5.57862	0.000161549	0.0261485	1.23884
POTEG	-1.08397	3.41895	-5.57444	0.000162566	0.0261485	1.23296
GINS2	-1.02245	8.92839	-5.55919	0.000166338	0.0265881	1.21144
DLGAP5	-1.05794	9.24322	-5.5501	0.000168631	0.0267872	1.1986
ZC3HAV1L	-0.872996	6.01977	-5.52889	0.00017411	0.0270456	1.16859
DLG3	-1.19976	5.11778	-5.52889	0.000174111	0.0270456	1.16858
POLQ	-1.3448	7.23178	-5.52846	0.000174224	0.0270456	1.16797
GAS2L3	-2.13268	4.87412	-5.52536	0.000175041	0.0270456	1.16358
GOLGA2P2Y	0.685062	4.83487	5.51767	0.000177084	0.0270456	1.15269
DBF4	-0.787923	8.78679	-5.51531	0.000177718	0.0270456	1.14933
DUT	-0.766229	9.55177	-5.51384	0.000178113	0.0270456	1.14725
FOXM1	-0.940235	8.5965	-5.5116	0.000178718	0.0270456	1.14406
CCNB1	-0.853428	9.42664	-5.50229	0.000181252	0.0271074	1.13084
SUV39H2	-0.85425	7.62208	-5.49912	0.000182122	0.0271074	1.12634
ATAD2	-0.959115	8.70656	-5.49846	0.000182306	0.0271074	1.1254
TMEM44-AS1	0.936878	6.54562	5.49311	0.000183787	0.0271697	1.1178
LINC01001	0.767811	9.60077	5.48198	0.000186912	0.0273288	1.10195
DNMT3B	-0.943132	7.6251	-5.48167	0.000187001	0.0273288	1.10151
VRK1	-0.991338	8.26242	-5.46863	0.000190737	0.0276168	1.08292
MRPL22	-0.925801	7.70994	-5.46571	0.000191584	0.0276168	1.07875
HAGLR	0.741186	4.55243	5.46342	0.000192252	0.0276168	1.07548
FAM167A-AS1	-1.26545	5.00056	-5.45987	0.000193291	0.0276168	1.07041
TERT	-1.17111	7.61307	-5.44767	0.000196907	0.027757	1.05299
LPIN1	0.680592	8.7554	5.44395	0.000198027	0.027757	1.04765
TMEM234	1.1649	5.79961	5.44355	0.000198147	0.027757	1.04709
RAB15	-1.19236	6.56339	-5.42415	0.000204087	0.027757	1.0193
CDCA8	-0.936268	8.22955	-5.42007	0.000205361	0.027757	1.01345
FCMR	1.39407	5.61782	5.41841	0.000205881	0.027757	1.01107
ARHGAP11B	-0.843914	9.8573	-5.41157	0.00020804	0.027757	1.00125
C4orf46	-0.957459	8.74136	-5.41029	0.000208448	0.027757	0.999405
PRR11	-0.737996	8.94421	-5.4086	0.000208985	0.027757	0.996985
PLCXD1	-0.986262	7.90143	-5.40604	0.000209803	0.027757	0.993306
DSN1	-0.828744	7.65066	-5.4044	0.00021033	0.027757	0.990946
BTG2	1.08767	8.61867	5.40175	0.000211182	0.027757	0.987143
CHCHD4	-0.879171	7.54059	-5.40155	0.000211246	0.027757	0.986857
SLC43A2	0.811821	7.87878	5.39827	0.000212308	0.027757	0.982136
CCDC74A	-1.2916	6.36283	-5.39724	0.000212642	0.027757	0.980658
CKMT1B	-0.90757	5.71861	-5.39703	0.000212712	0.027757	0.980348
PMVK	-0.746737	6.47104	-5.39497	0.000213381	0.027757	0.977392
CKMT1A	-1.65195	5.78189	-5.39052	0.000214838	0.027757	0.970985
DEPDC1	-1.14661	8.2548	-5.39035	0.000214893	0.027757	0.970744
DEK	-0.70921	9.92551	-5.38418	0.000216931	0.0278794	0.961857
KIF18B	-0.823312	6.85381	-5.37896	0.000218671	0.0279625	0.954335
SLC6A9	-1.05133	6.97188	-5.35589	0.000226538	0.0286377	0.921044
POTEM	-1.36561	3.42103	-5.34717	0.000229589	0.0286377	0.90844
E2F1	-0.945091	7.10575	-5.3407	0.00023188	0.0286377	0.899082
CRYBG1	-1.0011	8.57915	-5.33802	0.000232837	0.0286377	0.8952
TPX2	-0.912206	9.59571	-5.3337	0.000234388	0.0286377	0.888942
MOCOS	-1.15875	6.1346	-5.33369	0.000234391	0.0286377	0.888931
TYMS	-0.835802	9.82768	-5.33312	0.000234596	0.0286377	0.888106
SERPINF1	-0.797966	7.2367	-5.33179	0.000235079	0.0286377	0.886168
NCAPH	-0.812537	9.18666	-5.32922	0.000236007	0.0286377	0.882454
CCDC74B	-1.24342	5.88121	-5.32913	0.000236042	0.0286377	0.882315
NINJ2	-0.711138	6.64874	-5.32703	0.000236806	0.0286377	0.879269
E2F8	-1.58086	8.11704	-5.32281	0.000238348	0.0286377	0.873149
SLC38A5	-0.966367	8.88163	-5.32237	0.000238507	0.0286377	0.87252
KIF23	-0.838958	8.64286	-5.31768	0.000240234	0.0287103	0.865718
TSPAN31	0.973354	8.42337	5.30048	0.000246687	0.029306	0.840724
HAUS8	-0.716538	6.99125	-5.29605	0.000248378	0.029306	0.834278
CLBA1	1.04045	3.49842	5.29532	0.000248657	0.029306	0.833222
SNORA65	0.686905	8.52925	5.28525	0.00025255	0.0295228	0.818564
WDR76	-1.14391	8.74516	-5.2846	0.000252805	0.0295228	0.817613
MAPK6	-0.777743	9.6448	-5.26714	0.000259717	0.0301352	0.792161
JADE3	-0.925525	4.8819	-5.26504	0.000260562	0.0301352	0.789095
NCR3LG1	-0.930759	7.71328	-5.26251	0.000261584	0.0301352	0.7854
DNMT1	-0.71557	8.54997	-5.2549	0.000264681	0.0302579	0.77429
KLHL8	-0.650313	7.18633	-5.25383	0.000265122	0.0302579	0.772721
IDH2	-0.993651	6.53689	-5.25121	0.000266199	0.0302579	0.768892
SLC7A11	-0.953038	7.96267	-5.24593	0.000268384	0.0303713	0.761174
KNTC1	-0.861146	8.22486	-5.23846	0.000271512	0.0303774	0.750232
CBS	-0.804481	9.37801	-5.23458	0.000273148	0.0303774	0.74456
ARG2	-1.13464	6.49574	-5.23363	0.000273552	0.0303774	0.743166
MGLL	-0.958135	6.28603	-5.23212	0.000274194	0.0303774	0.740952
MACROD2	-1.21948	2.81066	-5.23169	0.000274377	0.0303774	0.740322
CHAF1A	-0.856594	7.76067	-5.22806	0.000275926	0.0304173	0.735003
MAD2L1	-0.961826	7.9788	-5.22341	0.000277927	0.0305064	0.728178
LMNB1	-0.706872	9.69171	-5.21655	0.000280902	0.0305794	0.718119
NUSAP1	-0.715099	10.5471	-5.21636	0.000280984	0.0305794	0.717846
MTBP	-1.20278	7.50785	-5.20668	0.000285243	0.0307098	0.703631
MTHFD1L	-0.737868	9.16457	-5.20402	0.00028643	0.0307098	0.699709
DSCC1	-1.19221	7.34912	-5.20401	0.000286433	0.0307098	0.699697
IFNG-AS1	-1.12067	4.54954	-5.20277	0.000286985	0.0307098	0.69788
SLC7A3	-0.832869	5.07798	-5.19907	0.00028864	0.0307582	0.692445
LIG1	-0.804483	6.34918	-5.19019	0.00029266	0.0309037	0.679373
CCNB2	-0.918958	8.86493	-5.18745	0.00029391	0.0309037	0.675344
GAS6-AS1	0.637176	7.31656	5.18606	0.000294549	0.0309037	0.673291
ASPM	-0.885308	8.44555	-5.18289	0.000296005	0.0309037	0.668632
EPB41L4B	-0.735696	3.62617	-5.1828	0.000296047	0.0309037	0.668498
FADS2	-1.23334	7.6719	-5.1755	0.000299439	0.03102	0.657728
LINC01088	-1.13485	4.33749	-5.17313	0.000300543	0.03102	0.654248
POLD3	-0.962691	8.50558	-5.17259	0.0003008	0.03102	0.653441
DHFR	-0.735203	8.8629	-5.16385	0.000304928	0.0313167	0.640554
BIRC5	-0.937065	7.48719	-5.16134	0.000306126	0.0313167	0.636846
CCNA2	-0.916373	10.4972	-5.15779	0.000307829	0.0313654	0.631599
NUP107	-0.772552	8.03124	-5.1518	0.000310724	0.0315348	0.622745
KATNAL1	-0.648213	8.17637	-5.14667	0.000313224	0.0316018	0.615167
KIF20A	-1.38181	7.88401	-5.14315	0.000314951	0.0316018	0.609964
PECR	-0.677736	4.74004	-5.1406	0.000316212	0.0316018	0.606184
HJURP	-0.839798	9.75329	-5.13977	0.000316623	0.0316018	0.604957
CD84	-1.15325	7.25295	-5.13788	0.000317562	0.0316018	0.602154
FAR2P2	-0.778459	7.67408	-5.12364	0.000324722	0.032189	0.581059
ARL2BP	0.681515	8.15479	5.12045	0.000326345	0.032225	0.576341
STMN1	-0.651957	10.5474	-5.11302	0.000330173	0.0324775	0.565306
GLO1	-0.681932	9.24356	-5.10308	0.000335362	0.0328616	0.550544
MRPL4	-0.800529	8.09389	-5.09615	0.000339032	0.0330777	0.540239
RAD51	-1.37599	6.4064	-5.09265	0.000340896	0.0330777	0.535048
GNPDA1	-1.00851	4.58755	-5.09163	0.000341448	0.0330777	0.533518
LSM11	-1.03452	6.52645	-5.08811	0.000343338	0.0331353	0.528291
PAK1	-0.855631	6.24262	-5.08528	0.000344869	0.033158	0.524078
UCK2	-0.654547	9.04268	-5.07675	0.000349528	0.0334431	0.511369
AURKB	-0.793654	8.22409	-5.07508	0.000350449	0.0334431	0.508877
S1PR2	-0.647945	8.43461	-5.0708	0.000352815	0.0335436	0.502505
ANLN	-0.864927	9.39869	-5.06151	0.000358019	0.0339123	0.488636
MRPL11	-0.648236	7.37878	-5.05328	0.000362689	0.0341958	0.476356
MAZ	-0.685807	7.67264	-5.05154	0.000363686	0.0341958	0.473756
MZB1	-0.853304	7.25094	-5.03454	0.000373577	0.0347931	0.448328
ETV1	-1.8683	5.58297	-5.03352	0.000374177	0.0347931	0.446807
HEXIM1	0.841255	7.52804	5.03012	0.000376197	0.0347931	0.441706
TMEM144	-0.802851	4.40555	-5.02939	0.00037663	0.0347931	0.440615
UHRF1	-0.853398	8.16238	-5.02904	0.00037684	0.0347931	0.440087
WARS1	-0.743487	9.74847	-5.02183	0.000381158	0.0349036	0.429288
BLM	-1.13135	7.19508	-5.01875	0.000383018	0.0349036	0.424671
PCNA	-0.764162	10.3614	-5.01817	0.000383369	0.0349036	0.423803
SSRP1	-0.676652	9.50932	-5.01503	0.00038528	0.0349036	0.41909
FBXO43	-1.17221	5.96874	-5.01474	0.000385454	0.0349036	0.418661
H2BC10	-0.854829	8.6916	-5.01348	0.000386226	0.0349036	0.416765
RGCC	-1.13331	3.49974	-5.01102	0.000387732	0.0349119	0.413075
FANCI	-1.26039	7.83969	-5.00752	0.000389884	0.0349119	0.407826
H3C8	-0.9104	9.88427	-5.00428	0.000391892	0.0349119	0.402955
PRC1	-1.07029	8.90228	-5.00354	0.000392352	0.0349119	0.401844
H2AC4	-0.952409	8.67679	-5.00227	0.000393142	0.0349119	0.399935
LINC01226	-1.13649	3.30123	-4.99258	0.000399223	0.0352859	0.38538
EIF4EBP1	-0.893185	8.67531	-4.9883	0.000401944	0.0352859	0.378938
CDC20	-0.828713	9.30861	-4.98818	0.000402017	0.0352859	0.378766
BATF3	-0.697608	5.30216	-4.98684	0.000402873	0.0352859	0.376748
HAUS4	-1.01021	7.10576	-4.98154	0.000406278	0.0353856	0.368765
NDC1	-0.789877	9.41604	-4.98076	0.000406779	0.0353856	0.367596
NEK3	-0.958222	6.0391	-4.97303	0.000411801	0.0357011	0.355955
TM7SF2	0.734813	8.25398	4.96659	0.000416038	0.0359287	0.346244
GINS4	-0.810822	7.25818	-4.96346	0.000418109	0.0359287	0.341532
GNPNAT1	-0.740717	8.87606	-4.96244	0.000418788	0.0359287	0.339993
ACOT2	-0.892526	6.32702	-4.96055	0.000420046	0.0359287	0.337147
EXO1	-1.33657	8.76771	-4.95344	0.000424823	0.0360929	0.326414
ICA1L	-1.1717	5.37114	-4.95165	0.000426036	0.0360929	0.32371
CENPV	-1.18807	6.51946	-4.95141	0.0004262	0.0360929	0.323344
MSH4	1.50531	4.26568	4.94812	0.000428434	0.0361624	0.318383
KCTD3	-0.934707	7.08467	-4.93956	0.000434319	0.0365385	0.305434
GIHCG	-0.768456	7.20182	-4.937	0.000436088	0.036567	0.301576
CENPU	-1.14877	8.25598	-4.93468	0.000437704	0.0365826	0.298063
PGRMC1	-0.630511	8.35588	-4.92893	0.000441734	0.0367992	0.289363
NLRP14	-1.00915	3.98298	-4.92479	0.00044466	0.0369226	0.283096
SPAG5	-1.02497	7.11323	-4.91991	0.000448135	0.0370346	0.275705
NAPSB	0.681687	9.91243	4.91884	0.000448904	0.0370346	0.274077
KCNK9	-0.717288	3.18695	-4.91406	0.00045234	0.0371981	0.266835
DCAF4L1	-0.893007	4.4356	-4.91076	0.000454733	0.037275	0.261826
LHFPL6	-0.660157	7.44974	-4.90275	0.000460583	0.0376339	0.249685
EZH2	-0.799148	8.28597	-4.89943	0.000463036	0.0377138	0.244641
EEF1E1	-0.68328	7.98737	-4.89596	0.00046561	0.0378031	0.239376
FIGNL1	-0.807704	7.24555	-4.88076	0.000477071	0.038611	0.216275
CYTOR	-0.885308	7.39885	-4.87357	0.000482602	0.0389354	0.205324
ATF5	-0.670927	9.61	-4.86567	0.000488747	0.0392256	0.1933
PRELID3A	-1.07686	6.08009	-4.865	0.00048927	0.0392256	0.192283
HASPIN	-0.881863	6.29178	-4.86306	0.000490799	0.0392256	0.189318
NUCB2	-0.753888	8.89437	-4.85822	0.000494622	0.0392995	0.181944
AKNAD1	-0.636171	2.15711	-4.858	0.000494797	0.0392995	0.181609
DEPDC1B	-0.947019	6.87079	-4.85463	0.000497477	0.03939	0.176475
ABHD12B	-1.44069	6.06519	-4.85214	0.000499475	0.0394261	0.172665
NDST1	-0.682765	6.4498	-4.8463	0.00050418	0.0394894	0.163753
SNRNP48	-0.779794	7.09255	-4.84194	0.000507723	0.0394894	0.157097
POP7	-0.765261	6.94666	-4.84153	0.000508058	0.0394894	0.15647
SMC2	-1.02671	8.42324	-4.84127	0.000508264	0.0394894	0.156085
RIMS2	-1.67251	5.43587	-4.84118	0.000508343	0.0394894	0.155935
GMPS	-0.665888	9.85538	-4.83902	0.000510105	0.0394894	0.152646
NSD2	-0.838018	8.58824	-4.83783	0.000511085	0.0394894	0.150823
LOC100507002	-1.2754	5.75103	-4.82795	0.000519264	0.0399562	0.135727
NEMP1	-0.781104	9.33122	-4.82677	0.000520251	0.0399562	0.133923
TNFRSF13B	-0.827039	6.24085	-4.82193	0.000524319	0.0401481	0.126515
TOX	-0.74865	8.47824	-4.81867	0.000527082	0.0402392	0.121518
NCKAP5	-0.890885	3.98817	-4.81308	0.000531845	0.0404819	0.112964
CDKN3	-1.16875	8.22957	-4.81004	0.000534458	0.0405197	0.108302
CHKB-DT	0.866906	4.25947	4.80882	0.000535509	0.0405197	0.106433
LOC729737	0.669921	8.15016	4.80545	0.000538424	0.0405586	0.101271
PLK4	-1.23104	7.99074	-4.80366	0.00053998	0.0405586	0.0985261
TOPBP1	-0.651708	9.98903	-4.80274	0.000540782	0.0405586	0.097115
FAIM	-1.17779	6.9709	-4.80001	0.000543164	0.0406182	0.0929346
HLA-DQB1	0.592862	9.19102	4.79279	0.000549529	0.0409351	0.081852
SFXN4	-0.695048	7.78025	-4.79158	0.000550604	0.0409351	0.0799933
VKORC1L1	-0.625312	7.87913	-4.7836	0.000557734	0.0413451	0.0677522
UBE2T	-0.829576	8.97692	-4.76501	0.000574743	0.0423702	0.0391672
PRMT3	-0.688734	7.88329	-4.76439	0.00057532	0.0423702	0.0382129
WDHD1	-1.0032	7.61664	-4.76194	0.000577604	0.0423702	0.0344426
CLCNKB	-0.720275	4.36681	-4.76132	0.000578189	0.0423702	0.0334782
RAPGEF1	0.640148	6.93343	4.75719	0.000582063	0.0425321	0.0271237
TBCK	0.666476	8.15857	4.75528	0.000583867	0.0425424	0.0241786
MLLT11	-1.53788	6.48266	-4.74952	0.000589341	0.0428193	0.0152963
CEP70	-1.11293	7.29434	-4.74727	0.000591491	0.0428538	0.0118299
LGALSL	-1.50837	4.98811	-4.74455	0.000594102	0.0429214	0.00763656
CYB561A3	0.769006	8.42714	4.74029	0.000598212	0.0430593	0.00107464
P2RY10	-0.880773	5.20283	-4.73909	0.000599379	0.0430593	-0.000780563
RDM1	-1.34091	4.47012	-4.73004	0.000608244	0.0435738	-0.0147587
LRRCC1	-1.7373	6.18383	-4.72361	0.000614621	0.0439077	-0.0246897
YARS1	-0.562091	9.43442	-4.71485	0.000623421	0.0443728	-0.0382256
RFC5	-0.658991	9.07192	-4.71345	0.00062484	0.0443728	-0.0403916
SLC43A3	-0.807247	9.64336	-4.71136	0.000626962	0.0443728	-0.0436197
HAUS1	-1.11263	7.20202	-4.70876	0.000629617	0.0443728	-0.0476438
PNRC1	0.90638	9.90734	4.70818	0.000630217	0.0443728	-0.0485508
NUP35	-0.845493	8.17971	-4.70678	0.000631651	0.0443728	-0.0507159
CDK2	-0.727917	9.15301	-4.7052	0.000633278	0.0443728	-0.0531654
CIT	-0.792272	7.0768	-4.70063	0.000637995	0.0445812	-0.0602343
POLD4	0.636206	7.43699	4.69513	0.000643733	0.0448094	-0.0687617
AP1S1	-0.68022	6.29377	-4.69406	0.00064485	0.0448094	-0.0704128
NR2C2AP	-0.751989	5.90664	-4.69247	0.000646516	0.0448094	-0.0728719
SAMSN1	-1.52447	5.00323	-4.68871	0.000650486	0.0448476	-0.0787029
PPARD	0.655597	6.55875	4.68863	0.000650575	0.0448476	-0.0788327
KIF2C	-1.12759	8.68909	-4.68517	0.000654245	0.0449793	-0.0841912
SNORD115-14	1.05241	4.07257	4.68274	0.000656846	0.0450371	-0.0879717
MCMBP	-0.699259	9.06199	-4.67951	0.000660305	0.045127	-0.0929759
LRR1	-0.995121	7.29706	-4.67742	0.000662559	0.045127	-0.0962228
WASF1	-1.11986	7.98176	-4.6766	0.000663451	0.045127	-0.0975036
CSE1L	-0.689745	9.91575	-4.67419	0.000666062	0.0451349	-0.101247
C1orf105	-0.607657	2.49658	-4.67289	0.000667466	0.0451349	-0.103252
COL9A3	-0.849877	6.62088	-4.66973	0.000670919	0.0451349	-0.108168
STX10	-0.640015	7.34966	-4.66937	0.000671313	0.0451349	-0.108728
RAD54B	-0.917792	6.86818	-4.66838	0.000672391	0.0451349	-0.110257
RFWD3	-0.649896	8.93838	-4.66452	0.000676646	0.0451365	-0.116268
SHISA9	-0.815761	6.11692	-4.66422	0.000676972	0.0451365	-0.116727
MIR3164	0.689989	4.86408	4.66355	0.000677709	0.0451365	-0.117764
CHRNA5	-1.24636	6.68311	-4.65727	0.000684688	0.0454828	-0.127527
RGS9	-0.983669	4.71361	-4.65287	0.000689625	0.0456922	-0.134374
RNF139-DT	0.648998	6.32527	4.65109	0.000691633	0.0457067	-0.137144
TRIP13	-1.08036	7.66329	-4.64767	0.000695513	0.0457409	-0.142476
MAD2L2	-0.755307	7.87624	-4.64642	0.00069693	0.0457409	-0.144415
FBXO4	-0.751171	5.44845	-4.64487	0.000698696	0.0457409	-0.146828
NPM3	-0.676388	7.654	-4.64434	0.000699304	0.0457409	-0.147657
ZNF791	0.742144	6.81992	4.64195	0.000702041	0.0458028	-0.151381
LARS1	-0.608793	9.34437	-4.63554	0.000709434	0.0460275	-0.161366
BCAT1	-0.599006	10.2669	-4.6348	0.000710298	0.0460275	-0.162526
YWHAH	-0.671351	9.62919	-4.63429	0.000710885	0.0460275	-0.163313
LONP1	-0.721471	6.68992	-4.63234	0.000713161	0.0460583	-0.16636
PCLAF	-1.04942	9.05295	-4.63054	0.000715264	0.0460778	-0.169168
KIFC1	-0.761259	8.39198	-4.62515	0.000721589	0.0463685	-0.17756
DCXR	0.737386	9.30658	4.62159	0.000725812	0.0465229	-0.183123
BRCA2	-0.933367	7.67205	-4.61841	0.000729598	0.0466189	-0.188083
HDHD5	-0.70705	6.50906	-4.61728	0.000730955	0.0466189	-0.189855
DUSP1	0.694682	6.13903	4.61001	0.000739709	0.0470323	-0.201205
DHFR	-0.668197	10.3037	-4.60885	0.000741114	0.0470323	-0.203015
PALLD	-0.718019	2.75969	-4.60545	0.000745259	0.0471782	-0.208333
POLA1	-0.939107	7.80496	-4.59835	0.000753984	0.0473915	-0.219433
SASS6	-0.901524	8.66714	-4.59764	0.000754857	0.0473915	-0.220536
DPY19L2	-1.12063	5.59839	-4.59731	0.00075527	0.0473915	-0.221058
ACAT2	-0.738886	8.25625	-4.59669	0.00075604	0.0473915	-0.222029
ARSB	-0.722914	7.39618	-4.59127	0.000762789	0.0476739	-0.230505
KCNC3	0.709995	7.32216	4.59009	0.000764274	0.0476739	-0.23236
CTH	-0.961002	6.48172	-4.58149	0.000775137	0.0480162	-0.24582
BUB1	-0.856817	9.12065	-4.58019	0.000776791	0.0480162	-0.247854
NME4	-0.717414	9.66912	-4.57999	0.00077705	0.0480162	-0.248171
NAB1	-0.665019	6.73519	-4.57982	0.000777271	0.0480162	-0.248442
TNFRSF17	-1.19526	6.13209	-4.57761	0.000780101	0.0480749	-0.251909
BRIP1	-0.939241	7.47434	-4.57573	0.000782514	0.0481077	-0.254855
ALCAM	-0.769382	7.25848	-4.57358	0.000785277	0.0481617	-0.258217
RIF1	-0.727278	8.52552	-4.56953	0.000790528	0.0483678	-0.264574
ORAI2	0.594449	7.95318	4.5667	0.000794214	0.0483816	-0.269012
[truncated: 25,156 more rows]

## Sheet: DG75 - EntoAZD vs AZD
SYMBOL	logFC	AveExpr	t	P.Value	adj.P.Val	B
[truncated: 25,575 more rows]
