# Supplementary material for: Evaluation of the Synergistic Potential of Simultaneous Pan- or Isoform-Specific BET and SYK Inhibition in B-Cell Lymphoma: An In Vitro Approach
Source: Cancers (Basel). 2022 Sep 27;14(19):4691. doi: 10.3390/cancers14194691 (PMC9564024; doi:10.3390/cancers14194691)
Supplement: Supplementary file 1 [file cancers-14-04691-s001.zip › cancers-1798753-supplementary/supplementary material/Supplementary tables/Raw data/microarraySUDHL4DEA.xlsx]

## Sheet: SUDHL4 - Ento vs DMSO
SYMBOL	logFC	AveExpr	t	P.Value	adj.P.Val	B
AICDA	2.47752	7.16093	14.4515	3.9432e-09	0.000100847	7.63366
TMPRSS15	2.07091	3.35249	11.8589	3.92451e-08	0.000501846	6.5742
BACH2	1.32038	8.30233	8.69626	1.24709e-06	0.00935555	4.5617
LPP	1.43793	8.7556	8.56798	1.46323e-06	0.00935555	4.4569
ABCA6	1.6606	5.36951	7.59754	5.20231e-06	0.0259177	3.59077
SPARCL1	-1.01587	2.92017	-7.48374	6.08039e-06	0.0259177	3.48018
C1orf54	-1.17214	5.04059	-7.05518	1.10985e-05	0.0326976	3.04553
DENND1B	-1.61929	3.98108	-7.00136	1.19896e-05	0.0326976	2.98885
TRPC6	1.64881	5.3505	6.99518	1.20966e-05	0.0326976	2.98231
LINC01781	1.21281	3.50003	6.95678	1.2785e-05	0.0326976	2.94155
LTB	1.0168	7.02765	6.72651	1.78899e-05	0.0412603	2.69195
CEACAM1	1.13574	6.57738	6.67211	1.93875e-05	0.0412603	2.63168
TAGAP	0.938792	7.84956	6.61918	2.0973e-05	0.0412603	2.57254
IGLL5	1.54905	7.03183	6.45916	2.66591e-05	0.0487005	2.39088
AFF3	1.07222	8.35868	6.35316	3.13108e-05	0.0533849	2.26808
RRAGD	-1.17599	5.73792	-6.26512	3.5827e-05	0.0535545	2.16461
PRAM1	-0.891223	4.68953	-6.25166	3.6576e-05	0.0535545	2.14867
UBE2Q2P2	-1.03239	4.28977	-6.22688	3.79988e-05	0.0535545	2.11924
PLEKHG7	1.88855	4.61013	6.18109	4.07841e-05	0.0535545	2.06458
FCRL3	1.07441	7.90848	6.16397	4.18804e-05	0.0535545	2.04404
S100A4	-1.17854	6.02493	-6.11634	4.50973e-05	0.054922	1.98663
LRRTM4-AS1	-1.78213	5.94946	-6.05439	4.96769e-05	0.0577494	1.91137
LINC01054	1.37429	5.06762	6.0056	5.36288e-05	0.0596329	1.85161
ANKRD30B	-1.00984	1.83296	-5.92961	6.04597e-05	0.0644274	1.75768
SORT1	-1.2419	3.5691	-5.8664	6.68409e-05	0.0683782	1.67876
PTF1A	-0.817664	3.60148	-5.77906	7.68513e-05	0.0738228	1.56853
ROCR	0.914922	5.76945	5.75703	7.96189e-05	0.0738228	1.54051
CDKN1B	-1.00711	5.4925	-5.7477	8.08227e-05	0.0738228	1.52861
CR1	-0.872093	3.42538	-5.6344	9.70653e-05	0.0833943	1.38292
FLACC1	-0.787013	2.80423	-5.61351	0.000100418	0.0833943	1.35581
CD69	1.372	5.0347	5.60945	0.000101084	0.0833943	1.35053
CYBB	0.847304	10.1736	5.56882	0.000108009	0.0863226	1.29753
SLC2A5	0.781711	10.1828	5.40796	0.000140723	0.109061	1.08478
CHRNA6	1.03682	5.67158	5.37537	0.000148538	0.111731	1.04111
SLC30A4	1.32055	6.13414	5.34408	0.000156471	0.114336	0.999002
GSTM4	-0.887471	5.26257	-5.31152	0.0001652	0.117156	0.954997
TCL1A	0.795351	9.24241	5.29616	0.000169492	0.117156	0.93418
TBX6	-0.796699	4.20232	-5.23091	0.000189082	0.127257	0.84524
DPY19L2P1	1.37128	3.16343	5.20663	0.000196968	0.129165	0.811943
LPP-AS1	0.917281	3.12369	5.19103	0.000202214	0.129291	0.7905
NDFIP1	-0.834648	5.78342	-5.09865	0.00023644	0.145608	0.662623
JAM2	-1.51194	5.33861	-5.09201	0.000239122	0.145608	0.653375
AP4S1	1.00519	4.57959	5.06325	0.000251117	0.148317	0.613225
CATSPER2P1	0.901328	4.75345	5.05386	0.00025517	0.148317	0.600077
HAUS4	-0.91077	6.29369	-5.02305	0.000268952	0.150403	0.556844
LRRCC1	-1.46462	4.76687	-5.01965	0.00027052	0.150403	0.552063
ANP32A-IT1	0.931561	5.64301	4.99806	0.000280702	0.152744	0.521657
LOC100507006	0.889495	8.34935	4.94072	0.000309735	0.165031	0.440517
HTR3A	1.08049	8.4953	4.91538	0.000323551	0.168874	0.404477
SCARNA27	0.789836	5.1344	4.89915	0.000332741	0.168909	0.381324
CLEC17A	0.731966	6.42306	4.89208	0.000336828	0.168909	0.371226
SYTL2	0.96232	6.09692	4.84577	0.000364925	0.17948	0.304885
NHSL1	-0.741724	3.42328	-4.83135	0.000374163	0.180551	0.284157
ADHFE1	-0.846908	2.92975	-4.77736	0.000410993	0.193269	0.206206
SPAG8	-0.865363	2.81692	-4.77092	0.000415632	0.193269	0.196875
HOXA13	-0.803345	4.11536	-4.72299	0.000451921	0.203282	0.127207
CHGB	-0.68709	3.87887	-4.72154	0.000453062	0.203282	0.125107
ABCD2	-0.948851	3.43535	-4.70076	0.000469853	0.207181	0.0947739
LINC01221	0.724669	2.08975	4.67589	0.000490805	0.209578	0.0583793
SCARNA3	-1.3948	6.24895	-4.67487	0.000491679	0.209578	0.0568943
OPCML	-0.795228	2.61199	-4.66018	0.000504538	0.211534	0.0353374
ILF3-DT	0.832956	6.15874	4.63904	0.000523647	0.216005	0.00427658
SLC7A11	-0.769268	6.89479	-4.62293	0.000538725	0.218697	-0.0194596
PCDH19	-0.759223	3.20174	-4.58682	0.000574166	0.229442	-0.0727862
KRT77	-0.781382	4.8853	-4.55232	0.0006103	0.240054	-0.123938
LINC01599	-0.979664	4.63886	-4.54216	0.000621385	0.240054	-0.139037
LTBP4	-0.803732	5.01943	-4.53364	0.000630852	0.240054	-0.151725
NUP50-DT	0.91304	4.94296	4.52705	0.000638268	0.240054	-0.161535
ZNF860	0.736427	7.72801	4.50764	0.000660647	0.242172	-0.190474
MIR1299	0.723377	9.16205	4.48942	0.000682406	0.242172	-0.217705
MIR374B	0.776701	2.19639	4.48607	0.000686482	0.242172	-0.222712
TRANK1	0.763923	7.24782	4.47468	0.000700537	0.242172	-0.239755
TIPARP	-0.684972	8.78161	-4.46568	0.000711868	0.242172	-0.253252
ADSS1	-1.06404	3.93254	-4.46207	0.000716454	0.242172	-0.258655
SLC8A1	-1.1766	3.28126	-4.4497	0.000732436	0.242172	-0.277223
GUCY1A2	-0.7783	2.60145	-4.44648	0.000736657	0.242172	-0.282061
LOC100506178	-0.911437	4.46079	-4.44315	0.000741045	0.242172	-0.287061
TRIM16	-0.795193	4.58449	-4.44195	0.000742644	0.242172	-0.288876
BCL10-AS1	0.715184	4.68123	4.43181	0.0007562	0.242172	-0.304111
LPIN1	-0.655094	8.64074	-4.43083	0.000757526	0.242172	-0.305587
CREG1	-0.585363	8.25806	-4.4134	0.0007815	0.245021	-0.331841
KIF5A	-0.656134	3.57259	-4.41048	0.000785601	0.245021	-0.336253
AVPI1	-0.729347	5.3258	-4.39641	0.00080563	0.246554	-0.357481
ERICH6-AS1	-0.779707	5.03673	-4.39353	0.000809796	0.246554	-0.361832
LINC02909	-1.15252	8.01944	-4.3862	0.000820492	0.246872	-0.372901
LRBA	0.636868	10.5678	4.37276	0.000840501	0.2473	-0.393234
ZNF781	-0.682522	3.28347	-4.37001	0.000844654	0.2473	-0.397394
TCEA3	-0.743298	3.89112	-4.34713	0.000880062	0.2473	-0.432074
USP17L12	-0.709317	3.01659	-4.3465	0.000881054	0.2473	-0.433025
NINJ2-AS1	-0.798371	5.3415	-4.34417	0.000884759	0.2473	-0.436571
FHOD3	0.674388	8.00445	4.34402	0.000885001	0.2473	-0.436802
MCF2L2	-0.83191	5.25309	-4.34113	0.000889604	0.2473	-0.441185
URB1-AS1	-0.733095	4.55126	-4.31871	0.000926195	0.253087	-0.475258
AKR1C3	-0.631203	2.65528	-4.31631	0.000930212	0.253087	-0.478918
LGALS1	-0.798999	7.662	-4.28907	0.000977001	0.263019	-0.520439
LPAR3	-0.733565	4.05719	-4.28165	0.000990158	0.263784	-0.531763
ABCA7	0.615707	8.73488	4.27079	0.00100975	0.26623	-0.548354
MIR4524A	0.881116	3.09149	4.26054	0.00102862	0.266255	-0.564041
DPY19L2P2	0.686774	5.77929	4.25944	0.00103066	0.266255	-0.565721
RTKN2	-1.18934	3.64089	-4.24605	0.0010559	0.268085	-0.586221
CCDC140	-0.70437	4.46631	-4.24458	0.00105871	0.268085	-0.588477
CXCL14	-0.727002	3.89809	-4.22708	0.00109277	0.269912	-0.615321
GALNT3	-0.910545	6.04176	-4.22607	0.00109477	0.269912	-0.616873
XBP1	0.829753	5.66568	4.22465	0.00109759	0.269912	-0.619055
HES7	-0.665092	4.41197	-4.19817	0.00115152	0.279877	-0.659753
MSR1	0.642844	5.87765	4.18941	0.00116996	0.279877	-0.673245
KLF8	-0.643359	2.60234	-4.1854	0.0011785	0.279877	-0.679417
SDR16C5	0.922849	2.81751	4.18382	0.00118189	0.279877	-0.681854
ATP2A3	0.604045	10.2047	4.16089	0.00123216	0.285605	-0.717242
RNF144B	0.633455	8.16583	4.15907	0.00123623	0.285605	-0.720045
LILRA1	-0.706219	4.85039	-4.1518	0.00125268	0.285605	-0.731285
CCDC85A	0.637813	8.37558	4.15062	0.00125538	0.285605	-0.73311
RNF39	-0.789282	3.61384	-4.13659	0.00128781	0.285605	-0.754798
GPR183	1.66004	4.42167	4.13535	0.00129073	0.285605	-0.756723
MIR599	0.721931	1.94158	4.12845	0.00130704	0.285605	-0.767405
H4C4	-0.715426	7.75676	-4.12776	0.00130868	0.285605	-0.768473
ADARB1	-0.620652	4.32973	-4.12706	0.00131035	0.285605	-0.769557
CCL16	-0.776139	4.06453	-4.12146	0.0013238	0.285605	-0.778241
FMO2	-0.592041	1.74612	-4.11934	0.00132891	0.285605	-0.781524
TPM1	-0.798533	3.17744	-4.10523	0.00136353	0.287256	-0.803405
FCMR	1.00738	5.33073	4.09909	0.00137888	0.287256	-0.812938
TOX2	-0.894853	4.10032	-4.0976	0.00138263	0.287256	-0.815249
TMLHE-AS1	0.551657	2.62621	4.09626	0.00138602	0.287256	-0.817336
NINJ1	-0.750568	6.14324	-4.09317	0.00139385	0.287256	-0.82213
FLNC	-0.562296	5.87557	-4.0892	0.00140399	0.287256	-0.828303
LPAR6	0.694068	2.94446	4.0801	0.00142751	0.289751	-0.842456
EEF1DP3	0.657512	6.74166	4.07486	0.00144124	0.290233	-0.850605
CALB2	-0.616022	3.04941	-4.06761	0.00146045	0.291805	-0.861891
ODF3	-0.677925	4.56099	-4.055	0.0014945	0.294325	-0.881529
SGMS1	0.785328	8.21045	4.05442	0.00149608	0.294325	-0.882432
CHAD	-0.707735	3.61396	-4.04828	0.00151297	0.295375	-0.892
RNF157	-0.584979	2.47801	-4.03699	0.00154456	0.299259	-0.909622
ZC3H6	-0.717889	5.96508	-4.02359	0.00158293	0.302585	-0.930551
EZR	0.538012	10.6478	4.01868	0.00159723	0.302585	-0.938227
JAML	0.808087	5.43595	4.01157	0.00161817	0.302585	-0.949341
C10orf88B	0.842226	2.54743	4.00879	0.00162643	0.302585	-0.953686
PMCHL1	0.620821	1.99413	4.00574	0.00163555	0.302585	-0.958459
TLE1	-0.575318	4.46989	-3.99674	0.00166277	0.302585	-0.972547
LINC01443	-0.72327	2.44477	-3.99462	0.00166926	0.302585	-0.975873
MIR3942	0.74126	3.81517	3.98782	0.00169019	0.302585	-0.986514
CMA1	-0.690752	2.85988	-3.98462	0.00170016	0.302585	-0.991532
SCARNA18	0.612785	5.0247	3.9835	0.00170367	0.302585	-0.993295
GJA8	-0.641264	2.33769	-3.98274	0.00170606	0.302585	-0.994491
ZNF106	0.630255	9.37881	3.9798	0.00171527	0.302585	-0.99909
SLC16A14	-0.6472	5.15263	-3.97972	0.00171553	0.302585	-0.999222
SP140	0.898493	7.15991	3.96024	0.00177802	0.309772	-1.02978
PSD3	1.08973	2.39453	3.9564	0.00179062	0.309772	-1.03582
KLHL33	-0.769285	4.16994	-3.95366	0.00179966	0.309772	-1.04012
ASPDH	-0.578291	4.4981	-3.95157	0.00180659	0.309772	-1.04341
PPM1L	-0.748411	5.22576	-3.94849	0.00181684	0.309772	-1.04825
NEK3	-0.650758	6.08707	-3.94378	0.00183266	0.3104	-1.05566
LINC00852	0.772823	5.92647	3.93567	0.00186022	0.312995	-1.06842
RASSF6	1.41322	4.28811	3.92558	0.00189507	0.314491	-1.08429
MMP23B	0.606944	4.96754	3.92324	0.00190326	0.314491	-1.08798
MAP2K6	-0.554153	5.80588	-3.9211	0.00191078	0.314491	-1.09135
COL25A1	-0.656002	4.34034	-3.91683	0.00192587	0.314491	-1.09808
FLRT3	-0.608555	2.5426	-3.91134	0.00194544	0.314491	-1.10673
LYPD1	-0.683585	3.7363	-3.90936	0.00195254	0.314491	-1.10985
SAMD5	-0.708869	2.64968	-3.90863	0.00195519	0.314491	-1.111
THBS4	-0.719948	3.19593	-3.90368	0.00197311	0.314778	-1.11881
NFE2L3	-0.859169	4.76539	-3.90135	0.0019816	0.314778	-1.12248
AIM2	0.793712	9.19876	3.89652	0.00199932	0.314922	-1.1301
HEBP1	-0.712563	3.4989	-3.8944	0.00200713	0.314922	-1.13344
SORBS3	-0.630886	4.72789	-3.88422	0.00204518	0.318706	-1.14951
IRF2BP2	-0.660929	5.83427	-3.88068	0.0020586	0.318706	-1.15511
ATCAY	-0.724446	4.09783	-3.87239	0.00209032	0.318706	-1.16821
SARAF	-0.591675	7.43193	-3.86854	0.00210523	0.318706	-1.17429
ZCCHC18	-0.750285	4.0942	-3.86556	0.00211685	0.318706	-1.179
PTTG3P	-0.661969	4.08238	-3.85205	0.00217035	0.318706	-1.20039
CYLC1	-0.70435	1.91476	-3.84474	0.00219987	0.318706	-1.21196
NUCB2	-0.536252	8.64402	-3.84422	0.00220197	0.318706	-1.21278
PWRN1	0.613349	2.46248	3.84	0.00221924	0.318706	-1.21947
LOC284950	-0.671954	3.15235	-3.83845	0.00222557	0.318706	-1.22191
ABHD4	-0.587835	5.08573	-3.8359	0.00223611	0.318706	-1.22596
IGDCC4	-0.568865	4.24528	-3.8316	0.00225398	0.318706	-1.23278
KCTD16	-0.72131	1.8644	-3.82828	0.00226787	0.318706	-1.23805
LRRTM4	0.779529	3.43357	3.82516	0.00228096	0.318706	-1.24298
CPB2	-0.75865	2.60049	-3.82449	0.00228381	0.318706	-1.24405
NCF1C	0.517806	9.93201	3.82386	0.00228649	0.318706	-1.24506
LINC00888	-0.638723	3.03264	-3.8215	0.00229648	0.318706	-1.24879
SLAMF1	-0.817461	3.60676	-3.82104	0.00229843	0.318706	-1.24952
UNC80	-0.722453	4.41463	-3.81627	0.00231881	0.318706	-1.25709
MTNR1A	-0.679855	4.5914	-3.81626	0.00231887	0.318706	-1.25711
H2AC2P	-0.827198	2.39685	-3.81619	0.00231916	0.318706	-1.25722
VSIG4	-0.69694	2.91114	-3.81216	0.00233654	0.318706	-1.26362
HEXB	-0.720877	6.46339	-3.80828	0.00235339	0.318706	-1.26978
DDAH2	-0.575432	6.37683	-3.80675	0.00236006	0.318706	-1.27221
LOC102724034	0.582472	2.19566	3.80552	0.00236541	0.318706	-1.27415
ZBTB38	-0.918133	4.58868	-3.80391	0.00237249	0.318706	-1.27671
VAMP5	-0.571077	5.32216	-3.8038	0.00237298	0.318706	-1.27689
AVPR1B	-0.775822	4.79287	-3.80069	0.00238668	0.318706	-1.28183
PEMT	-0.604729	6.28671	-3.79298	0.00242103	0.318706	-1.29408
TNFSF10	0.77663	6.24657	3.78916	0.0024382	0.318706	-1.30015
SNORA14A	1.23672	7.00357	3.7883	0.00244209	0.318706	-1.30151
FFAR4	-0.576655	4.05262	-3.78604	0.00245236	0.318706	-1.30511
LY75-CD302	-0.717114	2.95085	-3.78555	0.00245456	0.318706	-1.30588
MIR28	0.681644	2.85329	3.78547	0.00245494	0.318706	-1.30602
CBFA2T3	-0.572314	5.54676	-3.77465	0.0025047	0.323523	-1.32323
SPSB1	-0.596628	6.02364	-3.768	0.00253579	0.325483	-1.33382
FBXO30	0.679963	7.87614	3.76545	0.0025478	0.325483	-1.33788
MMP24	-0.925471	3.44444	-3.76328	0.00255805	0.325483	-1.34132
NAAA	-0.677727	6.84831	-3.75856	0.00258058	0.326542	-1.34885
DLGAP1	-0.688464	3.05362	-3.75529	0.00259626	0.326542	-1.35405
CFP	-0.816137	5.06651	-3.75355	0.00260468	0.326542	-1.35683
CNN3-DT	-0.727133	3.68891	-3.74894	0.00262704	0.327262	-1.36417
ARHGAP18	-0.791919	4.90872	-3.74691	0.00263696	0.327262	-1.3674
SERPINB3	-0.605977	2.21612	-3.74194	0.00266145	0.327262	-1.37534
ENDOV	-0.597044	4.89135	-3.74177	0.00266228	0.327262	-1.37561
CERCAM	-0.659219	4.96733	-3.73414	0.00270025	0.327262	-1.38777
ARSF	-0.610277	3.71458	-3.72874	0.00272751	0.327262	-1.39639
PLGLA	0.566173	4.50947	3.72704	0.0027361	0.327262	-1.3991
LILRB3	-0.60041	4.4423	-3.72566	0.00274314	0.327262	-1.4013
ANKMY2	-0.720416	6.34685	-3.72314	0.002756	0.327262	-1.40532
DMRT3	-0.889184	4.36924	-3.71471	0.00279956	0.327262	-1.41879
MYL1	-0.717088	4.19022	-3.71254	0.00281084	0.327262	-1.42224
MIB1	-0.788007	7.09445	-3.71143	0.00281669	0.327262	-1.42403
UBE2W	-0.752992	5.74185	-3.7107	0.00282048	0.327262	-1.42519
FEZ2	-0.578345	6.08199	-3.71018	0.0028232	0.327262	-1.42601
SIDT1	-0.725846	4.72479	-3.70996	0.00282438	0.327262	-1.42637
SGK1	1.25433	5.83479	3.70937	0.00282748	0.327262	-1.42732
MOGAT2	-0.493264	2.88052	-3.70928	0.00282795	0.327262	-1.42746
VIT	0.754121	2.18702	3.70197	0.00286664	0.329552	-1.43913
ISX	-0.597982	4.74872	-3.69962	0.00287924	0.329552	-1.4429
ARL6	-0.577325	2.91506	-3.69828	0.0028864	0.329552	-1.44504
OAS1	0.615153	8.43173	3.6955	0.0029014	0.329792	-1.44949
DGKA	0.740005	7.18308	3.6893	0.00293505	0.332142	-1.4594
MYO1G	-0.504252	7.94681	-3.68428	0.00296262	0.332845	-1.46744
PPM1M	-0.633341	4.92566	-3.68343	0.0029673	0.332845	-1.46879
DPY19L1	-0.668048	6.59287	-3.68016	0.00298542	0.333416	-1.47403
ANK1	0.802865	6.91958	3.67318	0.00302447	0.336308	-1.4852
SLC44A5	0.866661	6.15086	3.66889	0.0030487	0.337534	-1.49206
RASL12	-0.544103	4.20184	-3.64644	0.00317893	0.348985	-1.52803
CADPS	1.11841	3.85045	3.64517	0.0031865	0.348985	-1.53008
SPATA25	-0.613937	4.48223	-3.64239	0.00320305	0.348985	-1.53453
CYTOR	-0.734187	5.02243	-3.64178	0.00320671	0.348985	-1.53551
LINC01973	0.682228	3.8639	3.6376	0.00323179	0.350224	-1.54221
SNORA2A	-2.01335	6.70713	-3.6306	0.00327423	0.353327	-1.55344
SLC15A2	0.671082	6.51783	3.62565	0.00330461	0.354391	-1.56139
TSTD1	-0.758713	5.84266	-3.62182	0.00332834	0.354391	-1.56754
DYDC1	-0.53295	2.60414	-3.61815	0.00335121	0.354391	-1.57343
MELTF	-0.558597	5.52228	-3.61264	0.00338583	0.354391	-1.58228
SHF	-0.592241	4.70725	-3.60746	0.00341875	0.354391	-1.5906
SNORD109B	0.645132	1.8569	3.60703	0.00342151	0.354391	-1.5913
ENTPD3-AS1	-0.519677	4.84141	-3.60639	0.00342555	0.354391	-1.59231
ETS1	0.530472	9.12001	3.60611	0.00342736	0.354391	-1.59277
CDKN1A	-0.585998	4.47077	-3.60442	0.00343821	0.354391	-1.59549
TMEM65	-0.759325	5.99556	-3.60338	0.00344487	0.354391	-1.59716
OSGEPL1	-0.97769	5.86799	-3.60293	0.00344774	0.354391	-1.59787
KCNMB3	0.642691	6.45943	3.60186	0.00345464	0.354391	-1.59959
SPTBN1	-0.666656	5.95254	-3.60038	0.00346423	0.354391	-1.60198
ADAMTS2	-0.477723	4.3559	-3.593	0.00351228	0.356818	-1.61384
MDFIC	-0.617122	3.17046	-3.59246	0.00351586	0.356818	-1.61471
IFNG-AS1	0.658883	8.3267	3.58164	0.00358761	0.362661	-1.6321
NEUROG2	-0.577469	3.90695	-3.57513	0.00363158	0.36357	-1.64259
DCTD	-0.531966	7.05334	-3.57382	0.00364043	0.36357	-1.64469
BOK-AS1	0.656171	5.56116	3.57251	0.00364935	0.36357	-1.6468
TMEM108	-0.678443	2.6918	-3.57191	0.00365347	0.36357	-1.64777
CLIP2	-0.546592	5.78894	-3.55502	0.00377069	0.372521	-1.67496
MYRF	-0.520333	5.38901	-3.55254	0.00378822	0.372521	-1.67896
DHFRP3	-0.504141	3.22735	-3.55015	0.00380519	0.372521	-1.68281
ERC2-IT1	-0.65511	3.72086	-3.54983	0.00380749	0.372521	-1.68333
LUCAT1	-0.57567	3.19452	-3.5486	0.00381625	0.372521	-1.68531
MIR4713	-0.667611	3.96857	-3.54589	0.0038356	0.372804	-1.68966
OR4C13	-0.720033	3.10146	-3.54413	0.0038483	0.372804	-1.69251
LACTB	-0.849716	5.1447	-3.54017	0.00387691	0.374158	-1.69889
SLC16A9	-0.734961	3.14319	-3.53134	0.00394146	0.378617	-1.71312
MFFP2	-0.634195	4.8734	-3.5289	0.00395951	0.378617	-1.71705
TCP11L1	-0.543877	5.02914	-3.52782	0.00396753	0.378617	-1.7188
UGGT1	0.530157	9.61098	3.52268	0.00400591	0.380859	-1.72709
FEZ1	-0.565603	2.66448	-3.51444	0.00406819	0.381099	-1.74038
KRT79	-0.54125	3.85712	-3.51222	0.0040851	0.381099	-1.74396
CES1P2	-0.692831	4.33919	-3.5121	0.00408607	0.381099	-1.74416
MBL2	-0.814316	4.36374	-3.50442	0.00414523	0.381099	-1.75655
C1QL3	-0.552163	4.54932	-3.50423	0.00414669	0.381099	-1.75685
APC	0.612935	8.84545	3.50365	0.00415122	0.381099	-1.7578
HCFC1R1	-0.568471	6.7133	-3.50303	0.00415604	0.381099	-1.7588
ADAM2	-0.755813	3.0312	-3.50252	0.00416006	0.381099	-1.75963
HOGA1	-0.607298	4.13493	-3.50131	0.00416944	0.381099	-1.76157
FOLR1	-0.879902	3.42588	-3.4953	0.00421669	0.381099	-1.77128
KCNE1	-0.696971	2.97669	-3.49439	0.00422384	0.381099	-1.77274
ADD3-AS1	-0.68197	3.49443	-3.49381	0.00422843	0.381099	-1.77368
TCEAL2	-0.598308	2.81484	-3.49341	0.0042316	0.381099	-1.77433
CRTAP	-0.478685	9.7151	-3.49299	0.00423493	0.381099	-1.775
SOST	-0.544445	5.12244	-3.49098	0.00425094	0.381099	-1.77826
ALCAM	-0.555861	7.52031	-3.49063	0.00425376	0.381099	-1.77883
SLC26A7	-0.65407	1.87709	-3.48963	0.00426175	0.381099	-1.78044
OSBPL10	0.499064	9.85025	3.48501	0.00429881	0.383073	-1.78791
PRIMA1	-0.512504	5.32123	-3.48169	0.00432562	0.384124	-1.79327
LINC00106	0.868914	4.9478	3.47736	0.00436082	0.385715	-1.80025
USP17L21	-0.6558	3.04132	-3.4746	0.00438344	0.385715	-1.80471
PRRT4	-0.535715	5.67272	-3.47395	0.00438879	0.385715	-1.80576
TEX55	-0.588599	2.20988	-3.45619	0.00453746	0.397416	-1.83449
HEBP2	-0.661053	7.31731	-3.44733	0.00461348	0.402614	-1.84882
LINC01189	-0.721364	2.50223	-3.44562	0.00462828	0.402614	-1.85158
ABHD17C	-0.982092	3.55993	-3.4394	0.00468262	0.405334	-1.86164
LOH12CR2	0.6292	3.00462	3.43842	0.00469126	0.405334	-1.86323
MIR6769B	0.569711	4.89456	3.43577	0.00471463	0.405982	-1.86752
RNU5D-1	-0.586716	9.71576	-3.43338	0.00473582	0.406438	-1.87139
WNT3A	-0.692138	3.36841	-3.4306	0.00476064	0.407202	-1.87589
ARID3C	-0.576145	3.55143	-3.42793	0.00478456	0.407884	-1.88022
CAMK4	-0.734904	2.84524	-3.42362	0.00482339	0.408985	-1.88719
LINC00452	-0.497591	6.7279	-3.42295	0.00482946	0.408985	-1.88827
ZNF449	-0.774088	5.12638	-3.42088	0.00484833	0.409001	-1.89164
FOXA1	-0.648405	4.59726	-3.41942	0.00486163	0.409001	-1.894
FAR2P2	0.486081	8.78614	3.4157	0.0048957	0.410517	-1.90003
DNAJB3	-0.513445	2.87067	-3.41232	0.00492684	0.411196	-1.90549
FOXP1	0.492395	8.97121	3.41134	0.00493596	0.411196	-1.90709
LYPD8	-0.529728	3.70442	-3.40877	0.00495981	0.411841	-1.91125
MIR32	0.630936	2.74552	3.40596	0.00498601	0.41216	-1.91579
MELTF-AS1	-0.691514	4.1007	-3.40491	0.00499588	0.41216	-1.9175
LOC101929140	-0.600975	4.2796	-3.40222	0.00502116	0.412914	-1.92185
FAM161A	-0.723238	3.97912	-3.39692	0.00507139	0.413834	-1.93044
ZNF629	-0.490491	5.09851	-3.38952	0.00514242	0.413834	-1.94244
BTBD8	-0.622292	2.46636	-3.38881	0.0051493	0.413834	-1.94359
NT5C1A	-0.561795	4.14286	-3.38636	0.00517309	0.413834	-1.94757
RHOXF1	-0.542134	2.98267	-3.3863	0.00517365	0.413834	-1.94766
LMO7DN-IT1	0.761658	2.31585	3.38461	0.00519013	0.413834	-1.95041
ANKRD36BP2	0.514098	9.09126	3.38423	0.00519381	0.413834	-1.95102
MXRA7	-0.596306	5.20621	-3.38334	0.00520252	0.413834	-1.95247
MIR670HG	-0.569024	1.75684	-3.38259	0.00520983	0.413834	-1.95368
LINC01215	0.569535	7.75477	3.38088	0.00522659	0.413834	-1.95645
FANK1	-0.693477	3.45636	-3.37983	0.00523693	0.413834	-1.95815
MIR92A2	0.478651	3.75937	3.37513	0.00528338	0.413834	-1.96577
FAM124B	-0.523256	2.17791	-3.37248	0.00530978	0.413834	-1.97007
SLC6A16	0.566202	6.3101	3.37188	0.00531573	0.413834	-1.97104
C2orf15	-0.729476	4.79688	-3.37185	0.00531606	0.413834	-1.97109
VANGL1	-0.725431	4.73749	-3.37012	0.00533337	0.413834	-1.9739
H4C2	-0.533516	6.35329	-3.36955	0.00533907	0.413834	-1.97482
LINC02913	-0.594134	5.05854	-3.36718	0.00536293	0.413834	-1.97867
OVOL3	0.52115	4.05703	3.36394	0.00539567	0.413834	-1.98392
PWWP3B	-0.516253	3.58783	-3.36375	0.00539761	0.413834	-1.98423
CSPG4P1Y	-0.455067	3.40883	-3.36355	0.00539963	0.413834	-1.98455
RNF148	-0.680654	2.05917	-3.36262	0.00540909	0.413834	-1.98606
GJB6	-0.843011	3.43435	-3.36168	0.00541868	0.413834	-1.98759
DKK3	-0.603332	3.49072	-3.35697	0.00546686	0.413834	-1.99523
RAMP3	-0.649701	4.73439	-3.35506	0.00548649	0.413834	-1.99833
PPP3R2	-0.550216	2.58338	-3.35374	0.00550019	0.413834	-2.00048
LOC101927964	-0.55053	3.37556	-3.35232	0.00551487	0.413834	-2.00278
RNF213	-0.900403	4.28283	-3.35224	0.00551568	0.413834	-2.0029
MAFG	-0.584605	4.82617	-3.34873	0.00555226	0.413834	-2.00861
LINC01248	-0.468373	1.837	-3.34768	0.00556321	0.413834	-2.01031
CYP27B1	-0.624195	4.95596	-3.34759	0.00556418	0.413834	-2.01046
MRGPRX2	-0.559472	3.61106	-3.3468	0.00557245	0.413834	-2.01174
LINC00938	0.547928	7.83766	3.34628	0.00557786	0.413834	-2.01258
KLHL31	-0.674208	2.79993	-3.34584	0.00558252	0.413834	-2.0133
LINC00602	-0.778792	3.40291	-3.33567	0.00569027	0.416995	-2.0298
LRRC31	0.530255	2.7065	3.33563	0.00569068	0.416995	-2.02986
NECTIN1	-0.919463	4.82097	-3.32345	0.00582262	0.416995	-2.04965
RWDD2A	-0.6603	4.52296	-3.32164	0.00584243	0.416995	-2.05258
OSGEPL1-AS1	0.491262	2.01062	3.32143	0.00584475	0.416995	-2.05292
SUMF1	0.445183	4.32121	3.32141	0.00584502	0.416995	-2.05296
PLEKHG7	1.48173	2.61092	3.32103	0.00584922	0.416995	-2.05358
TMEM67	-0.623082	4.36296	-3.32065	0.00585331	0.416995	-2.05418
NPHP3	-1.0646	4.20872	-3.31899	0.00587167	0.416995	-2.05689
CSRNP2	-0.570463	4.76232	-3.31571	0.005908	0.416995	-2.06221
PEX7	-0.535268	4.65798	-3.31226	0.00594644	0.416995	-2.06781
TMEM174	-0.761173	3.56574	-3.31146	0.00595544	0.416995	-2.06912
TLR7	0.919584	5.76463	3.31112	0.00595921	0.416995	-2.06966
ZNF155	-0.764318	2.83297	-3.31111	0.00595934	0.416995	-2.06968
LANCL1	-0.551595	8.02835	-3.31063	0.00596471	0.416995	-2.07046
ADRB1	-0.527945	5.18772	-3.30892	0.00598397	0.416995	-2.07324
DEFB119	-0.585121	3.80055	-3.30885	0.00598479	0.416995	-2.07336
TMEFF2	-0.606619	3.85824	-3.30789	0.00599563	0.416995	-2.07492
HPN-AS1	-0.482973	5.87917	-3.3067	0.00600907	0.416995	-2.07685
H4C3	-0.545972	11.568	-3.3064	0.00601243	0.416995	-2.07734
HSPB1	-0.638598	7.07055	-3.30566	0.00602086	0.416995	-2.07854
FAM219A	-0.501117	5.58973	-3.3048	0.00603056	0.416995	-2.07993
RAD51AP1	-0.753491	7.91363	-3.30451	0.00603391	0.416995	-2.08041
LINC01497	0.590376	3.65463	3.30364	0.00604378	0.416995	-2.08183
GLI3	-0.606327	2.46907	-3.30256	0.00605603	0.416995	-2.08357
PDIK1L	-0.610347	5.80667	-3.30188	0.00606376	0.416995	-2.08467
OR10A2	-0.455967	2.54776	-3.3002	0.00608304	0.416995	-2.08741
LINC01163	-0.512817	1.92184	-3.29811	0.00610694	0.416995	-2.0908
MYBPH	-0.668508	4.58363	-3.29694	0.00612041	0.416995	-2.0927
ZNF284	-0.587538	3.0245	-3.2967	0.00612316	0.416995	-2.09309
C11orf21	-0.64498	4.5607	-3.29531	0.0061392	0.416995	-2.09535
IDI2	-0.564214	3.03967	-3.29087	0.00619083	0.416995	-2.10258
ENPP3	0.497559	9.2293	3.29021	0.00619847	0.416995	-2.10364
SCN4A	-0.631339	3.9272	-3.28961	0.00620552	0.416995	-2.10462
CTH	-0.648081	3.97755	-3.28956	0.0062061	0.416995	-2.1047
STAT1	-0.492743	7.62015	-3.28378	0.00627401	0.416995	-2.1141
ACSM4	-0.649101	4.36045	-3.28004	0.00631834	0.416995	-2.12018
RNASEH1-DT	0.478805	4.38081	3.27953	0.00632434	0.416995	-2.121
MIR6500	0.743972	3.23496	3.27938	0.00632615	0.416995	-2.12124
OTUD1	0.59401	5.10943	3.27929	0.00632716	0.416995	-2.12138
CEP57L1	-0.832426	4.99162	-3.27905	0.00633007	0.416995	-2.12178
PTGES	-0.732707	5.67655	-3.27832	0.0063388	0.416995	-2.12297
ZNF610	-0.50352	5.67656	-3.27697	0.00635496	0.416995	-2.12517
TCAF2	-0.622123	4.76001	-3.27557	0.00637169	0.416995	-2.12744
CKMT1A	-0.541377	3.72006	-3.27516	0.00637661	0.416995	-2.1281
MT1E	-0.787356	4.61684	-3.27422	0.00638791	0.416995	-2.12963
MIR1284	1.01181	5.0952	3.27265	0.00640684	0.416995	-2.13219
LINC01815	-0.498014	2.33588	-3.27218	0.00641244	0.416995	-2.13294
PTK2B	0.478817	8.87554	3.27075	0.0064298	0.416995	-2.13528
CD40	0.502399	8.70666	3.26987	0.00644039	0.416995	-2.1367
PRKAR2B	-0.725546	4.25424	-3.26573	0.00649084	0.418982	-2.14343
AK4	-0.524628	4.17857	-3.26467	0.00650384	0.418982	-2.14516
ZNF70	0.930936	7.37893	3.2627	0.00652803	0.419483	-2.14837
POMGNT2	-0.502926	3.60754	-3.2585	0.00657987	0.420544	-2.15519
EFCAB6	-0.620579	4.11255	-3.25817	0.00658395	0.420544	-2.15573
CATIP-AS2	0.676869	2.26496	3.25737	0.00659387	0.420544	-2.15703
EPB41L5	-0.572892	4.67254	-3.25444	0.00663029	0.421815	-2.16179
C1QL1	-0.501574	5.40924	-3.25282	0.00665056	0.422055	-2.16442
EMP3	-0.493261	8.47756	-3.24961	0.00669098	0.422942	-2.16965
CLDN6	-0.517483	3.78482	-3.24908	0.00669762	0.422942	-2.17051
CYB561A3	0.5296	9.70897	3.24699	0.00672402	0.423563	-2.1739
LINC02347	-0.64873	3.08309	-3.24445	0.00675627	0.424101	-2.17804
AMT	-0.52606	4.81235	-3.24371	0.00676571	0.424101	-2.17924
MIR335	0.538241	3.9756	3.2405	0.00680672	0.425628	-2.18446
MYRF-AS1	-0.668639	3.38706	-3.23844	0.00683319	0.426241	-2.18781
TTC39C	0.672295	6.33372	3.23559	0.00686997	0.426256	-2.19245
JAKMIP1	-0.668993	4.11488	-3.23519	0.00687516	0.426256	-2.1931
SCRT1	-0.632885	4.4043	-3.23379	0.00689337	0.426256	-2.19538
CENPH	-0.588151	7.30698	-3.23248	0.00691037	0.426256	-2.19751
ACTN2	-0.510992	5.64426	-3.22988	0.00694435	0.426256	-2.20174
ST14	0.464759	9.19924	3.22927	0.00695236	0.426256	-2.20274
TDRD7	-0.595084	2.62611	-3.22904	0.00695525	0.426256	-2.2031
FLRT1	-0.652026	3.8893	-3.22817	0.00696676	0.426256	-2.20453
ASPG	-0.520421	4.96212	-3.22176	0.00705134	0.430006	-2.21495
TRIM64	-0.523322	2.43964	-3.22098	0.00706169	0.430006	-2.21621
ASCL1	-0.725423	3.50916	-3.21922	0.0070852	0.430413	-2.21908
RHOB	-0.515341	4.02472	-3.21352	0.00716172	0.432496	-2.22836
L3MBTL4	-0.466176	4.36197	-3.21321	0.00716583	0.432496	-2.22885
SLC25A29	-0.616783	4.70607	-3.21289	0.00717022	0.432496	-2.22938
CALCOCO2	-0.518665	7.19705	-3.20922	0.00721996	0.432774	-2.23535
MINDY1	-0.590408	4.1715	-3.20919	0.00722044	0.432774	-2.23541
IDO1	-0.479886	2.21923	-3.20881	0.0072256	0.432774	-2.23602
SNAI3-AS1	0.707962	6.0571	3.20222	0.00731589	0.435774	-2.24675
FPGT	-0.599826	6.02195	-3.20189	0.00732038	0.435774	-2.24728
TMEM185A	-0.475634	5.44752	-3.20068	0.00733714	0.435774	-2.24925
OOEP	-0.621354	4.55609	-3.19851	0.00736721	0.435774	-2.25278
LOC100506076	0.618087	8.0084	3.19796	0.00737478	0.435774	-2.25367
REEP2	-0.487569	3.6574	-3.19763	0.00737947	0.435774	-2.25422
KIZ	-0.620257	4.69746	-3.19647	0.0073956	0.435774	-2.2561
TRIM50	-0.47857	4.75285	-3.19529	0.00741198	0.435774	-2.25801
CEP250	-0.462076	5.54607	-3.19242	0.00745218	0.436696	-2.26268
DNER	-0.467562	4.46372	-3.19174	0.00746183	0.436696	-2.2638
CXCR4	0.599851	9.57616	3.18764	0.00751972	0.438732	-2.27048
INPP4A	-0.811416	4.46195	-3.18685	0.00753093	0.438732	-2.27176
C20orf85	-0.575546	4.67205	-3.18529	0.00755303	0.43902	-2.27429
NIBAN1	-0.437494	2.39824	-3.18313	0.00758381	0.439387	-2.2778
TNFAIP2	-0.599588	4.84727	-3.18121	0.00761134	0.439387	-2.28093
DYNLT5	0.513153	1.85078	3.18069	0.0076189	0.439387	-2.28179
SLC41A1	0.44198	9.76464	3.18005	0.00762806	0.439387	-2.28283
RHBDF2	0.441987	8.46415	3.17586	0.00768857	0.440557	-2.28965
NME9	-0.569804	4.42631	-3.17546	0.00769433	0.440557	-2.29029
LINC01529	-0.721474	3.37712	-3.17506	0.00770005	0.440557	-2.29094
MIR543	0.479941	1.59643	3.17367	0.00772039	0.440667	-2.29322
NENF	-0.485891	5.35642	-3.17195	0.00774534	0.440667	-2.296
TCEAL5	-0.430185	3.97369	-3.17138	0.00775367	0.440667	-2.29693
KCNIP1	-0.488477	2.31367	-3.16692	0.00781918	0.442485	-2.30419
POTEM	0.530873	2.53353	3.16504	0.00784702	0.442485	-2.30726
RDH12	-0.531071	4.16291	-3.16467	0.00785239	0.442485	-2.30785
SUGCT	0.416783	4.60448	3.16451	0.00785487	0.442485	-2.30813
ABRA	-0.519778	4.39427	-3.16139	0.00790116	0.444115	-2.3132
TRAF1	-0.62661	6.59391	-3.1569	0.00796827	0.446073	-2.3205
PAEP	-0.734375	2.70988	-3.15673	0.00797089	0.446073	-2.32079
SAMD15	0.620169	5.62048	3.15502	0.00799663	0.446082	-2.32357
MYCBPAP	-0.493609	3.03582	-3.1544	0.00800592	0.446082	-2.32457
OLR1	-0.509196	3.42142	-3.15232	0.00803733	0.446858	-2.32795
LINC00662	-0.416122	6.58229	-3.14781	0.00810603	0.448602	-2.3353
LOC284412	0.478914	5.49419	3.14746	0.00811139	0.448602	-2.33587
F11R	-0.532585	5.2245	-3.14343	0.00817322	0.448602	-2.34243
MIR5195	0.472113	8.39686	3.1427	0.00818448	0.448602	-2.34362
SYK	0.430524	9.19089	3.14022	0.00822294	0.448602	-2.34767
LOC103908605	0.491136	6.54102	3.13963	0.0082321	0.448602	-2.34863
SLC28A3	-0.431207	4.91507	-3.13714	0.00827075	0.448602	-2.35267
HOXD10	-0.63724	3.25082	-3.13561	0.00829463	0.448602	-2.35516
MIPEPP3	0.500307	5.17265	3.13139	0.00836097	0.448602	-2.36204
FAM166A	-0.542944	5.04429	-3.1293	0.008394	0.448602	-2.36544
SESTD1	-0.830945	4.22961	-3.12919	0.00839574	0.448602	-2.36562
CDT1	-0.621168	6.21443	-3.12807	0.0084134	0.448602	-2.36744
CACNA1F	0.547789	3.16048	3.12783	0.00841722	0.448602	-2.36783
MANEA	-0.476593	8.3617	-3.12778	0.008418	0.448602	-2.36791
ZNF74	-0.439938	3.85661	-3.12739	0.00842419	0.448602	-2.36854
KCNK3	-0.473996	5.28141	-3.12648	0.00843867	0.448602	-2.37002
GALNT17	-0.52962	3.50785	-3.12453	0.00846981	0.448602	-2.3732
CNGA3	-0.616523	3.27892	-3.12352	0.00848594	0.448602	-2.37485
CLYBL	-0.531756	6.06421	-3.12123	0.0085227	0.448602	-2.37858
SFXN2	0.476491	6.80792	3.11823	0.008571	0.448602	-2.38346
MIR103B1	0.632814	2.11692	3.11819	0.00857166	0.448602	-2.38353
ASIC2	-0.685602	4.96401	-3.11808	0.00857335	0.448602	-2.38369
RTEL1	-0.484537	5.78148	-3.11633	0.00860169	0.448602	-2.38654
FAHD2B	-0.446247	5.80686	-3.11479	0.0086268	0.448602	-2.38906
LCN9	-0.552131	2.47975	-3.11383	0.00864242	0.448602	-2.39062
PACSIN1	-0.666258	4.5302	-3.11356	0.00864678	0.448602	-2.39106
SPACA9	-0.449444	5.56221	-3.11292	0.00865732	0.448602	-2.39211
LINC01547	-0.525311	5.12582	-3.10897	0.00872194	0.448602	-2.39853
SLC16A4	0.619758	7.47143	3.10896	0.00872213	0.448602	-2.39855
ZBTB8A	-0.548982	2.96599	-3.10814	0.00873564	0.448602	-2.39988
MYO3A	-0.513047	2.25622	-3.10732	0.00874921	0.448602	-2.40123
S1PR3	-0.545438	4.63394	-3.10627	0.00876647	0.448602	-2.40293
SOAT2	-0.69244	4.62691	-3.10603	0.00877043	0.448602	-2.40332
DHRS4L2	-0.480232	7.41544	-3.10548	0.00877962	0.448602	-2.40422
EMC2	-0.463973	8.39485	-3.10482	0.00879049	0.448602	-2.40529
RYK	-0.733804	6.34052	-3.1044	0.0087975	0.448602	-2.40598
BMP7	0.578722	7.25674	3.10267	0.00882616	0.448602	-2.40879
TRIP10	-0.543794	6.62047	-3.10218	0.00883442	0.448602	-2.40959
PRAMEF2	-0.538895	2.57251	-3.10214	0.0088351	0.448602	-2.40966
PLCD4	0.446339	4.63	3.10184	0.00884007	0.448602	-2.41014
CCDC3	-0.546026	4.6658	-3.10118	0.00885108	0.448602	-2.41122
TH	-0.479385	5.72876	-3.10114	0.00885167	0.448602	-2.41128
FAM43A	0.575128	7.50778	3.10048	0.00886273	0.448602	-2.41235
ZNF182	-0.532218	6.62801	-3.09985	0.00887322	0.448602	-2.41338
FAM83E	-0.460292	5.7525	-3.09942	0.00888042	0.448602	-2.41408
CTSS	0.470121	8.96329	3.09884	0.00889016	0.448602	-2.41502
MIR588	0.476153	1.69734	3.09867	0.0088931	0.448602	-2.41531
IVL	-0.554517	2.63785	-3.0964	0.00893125	0.449639	-2.419
C2CD2L	-0.447326	6.66128	-3.09296	0.00898937	0.450253	-2.4246
SNTG1	-0.551041	3.41853	-3.09199	0.00900581	0.450253	-2.42618
CAMK2B	-0.558982	3.55458	-3.09166	0.00901133	0.450253	-2.42671
BPESC1	-0.477913	2.52608	-3.09066	0.00902837	0.450253	-2.42834
PCDH11Y	-0.546788	2.24117	-3.08917	0.0090538	0.450253	-2.43077
GSTA4	-0.513758	4.68492	-3.08892	0.00905809	0.450253	-2.43118
VWA2	-0.490589	3.70149	-3.08757	0.00908122	0.450253	-2.43338
BLCAP	0.451147	9.19932	3.0868	0.00909432	0.450253	-2.43462
RBP7	-0.598844	2.78215	-3.08636	0.00910189	0.450253	-2.43534
CFAP126	-0.577166	3.4804	-3.08402	0.00914206	0.450345	-2.43914
GLIPR1	0.468716	10.4721	3.08304	0.00915898	0.450345	-2.44074
VDR	-0.444635	5.37506	-3.08303	0.00915926	0.450345	-2.44076
PTGER4	0.572537	6.77053	3.0816	0.009184	0.450345	-2.44309
CPT1A	-0.498093	4.45252	-3.08115	0.00919179	0.450345	-2.44383
TMEM191B	-0.573423	4.54766	-3.07932	0.00922362	0.45104	-2.44681
LINC00461	-0.50296	3.54142	-3.07613	0.00927921	0.452264	-2.452
LCNL1	-0.665161	4.35567	-3.07489	0.0093009	0.452264	-2.45401
FASLG	-0.460882	3.92093	-3.07485	0.0093017	0.452264	-2.45409
AKIP1	-0.565991	5.15561	-3.07372	0.00932138	0.452361	-2.45591
NDUFA4L2	-0.438473	7.57469	-3.07188	0.00935392	0.453081	-2.45892
APOBEC4	-0.496793	1.61476	-3.06662	0.00944715	0.455502	-2.46748
NOS1AP	-0.479366	4.65675	-3.06649	0.00944937	0.455502	-2.46768
PROKR2	-0.552281	3.72133	-3.06506	0.00947496	0.455502	-2.47002
RHOH	0.463031	8.89374	3.06505	0.00947516	0.455502	-2.47003
GPR32	-0.616158	3.35931	-3.06397	0.00949435	0.455568	-2.47178
CCDC183-AS1	0.504712	6.19561	3.06281	0.0095152	0.455714	-2.47367
DMRT1	-0.653308	4.11469	-3.05718	0.00961684	0.459369	-2.48284
CD160	-0.651632	3.51761	-3.05624	0.00963392	0.459369	-2.48438
POTEH-AS1	0.47957	1.65652	3.0556	0.00964541	0.459369	-2.4854
CCNO	-0.818449	3.70778	-3.05363	0.00968131	0.459515	-2.48861
COMTD1	-0.521152	5.43751	-3.05346	0.00968441	0.459515	-2.48889
BTRC	0.470322	6.93865	3.05098	0.00972989	0.459549	-2.49293
PROX1	0.827003	3.83309	3.04836	0.00977811	0.459549	-2.4972
CT47A10	-0.458976	4.79484	-3.04823	0.00978044	0.459549	-2.4974
PIP5K1B	-0.649864	6.45329	-3.04722	0.00979907	0.459549	-2.49905
MIR562	0.628186	3.21473	3.04721	0.00979928	0.459549	-2.49907
LMNA	-0.497655	5.64095	-3.04696	0.00980395	0.459549	-2.49948
ZNF528-AS1	0.564465	4.08489	3.04658	0.00981089	0.459549	-2.50009
NIBAN2	-0.583072	2.50907	-3.04408	0.00985737	0.460251	-2.50417
TCL1B	0.791342	6.21998	3.04383	0.00986188	0.460251	-2.50456
ELOVL6	-0.713576	7.13387	-3.04198	0.00989636	0.460531	-2.50757
MIR3662	-0.676346	3.30111	-3.04158	0.00990388	0.460531	-2.50823
LINC00595	-0.519701	4.89471	-3.03467	0.0100339	0.463782	-2.51948
RAPGEF4	-0.596132	3.16177	-3.03445	0.0100379	0.463782	-2.51983
UROC1	-0.507081	4.2461	-3.03344	0.0100571	0.463782	-2.52148
CASP7	-0.598296	3.7752	-3.03288	0.0100676	0.463782	-2.52238
DZIP1L	-0.558937	2.9947	-3.03198	0.0100847	0.463782	-2.52384
PLA2G2C	-0.548263	3.2038	-3.03176	0.010089	0.463782	-2.52421
ZNRF4	-0.625119	3.28461	-3.0309	0.0101054	0.463782	-2.52561
OBSL1	-0.575444	3.01457	-3.02999	0.0101227	0.463782	-2.52709
LINC01915	0.527793	1.84724	3.02924	0.010137	0.463782	-2.52831
CD79B	0.419466	10.3234	3.02602	0.0101988	0.465103	-2.53355
HLA-DOB	0.464589	8.80066	3.02481	0.0102221	0.465103	-2.53552
CPA5	-0.441102	3.59241	-3.02441	0.0102299	0.465103	-2.53617
POLR2J4	-0.669793	7.16345	-3.02325	0.0102523	0.465103	-2.53806
SRGN	-0.696341	3.40528	-3.02245	0.0102676	0.465103	-2.53936
VAV3	-0.525018	5.14482	-3.02207	0.010275	0.465103	-2.53997
CD151	-0.528449	5.00335	-3.01879	0.0103387	0.465136	-2.54531
PIM2	0.59079	8.86353	3.01792	0.0103558	0.465136	-2.54673
MIR544B	0.648229	3.84325	3.01772	0.0103597	0.465136	-2.54706
MPEG1	0.927674	6.82076	3.01631	0.0103873	0.465136	-2.54935
SLC16A11	-0.505384	6.00355	-3.01554	0.0104023	0.465136	-2.5506
ASRGL1	-0.567501	4.68708	-3.01484	0.010416	0.465136	-2.55174
LOC286059	-0.533158	5.589	-3.01266	0.010459	0.465136	-2.55529
STAG3L5P-PVRIG2P-PILRB	0.448703	8.82037	3.01253	0.0104614	0.465136	-2.55549
LOC101929372	-0.58486	4.15626	-3.0115	0.0104818	0.465136	-2.55717
LINC01392	-0.589291	1.84693	-3.01036	0.0105045	0.465136	-2.55903
ADA	-0.763054	4.93967	-3.01011	0.0105093	0.465136	-2.55943
RILP	-0.614791	4.58278	-3.01007	0.0105101	0.465136	-2.5595
POLR3GL	-0.511603	7.51141	-3.00997	0.0105122	0.465136	-2.55966
DUX5	-0.466698	4.49847	-3.00874	0.0105365	0.46541	-2.56166
FAM222A-AS1	-0.399452	4.17633	-3.00586	0.0105939	0.466106	-2.56635
GLDN	-0.533256	4.08164	-3.00548	0.0106014	0.466106	-2.56696
DKK2	-0.602629	4.31277	-3.00491	0.0106128	0.466106	-2.56789
MIR3158-2	-0.488259	3.21872	-3.0043	0.0106252	0.466106	-2.56889
LAMP3	0.846485	5.38493	3.00115	0.0106884	0.467501	-2.57401
RGS16	-0.51207	6.38072	-3.00017	0.0107083	0.467501	-2.57561
PRPSAP1	-0.508264	6.76264	-2.99939	0.0107239	0.467501	-2.57687
SLC12A7	-0.430698	4.74342	-2.99756	0.010761	0.467501	-2.57985
GATAD1	-0.471512	8.43907	-2.99731	0.0107662	0.467501	-2.58026
CBLN2	-0.647082	3.68942	-2.99662	0.0107801	0.467501	-2.58138
SMAP1	-0.540339	7.06466	-2.99623	0.010788	0.467501	-2.58201
MIR4737	-0.433625	7.01966	-2.99442	0.0108248	0.467501	-2.58495
LINC02359	0.444396	2.71865	2.99341	0.0108455	0.467501	-2.5866
DOK4	-0.743654	3.56763	-2.99303	0.0108533	0.467501	-2.58722
CLDN2	-0.572555	2.70599	-2.9928	0.0108581	0.467501	-2.5876
C5orf67	-0.703375	2.79045	-2.99122	0.0108904	0.467589	-2.59016
PPT2	-0.471788	6.46548	-2.98949	0.010926	0.467589	-2.59297
C8orf89	1.07131	3.77069	2.98924	0.0109311	0.467589	-2.59338
SNORD19	1.01123	4.95525	2.98847	0.010947	0.467589	-2.59464
DDX43	0.47445	2.23109	2.98627	0.0109925	0.467589	-2.59821
PPIL3	-0.395972	9.05275	-2.98445	0.0110303	0.467589	-2.60117
PI16	-0.454825	4.41419	-2.98322	0.0110559	0.467589	-2.60317
SEPTIN8	-0.4992	4.10068	-2.9815	0.0110918	0.467589	-2.60597
TOMM20L	-0.466027	4.15847	-2.98077	0.011107	0.467589	-2.60715
MYH11	-0.685317	5.22537	-2.98027	0.0111176	0.467589	-2.60797
KLRG2	-0.391311	5.66482	-2.97995	0.0111242	0.467589	-2.60849
MIR623	0.62642	5.11027	2.9799	0.0111252	0.467589	-2.60857
MIR1262	0.484005	1.71036	2.9792	0.01114	0.467589	-2.60971
MIR5685	0.479151	3.78347	2.97839	0.0111569	0.467589	-2.61102
GIMAP1-GIMAP5	-0.437486	3.7424	-2.97798	0.0111655	0.467589	-2.61168
PRSS21	-0.439005	4.69737	-2.9774	0.0111778	0.467589	-2.61263
GPR119	-0.615333	3.24829	-2.97606	0.0112061	0.467589	-2.61481
ZNF576	-0.42265	5.62231	-2.97579	0.0112118	0.467589	-2.61525
YBX2	-0.403265	4.98157	-2.97534	0.0112212	0.467589	-2.61598
CUBN	-0.504622	2.58354	-2.975	0.0112285	0.467589	-2.61653
ORM2	-0.416625	3.22459	-2.9721	0.0112901	0.467589	-2.62125
FAM47B	-0.444453	4.41267	-2.97169	0.0112988	0.467589	-2.62192
PLEKHA2	0.42197	9.35367	2.97163	0.0113	0.467589	-2.62201
ADRB2	-0.732475	6.25186	-2.97076	0.0113186	0.467589	-2.62343
GAB3	-0.49059	4.07213	-2.9698	0.0113391	0.467589	-2.62499
ZNF493	-0.473227	5.71362	-2.9696	0.0113433	0.467589	-2.62531
RAB27A	-0.757256	5.41227	-2.96911	0.0113538	0.467589	-2.6261
MICA	-0.492573	5.82047	-2.96725	0.0113937	0.467793	-2.62913
NLRP9	-0.433401	4.0387	-2.96695	0.0114001	0.467793	-2.62962
METRNL	-0.439194	6.09834	-2.9661	0.0114184	0.467793	-2.631
TMEM9	-0.423057	6.7444	-2.96455	0.011452	0.467793	-2.63353
TMEM156	0.602206	8.64458	2.96429	0.0114576	0.467793	-2.63395
LOC606724	0.435516	6.68863	2.96346	0.0114755	0.467793	-2.6353
PECAM1	0.79479	7.3759	2.96292	0.0114872	0.467793	-2.63618
PLEKHG1	0.44312	8.23004	2.96157	0.0115164	0.467793	-2.63837
PLEKHA5	-0.5216	2.43236	-2.96125	0.0115233	0.467793	-2.63889
LAG3	-0.536434	4.03215	-2.95903	0.0115717	0.46824	-2.6425
ZNF277	-0.396894	7.18308	-2.95895	0.0115733	0.46824	-2.64262
CFL1P1	-0.551235	3.11695	-2.95657	0.0116255	0.46824	-2.6465
GOLGA8B	0.430695	8.54603	2.95561	0.0116465	0.46824	-2.64806
RGL4	-0.536164	4.24502	-2.9552	0.0116556	0.46824	-2.64873
PHKG1	-0.489514	3.5222	-2.95473	0.0116659	0.46824	-2.64949
IL21R	-0.606264	5.3384	-2.95343	0.0116945	0.46824	-2.6516
TSPAN18	-0.60022	6.9803	-2.95259	0.011713	0.46824	-2.65296
ASB2	-0.459262	7.05741	-2.9516	0.0117349	0.46824	-2.65458
TSPY1	-0.477071	3.83014	-2.95108	0.0117464	0.46824	-2.65542
LOC100506497	0.480794	4.59464	2.95088	0.0117507	0.46824	-2.65573
MRLN	-0.534401	2.54298	-2.95073	0.0117541	0.46824	-2.65598
SPAG5-AS1	-0.423296	4.93341	-2.94817	0.011811	0.468813	-2.66015
ANKRD65	-0.440811	5.09751	-2.94491	0.0118838	0.468813	-2.66545
LOC100506990	-0.758436	5.58223	-2.94321	0.0119219	0.468813	-2.66821
CLUL1	-0.535121	4.01019	-2.94317	0.0119228	0.468813	-2.66827
MSH4	-0.567682	2.01029	-2.94285	0.01193	0.468813	-2.66879
APOOP5	-0.493237	5.84093	-2.94234	0.0119414	0.468813	-2.66962
HSPA1B	-0.476154	6.78974	-2.94103	0.0119709	0.468813	-2.67175
PARP14	0.60879	3.04799	2.93832	0.0120321	0.468813	-2.67615
PCBD1	-0.517272	6.52378	-2.93831	0.0120324	0.468813	-2.67616
LINC01346	0.480393	4.6052	2.93749	0.012051	0.468813	-2.6775
LINC00210	0.526757	3.5678	2.93746	0.0120517	0.468813	-2.67755
H4-16	-0.606446	4.97131	-2.93656	0.0120722	0.468813	-2.67901
PINK1-AS	0.56885	5.5907	2.93618	0.0120807	0.468813	-2.67962
BCL2A1	-0.534269	7.80095	-2.93593	0.0120865	0.468813	-2.68003
TAS1R1	-0.438821	3.95524	-2.93318	0.0121493	0.468813	-2.6845
SNORD115-5	0.606989	1.6742	2.93263	0.0121618	0.468813	-2.68539
SNORD115-5	0.606989	1.6742	2.93263	0.0121618	0.468813	-2.68539
SNORD115-5	0.606989	1.6742	2.93263	0.0121618	0.468813	-2.68539
MECP2	-0.547985	5.73264	-2.93238	0.0121677	0.468813	-2.6858
C9orf116	-0.481198	4.01064	-2.93235	0.0121684	0.468813	-2.68586
PHACTR1	-0.517601	4.64993	-2.93227	0.0121701	0.468813	-2.68598
SMAD7	-0.608847	6.08971	-2.9322	0.0121717	0.468813	-2.68609
ASPM	-0.600539	7.94927	-2.93068	0.0122066	0.469326	-2.68856
DNAJC1	-0.6504	3.92766	-2.93002	0.0122217	0.469326	-2.68963
RBPMS	-0.59414	3.57677	-2.92888	0.012248	0.46963	-2.69148
MOV10L1	-0.441386	4.31152	-2.92698	0.0122919	0.47016	-2.69456
NEIL1	0.520919	8.06762	2.9267	0.0122986	0.47016	-2.69503
DMGDH	-0.612485	3.01912	-2.92428	0.0123547	0.470819	-2.69895
DERA	-0.513736	6.37273	-2.92326	0.0123785	0.470819	-2.70061
SNX29P1	0.38624	10.6381	2.92179	0.0124127	0.470819	-2.70299
ZNF667	-0.504965	4.35288	-2.9216	0.0124172	0.470819	-2.7033
HCG11	-0.590062	4.60339	-2.92135	0.012423	0.470819	-2.7037
TYR	-0.454634	2.39882	-2.92121	0.0124263	0.470819	-2.70394
ARHGEF15	-0.490004	4.55336	-2.918	0.0125017	0.472138	-2.70915
MSTN	-0.559179	2.21418	-2.91688	0.0125281	0.472138	-2.71097
KRT4	-0.452167	2.5043	-2.91681	0.0125299	0.472138	-2.71109
OLFML2B	-0.5049	3.19434	-2.91659	0.012535	0.472138	-2.71144
PKP4	-0.456753	7.41398	-2.91546	0.0125616	0.472446	-2.71327
WNT3	-0.537401	4.67544	-2.91436	0.0125878	0.472736	-2.71507
BAAT	-0.604576	2.84561	-2.91338	0.0126111	0.472915	-2.71666
DIXDC1	-0.455397	3.38914	-2.91115	0.0126642	0.473714	-2.72028
ZIM2-AS1	-0.45288	1.88742	-2.91093	0.0126694	0.473714	-2.72064
ALS2	-0.53986	4.58466	-2.90896	0.0127165	0.474622	-2.72383
GABRB3	-0.473631	4.10312	-2.90723	0.0127581	0.474622	-2.72664
HORMAD2-AS1	-0.600826	3.90063	-2.90663	0.0127724	0.474622	-2.72761
RGS2	-0.571104	6.93558	-2.90531	0.0128043	0.474622	-2.72976
PYM1	0.423953	7.77792	2.90502	0.0128111	0.474622	-2.73022
LINC01498	-0.510927	2.76152	-2.90368	0.0128436	0.474622	-2.7324
TMEM219	-0.539444	6.23834	-2.90327	0.0128536	0.474622	-2.73307
RDX	-1.14069	4.09624	-2.90251	0.0128718	0.474622	-2.7343
LCE2D	-0.48669	4.54961	-2.90071	0.0129155	0.474622	-2.73722
ECI2	-0.48749	8.81627	-2.89831	0.0129742	0.474622	-2.74112
TPSD1	-0.50502	4.46597	-2.89748	0.0129945	0.474622	-2.74247
CDC34	-0.53297	4.74785	-2.89714	0.0130028	0.474622	-2.74302
FXYD6	-0.452733	3.36814	-2.89709	0.0130039	0.474622	-2.74309
NIPBL-DT	0.474088	5.99291	2.89691	0.0130084	0.474622	-2.74339
IL36A	-0.508915	3.07422	-2.89656	0.013017	0.474622	-2.74396
MIR3161	0.478902	3.9687	2.89649	0.0130185	0.474622	-2.74406
OR51M1	-0.658308	2.84414	-2.89436	0.0130709	0.474622	-2.74752
DNAJB12	0.388659	7.57195	2.89401	0.0130795	0.474622	-2.74809
MIR218-2	-0.6327	3.23413	-2.89302	0.0131041	0.474622	-2.74971
SNORD11B	0.471464	5.80711	2.89253	0.0131161	0.474622	-2.7505
SUB1	-0.525458	9.21382	-2.89178	0.0131347	0.474622	-2.75171
GPR179	-0.518935	3.40828	-2.89147	0.0131422	0.474622	-2.75221
GYG2P1	-0.495707	4.75561	-2.89033	0.0131704	0.474622	-2.75406
ALAS2	-0.743752	4.07824	-2.88869	0.0132113	0.474622	-2.75673
KRT84	-0.679027	3.3007	-2.88829	0.0132212	0.474622	-2.75737
CTRC	-0.605536	3.78094	-2.88815	0.0132248	0.474622	-2.75761
LGALS7	-0.557779	5.12084	-2.88787	0.0132316	0.474622	-2.75805
PTPRQ	-0.606179	2.48615	-2.88762	0.0132379	0.474622	-2.75846
EVL	0.564975	7.93037	2.88759	0.0132388	0.474622	-2.75852
SSC5D	-0.417084	5.79849	-2.88656	0.0132644	0.474622	-2.76018
CCDC153	-0.396755	5.48002	-2.88598	0.0132788	0.474622	-2.76112
GDNF-AS1	0.504335	3.1315	2.88492	0.0133054	0.474622	-2.76284
IQCN	0.465962	5.7642	2.88489	0.0133061	0.474622	-2.76289
MS4A2	-0.496375	2.70414	-2.88343	0.0133429	0.474806	-2.76526
MIR616	-0.635127	5.5006	-2.88304	0.0133526	0.474806	-2.76589
TRIM61	0.564009	3.86341	2.8806	0.0134139	0.474806	-2.76984
ZNF616	-0.546997	6.17056	-2.88054	0.0134157	0.474806	-2.76995
DDX56	0.44592	8.48919	2.88027	0.0134223	0.474806	-2.77038
DAAM1	0.435026	9.42627	2.88026	0.0134227	0.474806	-2.7704
MND1	-0.655688	7.44689	-2.87873	0.0134614	0.475285	-2.77288
PGAM4	-0.501241	5.22744	-2.87803	0.013479	0.475285	-2.77401
H2BC1	-0.460909	2.57574	-2.87642	0.01352	0.475285	-2.77663
SLC5A12	-0.429081	4.21008	-2.87588	0.0135337	0.475285	-2.7775
CXorf38	-0.407898	7.02739	-2.87518	0.0135515	0.475285	-2.77863
GK	-0.730751	5.30624	-2.87505	0.0135548	0.475285	-2.77884
SNORD114-11	0.528022	2.72988	2.8746	0.0135663	0.475285	-2.77957
FRY	0.594427	5.05011	2.87236	0.0136236	0.47664	-2.7832
GSTM1	-0.562326	3.67796	-2.86807	0.0137341	0.479198	-2.79016
CCL3	-0.546035	5.62819	-2.86648	0.0137753	0.479198	-2.79274
PRTN3	-0.457503	5.14457	-2.86602	0.0137873	0.479198	-2.79349
KBTBD11-OT1	-0.492244	3.13973	-2.86531	0.0138057	0.479198	-2.79464
FBLIM1	-0.486711	4.70373	-2.86527	0.0138067	0.479198	-2.7947
ELK3	0.472746	6.66852	2.86474	0.0138204	0.479198	-2.79556
SLX9	-0.442759	5.43429	-2.86388	0.0138428	0.479198	-2.79695
ACVR2A	-0.623365	4.4474	-2.86374	0.0138466	0.479198	-2.79719
RASA4	-0.597873	6.461	-2.8613	0.0139103	0.480014	-2.80114
MIR4999	0.454883	1.43226	2.86094	0.0139196	0.480014	-2.80172
MAGED2	-0.530569	6.80212	-2.86028	0.0139369	0.480014	-2.80279
CLK1	0.544629	6.44932	2.85906	0.013969	0.480014	-2.80477
MIR3941	0.709401	1.93294	2.85868	0.013979	0.480014	-2.80538
TNFSF8	0.572814	8.18716	2.85854	0.0139828	0.480014	-2.80562
H3C3	-0.629303	3.2441	-2.85502	0.0140756	0.481676	-2.81131
CKAP4	-0.467751	7.38127	-2.85475	0.0140829	0.481676	-2.81176
PRDM1	-0.549033	2.35335	-2.85456	0.0140877	0.481676	-2.81206
THRSP	-0.478884	3.70508	-2.8536	0.0141134	0.481911	-2.81363
NEFL	-0.439348	5.34788	-2.85251	0.0141424	0.482257	-2.81539
LINC01001	0.435865	8.94903	2.85042	0.0141981	0.482744	-2.81878
MTUS2	0.614535	5.70679	2.84846	0.0142504	0.482744	-2.82194
MATN3	-0.446599	2.8364	-2.84842	0.0142515	0.482744	-2.82201
ALOXE3	-0.474619	3.77717	-2.84755	0.0142749	0.482744	-2.82342
FMNL1	-0.408099	6.6387	-2.84734	0.0142805	0.482744	-2.82376
AEN	0.467451	7.32112	2.84643	0.0143051	0.482744	-2.82524
TAAR2	-0.533496	1.78446	-2.8464	0.0143057	0.482744	-2.82528
KRTAP20-4	-0.490174	3.14124	-2.84621	0.014311	0.482744	-2.82559
CD36	-0.426058	3.42779	-2.84517	0.014339	0.482744	-2.82728
LOC100507156	0.455689	4.97111	2.84449	0.0143573	0.482744	-2.82837
LINC00958	-0.579761	2.78836	-2.84423	0.0143643	0.482744	-2.8288
ADCY10P1	-0.871384	3.6949	-2.84244	0.0144128	0.483736	-2.8317
BHMT	-0.455654	3.49709	-2.84137	0.0144419	0.484077	-2.83343
CEACAM6	0.513374	5.19495	2.83954	0.0144916	0.484821	-2.83639
SORCS3	-0.599448	3.46812	-2.83916	0.014502	0.484821	-2.83701
PRL	0.542599	3.17483	2.83798	0.0145342	0.485263	-2.83892
NUPR1	-0.406972	6.67272	-2.83709	0.0145586	0.485445	-2.84036
CPNE5	0.575705	8.30692	2.83583	0.0145932	0.485965	-2.84241
GIMAP4	-0.582777	2.56942	-2.83402	0.014643	0.486145	-2.84534
VPS35L	0.515742	4.67077	2.83386	0.0146474	0.486145	-2.8456
FAM102B	-0.46452	7.48175	-2.83285	0.0146752	0.486145	-2.84723
ZNF501	-0.460075	4.07949	-2.82897	0.0147826	0.486145	-2.85351
RNF144A	-0.464029	4.94424	-2.82774	0.014817	0.486145	-2.85551
MIRLET7BHG	0.57565	3.30638	2.8277	0.014818	0.486145	-2.85556
CD19	0.497929	7.39048	2.82718	0.0148324	0.486145	-2.8564
ERCC5	-0.402657	9.21985	-2.82655	0.01485	0.486145	-2.85742
PINLYP	-0.494057	6.33872	-2.82652	0.014851	0.486145	-2.85748
MYADM	-0.545157	5.79117	-2.82575	0.0148724	0.486145	-2.85872
FGFR3	-0.517193	4.21256	-2.82548	0.0148801	0.486145	-2.85917
MIR4774	-0.385017	1.52227	-2.82531	0.0148848	0.486145	-2.85944
HSPA6	-0.418248	3.95193	-2.82512	0.01489	0.486145	-2.85974
TGM7	-0.683543	3.65754	-2.82402	0.0149209	0.486145	-2.86152
ARHGEF11	-0.658051	3.47338	-2.82382	0.0149265	0.486145	-2.86185
INAFM1	-0.768953	4.47694	-2.82341	0.0149381	0.486145	-2.86251
ZNF768	-0.400927	6.46323	-2.82324	0.0149429	0.486145	-2.86279
AIF1	0.640187	4.87241	2.82185	0.014982	0.486145	-2.86504
H3-4	-0.510057	5.03738	-2.82109	0.0150033	0.486145	-2.86626
KY	-0.495794	3.55553	-2.82105	0.0150046	0.486145	-2.86634
BCR	0.607907	6.05489	2.82073	0.0150135	0.486145	-2.86685
CLEC3A	-0.471253	3.34538	-2.82061	0.0150168	0.486145	-2.86704
TATDN2	0.659179	4.94255	2.81823	0.0150843	0.486668	-2.8709
GNL1	-0.484298	5.33621	-2.81724	0.0151123	0.486668	-2.87249
OSBPL6	-0.61045	2.4982	-2.81651	0.0151332	0.486668	-2.87368
TTPAL	0.464975	7.33364	2.81529	0.0151679	0.486668	-2.87565
COBLL1	0.994262	5.49197	2.81505	0.0151747	0.486668	-2.87604
ARL4C	-0.540053	3.86508	-2.81439	0.0151937	0.486668	-2.87711
IL4R	0.469061	8.50072	2.81359	0.0152163	0.486668	-2.87839
LOC407835	-0.480363	5.92927	-2.8135	0.015219	0.486668	-2.87855
LOC284344	0.432739	2.66354	2.81287	0.015237	0.486668	-2.87956
IFNLR1	0.460411	7.32005	2.81064	0.0153011	0.486668	-2.88318
FUT9	-0.435747	3.57746	-2.81056	0.0153034	0.486668	-2.88331
SPATA31A5	-0.597441	5.03128	-2.81048	0.0153057	0.486668	-2.88343
BMP1	-0.477324	5.62266	-2.80976	0.0153265	0.486668	-2.88461
TSPAN6	0.462262	2.30368	2.80905	0.0153468	0.486668	-2.88574
PRF1	-0.44752	5.90912	-2.8089	0.0153513	0.486668	-2.886
SPRED1	-0.405721	6.36999	-2.80882	0.0153535	0.486668	-2.88612
BCL7A	0.380978	8.43525	2.80872	0.0153565	0.486668	-2.88628
MTLN	-0.532666	2.92342	-2.80738	0.0153951	0.486934	-2.88845
ATP11A	0.451399	7.84263	2.80657	0.0154186	0.486934	-2.88976
LSAMP	-0.764831	4.75182	-2.80628	0.0154269	0.486934	-2.89022
MIR548AU	0.458959	1.55196	2.8058	0.015441	0.486934	-2.89101
LOC101927434	0.502943	1.66275	2.80487	0.015468	0.487184	-2.89251
NAPSB	0.392233	9.22561	2.80274	0.01553	0.487195	-2.89595
PLPP5	-0.464575	5.54357	-2.80194	0.0155534	0.487195	-2.89725
TTTY21	-0.505454	2.64317	-2.80091	0.0155833	0.487195	-2.8989
SERPINB1	-0.671157	7.64016	-2.79988	0.0156136	0.487195	-2.90057
CLCA2	-0.479656	1.59644	-2.79736	0.0156879	0.487195	-2.90466
ANLN	-0.514828	9.44872	-2.79699	0.0156987	0.487195	-2.90525
LINC01588	-0.611289	3.70993	-2.79652	0.0157125	0.487195	-2.906
BBS4	-0.73188	5.61152	-2.79636	0.0157172	0.487195	-2.90626
ZNF618	-0.748728	3.77383	-2.7954	0.0157457	0.487195	-2.90782
ZMAT1	0.615312	4.89887	2.79473	0.0157656	0.487195	-2.90891
SLED1	0.693924	2.71534	2.79411	0.0157839	0.487195	-2.9099
IGHV7-81	0.408364	3.62356	2.79157	0.0158595	0.487195	-2.91402
C11orf65	-0.554374	3.9324	-2.79147	0.0158623	0.487195	-2.91416
NAP1L3	-0.502866	2.20349	-2.7911	0.0158734	0.487195	-2.91477
UPP1	-0.437568	4.45537	-2.79095	0.0158779	0.487195	-2.91501
KLC4	-0.472827	5.44678	-2.79093	0.0158785	0.487195	-2.91505
FAM13B	0.495059	7.63212	2.79057	0.0158893	0.487195	-2.91563
TRIM63	-0.591817	3.69471	-2.78982	0.0159116	0.487195	-2.91684
RGS4	-0.700032	3.18842	-2.78982	0.0159117	0.487195	-2.91684
HMGN5	-0.741724	8.10485	-2.78941	0.015924	0.487195	-2.91751
SLC16A10	-0.832863	5.11409	-2.78917	0.015931	0.487195	-2.91788
SPATA7	-0.493445	5.04053	-2.78835	0.0159556	0.487195	-2.91921
VPS26B	-0.590192	6.48722	-2.78812	0.0159625	0.487195	-2.91958
LINC00539	0.418652	3.90423	2.78694	0.0159979	0.487195	-2.92149
TAB1	-0.430101	5.28337	-2.78616	0.0160215	0.487195	-2.92276
LINC01567	-0.602436	3.33164	-2.78608	0.0160239	0.487195	-2.92288
TJP3	-0.531494	3.53389	-2.78597	0.0160272	0.487195	-2.92306
GPR3	-0.497218	4.33854	-2.78481	0.0160621	0.487195	-2.92493
RBMS2	-0.500137	4.89489	-2.78474	0.0160642	0.487195	-2.92504
H3C7	-0.435767	5.48312	-2.78429	0.0160777	0.487195	-2.92577
BCDIN3D-AS1	-0.584196	3.20294	-2.78422	0.0160798	0.487195	-2.92588
TSPAN8	-0.529546	2.54563	-2.78307	0.0161146	0.487195	-2.92774
SNORD109B	0.377119	1.73864	2.78279	0.0161231	0.487195	-2.92819
IL15	0.476926	1.608	2.78251	0.0161316	0.487195	-2.92865
SLPI	-0.404822	3.64051	-2.7824	0.0161351	0.487195	-2.92883
SOX8	-0.515427	5.39064	-2.7799	0.0162109	0.488579	-2.93287
ELFN1	-0.650419	3.84554	-2.77963	0.0162191	0.488579	-2.9333
WSB1	-0.46805	8.51543	-2.7775	0.0162841	0.489642	-2.93674
CLDN34	-0.529632	3.17074	-2.77684	0.0163043	0.489642	-2.9378
CCL23	-0.499781	3.59526	-2.77582	0.0163356	0.489642	-2.93945
GPRIN2	-0.541498	4.27581	-2.77532	0.0163511	0.489642	-2.94027
LHX6	-0.499227	5.0604	-2.77495	0.0163623	0.489642	-2.94086
TCP11X2	-0.41259	4.9063	-2.77473	0.0163693	0.489642	-2.94122
LRRC39	-0.444609	3.96708	-2.76919	0.0165402	0.494178	-2.95016
RHEX	0.392206	6.44457	2.76857	0.0165597	0.494182	-2.95117
PAK6-AS1	-0.377365	5.14166	-2.76665	0.0166195	0.49517	-2.95426
CYP27A1	-0.480479	2.12974	-2.76579	0.0166462	0.49517	-2.95565
MSLN	-0.605825	2.44594	-2.7651	0.0166677	0.49517	-2.95676
PLCXD1	-0.491796	5.57782	-2.76462	0.0166828	0.49517	-2.95754
SAT2	-0.407091	5.54517	-2.76433	0.016692	0.49517	-2.95801
MIRLET7G	0.66405	3.00307	2.76379	0.016709	0.49517	-2.95888
CPLX4	-0.455646	2.9334	-2.76226	0.016757	0.495224	-2.96135
FGF7	-0.635324	2.16007	-2.7618	0.0167715	0.495224	-2.96209
CFAP299	-0.765098	3.83498	-2.76144	0.0167827	0.495224	-2.96267
TMEM9B-AS1	0.638245	4.16716	2.76127	0.0167883	0.495224	-2.96295
CHMP7	0.401458	8.29122	2.76051	0.016812	0.495353	-2.96417
ANKRD24	-0.395098	4.68429	-2.75969	0.016838	0.495436	-2.9655
SGK2	-0.573687	3.76221	-2.75895	0.0168615	0.495436	-2.96669
SLC2A6	0.471143	6.87564	2.75859	0.0168729	0.495436	-2.96728
GGTLC2	-0.605732	5.58784	-2.75765	0.0169025	0.495737	-2.96878
LINC00106	0.833411	4.65166	2.75533	0.0169765	0.496356	-2.97254
ROPN1L	-0.694961	2.99312	-2.75473	0.0169955	0.496356	-2.9735
FRY-AS1	0.486052	2.07545	2.75402	0.0170183	0.496356	-2.97465
KCNJ5	-0.425726	3.23362	-2.75373	0.0170274	0.496356	-2.97511
CIDEC	-0.495726	3.85764	-2.7536	0.0170317	0.496356	-2.97532
FRAS1	-0.477829	4.39623	-2.75322	0.0170437	0.496356	-2.97593
MIR4540	0.608783	5.05169	2.75273	0.0170595	0.496356	-2.97673
CFAP20DC	-0.589736	5.15369	-2.74961	0.0171596	0.497905	-2.98175
RDM1	-0.651648	4.02499	-2.74942	0.0171657	0.497905	-2.98206
ITFG2	0.385178	8.77798	2.74894	0.0171812	0.497905	-2.98283
LOC101927418	0.466972	4.21412	2.74865	0.0171906	0.497905	-2.98331
BLACAT1	-0.528162	3.78176	-2.74741	0.0172306	0.498498	-2.9853
RFX1	-0.424971	5.52698	-2.74659	0.0172572	0.498703	-2.98663
RSPH1	-0.593176	3.24531	-2.74505	0.0173072	0.499101	-2.98911
ARHGEF3	-0.720444	3.98349	-2.74431	0.0173311	0.499101	-2.9903
RBFOX2	-0.487195	6.14062	-2.74384	0.0173463	0.499101	-2.99105
MIR8071-1	0.443486	6.76932	2.74316	0.0173685	0.499101	-2.99216
MIR8071-1	0.443486	6.76932	2.74316	0.0173685	0.499101	-2.99216
RHBDD1	-0.535052	7.22576	-2.7424	0.0173935	0.499252	-2.99339
PROP1	-0.448461	4.55169	-2.74044	0.0174574	0.499252	-2.99654
MIR8060	-0.404911	1.93431	-2.74006	0.0174699	0.499252	-2.99716
PISD	-0.458131	6.2674	-2.73973	0.0174807	0.499252	-2.99768
MBNL3	0.369934	8.96778	2.73944	0.0174901	0.499252	-2.99815
FSTL3	-0.50285	5.69098	-2.73942	0.0174909	0.499252	-2.99819
FAM153CP	-0.489669	3.61428	-2.73868	0.0175153	0.499392	-2.99939
MRC2	-0.407192	5.40046	-2.73748	0.0175547	0.499958	-3.00132
MIR3674	0.595845	5.90565	2.73636	0.0175915	0.500447	-3.00311
ARHGAP8	-0.56107	2.74096	-2.73537	0.0176244	0.500452	-3.00472
ERVFRD-1	-0.38576	3.30904	-2.73448	0.0176538	0.500452	-3.00615
ITGAV	-0.621915	3.31124	-2.73441	0.0176561	0.500452	-3.00627
SPA17	-0.588689	6.83584	-2.73399	0.0176699	0.500452	-3.00694
RALB	-0.496399	7.12289	-2.73321	0.0176959	0.500634	-3.0082
PNOC	0.385197	8.29391	2.73171	0.0177456	0.501439	-3.01061
FAM83A	-0.512318	4.61907	-2.73077	0.0177771	0.501439	-3.01213
AWAT1	-0.679156	3.64019	-2.72958	0.0178166	0.501439	-3.01404
KLHL7	-0.763491	7.02878	-2.72948	0.01782	0.501439	-3.0142
DNASE1	0.380969	7.59627	2.72941	0.0178224	0.501439	-3.01432
FKSG29	0.606657	5.68901	2.72809	0.0178668	0.501916	-3.01645
ZNF662	-0.467377	4.46865	-2.72773	0.0178786	0.501916	-3.01702
ATL1	-0.524638	3.75752	-2.72714	0.0178985	0.501924	-3.01798
MGP	-0.61522	2.26377	-2.72651	0.0179195	0.501963	-3.01899
RBFOX1	-0.383699	3.42703	-2.72513	0.0179662	0.502551	-3.02122
LOC100134317	0.619994	4.5069	2.72452	0.0179866	0.502551	-3.02219
CCDC184	-0.409124	4.64717	-2.72376	0.0180123	0.502551	-3.02342
WDR77	0.475149	9.50033	2.72137	0.0180933	0.502551	-3.02727
EVA1A	-0.603038	2.86859	-2.72125	0.0180973	0.502551	-3.02746
ARHGAP26-IT1	-0.475849	2.80647	-2.72099	0.0181062	0.502551	-3.02789
ZNF184	-0.490896	7.52684	-2.72082	0.0181119	0.502551	-3.02815
MIR1294	0.508033	2.05897	2.72037	0.0181271	0.502551	-3.02887
RORC	-0.443059	5.00232	-2.71987	0.0181442	0.502551	-3.02968
IZUMO4	0.405003	6.94354	2.71967	0.0181511	0.502551	-3.03001
SMIM14	0.461754	8.40742	2.7195	0.0181567	0.502551	-3.03028
PSRC1	-0.715184	4.76706	-2.71876	0.0181821	0.502709	-3.03148
XGY2	0.466909	2.25594	2.71793	0.0182103	0.502776	-3.03281
INSRR	-0.62753	4.9528	-2.71735	0.0182302	0.502776	-3.03375
PPP2R2C	0.390867	3.16882	2.71696	0.0182435	0.502776	-3.03437
NPHS2	-0.502292	3.17957	-2.71626	0.0182674	0.50284	-3.0355
LRRC75A	-0.497746	4.62478	-2.71527	0.0183013	0.50284	-3.03709
MIR5580	0.51718	1.78941	2.71517	0.0183047	0.50284	-3.03725
DYNLT1	-0.518092	2.80537	-2.71453	0.0183266	0.502901	-3.03828
ZFYVE16	-0.682527	5.39712	-2.71361	0.0183584	0.503231	-3.03976
LINC01419	0.546848	2.28405	2.71172	0.0184236	0.50448	-3.04281
RAB8B	-0.407941	8.61242	-2.71104	0.0184469	0.504578	-3.0439
TPBG	-0.546806	2.27964	-2.70958	0.0184977	0.50487	-3.04626
BIVM-ERCC5	-0.451727	4.62689	-2.70917	0.0185117	0.50487	-3.0469
TKTL1	-0.393333	6.38546	-2.70794	0.0185544	0.50487	-3.04888
USP17L15	-0.582234	3.79181	-2.70775	0.0185611	0.50487	-3.04919
MMP23A	0.495399	5.42472	2.70701	0.0185869	0.50487	-3.05039
LINC02529	-0.453103	3.63648	-2.70667	0.0185987	0.50487	-3.05093
FAM72B	-0.684944	9.02117	-2.70496	0.0186583	0.50487	-3.05367
ZFP42	-0.38997	2.02047	-2.70444	0.0186764	0.50487	-3.05451
RAVER2	0.473233	2.30964	2.70426	0.0186828	0.50487	-3.0548
ATP8B3	-0.428721	5.33907	-2.70336	0.0187144	0.50487	-3.05625
PLA2G2F	-0.704045	4.39291	-2.70102	0.0187965	0.50487	-3.06001
BMS1P20	0.566406	7.63306	2.70061	0.018811	0.50487	-3.06067
BST1	-0.448257	4.20941	-2.69943	0.0188527	0.50487	-3.06257
CLCN5	-0.52531	3.15168	-2.69904	0.0188664	0.50487	-3.0632
SUCLG2	-0.455349	6.76452	-2.69884	0.0188735	0.50487	-3.06352
NMT2	-0.350434	4.12922	-2.69883	0.0188741	0.50487	-3.06355
ISG20	0.44909	6.99926	2.69733	0.018927	0.50487	-3.06595
KBTBD6	-0.615662	4.49064	-2.69547	0.0189931	0.50487	-3.06894
GRM4	-0.475711	4.41005	-2.69475	0.0190188	0.50487	-3.0701
CACNA2D1	-0.47967	1.64006	-2.69439	0.0190317	0.50487	-3.07069
PPFIA4	-0.403945	4.91417	-2.69438	0.0190319	0.50487	-3.07069
RASGRP4	-0.393893	4.37913	-2.69321	0.0190735	0.50487	-3.07257
LINC01123	0.567278	4.73954	2.69291	0.0190843	0.50487	-3.07305
FAM205BP	-0.480229	2.17222	-2.69251	0.0190986	0.50487	-3.07369
PRCD	-0.390609	5.59398	-2.69134	0.0191406	0.50487	-3.07558
MIR4762	-0.487325	1.96963	-2.69011	0.0191847	0.50487	-3.07755
VTRNA1-1	-0.391081	2.60883	-2.68994	0.019191	0.50487	-3.07784
KRT76	-0.497531	5.25349	-2.68985	0.019194	0.50487	-3.07797
CLEC14A	-0.442274	3.94767	-2.68984	0.0191945	0.50487	-3.07799
KAT5	-0.456223	6.22396	-2.68977	0.0191971	0.50487	-3.07811
TRPC3	-0.469699	1.90149	-2.68869	0.0192359	0.50487	-3.07984
OVOL1-AS1	0.396689	5.81753	2.68774	0.0192701	0.50487	-3.08137
ARMCX3	-0.452053	5.66484	-2.68713	0.019292	0.50487	-3.08234
CLIP1	-0.387182	5.06812	-2.68633	0.0193211	0.50487	-3.08363
SLC2A9	-0.558469	2.87978	-2.68577	0.0193414	0.50487	-3.08454
LINC02067	-0.453882	2.57957	-2.68488	0.0193737	0.50487	-3.08597
C5orf64	-0.559777	4.11604	-2.6842	0.0193982	0.50487	-3.08705
MYH4	-0.480765	2.10052	-2.68385	0.0194111	0.50487	-3.08762
LINC01222	0.888451	3.08576	2.6829	0.0194455	0.50487	-3.08914
WWC3	-0.429498	5.361	-2.68279	0.0194495	0.50487	-3.08932
MED19	0.431	6.59289	2.68116	0.0195089	0.50487	-3.09193
CHST15	0.440261	8.39612	2.68085	0.0195205	0.50487	-3.09244
B3GLCT	0.39412	5.98347	2.68044	0.0195355	0.50487	-3.0931
ADIPOR2	-0.442059	8.08477	-2.67978	0.0195595	0.50487	-3.09416
GGT3P	-0.444858	5.05453	-2.67919	0.0195813	0.50487	-3.09511
MCPH1-DT	0.412086	5.60072	2.67886	0.0195932	0.50487	-3.09563
LOC283038	-0.428467	4.62031	-2.67853	0.0196055	0.50487	-3.09617
P4HA3-AS1	0.452764	2.28494	2.67827	0.0196148	0.50487	-3.09658
MAP3K13	-0.496355	2.94442	-2.67771	0.0196356	0.50487	-3.09749
ETV4	-0.412344	4.11571	-2.67658	0.0196771	0.50487	-3.0993
ONECUT3	-0.530668	5.11558	-2.67637	0.0196848	0.50487	-3.09963
HGFAC	-0.436535	4.32194	-2.67599	0.0196986	0.50487	-3.10024
DGCR6	-0.661746	4.59561	-2.67461	0.0197497	0.50487	-3.10246
KDELR1	-0.403045	8.80874	-2.67417	0.0197659	0.50487	-3.10316
MAPK11	-0.496246	5.13758	-2.6741	0.0197685	0.50487	-3.10327
ESX1	-0.464385	4.72356	-2.67407	0.0197698	0.50487	-3.10333
RGS10	-0.371545	8.90467	-2.67403	0.0197711	0.50487	-3.10339
BRINP3	-0.424446	1.86416	-2.67363	0.0197861	0.50487	-3.10404
ZKSCAN3	-0.584355	5.2341	-2.67326	0.0197997	0.50487	-3.10463
TLE2	-0.457884	2.86314	-2.67301	0.019809	0.50487	-3.10503
HERC3	-0.463571	6.36054	-2.67281	0.0198163	0.50487	-3.10534
STRADB	-0.633614	5.9208	-2.6725	0.0198278	0.50487	-3.10584
CT47A9	-0.437751	4.76237	-2.67165	0.0198595	0.50487	-3.10721
CT47A3	-0.437751	4.76237	-2.67165	0.0198595	0.50487	-3.10721
CT47A10	-0.437751	4.76237	-2.67165	0.0198595	0.50487	-3.10721
CT47A6	-0.437751	4.76237	-2.67165	0.0198595	0.50487	-3.10721
CT47A10	-0.437751	4.76237	-2.67165	0.0198595	0.50487	-3.10721
CT47A10	-0.437751	4.76237	-2.67165	0.0198595	0.50487	-3.10721
CT47A12	-0.437751	4.76237	-2.67165	0.0198595	0.50487	-3.10721
XPC	0.413599	8.44969	2.6716	0.0198613	0.50487	-3.10729
SNORA70G	0.474523	6.05878	2.67127	0.0198734	0.50487	-3.10781
PRSS38	0.506824	2.38806	2.67113	0.0198789	0.50487	-3.10805
MBD4	0.448419	8.60447	2.67029	0.01991	0.504909	-3.10939
SERPINC1	-0.366677	1.88349	-2.67	0.0199209	0.504909	-3.10986
DACH2	-0.583445	2.94145	-2.6695	0.0199397	0.504909	-3.11067
PRDM10	-0.467552	7.63288	-2.66895	0.0199603	0.504929	-3.11155
MCC	-0.491123	4.58463	-2.66728	0.0200224	0.506002	-3.11422
LOC100506403	-0.58724	3.92875	-2.66599	0.0200709	0.506725	-3.11629
DDHD1-DT	0.428294	3.1878	2.66523	0.0200994	0.506945	-3.11751
ABI2	-0.677543	4.60679	-2.66334	0.0201708	0.508245	-3.12055
IBA57	-0.371836	5.7796	-2.66152	0.0202393	0.508974	-3.12346
FAM87B	0.391679	4.93367	2.66152	0.0202396	0.508974	-3.12347
H3C13	-0.466123	7.28512	-2.66044	0.0202804	0.509499	-3.1252
MMP28	-0.457838	3.23617	-2.65952	0.0203154	0.509879	-3.12668
SH3TC2	-0.432051	3.56709	-2.65896	0.0203367	0.509912	-3.12757
COL28A1	-0.406319	5.85982	-2.65754	0.0203907	0.510765	-3.12985
MIR519C	0.584489	1.85667	2.65666	0.0204243	0.511106	-3.13126
LINC00838	0.401784	4.18709	2.65297	0.0205657	0.513036	-3.13718
TMPRSS11GP	0.49593	2.23777	2.65257	0.0205811	0.513036	-3.13782
RCAN2	-0.414381	3.3453	-2.65194	0.0206055	0.513036	-3.13883
SPECC1	-0.394874	4.49493	-2.65154	0.020621	0.513036	-3.13948
OR6C75	0.552025	2.73958	2.65136	0.0206279	0.513036	-3.13976
FAM102A	0.388142	7.95124	2.6497	0.0206921	0.513036	-3.14243
RIMBP3C	-0.417788	4.52253	-2.64939	0.0207039	0.513036	-3.14292
PIK3IP1-DT	0.454944	5.61749	2.64925	0.0207093	0.513036	-3.14314
GLT8D2	-0.428542	2.55584	-2.64881	0.0207265	0.513036	-3.14385
POMC	-0.417275	6.06434	-2.64808	0.0207549	0.513036	-3.14502
CA2	-0.725062	5.34266	-2.64797	0.0207591	0.513036	-3.1452
LINC00597	0.396238	2.86651	2.64777	0.0207667	0.513036	-3.14551
POU5F1B	-0.476378	4.3106	-2.64741	0.0207806	0.513036	-3.14609
FAM72D	-0.666965	9.1058	-2.64737	0.0207822	0.513036	-3.14615
MIR1276	-0.654066	2.54299	-2.64655	0.0208141	0.513275	-3.14746
KIF16B	-0.430217	6.96692	-2.64562	0.0208503	0.513275	-3.14896
ALPL	-0.405479	3.90426	-2.64413	0.0209087	0.513275	-3.15135
HAGLR	-0.41745	4.62374	-2.64382	0.0209206	0.513275	-3.15184
CT66	0.554722	4.11808	2.64297	0.020954	0.513275	-3.15321
H2BW2	-0.544406	5.16151	-2.64287	0.0209579	0.513275	-3.15337
METTL21C	-0.548014	3.05687	-2.64216	0.0209858	0.513275	-3.1545
ASNS	-0.497704	9.15357	-2.64133	0.0210183	0.513275	-3.15583
NUP210L	-0.39957	2.12361	-2.64127	0.0210206	0.513275	-3.15593
LINC00374	-0.458283	3.07053	-2.63872	0.0211213	0.513275	-3.16002
PLXDC1	-0.384234	5.00931	-2.63804	0.0211481	0.513275	-3.16111
LINC00919	-0.404824	1.76287	-2.63777	0.0211585	0.513275	-3.16153
PLEKHF1	-0.359851	5.66342	-2.6364	0.021213	0.513275	-3.16373
CFAP53	-0.599695	3.37525	-2.63551	0.0212482	0.513275	-3.16516
TST	-0.473884	5.69133	-2.63525	0.0212585	0.513275	-3.16557
P2RX4	-0.531477	4.1237	-2.63525	0.0212586	0.513275	-3.16557
GRID1	-0.402209	4.65269	-2.63523	0.0212592	0.513275	-3.1656
CBR1-AS1	-0.476359	2.93708	-2.63513	0.0212633	0.513275	-3.16576
NLGN4X	0.475453	7.65036	2.63444	0.0212907	0.513275	-3.16687
F10	-0.46902	3.88069	-2.63428	0.0212971	0.513275	-3.16712
BAZ2B	0.503745	5.78724	2.63366	0.0213219	0.513275	-3.16812
DRD4	-0.370026	6.38806	-2.63356	0.0213257	0.513275	-3.16827
SPACA7	-0.594921	2.31933	-2.63348	0.0213288	0.513275	-3.1684
LURAP1	-0.478925	5.64632	-2.63319	0.0213406	0.513275	-3.16887
RNU5E-1	-0.383112	11.0023	-2.63271	0.0213599	0.513275	-3.16964
SLC9A9	-0.669902	2.76777	-2.63215	0.0213822	0.513275	-3.17054
ATP6V0D2	-0.565147	4.35066	-2.63183	0.0213949	0.513275	-3.17105
PRDM16-DT	-0.449815	3.24156	-2.63149	0.0214085	0.513275	-3.17159
SLC50A1	-0.404349	7.04448	-2.63142	0.0214113	0.513275	-3.1717
COX8A	-0.402221	10.57	-2.62989	0.0214724	0.513275	-3.17415
CPED1	-0.76523	4.0996	-2.6298	0.021476	0.513275	-3.17429
SCAT1	0.432062	2.63251	2.6298	0.0214763	0.513275	-3.1743
SERPINB12	-0.451577	2.60451	-2.62935	0.0214943	0.513275	-3.17502
MEOX1	-0.470771	5.57462	-2.62905	0.0215061	0.513275	-3.17549
IL10RB	-0.577717	7.02616	-2.62882	0.0215154	0.513275	-3.17586
SNORD92	0.428757	7.02901	2.62753	0.0215676	0.513275	-3.17794
CRHR1	-0.455458	4.1047	-2.62749	0.0215692	0.513275	-3.178
SAMD12-AS1	-0.391204	2.20954	-2.62743	0.0215713	0.513275	-3.17808
ZNF529-AS1	-0.449838	5.32806	-2.62726	0.0215784	0.513275	-3.17837
GPR151	-0.516824	2.2852	-2.62685	0.0215947	0.513275	-3.17901
MYOT	-0.478387	2.55437	-2.62532	0.0216568	0.514272	-3.18147
ZNF674-AS1	0.623363	3.9479	2.62352	0.0217296	0.515524	-3.18435
CSNK1A1L	-0.38911	6.01477	-2.62168	0.0218044	0.516715	-3.18729
MAST4	-0.548178	4.36758	-2.62083	0.021839	0.516715	-3.18865
GPRASP2	-0.498921	2.59981	-2.6208	0.0218404	0.516715	-3.1887
GSTM2	-0.404357	5.00456	-2.61969	0.0218854	0.516774	-3.19047
STX1B	-0.422235	3.08135	-2.61898	0.0219145	0.516774	-3.1916
DSCAML1	-0.422092	5.0876	-2.61775	0.021965	0.516774	-3.19357
MAK	-0.505443	2.91483	-2.61773	0.0219659	0.516774	-3.19361
FAAP100	0.392964	6.30901	2.61765	0.021969	0.516774	-3.19373
EML4-AS1	0.521639	3.68273	2.61707	0.0219929	0.516774	-3.19466
SPTBN5	-0.379084	5.82755	-2.61703	0.0219947	0.516774	-3.19473
SMIM22	-0.417525	4.94946	-2.61679	0.0220046	0.516774	-3.19511
SLC25A25-AS1	0.380896	6.74933	2.61601	0.0220364	0.516844	-3.19635
NUTM2G	-0.477537	4.08048	-2.61573	0.022048	0.516844	-3.1968
ZNF680	-0.478325	7.95145	-2.61247	0.0221827	0.519417	-3.20202
THG1L	-0.396525	7.67268	-2.61138	0.0222279	0.519417	-3.20376
EDN2	-0.770046	2.97735	-2.6113	0.0222313	0.519417	-3.20389
EML1	-0.733647	2.73548	-2.61111	0.022239	0.519417	-3.20419
ADAM9	-0.395758	4.57615	-2.60937	0.0223113	0.520353	-3.20697
ZNF141	-0.687764	3.97623	-2.60871	0.0223388	0.520353	-3.20802
HMGN2P46	0.41091	4.1484	2.60768	0.0223818	0.520353	-3.20967
ARHGAP36	-0.378673	3.25521	-2.60688	0.0224154	0.520353	-3.21095
NAPEPLD	0.790485	4.20137	2.60688	0.0224155	0.520353	-3.21096
MIR7155	0.397225	3.79993	2.60635	0.0224376	0.520353	-3.2118
LTB4R	0.49945	5.54213	2.6062	0.0224438	0.520353	-3.21203
BMS1P18	0.505172	2.18653	2.60449	0.0225154	0.520353	-3.21476
CEBPD	-0.437809	4.87623	-2.60447	0.0225166	0.520353	-3.21481
PKLR	-0.391853	4.85533	-2.60416	0.0225293	0.520353	-3.21529
LCA5L	-0.678505	2.29632	-2.60408	0.0225326	0.520353	-3.21542
YAP1	-0.548681	2.47606	-2.60405	0.022534	0.520353	-3.21547
CPLANE2	-0.45685	5.18488	-2.60381	0.022544	0.520353	-3.21585
KCNC4	-0.495535	4.85783	-2.60334	0.0225639	0.520353	-3.2166
OR1D5	0.408079	2.23033	2.60281	0.0225863	0.520401	-3.21745
LOC101928295	-0.581711	3.85922	-2.60203	0.0226191	0.520686	-3.21869
SEPTIN6	0.358847	9.7566	2.6015	0.0226415	0.520733	-3.21954
OR4L1	-0.417212	1.6771	-2.5992	0.0227388	0.522277	-3.22321
LINC00861	0.427374	3.00453	2.59828	0.022778	0.522277	-3.22469
GPER1	0.667519	6.97065	2.5982	0.0227812	0.522277	-3.22481
TRNT1	0.566996	5.63532	2.59753	0.02281	0.522277	-3.22589
GACAT1	0.339824	3.06201	2.59655	0.0228514	0.522277	-3.22744
RTL5	-0.388297	3.72759	-2.59645	0.0228557	0.522277	-3.2276
MMP1	-0.41876	3.98121	-2.59611	0.0228702	0.522277	-3.22814
VSIG8	-0.687978	3.25384	-2.59576	0.0228852	0.522277	-3.2287
TBATA	-0.469228	4.12359	-2.59459	0.0229352	0.522277	-3.23057
C18orf54	-0.733641	5.69261	-2.59446	0.0229407	0.522277	-3.23078
IL6R	-0.523121	4.94701	-2.59334	0.0229888	0.522277	-3.23257
LINC00431	0.398293	3.47073	2.59323	0.0229936	0.522277	-3.23275
PDCD11	0.439451	8.20999	2.59301	0.0230032	0.522277	-3.2331
TAL1	-0.559516	3.22628	-2.59296	0.0230053	0.522277	-3.23318
PHF2	-0.444858	6.2778	-2.592	0.0230464	0.522277	-3.23471
FBXO47	-0.348201	2.01241	-2.59121	0.0230804	0.522277	-3.23597
NKX1-1	-0.430862	6.06855	-2.59118	0.0230816	0.522277	-3.23602
LRP5	-0.347475	6.95755	-2.59086	0.0230954	0.522277	-3.23653
MVB12B	-0.661129	2.7094	-2.59083	0.0230966	0.522277	-3.23657
MT1H	-0.804992	6.2592	-2.58904	0.0231738	0.523077	-3.23943
ETHE1	-0.488422	6.20645	-2.5885	0.0231975	0.523077	-3.2403
KDM7A	-0.52517	6.17216	-2.58751	0.0232403	0.523077	-3.24188
PLAAT4	-0.517617	5.03189	-2.58681	0.0232706	0.523077	-3.24299
SCIMP	0.749903	6.1308	2.58642	0.0232875	0.523077	-3.24361
MRGPRX4	-0.504166	3.27042	-2.58626	0.0232943	0.523077	-3.24386
TRIM43B	-0.57053	2.62139	-2.58543	0.0233303	0.523077	-3.24518
RCVRN	-0.650085	3.59051	-2.58543	0.0233305	0.523077	-3.24519
ANO9	-0.464062	5.23662	-2.58519	0.0233409	0.523077	-3.24557
CXCL17	-0.397461	4.47187	-2.58493	0.0233521	0.523077	-3.24598
CDC7	-0.652373	7.31173	-2.58452	0.0233704	0.523077	-3.24665
ALDH1L1-AS1	-0.476786	4.40389	-2.58416	0.0233857	0.523077	-3.24721
KRT71	-0.394993	3.81896	-2.58388	0.0233978	0.523077	-3.24766
TPST1	-0.414206	3.17567	-2.58284	0.0234437	0.523206	-3.24933
PCDHGB8P	0.505103	5.79251	2.58225	0.0234693	0.523206	-3.25026
MT1F	-0.55143	5.45995	-2.58131	0.0235105	0.523206	-3.25176
CFAP276	-0.624269	3.49172	-2.58108	0.0235206	0.523206	-3.25213
PIN1P1	-0.427001	5.9209	-2.58063	0.0235401	0.523206	-3.25284
LHX9	-0.468779	6.06458	-2.58016	0.023561	0.523206	-3.2536
POT1	-0.388363	9.30195	-2.57932	0.0235976	0.523206	-3.25493
BST2	-0.464226	7.61761	-2.57782	0.0236637	0.523206	-3.25732
ISYNA1	-0.459454	5.73247	-2.5769	0.0237046	0.523206	-3.2588
ANKFY1	0.406335	6.97867	2.57676	0.0237105	0.523206	-3.25901
LILRB4	-0.419465	5.22509	-2.5764	0.0237266	0.523206	-3.25959
TLX2	-0.414163	5.5268	-2.57466	0.0238035	0.523206	-3.26235
CCR10	-0.410743	5.05234	-2.57403	0.0238314	0.523206	-3.26336
ST3GAL5-AS1	-0.414998	3.27435	-2.57394	0.0238354	0.523206	-3.2635
CRTC3	-0.442444	4.41976	-2.57392	0.0238363	0.523206	-3.26353
ITLN1	-0.433243	4.05485	-2.57289	0.0238823	0.523206	-3.26518
MIR4317	0.399524	1.25106	2.57283	0.0238849	0.523206	-3.26528
MT4	-0.362075	4.60591	-2.57282	0.0238853	0.523206	-3.26529
HERC2P7	0.391056	6.80021	2.57241	0.0239038	0.523206	-3.26595
SAMSN1	-0.827994	3.36749	-2.5723	0.0239084	0.523206	-3.26612
SLC2A12	-0.519824	4.15372	-2.57178	0.0239318	0.523206	-3.26695
TRPM1	-0.445739	3.40784	-2.57057	0.0239858	0.523206	-3.26888
C12orf57	0.392266	7.3591	2.57007	0.0240081	0.523206	-3.26967
PLIN4	-0.360281	4.76391	-2.56963	0.0240278	0.523206	-3.27037
UQCRHL	-0.566009	6.52736	-2.56942	0.0240374	0.523206	-3.27072
AGTR2	-0.567222	3.23504	-2.56871	0.024069	0.523206	-3.27184
RERGL	-0.443828	1.70044	-2.56864	0.0240719	0.523206	-3.27194
FAM221B	-0.430979	4.21548	-2.56807	0.0240977	0.523206	-3.27286
LINC01506	-0.413838	2.29791	-2.56768	0.0241151	0.523206	-3.27348
SNORA14B	0.570448	7.09079	2.56707	0.0241425	0.523206	-3.27445
CCN5	-0.429546	6.65865	-2.56698	0.0241465	0.523206	-3.27459
FAM9C	-0.476742	1.99527	-2.56656	0.0241658	0.523206	-3.27527
TNNT3	-0.59176	5.18056	-2.56654	0.0241664	0.523206	-3.27529
MAN1C1	-0.480805	2.58242	-2.56585	0.0241977	0.523206	-3.2764
LINC01563	-0.531868	4.43874	-2.56574	0.0242025	0.523206	-3.27657
LINC02143	-0.422604	3.02788	-2.56455	0.0242563	0.523206	-3.27847
IL6ST	-0.691772	3.34984	-2.56433	0.0242664	0.523206	-3.27882
OVOL2	-0.377851	4.71247	-2.56432	0.0242665	0.523206	-3.27883
PELI3	-0.558678	5.05579	-2.56416	0.024274	0.523206	-3.27909
HCK	-0.365816	6.65418	-2.56362	0.0242983	0.523206	-3.27995
PRRT2	-0.559118	5.30309	-2.56317	0.0243186	0.523206	-3.28066
LOC285000	-0.502199	3.90057	-2.56301	0.0243258	0.523206	-3.28091
CCNB1IP1	-0.420046	8.63902	-2.56296	0.0243282	0.523206	-3.281
SLC16A2	-0.532373	3.44502	-2.56293	0.0243297	0.523206	-3.28105
PACRG-AS1	0.347182	1.69918	2.56119	0.0244084	0.523206	-3.28381
PHF21B	-0.398343	4.77703	-2.56115	0.0244103	0.523206	-3.28387
TMTC2	0.350273	8.16323	2.56094	0.02442	0.523206	-3.28422
ABTB2	-0.46708	4.44805	-2.56013	0.0244568	0.523206	-3.2855
DIAPH1	0.373157	8.32815	2.5594	0.0244902	0.523206	-3.28667
JAKMIP3	-0.524593	4.90189	-2.5593	0.0244944	0.523206	-3.28682
SNX29P2	0.349592	10.8803	2.55896	0.02451	0.523206	-3.28736
PRR7-AS1	0.434513	5.2784	2.55892	0.024512	0.523206	-3.28743
PDE4DIP	-0.636902	3.31058	-2.55875	0.0245195	0.523206	-3.28769
TMEM231	-0.386045	6.51459	-2.55823	0.0245434	0.523206	-3.28852
RPL10L	-0.431439	5.10539	-2.55791	0.0245579	0.523206	-3.28903
SPATA4	-0.547899	3.31706	-2.55791	0.0245582	0.523206	-3.28904
MIR128-1	0.565592	3.32872	2.55765	0.0245697	0.523206	-3.28944
PRKCE	0.500768	7.60353	2.55606	0.0246428	0.524326	-3.29198
SLC66A3	-0.373765	6.77837	-2.5539	0.024742	0.524358	-3.29541
GIHCG	-0.396873	7.88171	-2.5539	0.0247422	0.524358	-3.29542
ZNF879	-0.575406	3.89033	-2.5537	0.0247512	0.524358	-3.29573
FCER2	0.707738	5.70685	2.55349	0.0247612	0.524358	-3.29607
H2BC4	-0.602028	6.15119	-2.55311	0.0247785	0.524358	-3.29667
NODAL	-0.513644	3.45266	-2.55276	0.0247947	0.524358	-3.29723
HIP1R	0.387084	6.98483	2.55243	0.02481	0.524358	-3.29775
GFPT2	-0.440007	4.23466	-2.55178	0.0248401	0.524358	-3.29879
APOH	-0.521899	3.20369	-2.54969	0.0249369	0.524358	-3.30211
MIR760	-0.367046	5.7395	-2.54893	0.024972	0.524358	-3.30331
MEX3D	-0.41405	5.40169	-2.54814	0.0250088	0.524358	-3.30457
SEMA3A	-0.404216	1.97268	-2.54806	0.0250126	0.524358	-3.3047
FBXO22	-0.40017	7.19937	-2.54766	0.0250311	0.524358	-3.30534
MRPL22	-0.384719	7.99039	-2.54702	0.0250609	0.524358	-3.30635
RHEBL1	-0.702331	2.77734	-2.54626	0.0250965	0.524358	-3.30756
CXCL8	-0.458284	2.38091	-2.54617	0.0251006	0.524358	-3.3077
CLDN3	-0.469266	5.3602	-2.54533	0.0251401	0.524358	-3.30905
MT1B	-0.877324	7.57384	-2.54506	0.0251524	0.524358	-3.30946
RRM2	-0.438506	5.48494	-2.54465	0.0251716	0.524358	-3.31012
LINC01522	-0.412441	3.48759	-2.54461	0.0251737	0.524358	-3.31019
LOC100507053	0.567015	1.88943	2.5434	0.0252303	0.524358	-3.3121
LINC02227	0.448671	1.43661	2.54328	0.0252362	0.524358	-3.3123
NEB	-0.433043	3.58478	-2.54307	0.0252458	0.524358	-3.31263
MIR1205	0.656788	3.5552	2.54304	0.0252473	0.524358	-3.31268
ZNF789	0.391595	6.7855	2.54295	0.0252516	0.524358	-3.31283
ANKRD53	-0.456746	3.01178	-2.54271	0.0252628	0.524358	-3.31321
MED17	0.41071	6.75741	2.54263	0.0252666	0.524358	-3.31333
CNN3	-0.426252	3.56002	-2.54178	0.0253066	0.524358	-3.31468
FABP4	-0.546761	2.26983	-2.54124	0.025332	0.524358	-3.31554
MYH7	-0.420427	4.17554	-2.5403	0.0253761	0.524358	-3.31703
TM4SF4	-0.379788	4.10472	-2.5402	0.0253811	0.524358	-3.3172
MIR4771-1	-0.395643	2.78181	-2.53986	0.0253972	0.524358	-3.31774
CYB5R2	-0.424519	6.15899	-2.53963	0.0254078	0.524358	-3.31809
CLEC18A	-0.451979	5.44795	-2.5392	0.0254285	0.524358	-3.31879
MIR4420	0.494743	4.13801	2.53899	0.025438	0.524358	-3.31911
RPS6KC1	-0.429916	4.31828	-2.53897	0.0254393	0.524358	-3.31915
RXRA	-0.418794	5.16932	-2.53896	0.0254398	0.524358	-3.31917
LINC02245	0.516549	4.53705	2.53885	0.0254449	0.524358	-3.31934
LINC02606	-0.468768	3.96585	-2.53869	0.0254522	0.524358	-3.31958
CKMT2	-0.392155	4.28023	-2.53787	0.0254914	0.524358	-3.3209
ST6GAL1	0.340921	10.5471	2.53778	0.0254956	0.524358	-3.32104
DDR2	0.436935	4.09128	2.53757	0.0255054	0.524358	-3.32137
AKR1E2	-0.439873	3.08106	-2.53635	0.0255633	0.524875	-3.3233
PDIA4	0.374902	8.156	2.53618	0.0255716	0.524875	-3.32358
GLYR1	0.415184	8.65762	2.53444	0.0256544	0.526	-3.32634
FLJ12825	0.429886	2.27754	2.53416	0.0256676	0.526	-3.32678
WWOX	-0.387312	8.29071	-2.53357	0.0256961	0.526163	-3.32773
PGD	-0.407412	7.64958	-2.53302	0.0257222	0.526276	-3.32859
SALL4	-0.34836	5.79205	-2.5318	0.0257804	0.526407	-3.33052
PLP2	-0.384016	9.95	-2.53103	0.0258177	0.526407	-3.33176
TNIP3	-0.619388	2.52259	-2.53102	0.0258182	0.526407	-3.33177
MRPS26	-0.403291	6.30623	-2.53092	0.0258226	0.526407	-3.33192
LINC02297	0.348698	1.44069	2.53074	0.0258315	0.526407	-3.33222
CAMSAP3	-0.486432	5.62741	-2.52981	0.0258762	0.526486	-3.33369
MIR597	0.440216	6.08406	2.5298	0.0258766	0.526486	-3.3337
FCER1A	-0.52262	2.15743	-2.5283	0.0259491	0.52725	-3.33609
NIPSNAP2	-0.422808	8.33472	-2.52817	0.0259553	0.52725	-3.3363
GJD2	-0.404506	4.91757	-2.52657	0.0260327	0.528325	-3.33884
RIPK2-DT	0.420816	3.52658	2.52581	0.0260695	0.528325	-3.34004
MAGEB5	-0.517476	3.53989	-2.52578	0.0260706	0.528325	-3.34008
C1orf116	-0.503064	4.54853	-2.52536	0.0260909	0.528325	-3.34074
DAO	-0.449265	3.50174	-2.52424	0.0261454	0.528342	-3.34253
HLA-E	-0.37021	8.28419	-2.52406	0.0261541	0.528342	-3.34281
LOC101928535	0.534612	2.59063	2.52373	0.0261704	0.528342	-3.34334
DUX3	-0.406218	5.04888	-2.52307	0.0262025	0.528342	-3.34439
RLF	-0.402765	7.82694	-2.5227	0.0262202	0.528342	-3.34496
PURG	-0.556716	3.74672	-2.52224	0.026243	0.528342	-3.34571
IKZF3	0.387363	7.64368	2.52217	0.0262461	0.528342	-3.3458
MYEOV	-0.386265	5.51516	-2.52175	0.0262669	0.528342	-3.34648
RAI2	-0.386545	4.86976	-2.52153	0.0262777	0.528342	-3.34683
SLC26A10	-0.590111	3.44538	-2.51992	0.0263564	0.528918	-3.34938
TENT5D	-0.368093	1.75863	-2.51989	0.0263578	0.528918	-3.34943
NCALD	-0.493775	5.01498	-2.51967	0.0263684	0.528918	-3.34977
TEX36-AS1	0.400452	2.7332	2.51751	0.0264745	0.530384	-3.3532
SLC51A	-0.399638	3.89481	-2.51734	0.0264829	0.530384	-3.35347
TSPY1	-0.479326	3.83255	-2.51646	0.026526	0.53043	-3.35486
AGAP3	-0.37338	6.41103	-2.51632	0.0265332	0.53043	-3.35509
TBC1D2	-0.484706	5.04104	-2.51589	0.0265543	0.53043	-3.35577
SNHG27	0.369956	1.85813	2.51561	0.0265682	0.53043	-3.35621
TGFB3	-0.561981	4.53118	-2.5138	0.0266578	0.531323	-3.35909
GALNT5	-0.466681	3.70556	-2.5134	0.0266776	0.531323	-3.35972
ASB17	-0.365762	1.83864	-2.51333	0.026681	0.531323	-3.35983
TAMALIN	-0.549291	3.31057	-2.51267	0.0267135	0.531323	-3.36087
CCDC105	-0.464473	3.67229	-2.51257	0.0267186	0.531323	-3.36103
LINC00205	-0.583126	4.94647	-2.51156	0.026769	0.531323	-3.36264
GPAT4	0.366552	8.37898	2.51152	0.0267708	0.531323	-3.3627
HERC6	-0.574365	5.22482	-2.51135	0.0267791	0.531323	-3.36296
KLHL18	0.38228	7.98058	2.51081	0.0268059	0.531443	-3.36381
ARMCX5-GPRASP2	-0.488548	3.74505	-2.50923	0.026885	0.532597	-3.36633
MT3	-0.357481	6.48945	-2.50685	0.0270037	0.532786	-3.37009
DNM3-IT1	-0.374624	1.49797	-2.50675	0.0270088	0.532786	-3.37024
HCRTR1	-0.549385	4.51441	-2.50632	0.0270303	0.532786	-3.37093
RNF24	-0.442214	5.40585	-2.506	0.0270468	0.532786	-3.37144
KDR	-0.435274	2.44693	-2.50577	0.0270582	0.532786	-3.3718
ID1	-0.887275	3.77573	-2.50553	0.0270702	0.532786	-3.37218
ZNF705D	-0.467649	4.31791	-2.50502	0.027096	0.532786	-3.37299
FTL	-0.331056	11.0352	-2.50444	0.0271248	0.532786	-3.3739
APOA1-AS	0.462912	2.66772	2.50431	0.0271318	0.532786	-3.37412
NIPSNAP3A	-0.445991	5.03666	-2.50421	0.0271368	0.532786	-3.37428
NRP2	-0.562652	5.88259	-2.50348	0.0271735	0.532786	-3.37543
SLC26A2	-0.625156	3.96216	-2.50346	0.0271743	0.532786	-3.37546
RPA3	-0.627587	6.94115	-2.50244	0.0272258	0.532786	-3.37707
LOC101928622	-0.545378	3.03777	-2.50239	0.0272286	0.532786	-3.37716
TLN2	-0.389689	5.31905	-2.50222	0.0272372	0.532786	-3.37743
MIR6779	0.4171	5.0013	2.50193	0.0272518	0.532786	-3.37789
MST1L	-0.475358	4.47617	-2.50131	0.0272832	0.532786	-3.37887
PRTG	-0.437979	2.77525	-2.50096	0.0273009	0.532786	-3.37942
CFAP47	-0.474614	2.51189	-2.50081	0.0273085	0.532786	-3.37966
MIR105-1	-0.490898	2.23858	-2.50076	0.0273112	0.532786	-3.37974
CCNJ	0.365689	7.39083	2.49972	0.0273639	0.53329	-3.38139
PRICKLE2-AS3	-0.373168	2.90957	-2.49866	0.0274174	0.53329	-3.38305
TRIM3	-0.583337	3.2273	-2.49859	0.0274212	0.53329	-3.38317
LINC01135	-0.341829	3.83743	-2.4984	0.027431	0.53329	-3.38347
BAG3	-0.398656	5.23078	-2.49556	0.0275757	0.53329	-3.38796
WDR41	-0.371271	8.84259	-2.49549	0.0275793	0.53329	-3.38807
ANGPTL2	-0.487706	3.44101	-2.49545	0.0275815	0.53329	-3.38814
MIR99A	-0.364185	2.17628	-2.49539	0.0275844	0.53329	-3.38823
PGK2	-0.458532	2.94329	-2.49524	0.0275921	0.53329	-3.38847
FAM72C	-0.572931	9.41701	-2.49462	0.0276241	0.53329	-3.38945
KCNIP2-AS1	-0.412219	4.35496	-2.49425	0.027643	0.53329	-3.39004
PP12613	-0.441231	2.38951	-2.49385	0.0276635	0.53329	-3.39067
ITGB3BP	-0.4557	8.50638	-2.49371	0.0276707	0.53329	-3.39089
CLCNKA	-0.350687	4.42129	-2.49359	0.0276768	0.53329	-3.39108
ZNF699	-0.672805	4.74431	-2.49353	0.0276797	0.53329	-3.39117
AZI2	-0.533189	4.73507	-2.4932	0.0276967	0.53329	-3.39169
TMEM140	0.493614	7.34746	2.49243	0.0277365	0.53329	-3.39292
CCDC24	0.548134	5.88036	2.49077	0.0278218	0.53329	-3.39553
PPP1R26-AS1	-0.391646	4.52134	-2.49034	0.027844	0.53329	-3.39621
PCDHB15	-0.444238	3.21441	-2.49015	0.027854	0.53329	-3.39652
ASIC4	-0.439523	4.92077	-2.48974	0.0278753	0.53329	-3.39717
TAAR8	0.449471	2.05536	2.48973	0.0278757	0.53329	-3.39718
ARPC4-TTLL3	0.35763	8.19377	2.48942	0.0278917	0.53329	-3.39767
C2orf72	-0.42617	4.2811	-2.4889	0.0279184	0.53329	-3.39849
LINC00189	0.4551	1.93682	2.48835	0.027947	0.53329	-3.39936
C16orf78	0.339074	2.81086	2.48805	0.0279628	0.53329	-3.39984
PRXL2A	-0.4219	6.71932	-2.4875	0.0279913	0.53329	-3.40071
PCDHB18P	-0.344382	6.36284	-2.48739	0.0279967	0.53329	-3.40087
CXCR5	0.382278	8.39499	2.48726	0.0280037	0.53329	-3.40109
USP17L4	-0.438325	2.33442	-2.48637	0.0280497	0.53329	-3.40249
RAB6C	-0.448012	6.02423	-2.48536	0.0281023	0.53329	-3.40408
FBXO36	-0.435949	4.32526	-2.4852	0.0281106	0.53329	-3.40434
NR1D1	-0.340417	5.56768	-2.48498	0.0281224	0.53329	-3.40469
PABPC5-AS1	-0.339979	1.68448	-2.48487	0.0281279	0.53329	-3.40486
ASCL3	-0.410095	1.77132	-2.4846	0.0281421	0.53329	-3.40529
TRIM29	-0.345454	4.19547	-2.48459	0.0281425	0.53329	-3.4053
LINC02875	-0.361996	5.31505	-2.4845	0.0281471	0.53329	-3.40544
GNRHR	-0.61747	2.44825	-2.48444	0.0281502	0.53329	-3.40553
BGN	-0.471407	3.89429	-2.48444	0.0281502	0.53329	-3.40553
NF1P2	-0.563142	2.73962	-2.48362	0.0281932	0.533709	-3.40683
KCNJ2-AS1	0.372345	3.06504	2.48246	0.0282537	0.534177	-3.40866
LINC02229	-0.610639	2.33066	-2.48169	0.0282943	0.534177	-3.40988
OR10K2	-0.53716	4.53423	-2.48105	0.0283281	0.534177	-3.4109
AGXT2	-0.570436	3.7832	-2.48077	0.0283425	0.534177	-3.41133
MIR5194	0.680568	5.36292	2.48044	0.02836	0.534177	-3.41186
ARHGEF4	-0.569473	2.70904	-2.48022	0.0283713	0.534177	-3.4122
DNAJB8-AS1	0.460119	3.81576	2.48002	0.0283823	0.534177	-3.41253
IQCH	-0.441816	5.38942	-2.47914	0.0284282	0.534177	-3.41391
BCAM	-0.352289	5.61887	-2.47893	0.0284395	0.534177	-3.41424
SLC24A2	0.52747	2.60965	2.47872	0.0284503	0.534177	-3.41457
CD27-AS1	-0.540518	5.89125	-2.47846	0.0284643	0.534177	-3.41499
TARM1	-0.439879	6.32795	-2.4782	0.028478	0.534177	-3.4154
SNORA70E	0.441656	6.9973	2.47798	0.0284894	0.534177	-3.41574
SEPTIN7P11	-0.375775	4.08152	-2.47725	0.0285282	0.534512	-3.4169
RPL39L	-0.48498	6.08128	-2.47655	0.028565	0.53481	-3.418
LOC100505915	0.480566	5.36987	2.47549	0.0286216	0.535103	-3.41968
KCNJ12	-0.395504	5.72474	-2.47547	0.0286225	0.535103	-3.41971
NPR2	0.386208	4.2395	2.47455	0.0286715	0.535626	-3.42117
DPP10-AS3	0.617228	1.7107	2.47393	0.0287043	0.535764	-3.42214
ACSL1	-0.385902	7.58376	-2.47362	0.0287207	0.535764	-3.42263
PDE3A	-0.405076	3.07024	-2.47294	0.0287568	0.536047	-3.4237
LOC101929380	0.525693	1.7677	2.47168	0.0288239	0.536906	-3.42568
VRK2	-0.466202	8.36693	-2.47121	0.0288493	0.536988	-3.42643
SNORA77	0.446578	4.69053	2.47032	0.028897	0.537247	-3.42784
CHIA	-0.492518	3.18174	-2.47016	0.0289053	0.537247	-3.42808
CTNNA2	-0.397799	3.03712	-2.46968	0.0289314	0.537342	-3.42885
FAM90A1	-0.51669	4.32447	-2.46902	0.0289663	0.5376	-3.42988
TKT	-0.388223	9.54828	-2.46812	0.0290148	0.53811	-3.4313
C7orf26	0.345717	7.00779	2.46609	0.0291241	0.538718	-3.43451
LINC01622	-0.450325	1.83395	-2.46478	0.0291948	0.538718	-3.43657
SULT6B1	-0.579436	2.16266	-2.46477	0.0291954	0.538718	-3.43659
TLDC2	-0.365872	4.42924	-2.46412	0.0292307	0.538718	-3.43762
MEGF11	-0.650514	3.73671	-2.46396	0.0292391	0.538718	-3.43786
RAB13	-0.552136	3.24933	-2.46377	0.0292494	0.538718	-3.43816
PRKCI	-0.386199	9.56379	-2.46347	0.029266	0.538718	-3.43864
PRRT3-AS1	0.658972	5.24302	2.46303	0.0292899	0.538718	-3.43934
LINC00511	0.403993	3.86455	2.46207	0.0293416	0.538718	-3.44084
CES1	-0.554878	5.04674	-2.46177	0.0293581	0.538718	-3.44132
ACBD4	-0.402588	5.34915	-2.46105	0.0293974	0.538718	-3.44246
CD63	-0.356211	8.56248	-2.46072	0.0294155	0.538718	-3.44298
SH3PXD2A	-0.481582	4.48279	-2.46054	0.0294249	0.538718	-3.44325
CAMK2N1	-0.436585	3.62085	-2.45993	0.0294582	0.538718	-3.44422
CFD	-0.438877	4.96183	-2.45973	0.0294693	0.538718	-3.44454
HSPA9	0.360576	10.1689	2.45933	0.0294911	0.538718	-3.44517
ME1	-0.37983	2.67813	-2.45927	0.0294941	0.538718	-3.44525
COL20A1	-0.418382	6.10776	-2.45895	0.029512	0.538718	-3.44577
DBI	-0.328299	9.81483	-2.45874	0.0295234	0.538718	-3.4461
NWD1	-0.46901	2.622	-2.45784	0.0295723	0.538718	-3.44751
CCDC169	0.401295	1.92973	2.45693	0.0296224	0.538718	-3.44895
SPATA31A1	-0.54658	5.29231	-2.45688	0.0296252	0.538718	-3.44903
OR2T33	-0.328579	1.93939	-2.45659	0.0296407	0.538718	-3.44947
SPTBN2	-0.430824	5.951	-2.45638	0.0296523	0.538718	-3.4498
MYCN	-0.422661	2.93515	-2.45596	0.0296758	0.538718	-3.45048
MIR590	0.347261	6.80246	2.45557	0.0296969	0.538718	-3.45108
RAB31	-0.417673	2.02976	-2.45541	0.0297059	0.538718	-3.45134
CDKN3	-0.575795	8.64058	-2.45517	0.0297188	0.538718	-3.45171
CMTM3	-0.382619	5.82227	-2.45513	0.0297213	0.538718	-3.45178
B4GALNT1	-0.468219	5.29257	-2.45504	0.0297264	0.538718	-3.45193
MIR4435-2HG	-0.542181	5.52257	-2.45393	0.0297875	0.538718	-3.45368
E2F6	-0.500524	4.2698	-2.45342	0.0298155	0.538718	-3.45448
CRYAA	-0.481607	4.73132	-2.45296	0.0298405	0.538718	-3.45519
SPATA20	-0.448472	5.15358	-2.45289	0.0298449	0.538718	-3.45532
ZCWPW1	-0.377973	4.42297	-2.45281	0.0298488	0.538718	-3.45543
FAM138D	-0.400326	3.4648	-2.45227	0.0298787	0.538718	-3.45628
CCL5	-0.497588	4.71582	-2.45211	0.029888	0.538718	-3.45654
LY86	0.480454	9.83461	2.45201	0.0298934	0.538718	-3.4567
TM4SF19-DYNLT2B	-0.470143	4.43445	-2.45188	0.0299007	0.538718	-3.45691
HSPA4L	-0.538223	6.94889	-2.45165	0.0299131	0.538718	-3.45726
MIR4303	0.401426	1.47886	2.45145	0.029924	0.538718	-3.45757
CARD10	-0.396291	5.60614	-2.45131	0.0299323	0.538718	-3.4578
TRIM7	-0.365552	6.26739	-2.45022	0.0299927	0.539426	-3.45952
MIR549A	-0.331168	1.44805	-2.44911	0.0300539	0.540147	-3.46126
ZNF621	-0.351611	5.38463	-2.44792	0.0301205	0.540963	-3.46314
FBXO48	-0.70495	4.84856	-2.44658	0.030195	0.541459	-3.46524
CLU	-0.484516	2.66342	-2.44648	0.0302006	0.541459	-3.4654
LOC100130238	0.355933	4.77964	2.44535	0.0302639	0.541459	-3.46718
CD99	-0.327444	9.88049	-2.44456	0.0303081	0.541459	-3.46842
TMEM225B	-0.444954	5.58292	-2.44411	0.0303335	0.541459	-3.46913
WASF3	-0.391804	2.43796	-2.44409	0.0303346	0.541459	-3.46916
LOC389906	0.553265	5.52729	2.44365	0.0303591	0.541459	-3.46985
MIR6127	0.48463	4.21151	2.44235	0.030432	0.541459	-3.47189
PRICKLE2-AS2	-0.406512	2.66157	-2.44094	0.0305118	0.541459	-3.47412
FZD2	-0.379552	5.60229	-2.4397	0.0305817	0.541459	-3.47606
UBE2Q1-AS1	0.457262	2.07599	2.43959	0.0305879	0.541459	-3.47624
ACACB	-0.402681	4.44947	-2.43959	0.0305881	0.541459	-3.47624
TMEM143	-0.581892	4.32021	-2.43865	0.030641	0.541459	-3.47771
AP2A1	-0.476297	6.21498	-2.43849	0.0306504	0.541459	-3.47797
PCNX3	0.36653	6.83842	2.43841	0.030655	0.541459	-3.4781
PALM	-0.391077	4.80993	-2.43814	0.0306702	0.541459	-3.47852
C10orf62	-0.425436	3.26053	-2.43785	0.0306863	0.541459	-3.47897
MIR302B	-0.436982	2.851	-2.43751	0.030706	0.541459	-3.47951
PMM2	0.360118	7.98766	2.43724	0.0307209	0.541459	-3.47992
TBX4	-0.401938	4.24054	-2.43706	0.0307313	0.541459	-3.48021
SYP	-0.428158	4.67588	-2.43663	0.0307559	0.541459	-3.48089
AGTRAP	-0.380525	6.67538	-2.43571	0.0308084	0.541459	-3.48234
MIR16-2	0.50631	4.92594	2.43564	0.0308122	0.541459	-3.48245
NDUFV2	-0.479314	9.3208	-2.43558	0.0308154	0.541459	-3.48254
LRTM1	0.416871	2.72336	2.43553	0.0308187	0.541459	-3.48263
OR5AN1	-0.369594	1.78222	-2.4355	0.0308199	0.541459	-3.48266
ACP4	-0.380236	5.57881	-2.43528	0.0308326	0.541459	-3.48301
REXO1L2P	-0.487888	4.48038	-2.43476	0.0308626	0.541459	-3.48384
AADAT	-0.442124	1.82488	-2.43355	0.0309316	0.541459	-3.48574
SNORD94	0.351913	7.031	2.43328	0.0309469	0.541459	-3.48616
POLD4	0.340283	9.16825	2.43287	0.0309701	0.541459	-3.4868
ANKRD55	-0.403446	3.14006	-2.43204	0.031018	0.541459	-3.48811
FAM172A	-0.512562	6.86911	-2.43104	0.0310754	0.541459	-3.48968
RUBCNL	0.524792	7.23458	2.43091	0.0310826	0.541459	-3.48988
LINC02363	-0.440043	3.30366	-2.43053	0.0311045	0.541459	-3.49048
SLC2A11	0.33672	7.37683	2.43045	0.0311089	0.541459	-3.4906
GPR174	-0.499789	4.29876	-2.43039	0.0311124	0.541459	-3.49069
UNCX	-0.411328	5.32652	-2.43033	0.0311159	0.541459	-3.49079
METTL18	-0.775393	5.00397	-2.43026	0.0311202	0.541459	-3.49091
TMEM269	-0.564553	3.95523	-2.42978	0.0311477	0.541459	-3.49166
CD44	-0.460016	4.64771	-2.42921	0.0311804	0.541459	-3.49255
SERPINA2	-0.552467	3.43179	-2.42917	0.0311827	0.541459	-3.49261
REEP1	-0.437794	2.28657	-2.42916	0.0311833	0.541459	-3.49263
VAT1	-0.334849	7.21443	-2.42876	0.0312062	0.541459	-3.49325
MUSTN1	-0.402502	4.8492	-2.42858	0.031217	0.541459	-3.49355
AIG1	-0.479303	6.87753	-2.42852	0.03122	0.541459	-3.49363
GLDC	-0.395538	3.94134	-2.42786	0.031258	0.541459	-3.49466
PAXIP1-DT	0.407401	6.52643	2.42769	0.0312681	0.541459	-3.49494
RAB3D	-0.370235	6.16884	-2.42704	0.0313059	0.541459	-3.49596
C10orf90	-0.584695	2.68062	-2.42646	0.0313391	0.541459	-3.49686
PROB1	-0.36412	5.50127	-2.42571	0.0313828	0.541459	-3.49805
NBPF4	-0.424942	4.66252	-2.42568	0.0313845	0.541459	-3.4981
RHOD	-0.371349	5.46591	-2.42562	0.031388	0.541459	-3.49819
HHIPL2	-0.515302	3.04593	-2.42521	0.0314116	0.541459	-3.49883
MOCS1	-0.429686	4.65427	-2.42475	0.0314381	0.541459	-3.49954
LRIG3	-0.397258	1.9879	-2.42459	0.0314478	0.541459	-3.49981
ZNF790	-0.401181	4.82948	-2.42393	0.031486	0.541459	-3.50084
PTAFR	0.591178	7.93537	2.42375	0.0314966	0.541459	-3.50112
LOC728138	-0.424804	5.95863	-2.4231	0.0315343	0.541459	-3.50214
RAB38	-0.386409	2.90244	-2.42267	0.0315591	0.541459	-3.50281
KCNQ1	-0.427222	5.80293	-2.4221	0.0315927	0.541459	-3.50371
GNRH2	-0.436794	5.10882	-2.42016	0.0317058	0.541459	-3.50675
POTEA	-0.350455	3.24396	-2.42016	0.031706	0.541459	-3.50675
LOC100506476	-0.362698	5.09116	-2.41994	0.0317189	0.541459	-3.5071
RXFP4	-0.559734	3.6223	-2.41976	0.0317295	0.541459	-3.50738
LY6G6D	-0.52778	5.30376	-2.41959	0.0317395	0.541459	-3.50765
GTPBP6	-0.38115	5.60457	-2.41921	0.0317615	0.541459	-3.50824
ART5	-0.40086	3.62092	-2.41897	0.0317755	0.541459	-3.50862
PER3P1	0.356115	1.42501	2.41818	0.031822	0.541459	-3.50986
C2orf80	-0.538233	2.18925	-2.41778	0.0318456	0.541459	-3.51049
MSH2-OT1	-0.43271	5.53465	-2.41694	0.0318953	0.541459	-3.51181
CLDN23	-0.409125	6.05069	-2.41666	0.0319118	0.541459	-3.51225
MKRN2OS	-0.362345	3.31117	-2.41663	0.0319131	0.541459	-3.51229
OR11A1	-0.548762	2.43969	-2.41613	0.0319428	0.541459	-3.51308
OR2J2	0.463861	2.49435	2.41582	0.031961	0.541459	-3.51356
CCDC73	-0.367036	1.66504	-2.41532	0.0319907	0.541459	-3.51435
CACNG1	-0.372702	2.69254	-2.41486	0.032018	0.541459	-3.51508
KCNAB3	0.540567	4.94369	2.41478	0.0320225	0.541459	-3.51519
ZNF18	-0.41116	5.28256	-2.41472	0.0320262	0.541459	-3.51529
LHFPL4	-0.375982	4.72441	-2.41426	0.0320533	0.541459	-3.51601
BLACE	-0.405313	4.10521	-2.41421	0.0320564	0.541459	-3.51609
SLC6A12	-0.375306	5.89622	-2.4138	0.0320805	0.541459	-3.51673
YBX3	-0.543599	5.18375	-2.4138	0.0320806	0.541459	-3.51673
GREM1	-0.364977	5.47331	-2.41378	0.0320814	0.541459	-3.51675
GNAI1	-0.423309	5.04735	-2.4133	0.0321104	0.541459	-3.51752
DPY19L1P1	-0.40413	4.84765	-2.41272	0.0321443	0.541459	-3.51842
EPPIN	-0.444237	3.28659	-2.41269	0.0321465	0.541459	-3.51848
H4C7	-0.421899	1.87277	-2.41238	0.0321646	0.541459	-3.51895
GABRE	-0.339963	3.62488	-2.41234	0.0321669	0.541459	-3.51902
DMWD	0.39361	6.97535	2.41234	0.032167	0.541459	-3.51902
FAM189A2	-0.455123	4.45649	-2.41221	0.0321746	0.541459	-3.51922
HAUS1	-0.50981	7.24961	-2.41202	0.0321861	0.541459	-3.51952
ZPLD2P	0.410575	3.64226	2.41172	0.0322041	0.541459	-3.52
CD99	-0.32712	9.56452	-2.41082	0.0322575	0.541459	-3.5214
SLC25A1	-0.324457	8.01182	-2.41065	0.0322672	0.541459	-3.52166
GTSE1-DT	0.415969	2.77255	2.41061	0.03227	0.541459	-3.52173
SNORD105	0.639582	4.44811	2.41045	0.0322791	0.541459	-3.52197
SERPINH1	-0.391175	5.72477	-2.41011	0.0322998	0.541459	-3.52252
LRRC69	0.622734	2.56105	2.40984	0.0323156	0.541459	-3.52293
ACP6	-0.435005	6.11997	-2.40971	0.0323232	0.541459	-3.52313
LRIG2	0.431052	5.89963	2.40926	0.0323503	0.541459	-3.52384
MAGEB2	-0.351876	4.19739	-2.4091	0.0323597	0.541459	-3.52409
NTHL1	-0.357156	4.81681	-2.4086	0.0323897	0.541459	-3.52488
FBN2	-0.5993	4.52171	-2.4082	0.0324138	0.541459	-3.52551
USP36	0.386977	7.69758	2.40801	0.032425	0.541459	-3.5258
AP1M2	-0.438286	3.66019	-2.40727	0.0324696	0.541459	-3.52697
TGM2	-0.42648	4.62816	-2.40721	0.0324731	0.541459	-3.52706
ARHGAP5	-0.545478	4.2278	-2.40696	0.0324878	0.541459	-3.52745
SPRYD4	0.42325	7.55081	2.40593	0.0325496	0.541459	-3.52906
IL20RB	-0.647351	4.38593	-2.40516	0.032596	0.541459	-3.53027
SNORD72	-0.493068	6.39997	-2.40508	0.0326006	0.541459	-3.53039
IGFBPL1	-0.362209	4.83621	-2.40463	0.0326278	0.541459	-3.5311
PDIA2	-0.523984	5.09341	-2.40462	0.0326286	0.541459	-3.53112
NEAT1	-0.353985	9.38719	-2.40455	0.0326327	0.541459	-3.53122
ZNF771	-0.343777	5.01838	-2.40432	0.0326466	0.541459	-3.53159
RAB17	-0.373959	5.82989	-2.40386	0.0326745	0.541459	-3.53231
SURF6	-0.463879	6.41169	-2.40355	0.0326929	0.541459	-3.53279
ZIC5	-0.454861	2.95595	-2.40347	0.0326975	0.541459	-3.53291
DHFR2	-0.592455	6.19862	-2.4028	0.0327384	0.541459	-3.53397
SNORD6	0.430293	6.50398	2.4024	0.0327622	0.541459	-3.53459
PNLIPRP3	0.414481	2.05858	2.40202	0.0327854	0.541459	-3.53519
EFCAB9	-0.361795	1.93575	-2.40182	0.0327975	0.541459	-3.5355
ANKAR	0.386664	3.12791	2.40128	0.0328298	0.541459	-3.53634
ABHD15	-0.318153	5.90362	-2.4011	0.032841	0.541459	-3.53663
SMG7-AS1	0.361338	4.27239	2.39988	0.032915	0.541459	-3.53854
PIANP	-0.380068	5.06846	-2.39985	0.0329169	0.541459	-3.53859
GPD2	-0.575301	5.17728	-2.39984	0.0329174	0.541459	-3.5386
KRTAP1-5	-0.456711	2.78953	-2.39963	0.03293	0.541459	-3.53893
KLC3	-0.337443	6.23269	-2.39919	0.0329566	0.541459	-3.53961
PROSER2	-0.393672	3.75321	-2.3989	0.0329743	0.541459	-3.54007
CFB	-0.50841	2.46434	-2.39794	0.0330328	0.541459	-3.54157
SNTA1	0.343969	5.98051	2.39793	0.0330332	0.541459	-3.54158
VPS13A-AS1	-0.340262	5.68007	-2.39777	0.0330429	0.541459	-3.54183
ISM1-AS1	0.345949	2.66069	2.39755	0.0330565	0.541459	-3.54218
SLC35G5	-0.556126	5.21243	-2.39739	0.0330661	0.541459	-3.54243
RAD51	-0.551858	5.48477	-2.39711	0.0330831	0.541459	-3.54286
MORN3	-0.410445	5.21236	-2.39591	0.0331569	0.541459	-3.54475
LINC02114	0.46696	2.23415	2.39546	0.033184	0.541459	-3.54545
ORAI2	0.340419	8.30205	2.3954	0.0331877	0.541459	-3.54554
FABP3	-0.438256	3.78728	-2.39497	0.0332141	0.541459	-3.54622
QPRT	-0.453266	6.92457	-2.39445	0.0332458	0.541459	-3.54703
CSTA	-0.55396	3.00996	-2.39422	0.0332603	0.541459	-3.54739
ANKFN1	0.428903	2.0302	2.39362	0.033297	0.541459	-3.54833
PEX2	-0.378746	7.74823	-2.39351	0.0333034	0.541459	-3.5485
MIR19B2	0.70257	4.2939	2.39338	0.0333116	0.541459	-3.5487
PAN3-AS1	0.403677	6.31694	2.39304	0.0333324	0.541459	-3.54923
LINGO3	-0.34209	4.10144	-2.39293	0.0333393	0.541459	-3.54941
IDH2	-0.428138	8.28839	-2.39258	0.0333605	0.541459	-3.54995
ATN1	-0.45111	4.06932	-2.39111	0.033451	0.541459	-3.55225
CUZD1	-0.542593	2.72559	-2.39111	0.0334511	0.541459	-3.55225
THBS3	-0.397709	5.95961	-2.39074	0.0334738	0.541459	-3.55282
FLVCR1-DT	-0.385721	6.31148	-2.3906	0.0334826	0.541459	-3.55305
TUB	-0.550075	3.91576	-2.39055	0.0334858	0.541459	-3.55313
PRELP	-0.42211	4.28022	-2.39021	0.0335067	0.541459	-3.55366
TBC1D16	-0.403829	5.22261	-2.38995	0.033523	0.541459	-3.55407
MIR4291	-0.333581	6.16119	-2.38906	0.0335776	0.541459	-3.55545
HS3ST3A1	-0.405141	4.98428	-2.38896	0.0335839	0.541459	-3.55561
DNAJC8	-0.439947	9.67822	-2.38833	0.0336229	0.541459	-3.5566
CA11	-0.42314	5.6048	-2.38833	0.0336231	0.541459	-3.5566
PTTG1	-0.477936	9.05013	-2.38827	0.0336268	0.541459	-3.55669
ZNF836	-0.3437	5.46646	-2.38803	0.0336415	0.541459	-3.55707
H2BC6	-0.486697	5.71917	-2.38785	0.0336525	0.541459	-3.55734
BLNK	0.325842	8.5533	2.38779	0.0336565	0.541459	-3.55744
SYT10	-0.418968	2.75179	-2.38778	0.0336569	0.541459	-3.55745
ATP2B1-AS1	0.554759	3.80761	2.38778	0.0336569	0.541459	-3.55745
FECH	-0.364401	6.05625	-2.38769	0.0336626	0.541459	-3.5576
LCN8	-0.407753	4.56743	-2.38652	0.0337355	0.542292	-3.55943
TNKS1BP1	-0.365831	5.47098	-2.38566	0.0337889	0.542809	-3.56077
SNORA75	0.372785	8.45552	2.38461	0.033854	0.543513	-3.56241
CFHR4	-0.576129	3.3116	-2.38384	0.0339023	0.543824	-3.56362
LINC01440	0.484662	1.93048	2.38362	0.0339159	0.543824	-3.56396
OR2B6	-0.536765	4.02874	-2.38233	0.0339965	0.544775	-3.56597
DEPDC1-AS1	0.519402	3.75875	2.38123	0.0340653	0.545098	-3.56769
LINC00680	0.379048	7.02738	2.38112	0.0340723	0.545098	-3.56786
GRHL3	-0.382165	3.25644	-2.38079	0.0340933	0.545098	-3.56838
PASD1	-0.380881	2.06917	-2.38054	0.0341088	0.545098	-3.56877
FAM53A	-0.379844	4.55848	-2.38031	0.0341232	0.545098	-3.56913
RHPN1	-0.402879	4.68601	-2.37961	0.0341672	0.545357	-3.57022
ADH4	0.383306	3.38913	2.37938	0.0341821	0.545357	-3.57059
TNFRSF14-AS1	-0.314652	6.37372	-2.37888	0.0342131	0.545511	-3.57136
TNNI1	-0.515926	5.09652	-2.37726	0.0343153	0.545719	-3.57389
MIR4283-1	0.415906	4.10727	2.37713	0.0343234	0.545719	-3.57408
TCTN1	-0.649624	5.48216	-2.37684	0.0343418	0.545719	-3.57454
PPP1R13B-DT	-0.490299	3.56254	-2.37633	0.0343743	0.545719	-3.57534
SNORD62A	0.570499	5.45435	2.37625	0.034379	0.545719	-3.57546
SNORD62A	0.570499	5.45435	2.37625	0.034379	0.545719	-3.57546
FLJ13224	0.37756	7.00711	2.37611	0.0343879	0.545719	-3.57568
SIGLEC10	0.352131	8.6476	2.37555	0.0344236	0.545719	-3.57656
SUSD4	-0.428599	2.62807	-2.37522	0.0344443	0.545719	-3.57707
KLHL26	-0.361333	6.13196	-2.37452	0.0344891	0.545719	-3.57817
HAP1	-0.367209	6.25703	-2.37391	0.0345274	0.545719	-3.57911
LOC100507634	0.514569	4.78432	2.37391	0.0345276	0.545719	-3.57911
FAM171A2	-0.337673	5.45139	-2.37379	0.034535	0.545719	-3.5793
TIMM8A	0.414052	6.89746	2.37369	0.0345415	0.545719	-3.57946
MRRF	0.353806	9.33486	2.37319	0.0345736	0.545719	-3.58024
SNORA71A	0.427778	8.47795	2.3728	0.0345981	0.545719	-3.58084
RP1L1	-0.509736	4.11211	-2.37279	0.034599	0.545719	-3.58087
DNAH6	-0.719212	3.76327	-2.37261	0.0346102	0.545719	-3.58114
BIRC8	-0.480727	2.81564	-2.37093	0.0347176	0.545763	-3.58377
GOLM2	-0.519337	8.27748	-2.37037	0.0347535	0.545763	-3.58464
MAP3K8	-0.368336	7.78324	-2.37022	0.0347628	0.545763	-3.58487
KRTAP9-3	-0.523697	4.74979	-2.37013	0.0347686	0.545763	-3.58501
G2E3	-1.01245	5.35006	-2.36993	0.0347814	0.545763	-3.58532
AUTS2	0.369817	6.69483	2.36977	0.0347916	0.545763	-3.58557
ANKEF1	-0.791173	4.43975	-2.36936	0.034818	0.545763	-3.58621
PITX2	-0.505787	4.97829	-2.36918	0.0348292	0.545763	-3.58649
CECR7	0.34485	7.8613	2.36882	0.0348527	0.545763	-3.58706
MIR553	0.55888	2.72141	2.3688	0.0348535	0.545763	-3.58708
ZNF853	-0.393606	5.80246	-2.3686	0.0348665	0.545763	-3.58739
ELAVL3	-0.477711	3.40978	-2.36856	0.0348691	0.545763	-3.58746
HAUS6	-0.373003	8.4535	-2.36731	0.0349492	0.545796	-3.5894
CENPE	-0.507297	8.21462	-2.36645	0.0350047	0.545796	-3.59075
BTG4	0.380956	2.00824	2.36634	0.0350118	0.545796	-3.59092
LINC01425	-0.473277	2.86988	-2.36619	0.0350216	0.545796	-3.59116
GBF1	0.311305	8.51357	2.36617	0.0350228	0.545796	-3.59118
C12orf75	-0.463823	8.66082	-2.36593	0.0350381	0.545796	-3.59155
SNORD115-22	0.570366	1.71088	2.3649	0.0351047	0.545796	-3.59316
SELL	0.524278	3.83529	2.36474	0.0351152	0.545796	-3.59342
SLC5A1	-0.449343	3.7319	-2.36462	0.0351225	0.545796	-3.59359
TARS3	0.525226	4.41303	2.3646	0.035124	0.545796	-3.59363
GPR137B	-0.657353	5.99228	-2.36372	0.0351809	0.545796	-3.595
DAB2IP	-0.4087	4.98179	-2.3629	0.0352341	0.545796	-3.59628
INA	-0.457001	3.83253	-2.36274	0.0352443	0.545796	-3.59653
LOC100335030	0.320504	5.99147	2.36221	0.0352789	0.545796	-3.59736
ISOC1	-0.446357	7.2723	-2.36209	0.0352865	0.545796	-3.59754
PI4K2A	0.373403	7.43953	2.36195	0.0352958	0.545796	-3.59776
NDRG1	-0.341908	5.27115	-2.36144	0.0353287	0.545796	-3.59855
DYDC2	-0.384715	3.08091	-2.36128	0.0353391	0.545796	-3.5988
GBAP1	0.355438	7.1684	2.36093	0.0353621	0.545796	-3.59935
LINC00589	-0.463882	3.72304	-2.36035	0.0353997	0.545796	-3.60025
IRF8	0.313628	10.6951	2.35998	0.0354237	0.545796	-3.60083
TLCD2	-0.452886	5.86491	-2.35975	0.0354387	0.545796	-3.60119
FSD2	-0.635994	5.14468	-2.35957	0.0354506	0.545796	-3.60147
USH2A	-0.423144	2.69221	-2.35921	0.035474	0.545796	-3.60203
AVEN	0.448018	6.21754	2.35901	0.0354866	0.545796	-3.60233
LHFPL6	-0.457587	7.7296	-2.3589	0.0354939	0.545796	-3.6025
KIR3DX1	-0.519405	4.08508	-2.35854	0.0355177	0.545796	-3.60307
CCDC9B	-0.402391	6.26328	-2.35845	0.0355234	0.545796	-3.60321
SH2D1B	-0.516007	2.3958	-2.35809	0.0355471	0.545796	-3.60377
LINC00607	0.488761	2.88766	2.35753	0.0355833	0.545796	-3.60464
MIR6888	-0.354528	1.3115	-2.35748	0.0355866	0.545796	-3.60471
TRMT1	0.535836	8.11531	2.35744	0.0355893	0.545796	-3.60478
ZFAND1	-0.314112	8.30889	-2.3569	0.0356249	0.545796	-3.60562
KRTAP25-1	-0.404952	3.25747	-2.3568	0.0356315	0.545796	-3.60578
MAMSTR	-0.41177	5.15957	-2.35679	0.035632	0.545796	-3.60579
FAM72A	-0.658034	8.92938	-2.35668	0.0356395	0.545796	-3.60597
FAM177B	0.572933	3.07444	2.35507	0.0357448	0.546883	-3.60847
PAX5	0.313534	8.4176	2.35494	0.0357532	0.546883	-3.60867
IQSEC3	-0.342065	6.00129	-2.35456	0.0357786	0.546945	-3.60927
PRKG2	-0.520381	4.43595	-2.35335	0.0358577	0.547781	-3.61114
CCDC116	-0.447184	6.03879	-2.35284	0.0358918	0.547781	-3.61195
NEFM	-0.524468	2.191	-2.35275	0.0358976	0.547781	-3.61208
POU2AF1	0.369478	9.65303	2.35183	0.0359583	0.548337	-3.61352
OR5K3	-0.544449	2.7753	-2.35125	0.0359969	0.548337	-3.61442
MIR1-1HG	-0.423566	5.50145	-2.35122	0.0359984	0.548337	-3.61446
GAS6-AS1	0.441187	6.96908	2.3509	0.0360198	0.548337	-3.61496
SKP2	-0.379748	8.42294	-2.35015	0.0360697	0.548717	-3.61613
OR52N4	-0.363315	1.68	-2.34987	0.0360876	0.548717	-3.61655
MIR6747	0.397579	4.13723	2.34878	0.0361604	0.549294	-3.61826
EPYC	-0.382789	2.98656	-2.34834	0.0361893	0.549294	-3.61894
FUT10	0.37351	7.39521	2.34833	0.03619	0.549294	-3.61895
TMEM163	-0.522945	4.16397	-2.34751	0.0362446	0.549436	-3.62023
GZMK	0.361889	2.04341	2.34739	0.0362525	0.549436	-3.62041
CPSF4L	-0.578155	2.8956	-2.34722	0.0362638	0.549436	-3.62068
ZC3H12D	0.437678	8.21678	2.34663	0.0363031	0.549706	-3.6216
SLC5A4	-0.460716	2.82393	-2.34523	0.0363967	0.550078	-3.62377
USP40	-0.453318	2.67226	-2.34489	0.0364191	0.550078	-3.6243
TEX13B	-0.332539	4.56262	-2.34455	0.0364424	0.550078	-3.62484
HOXA5	0.373879	5.27787	2.34449	0.0364463	0.550078	-3.62493
LRRFIP2	-0.501436	6.6118	-2.34355	0.0365093	0.550078	-3.62639
IER3IP1	-0.426058	7.28657	-2.34335	0.0365228	0.550078	-3.6267
CTNNAL1	-0.478881	5.75723	-2.34318	0.0365342	0.550078	-3.62697
KRT35	-0.356582	5.41861	-2.34229	0.0365935	0.550078	-3.62834
OR5K4	-0.596334	3.07665	-2.34224	0.036597	0.550078	-3.62842
RANBP3L	0.632501	2.47347	2.34175	0.0366303	0.550078	-3.62919
DLGAP2	0.344408	3.54791	2.34168	0.0366345	0.550078	-3.62929
ALS2CL	-0.429288	3.76009	-2.34142	0.0366523	0.550078	-3.6297
NRN1L	-0.34807	5.1116	-2.34126	0.0366631	0.550078	-3.62995
PLD2	-0.444487	5.51566	-2.34112	0.0366723	0.550078	-3.63016
LMBRD2	-0.411887	6.45446	-2.34027	0.0367295	0.550078	-3.63148
LINC02365	0.406751	3.07953	2.33997	0.0367499	0.550078	-3.63195
DYM	-0.33487	9.61761	-2.33981	0.0367603	0.550078	-3.63219
VPS25	-0.319653	8.47694	-2.33906	0.036811	0.550078	-3.63335
H4C9	-0.454103	8.03356	-2.33847	0.0368514	0.550078	-3.63428
TCTN2	-0.418977	5.6535	-2.33824	0.0368665	0.550078	-3.63463
PCSK2	-0.39085	3.43113	-2.33793	0.0368877	0.550078	-3.63512
GLIS2	-0.460513	5.01992	-2.33777	0.0368988	0.550078	-3.63537
CHRM3	-0.418653	2.07714	-2.33773	0.0369015	0.550078	-3.63543
MPPED2	-0.369825	2.65503	-2.33766	0.0369058	0.550078	-3.63553
GALNT12	-0.329381	6.01779	-2.33761	0.0369094	0.550078	-3.63561
KISS1R	-0.453675	5.10543	-2.33749	0.0369178	0.550078	-3.63581
HCN4	-0.550831	4.4904	-2.33703	0.036949	0.550078	-3.63652
OPN1LW	-0.372307	4.40732	-2.33688	0.0369591	0.550078	-3.63675
OPLAH	-0.415523	5.0012	-2.33604	0.0370158	0.550078	-3.63805
IFI27	-0.38359	4.60816	-2.33568	0.03704	0.550078	-3.6386
PLCXD1	-0.554732	5.77644	-2.33565	0.0370424	0.550078	-3.63866
DMC1	-0.747996	3.68027	-2.33521	0.0370719	0.550078	-3.63933
GPSM2	-0.598653	7.26139	-2.33515	0.0370765	0.550078	-3.63943
SPDEF	-0.393984	4.08372	-2.33502	0.0370849	0.550078	-3.63963
ZNF528	-0.539587	3.75487	-2.33463	0.0371117	0.550078	-3.64024
SMG1P1	0.324504	8.86024	2.33459	0.0371142	0.550078	-3.64029
EVA1C	-0.415707	3.36968	-2.3342	0.0371407	0.550078	-3.6409
ZSCAN20	-0.342533	4.44169	-2.33395	0.037158	0.550078	-3.64129
MAGI1	-0.335486	3.50851	-2.33365	0.0371787	0.550078	-3.64176
ADGRE2	-0.427884	3.62381	-2.33351	0.0371881	0.550078	-3.64198
CDC42BPB	-0.404196	3.57907	-2.33287	0.0372316	0.550197	-3.64297
MIR548XHG	-0.388135	3.42804	-2.33276	0.0372392	0.550197	-3.64314
B3GALT5	-0.407537	3.24796	-2.33167	0.0373136	0.550525	-3.64483
STX7	0.353523	8.5917	2.33158	0.0373196	0.550525	-3.64496
ANKRD44	0.335478	8.45861	2.33149	0.0373259	0.550525	-3.64511
ANKRD18B	0.759914	3.99479	2.32995	0.0374319	0.551482	-3.6475
KCNQ5-IT1	0.573153	7.10886	2.32992	0.037434	0.551482	-3.64755
DTX3	0.3741	5.11231	2.32957	0.0374576	0.551513	-3.64809
C1QTNF7	-0.469041	2.96258	-2.32907	0.0374919	0.55152	-3.64886
MYOM2	-0.4784	6.05302	-2.32887	0.037506	0.55152	-3.64918
DIAPH3	-0.602765	7.36577	-2.32862	0.0375228	0.55152	-3.64956
CEACAM5	0.497987	4.9115	2.32814	0.0375563	0.551553	-3.65031
RRS1	0.406108	7.18664	2.32796	0.0375682	0.551553	-3.65058
NUDT6	-0.781417	4.18642	-2.32703	0.0376328	0.552185	-3.65203
NCF1B	0.302671	11.34	2.32665	0.0376588	0.55225	-3.65261
SMIM43	0.413988	2.86529	2.32575	0.037721	0.552675	-3.65401
DDHD2	-0.516562	7.20107	-2.32516	0.0377615	0.552675	-3.65492
ATP23	-0.50493	7.62232	-2.32512	0.0377646	0.552675	-3.65499
H2AC8	-0.473851	10.6357	-2.32498	0.0377742	0.552675	-3.6552
BCORL1	-0.319348	5.62077	-2.32432	0.0378201	0.552965	-3.65623
DPYD	0.354062	7.71531	2.32396	0.0378451	0.552965	-3.65679
COL4A3	-0.414626	4.12879	-2.32344	0.0378813	0.552965	-3.6576
LINC00392	0.43682	1.9782	2.32275	0.0379292	0.552965	-3.65866
TAGLN3	-0.421375	3.72978	-2.32252	0.0379449	0.552965	-3.65902
RNASEH2B	-0.443522	8.83737	-2.32213	0.0379723	0.552965	-3.65963
BACH1-IT2	0.380315	5.90301	2.32205	0.0379779	0.552965	-3.65975
TGFB2	-0.427914	4.21314	-2.3217	0.0380018	0.552965	-3.66028
PDC	-0.426529	2.02427	-2.32164	0.0380065	0.552965	-3.66039
SERPINE1	-0.533724	3.27971	-2.32158	0.0380102	0.552965	-3.66047
PDE4B	0.414174	4.34829	2.32059	0.0380797	0.553149	-3.66201
INSYN2B	-0.468086	4.18815	-2.3199	0.0381275	0.553149	-3.66307
TAF1A-AS1	-0.434572	1.9117	-2.31819	0.038247	0.553149	-3.66572
GALR3	-0.420079	5.30136	-2.3181	0.0382536	0.553149	-3.66586
LINC00592	-0.513067	2.48717	-2.31799	0.0382615	0.553149	-3.66604
ERICH6B	-0.424798	3.56705	-2.31777	0.0382769	0.553149	-3.66638
C2CD4D-AS1	-0.352199	3.11042	-2.31714	0.0383211	0.553149	-3.66735
SEPSECS	-0.423514	5.85615	-2.31696	0.0383337	0.553149	-3.66763
NBEAL2	0.410488	7.66408	2.31674	0.0383488	0.553149	-3.66797
SATL1	-0.494726	2.0851	-2.31669	0.0383526	0.553149	-3.66805
RARA-AS1	0.561753	4.47149	2.31643	0.0383707	0.553149	-3.66845
TSPOAP1-AS1	0.346076	6.79446	2.31617	0.0383891	0.553149	-3.66885
EXD3	-0.390608	6.57519	-2.31599	0.0384017	0.553149	-3.66913
ARHGAP25	-0.307783	8.30202	-2.31568	0.0384235	0.553149	-3.66961
ELOA2	-0.373098	4.08872	-2.31562	0.0384277	0.553149	-3.6697
CAPRIN2	-0.494975	7.00589	-2.31559	0.0384295	0.553149	-3.66974
H2AZ1-DT	-0.482244	2.78496	-2.31559	0.0384301	0.553149	-3.66975
APLNR	-0.407683	4.93524	-2.31542	0.038442	0.553149	-3.67002
TMEM106C	-0.337694	8.81991	-2.31535	0.0384464	0.553149	-3.67011
APOA4	-0.404707	6.2631	-2.31523	0.0384555	0.553149	-3.67031
HEMK1	-0.343252	5.82791	-2.31491	0.0384778	0.553158	-3.6708
MALINC1	-0.458143	2.38871	-2.31437	0.0385159	0.553201	-3.67164
SLC39A5	-0.383541	6.18341	-2.31425	0.038524	0.553201	-3.67182
DHRS7B	-0.398216	6.46464	-2.31354	0.0385741	0.553283	-3.67291
CCDC197	-0.395532	4.42181	-2.31329	0.0385922	0.553283	-3.67331
CLIC1	-0.344061	10.0017	-2.31297	0.0386147	0.553283	-3.6738
NMNAT3	-0.46382	5.14282	-2.31295	0.0386163	0.553283	-3.67384
PECR	-0.678505	3.80521	-2.31245	0.0386517	0.553481	-3.67461
KRT82	-0.354299	3.17439	-2.31163	0.0387095	0.553808	-3.67588
MGAT5	0.353555	8.94392	2.31151	0.0387178	0.553808	-3.67606
HOXC9	-0.627192	3.30282	-2.31087	0.0387632	0.554132	-3.67705
PLD1	-0.44727	4.81388	-2.3104	0.0387969	0.554132	-3.67778
MIR29A	0.567606	4.86522	2.31028	0.0388055	0.554132	-3.67797
HIC2	0.410511	4.70282	2.30978	0.0388406	0.554166	-3.67873
CCDC187	-0.482465	4.24707	-2.30963	0.0388512	0.554166	-3.67896
PCDHB16	-0.482012	2.4887	-2.30868	0.0389194	0.554322	-3.68044
RNASE9	-0.397842	2.11574	-2.30823	0.0389511	0.554322	-3.68113
FRMD5	-0.427481	5.2328	-2.30791	0.0389742	0.554322	-3.68163
TRABD2A	-0.439521	4.40989	-2.30784	0.0389789	0.554322	-3.68174
USP6	-0.350395	5.59367	-2.30778	0.0389836	0.554322	-3.68184
ORC4	-0.415948	7.51864	-2.30723	0.0390228	0.554322	-3.68269
JDP2	-0.583207	5.3791	-2.30721	0.0390238	0.554322	-3.68271
ZDHHC11	0.53416	5.50732	2.30664	0.039065	0.554322	-3.6836
SYT6	-0.371582	5.76477	-2.30652	0.0390733	0.554322	-3.68378
KRT31	-0.481775	5.33521	-2.30571	0.0391315	0.554322	-3.68503
PRSS2	-0.350796	4.07775	-2.3056	0.0391393	0.554322	-3.6852
LINC00293	0.411877	2.19679	2.30525	0.0391642	0.554322	-3.68574
HEATR6	-0.429857	6.00004	-2.3051	0.0391752	0.554322	-3.68598
UBE2DNL	-0.443105	5.06081	-2.30491	0.0391883	0.554322	-3.68626
SYCN	-0.356531	5.1941	-2.30468	0.0392054	0.554322	-3.68663
MIR3116-2	0.594968	3.76504	2.30463	0.0392089	0.554322	-3.6867
LOC101927048	0.427459	2.45616	2.30417	0.0392417	0.554384	-3.68741
GNL3L	0.381187	7.70327	2.30396	0.0392567	0.554384	-3.68773
CAPS2	-0.446012	1.8116	-2.30356	0.0392854	0.554483	-3.68835
DNAJB9	0.371213	7.60669	2.30305	0.0393224	0.554632	-3.68915
ZNF511	-0.33849	7.17747	-2.30255	0.0393581	0.554632	-3.68991
NLRP12	-0.595309	3.35238	-2.30251	0.039361	0.554632	-3.68997
HEG1	-0.376704	5.16061	-2.30208	0.039392	0.554763	-3.69064
FZD8	-0.325474	4.6888	-2.30149	0.0394344	0.555032	-3.69155
PSG9	0.626686	4.20565	2.30121	0.0394545	0.555032	-3.69198
OSER1-DT	-0.444294	4.27071	-2.30085	0.0394806	0.555095	-3.69254
SBF2	-0.519363	5.90704	-2.30031	0.03952	0.555343	-3.69338
TUBGCP3	-0.442153	8.10817	-2.29886	0.0396248	0.555829	-3.69561
IKZF1	0.312024	10.1361	2.29822	0.0396713	0.555829	-3.6966
KLK5	0.307257	3.8303	2.29752	0.0397222	0.555829	-3.69769
NIPAL2	-0.659711	4.57089	-2.29706	0.0397554	0.555829	-3.69839
RBM3	0.384853	10.1441	2.29679	0.0397753	0.555829	-3.69882
DRD5	-0.337085	3.747	-2.29658	0.0397904	0.555829	-3.69914
NPY4R	-0.434823	2.00107	-2.29654	0.0397934	0.555829	-3.6992
GPR4	-0.376899	5.07203	-2.2964	0.0398037	0.555829	-3.69942
CHRFAM7A	-0.479657	3.10917	-2.29631	0.0398101	0.555829	-3.69955
ACTL6B	-0.585024	3.76964	-2.29626	0.0398139	0.555829	-3.69963
LCN2	-0.433479	3.35407	-2.29602	0.0398308	0.555829	-3.69999
MARK4	-0.361865	7.30784	-2.29598	0.0398341	0.555829	-3.70006
AREL1	0.359509	8.15293	2.29571	0.0398538	0.555829	-3.70048
LINC01777	0.392657	2.36166	2.29564	0.0398589	0.555829	-3.70059
CLHC1	0.547785	3.03034	2.29532	0.0398818	0.555846	-3.70107
OR4C16	-0.497981	2.18315	-2.29384	0.0399901	0.55679	-3.70336
OR4F13P	-0.494083	2.3384	-2.29374	0.0399973	0.55679	-3.70351
MMP15	-0.358431	5.49936	-2.29323	0.0400346	0.55679	-3.7043
MIR4468	-0.40393	3.64167	-2.2932	0.0400366	0.55679	-3.70434
PLCE1	-0.419155	2.47048	-2.29275	0.0400698	0.556896	-3.70504
MIR518E	-0.3698	1.54757	-2.29218	0.0401117	0.556896	-3.70592
TUBE1	-0.357836	7.59474	-2.29207	0.0401201	0.556896	-3.7061
RPSA	-0.438499	7.15361	-2.29183	0.0401375	0.556896	-3.70647
USH1C	-0.363248	4.37872	-2.29148	0.0401627	0.556896	-3.707
APBA3	-0.368081	6.78591	-2.29111	0.04019	0.556896	-3.70757
CD48	-0.317503	9.86756	-2.29102	0.0401966	0.556896	-3.70771
UBR7	-0.47508	7.11795	-2.29072	0.0402189	0.556903	-3.70818
MT1L	-0.746197	7.6857	-2.28981	0.0402859	0.556985	-3.70958
IRGC	-0.372914	4.59782	-2.28979	0.0402876	0.556985	-3.70962
GRIP1	-0.535137	3.92373	-2.28957	0.0403038	0.556985	-3.70995
FAM89A	-0.392793	4.64973	-2.28944	0.0403132	0.556985	-3.71015
SNORD20	0.339107	8.89317	2.28906	0.0403409	0.556985	-3.71073
LINC01126	-0.375912	4.69242	-2.28841	0.0403891	0.556985	-3.71174
MIR1976	0.424679	5.44964	2.28763	0.0404465	0.556985	-3.71294
TFAP2D	-0.475604	3.38717	-2.28759	0.0404496	0.556985	-3.713
C6	-0.343299	3.27946	-2.28756	0.040452	0.556985	-3.71305
FRMD6-AS2	0.343373	1.78655	2.28729	0.040472	0.556985	-3.71347
RBKS	-0.447107	4.8227	-2.28715	0.0404819	0.556985	-3.71368
USP51	-0.353899	3.50584	-2.28709	0.0404862	0.556985	-3.71377
LINC00921	-0.532981	3.30815	-2.28675	0.0405116	0.557035	-3.71429
ZFHX3	0.363376	4.3223	2.28602	0.0405656	0.557443	-3.71542
GPX8	-0.506558	2.64698	-2.28576	0.0405849	0.557443	-3.71582
LDHAL6A	-0.38995	3.55506	-2.28535	0.0406153	0.557554	-3.71645
LIM2	-0.389175	4.54351	-2.28484	0.0406533	0.557554	-3.71724
CFTR	-0.370153	2.38226	-2.28444	0.0406833	0.557554	-3.71786
HERC2P9	0.311045	8.49668	2.28437	0.0406881	0.557554	-3.71796
MORN1	-0.521153	5.88275	-2.28345	0.0407565	0.557554	-3.71938
TMEM119	-0.341555	6.64747	-2.2834	0.0407603	0.557554	-3.71946
CYP2S1	-0.331656	5.38352	-2.28295	0.0407937	0.557554	-3.72015
CADM2-AS2	-0.452952	1.76244	-2.28275	0.0408089	0.557554	-3.72046
FBXO6	-0.341604	4.96022	-2.28267	0.0408144	0.557554	-3.72058
XPNPEP3	0.339054	7.44961	2.2823	0.0408424	0.557554	-3.72115
TM4SF5	-0.416131	4.01372	-2.28226	0.0408453	0.557554	-3.72121
BFSP1	-0.39383	2.59301	-2.28202	0.0408631	0.557554	-3.72158
STOML3	0.463186	2.5931	2.28184	0.0408764	0.557554	-3.72186
ISL1	-0.372104	3.08076	-2.281	0.0409394	0.557678	-3.72316
ZNF479	-0.44806	3.33902	-2.28093	0.0409447	0.557678	-3.72326
TSPY10	-0.507432	2.59807	-2.28085	0.0409509	0.557678	-3.72339
RCSD1	0.348797	7.12357	2.28012	0.0410053	0.558031	-3.72451
LOC729218	0.33346	7.44153	2.27983	0.0410269	0.558031	-3.72495
C17orf50	-0.344428	6.10965	-2.27963	0.0410423	0.558031	-3.72527
ZNF654	-0.475685	6.12439	-2.27918	0.0410756	0.558187	-3.72596
LOC100128885	-0.42695	3.20086	-2.27781	0.0411785	0.55857	-3.72806
GMFG	0.7581	5.0996	2.27773	0.041185	0.55857	-3.7282
ELF3	-0.453994	5.15796	-2.27759	0.0411955	0.55857	-3.72841
AMTN	-0.316805	1.58483	-2.27748	0.041203	0.55857	-3.72857
P3H4	-0.342338	4.75386	-2.27726	0.0412196	0.55857	-3.72891
HES4	-0.319338	6.19885	-2.27706	0.0412348	0.55857	-3.72922
CD58	-0.51052	1.83946	-2.27651	0.0412767	0.558645	-3.73007
CETN1	-0.389275	3.02766	-2.27628	0.0412937	0.558645	-3.73042
IER2	-0.347257	6.56838	-2.27612	0.0413058	0.558645	-3.73067
GJC1	-0.391364	5.28975	-2.27566	0.0413407	0.558821	-3.73138
LINC00417	0.411711	3.178	2.27449	0.0414292	0.559053	-3.73318
SRRD	0.404382	8.2426	2.27389	0.0414746	0.559053	-3.73411
CACNA1G	-0.502183	4.0129	-2.27344	0.0415087	0.559053	-3.7348
ALDH6A1	-0.55239	5.03539	-2.27332	0.0415173	0.559053	-3.73497
KIAA1549	-0.383576	4.7314	-2.27327	0.0415213	0.559053	-3.73505
ADAM22	-0.60286	4.70502	-2.27301	0.041541	0.559053	-3.73546
PTPN6	-0.455713	5.32854	-2.27287	0.0415512	0.559053	-3.73566
AURKA	-0.437568	9.07069	-2.27267	0.0415665	0.559053	-3.73597
CACNA2D3-AS1	-0.383213	3.58115	-2.27255	0.0415757	0.559053	-3.73616
LMO7	-0.46795	5.55068	-2.27247	0.0415822	0.559053	-3.73629
RAMP2	-0.519525	4.95381	-2.2713	0.0416709	0.559053	-3.73809
NAALADL2-AS2	0.522067	5.86055	2.27102	0.041692	0.559053	-3.73851
ZNF99	-0.528433	2.2148	-2.27101	0.0416926	0.559053	-3.73853
GLIPR2	-0.527167	6.27747	-2.27074	0.0417132	0.559053	-3.73894
MEX3B	-0.429052	4.42035	-2.27049	0.0417322	0.559053	-3.73933
PFKFB1	-0.614969	3.8578	-2.2702	0.0417547	0.559053	-3.73978
AGFG2	-0.320621	6.39579	-2.26996	0.0417727	0.559053	-3.74014
ZNF208	-0.354481	7.64051	-2.26995	0.0417738	0.559053	-3.74017
MGST2	-0.431536	6.22549	-2.26974	0.0417893	0.559053	-3.74048
TACR1	-0.467436	3.89902	-2.26957	0.0418024	0.559053	-3.74074
PCGF3	-0.319635	7.66751	-2.26897	0.0418485	0.559053	-3.74167
PYROXD2	-0.568336	4.32574	-2.26889	0.0418546	0.559053	-3.74179
ZNF714	-0.483058	7.31914	-2.26881	0.0418607	0.559053	-3.74192
BLK	0.294397	9.98221	2.26832	0.0418979	0.559112	-3.74267
RAB6C-AS1	-0.452931	4.90939	-2.26818	0.0419088	0.559112	-3.74288
MMP19	-0.429782	2.9804	-2.26742	0.041967	0.559596	-3.74405
MAGEB18	-0.440024	1.96275	-2.26626	0.0420556	0.559992	-3.74583
TTTY4	0.364523	1.95828	2.26593	0.0420811	0.559992	-3.74634
STX1A	-0.372849	6.32049	-2.2659	0.0420831	0.559992	-3.74638
MIR6514	0.443656	5.00281	2.26547	0.0421162	0.559992	-3.74705
FANCL	-0.457272	5.32612	-2.26503	0.0421498	0.559992	-3.74772
MIR151B	0.474298	4.59515	2.2649	0.0421598	0.559992	-3.74792
HMHB1	-0.377381	5.30409	-2.26482	0.0421662	0.559992	-3.74804
MIR654	-0.449607	4.51022	-2.26475	0.0421718	0.559992	-3.74816
LOC414300	0.493823	4.25276	2.26389	0.0422376	0.560353	-3.74947
ASAH1	-0.357997	8.73342	-2.26348	0.0422692	0.560353	-3.7501
SPIB	0.394426	7.94252	2.26329	0.0422843	0.560353	-3.7504
OR2A12	-0.428555	1.97031	-2.26306	0.0423017	0.560353	-3.75075
LINC00102	-0.369507	2.46145	-2.26244	0.0423494	0.560353	-3.7517
LINC00102	-0.369507	2.46145	-2.26244	0.0423494	0.560353	-3.7517
TRIM65	-0.402903	4.87751	-2.26236	0.0423557	0.560353	-3.75182
IMPA1	-0.442252	7.3262	-2.26208	0.042377	0.560353	-3.75225
DSC3	-0.42317	2.68612	-2.26184	0.0423962	0.560353	-3.75263
MIR7853	-0.351073	1.74622	-2.26152	0.0424205	0.560384	-3.75311
MRGPRF	-0.354389	5.90722	-2.26051	0.0424989	0.561131	-3.75467
ZNF112	-0.338185	3.5417	-2.25905	0.0426118	0.561605	-3.7569
TFDP2	-0.670444	5.75311	-2.25865	0.0426431	0.561605	-3.75752
LOC101927798	0.344581	2.1704	2.25858	0.0426482	0.561605	-3.75762
EBF2	-0.421218	3.48763	-2.2578	0.0427089	0.561605	-3.75882
PCAT14	-0.44567	3.61063	-2.25774	0.0427141	0.561605	-3.75892
CD5L	0.444593	3.41074	2.2577	0.0427169	0.561605	-3.75897
LINC00844	-0.337287	1.78085	-2.2575	0.0427326	0.561605	-3.75928
ZNF224	-0.351711	6.72583	-2.25743	0.0427381	0.561605	-3.75939
TTLL2	-0.442187	5.35675	-2.25733	0.0427461	0.561605	-3.75955
TNNC1	-0.418312	4.65613	-2.25722	0.0427545	0.561605	-3.75971
LINC02620	0.356187	2.34498	2.25562	0.0428791	0.56278	-3.76217
OR4K1	-0.443425	1.82212	-2.25551	0.0428879	0.56278	-3.76234
MIOS-DT	-0.518409	4.37573	-2.25453	0.0429645	0.563457	-3.76384
ZNF773	0.486844	5.23842	2.25428	0.0429836	0.563457	-3.76422
RAD51-AS1	0.353691	4.05071	2.25216	0.0431504	0.56529	-3.76748
FAM107A	-0.396195	4.88395	-2.25194	0.0431676	0.56529	-3.76781
GDF15	-0.40729	5.3237	-2.2516	0.0431942	0.565349	-3.76833
LOC101927166	-0.363168	2.25372	-2.25064	0.0432697	0.565681	-3.7698
LINC02444	-0.339955	2.62106	-2.25054	0.0432781	0.565681	-3.76996
DCST1	-0.364267	4.99072	-2.25044	0.043286	0.565681	-3.77012
GIMD1	-0.34082	2.91921	-2.24968	0.0433459	0.565931	-3.77128
SNORA7B	-0.30445	8.67729	-2.24963	0.0433493	0.565931	-3.77135
FMO9P	-0.337237	3.17519	-2.24903	0.0433972	0.566058	-3.77228
MIR4431	0.442342	1.8043	2.24895	0.0434034	0.566058	-3.7724
SHISAL2A	0.31205	7.67937	2.24854	0.0434357	0.566192	-3.77302
NIPSNAP1	-0.317182	6.72625	-2.24811	0.0434699	0.566349	-3.77369
EXOC8	-0.374733	5.83761	-2.2477	0.043502	0.566479	-3.77431
ALAS1	-0.341838	7.66037	-2.24687	0.0435682	0.566805	-3.77559
NAIP	0.317989	4.9659	2.24648	0.0435986	0.566805	-3.77617
ZNF304	-0.790145	4.24539	-2.24646	0.0436008	0.566805	-3.77622
MS4A14	-0.421977	5.35406	-2.2462	0.0436209	0.566805	-3.7766
FAM71E2	-0.546825	4.69775	-2.24599	0.0436379	0.566805	-3.77693
FAM138D	-0.350675	2.88801	-2.24544	0.0436817	0.567087	-3.77778
OCM2	-0.471303	4.74353	-2.2448	0.0437326	0.567458	-3.77876
TTTY9A	0.377766	1.67038	2.24451	0.0437552	0.567465	-3.77919
IRAK2	-0.500037	3.69101	-2.24383	0.0438096	0.567818	-3.78024
RNU12	-0.378778	8.7085	-2.24259	0.043909	0.567818	-3.78214
NEFH	-0.405684	4.38583	-2.24193	0.0439617	0.567818	-3.78315
C2CD4D	-0.456002	4.94852	-2.24192	0.0439621	0.567818	-3.78316
RPL21P44	0.347301	3.74414	2.24188	0.0439651	0.567818	-3.78322
ONECUT1	-0.41054	2.85822	-2.24161	0.0439867	0.567818	-3.78363
GBP4	-0.346432	2.02218	-2.24144	0.0440006	0.567818	-3.7839
OPN1SW	-0.436769	3.66048	-2.24078	0.0440535	0.567818	-3.78491
HAL	0.3077	4.60152	2.24066	0.0440632	0.567818	-3.78509
ANKRD44-IT1	0.540381	7.30793	2.24031	0.0440914	0.567818	-3.78563
MIR3168	-0.443658	3.18195	-2.24007	0.0441104	0.567818	-3.78599
NKX2-2	-0.391085	4.16294	-2.23985	0.0441277	0.567818	-3.78632
TNNI2	-0.349883	6.25698	-2.23984	0.0441289	0.567818	-3.78635
MUC19	-0.797024	6.11799	-2.23948	0.0441581	0.567818	-3.7869
LINC01594	-0.373511	1.91146	-2.23942	0.0441625	0.567818	-3.78699
FAM189B	-0.310447	5.80082	-2.23927	0.044175	0.567818	-3.78722
CORO6	-0.625857	3.6122	-2.23891	0.0442035	0.567818	-3.78777
LHPP	-0.433031	5.97315	-2.23888	0.044206	0.567818	-3.78782
PPP1R14C	-0.363591	1.99591	-2.23861	0.044228	0.567818	-3.78823
TEX13C	-0.37799	1.80138	-2.23857	0.0442312	0.567818	-3.78829
HAND1	-0.352118	3.54972	-2.23796	0.0442801	0.567818	-3.78922
RRN3P3	0.323854	8.95204	2.23746	0.0443201	0.567818	-3.78998
PTEN	-0.302067	11.1131	-2.23694	0.0443621	0.567818	-3.79078
LINC01133	-0.501381	2.89039	-2.23683	0.0443711	0.567818	-3.79095
LGALS8-AS1	-0.459779	4.57546	-2.23632	0.0444121	0.567818	-3.79173
CD247	-0.391749	4.95143	-2.23615	0.0444262	0.567818	-3.79199
APOL3	0.41122	2.73553	2.23583	0.0444521	0.567818	-3.79248
[truncated: 23,576 more rows]

## Sheet: SUDHL4 - AZD vs DMSO
SYMBOL	logFC	AveExpr	t	P.Value	adj.P.Val	B
ZNF432	-1.21266	5.34631	-7.89337	3.49367e-06	0.0312337	4.39965
CDKN1B	-1.36646	5.4925	-7.79861	3.96441e-06	0.0312337	4.29829
GNB3	-1.2499	7.3597	-7.70095	4.521e-06	0.0312337	4.19246
HUNK	-0.99919	4.6722	-7.47323	6.16907e-06	0.0312337	3.94009
ABLIM1	-1.19213	9.49689	-7.28108	8.05873e-06	0.0312337	3.72097
COBLL1	-2.5688	5.49197	-7.27303	8.15017e-06	0.0312337	3.71167
CFAP20DC	-1.55263	5.15369	-7.23906	8.54882e-06	0.0312337	3.67229
EPSTI1	-1.88083	4.83392	-7.12204	1.00887e-05	0.0322522	3.53524
PKIG	-1.20555	8.00275	-6.9402	1.30951e-05	0.0325477	3.31795
TET1	-0.907313	4.60352	-6.88382	1.42104e-05	0.0325477	3.2495
KLRC3	-1.73735	3.61155	-6.85958	1.47206e-05	0.0325477	3.21991
CALML4	-1.09256	6.24622	-6.76674	1.68618e-05	0.0325477	3.10569
JUN	-1.04151	5.49915	-6.7349	1.76703e-05	0.0325477	3.0662
CFLAR	-1.1432	7.80857	-6.69085	1.88571e-05	0.0325477	3.01129
HAUS4	-1.20302	6.29369	-6.63484	2.049e-05	0.0325477	2.94099
EMP3	-1.00703	8.47756	-6.63435	2.05048e-05	0.0325477	2.94038
CLEC2D	-1.01965	9.66754	-6.59832	2.16348e-05	0.0325477	2.89488
RGCC	-1.16189	9.22987	-6.51758	2.44138e-05	0.0341363	2.79215
SNX16	-1.18358	4.83905	-6.41779	2.83808e-05	0.0341363	2.66367
TMCC3	-1.18616	4.62282	-6.39762	2.92629e-05	0.0341363	2.63749
CILK1	-1.34149	5.06212	-6.38962	2.96207e-05	0.0341363	2.62709
LRRTM4-AS1	-1.87232	5.94946	-6.36081	3.09478e-05	0.0341363	2.58955
NLRC4	-1.19696	4.7313	-6.35298	3.13193e-05	0.0341363	2.57932
ANXA2R	-1.18854	5.26544	-6.32484	3.26935e-05	0.0341363	2.54249
DUSP1	-1.2516	6.32458	-6.31147	3.33688e-05	0.0341363	2.52494
LGALS1	-1.16325	7.662	-6.24439	3.69873e-05	0.0363827	2.43642
C1orf54	-1.02267	5.04059	-6.15551	4.24336e-05	0.0382213	2.31796
SLC7A7	-1.1107	6.82274	-6.13139	4.40533e-05	0.0382213	2.28559
SPTBN1	-1.13306	5.95254	-6.11926	4.48928e-05	0.0382213	2.26926
KIAA0040	-1.00676	9.78871	-6.08241	4.75472e-05	0.0382213	2.21954
TMEM67	-1.13887	4.36296	-6.0695	4.85162e-05	0.0382213	2.20206
JAML	-1.22135	5.43595	-6.06313	4.90021e-05	0.0382213	2.19342
WNT5A	-1.59107	6.54991	-6.05903	4.93178e-05	0.0382213	2.18785
LRRCC1	-1.75183	4.76687	-6.004	5.37639e-05	0.0396266	2.11294
CPT1A	-0.965961	4.45252	-5.97533	5.62469e-05	0.0396266	2.0737
NFIB	-1.13204	5.97145	-5.94217	5.92703e-05	0.0396266	2.02814
MLLT11	-1.46968	5.61486	-5.92338	6.10588e-05	0.0396266	2.00224
LRRC34	-1.14087	6.90738	-5.92077	6.13123e-05	0.0396266	1.99863
KIF5A	-0.879048	3.57259	-5.90888	6.24783e-05	0.0396266	1.98221
RASSF6	-2.12425	4.28811	-5.90065	6.32997e-05	0.0396266	1.97082
SLC7A11	-0.980336	6.89479	-5.89134	6.42423e-05	0.0396266	1.95793
AFG1L	-1.32302	4.87959	-5.88323	6.5076e-05	0.0396266	1.94668
RGS9	-1.15802	6.34619	-5.8684	6.66289e-05	0.0396287	1.9261
PRICKLE1	-1.42046	6.48103	-5.81342	7.27363e-05	0.0416943	1.84946
CHI3L2	-1.12489	8.62928	-5.80807	7.33625e-05	0.0416943	1.84196
GSTM4	-0.964499	5.26257	-5.77253	7.76616e-05	0.0431781	1.79211
S100A13	-1.05078	6.17325	-5.74619	8.10191e-05	0.0440551	1.75502
PDE4B	-1.02134	4.34829	-5.72247	8.41732e-05	0.0440551	1.72152
BTN3A2	-0.91763	5.58695	-5.72075	8.44066e-05	0.0440551	1.71909
RTKN2	-1.59707	3.64089	-5.70166	8.70471e-05	0.0445246	1.69205
LINC01152	-1.05433	4.29183	-5.67851	9.03665e-05	0.0453162	1.65917
PLCXD1	-1.00593	5.57782	-5.65479	9.39066e-05	0.0456361	1.62539
LINC01599	-1.2187	4.63886	-5.65042	9.45733e-05	0.0456361	1.61917
IKZF2	-1.1592	6.26571	-5.56063	0.000109463	0.0512121	1.49037
TRANK1	-0.94868	7.24782	-5.5569	0.000110134	0.0512121	1.48498
NEK3	-0.91381	6.08707	-5.53795	0.000113602	0.0514588	1.45761
H4C4	-0.958834	7.75676	-5.53214	0.000114688	0.0514588	1.44921
KIZ	-1.06467	4.69746	-5.48673	0.000123566	0.054486	1.38333
HEMGN	-1.51037	4.50476	-5.4436	0.000132669	0.0575087	1.32042
HSD17B11	-0.761841	8.98588	-5.38402	0.000146421	0.0617649	1.233
GPR15	-1.22303	6.02112	-5.38034	0.000147318	0.0617649	1.22758
DMC1	-1.71378	3.68027	-5.35035	0.000154847	0.0629084	1.18334
CRACD	-0.821365	4.72475	-5.33765	0.000158156	0.0629084	1.16456
KLRC4-KLRK1	-1.49286	5.52272	-5.33209	0.000159628	0.0629084	1.15633
SENP7	-0.942987	4.73234	-5.33112	0.000159885	0.0629084	1.1549
SHISAL2A	-0.734315	7.67937	-5.29125	0.00017089	0.0655846	1.09571
IDH2	-0.94496	8.28839	-5.28076	0.000173916	0.0655846	1.08009
PHACTR1	-0.931873	4.64993	-5.27917	0.000174379	0.0655846	1.07773
CTH	-1.03331	3.97755	-5.24493	0.000184684	0.0684534	1.02661
ATP8B3	-0.828216	5.33907	-5.22243	0.000191797	0.0700745	0.992926
DDAH2	-0.782298	6.37683	-5.17526	0.000207667	0.0724072	0.922012
LIMD1-AS1	-0.782301	2.81608	-5.17279	0.000208534	0.0724072	0.91829
SERPINB9P1	-1.02747	5.35682	-5.16136	0.000212602	0.0724072	0.901041
AICDA	-0.884843	7.16093	-5.16133	0.000212613	0.0724072	0.900998
LTBP4	-0.913968	5.01943	-5.15544	0.000214738	0.0724072	0.892113
BTBD8	-0.944907	2.46636	-5.14567	0.000218319	0.0724072	0.877342
TSC22D3	-0.923667	6.71689	-5.14173	0.000219781	0.0724072	0.871379
XACT	-1.0652	3.4012	-5.13616	0.000221863	0.0724072	0.862954
GIHCG	-0.797102	7.88171	-5.12939	0.000224421	0.0724072	0.852707
GNAZ	-1.05519	6.12604	-5.11437	0.000230213	0.0724072	0.82993
LOC100506178	-1.04902	4.46079	-5.11384	0.000230418	0.0724072	0.829134
DCXR	0.686956	9.36277	5.10913	0.00023227	0.0724072	0.821974
DTX3L	-1.38914	5.18864	-5.10228	0.000234987	0.0724072	0.811573
PRDM10	-0.888714	7.63288	-5.07308	0.000246948	0.0751869	0.767147
VPS35L	-0.919944	4.67077	-5.05484	0.000254743	0.0766477	0.739321
KCNMB2	-0.849831	9.15366	-5.03784	0.000262239	0.0772007	0.713341
DYRK4	-0.703404	7.2052	-5.037	0.000262618	0.0772007	0.712047
C8orf89	1.79229	3.77069	5.00096	0.000279311	0.0803212	0.656803
CDKL1	-0.870434	3.08151	-5.00053	0.000279515	0.0803212	0.656149
PLAG1	-0.965414	6.1702	-4.9777	0.000290668	0.0825981	0.621046
POU2F1	-0.762929	9.29787	-4.97067	0.000294196	0.0826821	0.610217
KCNA3	-1.00365	2.22535	-4.94078	0.000309703	0.0860941	0.564093
LOC101929140	-0.869719	4.2796	-4.92363	0.000318988	0.0877216	0.537553
BIN3-IT1	-0.847974	3.8514	-4.89716	0.000333886	0.0895374	0.496518
TTC32	-1.05844	5.38263	-4.89471	0.000335302	0.0895374	0.492714
TARS3	1.08565	4.41303	4.88765	0.000339411	0.0895374	0.481757
PARP9	-1.25116	6.49058	-4.88622	0.000340255	0.0895374	0.479523
MUC19	-1.73716	6.11799	-4.88106	0.000343298	0.0895374	0.471513
GALNT3	-1.05048	6.04176	-4.87553	0.000346596	0.0895374	0.462912
ATF7IP	-0.717379	9.33413	-4.86704	0.00035173	0.0897786	0.449682
TCL1B	-1.26414	6.21998	-4.86242	0.000354551	0.0897786	0.442493
RAD51	-1.11804	5.48477	-4.85642	0.000358251	0.0898261	0.433148
TCTN2	-0.867048	5.6535	-4.83885	0.000369326	0.09148	0.405736
ACP6	-0.872766	6.11997	-4.83469	0.000372001	0.09148	0.399237
RAD51AP1	-1.09487	7.91363	-4.80165	0.000393975	0.0946397	0.347529
RNASEH2B	-0.915789	8.83737	-4.79475	0.000398737	0.0946397	0.336699
GNL1	-0.823849	5.33621	-4.79246	0.000400327	0.0946397	0.333111
BCL2A1	-0.871444	7.80095	-4.78878	0.000402901	0.0946397	0.327333
SUSD3	-0.808707	7.23017	-4.78813	0.000403352	0.0946397	0.326324
SNORD109B	0.854799	1.8569	4.77931	0.000409601	0.0952322	0.312461
THEM4	-0.987692	5.01286	-4.77097	0.000415597	0.0957558	0.299354
AGO4	-0.970602	5.45599	-4.76556	0.000419534	0.0957999	0.290849
ICA1L	-1.10128	4.78004	-4.75231	0.000429343	0.0971721	0.269998
NIPAL2	-1.36083	4.57089	-4.73831	0.000439974	0.0987047	0.247923
CD84	-1.08134	5.31549	-4.71691	0.000456753	0.0992344	0.214132
TLL1	-1.28696	5.25743	-4.70921	0.000462953	0.0992344	0.201954
LINC02338	1.13147	2.26949	4.70536	0.000466079	0.0992344	0.195876
PIGC	-0.884537	5.88798	-4.70132	0.000469397	0.0992344	0.189468
MYB	-1.44671	5.86644	-4.70126	0.000469446	0.0992344	0.189372
SEMA4B	-0.668326	6.44422	-4.69683	0.000473102	0.0992344	0.182365
APOBEC3C	-0.969735	8.03113	-4.69563	0.000474101	0.0992344	0.180458
CDT1	-0.932338	6.21443	-4.69506	0.000474575	0.0992344	0.179555
CD247	-0.821961	4.95143	-4.69184	0.000477256	0.0992344	0.174465
H4C2	-0.739378	6.35329	-4.66972	0.000496149	0.101212	0.139378
MBOAT2	-1.27657	3.28691	-4.6692	0.0004966	0.101212	0.138556
COL9A3	-0.67952	6.44256	-4.66679	0.000498713	0.101212	0.134718
PHPT1	0.705173	7.83318	4.65835	0.000506158	0.101212	0.12132
ZNF721	-0.714893	7.57454	-4.65791	0.000506555	0.101212	0.120611
MYRFL	-1.32381	6.2621	-4.65225	0.000511618	0.101431	0.111617
LOC100128164	-0.922207	5.19595	-4.64163	0.000521268	0.101935	0.0947164
ITGB3BP	-0.84804	8.50638	-4.64069	0.000522132	0.101935	0.0932195
XRCC4	-0.820416	7.62058	-4.63213	0.000530056	0.102698	0.0795922
PPP3CB-AS1	0.737731	6.56381	4.62219	0.000539427	0.102923	0.0637351
IVNS1ABP	-0.819235	6.37084	-4.62001	0.0005415	0.102923	0.0602643
THRA	-0.710025	5.83925	-4.61455	0.000546739	0.102923	0.051551
LINC01605	-0.662575	2.51098	-4.59915	0.000561797	0.102923	0.0269579
LIG1	-0.769488	5.69311	-4.5965	0.000564434	0.102923	0.0227175
MND1	-1.04654	7.44689	-4.59472	0.000566207	0.102923	0.0198781
SMIM11	-0.636601	6.72548	-4.58516	0.000575851	0.102923	0.00458465
ACP3	-0.998564	5.31107	-4.57697	0.000584253	0.102923	-0.00853499
PPIL3	-0.606235	9.05275	-4.56921	0.000592322	0.102923	-0.020959
PBX3	-0.98552	5.81054	-4.56917	0.00059237	0.102923	-0.0210335
TRAF3IP2	-0.742867	7.00162	-4.56647	0.000595203	0.102923	-0.0253549
ASPM	-0.93562	7.94927	-4.56591	0.000595796	0.102923	-0.0262579
POLE2	-1.29449	6.4315	-4.5635	0.000598341	0.102923	-0.0301195
TEX26-AS1	-0.859226	4.94791	-4.56118	0.000600803	0.102923	-0.0338396
DBP	-0.613205	6.85192	-4.55901	0.000603109	0.102923	-0.0373112
MNS1	-0.969142	5.11796	-4.55065	0.000612111	0.102923	-0.0507352
HEBP2	-0.872073	7.31731	-4.54779	0.000615225	0.102923	-0.0553345
RACGAP1	-0.872154	9.32848	-4.54695	0.000616132	0.102923	-0.0566701
PTPN6	-0.911135	5.32854	-4.5443	0.000619037	0.102923	-0.0609331
WDR76	-1.01282	8.05258	-4.54173	0.00062186	0.102923	-0.0650562
HSPB1	-0.87677	7.07055	-4.53854	0.000625392	0.102923	-0.0701905
EPB41L5	-0.798004	4.67254	-4.53324	0.000631293	0.102923	-0.0787039
PIM1	-1.00579	6.37303	-4.53186	0.000632848	0.102923	-0.0809336
HEXB	-0.857287	6.46339	-4.52891	0.000636164	0.102923	-0.0856725
CD72	-0.762791	9.54402	-4.52536	0.000640186	0.102923	-0.0913865
RASGRP1	-0.622276	8.94855	-4.52259	0.000643338	0.102923	-0.09584
ARID4B	-0.975011	3.1009	-4.51986	0.000646469	0.102923	-0.100241
BTG3	-1.03522	5.34697	-4.51806	0.000648533	0.102923	-0.103132
GPD2	-1.0815	5.17728	-4.51143	0.000656217	0.102923	-0.113814
TMEM106C	-0.656663	8.81991	-4.50232	0.000666922	0.102923	-0.128491
CORO2A	-1.10921	3.71767	-4.50027	0.000669358	0.102923	-0.131798
PAXIP1-AS2	-0.705609	5.12758	-4.49975	0.00066998	0.102923	-0.13264
ANLN	-0.828199	9.44872	-4.49949	0.000670288	0.102923	-0.133057
SMIM11	-0.642357	6.72705	-4.49861	0.000671335	0.102923	-0.134473
ISG20	-0.748409	6.99926	-4.4951	0.000675535	0.102923	-0.140131
HCFC1R1	-0.729009	6.7133	-4.4923	0.000678918	0.102923	-0.144662
KCTD6	-0.754739	6.74236	-4.49131	0.000680114	0.102923	-0.146259
NIPSNAP2	-0.748847	8.33472	-4.47771	0.000696775	0.104824	-0.16822
H2BC10	-0.913427	8.17388	-4.47102	0.000705125	0.105431	-0.179032
DYNLT2B	-0.875993	5.95241	-4.4679	0.000709054	0.105431	-0.184075
UBE2D4	0.802485	8.48725	4.45627	0.000723908	0.107017	-0.202896
AP4S1	0.88398	4.57959	4.4527	0.000728527	0.107081	-0.208669
PRXL2A	-0.754038	6.71932	-4.44576	0.00073761	0.107796	-0.21992
H4C3	-0.733413	11.568	-4.44154	0.000743181	0.107937	-0.226753
CENPC	-1.07337	7.27626	-4.43865	0.000747023	0.107937	-0.231436
CCDC7	-0.799455	6.49417	-4.4355	0.000751234	0.107937	-0.236541
EEF1DP3	-0.715155	6.74166	-4.43209	0.000755823	0.10799	-0.242072
PRRT3-AS1	1.1835	5.24302	4.42354	0.000767456	0.108675	-0.255945
GPT2	-0.786112	6.56615	-4.42096	0.00077101	0.108675	-0.260142
RAB27A	-1.12597	5.41227	-4.4148	0.000779547	0.108675	-0.270146
CLECL1	-0.961202	7.02652	-4.41465	0.000779763	0.108675	-0.270397
GATAD1	-0.694214	8.43907	-4.41298	0.000782089	0.108675	-0.273104
LINC00623	-0.870378	3.76007	-4.40629	0.000791504	0.108675	-0.283976
SENP1	-0.675824	9.51621	-4.40526	0.000792963	0.108675	-0.28565
APOBEC3D	-1.04299	6.67673	-4.40077	0.000799359	0.108675	-0.29295
CDCA7	-0.930876	7.1463	-4.3966	0.000805346	0.108675	-0.299732
NELL2	-0.658528	9.10995	-4.39436	0.000808595	0.108675	-0.303391
HCK	-0.626209	6.65418	-4.38844	0.000817201	0.108675	-0.313013
XBP1	0.861563	5.66568	4.3866	0.000819899	0.108675	-0.316009
CCDC167	-0.930536	7.44384	-4.38399	0.000823741	0.108675	-0.320259
DOCK7	-1.10239	4.15483	-4.38214	0.000826478	0.108675	-0.323274
RNVU1-3	0.660686	5.91914	4.37752	0.000833357	0.108675	-0.330809
PRC1	-1.09206	8.50752	-4.37437	0.000838078	0.108675	-0.335945
PPT2	-0.690137	6.46548	-4.37306	0.000840045	0.108675	-0.338076
CD1C	-1.31441	5.62157	-4.37277	0.000840483	0.108675	-0.33855
NEMP2	-1.13904	5.3026	-4.36652	0.000849963	0.108675	-0.348748
GUCY1A2	-0.7642	2.60145	-4.36593	0.00085086	0.108675	-0.349708
ATP1B1	-0.729538	3.32189	-4.36564	0.000851305	0.108675	-0.350182
STPG1	-0.996862	5.74547	-4.36376	0.000854181	0.108675	-0.35325
PDIK1L	-0.805264	5.80667	-4.35635	0.000865612	0.108675	-0.365338
CEP152	-0.755838	6.86813	-4.355	0.000867718	0.108675	-0.367549
LSR	-0.626508	6.39391	-4.35255	0.000871538	0.108675	-0.371543
TMPO	-0.938157	9.22811	-4.34741	0.000879615	0.108675	-0.379934
PRDM15	-0.915783	7.74938	-4.34737	0.000879683	0.108675	-0.380004
KCNH2	-0.908148	6.65348	-4.34728	0.000879833	0.108675	-0.380159
SKP2	-0.701979	8.42294	-4.34433	0.000884503	0.108675	-0.384974
PTMS	-0.607382	7.21131	-4.34207	0.000888099	0.108675	-0.388665
ANP32E	-0.874014	7.32295	-4.33497	0.000899498	0.109181	-0.400266
ZNF184	-0.781984	7.52684	-4.33419	0.000900772	0.109181	-0.401554
DCTD	-0.644681	7.05334	-4.33106	0.000905857	0.10928	-0.406676
SMIM24	-0.851789	4.06753	-4.3208	0.000922721	0.110791	-0.423458
RNF122	-0.653908	6.51935	-4.31611	0.000930549	0.111209	-0.431146
P4HTM	-0.60135	6.44612	-4.31231	0.000936932	0.111451	-0.437367
NF1P2	-0.998907	3.13317	-4.30066	0.000956799	0.113288	-0.456464
SLC16A14	-0.698395	5.15263	-4.29452	0.000967437	0.114019	-0.46653
MUC12	-0.785912	5.08617	-4.28616	0.000982136	0.115221	-0.480258
TMEM130	-0.785054	6.29528	-4.27923	0.000994485	0.115963	-0.491634
ZNF711	-0.806997	5.81406	-4.27754	0.000997532	0.115963	-0.49442
PSRC1	-1.12304	4.76706	-4.2692	0.00101266	0.117189	-0.508123
SORBS3	-0.690732	4.72789	-4.25268	0.00104333	0.119129	-0.535303
PLGLB1	0.866197	4.30208	4.25152	0.00104552	0.119129	-0.537213
KIFAP3	-1.09002	4.46509	-4.25042	0.0010476	0.119129	-0.539022
KLHL21	-0.70076	5.05905	-4.24713	0.00105385	0.119129	-0.544441
TRIM55	-0.856911	4.57156	-4.24551	0.00105693	0.119129	-0.547102
SLC6A16	-0.712739	6.3101	-4.24454	0.00105878	0.119129	-0.548693
CENPH	-0.771743	7.30698	-4.2415	0.00106462	0.119129	-0.553704
FOXJ2	-0.996627	4.46619	-4.23923	0.001069	0.119129	-0.557444
FAM102B	-0.69468	7.48175	-4.23646	0.00107437	0.119129	-0.562007
POC1B	-0.659429	6.59593	-4.23562	0.001076	0.119129	-0.563393
CDC25C	-1.194	7.10086	-4.21411	0.00111873	0.122336	-0.598876
RFNG	-0.793375	5.97005	-4.21244	0.00112213	0.122336	-0.60164
BBS9	-1.13505	5.90289	-4.21161	0.0011238	0.122336	-0.603001
CAMP	-0.738177	5.14361	-4.21147	0.00112411	0.122336	-0.603248
TRIP10	-0.737768	6.62047	-4.20874	0.00112968	0.122422	-0.607753
PCBD1	-0.739953	6.52378	-4.20323	0.00114101	0.123128	-0.616854
ISCA2	-0.631133	5.30663	-4.19815	0.00115156	0.123368	-0.625238
HAUS1	-0.887199	7.24961	-4.19752	0.00115288	0.123368	-0.626286
AURKA	-0.80545	9.07069	-4.1834	0.00118279	0.126041	-0.649636
GSTM1	-0.819268	3.67796	-4.17857	0.00119321	0.126304	-0.657636
SIT1	-0.635338	8.06639	-4.17768	0.00119514	0.126304	-0.659107
MTBP	-0.770839	7.13223	-4.17421	0.00120269	0.126579	-0.664851
RPP21	-0.620547	6.80354	-4.16374	0.00122578	0.128481	-0.682192
DPY19L4	-1.00236	5.80944	-4.15185	0.00125256	0.130752	-0.701904
SLC36A4	-0.651332	6.35868	-4.14645	0.00126492	0.131506	-0.710865
PLCXD1	-0.984078	5.77644	-4.14337	0.00127204	0.13171	-0.715979
MCF2L2	-0.792587	5.25309	-4.13593	0.00128937	0.132638	-0.728328
NDC80	-0.964738	8.9456	-4.13385	0.00129427	0.132638	-0.731786
CDC7	-1.0432	7.31173	-4.13287	0.00129656	0.132638	-0.733401
LOC100507156	0.660855	4.97111	4.12518	0.00131486	0.133974	-0.746185
FAM72B	-1.04371	9.02117	-4.12178	0.00132303	0.134182	-0.751841
ZFP69B	-0.865343	5.82092	-4.11997	0.00132739	0.134182	-0.754844
S100A4	-0.791694	6.02493	-4.10868	0.00135497	0.135493	-0.77361
PINLYP	-0.717893	6.33872	-4.10709	0.0013589	0.135493	-0.776254
ARHGAP25	-0.545803	8.30202	-4.10648	0.00136041	0.135493	-0.777269
NIBAN3	-0.690169	7.31966	-4.10603	0.00136155	0.135493	-0.778031
RPP25L	-0.640592	6.33523	-4.10297	0.00136915	0.135721	-0.783109
DHRS11	-1.42844	4.67382	-4.09873	0.00137979	0.136248	-0.790179
P4HA3	0.727568	4.12935	4.09565	0.00138757	0.136489	-0.795306
LRRC39	-0.656632	3.96708	-4.08975	0.00140257	0.137436	-0.805126
RAP2C-AS1	0.896254	5.05159	4.0706	0.00145249	0.141749	-0.837052
PSMB8	-0.586696	7.90745	-4.06822	0.00145882	0.141749	-0.841019
LSM11	-0.84364	6.20058	-4.06434	0.0014692	0.141749	-0.847497
BDH2	-1.18421	6.05678	-4.06384	0.00147053	0.141749	-0.848322
FAM234B	-0.836963	4.54158	-4.06146	0.00147695	0.141749	-0.852298
FAM72C	-0.932106	9.41701	-4.05851	0.00148493	0.141749	-0.857219
FAM189B	-0.562623	5.80082	-4.05823	0.00148571	0.141749	-0.857696
KMO	-0.970812	5.83783	-4.05631	0.00149093	0.141749	-0.860899
PARP2	-0.751214	6.42159	-4.04904	0.00151087	0.143113	-0.873032
CEP135	-0.768157	7.87465	-4.04511	0.00152178	0.143156	-0.879603
RFC4	-0.622818	9.68927	-4.04484	0.00152252	0.143156	-0.880047
BUB1B	-0.844458	9.00516	-4.04178	0.00153109	0.143434	-0.885175
MCM5	-0.607651	8.76665	-4.03138	0.00156049	0.145655	-0.902545
MIR6719	0.606718	4.83914	4.02257	0.00158589	0.147488	-0.917298
LOC102724467	-0.736871	5.24412	-4.02036	0.0015923	0.147548	-0.920983
MANEA	-0.612293	8.3617	-4.01835	0.00159818	0.147558	-0.924348
LYRM4-AS1	0.905048	6.16435	4.01412	0.00161063	0.148172	-0.931436
JADE2	-0.661486	7.18754	-4.01003	0.00162275	0.148245	-0.938287
GPR174	-0.824609	4.29876	-4.00994	0.00162301	0.148245	-0.938435
SCIMP	-1.16137	6.1308	-4.00559	0.00163601	0.148901	-0.945723
TCP11L1	-0.617118	5.02914	-4.00289	0.00164411	0.149107	-0.950234
CTNNAL1	-0.816663	5.75723	-3.99595	0.00166519	0.150485	-0.961871
MAP3K10	-0.647224	4.94561	-3.99233	0.00167628	0.15053	-0.967939
MAPK3	-0.685213	8.65928	-3.99195	0.00167746	0.15053	-0.96858
SAMD9	-0.817249	7.2708	-3.98221	0.00170769	0.152653	-0.984904
ODAD1	-0.574973	5.30063	-3.9805	0.00171306	0.152653	-0.987771
IFI27L1	-0.549991	7.18793	-3.97668	0.00172512	0.152789	-0.994182
PTBP2	-0.633325	7.93458	-3.97624	0.00172653	0.152789	-0.99493
FABP6	-0.943917	4.49948	-3.97311	0.00173647	0.152808	-1.00018
CIAO2A	-0.544028	9.16561	-3.97119	0.0017426	0.152808	-1.0034
RWDD2A	-0.789189	4.52296	-3.97002	0.00174636	0.152808	-1.00537
ABRA	-0.652295	4.39427	-3.96738	0.00175484	0.152808	-1.00979
SLA	-0.595819	6.66092	-3.96683	0.00175662	0.152808	-1.01072
ZEB2	-0.626453	5.49777	-3.96236	0.00177112	0.153236	-1.01824
LRRC69	1.02303	2.56105	3.9589	0.00178239	0.153236	-1.02403
ZNF280D	-1.07191	5.52025	-3.9582	0.00178472	0.153236	-1.02522
MIOS-DT	-0.909732	4.37573	-3.95637	0.00179073	0.153236	-1.0283
SCARNA27	0.63771	5.1344	3.95555	0.00179342	0.153236	-1.02967
PYROXD1	-0.903412	7.03118	-3.95432	0.00179748	0.153236	-1.03174
FRY	-0.81745	5.05011	-3.95005	0.00181166	0.153931	-1.03892
MAGED2	-0.731938	6.80212	-3.94586	0.00182566	0.154451	-1.04596
SCARNA3	-1.17642	6.24895	-3.94295	0.00183546	0.154451	-1.05085
KCTD7	-0.7187	6.47648	-3.94108	0.00184178	0.154451	-1.05399
DRAM2	-0.751119	9.16705	-3.94063	0.00184332	0.154451	-1.05476
WEE1	-0.797564	8.7073	-3.93886	0.00184933	0.154451	-1.05773
GJC1	-0.677163	5.28975	-3.93748	0.00185402	0.154451	-1.06005
EBLN1	-0.597477	2.62128	-3.93369	0.00186699	0.15474	-1.06642
DNMT3B	-0.905366	4.79241	-3.93105	0.0018761	0.15474	-1.07087
FAM72D	-0.989998	9.1058	-3.92958	0.00188117	0.15474	-1.07334
GFI1B	-0.671705	5.51783	-3.92943	0.00188169	0.15474	-1.07359
DLG4	-0.651301	6.45224	-3.92559	0.00189506	0.154852	-1.08006
TMEM143	-0.936021	4.32021	-3.92277	0.0019049	0.154852	-1.0848
TCP11L2	-0.736817	7.83607	-3.92248	0.00190593	0.154852	-1.08529
FMNL1	-0.562055	6.6387	-3.9215	0.00190936	0.154852	-1.08694
GMFG	-1.30483	5.0996	-3.92038	0.00191332	0.154852	-1.08883
TUBGCP3	-0.75235	8.10817	-3.91165	0.00194434	0.156866	-1.10354
TMEM107	-0.696595	8.05247	-3.90859	0.00195533	0.157256	-1.10869
RSPH3	-0.744249	4.83611	-3.90602	0.00196459	0.157506	-1.11301
CENPA	-0.856392	6.79131	-3.90292	0.00197585	0.157913	-1.11824
HMGB2	-0.826732	9.95836	-3.90018	0.00198586	0.157978	-1.12286
MTMR2	-1.08313	5.49151	-3.89792	0.00199417	0.157978	-1.12668
LINC01506	-0.627198	2.29791	-3.89148	0.00201797	0.157978	-1.13753
ACBD7	-0.923567	4.84973	-3.89126	0.00201879	0.157978	-1.1379
FLOT1	-0.714674	7.85405	-3.88855	0.00202891	0.157978	-1.14247
CASTOR1	-0.674577	5.56221	-3.88752	0.00203277	0.157978	-1.14421
CALCOCO2	-0.627629	7.19705	-3.88343	0.00204815	0.157978	-1.1511
ZNF367	-0.620247	5.02137	-3.88221	0.00205277	0.157978	-1.15317
FAM72A	-1.08315	8.92938	-3.87917	0.00206432	0.157978	-1.1583
SNORA14A	1.26518	7.00357	3.87546	0.0020785	0.157978	-1.16456
ZNF382	-1.03544	3.76124	-3.87531	0.00207911	0.157978	-1.16482
DIAPH3	-1.00268	7.36577	-3.87359	0.0020857	0.157978	-1.16772
PHF10	-0.624034	8.40907	-3.87358	0.00208572	0.157978	-1.16773
SGO2	-1.22843	5.86659	-3.87276	0.00208889	0.157978	-1.16912
KDELR1	-0.583504	8.80874	-3.8715	0.00209376	0.157978	-1.17125
MCM9	-0.553174	6.58671	-3.87124	0.00209477	0.157978	-1.17169
TRIM39-RPP21	-0.5813	6.10083	-3.87042	0.00209793	0.157978	-1.17307
TROAP	-0.724604	7.0505	-3.86974	0.00210059	0.157978	-1.17423
FOXM1	-0.984015	8.48309	-3.86931	0.00210223	0.157978	-1.17494
S100PBP	-0.590119	7.78436	-3.8686	0.00210501	0.157978	-1.17615
RIBC1	-0.607616	5.75108	-3.86825	0.00210637	0.157978	-1.17674
SESTD1	-1.02671	4.22961	-3.8664	0.00211357	0.158054	-1.17986
S100Z	-0.667	7.9829	-3.86291	0.00212723	0.158098	-1.18575
LINC02749	-0.685198	2.70051	-3.86172	0.00213191	0.158098	-1.18777
PHC1	-0.735076	7.57646	-3.86073	0.00213581	0.158098	-1.18943
C4orf33	-0.668158	4.05184	-3.85995	0.00213888	0.158098	-1.19075
RAP1GAP2	-0.771757	5.29118	-3.85516	0.00215792	0.159045	-1.19885
MIPEPP3	0.615221	5.17265	3.85063	0.00217606	0.159316	-1.20651
MEAK7	-0.622914	5.75701	-3.85058	0.00217624	0.159316	-1.20659
OTUD1	-0.697249	5.10943	-3.84924	0.00218166	0.159316	-1.20886
INSR	-0.597592	5.59802	-3.84803	0.00218651	0.159316	-1.2109
E2F8	-1.48705	6.93342	-3.84046	0.00221733	0.161103	-1.2237
HJURP	-0.893306	9.23708	-3.83652	0.00223355	0.161479	-1.23037
ACKR4	-0.954499	3.78082	-3.83614	0.00223514	0.161479	-1.23102
TRAF2	-0.512092	6.65646	-3.83374	0.00224507	0.16174	-1.23508
CHRNA6	-0.738774	5.67158	-3.83014	0.00226005	0.162037	-1.24116
ING2	-1.00313	5.23879	-3.82971	0.00226186	0.162037	-1.24189
B3GLCT	-0.562536	5.98347	-3.82584	0.00227809	0.162735	-1.24843
CEMP1	0.686345	4.80644	3.82377	0.00228684	0.162735	-1.25194
LHFPL6	-0.741569	7.7296	-3.82286	0.0022907	0.162735	-1.25348
CKAP4	-0.625167	7.38127	-3.81548	0.00232221	0.164516	-1.26598
ARHGEF39	-0.724923	5.50353	-3.8093	0.00234893	0.165727	-1.27645
SPECC1	-0.567096	4.49493	-3.80799	0.00235462	0.165727	-1.27866
DOCK11	-0.77852	6.85899	-3.80705	0.00235873	0.165727	-1.28026
SLC16A10	-1.13623	5.11409	-3.80512	0.00236719	0.165865	-1.28353
CXCR4	-0.715067	9.57616	-3.7999	0.00239019	0.167019	-1.29238
LINC02359	0.563837	2.71865	3.79796	0.00239879	0.167164	-1.29567
CKAP2L	-0.971265	7.9827	-3.79564	0.00240912	0.167427	-1.2996
SCMH1	-0.631891	7.19832	-3.79211	0.00242492	0.168069	-1.30558
ADAM23	-0.725584	2.43797	-3.78986	0.00243504	0.168314	-1.30939
CLHC1	0.903599	3.03034	3.78626	0.00245137	0.168986	-1.31551
POLR1H	-0.617601	7.31744	-3.78435	0.00246005	0.169128	-1.31874
LINC02200	0.684945	1.98627	3.78234	0.00246924	0.169305	-1.32215
SAMSN1	-1.21611	3.36749	-3.77804	0.00248901	0.169869	-1.32945
GPR1-AS	0.558011	3.05518	3.77329	0.00251099	0.169869	-1.3375
KNTC1	-0.83598	7.61465	-3.7728	0.00251327	0.169869	-1.33833
EPN2	-0.820073	5.00097	-3.77266	0.00251396	0.169869	-1.33858
LMNTD1	0.73266	2.36518	3.77196	0.0025172	0.169869	-1.33976
TIGD7	-0.756242	3.81381	-3.77052	0.00252396	0.169869	-1.34222
MELTF-AS1	-0.765619	4.1007	-3.76979	0.00252736	0.169869	-1.34345
SHOX2	-0.735711	2.94145	-3.7691	0.0025306	0.169869	-1.34462
RRAGD	-0.706475	5.73792	-3.76378	0.00255571	0.170678	-1.35366
ZNF672	-0.781574	6.46061	-3.7632	0.00255845	0.170678	-1.35464
VWA2	-0.5978	3.70149	-3.76231	0.00256267	0.170678	-1.35614
CMA1	-0.651624	2.85988	-3.75891	0.0025789	0.170962	-1.36192
SPAG16	-0.694255	5.84077	-3.7575	0.00258566	0.170962	-1.36432
LINC01248	-0.525671	1.837	-3.75722	0.002587	0.170962	-1.36479
ITPKB-IT1	-0.655867	5.86696	-3.74949	0.0026244	0.172987	-1.37793
CHD2	-0.819698	6.28202	-3.74532	0.00264475	0.17388	-1.385
FAM81A	-0.619851	6.12378	-3.74249	0.00265872	0.174351	-1.38982
MIR616	-0.823853	5.5006	-3.73972	0.0026724	0.174799	-1.39451
TMLHE-AS1	0.503399	2.62621	3.73792	0.00268135	0.174938	-1.39758
WWOX	-0.570129	8.29071	-3.72945	0.0027239	0.177262	-1.41199
FPGT	-0.698293	6.02195	-3.72751	0.00273371	0.177339	-1.41527
PCDHB11	-0.562223	5.7151	-3.72648	0.00273896	0.177339	-1.41703
SASH1	0.593933	3.71677	3.71411	0.00280268	0.180018	-1.43808
BTN3A3	-0.675378	5.04443	-3.71349	0.00280592	0.180018	-1.43914
CCDC74A	-0.732002	5.86533	-3.71283	0.00280937	0.180018	-1.44026
AARS1	-0.517467	7.92358	-3.71215	0.00281291	0.180018	-1.44142
ANKMY2	-0.718192	6.34685	-3.71165	0.00281553	0.180018	-1.44227
PPM1M	-0.637744	4.92566	-3.70904	0.00282924	0.180018	-1.44671
IFNGR2	-0.556809	9.29535	-3.70731	0.00283833	0.180018	-1.44965
CLDN2	-0.708845	2.70599	-3.7052	0.00284951	0.180018	-1.45325
MPV17L2	0.568475	8.9044	3.70448	0.00285331	0.180018	-1.45447
DPY19L1	-0.672117	6.59287	-3.70257	0.00286345	0.180018	-1.45772
ERCC5	-0.526859	9.21985	-3.69842	0.00288566	0.180018	-1.46479
PVRIG	-0.572736	8.21595	-3.69763	0.00288991	0.180018	-1.46614
RLF	-0.59009	7.82694	-3.69601	0.00289862	0.180018	-1.46889
IL16	-0.595437	7.07758	-3.69356	0.00291186	0.180018	-1.47306
TMEM154	-0.65435	7.91939	-3.6908	0.00292685	0.180018	-1.47776
HPN	-0.590197	5.6241	-3.69072	0.00292727	0.180018	-1.47789
NUP50-DT	0.744305	4.94296	3.69043	0.0029289	0.180018	-1.4784
POLI	-0.648645	7.71238	-3.69005	0.00293097	0.180018	-1.47905
MSTN	-0.707222	2.21418	-3.68913	0.00293598	0.180018	-1.48061
PRIM1	-0.776988	7.86669	-3.68904	0.00293647	0.180018	-1.48077
FANCA	-0.732487	6.95468	-3.68855	0.00293913	0.180018	-1.48159
PPDPFL	-1.51762	5.14856	-3.68853	0.00293923	0.180018	-1.48163
H2AC8	-0.751643	10.6357	-3.68799	0.00294223	0.180018	-1.48256
SP7	-0.618149	3.32049	-3.6863	0.00295146	0.180152	-1.48543
LCMT1-AS1	-0.55471	6.87562	-3.68497	0.00295878	0.180168	-1.48769
NGFR	-0.626251	4.80791	-3.67901	0.0029918	0.181603	-1.49785
RAB26	-0.558478	5.69007	-3.67609	0.00300809	0.181603	-1.50282
OR4C15	0.607124	1.97264	3.67326	0.00302402	0.181603	-1.50766
KIF20A	-1.26767	7.77826	-3.67315	0.00302463	0.181603	-1.50784
LINC00102	-0.599898	2.46145	-3.67309	0.00302494	0.181603	-1.50794
LINC00102	-0.599898	2.46145	-3.67309	0.00302494	0.181603	-1.50794
MMD	-0.641263	7.38761	-3.66888	0.00304877	0.18217	-1.51512
CFAP299	-1.016	3.83498	-3.667	0.00305947	0.18217	-1.51833
PDCL	-0.503706	7.28704	-3.66673	0.003061	0.18217	-1.51878
ANKRD18DP	-0.603189	2.00929	-3.6664	0.00306288	0.18217	-1.51935
KIF2C	-1.21257	8.09319	-3.6648	0.00307205	0.18226	-1.52208
NUP50	-0.716391	9.22341	-3.66313	0.00308163	0.18226	-1.52493
IPO8	-0.601785	7.70427	-3.65977	0.00310098	0.18226	-1.53067
H4C9	-0.710669	8.03356	-3.65969	0.00310143	0.18226	-1.5308
TSPOAP1-AS1	-0.546799	6.79446	-3.65954	0.00310231	0.18226	-1.53106
TLE1	-0.526658	4.46989	-3.6587	0.00310716	0.18226	-1.53249
CEP57L1	-0.927648	4.99162	-3.65414	0.00313363	0.183393	-1.54025
FAM177A1	-0.585115	6.79231	-3.65285	0.00314121	0.183417	-1.54246
POLR2L	0.678804	8.21457	3.65058	0.00315451	0.183773	-1.54633
MCOLN1	0.471003	7.54664	3.64411	0.00319282	0.185556	-1.55738
MIR590	0.515167	6.80246	3.64288	0.00320013	0.185556	-1.55947
CDKN3	-0.854034	8.64058	-3.64158	0.00320791	0.185556	-1.5617
CTXN2	0.617873	2.93021	3.63889	0.00322402	0.185556	-1.56628
DENND5A	-0.61519	4.81288	-3.63878	0.0032247	0.185556	-1.56648
SH2D3C	-0.563075	6.81527	-3.63812	0.00322863	0.185556	-1.56759
ZNF644	-0.557355	7.73922	-3.63451	0.00325043	0.18639	-1.57375
KIF14	-1.00013	7.07462	-3.62915	0.00328313	0.187441	-1.58292
MT1E	-0.872695	4.61684	-3.6291	0.00328343	0.187441	-1.583
PPIL4	-0.739591	6.8631	-3.62698	0.00329641	0.187535	-1.58661
STAMBPL1	-0.632929	6.99315	-3.62445	0.00331202	0.187535	-1.59094
TCEAL6	-0.524173	4.91006	-3.62373	0.00331646	0.187535	-1.59216
MIR4520-1	0.841331	4.6454	3.62341	0.00331846	0.187535	-1.59271
CAPN14	-0.64829	4.12485	-3.62288	0.00332174	0.187535	-1.59362
ARHGAP11B	-0.967402	7.87588	-3.62109	0.00333284	0.187592	-1.59667
SBF2-AS1	-0.644279	6.05496	-3.61985	0.00334059	0.187592	-1.5988
LOC102467080	-0.624924	2.51407	-3.61918	0.00334475	0.187592	-1.59994
MIR7155	0.550073	3.79993	3.60924	0.00340738	0.190292	-1.61692
APOBEC3G	-0.677768	5.46428	-3.60905	0.00340858	0.190292	-1.61724
PABIR3	-0.540053	7.18439	-3.60801	0.00341522	0.190292	-1.61903
CRIP1	-0.696747	7.24331	-3.60546	0.00343149	0.190292	-1.62338
NIPAL1	-0.595872	5.22146	-3.60426	0.00343925	0.190292	-1.62544
DUSP19	-0.79745	2.82087	-3.60423	0.0034394	0.190292	-1.62548
POLD3	-0.825708	7.62739	-3.60251	0.0034505	0.190292	-1.62843
GPANK1	-0.57946	7.19458	-3.60221	0.00345241	0.190292	-1.62894
LOC100130691	-0.842207	2.9502	-3.5982	0.00347835	0.191309	-1.63579
ZNF175	-0.609176	5.84902	-3.59663	0.00348858	0.19146	-1.63848
LCP2	-0.764068	5.41953	-3.59418	0.00350455	0.191918	-1.64266
RALB	-0.652365	7.12289	-3.59197	0.00351908	0.191918	-1.64645
DEPDC1	-1.00849	7.59761	-3.59191	0.00351943	0.191918	-1.64654
KRTAP20-4	-0.617893	3.14124	-3.58781	0.0035465	0.192407	-1.65355
CLVS1	-0.620087	9.27645	-3.58751	0.00354853	0.192407	-1.65408
BFSP2	-0.534608	6.34344	-3.58714	0.00355098	0.192407	-1.65471
LILRA1	-0.60989	4.85039	-3.58549	0.00356192	0.192592	-1.65753
TRAFD1	-0.591289	6.5218	-3.58339	0.00357592	0.192941	-1.66112
CEP85L	-0.747538	6.38305	-3.5818	0.00358655	0.193005	-1.66383
MIR6835	-0.734121	5.96413	-3.58037	0.00359613	0.193005	-1.66628
NEO1	-0.522826	5.7433	-3.57984	0.00359974	0.193005	-1.6672
KLC4	-0.606259	5.44678	-3.57854	0.0036085	0.19307	-1.66942
CCDC28B	-0.594275	6.82695	-3.57715	0.00361785	0.193163	-1.67179
PRKAG2	-0.686581	4.32581	-3.57474	0.00363421	0.193163	-1.67592
ZNF544	-0.527978	5.14668	-3.57227	0.00365099	0.193163	-1.68014
IFT122	-0.643581	6.25793	-3.57225	0.00365113	0.193163	-1.68017
OPCML	-0.609526	2.61199	-3.57193	0.00365333	0.193163	-1.68072
NFATC4	-0.649305	5.6308	-3.56996	0.00366678	0.193163	-1.68409
DEK	-0.596318	10.7583	-3.5697	0.00366861	0.193163	-1.68454
LTBP3	-0.597066	4.77696	-3.5692	0.00367202	0.193163	-1.68539
CDIN1	-1.18956	5.91026	-3.5649	0.00370169	0.193163	-1.69276
ARID2	-0.637904	8.17487	-3.56469	0.00370311	0.193163	-1.69311
CERCAM	-0.629185	4.96733	-3.56402	0.00370777	0.193163	-1.69426
AIF1	-0.808554	4.87241	-3.56398	0.00370801	0.193163	-1.69432
FAM171A1	-0.725518	3.43746	-3.56336	0.0037123	0.193163	-1.69538
PTF1A	-0.503548	3.60148	-3.55896	0.003743	0.193163	-1.70292
H4C6	-0.704169	4.32573	-3.55892	0.00374328	0.193163	-1.70299
PRKAR2B	-0.790674	4.25424	-3.55887	0.0037436	0.193163	-1.70307
ZFP82	-0.588086	5.99569	-3.55832	0.00374745	0.193163	-1.70401
TDRD3	-0.742859	6.82051	-3.55746	0.0037535	0.193163	-1.70548
GYPC	-0.527578	8.12207	-3.5572	0.00375532	0.193163	-1.70593
DDX58	-0.605638	4.5884	-3.55635	0.0037613	0.193163	-1.70738
DDX19A-DT	-0.75532	4.36615	-3.55461	0.00377356	0.193232	-1.71036
CD24	-1.10162	5.2547	-3.55402	0.00377776	0.193232	-1.71138
CLIC1	-0.528284	10.0017	-3.55143	0.00379611	0.193763	-1.71582
CCDC74B	-0.776877	5.31436	-3.5496	0.00380908	0.193763	-1.71894
CHRNA5	-0.889221	3.68996	-3.54935	0.00381085	0.193763	-1.71937
ZNF157	-0.565002	3.20296	-3.5471	0.00382696	0.193868	-1.72323
BMF	-0.604048	6.54688	-3.54694	0.00382809	0.193868	-1.7235
MIR4776-2	0.496796	5.45238	3.54523	0.00384035	0.194104	-1.72642
LINC01963	0.616161	5.44878	3.54211	0.00386287	0.194858	-1.73178
ZXDA	-0.566225	4.47574	-3.53722	0.00389838	0.196262	-1.74015
CCR8	0.544542	2.30396	3.5323	0.00393439	0.197686	-1.74857
MLKL	0.589117	3.17546	3.53032	0.00394899	0.197736	-1.75196
FBXO43	-1.32055	4.00908	-3.52944	0.00395549	0.197736	-1.75346
ESPL1	-0.758739	7.31483	-3.52903	0.00395858	0.197736	-1.75418
CDC25A	-0.722334	5.93557	-3.52727	0.00397161	0.198	-1.75719
FABP4	-0.757762	2.26983	-3.52193	0.00401153	0.199601	-1.76634
EIF2AK2	-0.684571	8.0653	-3.51888	0.0040345	0.199986	-1.77157
TADA1	-0.613747	6.69438	-3.51883	0.0040349	0.199986	-1.77166
BRCA1	-0.86384	6.82669	-3.51649	0.00405256	0.200472	-1.77565
MIR920	-0.697427	2.64567	-3.51524	0.00406206	0.200554	-1.7778
BLOC1S1	-0.518269	10.1802	-3.51358	0.00407472	0.200792	-1.78065
BBOF1	-0.892705	3.23029	-3.50755	0.00412102	0.202317	-1.79099
ADAM28	-0.889993	5.86941	-3.50749	0.00412149	0.202317	-1.79109
TSKU	-0.510779	5.08211	-3.50448	0.00414474	0.202751	-1.79624
MYH15	-0.69807	2.81622	-3.50353	0.00415212	0.202751	-1.79787
CEP57	-0.82418	7.65294	-3.50276	0.00415812	0.202751	-1.79919
WDFY1	-0.62254	6.48846	-3.50226	0.00416204	0.202751	-1.80006
TMCC1-DT	0.642371	4.77424	3.49948	0.00418379	0.203038	-1.80483
RGPD4-AS1	0.677129	2.2659	3.49936	0.0041847	0.203038	-1.80502
RBL1	-0.671495	8.49192	-3.49746	0.00419961	0.203038	-1.80828
CHAF1B	-0.997677	6.49954	-3.49721	0.00420164	0.203038	-1.80872
CEP250	-0.505943	5.54607	-3.49549	0.00421515	0.203038	-1.81166
METAP1D	-0.73406	5.03386	-3.49544	0.00421557	0.203038	-1.81175
SNORD109B	0.47339	1.73864	3.49318	0.00423346	0.203315	-1.81563
MINAR1	-0.696679	4.40615	-3.49183	0.00424415	0.203315	-1.81794
LMO7	-0.719018	5.55068	-3.49171	0.00424516	0.203315	-1.81815
NUCB2	-0.486926	8.64402	-3.49062	0.00425382	0.203349	-1.82002
MINDY1	-0.640717	4.1715	-3.48264	0.0043179	0.205916	-1.8337
MBIP	-0.52024	7.91729	-3.48193	0.00432363	0.205916	-1.83492
TMEM106A	-0.559227	6.80079	-3.48009	0.00433857	0.206244	-1.83807
SP1	-0.513534	8.9039	-3.47844	0.00435202	0.206499	-1.84091
CLDN10	0.588536	2.78423	3.47639	0.00436878	0.206868	-1.84442
NEAT1	0.511647	9.38719	3.47551	0.00437597	0.206868	-1.84593
NUF2	-1.07135	7.7111	-3.47306	0.00439612	0.207097	-1.85013
PEG10	-0.640479	6.86095	-3.47233	0.00440216	0.207097	-1.85139
LMNB1	-0.69098	9.11882	-3.47121	0.00441139	0.207097	-1.85331
CCR7	-0.682148	4.06104	-3.47099	0.00441329	0.207097	-1.8537
FAM111A	-0.601371	7.79609	-3.47002	0.00442131	0.207097	-1.85536
LOC642361	0.67675	6.30443	3.46858	0.00443324	0.207276	-1.85783
TRPC6	-0.81727	5.3505	-3.46732	0.00444376	0.207389	-1.86
PROX2	-0.680319	4.37655	-3.46583	0.00445616	0.20744	-1.86255
L3MBTL4	-0.502684	4.36197	-3.46485	0.00446434	0.20744	-1.86423
STATH	0.582412	2.87511	3.46156	0.00449195	0.20744	-1.86987
C3orf20	-0.752466	6.70116	-3.46145	0.00449287	0.20744	-1.87006
CNGA4	-0.907974	4.06706	-3.46139	0.00449343	0.20744	-1.87017
SGCE	-0.685419	5.89341	-3.46126	0.00449449	0.20744	-1.87039
FAM86JP	0.595773	8.72068	3.46031	0.00450252	0.20744	-1.87202
OSCP1	-0.624919	4.04488	-3.45853	0.00451757	0.20744	-1.87507
KCNE1	-0.689811	2.97669	-3.4585	0.00451785	0.20744	-1.87513
LINC02475	-0.559445	1.98565	-3.45151	0.00457745	0.209784	-1.88712
SCD5	-0.61796	6.95832	-3.44985	0.00459172	0.209784	-1.88997
MGLL	-0.71304	6.38385	-3.44903	0.00459878	0.209784	-1.89138
NDUFA4L2	-0.492259	7.57469	-3.44869	0.00460171	0.209784	-1.89196
ZMYND8	-0.53078	9.51017	-3.44362	0.00464575	0.211339	-1.90068
C19orf84	-0.555935	7.04272	-3.44137	0.00466535	0.211339	-1.90453
AGBL2	-0.762038	3.62627	-3.44061	0.00467207	0.211339	-1.90585
AIP	-0.474776	8.347	-3.43985	0.00467871	0.211339	-1.90714
RASA4	-0.718492	6.461	-3.43855	0.00469009	0.211339	-1.90937
SBF2	-0.776129	5.90704	-3.43755	0.00469895	0.211339	-1.9111
BEX5	-0.499089	2.52384	-3.43619	0.00471095	0.211339	-1.91343
SLC16A7	-0.57096	6.35531	-3.43442	0.00472661	0.211339	-1.91646
VCX	-0.524068	6.36512	-3.43166	0.00475115	0.211339	-1.9212
TRABD2A	-0.653466	4.40989	-3.43122	0.00475506	0.211339	-1.92196
ZCCHC8	-0.513096	9.12252	-3.43076	0.00475919	0.211339	-1.92275
APOBEC3F	-0.800815	4.46586	-3.43058	0.00476083	0.211339	-1.92306
LINC00294	-0.623482	5.48771	-3.42924	0.00477283	0.211339	-1.92537
POT1	-0.516273	9.30195	-3.42884	0.00477636	0.211339	-1.92605
KIF15	-0.809733	6.33804	-3.42575	0.00480416	0.211339	-1.93136
HACE1	-0.792233	3.04742	-3.4256	0.00480549	0.211339	-1.93161
ANP32B	-0.521613	10.7912	-3.42534	0.00480785	0.211339	-1.93206
ALS2	-0.635391	4.58466	-3.42372	0.00482256	0.211339	-1.93485
NELFE	-0.553281	6.30678	-3.42303	0.00482877	0.211339	-1.93603
KCTD2	-0.746213	6.21293	-3.42251	0.00483347	0.211339	-1.93692
OR13A1	-0.763978	7.01615	-3.42249	0.00483364	0.211339	-1.93695
BBS7	-0.563518	7.16964	-3.4212	0.00484538	0.211339	-1.93917
INCENP	-0.613393	7.50872	-3.42106	0.00484669	0.211339	-1.93942
ERI2	-0.536145	5.39313	-3.42011	0.00485533	0.211339	-1.94105
LOC284412	0.520286	5.49419	3.41936	0.00486218	0.211339	-1.94234
N4BP2	-0.568874	6.85336	-3.41886	0.00486669	0.211339	-1.94319
TCF12	-0.460914	9.08258	-3.41849	0.00487009	0.211339	-1.94383
CRADD	-0.634143	6.49689	-3.41836	0.00487132	0.211339	-1.94406
CDK1	-0.859742	8.54161	-3.4179	0.00487546	0.211339	-1.94483
MIR8080	0.531147	2.48118	3.41485	0.00490353	0.211853	-1.95009
HNRNPH3	-0.542503	10.283	-3.4139	0.00491222	0.211853	-1.95171
SH3BP1	-0.559992	7.71249	-3.41324	0.00491836	0.211853	-1.95285
PEX7	-0.551548	4.65798	-3.41301	0.00492046	0.211853	-1.95324
MAD2L2	-0.582248	8.1819	-3.40897	0.00495798	0.21311	-1.96019
DIP2A	-0.710241	6.27929	-3.40605	0.00498523	0.213814	-1.96521
FAT1	0.6857	2.18817	3.40465	0.00499834	0.213814	-1.96761
PURG	-0.75129	3.74672	-3.40377	0.00500664	0.213814	-1.96912
ZNF616	-0.64618	6.17056	-3.40284	0.00501532	0.213814	-1.97071
DTL	-0.869897	8.22289	-3.40218	0.00502157	0.213814	-1.97185
GRAMD1C	-0.812631	2.82658	-3.40148	0.00502822	0.213814	-1.97306
GRK2	-0.515008	7.80823	-3.40098	0.00503288	0.213814	-1.97391
OR7E85BP	0.462633	3.85586	3.39847	0.00505669	0.213906	-1.97823
KIF18A	-0.617288	8.6828	-3.39752	0.00506575	0.213906	-1.97986
DTX4	-0.513566	5.15812	-3.39436	0.00509587	0.213906	-1.98529
H2BC11	-0.807492	8.52623	-3.39388	0.00510044	0.213906	-1.98611
RASGEF1B	-0.684081	6.52309	-3.39384	0.00510086	0.213906	-1.98618
KLF12	-0.602224	7.03312	-3.39318	0.00510716	0.213906	-1.98731
ALDOB	-0.57763	3.94734	-3.39281	0.00511071	0.213906	-1.98795
MIR7853	-0.526558	1.74622	-3.39195	0.00511898	0.213906	-1.98943
CENPE	-0.726886	8.21462	-3.39079	0.00513014	0.213906	-1.99142
ARAP2	-1.10737	3.20142	-3.39058	0.00513218	0.213906	-1.99178
LRBA	-0.493634	10.5678	-3.38931	0.00514447	0.213906	-1.99397
ZNF501	-0.551049	4.07949	-3.38836	0.00515361	0.213906	-1.99559
LCORL	-0.472251	9.20891	-3.3878	0.00515907	0.213906	-1.99656
ZNF236	-0.481939	7.9597	-3.38655	0.00517124	0.213906	-1.99872
HTRA2	-0.476054	8.10257	-3.38632	0.00517345	0.213906	-1.99911
RAMP3	-0.655567	4.73439	-3.38535	0.00518285	0.213906	-2.00077
SLK	-0.607749	8.28891	-3.38432	0.00519295	0.213906	-2.00255
PLIN4	-0.474334	4.76391	-3.38309	0.00520495	0.213906	-2.00466
HBP1	-0.593978	8.58177	-3.38259	0.00520979	0.213906	-2.00551
RAD21	-0.693456	9.42502	-3.38234	0.00521224	0.213906	-2.00594
FBXL19	-0.63221	6.9002	-3.38126	0.00522286	0.213906	-2.0078
MT4	-0.475732	4.60591	-3.38045	0.00523086	0.213906	-2.0092
TMEM263	-0.594771	5.79176	-3.37889	0.00524613	0.213906	-2.01187
LOC101928936	0.504415	3.32792	3.37856	0.00524946	0.213906	-2.01245
H3C8	-0.787677	9.48585	-3.37829	0.00525214	0.213906	-2.01292
ZNF484	-0.668937	5.97172	-3.37806	0.00525439	0.213906	-2.01331
LINC02347	-0.675313	3.08309	-3.3774	0.00526087	0.213906	-2.01444
MCM6	-0.746045	7.99667	-3.37465	0.0052881	0.214672	-2.01916
PAGE1	0.535066	2.34188	3.37343	0.00530025	0.214753	-2.02126
MS4A12	-0.694103	4.21341	-3.37261	0.00530851	0.214753	-2.02268
RDX	-1.32449	4.09624	-3.37021	0.00533245	0.214753	-2.0268
PARP8	-0.523689	9.2168	-3.36999	0.00533468	0.214753	-2.02718
ZNF277	-0.451931	7.18308	-3.36927	0.00534184	0.214753	-2.02841
POLR2J4	-0.74642	7.16345	-3.36912	0.0053434	0.214753	-2.02867
PEMT	-0.537065	6.28671	-3.36857	0.00534888	0.214753	-2.02961
ADCK2	-0.648611	6.36864	-3.3648	0.00538698	0.215506	-2.0361
SLAMF1	0.719613	3.60676	3.36367	0.00539842	0.215506	-2.03804
LRRIQ4	-0.717391	3.07155	-3.36354	0.00539977	0.215506	-2.03827
CCDC82	-0.66149	7.77309	-3.35985	0.00543734	0.215506	-2.04461
ABHD3	-0.765535	7.77278	-3.35931	0.00544289	0.215506	-2.04555
CENPF	-0.871214	8.4131	-3.35916	0.00544436	0.215506	-2.04579
TRAF3IP3	-0.524598	7.17172	-3.35906	0.00544539	0.215506	-2.04597
AK4	-0.602269	4.5795	-3.35874	0.00544869	0.215506	-2.04652
FAAP24	-0.643837	6.16161	-3.35872	0.00544887	0.215506	-2.04655
PITPNC1	-0.529736	7.11578	-3.35768	0.00545956	0.215506	-2.04834
GOLGA7B	-0.565211	2.69214	-3.35761	0.00546033	0.215506	-2.04847
LINC01150	0.499966	4.74381	3.35568	0.00548009	0.215895	-2.05177
ORM2	-0.470191	3.22459	-3.35422	0.00549514	0.215895	-2.05428
H4C1	-0.719526	7.03643	-3.35419	0.00549552	0.215895	-2.05435
TCEAL5	-0.454768	3.97369	-3.35261	0.00551183	0.216204	-2.05706
PHC1	-0.551236	7.74488	-3.35167	0.00552161	0.216256	-2.05868
LINC00339	-0.50839	6.62657	-3.35061	0.00553258	0.216354	-2.06049
CDCA8	-0.745549	8.17572	-3.34711	0.00556915	0.217004	-2.06652
FAM205BP	-0.5968	2.17222	-3.34609	0.0055798	0.217004	-2.06826
FANCM	-0.719283	4.18351	-3.34502	0.00559113	0.217004	-2.07012
TTK	-0.766163	8.95626	-3.34378	0.00560416	0.217004	-2.07225
CHPT1	-0.654278	6.94195	-3.34351	0.00560698	0.217004	-2.07271
RAD54L	-0.840532	5.92749	-3.34343	0.00560781	0.217004	-2.07284
NENF	-0.512098	5.35642	-3.34303	0.005612	0.217004	-2.07353
ATP1A1-AS1	0.579772	5.19751	3.34141	0.00562914	0.217004	-2.07631
GALC	-0.886826	5.50571	-3.34103	0.00563318	0.217004	-2.07697
NSD2	-0.679019	8.00671	-3.3405	0.00563883	0.217004	-2.07789
ASPDH	-0.488813	4.4981	-3.34015	0.00564253	0.217004	-2.07849
IFT172	-0.566132	5.65018	-3.33578	0.00568906	0.218394	-2.086
UBE2E1	-0.561129	8.27004	-3.33516	0.00569576	0.218394	-2.08707
ACAN	0.55577	2.6088	3.33066	0.00574415	0.21992	-2.09481
LIMK2	-0.551826	6.88179	-3.32866	0.00576586	0.220421	-2.09826
SOX2-OT	-0.573081	7.3736	-3.32585	0.0057964	0.220514	-2.10309
LINC02289	0.496283	3.9985	3.32575	0.00579744	0.220514	-2.10325
AFF1	-0.770953	6.7494	-3.32435	0.00581277	0.220514	-2.10567
ARHGAP19	-0.656103	8.78655	-3.32339	0.00582325	0.220514	-2.10731
ADGRE5	-0.545123	6.90515	-3.32305	0.00582694	0.220514	-2.10789
SAT1	-0.611746	7.54837	-3.3206	0.00585392	0.220514	-2.11212
PTAFR	-0.809828	7.93537	-3.32019	0.00585846	0.220514	-2.11282
CNR2	-0.568798	6.73919	-3.31941	0.00586697	0.220514	-2.11415
RB1CC1	-0.598752	7.47234	-3.31933	0.00586795	0.220514	-2.1143
GNG7	-0.521419	9.92765	-3.31894	0.00587225	0.220514	-2.11497
TDGF1P3	0.52355	2.43684	3.31878	0.00587399	0.220514	-2.11525
MTHFD1L	-0.489631	8.12801	-3.31703	0.00589339	0.220514	-2.11826
SERINC2	0.740749	7.18479	3.31671	0.00589694	0.220514	-2.11881
IL4R	0.552848	8.50072	3.31618	0.00590276	0.220514	-2.11971
TRIM14	-0.511282	7.07683	-3.31448	0.00592167	0.220514	-2.12264
LOC284950	-0.580209	3.15235	-3.31437	0.00592289	0.220514	-2.12282
GDPD2	0.468192	2.1958	3.31436	0.005923	0.220514	-2.12284
PGAM1P5	0.516424	2.86112	3.31432	0.00592349	0.220514	-2.12292
BORCS5	-0.543047	6.62906	-3.30856	0.0059881	0.222537	-2.13283
MRPL22	-0.499355	7.99039	-3.30597	0.00601732	0.222537	-2.13728
NREP	-0.51443	9.59673	-3.30592	0.00601784	0.222537	-2.13736
CIAO3	-0.465794	6.53572	-3.3056	0.00602147	0.222537	-2.13791
DCPS	-0.518898	8.06281	-3.3052	0.00602603	0.222537	-2.13861
AATBC	-0.528069	5.69116	-3.30485	0.00603004	0.222537	-2.13921
UBE2C	-0.855217	7.57703	-3.30152	0.00606786	0.223063	-2.14493
LINC02120	0.587555	3.55197	3.30151	0.00606801	0.223063	-2.14495
CREB5	-0.513985	7.78492	-3.3013	0.00607044	0.223063	-2.14532
ZNF205	-0.656615	5.49112	-3.29862	0.0061011	0.223867	-2.14992
ICAM3	-0.475749	8.26339	-3.29668	0.00612348	0.224193	-2.15327
TEX13C	-0.556538	1.80138	-3.29598	0.00613149	0.224193	-2.15446
IFITM2	-0.491976	10.1452	-3.29485	0.00614459	0.224193	-2.15642
CDC14A	-0.708613	5.79436	-3.29481	0.00614503	0.224193	-2.15648
SNORA2A	-1.82642	6.70713	-3.29351	0.00616009	0.224422	-2.15872
FNDC3B	-0.606738	5.94586	-3.29134	0.00618528	0.225019	-2.16245
B4GALT2	-0.579624	7.00252	-3.2879	0.00622552	0.225818	-2.16838
PRKG2	-0.726912	4.43595	-3.28736	0.00623179	0.225818	-2.1693
DKK2	-0.65922	4.31277	-3.2871	0.00623491	0.225818	-2.16975
NBPF3	-0.594347	5.14383	-3.28597	0.00624816	0.225818	-2.17169
WSB1	-0.553687	8.51543	-3.28569	0.0062514	0.225818	-2.17217
MIR1-1HG	-0.591171	5.50145	-3.2816	0.00629978	0.227202	-2.17921
HOXB7	-0.991331	5.85554	-3.28095	0.00630746	0.227202	-2.18033
FAM86B3P	0.508489	7.61186	3.27803	0.00634228	0.228135	-2.18536
PRICKLE2-AS3	-0.488932	2.90957	-3.2738	0.00639291	0.228328	-2.19262
NUSAP1	-0.607277	10.5079	-3.27358	0.00639561	0.228328	-2.19301
IHH	-0.715027	3.7285	-3.26858	0.00645615	0.228328	-2.20162
TIAM2	-0.595363	6.73909	-3.26803	0.00646278	0.228328	-2.20256
KCNC3	0.524702	6.69926	3.26773	0.00646641	0.228328	-2.20307
ALDH1A2	-0.572501	4.222	-3.26769	0.00646689	0.228328	-2.20314
TSPAN33	-0.464388	7.93843	-3.26751	0.00646911	0.228328	-2.20345
ACOX2	-0.619992	3.83754	-3.26713	0.00647373	0.228328	-2.2041
H2AC4	-0.905523	8.14108	-3.26709	0.00647422	0.228328	-2.20417
CEP120	-0.441979	7.5515	-3.26705	0.00647472	0.228328	-2.20424
MICB	-0.535602	8.14975	-3.26648	0.0064817	0.228328	-2.20523
SIGLEC10	-0.484168	8.6476	-3.26629	0.00648396	0.228328	-2.20555
RBM7	-0.599071	6.10668	-3.26629	0.00648406	0.228328	-2.20556
SLC2A11	0.452405	7.37683	3.26547	0.00649404	0.228328	-2.20697
IL27RA	-0.468447	5.49334	-3.26545	0.0064943	0.228328	-2.207
STK24	-0.519711	7.94965	-3.26513	0.00649818	0.228328	-2.20755
TSL	0.613752	2.92338	3.26503	0.00649942	0.228328	-2.20772
PCDH19	-0.539777	3.20174	-3.26105	0.00654837	0.229114	-2.21458
MIR374B	0.564512	2.19639	3.26051	0.00655498	0.229114	-2.2155
FSD1L	-0.89542	4.84232	-3.2598	0.00656369	0.229114	-2.21671
MPZL2	-0.574704	3.88566	-3.25964	0.00656567	0.229114	-2.21699
PARP16	-0.632756	5.52978	-3.25957	0.0065666	0.229114	-2.21712
POLK	-0.597511	7.928	-3.25794	0.00658683	0.229507	-2.21993
CREBRF	-0.520173	6.25369	-3.25618	0.00660865	0.229625	-2.22295
PLK1	-0.825159	10.3027	-3.2553	0.0066196	0.229625	-2.22446
KRT77	-0.558645	4.8853	-3.25466	0.00662762	0.229625	-2.22557
TRIM3	-0.759809	3.2273	-3.25446	0.00663005	0.229625	-2.2259
PCGF5	-0.748858	6.63335	-3.25406	0.00663511	0.229625	-2.2266
SMAD7	-0.675295	6.08971	-3.25221	0.00665821	0.22987	-2.22978
AFAP1-AS1	0.50606	7.73461	3.25206	0.00666017	0.22987	-2.23005
ANKFN1	0.582264	2.0302	3.2495	0.00669238	0.230671	-2.23445
LAPTM5	0.476817	11.8179	3.24786	0.00671303	0.231071	-2.23727
ABHD17C	-0.927143	3.55993	-3.24697	0.00672432	0.231149	-2.2388
CARMIL2	-0.458307	7.83668	-3.24544	0.00674367	0.231502	-2.24143
FAM86FP	0.488772	7.40877	3.24377	0.0067649	0.231716	-2.2443
ARHGAP44	-0.989966	6.13543	-3.24292	0.00677582	0.231716	-2.24577
H3C13	-0.568159	7.28512	-3.24282	0.00677706	0.231716	-2.24594
NTAN1	-0.730091	6.74869	-3.24137	0.00679554	0.232037	-2.24843
LAMP3	-0.91285	5.38493	-3.23644	0.00685898	0.233891	-2.25691
ATF5	-0.482879	6.89103	-3.23474	0.00688103	0.234331	-2.25985
GPR19	-1.10733	4.51901	-3.23311	0.00690223	0.23474	-2.26266
OSER1	-0.650233	8.16333	-3.23232	0.00691247	0.234776	-2.26401
UCKL1	-0.561035	6.42113	-3.23114	0.0069278	0.234888	-2.26603
MYL6B	-0.544288	7.67456	-3.23066	0.00693414	0.234888	-2.26687
SLC25A40	-0.705936	8.08865	-3.22856	0.0069616	0.235089	-2.27048
MIR3649	0.678541	3.387	3.22825	0.0069656	0.235089	-2.271
KLHDC3	-0.481102	8.65672	-3.22772	0.00697265	0.235089	-2.27193
PRPSAP1	-0.546854	6.76264	-3.22712	0.00698057	0.235089	-2.27297
ANK1	-0.704915	6.91958	-3.22505	0.00700779	0.235089	-2.27652
GPSM2	-0.826756	7.26139	-3.2249	0.00700976	0.235089	-2.27678
SLC6A4	-0.526942	4.60124	-3.22479	0.0070112	0.235089	-2.27696
CHEK1	-0.903196	7.94534	-3.22322	0.00703195	0.235089	-2.27966
SKA2	-0.518165	9.26225	-3.22126	0.00705796	0.235089	-2.28303
FEV	0.58531	3.84661	3.22103	0.00706102	0.235089	-2.28343
OR2T33	-0.430777	1.93939	-3.22067	0.00706591	0.235089	-2.28406
ACACB	-0.531561	4.44947	-3.2204	0.00706951	0.235089	-2.28453
RIPOR1	-0.462615	7.04323	-3.22033	0.00707042	0.235089	-2.28465
HOXC11	-0.748654	3.60837	-3.21832	0.00709722	0.235089	-2.2881
ARHGAP11B	-0.673335	9.24499	-3.21822	0.00709852	0.235089	-2.28827
KIFC1	-0.804066	8.12706	-3.21755	0.00710756	0.235089	-2.28943
PLTP	-0.492934	5.70888	-3.21609	0.00712714	0.235089	-2.29194
PBK	-0.909608	8.40217	-3.21509	0.0071405	0.235089	-2.29365
TFEC	-0.639288	6.30275	-3.21474	0.00714522	0.235089	-2.29426
CCNB1	-0.696581	8.89821	-3.21469	0.00714594	0.235089	-2.29435
AGBL5	-0.548303	7.37977	-3.21463	0.00714671	0.235089	-2.29445
OR4L1	-0.515997	1.6771	-3.21462	0.00714682	0.235089	-2.29446
ABI2	-0.817701	4.60679	-3.21428	0.00715147	0.235089	-2.29505
KIF23	-0.834407	8.153	-3.21189	0.0071838	0.235808	-2.29917
CDK2	-0.696515	9.23234	-3.21129	0.00719181	0.235808	-2.30019
NSD1	-0.537568	8.06972	-3.20587	0.00726569	0.237926	-2.30952
UBE2W	-0.650333	5.74185	-3.2048	0.00728032	0.238067	-2.31136
PHF8	-0.588443	6.13317	-3.2042	0.00728862	0.238067	-2.3124
CLEC3A	-0.534865	3.34538	-3.20136	0.00732773	0.238888	-2.31729
RRM1	-0.612258	9.7608	-3.19942	0.00735461	0.238888	-2.32063
RGL2	-0.508051	7.19472	-3.19907	0.00735934	0.238888	-2.32122
SLC9A7P1	0.602853	4.35398	3.19892	0.00736154	0.238888	-2.32149
MIR6769B	0.53043	4.89456	3.19888	0.00736203	0.238888	-2.32155
BUB1	-0.754379	8.99329	-3.19811	0.00737274	0.238888	-2.32288
PLA2G2F	-0.833495	4.39291	-3.19765	0.00737914	0.238888	-2.32367
H2AX	-0.606181	8.87887	-3.19604	0.00740161	0.239009	-2.32645
ZNF182	-0.548641	6.62801	-3.19551	0.00740901	0.239009	-2.32736
MDC1	-0.802779	6.56394	-3.1942	0.00742732	0.239009	-2.32961
PPP2R5D	-0.569777	7.64355	-3.19405	0.00742938	0.239009	-2.32986
ZNF506	-0.687882	7.02632	-3.19383	0.00743252	0.239009	-2.33025
CCNA2	-0.779428	10.015	-3.19337	0.00743896	0.239009	-2.33104
ZNF589	-0.482466	7.15244	-3.19166	0.00746297	0.23948	-2.33398
LRIG1	0.515117	8.4814	3.18986	0.00748832	0.239992	-2.33708
MIR146A	0.685596	3.05584	3.18652	0.00753557	0.24114	-2.34282
ASB1	-0.534813	5.89464	-3.186	0.00754298	0.24114	-2.34372
CEP44	-0.672416	6.85237	-3.18455	0.00756355	0.241495	-2.3462
TMPRSS5	0.515147	3.63636	3.18362	0.00757685	0.241618	-2.34781
NEXN	0.646865	3.07234	3.18248	0.00759312	0.241836	-2.34976
MRO	-0.819494	3.11942	-3.17989	0.00763035	0.242155	-2.35423
MIR1299	0.512369	9.16205	3.17986	0.00763073	0.242155	-2.35427
TMEM63A	-0.693743	4.55326	-3.1798	0.00763157	0.242155	-2.35437
IQCN	0.512495	5.7642	3.17298	0.0077303	0.244846	-2.36611
ARHGEF3	-0.832779	3.98349	-3.17222	0.0077415	0.244846	-2.36743
MSH6	-0.569582	8.4593	-3.17197	0.00774509	0.244846	-2.36785
TBC1D5	-0.560859	7.44978	-3.17119	0.00775654	0.244906	-2.3692
SEPSECS	-0.579405	5.85615	-3.16981	0.00777671	0.245025	-2.37157
FBXO6	-0.474336	4.96022	-3.16962	0.00777949	0.245025	-2.3719
ST3GAL5	-0.750366	5.84282	-3.167	0.00781806	0.245311	-2.37641
LOC100289511	-0.518932	3.85815	-3.16691	0.00781929	0.245311	-2.37655
DYNC2I2	-0.563374	6.51004	-3.16637	0.00782731	0.245311	-2.37749
GNPDA1	-0.730876	3.87459	-3.16483	0.00785011	0.245311	-2.38014
MFGE8	-0.495432	7.23373	-3.16481	0.00785041	0.245311	-2.38018
BARD1	-0.494099	7.28061	-3.16463	0.00785296	0.245311	-2.38047
INO80D	-0.651115	6.99303	-3.16445	0.00785571	0.245311	-2.38079
COL4A4	-0.596747	5.01302	-3.16327	0.00787312	0.245555	-2.38281
CCDC43	-0.525082	7.47302	-3.1611	0.00790552	0.246265	-2.38656
MIR1294	0.590155	2.05897	3.16011	0.00792022	0.246333	-2.38826
MT1H	-0.982287	6.2592	-3.15927	0.00793281	0.246333	-2.38971
H2BC9	-0.501623	8.14884	-3.15867	0.00794176	0.246333	-2.39073
VTRNA2-1	0.470534	3.31632	3.15828	0.00794759	0.246333	-2.3914
LETM2	-0.544345	6.21196	-3.15748	0.00795957	0.246333	-2.39278
SERPINB7	-0.618719	2.07646	-3.15709	0.0079655	0.246333	-2.39346
ALDH6A1	-0.766868	5.03539	-3.15599	0.00798193	0.246543	-2.39534
H4C13	-0.716674	7.27758	-3.1548	0.00799997	0.246626	-2.3974
WASF2	-0.609735	8.31278	-3.1532	0.00802405	0.246626	-2.40014
E2F2	-0.787452	7.05949	-3.15151	0.0080497	0.246626	-2.40305
ZNF420	-0.578879	5.22611	-3.15082	0.00806021	0.246626	-2.40424
NHSL1	-0.48355	3.42328	-3.14969	0.00807732	0.246626	-2.40618
PISRT1	-0.514499	2.76913	-3.14969	0.0080774	0.246626	-2.40619
ZNF705A	-0.593575	4.70822	-3.14955	0.00807948	0.246626	-2.40642
FUZ	-0.491381	7.34355	-3.14933	0.0080829	0.246626	-2.40681
H2BC3	-0.781352	4.15268	-3.14913	0.00808587	0.246626	-2.40714
CWF19L1	-0.501846	7.9506	-3.14863	0.00809348	0.246626	-2.408
PLP2	-0.477611	9.95	-3.14791	0.00810448	0.246626	-2.40924
RNF24	-0.555464	5.40585	-3.14778	0.00810655	0.246626	-2.40947
TMEM254	-0.659004	5.27077	-3.14733	0.0081134	0.246626	-2.41024
COQ7	-0.46877	7.11643	-3.14692	0.00811962	0.246626	-2.41094
SLF1	-0.896621	4.86684	-3.14435	0.00815911	0.247436	-2.41537
MIR4713	-0.591838	3.96857	-3.14344	0.00817313	0.247436	-2.41693
PLIN2	-0.638909	6.26652	-3.1433	0.00817531	0.247436	-2.41718
ARL5B	-0.478654	8.17863	-3.14105	0.00821001	0.248193	-2.42104
PGGHG	-0.555087	5.80936	-3.13946	0.00823461	0.248461	-2.42377
SLC44A2	-0.468765	8.2842	-3.13892	0.00824312	0.248461	-2.42471
ALCAM	-0.499803	7.52031	-3.1386	0.00824803	0.248461	-2.42526
KIF18B	-0.550129	6.69141	-3.13595	0.00828941	0.249414	-2.42982
KCNN4	-0.485814	6.53403	-3.1342	0.00831671	0.249889	-2.43282
ACAA2	-0.487578	8.91614	-3.13356	0.00832685	0.249889	-2.43393
OSGEPL1-AS1	0.463402	2.01062	3.13307	0.00833452	0.249889	-2.43477
ZDHHC17	-0.493035	6.34495	-3.1324	0.00834505	0.249912	-2.43592
LAMTOR4	-0.499355	7.64575	-3.13087	0.00836912	0.25034	-2.43855
LINC01800	-0.675604	3.75441	-3.12923	0.00839498	0.250576	-2.44136
TRIM22	-0.611763	8.45173	-3.12863	0.00840456	0.250576	-2.4424
IER3IP1	-0.568814	7.28657	-3.12851	0.00840641	0.250576	-2.4426
RAB33A	-0.525852	6.71863	-3.12781	0.00841748	0.250614	-2.4438
RMI2	-0.611961	7.29486	-3.12356	0.00848526	0.252338	-2.45112
LOC158434	0.702757	4.61089	3.12187	0.00851231	0.252589	-2.45402
RAD51D	-0.551743	5.70306	-3.12144	0.00851931	0.252589	-2.45477
IQCK	-0.758811	4.60808	-3.12077	0.00852998	0.252589	-2.45591
DOCK8	-0.49608	9.04126	-3.12057	0.0085332	0.252589	-2.45626
PMCH	-0.53866	3.19402	-3.11949	0.00855059	0.252811	-2.45811
GRM3	-0.532591	3.02877	-3.11811	0.00857295	0.252833	-2.46049
MCPH1-DT	0.479602	5.60072	3.11776	0.00857856	0.252833	-2.46109
COG6	-0.478105	7.45896	-3.11718	0.00858806	0.252833	-2.4621
ITGA4	-0.474823	7.15769	-3.11677	0.00859456	0.252833	-2.46279
NCOA7-AS1	0.60694	3.62332	3.11639	0.00860077	0.252833	-2.46345
MYO3B	-0.664385	7.14165	-3.11535	0.00861764	0.253038	-2.46524
GNRH1	-0.703202	5.64492	-3.1143	0.00863482	0.253227	-2.46705
BFSP1	-0.537368	2.59301	-3.11374	0.00864387	0.253227	-2.46801
CRACDL	-0.665957	5.07624	-3.11292	0.00865728	0.253329	-2.46942
WDHD1	-0.607201	7.05206	-3.1111	0.00868709	0.253642	-2.47255
SPARCL1	-0.422306	2.92017	-3.11105	0.00868778	0.253642	-2.47263
C1orf35	-0.435068	7.14093	-3.10749	0.00874642	0.255062	-2.47876
RDM1	-0.736094	4.02499	-3.10572	0.00877565	0.255293	-2.4818
STAT2	-0.487234	7.53291	-3.10523	0.00878373	0.255293	-2.48264
METTL4	-0.561096	8.04537	-3.10506	0.00878647	0.255293	-2.48292
NR1D1	-0.425081	5.56768	-3.103	0.00882065	0.255293	-2.48646
BRD3	-0.481815	6.60133	-3.10258	0.00882765	0.255293	-2.48719
GADD45A	-0.627943	7.26753	-3.10227	0.00883288	0.255293	-2.48773
SGCB	-0.529419	6.98801	-3.10213	0.00883515	0.255293	-2.48796
TBX1	-0.833602	5.10435	-3.10139	0.00884753	0.255293	-2.48924
NEIL3	-0.520478	7.52909	-3.10134	0.00884837	0.255293	-2.48932
LOC728743	-0.55819	5.92984	-3.09989	0.00887253	0.255293	-2.49181
LOC100507006	0.558013	8.34935	3.0995	0.00887916	0.255293	-2.49249
BUD13	-0.729138	5.17197	-3.09842	0.00889719	0.255293	-2.49434
TBX6	-0.471905	4.20232	-3.0984	0.00889752	0.255293	-2.49437
KPNA7	-0.654528	2.57931	-3.09775	0.00890847	0.255293	-2.4955
ASPG	-0.500323	4.96212	-3.09734	0.00891539	0.255293	-2.4962
GRIN2B	-0.924319	3.85093	-3.09647	0.00893008	0.255293	-2.4977
PSIP1	-0.434884	9.5294	-3.09612	0.00893588	0.255293	-2.4983
CEP55	-0.829673	7.12065	-3.09528	0.00895012	0.255293	-2.49975
MIR6774	0.473329	6.39686	3.09525	0.00895064	0.255293	-2.4998
NRM	-0.611478	8.20182	-3.09505	0.00895398	0.255293	-2.50014
GINS2	-0.704591	7.43297	-3.09401	0.00897149	0.255508	-2.50192
YPEL3	-0.504601	8.86269	-3.09197	0.00900619	0.256136	-2.50544
LINC00210	0.554283	3.5678	3.09096	0.00902328	0.256136	-2.50717
TPM1	-0.601136	3.17744	-3.09042	0.00903248	0.256136	-2.5081
CRYGD	-0.561394	4.18307	-3.09035	0.0090336	0.256136	-2.50821
PAM	0.488369	2.45633	3.08892	0.00905801	0.256416	-2.51067
UGP2	-0.63826	7.50155	-3.0886	0.00906356	0.256416	-2.51123
BIRC5	-0.701179	7.23905	-3.08356	0.0091501	0.258579	-2.51989
ZNF7	-0.494776	5.08017	-3.08215	0.00917437	0.258736	-2.5223
TTPAL	0.509036	7.33364	3.08207	0.00917591	0.258736	-2.52245
GALNT8	0.486192	2.66572	3.07913	0.00922683	0.259349	-2.5275
CARMIL3	-0.478696	4.26814	-3.07848	0.00923818	0.259349	-2.52862
HOXA6	-0.510889	6.15786	-3.07786	0.00924888	0.259349	-2.52967
NHLRC2	-0.429492	7.57927	-3.07781	0.00924977	0.259349	-2.52976
SLC25A29	-0.590784	4.70607	-3.07746	0.00925595	0.259349	-2.53037
GINM1	-0.695325	6.82873	-3.07731	0.00925849	0.259349	-2.53062
SLC25A51P4	0.509405	2.74377	3.07515	0.00929636	0.259889	-2.53434
MT2A	-1.19865	8.52004	-3.07505	0.00929808	0.259889	-2.53451
AHNAK2	-0.575953	3.7042	-3.06933	0.00939893	0.262421	-2.54434
FCRL2	-0.637416	7.019	-3.06751	0.00943135	0.263039	-2.54747
ALG5	-0.613698	5.48886	-3.0664	0.00945108	0.263166	-2.54938
LIN9	-0.979885	6.26897	-3.06609	0.00945649	0.263166	-2.5499
TM7SF2	0.414742	8.86362	3.06551	0.00946688	0.263169	-2.5509
FGFR3	-0.56087	4.21256	-3.06409	0.00949227	0.263588	-2.55334
CDADC1	-0.470157	7.51389	-3.06217	0.00952664	0.264143	-2.55663
CD27	-0.448297	10.3625	-3.06183	0.00953291	0.264143	-2.55723
RFC2	-0.540087	8.39881	-3.05851	0.0095927	0.265252	-2.56293
DACT1	-0.656184	3.04693	-3.05801	0.00960171	0.265252	-2.56378
KMT5A	-0.57332	8.29715	-3.05788	0.00960405	0.265252	-2.564
FAM83D	-0.547454	7.85898	-3.05602	0.0096379	0.265597	-2.56721
H2AC21	-0.584793	9.68523	-3.05552	0.00964696	0.265597	-2.56806
MIR5681B	-0.491231	1.84526	-3.055	0.00965636	0.265597	-2.56895
LINC01398	0.555186	2.91747	3.05491	0.00965806	0.265597	-2.56911
ID3	-0.493324	9.10687	-3.05271	0.00969816	0.266127	-2.57288
DOCK10	-0.644615	3.39365	-3.05271	0.00969817	0.266127	-2.57288
CYP2A6	0.573109	3.09691	3.04854	0.00977478	0.267942	-2.58005
HPS4	-0.548686	8.23077	-3.0473	0.00979757	0.268279	-2.58217
MIR4477A	0.447177	2.12563	3.04629	0.0098164	0.268507	-2.58392
TUB	-0.700423	3.91576	-3.04394	0.00985992	0.268566	-2.58795
LINC01483	-0.878411	4.86205	-3.0436	0.00986622	0.268566	-2.58853
IFITM3	-0.497843	8.78482	-3.04359	0.00986641	0.268566	-2.58855
STMN1	-0.659711	10.0497	-3.04305	0.00987651	0.268566	-2.58948
SPC24	-0.546435	7.9275	-3.04264	0.00988407	0.268566	-2.59018
ETAA1	-0.479838	6.3652	-3.04122	0.00991056	0.268566	-2.59261
APCDD1L-DT	0.482177	2.20882	3.04106	0.00991357	0.268566	-2.59289
CYP3A5	0.539119	2.87187	3.04098	0.00991507	0.268566	-2.59303
DCLRE1A	-0.790614	5.56859	-3.04069	0.00992061	0.268566	-2.59354
LAG3	-0.551082	4.03215	-3.03983	0.00993666	0.268566	-2.59501
CARD8	-0.596625	6.81334	-3.03917	0.00994901	0.268566	-2.59614
LOC100506990	-0.783143	5.58223	-3.03909	0.00995059	0.268566	-2.59628
CASP8	-0.523885	8.50921	-3.03812	0.0099687	0.268566	-2.59794
CEACAM1	-0.517031	6.57738	-3.03739	0.00998246	0.268566	-2.5992
AURKB	-0.768497	8.025	-3.03721	0.00998588	0.268566	-2.59951
CLIP2	-0.466972	5.78894	-3.03717	0.00998655	0.268566	-2.59957
HHIPL2	-0.645017	3.04593	-3.0357	0.0100143	0.269029	-2.60209
ZBED1	-0.459218	6.46671	-3.03358	0.0100544	0.26957	-2.60574
GPR150	-0.441061	3.35378	-3.03352	0.0100555	0.26957	-2.60583
POM121L8P	0.507083	4.95514	3.0316	0.010092	0.270266	-2.60914
NUBPL	-0.824949	4.99342	-3.03017	0.0101193	0.270306	-2.61159
WNK2	-0.502766	5.05886	-3.03003	0.010122	0.270306	-2.61184
NTHL1	-0.449278	4.81681	-3.02986	0.0101253	0.270306	-2.61213
LPIN1	0.44781	8.64074	3.02884	0.0101448	0.270545	-2.61388
LAT2	-0.518224	9.11975	-3.02817	0.0101576	0.270604	-2.61503
HES2	-0.440722	4.62258	-3.02591	0.0102009	0.271474	-2.6189
ERF	-0.442565	6.74699	-3.02454	0.0102273	0.271895	-2.62125
CCDC27	-0.601481	3.35108	-3.02162	0.0102838	0.272511	-2.62627
CCNF	-0.588485	6.82898	-3.02141	0.0102877	0.272511	-2.62662
HIVEP2	-0.714739	6.02007	-3.02111	0.0102937	0.272511	-2.62715
ZSCAN26	-0.462835	6.00174	-3.01942	0.0103265	0.272511	-2.63004
RAB8B	-0.454303	8.61242	-3.01915	0.0103318	0.272511	-2.63051
BANCR	0.528871	1.62185	3.01843	0.0103458	0.272511	-2.63174
KRT6A	-0.457699	5.36502	-3.01817	0.0103508	0.272511	-2.63218
ZNF286A	-0.549173	5.40373	-3.01802	0.0103539	0.272511	-2.63245
FANCD2	-0.631158	7.7416	-3.01754	0.0103632	0.272511	-2.63327
TRAT1	0.495287	2.20428	3.01735	0.0103668	0.272511	-2.63359
AKIP1	-0.555602	5.15561	-3.01731	0.0103677	0.272511	-2.63366
GNB4	-0.918481	3.66476	-3.01613	0.0103908	0.272826	-2.63569
VAMP4	-0.575137	6.23558	-3.01561	0.010401	0.272826	-2.63658
ELOVL6	-0.706635	7.13387	-3.01239	0.0104642	0.274204	-2.6421
ST7	-0.793733	4.39357	-3.01144	0.010483	0.274222	-2.64373
IQCC	-0.614686	4.68882	-3.0109	0.0104938	0.274222	-2.64467
FANCI	-0.922389	7.30591	-3.01005	0.0105106	0.274222	-2.64612
HAP1	-0.465553	6.25703	-3.00969	0.0105177	0.274222	-2.64674
ORMDL2	0.686454	8.09101	3.00781	0.0105551	0.274222	-2.64996
OR5M11	0.65694	2.60179	3.00777	0.0105558	0.274222	-2.65003
GBAP1	0.45279	7.1684	3.00757	0.0105598	0.274222	-2.65037
HAX1	-0.620521	6.95044	-3.0074	0.0105631	0.274222	-2.65066
AP4M1	-0.632621	6.45665	-3.00706	0.01057	0.274222	-2.65125
STAG1	-0.699809	7.80476	-3.00695	0.0105722	0.274222	-2.65144
PTPRF	-0.573497	4.85027	-3.00498	0.0106115	0.274343	-2.65481
PER3P1	0.442477	1.42501	3.00462	0.0106187	0.274343	-2.65544
TPX2	-0.707165	9.11913	-3.00433	0.0106246	0.274343	-2.65593
SCARB2	-0.650705	4.34697	-3.00412	0.0106287	0.274343	-2.65629
VSIG4	-0.549198	2.91114	-3.00403	0.0106305	0.274343	-2.65644
MINDY2	-0.957348	3.65817	-3.00347	0.0106418	0.274358	-2.65741
PRAMEF34P	0.492797	2.74367	3.00172	0.010677	0.274709	-2.66041
PIK3CD	-0.414651	6.92342	-3.00121	0.0106873	0.274709	-2.66129
TBC1D31	-0.524672	7.04259	-3.00116	0.0106883	0.274709	-2.66138
HMMR	-0.651344	7.82514	-3.00066	0.0106984	0.274709	-2.66223
TCHP	-0.446716	6.30719	-2.99894	0.010733	0.275078	-2.66517
JUNB	-0.424881	5.88651	-2.99851	0.0107418	0.275078	-2.66592
HES6	-0.435466	5.98758	-2.99835	0.010745	0.275078	-2.66619
GPM6A-DT	-0.54035	1.8372	-2.99775	0.0107572	0.275116	-2.66722
BROX	-0.550403	8.06121	-2.99672	0.010778	0.275231	-2.66898
CDCA5	-0.769915	7.44326	-2.99623	0.0107879	0.275231	-2.66982
ENDOV	-0.477977	4.89135	-2.99556	0.0108017	0.275231	-2.67098
PSAT1	-0.477486	8.70542	-2.99526	0.0108077	0.275231	-2.67148
PHF2	-0.513853	6.2778	-2.99401	0.0108333	0.275231	-2.67363
ETV5	-0.517777	2.54092	-2.99331	0.0108475	0.275231	-2.67483
NUCKS1	-0.538884	9.5993	-2.99308	0.0108522	0.275231	-2.67522
SSR4	0.473006	8.33128	2.99297	0.0108546	0.275231	-2.67542
NFYB	-0.484667	7.60374	-2.99244	0.0108653	0.275231	-2.67632
ARHGAP19-SLIT1	-0.612858	8.52469	-2.99179	0.0108786	0.275231	-2.67743
C9orf64	-0.711139	6.0797	-2.99172	0.0108801	0.275231	-2.67756
RIMBP3C	-0.471659	4.52253	-2.99101	0.0108946	0.275238	-2.67877
MIR3616	0.559221	3.7791	2.99052	0.0109048	0.275238	-2.67962
MIR760	-0.430565	5.7395	-2.99004	0.0109147	0.275238	-2.68044
CCDC188	-0.487936	6.00745	-2.98917	0.0109326	0.275238	-2.68194
NUDT21	-0.470288	9.27396	-2.989	0.0109361	0.275238	-2.68222
CACNA1F	0.523399	3.16048	2.98857	0.010945	0.275238	-2.68296
SNAP25-AS1	0.456996	3.39442	2.98713	0.0109746	0.275555	-2.68542
EPHX2	-0.547019	2.24903	-2.98692	0.0109791	0.275555	-2.6858
LINC00891	0.422488	4.24374	2.98587	0.0110007	0.275827	-2.68758
NEK2	-0.867703	8.03341	-2.98404	0.0110389	0.275832	-2.69074
DNAJC1	-0.662366	3.92766	-2.98393	0.0110411	0.275832	-2.69092
SNORD83A	0.563084	5.94441	2.98386	0.0110425	0.275832	-2.69103
ANKRD30B	-0.508151	1.83296	-2.98379	0.0110441	0.275832	-2.69116
ZFP90	-0.505681	6.44464	-2.98307	0.011059	0.275937	-2.69239
CREM	0.447898	8.51862	2.98253	0.0110703	0.275949	-2.69332
CCNB2	-0.786866	8.74864	-2.97934	0.0111371	0.277046	-2.69879
BRIP1	-0.818987	6.81481	-2.97836	0.0111576	0.277046	-2.70046
DUSP3	-0.771968	4.84229	-2.97817	0.0111616	0.277046	-2.70079
FGF7	-0.684992	2.16007	-2.97771	0.0111713	0.277046	-2.70158
LOC100130238	0.433387	4.77964	2.97748	0.0111763	0.277046	-2.70198
MED21	-0.452937	7.97962	-2.97733	0.0111793	0.277046	-2.70223
NKX2-3	-0.550381	4.12171	-2.97412	0.0112472	0.277753	-2.70773
BICRAL	-0.603722	7.62134	-2.97407	0.0112482	0.277753	-2.70781
OR2J2	0.570544	2.49435	2.97144	0.0113042	0.277753	-2.71233
ERG	-0.408338	5.52928	-2.97118	0.0113096	0.277753	-2.71277
UROS	0.614627	8.59939	2.97106	0.0113122	0.277753	-2.71297
SH3BP5-AS1	0.496534	7.04585	2.97085	0.0113168	0.277753	-2.71334
CENPV	-0.580263	7.24289	-2.97069	0.0113201	0.277753	-2.71361
CCDC34	-0.806674	7.38181	-2.97069	0.0113202	0.277753	-2.71361
B3GALT4	-0.727245	4.32457	-2.97021	0.0113304	0.277753	-2.71444
PHYH	-0.623019	4.4695	-2.9695	0.0113456	0.277753	-2.71565
SUSD2	-0.508967	5.26815	-2.96904	0.0113555	0.277753	-2.71645
DBF4	-0.497362	8.8864	-2.9686	0.0113648	0.277753	-2.71719
APBB3	-0.522359	5.71755	-2.96853	0.0113663	0.277753	-2.71731
MED8	-0.473748	7.00176	-2.96749	0.0113886	0.277753	-2.7191
CA7	-0.60376	3.09459	-2.96676	0.0114042	0.277753	-2.72034
LOC100507351	0.505244	5.19268	2.96646	0.0114108	0.277753	-2.72087
ERICH6B	-0.543601	3.56705	-2.96598	0.0114211	0.277753	-2.72169
PPIE	-0.428238	7.20054	-2.96571	0.0114269	0.277753	-2.72214
LINC01082	-0.419161	3.33368	-2.96536	0.0114344	0.277753	-2.72275
LPAR2	-0.495937	6.19939	-2.96523	0.0114372	0.277753	-2.72296
CCP110	-0.881633	6.64931	-2.9649	0.0114442	0.277753	-2.72352
GSDMB	-0.47505	6.41899	-2.96479	0.0114468	0.277753	-2.72373
LINC00461	-0.484539	3.54142	-2.96346	0.0114754	0.278183	-2.726
GPR75-ASB3	-0.482417	7.65571	-2.96233	0.0114999	0.278384	-2.72793
PTPN22	-0.643022	8.5079	-2.96207	0.0115055	0.278384	-2.72837
CASC9	0.4358	1.3908	2.96109	0.0115268	0.278444	-2.73006
KNSTRN	-0.518849	9.20616	-2.96096	0.0115297	0.278444	-2.73029
GGH	-0.81864	5.55496	-2.95976	0.0115557	0.278641	-2.73233
P2RX1	-0.584432	6.16458	-2.95958	0.0115597	0.278641	-2.73265
ABCC12	-0.507193	4.96105	-2.95771	0.0116004	0.278784	-2.73585
PLS3	-0.50242	2.04362	-2.95722	0.0116113	0.278784	-2.7367
KCNH8	-0.738354	4.38839	-2.95676	0.0116213	0.278784	-2.73748
ZNF395	-0.621224	6.76217	-2.95601	0.0116376	0.278784	-2.73876
DIXDC1	-0.462385	3.38914	-2.95581	0.011642	0.278784	-2.7391
POLH	-0.535651	7.8863	-2.95576	0.0116432	0.278784	-2.73919
ATP6AP2	0.417658	8.91868	2.95493	0.0116613	0.278784	-2.7406
VANGL1	-0.636039	4.73749	-2.95483	0.0116636	0.278784	-2.74078
DLGAP5	-0.759034	8.98818	-2.95428	0.0116757	0.278784	-2.74172
KIF24	-0.637512	5.92573	-2.95401	0.0116816	0.278784	-2.74218
EXOSC8	-0.481448	8.63124	-2.95293	0.0117055	0.278784	-2.74404
LINC01138	-0.453726	7.02309	-2.95287	0.0117068	0.278784	-2.74414
RIMKLB	-0.426194	8.70617	-2.95175	0.0117314	0.278784	-2.74605
SPATA7	-0.522342	5.04053	-2.95164	0.011734	0.278784	-2.74625
CD151	-0.516671	5.00335	-2.95151	0.0117368	0.278784	-2.74646
HADH	-0.466361	8.90509	-2.95137	0.01174	0.278784	-2.74671
FBLN7	-0.466622	4.98809	-2.94866	0.0118	0.279609	-2.75135
STEAP1B	-0.64557	2.42614	-2.94848	0.0118041	0.279609	-2.75166
TNFRSF14	-0.741571	4.91785	-2.94832	0.0118075	0.279609	-2.75193
KCTD16	-0.555398	1.8644	-2.94772	0.011821	0.27967	-2.75297
LYPD6B	-0.67383	6.32315	-2.94648	0.0118485	0.280061	-2.75508
POLA1	-0.774172	7.59801	-2.94404	0.0119031	0.280744	-2.75925
GSTO1	-0.604239	6.54404	-2.9433	0.0119198	0.280744	-2.76052
CIT	-0.570186	7.00339	-2.94329	0.0119201	0.280744	-2.76055
IRF1-AS1	-0.565045	4.70605	-2.94323	0.0119213	0.280744	-2.76064
BTN2A1	-0.736267	5.41054	-2.94227	0.011943	0.280889	-2.76229
REEP2	-0.448589	3.6574	-2.94198	0.0119495	0.280889	-2.76278
CSRP2	-0.731598	3.42078	-2.94056	0.0119814	0.281382	-2.76521
MAP7	-0.646095	2.74793	-2.93906	0.0120154	0.28192	-2.76778
DOCK8-AS1	-0.477804	3.23251	-2.93795	0.0120405	0.282251	-2.76968
GOLGA6L3	-0.429562	5.95883	-2.93674	0.0120681	0.282599	-2.77176
MT1JP	-0.846007	6.48852	-2.93542	0.0120981	0.282599	-2.77401
HMGXB4	-0.657115	7.38317	-2.93535	0.0120997	0.282599	-2.77413
OSBPL1A	-0.430891	3.27976	-2.935	0.0121077	0.282599	-2.77473
NUP35	-0.500118	7.92181	-2.93487	0.0121106	0.282599	-2.77495
CD80	-0.643834	4.15817	-2.93341	0.0121439	0.282768	-2.77745
RFC5	-0.5525	8.48647	-2.93312	0.0121507	0.282768	-2.77796
ATG9A	-0.383429	8.1815	-2.9331	0.012151	0.282768	-2.77798
MIS18A	-0.65954	7.2511	-2.93088	0.012202	0.283697	-2.78178
GLIPR1	-0.445437	10.4721	-2.92992	0.0122241	0.283952	-2.78342
CNR1	-0.559893	8.49843	-2.92811	0.0122659	0.284326	-2.78652
HEXD	0.547697	5.81357	2.92772	0.012275	0.284326	-2.7872
TBC1D3H	-0.391314	6.19282	-2.92689	0.0122942	0.284326	-2.78862
DCLK2	0.495229	1.95248	2.92674	0.0122977	0.284326	-2.78887
LRRK2	-0.817056	6.11917	-2.92659	0.012301	0.284326	-2.78912
N4BP2L2	-0.424903	9.07602	-2.92634	0.0123069	0.284326	-2.78956
NINJ2	-0.651298	8.17012	-2.92557	0.0123248	0.284481	-2.79087
MIR335	0.485852	3.9756	2.92509	0.0123359	0.284482	-2.79169
DSC3	-0.547031	2.68612	-2.92387	0.0123642	0.284878	-2.79378
ZHX2	-0.449191	8.52412	-2.9225	0.0123961	0.285178	-2.79612
MYO1C	-0.551856	6.53661	-2.92236	0.0123995	0.285178	-2.79637
PEX11G	-0.43053	5.39836	-2.92135	0.0124231	0.28532	-2.79809
GALNT14	-0.425112	8.33725	-2.92114	0.012428	0.28532	-2.79845
BLNK	-0.398265	8.5533	-2.91851	0.0124899	0.286483	-2.80296
HERC2P4	0.609075	3.67561	2.91715	0.0125217	0.286842	-2.80527
CATSPER2P1	0.520211	4.75345	2.91689	0.012528	0.286842	-2.80572
CACNA1I	-0.501477	3.83702	-2.91538	0.0125635	0.287398	-2.80829
CD63	-0.421806	8.56248	-2.91385	0.0125999	0.287799	-2.81092
OFD1	-0.468281	7.76224	-2.91329	0.0126133	0.287799	-2.81188
LINC01700	-0.547278	2.05832	-2.91265	0.0126285	0.287799	-2.81298
ALKBH4	-0.434604	5.65701	-2.91257	0.0126303	0.287799	-2.81311
FASLG	-0.436514	3.92093	-2.91228	0.0126373	0.287799	-2.81361
CCDC85C	-0.440786	6.33675	-2.91126	0.0126614	0.288091	-2.81534
C12orf57	-0.444235	7.3591	-2.91056	0.0126782	0.288219	-2.81655
H3C4	-0.746021	5.87836	-2.90965	0.0127	0.288457	-2.8181
ZNF529-AS1	-0.498045	5.32806	-2.90881	0.01272	0.288655	-2.81954
MED19	0.467518	6.59289	2.90834	0.0127314	0.288658	-2.82035
LINC01265	-0.561674	2.09355	-2.90708	0.0127616	0.289086	-2.8225
LYZL1	-0.468687	2.9742	-2.90511	0.012809	0.289903	-2.82586
CNN1	0.614305	5.61204	2.90379	0.0128409	0.290367	-2.82812
LINC01229	0.429417	2.19704	2.90265	0.0128684	0.290733	-2.83006
TRPM8	0.529945	4.43197	2.89976	0.0129387	0.292016	-2.83501
ANKRD36	-0.431033	9.52582	-2.89892	0.0129593	0.292016	-2.83645
LOC101928911	-0.609961	2.29108	-2.89871	0.0129644	0.292016	-2.83681
PLD2	-0.550301	5.51566	-2.89844	0.0129709	0.292016	-2.83726
TREM1	-0.485107	4.55303	-2.89643	0.0130201	0.292315	-2.8407
ZNF217	-0.40032	8.88951	-2.8962	0.0130258	0.292315	-2.8411
ZNF268	-0.63648	5.10842	-2.8953	0.0130479	0.292315	-2.84263
UBXN11	-0.674708	5.34694	-2.89495	0.0130565	0.292315	-2.84323
PDE6H	-0.423287	2.61876	-2.89484	0.0130591	0.292315	-2.84342
NLGN4X	0.522371	7.65036	2.89441	0.0130697	0.292315	-2.84415
DUT	-0.52205	8.93281	-2.89428	0.013073	0.292315	-2.84437
HCN1	-0.40098	2.67655	-2.89417	0.0130756	0.292315	-2.84456
NOL4L	-0.619777	4.90502	-2.89334	0.0130961	0.292517	-2.84598
PEG3	-0.462424	5.65837	-2.89167	0.0131374	0.292935	-2.84883
COL26A1	-0.448289	5.74787	-2.89137	0.0131447	0.292935	-2.84934
SLC27A3	-0.584071	4.98435	-2.89063	0.013163	0.292935	-2.8506
MSANTD3	-0.640779	6.48277	-2.89051	0.013166	0.292935	-2.85081
FMO2	-0.415396	1.74612	-2.89027	0.013172	0.292935	-2.85122
ASB7	-0.516627	7.56603	-2.889	0.0132036	0.293035	-2.8534
CCDC197	-0.493872	4.42181	-2.88844	0.0132175	0.293035	-2.85435
URB1	0.51616	6.06809	2.88763	0.0132377	0.293035	-2.85574
TMC5	0.497532	2.19382	2.88746	0.013242	0.293035	-2.85603
PLSCR3	-0.489433	5.98593	-2.88737	0.0132442	0.293035	-2.85618
HS3ST2	-0.62401	3.64684	-2.88727	0.0132465	0.293035	-2.85634
CKMT2-AS1	0.403679	6.88478	2.88686	0.0132567	0.293035	-2.85704
USP3	-0.430934	8.92102	-2.88387	0.0133317	0.294139	-2.86216
SMARCA2	-0.730743	5.44187	-2.88374	0.0133349	0.294139	-2.86237
TBC1D20	0.430252	7.04717	2.88349	0.0133412	0.294139	-2.8628
CNTRL	-0.846828	6.10534	-2.88275	0.0133599	0.294297	-2.86407
USPL1	-0.418572	8.38834	-2.8808	0.0134091	0.294918	-2.8674
FOXP1-AS1	0.731977	3.90525	2.88071	0.0134111	0.294918	-2.86755
C9orf57	0.843681	3.59461	2.88002	0.0134288	0.295052	-2.86874
TTC33	-0.559946	6.33538	-2.87925	0.0134483	0.295227	-2.87005
ATL3	-0.539488	6.09214	-2.87419	0.013577	0.297741	-2.87869
PFN2	-0.500031	6.56375	-2.87348	0.0135951	0.297741	-2.8799
MOG	-0.461495	4.04199	-2.87338	0.0135977	0.297741	-2.88007
SNAI3-AS1	0.634884	6.0571	2.87168	0.0136413	0.298439	-2.88298
ATF1	-0.415759	8.85085	-2.871	0.0136586	0.298563	-2.88413
SORT1	-0.607565	3.5691	-2.86997	0.0136851	0.298886	-2.88588
MAP3K5	-0.518097	6.57099	-2.86926	0.0137035	0.298932	-2.8871
ATP6V1G2	-0.490769	5.22293	-2.86899	0.0137106	0.298932	-2.88757
UBTD1	-0.436331	6.68415	-2.86774	0.0137428	0.299381	-2.8897
LINC00508	0.498973	5.58897	2.86728	0.0137547	0.299384	-2.89049
ZNF208	-0.44753	7.64051	-2.86579	0.0137932	0.299813	-2.89302
ADAMTS4	-0.537296	4.34723	-2.86458	0.0138247	0.299813	-2.89509
SETDB1	-0.429063	7.98475	-2.86363	0.0138495	0.299813	-2.89672
TAGLN2	-0.423142	9.58317	-2.8634	0.0138554	0.299813	-2.8971
AMPD3	-0.522903	6.25752	-2.8627	0.0138738	0.299813	-2.8983
KIF4B	-0.543403	3.10572	-2.8626	0.0138764	0.299813	-2.89847
KLF8	-0.440014	2.60234	-2.86253	0.0138781	0.299813	-2.89858
PRTG	-0.501252	2.77525	-2.86226	0.0138852	0.299813	-2.89905
GCNT7	-0.432879	2.06435	-2.86131	0.0139101	0.299813	-2.90067
SLCO4A1-AS1	-0.607173	4.71915	-2.86118	0.0139133	0.299813	-2.90088
COCH	-0.574708	7.44461	-2.85977	0.0139504	0.299813	-2.90329
DNAJC8	-0.52677	9.67822	-2.85966	0.0139532	0.299813	-2.90348
LOC100131496	-0.389878	3.72099	-2.85923	0.0139647	0.299813	-2.90422
LSP1P3	-0.60386	6.24701	-2.85919	0.0139656	0.299813	-2.90428
ULBP3	-0.612465	5.44821	-2.85879	0.0139762	0.299813	-2.90497
BTN2A2	-0.536456	6.39491	-2.85873	0.0139777	0.299813	-2.90506
TMX4	-0.536882	7.55199	-2.85813	0.0139934	0.299813	-2.90609
PAQR5	0.489466	2.62139	2.85812	0.0139939	0.299813	-2.90611
LOC730183	-0.594172	4.9509	-2.85799	0.0139971	0.299813	-2.90632
SCRIB	0.50314	5.25785	2.85674	0.0140301	0.300144	-2.90846
KIF22	-0.549937	7.97077	-2.85652	0.014036	0.300144	-2.90884
ATP8B1	-0.663621	4.07052	-2.8549	0.0140789	0.300445	-2.91161
MOSPD2	-0.49848	7.01667	-2.85483	0.0140808	0.300445	-2.91173
CCDC77	-0.526461	6.91316	-2.8543	0.0140948	0.300445	-2.91263
FAM149A	-0.414228	5.23192	-2.85395	0.0141041	0.300445	-2.91322
ALOX15P1	-0.567381	5.43529	-2.85377	0.0141089	0.300445	-2.91353
GRAPL	-0.404528	6.59497	-2.85321	0.0141236	0.300509	-2.91448
ERAP2	-0.606493	6.64265	-2.85248	0.0141432	0.300676	-2.91574
BPGM	-0.511298	8.36584	-2.85131	0.0141742	0.300769	-2.91772
TNFRSF17	-0.743465	6.86633	-2.85126	0.0141756	0.300769	-2.91781
WIPF3	-0.449162	4.29908	-2.85043	0.0141977	0.300769	-2.91922
PRKXP1	0.536731	4.13548	2.85031	0.0142009	0.300769	-2.91943
SNTA1	-0.40883	5.98051	-2.85011	0.0142064	0.300769	-2.91978
STX3	-0.443714	7.48732	-2.84887	0.0142394	0.30083	-2.92188
ADGRF1	0.598753	3.22377	2.84855	0.0142481	0.30083	-2.92243
CCDC163	-0.706342	4.70923	-2.848	0.0142629	0.30083	-2.92338
MYADML2	-0.45463	5.2763	-2.84793	0.0142648	0.30083	-2.92349
GON7	-0.508509	6.51487	-2.8478	0.0142681	0.30083	-2.9237
PARAL1	-0.716018	3.44906	-2.84575	0.0143234	0.30138	-2.92721
PLA2G4E-AS1	0.563985	2.35509	2.84561	0.0143272	0.30138	-2.92745
ALKBH2	-0.427861	8.30764	-2.84552	0.0143295	0.30138	-2.9276
H2BC17	-0.67035	5.49719	-2.84481	0.0143487	0.301535	-2.92881
ZNF710	-0.475147	6.1417	-2.84386	0.0143743	0.301825	-2.93042
AGTRAP	-0.444151	6.67538	-2.84297	0.0143986	0.302086	-2.93195
FAM162B	-0.467205	4.01033	-2.84157	0.0144365	0.302633	-2.93433
CCDC121	-0.778576	5.01033	-2.84109	0.0144495	0.302658	-2.93515
LINC00863	0.480823	6.30652	2.8395	0.0144929	0.303167	-2.93787
C5orf34	-0.784005	6.50066	-2.83933	0.0144975	0.303167	-2.93815
TCEANC	-0.396119	4.99525	-2.83831	0.0145253	0.303468	-2.93989
CCL23	-0.510896	3.59526	-2.83756	0.0145459	0.303468	-2.94117
SPACA9	-0.409626	5.56221	-2.83713	0.0145574	0.303468	-2.94189
SDE2	-0.406497	7.60388	-2.83706	0.0145594	0.303468	-2.94201
ZCRB1	-0.404032	9.57581	-2.8355	0.0146023	0.304115	-2.94468
TRIM59	-0.41923	9.70328	-2.83366	0.0146527	0.304612	-2.9478
CHST15	-0.465334	8.39612	-2.83353	0.0146565	0.304612	-2.94804
GJA8	-0.456197	2.33769	-2.83333	0.0146619	0.304612	-2.94837
ZNF674	-0.395343	6.43073	-2.83203	0.0146978	0.305111	-2.95059
PASD1	-0.453006	2.06917	-2.83133	0.0147173	0.305268	-2.95179
HCAR3	-0.472627	4.36023	-2.82909	0.0147794	0.306192	-2.9556
HTT-AS	0.444011	4.31163	2.82886	0.0147858	0.306192	-2.95599
SMIM10	-0.438313	4.3835	-2.82625	0.0148586	0.307424	-2.96044
TOP2A	-0.738986	9.5402	-2.82586	0.0148694	0.307424	-2.9611
KCNK16	0.56723	3.67621	2.82484	0.014898	0.307525	-2.96284
PITPNM3	0.551549	3.85935	2.82458	0.0149052	0.307525	-2.96328
CALY	-0.383345	6.67982	-2.82416	0.014917	0.307525	-2.96399
GMNN	-0.731391	7.18431	-2.82377	0.0149278	0.307525	-2.96465
INTS6	-0.491276	8.13121	-2.82354	0.0149344	0.307525	-2.96505
PTPN13	0.475814	2.82286	2.82287	0.0149532	0.307556	-2.96619
FADS1	-0.56474	6.69436	-2.82263	0.0149599	0.307556	-2.96659
MMS22L	-0.711761	7.93546	-2.82086	0.0150098	0.308149	-2.96961
BMP8A	0.476567	4.04398	2.82059	0.0150174	0.308149	-2.97006
NUP54	-0.390738	7.80352	-2.82015	0.01503	0.308149	-2.97083
NCAPD2	-0.52647	8.47462	-2.81952	0.0150476	0.308149	-2.97189
ABCC6P2	0.576345	4.53151	2.81947	0.015049	0.308149	-2.97197
LINC00515	0.558059	4.11872	2.81879	0.0150684	0.308299	-2.97314
LINC01509	0.453131	2.37048	2.81818	0.0150857	0.308386	-2.97418
SLC12A7	-0.404867	4.74342	-2.81779	0.0150968	0.308386	-2.97484
FAM107B	-0.661115	8.01365	-2.81555	0.0151605	0.30912	-2.97865
MC4R	-0.591307	4.0323	-2.8154	0.0151647	0.30912	-2.97891
CDCA3	-0.77641	7.14744	-2.81511	0.015173	0.30912	-2.9794
A3GALT2	0.596347	4.10623	2.81444	0.0151921	0.30912	-2.98054
SF3A2	-0.3871	9.73017	-2.81398	0.0152052	0.30912	-2.98132
ZNF493	-0.448366	5.71362	-2.81359	0.0152163	0.30912	-2.98198
MEX3C	-0.406776	6.97443	-2.81356	0.0152173	0.30912	-2.98204
ZNF43	-0.519657	8.55004	-2.81193	0.015264	0.309823	-2.98481
MYO15A	-0.5036	4.50243	-2.80992	0.0153216	0.310536	-2.98822
PRSS42P	-0.586241	4.36707	-2.80938	0.0153374	0.310536	-2.98916
SLC37A3	-0.51778	6.0968	-2.80907	0.0153461	0.310536	-2.98967
CHGB	-0.408775	3.87887	-2.80902	0.0153477	0.310536	-2.98976
DCN	-0.377311	9.13741	-2.80772	0.0153852	0.310704	-2.99197
ZNF334	0.44379	2.37655	2.80751	0.0153912	0.310704	-2.99233
HLA-C	-0.443101	7.26149	-2.80747	0.0153924	0.310704	-2.9924
PHTF1	-0.558851	5.60562	-2.8051	0.0154611	0.311546	-2.99642
LRRC19	0.595032	2.24002	2.80488	0.0154677	0.311546	-2.99681
DEPDC1B	-0.525106	6.19778	-2.80477	0.0154707	0.311546	-2.99699
CLDND1	-0.42452	8.76468	-2.80401	0.0154928	0.311551	-2.99828
ACSF2	-0.600141	5.84689	-2.80393	0.0154953	0.311551	-2.99843
H2BC8	-0.573791	9.7414	-2.80293	0.0155244	0.311869	-3.00013
CTSS	-0.425163	8.96329	-2.80249	0.0155371	0.311869	-3.00086
SPAG8	-0.508182	2.81692	-2.80171	0.01556	0.311869	-3.0022
IQGAP2	-0.644241	6.75253	-2.80089	0.0155841	0.311869	-3.00359
SERPINB6	-0.584165	3.74096	-2.80062	0.015592	0.311869	-3.00406
TTC30B	-0.864772	2.56936	-2.80024	0.0156032	0.311869	-3.00471
TKTL1	-0.406725	6.38546	-2.80014	0.015606	0.311869	-3.00486
L3MBTL3	-0.738425	5.94469	-2.80005	0.0156087	0.311869	-3.00502
MEF2A	-0.425984	9.36384	-2.79847	0.0156552	0.312554	-3.00771
HRAT17	-0.459871	1.8487	-2.79657	0.0157111	0.313218	-3.01094
XRCC6P5	-0.575798	3.58239	-2.79568	0.0157373	0.313218	-3.01245
H2BC13	-0.545585	7.65319	-2.79548	0.0157434	0.313218	-3.0128
KHDC1	-0.397594	4.10192	-2.79512	0.0157541	0.313218	-3.01341
HOXD11	-0.420823	5.01398	-2.79499	0.0157578	0.313218	-3.01362
GPC4	-0.746365	4.55486	-2.79458	0.0157698	0.313218	-3.01432
ADAM9	-0.423824	4.57615	-2.79442	0.0157746	0.313218	-3.01459
SHOX	-0.490513	4.7326	-2.79402	0.0157864	0.313218	-3.01527
PLPP4	-0.783448	5.8608	-2.79304	0.0158156	0.313445	-3.01694
H3C15	-0.658133	9.16134	-2.79281	0.0158224	0.313445	-3.01733
CLEC4M	-0.471883	4.9262	-2.79193	0.0158487	0.313522	-3.01883
SSRP1	-0.514333	9.18753	-2.79151	0.0158611	0.313522	-3.01954
EMILIN1	-0.44556	5.43453	-2.79145	0.015863	0.313522	-3.01965
SMC2-DT	0.497121	3.19284	2.78987	0.0159101	0.314132	-3.02232
LTBP1	-0.468729	8.23369	-2.78959	0.0159185	0.314132	-3.0228
LNP1	-0.566374	3.77692	-2.78879	0.0159423	0.31436	-3.02416
IFT81	-0.827518	4.41022	-2.78706	0.0159943	0.314958	-3.0271
PRM1	-0.564637	3.17957	-2.78696	0.0159973	0.314958	-3.02727
SP140L	-0.689114	6.02382	-2.78608	0.0160239	0.315007	-3.02877
DGKA	-0.558832	7.18308	-2.78606	0.0160244	0.315007	-3.0288
LOC100288637	-0.49074	5.88471	-2.78531	0.0160471	0.315211	-3.03008
MAP3K20	-0.486096	7.84829	-2.78388	0.0160901	0.315639	-3.0325
ZBED1	-0.459515	5.99865	-2.78377	0.0160936	0.315639	-3.0327
ZNF18	-0.4739	5.28256	-2.78319	0.0161111	0.315639	-3.03368
LOC100996671	0.587335	3.18606	2.78295	0.0161183	0.315639	-3.03408
CCDC106	-0.434475	7.45635	-2.78222	0.0161403	0.31583	-3.03532
SMC1B	0.484498	2.39633	2.7806	0.0161897	0.315978	-3.03808
MTLN	-0.527572	2.92342	-2.78053	0.0161916	0.315978	-3.03819
IPCEF1	-0.492725	3.51578	-2.78038	0.0161962	0.315978	-3.03845
DOK3	-0.407578	8.10632	-2.78035	0.0161974	0.315978	-3.03851
DUS2	-0.424415	7.78227	-2.7796	0.0162202	0.316069	-3.03979
NCF2	-0.476864	5.18694	-2.77931	0.016229	0.316069	-3.04028
ZMYM2	-0.541336	7.32803	-2.77898	0.0162391	0.316069	-3.04084
ST3GAL2	-0.727152	5.25825	-2.77815	0.0162643	0.316135	-3.04224
KCNIP2	-0.680973	5.6709	-2.77769	0.0162783	0.316135	-3.04302
COL4A3	-0.495578	4.12879	-2.77707	0.0162974	0.316135	-3.04408
NBEAL1	-0.722893	2.67617	-2.77687	0.0163036	0.316135	-3.04442
ITGAL	-0.371607	7.97365	-2.77684	0.0163043	0.316135	-3.04446
TRPV1	0.6073	6.16093	2.77583	0.0163352	0.316287	-3.04617
TMEM9B-AS1	0.6416	4.16716	2.77578	0.0163368	0.316287	-3.04626
VAMP8	-0.427109	8.71243	-2.77511	0.0163575	0.316447	-3.04741
GINS1	-0.826664	7.65946	-2.77418	0.016386	0.316591	-3.04898
MLLT6	-0.457802	6.40696	-2.77406	0.0163897	0.316591	-3.04918
YEATS4	-0.555475	8.94211	-2.77355	0.0164056	0.316659	-3.05006
TRIM61	0.542888	3.86341	2.77273	0.0164307	0.316904	-3.05144
ASPRV1	-0.614953	6.36658	-2.77176	0.0164607	0.317244	-3.05309
UBR7	-0.574298	7.11795	-2.76912	0.0165424	0.3185	-3.05757
NUAK2	-0.498055	6.4914	-2.76885	0.0165508	0.3185	-3.05803
ZC3H6	-0.49354	5.96508	-2.76617	0.0166344	0.319688	-3.06258
CAMK2G	-0.409615	7.09758	-2.76604	0.0166386	0.319688	-3.06281
H1-2	-0.658043	7.80532	-2.7656	0.0166521	0.319688	-3.06354
OLR1	-0.4465	3.42142	-2.76419	0.0166965	0.319688	-3.06595
ATE1	-0.420726	8.21386	-2.76396	0.0167034	0.319688	-3.06633
OR5H1	-0.475753	2.27105	-2.76338	0.0167218	0.319688	-3.06732
PSMC3IP	-0.776525	5.27688	-2.76248	0.0167501	0.319688	-3.06885
UBE2D3-AS1	-0.533754	2.68084	-2.76215	0.0167604	0.319688	-3.0694
MT1L	-0.899779	7.6857	-2.7611	0.0167936	0.319688	-3.07119
ZGRF1	-0.712687	7.54315	-2.761	0.0167967	0.319688	-3.07136
NOTCH1	-0.51743	5.28773	-2.76036	0.0168167	0.319688	-3.07243
MPEG1	-0.84895	6.82076	-2.76034	0.0168175	0.319688	-3.07248
FANCB	-0.724782	6.63093	-2.76026	0.01682	0.319688	-3.07261
PRSS38	0.523729	2.38806	2.76022	0.0168212	0.319688	-3.07267
HCST	-0.571141	5.77262	-2.76005	0.0168266	0.319688	-3.07296
MIR548AS	-0.445489	1.85686	-2.75999	0.0168285	0.319688	-3.07306
CMKLR1	-0.629739	3.97132	-2.75982	0.0168339	0.319688	-3.07336
ENOSF1	-0.479722	6.66772	-2.7597	0.0168375	0.319688	-3.07355
PTPN7	-0.449904	6.44357	-2.75917	0.0168546	0.319775	-3.07447
MT1F	-0.589203	5.45995	-2.75813	0.0168874	0.320074	-3.07622
NRBP2	-0.391637	6.67712	-2.75759	0.0169044	0.320074	-3.07713
LIMA1	-0.365798	9.36521	-2.75722	0.0169163	0.320074	-3.07777
GLP1R	-0.400754	4.74308	-2.757	0.0169234	0.320074	-3.07815
MT1A	-0.957431	7.61601	-2.75669	0.016933	0.320074	-3.07866
SYT10	-0.483464	2.75179	-2.75536	0.0169755	0.320641	-3.08093
SFMBT2	-0.434459	7.43346	-2.75493	0.016989	0.32066	-3.08165
NOMO2	0.386991	9.36449	2.75401	0.0170184	0.320978	-3.08321
RASGRP2	-0.381056	6.5279	-2.75321	0.0170441	0.321226	-3.08457
RND2	-0.373372	4.0715	-2.75203	0.0170819	0.321701	-3.08657
C2CD5	-0.4582	7.39485	-2.75135	0.0171036	0.321872	-3.08772
CDCA7L	-0.438898	9.16188	-2.75022	0.0171401	0.322125	-3.08964
GMPS	-0.438899	9.7987	-2.74965	0.0171582	0.322125	-3.0906
PDS5B	-0.403107	9.08672	-2.74942	0.0171658	0.322125	-3.09099
PELI2	-0.504237	2.96013	-2.74911	0.0171756	0.322125	-3.09151
MIR3622A	-0.390947	4.10252	-2.74898	0.01718	0.322125	-3.09174
YWHAH	-0.42844	9.52731	-2.74802	0.017211	0.32247	-3.09337
PLS1	-0.519063	3.92618	-2.74747	0.0172286	0.322563	-3.09429
RFWD3	-0.452338	8.51143	-2.74594	0.0172781	0.322762	-3.09689
PIK3IP1-DT	0.471395	5.61749	2.74505	0.0173071	0.322762	-3.0984
HMGN4	-0.494769	6.94187	-2.74479	0.0173156	0.322762	-3.09885
UPK1A-AS1	-0.485059	3.97781	-2.74465	0.0173202	0.322762	-3.09908
ADI1	0.549245	8.26614	2.74464	0.0173205	0.322762	-3.0991
TRIB3	-0.476271	6.33091	-2.74451	0.0173246	0.322762	-3.09932
LINC01363	-0.503655	3.28176	-2.74442	0.0173276	0.322762	-3.09947
ANTXRL	-0.392433	4.55932	-2.74318	0.0173679	0.322943	-3.10157
HECA	-0.456903	7.79238	-2.74302	0.0173732	0.322943	-3.10184
PRC1-AS1	-0.604743	5.19706	-2.74268	0.0173842	0.322943	-3.10241
MACIR	-0.634456	5.42132	-2.74254	0.0173887	0.322943	-3.10265
ALG1L	0.612117	3.10329	2.74218	0.0174004	0.322943	-3.10326
SMIM19	-0.56554	7.5641	-2.74122	0.0174318	0.323205	-3.10488
TSTD1	-0.574129	5.84266	-2.74068	0.0174495	0.323205	-3.1058
ALDH5A1	-0.425217	6.60256	-2.74057	0.017453	0.323205	-3.10598
AZI2	-0.585929	4.73507	-2.73982	0.0174778	0.323205	-3.10727
ZBTB38	-0.661291	4.58868	-2.73979	0.0174788	0.323205	-3.10732
CCDC18-AS1	0.432659	8.11613	2.73919	0.0174986	0.323205	-3.10834
ATAD2	-0.66501	7.81462	-2.73826	0.017529	0.323205	-3.10991
XAF1	-0.631727	5.1381	-2.73811	0.0175339	0.323205	-3.11016
EXOC1	-0.449532	8.37232	-2.73807	0.0175353	0.323205	-3.11023
MAGEB2	-0.3999	4.19739	-2.7379	0.0175409	0.323205	-3.11052
KLHL31	-0.551583	2.79993	-2.73729	0.0175608	0.323338	-3.11154
MTHFD1	-0.5409	8.53212	-2.73653	0.0175859	0.323457	-3.11283
DVL3	-0.373698	8.18905	-2.73616	0.0175983	0.323457	-3.11347
N4BP2L2-IT2	-0.475188	4.57893	-2.73537	0.0176244	0.323457	-3.11481
ZNRF3-AS1	0.524726	2.01686	2.73529	0.0176269	0.323457	-3.11494
H2BC14	-0.638572	11.109	-2.73499	0.017637	0.323457	-3.11545
BOK-AS1	0.502286	5.56116	2.73469	0.0176468	0.323457	-3.11595
NSMAF	-0.381411	9.51137	-2.73442	0.0176558	0.323457	-3.11641
ICAM4	-0.463809	5.62883	-2.73398	0.0176703	0.323492	-3.11716
SGMS1	-0.529348	8.21045	-2.73287	0.017707	0.323807	-3.11903
GABPA	-0.508501	7.26779	-2.73239	0.0177231	0.323807	-3.11985
SPATA20	-0.499562	5.15358	-2.73232	0.0177255	0.323807	-3.11997
STXBP4	-0.671247	5.26911	-2.73145	0.0177544	0.323896	-3.12144
TFRC	0.550633	9.43244	2.73099	0.0177697	0.323896	-3.12222
TOPBP1	-0.44037	10.2451	-2.7309	0.0177728	0.323896	-3.12238
DNMT3A	-0.749993	4.47068	-2.73045	0.0177875	0.323896	-3.12313
SLC2A5	-0.394656	10.1828	-2.73027	0.0177937	0.323896	-3.12344
PIF1	-0.373982	6.35705	-2.72864	0.0178482	0.324656	-3.1262
SNUPN	-0.726374	6.79028	-2.72746	0.0178878	0.324992	-3.1282
ZBED2	-0.387201	2.91607	-2.72681	0.0179097	0.324992	-3.1293
E2F6	-0.556202	4.2698	-2.72633	0.0179256	0.324992	-3.1301
NUDT17	-0.370754	6.1115	-2.7263	0.0179267	0.324992	-3.13016
GPSM3	-0.397554	6.75879	-2.7262	0.0179302	0.324992	-3.13033
CAB39L	-0.448254	9.01266	-2.72559	0.0179506	0.325132	-3.13136
KRT76	-0.503987	5.25349	-2.72476	0.0179786	0.325247	-3.13277
NPC2	-0.464504	7.62786	-2.72419	0.0179977	0.325247	-3.13373
TTTY11	0.389989	2.08377	2.72392	0.0180068	0.325247	-3.13418
GTSE1	-0.595619	6.44356	-2.72389	0.0180078	0.325247	-3.13423
OXR1	-0.654576	7.1741	-2.723	0.018038	0.325394	-3.13574
ARHGAP9	-0.436822	7.31046	-2.7229	0.0180414	0.325394	-3.13591
NUMA1	-0.434763	6.89642	-2.72182	0.018078	0.325825	-3.13775
PTTG1	-0.544542	9.05013	-2.7211	0.0181022	0.325951	-3.13895
ARHGAP8	-0.558094	2.74096	-2.72086	0.0181105	0.325951	-3.13937
MBNL3	-0.367267	8.96778	-2.71969	0.0181501	0.326434	-3.14134
PRIM2	-0.569547	7.34383	-2.71786	0.0182128	0.32713	-3.14445
CCDC42	-0.445475	4.45257	-2.71781	0.0182144	0.32713	-3.14453
CKAP5	-0.460585	8.77345	-2.71542	0.0182962	0.327675	-3.14857
LOC286359	0.439159	2.11598	2.71496	0.018312	0.327675	-3.14935
SUFU	-0.41444	6.37628	-2.71468	0.0183217	0.327675	-3.14983
MIR493	0.622609	2.22561	2.71467	0.018322	0.327675	-3.14984
FECH	-0.414283	6.05625	-2.71454	0.0183263	0.327675	-3.15006
EXTL3	-0.376904	5.86905	-2.71447	0.0183286	0.327675	-3.15017
DUS4L	-0.608702	6.19671	-2.71428	0.0183354	0.327675	-3.1505
PTPA	-0.43455	7.57825	-2.71393	0.0183472	0.327675	-3.15108
SUMO2	-0.414677	10.7074	-2.71303	0.0183784	0.327956	-3.15261
FBXO4	-0.492267	5.43802	-2.71262	0.0183926	0.327956	-3.15331
COQ10A	-0.368521	8.469	-2.71198	0.0184146	0.327956	-3.15439
TTC21A	-0.393856	5.67186	-2.71106	0.0184465	0.327956	-3.15595
LOC100131626	0.486634	2.22408	2.71105	0.0184467	0.327956	-3.15596
HELB	-0.509074	3.48895	-2.711	0.0184484	0.327956	-3.15604
PGRMC1	-0.384348	7.96145	-2.70995	0.0184846	0.327956	-3.15781
VAMP3	-0.524378	5.46147	-2.70988	0.0184873	0.327956	-3.15794
HERC2P9	0.368898	8.49668	2.70925	0.0185089	0.327956	-3.159
VAMP7	-0.400303	8.48117	-2.70906	0.0185156	0.327956	-3.15932
MIR9-3HG	-0.486186	4.01485	-2.70837	0.0185396	0.327956	-3.16049
SLC22A18AS	-0.488555	4.58385	-2.70804	0.018551	0.327956	-3.16105
PELATON	-0.412306	5.85776	-2.70793	0.0185547	0.327956	-3.16122
PLA2G6	-0.380509	6.86472	-2.70672	0.018597	0.327956	-3.16328
EPAS1	-0.433577	4.0275	-2.70669	0.0185981	0.327956	-3.16333
ZC2HC1B	0.525227	3.73427	2.70667	0.0185987	0.327956	-3.16336
LINC01060	0.589306	2.89057	2.7066	0.0186011	0.327956	-3.16348
LOC100190986	0.488687	8.8124	2.70598	0.0186227	0.327956	-3.16453
MCM7	-0.600748	9.35812	-2.70563	0.0186351	0.327956	-3.16513
FIGNL1	-0.585432	7.24377	-2.70521	0.0186497	0.327956	-3.16583
CASP8AP2	-0.543127	7.39177	-2.70509	0.0186539	0.327956	-3.16604
TRIM21	-0.561237	4.18513	-2.70488	0.0186614	0.327956	-3.1664
CNN3-DT	-0.524513	3.68891	-2.70428	0.0186822	0.327956	-3.16741
TASOR	-0.416164	8.90362	-2.70422	0.0186842	0.327956	-3.1675
NOMO3	0.371696	8.96427	2.70419	0.0186852	0.327956	-3.16755
TBC1D3L	-0.383768	6.59608	-2.70373	0.0187013	0.327956	-3.16833
CFAP36	-0.669387	6.76206	-2.70351	0.0187092	0.327956	-3.16871
ZC3HC1	-0.553938	6.99758	-2.70191	0.0187654	0.327994	-3.17141
IDO1	-0.40406	2.21923	-2.70179	0.0187697	0.327994	-3.17162
TMEM223	-0.365853	6.47258	-2.70173	0.0187718	0.327994	-3.17172
STXBP1	-0.515435	6.42202	-2.70114	0.0187923	0.327994	-3.1727
CCDC3	-0.475544	4.6658	-2.70087	0.0188019	0.327994	-3.17316
MIR4460	-0.426318	1.6589	-2.70071	0.0188076	0.327994	-3.17344
IDUA	0.452346	6.50025	2.70057	0.0188125	0.327994	-3.17367
LINC00278	-0.396709	5.39633	-2.69952	0.0188494	0.327994	-3.17544
TBC1D22B	-0.484775	6.30369	-2.69931	0.0188569	0.327994	-3.1758
PARP3	-0.481559	5.00676	-2.6991	0.0188645	0.327994	-3.17616
KRT71	-0.412505	3.81896	-2.69844	0.0188878	0.327994	-3.17727
OR52E2	-0.374506	2.7022	-2.69829	0.0188932	0.327994	-3.17753
ZNF830	-0.535461	7.01038	-2.69824	0.0188948	0.327994	-3.17761
KCNK2	0.577661	3.72808	2.6978	0.0189105	0.327994	-3.17836
SPANXD	-0.39584	4.54929	-2.69739	0.018925	0.327994	-3.17904
MDM4	-0.46425	9.40095	-2.69665	0.0189512	0.327994	-3.1803
MIR4635	0.502307	4.35817	2.69656	0.0189546	0.327994	-3.18045
MIR4788	-0.565542	2.48197	-2.69593	0.0189767	0.327994	-3.18151
RILP	-0.550607	4.58278	-2.69582	0.0189806	0.327994	-3.18169
MMADHC	-0.423687	8.79996	-2.69571	0.0189846	0.327994	-3.18188
TMBIM4	-0.390405	8.13299	-2.69566	0.0189864	0.327994	-3.18197
CKMT1A	-0.445553	3.72006	-2.69546	0.0189935	0.327994	-3.18231
DDR2	0.464051	4.09128	2.69505	0.019008	0.328022	-3.18299
MELK	-0.685812	7.88583	-2.69378	0.0190534	0.328169	-3.18514
CST9L	-0.575932	2.94729	-2.69284	0.019087	0.328169	-3.18673
LRRC61	-0.411691	6.35205	-2.69195	0.0191187	0.328169	-3.18823
FADS2	-0.409407	9.96595	-2.69187	0.0191217	0.328169	-3.18837
MYOM2	0.55291	6.05302	2.69158	0.0191319	0.328169	-3.18885
DENND5B-AS1	0.455026	5.67415	2.69139	0.0191389	0.328169	-3.18918
SERGEF	-0.522099	4.1034	-2.69128	0.0191429	0.328169	-3.18937
MKI67	-0.630289	9.76991	-2.69097	0.0191539	0.328169	-3.18989
SLC24A2	0.572414	2.60965	2.68993	0.0191913	0.328169	-3.19164
PTAR1	-0.593911	7.20649	-2.68974	0.0191982	0.328169	-3.19197
MT1B	-0.927159	7.57384	-2.68963	0.019202	0.328169	-3.19214
H3C10	-0.518949	7.33257	-2.68939	0.0192107	0.328169	-3.19256
COBL	-0.55073	4.08148	-2.68917	0.0192185	0.328169	-3.19292
RUNDC3A	-0.589299	4.31787	-2.68911	0.0192206	0.328169	-3.19302
GNAT1	-0.517961	6.0254	-2.6891	0.019221	0.328169	-3.19304
TMEM185A	-0.399604	5.44752	-2.68905	0.0192229	0.328169	-3.19312
COP1	-0.423165	7.75063	-2.68872	0.0192346	0.328169	-3.19368
SORCS3	-0.567472	3.46812	-2.68771	0.0192711	0.328231	-3.19538
PSMA8	-0.55876	8.44388	-2.68767	0.0192728	0.328231	-3.19546
SREK1IP1	-0.414773	7.06973	-2.68756	0.0192767	0.328231	-3.19565
TSNARE1	-0.399103	5.02998	-2.68633	0.0193211	0.328768	-3.19772
ASIC2	-0.590542	4.96401	-2.68576	0.0193419	0.328881	-3.19869
TMEM9	-0.383227	6.7444	-2.68543	0.0193535	0.328881	-3.19923
CCL3	-0.511385	5.62819	-2.68459	0.0193843	0.329082	-3.20066
NKX2-6	-0.382972	5.16647	-2.68404	0.0194042	0.329082	-3.20159
GFPT2	-0.462793	4.23466	-2.68392	0.0194084	0.329082	-3.20178
H4C11	-0.364342	11.3286	-2.68369	0.0194168	0.329082	-3.20217
LINC02506	0.414373	3.32478	2.6824	0.0194638	0.329435	-3.20435
PBX2	-0.382369	7.56468	-2.6821	0.0194749	0.329435	-3.20486
PRECSIT	-0.488782	3.88457	-2.68206	0.0194763	0.329435	-3.20493
ITGAV	-0.609756	3.31124	-2.68095	0.0195168	0.329737	-3.2068
FAIM	-0.568429	4.52428	-2.68086	0.0195199	0.329737	-3.20694
C2CD4B	0.443108	5.10281	2.68024	0.0195426	0.329903	-3.20799
CHD9	-0.670227	8.2744	-2.67927	0.0195781	0.330104	-3.20963
HLA-E	-0.392915	8.28419	-2.67886	0.0195932	0.330104	-3.21032
H2BC4	-0.631679	6.15119	-2.67886	0.0195932	0.330104	-3.21032
RNF167	-0.463882	8.14933	-2.67789	0.0196287	0.330304	-3.21195
ADAMTS1	0.478295	2.00219	2.67783	0.019631	0.330304	-3.21206
ANK2	-0.775441	3.7636	-2.67722	0.0196536	0.330357	-3.21309
LRRC71	-0.57061	4.62266	-2.67694	0.0196638	0.330357	-3.21356
MID2	0.498074	2.12129	2.67669	0.0196729	0.330357	-3.21398
MIR3157	-0.630981	3.72756	-2.67632	0.0196868	0.330374	-3.21461
GPBP1	-0.418928	8.72632	-2.67524	0.0197265	0.330823	-3.21643
TATDN3	-0.5005	7.81002	-2.67465	0.0197484	0.330868	-3.21743
BCAR1	-0.529855	3.76399	-2.67426	0.0197625	0.330868	-3.21807
ATRAID	-0.358215	9.43759	-2.67412	0.019768	0.330868	-3.21832
RASSF1-AS1	-0.445641	4.48452	-2.6731	0.0198055	0.331101	-3.22003
PRR11	-0.51962	9.11941	-2.67304	0.0198078	0.331101	-3.22013
DIO1	-0.486974	2.1338	-2.67234	0.0198339	0.33132	-3.22132
HMGN2	-0.427727	10.7126	-2.67188	0.0198509	0.331389	-3.22209
MGAT4B	-0.563158	5.88739	-2.67062	0.0198976	0.33145	-3.22421
NCAPG2	-0.75987	8.56161	-2.67057	0.0198995	0.33145	-3.2243
SPIDR	-0.424834	8.33833	-2.67045	0.0199042	0.33145	-3.22451
LOC101927798	0.407408	2.1704	2.67039	0.0199064	0.33145	-3.22461
IFI16	-0.421361	10.5148	-2.66937	0.0199445	0.331708	-3.22633
OR1J2	0.471393	1.88117	2.66908	0.0199554	0.331708	-3.22682
G2E3	-1.13997	5.35006	-2.66842	0.0199797	0.331708	-3.22792
ST3GAL6-AS1	-0.475509	2.69315	-2.6683	0.0199845	0.331708	-3.22813
EEF1AKMT3	-0.473835	5.80606	-2.66824	0.0199868	0.331708	-3.22823
PAQR4	-0.394786	6.46971	-2.6667	0.0200443	0.332244	-3.23082
H1-3	-0.575763	7.88751	-2.66658	0.0200487	0.332244	-3.23102
UQCRH	-0.371794	9.31801	-2.66629	0.0200597	0.332244	-3.23151
TCEANC2	-0.398304	6.03381	-2.66599	0.020071	0.332244	-3.23202
PCOLCE-AS1	-0.426651	4.99931	-2.66457	0.0201242	0.332723	-3.23441
H2AC14	-0.422739	11.7514	-2.66428	0.0201352	0.332723	-3.2349
PARD3	-0.478722	2.76931	-2.66418	0.020139	0.332723	-3.23507
C16orf54	-0.411456	6.28542	-2.66242	0.0202055	0.333457	-3.23804
FZR1	-0.388937	7.33087	-2.66231	0.0202095	0.333457	-3.23821
SLC4A1AP	-0.418514	7.9011	-2.66027	0.0202869	0.334485	-3.24166
GRK3	-0.531628	8.08518	-2.65982	0.0203038	0.334485	-3.24241
C10orf120	-0.512884	2.58601	-2.65963	0.0203111	0.334485	-3.24273
SCARA5	-0.518474	4.81257	-2.65895	0.0203371	0.334595	-3.24388
RCAN3AS	-0.519361	4.13842	-2.65877	0.0203439	0.334595	-3.24418
DKFZP434A062	0.391768	3.91158	2.65765	0.0203867	0.334852	-3.24607
OARD1	-0.402542	7.95291	-2.65751	0.0203921	0.334852	-3.24631
LRRC37B	-0.666067	6.17278	-2.65689	0.0204155	0.334852	-3.24735
BLOC1S5	-0.539454	7.0798	-2.65673	0.0204218	0.334852	-3.24762
FGD4	-0.615993	7.15732	-2.65656	0.0204283	0.334852	-3.24791
KANK1	-0.62242	4.22537	-2.65601	0.0204492	0.334852	-3.24883
LINC02579	0.43896	2.41679	2.65596	0.0204512	0.334852	-3.24891
EIF2AK4	-0.402264	8.81213	-2.65407	0.0205236	0.335419	-3.2521
ZNF140	-0.499582	5.25408	-2.65351	0.0205449	0.335419	-3.25303
FBXO5	-0.855555	6.88324	-2.65349	0.020546	0.335419	-3.25308
OR51F1	0.381505	2.20696	2.65317	0.0205583	0.335419	-3.25362
DCTN6	-0.440608	7.46339	-2.65301	0.0205643	0.335419	-3.25388
MYO5B	0.406949	3.26	2.65298	0.0205655	0.335419	-3.25393
THBS4	-0.489226	3.19593	-2.65266	0.0205776	0.335419	-3.25446
IRAK1BP1	-0.729643	5.67295	-2.65181	0.0206106	0.335743	-3.25591
GSTM2	-0.409117	5.00456	-2.65053	0.02066	0.336333	-3.25806
ZNF630	0.406841	2.69073	2.65017	0.0206738	0.336343	-3.25866
ZNF821	-0.535203	5.53369	-2.64962	0.0206949	0.336473	-3.25958
TGDS	-0.459009	8.39452	-2.64852	0.0207378	0.336637	-3.26144
CCDC116	-0.503372	6.03879	-2.64846	0.0207399	0.336637	-3.26153
CENPU	-0.629694	8.29808	-2.64835	0.0207444	0.336637	-3.26173
ZNF84-DT	0.377399	1.86041	2.64767	0.0207708	0.33685	-3.26287
SLC38A5	0.892689	3.98787	2.6467	0.0208084	0.336965	-3.2645
GTF2A1	-0.500846	8.05209	-2.64668	0.0208091	0.336965	-3.26453
XPOT	-0.451841	9.65619	-2.64647	0.0208174	0.336965	-3.26489
ZBTB7B	-0.439667	5.82736	-2.6461	0.0208318	0.336986	-3.26551
RAB3D	-0.403427	6.16884	-2.64462	0.0208893	0.337701	-3.26799
H2AC11	-0.558062	10.7612	-2.64356	0.020931	0.337869	-3.26979
FRMD5	-0.489441	5.2328	-2.64242	0.0209755	0.337869	-3.2717
ZBTB5	-0.424811	6.49215	-2.64238	0.0209771	0.337869	-3.27176
GPX7	-0.505434	6.58828	-2.64232	0.0209797	0.337869	-3.27187
TBC1D1	-0.403001	8.96208	-2.64183	0.0209987	0.337869	-3.27269
RNASEH2C	0.419848	8.05165	2.64172	0.0210029	0.337869	-3.27287
NINJ2-AS1	-0.485485	5.3415	-2.64167	0.0210052	0.337869	-3.27297
LAD1	-0.451194	6.99358	-2.64141	0.021015	0.337869	-3.27339
LCE6A	0.517581	3.79708	2.64099	0.0210318	0.337869	-3.27411
CDH20	-0.509047	4.70776	-2.64099	0.0210318	0.337869	-3.27411
ELF2	-0.729553	7.45202	-2.63969	0.0210827	0.338276	-3.27628
HCG9	-0.428162	5.12433	-2.63967	0.0210835	0.338276	-3.27632
NUGGC	-0.433195	8.8011	-2.63918	0.0211028	0.338373	-3.27714
METTL21A	-0.359338	7.69769	-2.63833	0.0211366	0.338402	-3.27858
OGFRL1	-0.463358	9.42226	-2.63824	0.0211399	0.338402	-3.27872
ZBTB34	-0.591581	4.61975	-2.63813	0.0211443	0.338402	-3.27891
LINC01167	0.397084	2.91616	2.63756	0.0211669	0.338551	-3.27987
ZC3H7A	-0.362381	8.27965	-2.63668	0.0212018	0.338675	-3.28135
KRBOX4	-0.45739	6.52442	-2.63632	0.0212162	0.338675	-3.28196
PRPS2	-0.418872	8.84433	-2.63608	0.0212256	0.338675	-3.28236
SLAMF6	-0.373163	10.0412	-2.63567	0.0212418	0.338675	-3.28305
IFT22	-0.543967	7.334	-2.63559	0.0212449	0.338675	-3.28318
GLT8D2	-0.426367	2.55584	-2.63536	0.0212541	0.338675	-3.28356
SYNGAP1	-0.487244	7.45265	-2.63341	0.0213319	0.339205	-3.28685
SH3D21	-0.651389	5.49538	-2.63315	0.0213421	0.339205	-3.28728
LOC101929662	0.418362	3.06482	2.63291	0.0213518	0.339205	-3.28769
C10orf71	-0.438596	3.95639	-2.63277	0.0213574	0.339205	-3.28793
ZFP30	-0.645473	4.63418	-2.63272	0.0213592	0.339205	-3.288
FAM234A	0.3924	7.58985	2.63228	0.0213769	0.339205	-3.28874
FANCC	-0.613339	5.45367	-2.63211	0.0213837	0.339205	-3.28903
RPS6KA5	-0.711247	5.71582	-2.63173	0.0213989	0.339205	-3.28967
BLOC1S1-RDH5	-0.400352	7.48846	-2.63153	0.0214067	0.339205	-3.29
FAM167A	-0.371313	7.93551	-2.62877	0.0215175	0.340348	-3.29464
CDC45	-0.699863	6.6744	-2.62846	0.0215301	0.340348	-3.29517
ZNF165	-0.635066	3.37083	-2.62837	0.0215337	0.340348	-3.29532
MLH1	-0.587183	7.43882	-2.62835	0.0215344	0.340348	-3.29535
VEGFB	-0.42284	6.82968	-2.62794	0.0215508	0.340348	-3.29603
ADAM22	-0.696686	4.70502	-2.62677	0.0215981	0.340348	-3.298
PCNX4	-0.559683	7.4887	-2.62665	0.0216029	0.340348	-3.2982
IL6R	-0.529798	4.94701	-2.62644	0.0216112	0.340348	-3.29855
CEP20	-0.391828	8.55488	-2.62639	0.0216133	0.340348	-3.29864
SOSTDC1	0.398396	3.7471	2.62608	0.0216258	0.340348	-3.29915
MIR1289-2	0.399991	3.2294	2.62601	0.0216289	0.340348	-3.29928
GPR52	-0.741688	5.18789	-2.62577	0.0216385	0.340348	-3.29968
NEK7	-0.473136	7.21991	-2.62398	0.0217108	0.34115	-3.30268
SAMD8	-0.471045	6.08858	-2.62385	0.0217162	0.34115	-3.30291
RBM26-AS1	0.438564	6.70994	2.62322	0.0217419	0.341168	-3.30397
ZNF559-ZNF177	-0.485735	6.25037	-2.6229	0.0217549	0.341168	-3.30451
KDM7A	-0.532336	6.17216	-2.62281	0.0217583	0.341168	-3.30464
CROT	-1.0723	4.92735	-2.62251	0.0217707	0.341168	-3.30516
LOC100506403	-0.577379	3.92875	-2.62123	0.0218229	0.341777	-3.30731
SART1	-0.415862	6.45547	-2.62078	0.0218412	0.341854	-3.30806
GNA11	-0.641324	5.30359	-2.62009	0.0218694	0.341892	-3.30922
VAMP5	-0.393319	5.32216	-2.61979	0.0218815	0.341892	-3.30972
LINC01256	0.635571	2.42847	2.61974	0.0218837	0.341892	-3.30981
ZBTB21	-0.483456	7.60151	-2.61872	0.0219252	0.342272	-3.31151
SNORD51	-0.512288	3.79177	-2.61808	0.0219515	0.342272	-3.31259
IFITM1	-0.767274	7.43912	-2.61794	0.0219572	0.342272	-3.31282
UBE2M	-0.398148	9.45853	-2.61778	0.0219639	0.342272	-3.3131
EFCAB14-AS1	-0.37726	1.80441	-2.61736	0.0219809	0.342272	-3.31379
ACOT13	-0.384402	8.42538	-2.61718	0.0219884	0.342272	-3.3141
H3C11	-0.403364	10.9726	-2.61685	0.0220019	0.342274	-3.31465
LINC00222	-0.446861	3.87823	-2.61652	0.0220155	0.342277	-3.31521
HSPA2	0.412396	4.21169	2.6151	0.0220742	0.342833	-3.3176
TMEM51-AS1	-0.649001	3.54209	-2.615	0.0220781	0.342833	-3.31776
PRSS56	-0.497834	5.46457	-2.61417	0.0221123	0.343157	-3.31915
MNX1-AS1	-0.414175	5.02174	-2.61091	0.0222473	0.345043	-3.32462
NBPF6	0.377007	4.09497	2.61042	0.0222677	0.345146	-3.32544
USP6	-0.396294	5.59367	-2.61008	0.022282	0.345146	-3.32602
SLC23A1	-0.418455	6.29113	-2.60978	0.0222945	0.345146	-3.32652
MYO3A	-0.430643	2.25622	-2.60823	0.0223589	0.345934	-3.32911
PPM1L	-0.494283	5.22576	-2.60775	0.0223789	0.346034	-3.32992
FAM83E	-0.387139	5.7525	-2.60684	0.0224171	0.346415	-3.33145
TYMSOS	-0.374882	3.73408	-2.60616	0.0224457	0.346629	-3.33259
ANO10	-0.414545	3.39235	-2.60586	0.022458	0.346629	-3.33309
RASL12	-0.38855	4.20184	-2.60397	0.0225374	0.347225	-3.33626
ADAM32	0.359949	2.09964	2.60386	0.022542	0.347225	-3.33644
ZNF197	-0.587779	5.64737	-2.60371	0.0225482	0.347225	-3.33668
LNX1-AS1	-0.441885	3.37586	-2.60365	0.022551	0.347225	-3.33679
VSIG8	-0.689947	3.25384	-2.60319	0.0225701	0.347287	-3.33756
MIR4435-1	0.526765	2.96951	2.60199	0.022621	0.347287	-3.33958
FAM27E3	-0.595088	5.18104	-2.60176	0.0226307	0.347287	-3.33997
TMEM163	-0.579493	4.16397	-2.60135	0.0226478	0.347287	-3.34064
DEFB130A	0.407246	2.03782	2.60117	0.0226554	0.347287	-3.34094
DEFB130A	0.407246	2.03782	2.60117	0.0226554	0.347287	-3.34094
RSAD2	-0.625123	3.93052	-2.60115	0.0226564	0.347287	-3.34099
SOWAHC	-0.468067	3.97288	-2.60084	0.0226695	0.347287	-3.3415
UQCC3	-0.41925	6.93484	-2.60039	0.0226885	0.347287	-3.34226
C9orf72	-0.95029	5.98127	-2.60034	0.0226908	0.347287	-3.34235
TNFRSF10A-DT	0.397039	8.40043	2.59921	0.0227385	0.34781	-3.34423
MIR6508	0.535356	3.79585	2.59879	0.0227562	0.347873	-3.34493
METTL14-DT	-0.512224	3.1516	-2.59797	0.022791	0.348196	-3.3463
KPNA5	-0.57277	6.66548	-2.597	0.0228324	0.348413	-3.34793
ADPRH	-0.500758	4.06171	-2.59687	0.0228382	0.348413	-3.34816
CCDC144A	-0.77465	3.56523	-2.59668	0.0228461	0.348413	-3.34847
C4orf17	-0.411205	2.07457	-2.59514	0.0229116	0.349031	-3.35104
ARFIP1	-0.540614	7.18482	-2.59456	0.0229367	0.349031	-3.35203
ABCA7	0.373906	8.73488	2.59356	0.0229793	0.349031	-3.35369
HSF4	-0.451187	6.81102	-2.59334	0.022989	0.349031	-3.35407
RAB11FIP2	-0.466007	7.8009	-2.59298	0.0230043	0.349031	-3.35467
MIR4277	0.448899	5.73101	2.59292	0.0230071	0.349031	-3.35477
SPATA31E1	0.493422	4.18533	2.59245	0.0230272	0.349031	-3.35556
CHAC1	-0.600339	4.83655	-2.59234	0.0230319	0.349031	-3.35574
KANSL1L-AS1	0.545886	4.43871	2.59225	0.0230356	0.349031	-3.35589
USP24	-0.377012	8.27909	-2.59187	0.0230519	0.349031	-3.35652
IRAK1	-0.53157	6.35091	-2.59142	0.0230714	0.349031	-3.35728
LINC02443	0.461363	2.07627	2.59139	0.0230724	0.349031	-3.35732
CAPRIN2	-0.553894	7.00589	-2.59123	0.0230797	0.349031	-3.3576
PAPPA	-0.458151	4.4956	-2.59086	0.0230953	0.349031	-3.35821
STRN	-0.533214	7.84164	-2.5908	0.0230979	0.349031	-3.35831
XAB2	-0.391839	6.98395	-2.59064	0.0231049	0.349031	-3.35859
GASK1B	-0.643859	3.58479	-2.58916	0.0231686	0.349786	-3.36106
RNU11	-0.503265	8.75737	-2.58841	0.0232012	0.349799	-3.36232
RBM39	-0.420007	8.27506	-2.58749	0.0232411	0.349799	-3.36386
ZNF573	-0.733574	5.56454	-2.58658	0.0232804	0.349799	-3.36538
RASA2	-0.802592	5.91989	-2.58655	0.0232817	0.349799	-3.36543
KAT7	-0.537949	7.27624	-2.58648	0.023285	0.349799	-3.36555
MIR4458	0.635777	3.22765	2.58622	0.0232963	0.349799	-3.36599
RBP3	-0.461031	2.97337	-2.58607	0.0233025	0.349799	-3.36623
LY75-CD302	-0.489876	2.95085	-2.58599	0.023306	0.349799	-3.36636
KRT79	-0.398472	3.85712	-2.58572	0.0233179	0.349799	-3.36682
TIAF1	-0.46322	7.09578	-2.58567	0.02332	0.349799	-3.3669
PPP1R26	-0.423878	5.25353	-2.58499	0.0233496	0.349799	-3.36804
ODF2L	-0.662412	6.46615	-2.58454	0.0233693	0.349799	-3.3688
CLIP1	-0.372483	5.06812	-2.58434	0.0233778	0.349799	-3.36912
MIR599	0.45189	1.94158	2.58418	0.0233847	0.349799	-3.36939
VCX3A	-0.409552	5.95171	-2.58374	0.023404	0.349799	-3.37013
MNAT1	-0.783201	6.36215	-2.58323	0.0234265	0.349799	-3.37099
POU5F1	-0.481415	4.43116	-2.58294	0.0234391	0.349799	-3.37147
KMT2E	-0.406974	9.36832	-2.58252	0.0234576	0.349799	-3.37218
AAMDC	-0.444711	5.61851	-2.58245	0.0234604	0.349799	-3.37229
OVOL2	-0.380498	4.71247	-2.58228	0.0234678	0.349799	-3.37257
FCER2	0.715646	5.70685	2.58202	0.0234794	0.349799	-3.37301
SUV39H1	-0.551564	7.97121	-2.58164	0.023496	0.349799	-3.37365
POU6F2-AS1	0.468775	2.32021	2.58149	0.0235027	0.349799	-3.3739
CRACR2B	-0.523234	4.67569	-2.58051	0.0235453	0.349799	-3.37553
LINC01498	-0.454019	2.76152	-2.58026	0.0235563	0.349799	-3.37595
IRF8	0.342888	10.6951	2.58016	0.0235608	0.349799	-3.37612
SLC10A7	-0.589043	6.30329	-2.58009	0.0235642	0.349799	-3.37625
SMYD2	-0.465524	6.79569	-2.57989	0.0235728	0.349799	-3.37657
JAKMIP2	-0.413722	8.43588	-2.57944	0.0235925	0.349799	-3.37732
ZNF680	-0.472275	7.95145	-2.57943	0.0235931	0.349799	-3.37735
MCUB	-0.434186	10.0781	-2.57903	0.0236107	0.349799	-3.37801
ATXN7	-0.369947	8.19541	-2.57884	0.0236191	0.349799	-3.37833
PGPEP1	-0.441803	6.85609	-2.5788	0.0236208	0.349799	-3.3784
NCAM1-AS1	0.395091	4.45621	2.57825	0.0236451	0.349956	-3.37932
TMEM202	0.462918	2.86383	2.57761	0.023673	0.350166	-3.38038
TTC9-DT	-0.620087	4.1261	-2.57707	0.023697	0.350319	-3.38129
THAP12	-0.466833	8.06961	-2.57611	0.0237392	0.350569	-3.38289
CDC25B	-0.474342	8.10562	-2.57548	0.0237675	0.350569	-3.38395
TMSB15B	-0.548431	4.46005	-2.57518	0.0237805	0.350569	-3.38444
ARSL	0.514602	2.9307	2.5746	0.0238064	0.350569	-3.38542
CHAF1A	-0.542473	7.67514	-2.57445	0.0238128	0.350569	-3.38566
ARL6	-0.401878	2.91506	-2.57439	0.0238156	0.350569	-3.38577
PCDHB16	-0.537453	2.4887	-2.57422	0.0238231	0.350569	-3.38605
BLM	-0.506222	7.05058	-2.57421	0.0238236	0.350569	-3.38607
TBC1D15	-0.463771	8.03573	-2.57389	0.0238378	0.350576	-3.3866
ADNP2	-0.496831	7.15346	-2.57294	0.0238801	0.350997	-3.38819
STAT5B	-0.440963	8.15013	-2.57203	0.0239205	0.351116	-3.38971
PKP4	-0.402938	7.41398	-2.57196	0.0239235	0.351116	-3.38982
ALDH2	-0.57314	5.81999	-2.57162	0.023939	0.351116	-3.3904
SIAE	0.440216	6.58669	2.5714	0.0239485	0.351116	-3.39076
RPA3	-0.644835	6.94115	-2.57122	0.0239569	0.351116	-3.39107
CDX2	-0.437028	4.8362	-2.5704	0.0239934	0.351174	-3.39244
MAST4	-0.537614	4.36758	-2.57032	0.0239967	0.351174	-3.39256
SLC9A9	-0.653988	2.76777	-2.56962	0.0240284	0.351174	-3.39374
OR6Y1	0.560496	2.65185	2.56905	0.0240536	0.351174	-3.39469
NOS1AP	-0.401509	4.65675	-2.56844	0.024081	0.351174	-3.39571
FCRLB	-0.423783	7.30143	-2.56835	0.0240852	0.351174	-3.39586
MIS12	-0.472736	6.75433	-2.56831	0.024087	0.351174	-3.39593
WARS1	-0.413007	7.32395	-2.56777	0.0241112	0.351174	-3.39683
AKR7A3	-0.455942	5.7409	-2.56746	0.0241252	0.351174	-3.39735
CNTF	-0.644058	4.26151	-2.56731	0.0241317	0.351174	-3.39759
HP	0.391024	3.08002	2.56726	0.0241339	0.351174	-3.39767
USP30	-0.466309	9.06216	-2.56698	0.0241466	0.351174	-3.39814
CRTC3	-0.441224	4.41976	-2.56683	0.0241537	0.351174	-3.39841
UGT8	-0.369901	7.15074	-2.56677	0.0241563	0.351174	-3.3985
ANXA11	-0.414689	9.60824	-2.56645	0.0241707	0.351174	-3.39904
NT5DC3	0.638771	5.17408	2.56623	0.0241807	0.351174	-3.39941
LOC101928272	0.44904	1.76193	2.5654	0.0242179	0.351174	-3.40079
GM2A	0.366222	7.19647	2.56539	0.0242183	0.351174	-3.4008
PARP15	-0.654334	2.54246	-2.56531	0.0242217	0.351174	-3.40093
KBTBD3	-0.480009	2.73758	-2.56495	0.0242382	0.351213	-3.40154
METTL5	-0.400761	8.99037	-2.56382	0.0242894	0.351557	-3.40343
MDM1	-0.544864	6.13171	-2.56293	0.0243297	0.351557	-3.40492
CLSTN3	-0.441626	5.4812	-2.5627	0.02434	0.351557	-3.4053
REPIN1	-0.417388	6.30094	-2.56251	0.0243486	0.351557	-3.40562
TGM2	-0.453972	4.62816	-2.56238	0.0243546	0.351557	-3.40584
ITGAX	-0.399349	5.90842	-2.56192	0.0243754	0.351557	-3.4066
IFT46	-0.557642	7.14877	-2.56178	0.0243816	0.351557	-3.40683
CTNND2	-0.375332	4.86126	-2.56157	0.0243911	0.351557	-3.40718
PTPRVP	0.528028	3.49227	2.56108	0.0244137	0.351557	-3.40801
MRPL28	-0.339246	6.87673	-2.56074	0.0244289	0.351557	-3.40857
BNIP1	-0.405202	5.87271	-2.56057	0.0244367	0.351557	-3.40885
MIR4420	0.498902	4.13801	2.56034	0.0244473	0.351557	-3.40924
FLRT3	-0.398319	2.5426	-2.5601	0.0244583	0.351557	-3.40964
NOXRED1	-0.445871	3.65001	-2.5599	0.0244674	0.351557	-3.40998
ZNF792	-0.5386	5.34779	-2.55984	0.0244701	0.351557	-3.41008
LOC101927450	0.364603	1.54764	2.55937	0.0244915	0.351557	-3.41086
GPLD1	-0.591896	4.67373	-2.55909	0.0245042	0.351557	-3.41132
VANGL2	-0.49676	4.21163	-2.55876	0.0245193	0.351557	-3.41188
BMP1	-0.434626	5.62266	-2.55841	0.0245351	0.351557	-3.41246
SLCO2A1	-0.469242	3.19999	-2.55837	0.0245368	0.351557	-3.41252
NUDT7	-0.428213	5.74967	-2.55801	0.0245533	0.351584	-3.41312
MID1	-0.634891	3.92892	-2.55773	0.0245662	0.351584	-3.41359
KLHL3	0.565404	3.72227	2.55722	0.0245895	0.351721	-3.41444
IQCG	-0.449781	6.6594	-2.55671	0.024613	0.35186	-3.41529
LINC02380	-0.521335	2.06167	-2.55585	0.0246526	0.35223	-3.41674
H4C5	-0.39137	11.9225	-2.55554	0.0246668	0.352235	-3.41725
SHLD1	-0.446026	7.40801	-2.55462	0.0247091	0.352617	-3.41879
MTA1	-0.34621	8.28626	-2.55436	0.0247211	0.352617	-3.41922
TAPT1	-0.487057	7.20447	-2.55345	0.0247627	0.352943	-3.42073
CAPS2	-0.494358	1.8116	-2.55326	0.0247715	0.352943	-3.42105
MIR6739	0.449317	3.83999	2.55295	0.0247858	0.352949	-3.42156
VAMP7	-0.405807	8.3094	-2.55211	0.0248247	0.353307	-3.42297
FAM161A	-0.543156	3.97912	-2.55111	0.0248708	0.353766	-3.42463
MYL12-AS1	-0.363056	2.5944	-2.55009	0.0249182	0.354242	-3.42634
LPP	-0.427905	8.7556	-2.54969	0.0249366	0.354308	-3.427
RAD51B	-0.493715	7.61108	-2.54926	0.0249568	0.354397	-3.42772
SRC	-0.461258	3.77748	-2.54777	0.0250259	0.354619	-3.4302
LDAF1	-0.368668	6.97901	-2.54777	0.0250261	0.354619	-3.43021
NEU1	0.487028	6.9912	2.54756	0.0250358	0.354619	-3.43056
KIFBP	-0.728717	4.67337	-2.54745	0.0250407	0.354619	-3.43073
PRKCI	-0.399362	9.56379	-2.54743	0.0250417	0.354619	-3.43077
NAE1	-0.371072	7.56263	-2.54711	0.0250569	0.354638	-3.43131
ZNF615	-0.386467	3.23331	-2.54437	0.0251848	0.356164	-3.43587
PLOD2	-0.442217	2.52388	-2.54408	0.0251984	0.356164	-3.43635
NELFB	-0.422221	7.29309	-2.54325	0.0252373	0.356164	-3.43774
DCAF12L2	-0.39865	3.90786	-2.5431	0.0252442	0.356164	-3.43798
CCL3L3	-0.725904	5.64667	-2.54237	0.0252789	0.356164	-3.43921
TMEM132E-DT	-0.424762	3.58075	-2.54235	0.0252796	0.356164	-3.43924
PCNA	-0.625803	9.56843	-2.54138	0.0253253	0.356164	-3.44085
PHF11	-0.410547	7.37575	-2.54135	0.025327	0.356164	-3.44091
METTL22	-0.330907	7.11835	-2.54117	0.025335	0.356164	-3.4412
BAP1	-0.424438	5.73666	-2.54107	0.0253397	0.356164	-3.44136
CHMP6	-0.445861	5.81424	-2.54099	0.0253436	0.356164	-3.4415
C1QTNF7-AS1	-0.353496	1.53509	-2.54071	0.0253569	0.356164	-3.44197
LOC202181	-0.365114	7.21818	-2.54045	0.0253693	0.356164	-3.44241
MTCH1	-0.376683	8.13025	-2.54023	0.0253795	0.356164	-3.44277
ABCA1	-0.603037	7.12448	-2.54018	0.025382	0.356164	-3.44286
LINC00589	-0.499202	3.72304	-2.54006	0.0253876	0.356164	-3.44305
ATAD5	-0.47062	6.97252	-2.53914	0.0254313	0.356229	-3.44459
ATPAF1	-0.493017	6.45217	-2.53908	0.0254338	0.356229	-3.44468
NF1P2	-0.575717	2.73962	-2.53908	0.025434	0.356229	-3.44469
CETN3	-0.596776	6.03809	-2.53838	0.0254671	0.356497	-3.44585
SMCR2	0.489398	3.55924	2.53801	0.0254848	0.356551	-3.44648
RPL39L	-0.496923	6.08128	-2.53754	0.0255071	0.356667	-3.44726
LOC102467222	-0.373702	3.66232	-2.53466	0.025644	0.358038	-3.45205
LINC02186	0.468285	1.70045	2.53455	0.0256492	0.358038	-3.45223
SMC4	-0.373039	11.0091	-2.5345	0.0256513	0.358038	-3.4523
ING4	-0.401783	7.26849	-2.5343	0.0256612	0.358038	-3.45265
TTLL10	-0.375996	5.01657	-2.53381	0.0256845	0.358168	-3.45346
RNF213	-0.680386	4.28283	-2.53311	0.025718	0.358244	-3.45463
MOXD1	-0.803974	3.01865	-2.53302	0.0257222	0.358244	-3.45478
FNDC3A	-0.41265	6.87005	-2.53282	0.0257319	0.358244	-3.45511
ATN1	-0.477573	4.06932	-2.53138	0.0258007	0.358852	-3.4575
CAMK2N1	-0.449206	3.62085	-2.53104	0.0258169	0.358852	-3.45807
GANC	-0.65026	5.72711	-2.53103	0.0258177	0.358852	-3.45809
PML	-0.412013	6.7672	-2.5306	0.0258383	0.358944	-3.45881
LMNA	-0.413214	5.64095	-2.52996	0.0258691	0.359176	-3.45987
RMDN1	-0.391689	8.42222	-2.5284	0.025944	0.360021	-3.46246
ZSWIM3	-0.506338	3.91599	-2.52743	0.025991	0.360085	-3.46408
MIR4446	-0.465146	3.38385	-2.52738	0.0259933	0.360085	-3.46416
IQSEC1	-0.456642	6.16781	-2.52733	0.0259955	0.360085	-3.46424
LRRFIP2	-0.540718	6.6118	-2.52714	0.0260049	0.360085	-3.46456
ZNF446	-0.375911	5.42153	-2.52515	0.0261015	0.361062	-3.46788
TTC9	-0.363936	7.40537	-2.52502	0.0261078	0.361062	-3.46809
MIR136	0.391791	1.55473	2.52401	0.0261569	0.361062	-3.46977
TMEM117	-0.637411	5.35404	-2.52398	0.0261581	0.361062	-3.46981
MIR3127	0.423524	4.29262	2.52359	0.0261772	0.361062	-3.47047
PCAT19	0.371269	1.85921	2.5234	0.0261864	0.361062	-3.47078
MIR891A	-0.423042	2.42655	-2.52337	0.0261877	0.361062	-3.47083
TOP2B	-0.451655	9.5492	-2.52327	0.0261929	0.361062	-3.471
CBS	-0.412712	7.62819	-2.52294	0.0262088	0.361062	-3.47155
USP51	-0.390368	3.50584	-2.52278	0.0262167	0.361062	-3.47182
RWDD2B	0.485675	6.92845	2.52185	0.0262618	0.361347	-3.47336
BANK1	-0.583962	7.64619	-2.52114	0.0262964	0.361347	-3.47453
NKAP	-0.56007	5.99378	-2.52086	0.0263103	0.361347	-3.47501
MIR548H2	0.434128	4.76977	2.52079	0.0263138	0.361347	-3.47512
LINC02273	0.576192	2.78718	2.52065	0.0263205	0.361347	-3.47535
ZFYVE16	-0.633946	5.39712	-2.52046	0.0263298	0.361347	-3.47567
MRPL39	-0.405966	6.75547	-2.52006	0.0263492	0.361347	-3.47633
TSTD3	-0.633859	3.79013	-2.51952	0.026376	0.361347	-3.47724
GLOD5	-0.356798	5.28035	-2.51952	0.0263761	0.361347	-3.47724
ALKBH8	-0.482038	5.98637	-2.51944	0.0263796	0.361347	-3.47736
OR52D1	0.44155	2.65898	2.51908	0.0263973	0.361347	-3.47796
RBMS2	-0.45238	4.89489	-2.51883	0.0264095	0.361347	-3.47837
SNORD89	-0.526328	5.91459	-2.5186	0.0264211	0.361347	-3.47876
CTNNA1	-0.586239	5.28069	-2.51816	0.0264426	0.361385	-3.47949
PARM1	0.562461	5.97547	2.51794	0.0264534	0.361385	-3.47986
ARL4D	-0.372901	4.3516	-2.51768	0.0264663	0.361385	-3.48029
ECT2	-0.792356	7.43233	-2.51698	0.0265005	0.361659	-3.48145
APBB1IP	-0.385258	9.24124	-2.51619	0.0265397	0.362001	-3.48277
MPP1	-0.334294	6.65411	-2.51556	0.0265708	0.362091	-3.48382
ERMP1	-0.43661	7.7203	-2.5152	0.0265885	0.362091	-3.48441
CARS1	-0.394216	6.26402	-2.51502	0.0265972	0.362091	-3.48471
RNASEH2A	-0.490627	7.48663	-2.5148	0.0266079	0.362091	-3.48507
KLHDC2	-0.51005	8.2584	-2.51395	0.02665	0.362091	-3.48648
YAP1	-0.529694	2.47606	-2.51394	0.0266506	0.362091	-3.4865
S1PR3	-0.441352	4.63394	-2.5135	0.0266724	0.362091	-3.48723
CALM3	-0.375134	9.01356	-2.51324	0.0266852	0.362091	-3.48766
TENT5C	-0.383801	5.59898	-2.51309	0.0266929	0.362091	-3.48792
TTC39C	0.522108	6.33372	2.51278	0.0267082	0.362091	-3.48843
WASL	-0.393306	7.32624	-2.51269	0.0267126	0.362091	-3.48858
FANCL	-0.507256	5.32612	-2.51262	0.0267162	0.362091	-3.4887
CLCNKA	-0.353229	4.42129	-2.51166	0.0267637	0.362543	-3.49029
TIFA	-0.467083	8.48326	-2.51077	0.0268081	0.362747	-3.49177
CENPO	-0.67989	6.67217	-2.5103	0.0268317	0.362747	-3.49256
LRRC57	-0.552248	6.63603	-2.50999	0.0268467	0.362747	-3.49305
MIR3529	0.387552	1.80897	2.50978	0.0268575	0.362747	-3.49342
PHACTR3	-0.474505	4.60487	-2.5095	0.0268712	0.362747	-3.49387
BMP15	0.563289	2.86409	2.5095	0.0268712	0.362747	-3.49387
POLQ	-0.58061	6.6853	-2.5093	0.0268815	0.362747	-3.49422
MIR582	0.339016	1.27627	2.50873	0.0269097	0.362747	-3.49515
ARID5B	-0.603952	7.23225	-2.50851	0.0269206	0.362747	-3.49551
POTEA	-0.363232	3.24396	-2.5084	0.0269263	0.362747	-3.4957
OR1A1	-0.449999	3.04137	-2.50813	0.0269398	0.362747	-3.49615
DMRT3	-0.600291	4.36924	-2.50781	0.0269558	0.362747	-3.49668
PIGP	-0.402149	8.17	-2.50766	0.0269631	0.362747	-3.49692
PRICKLE2	-0.421405	5.62672	-2.50694	0.0269996	0.363046	-3.49813
MIR3156-3	-0.366793	3.52834	-2.50657	0.0270178	0.363082	-3.49873
ADAM17	-0.386284	8.08948	-2.50624	0.0270344	0.363082	-3.49928
ARHGEF12	-0.481473	6.71864	-2.50575	0.0270589	0.363082	-3.5001
ZMIZ1-AS1	-0.518227	2.57885	-2.50575	0.027059	0.363082	-3.5001
STAM-DT	-0.587296	3.69215	-2.50529	0.0270824	0.363205	-3.50087
IGFL1	0.435518	5.60805	2.50404	0.0271449	0.363683	-3.50293
P2RX4	-0.505009	4.1237	-2.50401	0.0271464	0.363683	-3.50298
CYB5R2	-0.418485	6.15899	-2.50354	0.0271704	0.363813	-3.50377
LOC100652999	-0.364002	5.93822	-2.50295	0.0271999	0.363842	-3.50474
H2BC12	-0.442586	11.8783	-2.50293	0.027201	0.363842	-3.50478
WDPCP	-0.608672	5.89932	-2.50251	0.0272224	0.363899	-3.50548
CTCF	-0.39267	8.19479	-2.50228	0.0272337	0.363899	-3.50585
MKRN1	-0.36063	9.5101	-2.50172	0.0272624	0.364011	-3.50679
C12orf60	-0.658483	5.08021	-2.50122	0.0272876	0.364011	-3.50762
COL6A1	0.412879	4.57256	2.50085	0.0273065	0.364011	-3.50824
PTBP3	-0.369257	9.95348	-2.50074	0.0273119	0.364011	-3.50841
NHEG1	0.494582	4.24921	2.50071	0.0273133	0.364011	-3.50846
STAG2	-0.427191	7.7731	-2.50033	0.0273329	0.364011	-3.5091
LINC00682	0.493176	3.2476	2.50004	0.0273475	0.364011	-3.50958
MEOX1	-0.447639	5.57462	-2.49987	0.027356	0.364011	-3.50985
TTTY2	-0.442495	3.04373	-2.49953	0.0273733	0.364053	-3.51042
ZRANB2-AS1	0.404576	4.6369	2.49884	0.0274084	0.36433	-3.51157
COLEC11	-0.472748	4.86139	-2.49759	0.027472	0.364904	-3.51363
TCEA1	-0.358866	9.70885	-2.49735	0.0274844	0.364904	-3.51404
TBC1D10C	-0.396775	7.11844	-2.49715	0.0274945	0.364904	-3.51437
FAM3A	-0.397589	5.792	-2.49682	0.0275115	0.364941	-3.51492
FRZB	0.51463	2.39378	2.49609	0.0275488	0.365161	-3.51613
SLC25A39	0.391457	7.22144	2.49578	0.0275647	0.365161	-3.51665
HERC2P7	0.379381	6.80021	2.49561	0.0275731	0.365161	-3.51692
ZNF415	-0.827572	6.45527	-2.4953	0.027589	0.365161	-3.51743
POU4F1	-0.422252	5.35899	-2.49501	0.0276037	0.365161	-3.51791
TBC1D19	-0.622016	5.42484	-2.49472	0.0276185	0.365161	-3.51839
TNNT1	-0.398044	2.84865	-2.49454	0.027628	0.365161	-3.5187
LOC649352	0.435041	3.25956	2.49323	0.0276951	0.365858	-3.52086
LGSN	0.367312	2.78483	2.49215	0.027751	0.366035	-3.52266
TMCO3	-0.455861	8.0343	-2.49198	0.0277593	0.366035	-3.52293
FZD8	-0.352383	4.6888	-2.49177	0.0277706	0.366035	-3.52329
CCDC136	-0.440301	5.55433	-2.49172	0.0277729	0.366035	-3.52337
GABRR2	0.447377	3.96081	2.49158	0.0277804	0.366035	-3.52361
PRF1	-0.396921	5.90912	-2.49131	0.0277943	0.366035	-3.52406
ACTR6	-0.430139	8.47059	-2.4908	0.0278204	0.36619	-3.5249
GID4	-0.383864	7.60154	-2.49051	0.0278353	0.366198	-3.52537
KPTN	0.416285	5.45082	2.49003	0.02786	0.366334	-3.52617
RPUSD3	-0.34164	9.26495	-2.48914	0.0279061	0.366645	-3.52764
TYR	-0.387361	2.39882	-2.48895	0.0279158	0.366645	-3.52795
IL6ST	-0.671326	3.34984	-2.48853	0.0279375	0.366645	-3.52865
MIR103A1	-0.385831	2.69937	-2.48829	0.02795	0.366645	-3.52905
TSPAN15	-0.531978	2.31273	-2.48819	0.0279553	0.366645	-3.52922
TTTY21	-0.448765	2.64317	-2.48678	0.0280284	0.367231	-3.53155
PP12613	-0.439954	2.38951	-2.48663	0.0280363	0.367231	-3.5318
H3C15	-0.696917	9.09925	-2.4865	0.0280431	0.367231	-3.53201
OR5A1	-0.45541	2.98204	-2.48573	0.0280832	0.367547	-3.53329
PARVG	-0.443727	5.72037	-2.48515	0.0281133	0.367547	-3.53425
LINC00685	0.549957	4.28553	2.48468	0.0281379	0.367547	-3.53503
LINC00685	0.549957	4.28553	2.48468	0.0281379	0.367547	-3.53503
TAB1	-0.38355	5.28337	-2.48461	0.0281416	0.367547	-3.53515
H2AC13	-0.434087	11.4137	-2.48384	0.0281819	0.367547	-3.53642
CYLD	-0.459653	6.15053	-2.48332	0.028209	0.367547	-3.53728
FRMPD4	0.542966	2.2778	2.48312	0.0282196	0.367547	-3.53762
ZNF518A	-0.55382	6.56583	-2.48279	0.0282369	0.367547	-3.53816
HDGFL2	-0.358534	7.1559	-2.48247	0.0282536	0.367547	-3.53869
CD52	-0.348917	11.047	-2.48192	0.0282825	0.367547	-3.53961
H4C8	-0.472393	9.58184	-2.48119	0.0283205	0.367547	-3.5408
CSMD3	0.562037	2.92879	2.48098	0.0283316	0.367547	-3.54115
OR10G2	-0.598015	3.52227	-2.48097	0.0283322	0.367547	-3.54117
MIR302D	-0.53254	2.59251	-2.4809	0.0283357	0.367547	-3.54128
VEGFD	0.539923	2.65127	2.48084	0.028339	0.367547	-3.54139
TTBK2	-0.454592	5.94093	-2.48069	0.0283467	0.367547	-3.54163
OAS2	-0.510973	6.40331	-2.48033	0.0283655	0.367547	-3.54222
SEPTIN8	-0.415154	4.10068	-2.47953	0.0284077	0.367547	-3.54355
SFXN4	-0.340951	7.06978	-2.47947	0.028411	0.367547	-3.54365
SP3	-0.345369	9.91155	-2.47918	0.0284265	0.367547	-3.54414
ZNF850	-0.705604	6.17793	-2.47908	0.0284313	0.367547	-3.54429
CRYM	-0.518514	4.22403	-2.47899	0.0284362	0.367547	-3.54445
SMG9	-0.441918	6.62035	-2.47818	0.0284792	0.367547	-3.54579
FLOT2	-0.523327	7.03114	-2.47811	0.0284827	0.367547	-3.5459
ST14	-0.356649	9.19924	-2.47809	0.0284838	0.367547	-3.54594
EEF1AKMT2	-0.536562	6.77293	-2.47805	0.0284861	0.367547	-3.54601
MIRLET7BHG	0.504437	3.30638	2.47789	0.0284944	0.367547	-3.54627
NLRP1	-0.529914	4.88885	-2.4776	0.0285097	0.367547	-3.54675
HSBP1	-0.396457	8.29387	-2.4775	0.0285152	0.367547	-3.54692
QPRT	-0.468962	6.92457	-2.47737	0.0285219	0.367547	-3.54713
ESD	-0.376669	8.80899	-2.477	0.0285413	0.367547	-3.54774
TUBA3C	-0.345584	6.41933	-2.4764	0.0285732	0.367547	-3.54873
MXD1	0.365678	6.76706	2.47621	0.0285832	0.367547	-3.54905
MRPL51	-0.348614	10.7915	-2.47594	0.0285974	0.367547	-3.54949
LINC01089	-0.440285	6.78595	-2.47569	0.0286108	0.367547	-3.54991
CSN3	-0.59755	2.61809	-2.47567	0.0286118	0.367547	-3.54994
PLK4	-0.820042	7.14202	-2.47564	0.0286133	0.367547	-3.54999
ZCWPW1	-0.381417	4.42297	-2.47517	0.0286385	0.367686	-3.55077
FAM27E3	-0.541429	5.30465	-2.4748	0.0286578	0.367749	-3.55137
MSR1	-0.379618	5.87765	-2.47397	0.0287022	0.367902	-3.55275
RPA4	-0.658175	2.53478	-2.47394	0.0287037	0.367902	-3.5528
NHLRC3	-0.521333	6.84492	-2.47348	0.028728	0.367902	-3.55356
LOC101928030	0.385337	3.47885	2.47324	0.0287411	0.367902	-3.55396
ERAP1	-0.385735	8.15482	-2.47323	0.0287417	0.367902	-3.55398
NCOA6	-0.375283	7.36628	-2.47276	0.0287664	0.368035	-3.55475
[truncated: 23,576 more rows]

## Sheet: SUDHL4 - EntoAZD vs DMSO
SYMBOL	logFC	AveExpr	t	P.Value	adj.P.Val	B
C1orf54	-1.84606	5.04059	-11.1115	8.24827e-08	0.00145185	7.96956
SLC7A11	-1.79754	6.89479	-10.8023	1.13537e-07	0.00145185	7.71016
SPARCL1	-1.39156	2.92017	-10.2514	2.04504e-07	0.00174339	7.22448
H4C4	-1.67165	7.75676	-9.64484	4.02859e-07	0.00257578	6.65272
TARS3	2.00122	4.41303	9.00961	8.50108e-07	0.00399869	6.00895
HAUS4	-1.61886	6.29369	-8.92827	9.38109e-07	0.00399869	5.92301
LRRTM4-AS1	-2.52531	5.94946	-8.57918	1.44285e-06	0.00434335	5.5447
HEMGN	-2.36476	4.50476	-8.52295	1.54832e-06	0.00434335	5.4823
PARP9	-2.16861	6.49058	-8.46918	1.65692e-06	0.00434335	5.42224
MYB	-2.56392	5.86644	-8.33177	1.97309e-06	0.00434335	5.26704
HSPB1	-1.60795	7.07055	-8.32346	1.99418e-06	0.00434335	5.25757
LGALS1	-1.54442	7.662	-8.29051	2.08019e-06	0.00434335	5.21993
PHACTR1	-1.45526	4.64993	-8.24421	2.20777e-06	0.00434335	5.16682
EMP3	-1.2367	8.47756	-8.14738	2.50239e-06	0.00457134	5.05479
H4C2	-1.28029	6.35329	-8.08598	2.71078e-06	0.00457534	4.98309
EPSTI1	-2.12442	4.83392	-8.04439	2.86238e-06	0.00457534	4.93423
ELOVL6	-1.86284	7.13387	-7.94132	3.27852e-06	0.00477806	4.8121
CDKN1B	-1.38811	5.4925	-7.92213	3.36285e-06	0.00477806	4.78921
LRRCC1	-2.27458	4.76687	-7.79561	3.98036e-06	0.00535777	4.63693
BACH2	1.1667	8.30233	7.68408	4.62536e-06	0.00567017	4.5008
S100A4	-1.4657	6.02493	-7.60661	5.13842e-06	0.00567017	4.4052
GINS2	-1.72531	7.43297	-7.57621	5.35595e-06	0.00567017	4.36746
H4C9	-1.46585	8.03356	-7.54861	5.56206e-06	0.00567017	4.33307
TRIP10	-1.31352	6.62047	-7.49325	6.00125e-06	0.00567017	4.26376
PLCXD1	-1.3276	5.57782	-7.46309	6.25597e-06	0.00567017	4.2258
GSTM4	-1.24374	5.26257	-7.44378	6.42506e-06	0.00567017	4.20144
DIXDC1	-1.15985	3.38914	-7.41439	6.69176e-06	0.00567017	4.16425
IQCN	1.19275	5.7642	7.38461	6.97419e-06	0.00567017	4.12643
RAD51	-1.69858	5.48477	-7.37815	7.03709e-06	0.00567017	4.11821
PPT2	-1.15611	6.46548	-7.32567	7.57103e-06	0.00567017	4.05121
MIR1299	1.17052	9.16205	7.26446	8.24889e-06	0.00567017	3.97253
DTL	-1.8512	8.22289	-7.24008	8.53657e-06	0.00567017	3.94104
RGS9	-1.42453	6.34619	-7.21896	8.79446e-06	0.00567017	3.91368
POLE2	-2.04348	6.4315	-7.20397	8.98253e-06	0.00567017	3.89423
H2AC4	-1.99653	8.14108	-7.2034	8.98967e-06	0.00567017	3.8935
NEK3	-1.18626	6.08707	-7.18907	9.17367e-06	0.00567017	3.87486
DTX3L	-1.95585	5.18864	-7.1838	9.24225e-06	0.00567017	3.868
CHAF1B	-2.04674	6.49954	-7.17452	9.36441e-06	0.00567017	3.85592
WDR76	-1.596	8.05258	-7.15685	9.60197e-06	0.00567017	3.83286
TMPRSS15	1.24959	3.35249	7.1557	9.61766e-06	0.00567017	3.83135
SPTBN1	-1.32435	5.95254	-7.15238	9.66299e-06	0.00567017	3.82702
FAM81A	-1.18428	6.12378	-7.15036	9.69074e-06	0.00567017	3.82438
LHFPL6	-1.38443	7.7296	-7.13686	9.87837e-06	0.00567017	3.80672
CDC25A	-1.45737	5.93557	-7.11657	1.01675e-05	0.00567017	3.78013
MNS1	-1.51535	5.11796	-7.1154	1.01844e-05	0.00567017	3.7786
ANLN	-1.30377	9.44872	-7.08319	1.0663e-05	0.00567017	3.73625
CDT1	-1.4047	6.21443	-7.07379	1.08071e-05	0.00567017	3.72386
NFIB	-1.34499	5.97145	-7.05994	1.10232e-05	0.00567017	3.70559
RAD51AP1	-1.60692	7.91363	-7.04731	1.12244e-05	0.00567017	3.68889
PRIM1	-1.48199	7.86669	-7.0363	1.14028e-05	0.00567017	3.67432
RACGAP1	-1.34873	9.32848	-7.03155	1.14807e-05	0.00567017	3.66803
TMEM106C	-1.02513	8.81991	-7.02864	1.15288e-05	0.00567017	3.66418
PRDM10	-1.22827	7.63288	-7.01137	1.18183e-05	0.00570288	3.64126
NTAN1	-1.57418	6.74869	-6.98888	1.22068e-05	0.00578126	3.61136
PINLYP	-1.21731	6.33872	-6.9643	1.2647e-05	0.00588086	3.57858
H3C8	-1.61523	9.48585	-6.9276	1.33361e-05	0.00596742	3.52947
HJURP	-1.60856	9.23708	-6.90833	1.37136e-05	0.00596742	3.50361
H2BC10	-1.411	8.17388	-6.90651	1.37498e-05	0.00596742	3.50116
AURKA	-1.32849	9.07069	-6.90001	1.38802e-05	0.00596742	3.49242
ZNF432	-1.05914	5.34631	-6.8941	1.39998e-05	0.00596742	3.48447
CBS	-1.12582	7.62819	-6.88222	1.42436e-05	0.0059718	3.46846
IDH2	-1.22363	8.28839	-6.83807	1.51895e-05	0.00610772	3.40881
GALNT3	-1.47086	6.04176	-6.82665	1.54449e-05	0.00610772	3.39334
CPT1A	-1.10313	4.45252	-6.82384	1.55085e-05	0.00610772	3.38952
HUNK	-0.912279	4.6722	-6.8232	1.5523e-05	0.00610772	3.38865
TP53INP1	0.955212	8.71343	6.78358	1.645e-05	0.00635442	3.33477
PRC1	-1.68902	8.50752	-6.76557	1.68908e-05	0.00635442	3.31019
PEMT	-1.07863	6.28671	-6.76538	1.68954e-05	0.00635442	3.30993
FAM72C	-1.54796	9.41701	-6.74004	1.75369e-05	0.0065001	3.27527
SKP2	-1.08454	8.42294	-6.71188	1.82804e-05	0.00667886	3.23663
CHI3L2	-1.29726	8.62928	-6.69806	1.86573e-05	0.00672056	3.21763
GNB3	-1.08242	7.3597	-6.66904	1.94759e-05	0.00686787	3.17763
CFAP20DC	-1.42943	5.15369	-6.66464	1.96033e-05	0.00686787	3.17155
THRA	-1.02048	5.83925	-6.63224	2.05695e-05	0.00708497	3.12669
FAM111A	-1.14823	7.79609	-6.62548	2.0777e-05	0.00708497	3.11733
NDC80	-1.54366	8.9456	-6.61451	2.11191e-05	0.00710684	3.1021
AFF3	1.11416	8.35868	6.60165	2.15277e-05	0.00715026	3.08422
ASPM	-1.34959	7.94927	-6.58613	2.20319e-05	0.00721501	3.0626
LOC100507006	1.18434	8.34935	6.57843	2.22868e-05	0.00721501	3.05186
PIM1	-1.45666	6.37303	-6.56332	2.27959e-05	0.00728757	3.03077
SESTD1	-1.73897	4.22961	-6.54862	2.33031e-05	0.00735772	3.01021
H2AC8	-1.33129	10.6357	-6.53206	2.3889e-05	0.00745076	2.987
NUCB2	-0.90514	8.64402	-6.48866	2.54991e-05	0.00778665	2.926
MAD2L2	-1.10728	8.1819	-6.48293	2.57204e-05	0.00778665	2.91791
LSR	-0.932036	6.39391	-6.47515	2.60236e-05	0.00778665	2.90694
DCTD	-0.963148	7.05334	-6.47056	2.62043e-05	0.00778665	2.90047
MND1	-1.47115	7.44689	-6.45895	2.66677e-05	0.00778665	2.88405
CCNA2	-1.57444	10.015	-6.45057	2.70075e-05	0.00778665	2.8722
MUC19	-2.29496	6.11799	-6.44837	2.70972e-05	0.00778665	2.86909
PDIK1L	-1.19017	5.80667	-6.43861	2.75002e-05	0.00781465	2.85526
FAM72B	-1.61886	9.02117	-6.39315	2.94623e-05	0.00811097	2.79068
XBP1	1.25399	5.66568	6.38463	2.98462e-05	0.00811097	2.77854
NUP50-DT	1.28696	4.94296	6.38103	3.00096e-05	0.00811097	2.77342
KIAA0040	-1.0549	9.78871	-6.37321	3.03689e-05	0.00811097	2.76225
H4C3	-1.0523	11.568	-6.37274	3.03908e-05	0.00811097	2.76158
AICDA	1.09232	7.16093	6.37155	3.04459e-05	0.00811097	2.75988
CDK1	-1.59861	8.54161	-6.35529	3.12092e-05	0.00815137	2.73665
PLIN2	-1.29167	6.26652	-6.35475	3.1235e-05	0.00815137	2.73587
RRM1	-1.21029	9.7608	-6.32449	3.27111e-05	0.00845036	2.69253
ITGB3BP	-1.1535	8.50638	-6.31223	3.33305e-05	0.00851206	2.67491
NLRC4	-1.18824	4.7313	-6.30666	3.36155e-05	0.00851206	2.66691
PARP2	-1.16753	6.42159	-6.29298	3.43275e-05	0.0086071	2.64722
CDK2	-1.3588	9.23234	-6.26476	3.58467e-05	0.00884406	2.60652
PRXL2A	-1.06219	6.71932	-6.26263	3.59641e-05	0.00884406	2.60344
BTN3A2	-0.99961	5.58695	-6.23184	3.77093e-05	0.00910883	2.55888
PTPN6	-1.24934	5.32854	-6.23109	3.77531e-05	0.00910883	2.55778
DENND1B	-1.4376	3.98108	-6.21579	3.86543e-05	0.0092391	2.53559
PLGLB1	1.25888	4.30208	6.17888	4.09237e-05	0.00962805	2.48187
FOXM1	-1.57092	8.48309	-6.17714	4.10345e-05	0.00962805	2.47933
RFC4	-0.94897	9.68927	-6.16302	4.19421e-05	0.00975154	2.45872
CHEK1	-1.72114	7.94534	-6.14222	4.33179e-05	0.00982133	2.42831
DPY19L1	-1.11491	6.59287	-6.14183	4.3344e-05	0.00982133	2.42774
LOC100507156	0.983804	4.97111	6.14109	4.33943e-05	0.00982133	2.42664
CBS	-1.08416	7.2351	-6.11761	4.50078e-05	0.0100713	2.39223
GPR174	-1.25722	4.29876	-6.11365	4.52865e-05	0.0100713	2.38641
PIK3IP1-DT	1.04071	5.61749	6.06029	4.92203e-05	0.0108518	2.30781
GJC1	-1.03771	5.28975	-6.03395	5.12936e-05	0.0111354	2.26885
PRPS2	-0.957996	8.84433	-6.02894	5.16986e-05	0.0111354	2.26142
CDCA7	-1.27619	7.1463	-6.02753	5.1813e-05	0.0111354	2.25934
LINC00623	-1.18706	3.76007	-6.00951	5.33002e-05	0.0112472	2.2326
BCL2A1	-1.09315	7.80095	-6.00709	5.35035e-05	0.0112472	2.229
ANP32E	-1.21079	7.32295	-6.00532	5.36525e-05	0.0112472	2.22637
ATP8B3	-0.948659	5.33907	-5.9819	5.56678e-05	0.0115748	2.19152
MKI67	-1.39958	9.76991	-5.97538	5.62423e-05	0.0116	2.18181
MCM6	-1.31711	7.99667	-5.95782	5.78227e-05	0.0118305	2.15561
RRM2	-1.58469	9.16491	-5.94404	5.9095e-05	0.0119211	2.13502
APOBEC3G	-1.11569	5.46428	-5.94095	5.93848e-05	0.0119211	2.13039
LRRC34	-1.14419	6.90738	-5.93798	5.96639e-05	0.0119211	2.12595
PLP2	-0.896868	9.95	-5.91121	6.22481e-05	0.0120081	2.08582
CDC25C	-1.67198	7.10086	-5.90114	6.32507e-05	0.0120081	2.07069
ANKMY2	-1.14159	6.34685	-5.89978	6.33873e-05	0.0120081	2.06865
ERI2	-0.924669	5.39313	-5.89853	6.35127e-05	0.0120081	2.06678
H3C15	-1.38953	9.16134	-5.89651	6.37169e-05	0.0120081	2.06374
DIAPH3	-1.52542	7.36577	-5.89307	6.40659e-05	0.0120081	2.05857
RFC5	-1.10909	8.48647	-5.88794	6.45902e-05	0.0120081	2.05085
LOC202181	-0.845626	7.21818	-5.88383	6.50131e-05	0.0120081	2.04467
MIR616	-1.29564	5.5006	-5.88133	6.52723e-05	0.0120081	2.0409
FAM72D	-1.48012	9.1058	-5.87501	6.59316e-05	0.0120081	2.03138
HEBP2	-1.12638	7.31731	-5.87399	6.60382e-05	0.0120081	2.02985
MELK	-1.49348	7.88583	-5.86619	6.68639e-05	0.0120081	2.01808
KIF5A	-0.872689	3.57259	-5.86614	6.68688e-05	0.0120081	2.01801
SORBS3	-0.952459	4.72789	-5.86407	6.70891e-05	0.0120081	2.01489
E2F2	-1.46266	7.05949	-5.85382	6.81942e-05	0.0120081	1.99941
ZNF184	-1.05613	7.52684	-5.85366	6.8211e-05	0.0120081	1.99918
E2F8	-2.26566	6.93342	-5.85129	6.84693e-05	0.0120081	1.9956
H4C1	-1.25503	7.03643	-5.85055	6.85506e-05	0.0120081	1.99447
TRPV1	1.27379	6.16093	5.8222	7.17231e-05	0.0120923	1.95159
LMNB1	-1.15858	9.11882	-5.82028	7.19435e-05	0.0120923	1.94868
CD247	-1.01923	4.95143	-5.81786	7.22217e-05	0.0120923	1.94502
PRDM15	-1.2245	7.74938	-5.81292	7.27954e-05	0.0120923	1.93752
CENPH	-1.0575	7.30698	-5.81203	7.28988e-05	0.0120923	1.93617
IVNS1ABP	-1.03038	6.37084	-5.81073	7.30504e-05	0.0120923	1.9342
H2AC21	-1.11166	9.68523	-5.80839	7.33245e-05	0.0120923	1.93065
POLD3	-1.33085	7.62739	-5.8064	7.35584e-05	0.0120923	1.92763
ZNF367	-0.927584	5.02137	-5.80588	7.36193e-05	0.0120923	1.92684
DLGAP5	-1.49105	8.98818	-5.80341	7.39107e-05	0.0120923	1.9231
PSRC1	-1.52526	4.76706	-5.79823	7.45263e-05	0.0120923	1.91523
H4C13	-1.31641	7.27758	-5.79484	7.49321e-05	0.0120923	1.91008
CKAP2L	-1.48209	7.9827	-5.79193	7.52829e-05	0.0120923	1.90565
JUN	-0.895211	5.49915	-5.78888	7.5651e-05	0.0120923	1.90102
HCFC1R1	-0.937213	6.7133	-5.77529	7.73185e-05	0.0121141	1.88033
DARS1-AS1	-1.79625	6.00013	-5.77368	7.75175e-05	0.0121141	1.87789
H3C13	-1.01138	7.28512	-5.77256	7.7657e-05	0.0121141	1.87619
BTG3	-1.32234	5.34697	-5.77117	7.7831e-05	0.0121141	1.87406
CCNF	-1.12331	6.82898	-5.76733	7.83128e-05	0.0121141	1.86821
XACT	-1.19558	3.4012	-5.76482	7.86289e-05	0.0121141	1.86438
UBE2T	-1.02334	8.54437	-5.75963	7.92869e-05	0.0121423	1.85647
KIF14	-1.58348	7.07462	-5.74596	8.10484e-05	0.0123382	1.83561
DMC1	-1.83448	3.68027	-5.72717	8.35385e-05	0.012642	1.80688
SNX16	-1.05474	4.83905	-5.71922	8.46156e-05	0.0127063	1.79471
FOXP1-AS1	1.45259	3.90525	5.71672	8.49573e-05	0.0127063	1.79088
ORC1	-1.46396	7.55533	-5.71099	8.57461e-05	0.0127497	1.7821
CCDC167	-1.21041	7.44384	-5.70254	8.69239e-05	0.0128072	1.76914
GPD2	-1.36614	5.17728	-5.69878	8.74532e-05	0.0128072	1.76338
DCXR	0.765668	9.36277	5.69454	8.80546e-05	0.0128072	1.75686
H2AX	-1.07996	8.87887	-5.69397	8.81354e-05	0.0128072	1.75599
CDC7	-1.43351	7.31173	-5.67914	9.02744e-05	0.0130439	1.7332
PTTG1	-1.13509	9.05013	-5.67209	9.13103e-05	0.0131116	1.72236
S100A13	-1.03666	6.17325	-5.669	9.17687e-05	0.0131116	1.7176
DEPDC1B	-1.06011	6.19778	-5.66239	9.27561e-05	0.0131791	1.70742
B4GALT2	-0.997372	7.00252	-5.65756	9.34853e-05	0.0132093	1.69998
WEE1	-1.14147	8.7073	-5.6373	9.66099e-05	0.0135513	1.66871
TK1	-1.26426	7.92516	-5.63503	9.69654e-05	0.0135513	1.66522
UBE2C	-1.4577	7.57703	-5.62739	9.81767e-05	0.013646	1.65341
H2AC11	-1.18695	10.7612	-5.62263	9.89401e-05	0.0136778	1.64604
ITGAL	-0.749843	7.97365	-5.60322	0.000102115	0.0140409	1.61598
CDKN3	-1.31111	8.64058	-5.59051	0.000104252	0.0141852	1.59628
KIF18B	-0.980702	6.69141	-5.59038	0.000104274	0.0141852	1.59607
RNF157	-0.809519	2.47801	-5.58656	0.000104926	0.0141983	1.59014
DOCK7	-1.40407	4.15483	-5.58136	0.000105819	0.014242	1.58207
FAM72A	-1.55756	8.92938	-5.57822	0.000106363	0.014242	1.5772
HMGB2	-1.17973	9.95836	-5.5655	0.000108596	0.0144653	1.55742
PSAT1	-0.884761	8.70542	-5.55009	0.000111366	0.0146683	1.53342
IGLL5	1.33046	7.03183	5.54768	0.000111807	0.0146683	1.52967
H3C15	-1.55485	9.09925	-5.5475	0.000111841	0.0146683	1.52938
H2BC11	-1.31906	8.52623	-5.54399	0.000112485	0.0146776	1.5239
LTBP4	-0.981068	5.01943	-5.53394	0.000114351	0.0148453	1.50823
HAUS1	-1.16725	7.24961	-5.52248	0.000116519	0.0149018	1.49033
PPP3CB-AS1	0.881399	6.56381	5.52232	0.000116549	0.0149018	1.49009
TCP11L1	-0.850666	5.02914	-5.51779	0.000117419	0.0149018	1.483
NRM	-1.09005	8.20182	-5.51737	0.000117499	0.0149018	1.48235
CTNNAL1	-1.12683	5.75723	-5.51359	0.000118231	0.0149018	1.47644
ATAD5	-1.02153	6.97252	-5.51148	0.000118642	0.0149018	1.47313
GMNN	-1.42682	7.18431	-5.50869	0.000119185	0.0149018	1.46878
SLC15A2	1.01908	6.51783	5.50575	0.000119762	0.0149018	1.46418
RAD54L	-1.38379	5.92749	-5.50439	0.00012003	0.0149018	1.46205
H3C10	-1.06009	7.33257	-5.4938	0.000122137	0.0150106	1.44546
CARHSP1	-1.0253	7.4231	-5.49073	0.000122757	0.0150106	1.44063
GYPC	-0.813745	8.12207	-5.48669	0.000123575	0.0150106	1.4343
RFC2	-0.96868	8.39881	-5.48563	0.000123791	0.0150106	1.43264
PBK	-1.55191	8.40217	-5.48538	0.000123842	0.0150106	1.43225
MTHFD1	-1.08303	8.53212	-5.47929	0.000125088	0.0150902	1.4227
TMEM107	-0.975247	8.05247	-5.4721	0.000126577	0.0151747	1.41141
PLK1	-1.38635	10.3027	-5.46923	0.000127178	0.0151747	1.4069
LYRM4-AS1	1.23262	6.16435	5.467	0.000127646	0.0151747	1.4034
BUB1B	-1.14172	9.00516	-5.46455	0.000128161	0.0151747	1.39955
ATL3	-1.02385	6.09214	-5.45466	0.00013027	0.0153507	1.38399
PPIL3	-0.723358	9.05275	-5.45197	0.000130848	0.0153507	1.37976
RRAGD	-1.02105	5.73792	-5.43968	0.000133532	0.0155939	1.3604
KNSTRN	-0.950921	9.20616	-5.4267	0.000136427	0.015852	1.33994
VPS45	-1.17594	6.18319	-5.42424	0.000136981	0.015852	1.33607
GINS1	-1.61098	7.65946	-5.40626	0.000141119	0.0162573	1.30766
DDAH2	-0.815183	6.37683	-5.39281	0.000144301	0.0165493	1.28638
WDHD1	-1.0515	7.05206	-5.38753	0.00014557	0.016586	1.27802
BARD1	-0.840939	7.28061	-5.38609	0.000145918	0.016586	1.27575
FANCI	-1.64374	7.30591	-5.36405	0.000151358	0.0170684	1.24079
HEXB	-1.01527	6.46339	-5.3635	0.000151496	0.0170684	1.23992
FAM234B	-1.1041	4.54158	-5.35777	0.000152946	0.0171561	1.23083
KIFC1	-1.33699	8.12706	-5.35012	0.000154906	0.0172119	1.21866
DUSP1	-1.06036	6.32458	-5.34712	0.000155681	0.0172119	1.2139
MINDY1	-0.983498	4.1715	-5.34584	0.000156013	0.0172119	1.21186
AURKB	-1.35252	8.025	-5.34537	0.000156136	0.0172119	1.21111
C8orf89	1.91357	3.77069	5.33935	0.000157707	0.0173106	1.20154
XYLB	-1.0699	5.80597	-5.33247	0.000159527	0.0173709	1.19058
SPSB1	-0.844295	6.02364	-5.33214	0.000159615	0.0173709	1.19005
ASB2	-0.829225	7.05741	-5.32928	0.000160376	0.0173797	1.18551
HSD17B11	-0.752314	8.98588	-5.31669	0.000163781	0.0176395	1.16543
NCAPG2	-1.51239	8.56161	-5.31533	0.000164153	0.0176395	1.16327
TYMS	-1.67467	9.02385	-5.30494	0.000167025	0.0178254	1.14669
DEPDC1	-1.4892	7.59761	-5.30404	0.000167276	0.0178254	1.14525
NOL4L	-1.13512	4.90502	-5.29917	0.000168644	0.0178965	1.13747
AARS1	-0.738016	7.92358	-5.29429	0.000170023	0.0179665	1.12968
TOP2A	-1.38387	9.5402	-5.29189	0.000170708	0.0179665	1.12584
TMEM67	-0.992285	4.36296	-5.28828	0.000171741	0.0180012	1.12007
KIF20A	-1.82332	7.77826	-5.28316	0.000173218	0.0180819	1.11189
PCNA-AS1	-0.832035	7.01598	-5.27515	0.000175557	0.0182515	1.09906
FAM83D	-0.944006	7.85898	-5.26966	0.000177179	0.0183456	1.09027
KIF2C	-1.74153	8.09319	-5.26353	0.00017901	0.0184604	1.08044
ARHGAP17	-0.752593	7.10183	-5.25892	0.000180399	0.0185289	1.07305
RPL39L	-1.02905	6.08128	-5.25486	0.000181629	0.0185806	1.06655
INCENP	-0.941436	7.50872	-5.25064	0.00018292	0.0186382	1.05977
CRIP1	-1.01272	7.24331	-5.24053	0.000186051	0.0188649	1.04354
GIHCG	-0.81409	7.88171	-5.23871	0.000186621	0.0188649	1.04062
H2AC14	-0.830593	11.7514	-5.23475	0.000187866	0.0188824	1.03425
CENPA	-1.14777	6.79131	-5.23085	0.000189102	0.0188824	1.02798
LOC101929140	-0.923897	4.2796	-5.23034	0.000189266	0.0188824	1.02715
HMMR	-1.13501	7.82514	-5.22883	0.000189747	0.0188824	1.02472
ABCA7	0.752457	8.73488	5.21935	0.000192796	0.0191115	1.00947
DCLRE1A	-1.35405	5.56859	-5.20766	0.000196626	0.0192914	0.990647
ANXA2R	-0.9785	5.26544	-5.20709	0.000196813	0.0192914	0.989739
RNU12	-0.87946	8.7085	-5.20691	0.000196874	0.0192914	0.989442
CENPE	-1.11546	8.21462	-5.20343	0.00019803	0.0193109	0.98384
LOC100288637	-0.916496	5.88471	-5.20178	0.000198584	0.0193109	0.981168
OXCT1	-0.905442	8.81613	-5.19461	0.000200996	0.0193409	0.969613
TROAP	-0.972592	7.0505	-5.19411	0.000201167	0.0193409	0.968798
CD84	-1.19045	5.31549	-5.19288	0.000201584	0.0193409	0.966815
VAV3	-0.901748	5.14482	-5.19058	0.000202368	0.0193409	0.963098
SLC2A11	0.71899	7.37683	5.18968	0.000202673	0.0193409	0.961659
MIR4421	0.988478	2.34047	5.18395	0.000204642	0.0194562	0.952404
SMIM11	-0.718751	6.72548	-5.17685	0.000207108	0.0196178	0.940935
TAGAP	0.733761	7.84956	5.17356	0.000208264	0.0196545	0.935608
NPM3	-0.858662	7.14581	-5.16837	0.000210098	0.0197546	0.927217
TMPO	-1.11429	9.22811	-5.16362	0.000211792	0.0198409	0.919528
ACACB	-0.848874	4.44947	-5.14279	0.000219385	0.0204772	0.885798
TCF19	-0.987159	6.61101	-5.14007	0.0002204	0.0204972	0.881378
SLC30A4	1.26927	6.13414	5.13656	0.000221712	0.0205445	0.875691
PLCXD1	-1.2194	5.77644	-5.13417	0.000222613	0.0205535	0.871809
SLC16A14	-0.834105	5.15263	-5.12902	0.000224562	0.020573	0.863457
PCNA	-1.26269	9.56843	-5.12778	0.000225034	0.020573	0.861447
RNF213	-1.37717	4.28283	-5.12725	0.000225237	0.020573	0.860584
LPP	0.859639	8.7556	5.12221	0.000227172	0.0205732	0.852387
DENND5A	-0.865892	4.81288	-5.12165	0.000227386	0.0205732	0.851487
PRR11	-0.995477	9.11941	-5.12096	0.000227653	0.0205732	0.850362
DOK2	-0.94105	5.82805	-5.11833	0.000228671	0.0205924	0.846089
NUSAP1	-0.948826	10.5079	-5.11473	0.00023007	0.0206458	0.840243
MCM4	-1.23258	9.05197	-5.10921	0.000232236	0.0207672	0.831269
SIT1	-0.776489	8.06639	-5.10582	0.000233576	0.0208143	0.825754
MTHFD1L	-0.75305	8.12801	-5.10157	0.000235271	0.0208925	0.818829
CDCA3	-1.40627	7.14744	-5.09887	0.000236351	0.0209133	0.814438
CNIH4	-0.671686	8.00553	-5.09691	0.00023714	0.0209133	0.811246
LINC01506	-0.818623	2.29791	-5.07919	0.000244394	0.0214789	0.782372
CDC45	-1.35183	6.6744	-5.07704	0.000245288	0.0214837	0.778872
TPX2	-1.19252	9.11913	-5.06633	0.000249803	0.0217058	0.761388
MELTF	-0.783362	5.52228	-5.06628	0.000249827	0.0217058	0.761297
FANCA	-1.00583	6.95468	-5.065	0.00025037	0.0217058	0.759214
CALML4	-0.817453	6.24622	-5.06287	0.00025128	0.0217111	0.755739
MAPK3	-0.868377	8.65928	-5.05904	0.000252928	0.0217799	0.749474
TCTN2	-0.905901	5.6535	-5.05568	0.000254377	0.0218115	0.743996
DTYMK	-0.937064	6.36854	-5.05425	0.000255001	0.0218115	0.741648
LINC00938	0.826927	7.83766	5.05016	0.000256783	0.0218907	0.734973
FAM102B	-0.827681	7.48175	-5.04756	0.000257926	0.0219151	0.730713
ACP6	-0.908053	6.11997	-5.03017	0.000265699	0.0222994	0.702243
CCNB2	-1.32843	8.74864	-5.02989	0.000265828	0.0222994	0.701781
IMPA2	-1.05275	7.13625	-5.02986	0.000265841	0.0222994	0.701734
CENPU	-1.19586	8.29808	-5.02951	0.000265997	0.0222994	0.701171
FANCC	-1.17157	5.45367	-5.02773	0.000266808	0.0222994	0.69825
CEP55	-1.34517	7.12065	-5.01845	0.000271072	0.0224962	0.683045
H2AC13	-0.876813	11.4137	-5.01711	0.000271698	0.0224962	0.680833
PFKFB4	-1.39737	6.04041	-5.01431	0.000273001	0.0224962	0.676246
FAM189B	-0.695052	5.80082	-5.01344	0.000273408	0.0224962	0.674818
JUNB	-0.710345	5.88651	-5.01311	0.000273561	0.0224962	0.67428
UHRF1	-1.12516	7.57989	-5.00957	0.000275223	0.0225603	0.668471
CERCAM	-0.882508	4.96733	-4.99896	0.000280266	0.0228409	0.651056
PKIG	-0.868288	8.00275	-4.99862	0.000280432	0.0228409	0.650487
RNASEH2A	-0.974092	7.48663	-4.9929	0.000283192	0.0229925	0.641093
DPY19L4	-1.20449	5.80944	-4.9891	0.000285044	0.0230696	0.634841
XRCC2	-1.19816	7.90627	-4.98667	0.000286232	0.023071	0.63085
KIF23	-1.29514	8.153	-4.98538	0.000286865	0.023071	0.628731
ARHGAP25	-0.661613	8.30202	-4.97781	0.000290613	0.0231394	0.616275
LINC01714	-0.910535	4.35592	-4.97751	0.000290765	0.0231394	0.615775
DEK	-0.831382	10.7583	-4.97685	0.000291095	0.0231394	0.614685
NLGN4X	0.897997	7.65036	4.97572	0.000291659	0.0231394	0.612828
GATAD1	-0.782557	8.43907	-4.97456	0.000292239	0.0231394	0.610922
LINC00294	-0.903916	5.48771	-4.97167	0.000293694	0.0231828	0.606158
CCDC85A	0.763695	8.37558	4.96981	0.000294633	0.0231854	0.603095
CTH	-0.97601	3.97755	-4.95407	0.000302705	0.0237474	0.577162
FBXO30	0.893576	7.87614	4.94838	0.000305683	0.0239078	0.567764
HTRA2	-0.695202	8.10257	-4.94519	0.000307366	0.0239661	0.562496
CD63	-0.714543	8.56248	-4.93609	0.000312215	0.0242702	0.547473
BTBD8	-0.905452	2.46636	-4.93081	0.000315066	0.0244176	0.538749
RAP2C-AS1	1.08499	5.05159	4.9278	0.000316699	0.02447	0.533785
CDC6	-1.27029	8.02539	-4.92127	0.000320287	0.0246727	0.52297
FMNL1	-0.704636	6.6387	-4.9163	0.000323039	0.02481	0.514759
SPC24	-0.882607	7.9275	-4.91451	0.000324041	0.0248124	0.511786
FN3KRP	-0.793537	5.83204	-4.91052	0.000326276	0.0248379	0.505186
CCL3	-0.935389	5.62819	-4.91045	0.000326316	0.0248379	0.50507
LINC01599	-1.05806	4.63886	-4.90564	0.000329034	0.0249705	0.497104
LINC01215	0.82536	7.75477	4.89951	0.000332531	0.0251612	0.486954
PKMYT1	-0.738047	5.16812	-4.88532	0.00034078	0.0257093	0.463425
HCK	-0.696506	6.65418	-4.88108	0.000343287	0.0257555	0.456389
NSD2	-0.99213	8.00671	-4.88088	0.000343407	0.0257555	0.456053
CLIC1	-0.724619	10.0017	-4.8713	0.000349145	0.0261093	0.44014
CCDC7	-0.877592	6.49417	-4.86902	0.000350521	0.0261358	0.436361
ABHD4	-0.745241	5.08573	-4.86305	0.000354164	0.0263307	0.42643
KCNH2	-1.01493	6.65348	-4.85846	0.000356993	0.026464	0.418791
GGH	-1.34046	5.55496	-4.84637	0.000364545	0.0268963	0.398682
ACAA2	-0.753996	8.91614	-4.84577	0.000364928	0.0268963	0.397674
MELTF-AS1	-0.980633	4.1007	-4.82849	0.000376028	0.0276348	0.368887
BLCAP	0.705365	9.19932	4.82619	0.000377529	0.0276656	0.36506
NIPSNAP2	-0.806466	8.33472	-4.82223	0.000380133	0.0277602	0.358456
RTKN2	-1.35037	3.64089	-4.82094	0.00038099	0.0277602	0.356294
SFMBT2	-0.75826	7.43346	-4.80818	0.000389531	0.0283018	0.334992
LINC00106	1.19906	4.9478	4.79858	0.000396084	0.028616	0.318961
SPC25	-1.66553	6.44077	-4.79755	0.000396794	0.028616	0.317239
MCM7	-1.06501	9.35812	-4.79653	0.0003975	0.028616	0.31553
H2BC13	-0.935892	7.65319	-4.79533	0.00039833	0.028616	0.313526
MCM5	-0.721843	8.76665	-4.78898	0.00040276	0.0288388	0.302897
GPSM2	-1.22698	7.26139	-4.78603	0.000404835	0.0288388	0.297958
CDCA5	-1.2297	7.44326	-4.78555	0.00040517	0.0288388	0.297164
SLC37A4	-0.743036	6.33395	-4.78338	0.000406707	0.0288388	0.293525
ARHGEF39	-0.910197	5.50353	-4.78287	0.000407069	0.0288388	0.292669
CYB5R2	-0.799081	6.15899	-4.78041	0.000408818	0.0288549	0.28855
JAM2	-1.41911	5.33861	-4.77937	0.000409554	0.0288549	0.286821
NUDT21	-0.750823	9.27396	-4.77199	0.000414858	0.0291483	0.274455
CENPI	-1.2023	6.69175	-4.76579	0.000419366	0.0293085	0.264066
STMN1	-1.03287	10.0497	-4.7643	0.000420459	0.0293085	0.261564
SLC7A7	-0.863023	6.82274	-4.76414	0.000420576	0.0293085	0.261296
ALCAM	-0.75824	7.52031	-4.7615	0.000422511	0.0293634	0.256883
RASGRP1	-0.6544	8.94855	-4.75606	0.000426544	0.0295633	0.247751
BTN3A3	-0.864104	5.04443	-4.75117	0.000430198	0.029736	0.239552
SNX24	-1.0084	4.03934	-4.74915	0.000431717	0.0297605	0.236164
NINJ2	-1.05688	8.17012	-4.7474	0.000433044	0.0297718	0.233212
MLLT11	-1.177	5.61486	-4.74379	0.000435784	0.0298798	0.22715
NEK2	-1.3784	8.03341	-4.74031	0.000438434	0.0299812	0.221321
MCMBP	-0.921891	8.5406	-4.73774	0.000440414	0.0300362	0.216989
FAIM	-1.00388	4.52428	-4.73457	0.000442858	0.0300753	0.211669
ENOSF1	-0.822907	6.66772	-4.73395	0.000443339	0.0300753	0.210624
H3C2	-1.43238	7.58802	-4.72898	0.000447209	0.0302327	0.202269
EIF4EBP1	-0.89465	8.00819	-4.72794	0.000448023	0.0302327	0.200521
SKA1	-1.53421	6.75075	-4.72553	0.000449917	0.0302806	0.196464
LINC02606	-0.871598	3.96585	-4.72028	0.000454062	0.0304776	0.187646
C2orf15	-1.02088	4.79688	-4.71882	0.000455227	0.0304776	0.185183
SGK1	1.59486	5.83479	4.71641	0.00045715	0.0305264	0.18113
APOBEC3C	-0.97339	8.03113	-4.71332	0.000459629	0.030612	0.175929
TADA1	-0.821427	6.69438	-4.70953	0.000462692	0.030736	0.169543
SMS	-0.768162	8.89881	-4.70527	0.000466155	0.0308778	0.162371
SYTL2	0.934154	6.09692	4.70394	0.000467242	0.0308778	0.160132
PPM1M	-0.80848	4.92566	-4.70201	0.000468825	0.0309026	0.156879
MAP3K14-AS1	0.751598	5.24813	4.69399	0.000475463	0.0312586	0.143359
CILK1	-0.98508	5.06212	-4.692	0.000477121	0.0312586	0.140011
NHSL1	-0.719886	3.42328	-4.68911	0.000479552	0.0312586	0.135124
AIP	-0.6472	8.347	-4.68909	0.000479565	0.0312586	0.135098
WSB1	-0.790025	8.51543	-4.68817	0.000480338	0.0312586	0.133549
PLGLA	0.710666	4.50947	4.67822	0.000488799	0.0317285	0.116756
H2BC12	-0.826327	11.8783	-4.67308	0.000493234	0.0319056	0.108068
MSH2	-0.787145	9.44597	-4.67217	0.000494022	0.0319056	0.106532
H2BC17	-1.09985	5.49719	-4.66752	0.000498067	0.0320858	0.0986894
SNORA2A	-2.58717	6.70713	-4.66534	0.00049998	0.0321281	0.095001
SGO2	-1.47878	5.86659	-4.66205	0.000502882	0.0322043	0.0894341
LOC100507547	-0.799208	4.92909	-4.66114	0.000503685	0.0322043	0.0879007
TBX6	-0.709448	4.20232	-4.65805	0.000506432	0.0322501	0.0826685
SPAG8	-0.84479	2.81692	-4.6575	0.000506922	0.0322501	0.0817385
CENPF	-1.20724	8.4131	-4.65478	0.000509344	0.0323238	0.077153
PCBD1	-0.818802	6.52378	-4.65112	0.000512637	0.0323632	0.0709544
ATAD2	-1.12898	7.81462	-4.6487	0.000514828	0.0323632	0.0668512
SMIM11	-0.663599	6.72705	-4.64738	0.000516024	0.0323632	0.0646187
NASP	-0.94232	9.00056	-4.64708	0.000516289	0.0323632	0.0641258
RNASEH2B	-0.887585	8.83737	-4.64708	0.000516292	0.0323632	0.0641191
ING2	-1.21638	5.23879	-4.64388	0.000519208	0.0324664	0.058701
CLIP2	-0.713435	5.78894	-4.64016	0.000522616	0.0325998	0.0524077
UBE2S	-0.96968	7.86223	-4.63753	0.000525042	0.0326714	0.0479524
DCPS	-0.727494	8.06281	-4.63388	0.000528426	0.0328022	0.0417715
ARHGAP11B	-0.968947	9.24499	-4.63111	0.000531015	0.0328831	0.0370691
CCDC18-AS1	0.73091	8.11613	4.62742	0.000534472	0.0330172	0.0308262
TAPT1-AS1	0.606165	5.17916	4.62371	0.000537983	0.0331198	0.0245266
TMCC3	-0.85712	4.62282	-4.62293	0.000538722	0.0331198	0.023206
KDELR1	-0.695675	8.80874	-4.61575	0.000545587	0.0334613	0.0110235
LINC00106	1.39441	4.65166	4.61004	0.000551101	0.0336425	0.00134711
FAM66E	0.625033	2.27514	4.60997	0.000551172	0.0336425	0.00122329
PTMS	-0.643931	7.21131	-4.60335	0.000557645	0.0338604	-0.0100106
H1-5	-0.959533	11.4498	-4.60256	0.000558431	0.0338604	-0.0113655
STAT1	-0.690589	7.62015	-4.60227	0.000558713	0.0338604	-0.0118517
CDCA8	-1.02467	8.17572	-4.60021	0.000560748	0.0338606	-0.0153506
HNRNPH3	-0.73092	10.283	-4.59959	0.000561364	0.0338606	-0.0164064
DUT	-0.827664	8.93281	-4.58863	0.000572338	0.0344295	-0.0350367
LIMD1-AS1	-0.693784	2.81608	-4.58749	0.000573488	0.0344295	-0.036968
KIF18A	-0.832403	8.6828	-4.5815	0.000579591	0.0347144	-0.0471562
GALNT14	-0.666387	8.33725	-4.57905	0.00058211	0.0347175	-0.0513294
SLC43A3	-0.822874	9.14123	-4.57812	0.00058306	0.0347175	-0.0528977
CKS1B	-0.886399	8.49729	-4.5771	0.000584115	0.0347175	-0.0546376
AIM2	0.931645	9.19876	4.57366	0.000587676	0.0347175	-0.0604871
CD40	0.702654	8.70666	4.57324	0.00058812	0.0347175	-0.0612141
HEY1	-0.916354	5.0127	-4.57236	0.000589034	0.0347175	-0.0627091
MCM2	-0.986555	7.19991	-4.57225	0.000589146	0.0347175	-0.0628906
CDIN1	-1.52519	5.91026	-4.57073	0.000590736	0.0347312	-0.0654847
OR7E85BP	0.62188	3.85586	4.56829	0.000593289	0.0347317	-0.0696358
H4C15	-1.16847	9.54757	-4.56656	0.000595107	0.0347317	-0.0725806
CD72	-0.769455	9.54402	-4.5649	0.000596862	0.0347317	-0.0754133
H4C14	-1.14676	9.56761	-4.56458	0.000597198	0.0347317	-0.0759561
NUF2	-1.40738	7.7111	-4.5624	0.000599507	0.0347317	-0.0796695
ARHGAP19	-0.900591	8.78655	-4.56181	0.000600138	0.0347317	-0.0806816
GNL1	-0.78418	5.33621	-4.5617	0.00060025	0.0347317	-0.0808626
PCLAF	-1.56399	8.25526	-4.55718	0.000605069	0.0348509	-0.0885574
NIPAL2	-1.30866	4.57089	-4.55664	0.000605649	0.0348509	-0.0894803
MRPL22	-0.68816	7.99039	-4.55594	0.000606399	0.0348509	-0.0906707
TTPAL	0.752112	7.33364	4.55382	0.00060868	0.034886	-0.0942846
BLOC1S1	-0.671565	10.1802	-4.55284	0.000609738	0.034886	-0.0959559
PTTG3P	-0.782042	4.08238	-4.55076	0.000611995	0.034937	-0.0995124
RPA3	-1.14078	6.94115	-4.54875	0.000614174	0.034941	-0.102934
CHAF1A	-0.9583	7.67514	-4.54788	0.000615126	0.034941	-0.104424
ABI2	-1.15623	4.60679	-4.54499	0.000618277	0.034941	-0.109342
IL7R	-1.68588	4.92073	-4.54477	0.000618516	0.034941	-0.109714
CAMP	-0.796132	5.14361	-4.54211	0.000621446	0.034941	-0.114263
RLF	-0.725153	7.82694	-4.54197	0.000621596	0.034941	-0.114495
SNORD109B	0.812346	1.8569	4.54194	0.000621628	0.034941	-0.114545
MANEA	-0.691785	8.3617	-4.54004	0.000623729	0.0349822	-0.117792
DDIT4	-1.19146	8.92673	-4.53041	0.000634472	0.0355068	-0.13423
YWHAH	-0.705281	9.52731	-4.52367	0.000642106	0.0358556	-0.145742
AGTRAP	-0.70638	6.67538	-4.52147	0.000644617	0.0359174	-0.149499
SCARNA3	-1.34816	6.24895	-4.51853	0.000647991	0.0360269	-0.154525
EXO1	-1.88424	6.53772	-4.51268	0.000654763	0.0363244	-0.164533
POLR1H	-0.736252	7.31744	-4.51138	0.000656272	0.0363293	-0.166749
ADAM22	-1.19244	4.70502	-4.49593	0.000674544	0.0372602	-0.193187
IPO8	-0.738735	7.70427	-4.49263	0.000678515	0.0373988	-0.198838
FLOT1	-0.824755	7.85405	-4.4875	0.000684736	0.0376605	-0.207625
H4C8	-0.852852	9.58184	-4.47951	0.00069454	0.0380735	-0.221312
SEC31B	0.827303	6.6041	4.47896	0.000695223	0.0380735	-0.222259
SENP1	-0.686203	9.51621	-4.47291	0.000702749	0.0384034	-0.232624
TPM1	-0.869574	3.17744	-4.47045	0.00070584	0.0384901	-0.23685
POLD4	0.625098	9.16825	4.46917	0.000707448	0.0384957	-0.239041
TRAF1	-0.886228	6.59391	-4.46487	0.000712887	0.0387093	-0.246416
PRRT3-AS1	1.19405	5.24302	4.46298	0.000715303	0.0387582	-0.249674
SPAG5	-1.65547	6.38044	-4.46004	0.000719054	0.0388791	-0.254709
FOXJ2	-1.04804	4.46619	-4.45792	0.000721778	0.0389441	-0.25835
UGDH	-1.27096	5.88015	-4.45466	0.000725989	0.0390888	-0.26395
LINC01605	-0.640936	2.51098	-4.44895	0.000733417	0.0394058	-0.273753
FECH	-0.678746	6.05625	-4.4474	0.00073545	0.0394099	-0.276419
CEP57L1	-1.12763	4.99162	-4.4419	0.0007427	0.0394099	-0.285865
REM2	-0.688214	5.07272	-4.44112	0.000743735	0.0394099	-0.287205
PLGLB1	0.708038	4.05379	4.44112	0.000743736	0.0394099	-0.287206
MIR5195	0.6671	8.39686	4.44066	0.000744345	0.0394099	-0.287995
ANKRD50	-0.791023	2.47633	-4.43929	0.000746178	0.0394099	-0.290363
SUV39H1	-0.948339	7.97121	-4.43878	0.000746851	0.0394099	-0.291232
STPG1	-1.01398	5.74547	-4.4387	0.000746953	0.0394099	-0.291363
H2AC17	-0.819563	9.27946	-4.4384	0.000747363	0.0394099	-0.291891
KIF4A	-1.47278	7.11582	-4.43695	0.000749295	0.0394305	-0.294377
ASPDH	-0.647881	4.4981	-4.42709	0.000762609	0.0399452	-0.311338
WNT5A	-1.16231	6.54991	-4.42625	0.000763753	0.0399452	-0.312781
LINC00685	0.979418	4.28553	4.42496	0.000765513	0.0399452	-0.314998
LINC00685	0.979418	4.28553	4.42496	0.000765513	0.0399452	-0.314998
GSTO1	-0.908208	6.54404	-4.42396	0.000766885	0.0399452	-0.316721
SDR16C5	0.974725	2.81751	4.41901	0.000773705	0.0401485	-0.325248
ECI2	-0.743243	8.81627	-4.41885	0.000773928	0.0401485	-0.325525
AHCYL1	-0.690756	8.28233	-4.41724	0.000776151	0.0401823	-0.328287
ABALON	-0.787757	5.88008	-4.41561	0.000778424	0.0402186	-0.331103
MIR421	0.72685	3.05794	4.40819	0.000788824	0.0406737	-0.343884
UCK2	-0.700638	8.38319	-4.406	0.000791911	0.0407004	-0.347645
TRIM14	-0.67959	7.07683	-4.40557	0.000792524	0.0407004	-0.34839
MSANTD3	-0.975554	6.48277	-4.40066	0.000799517	0.0409773	-0.356851
NUP35	-0.749275	7.92181	-4.39701	0.000804758	0.0411634	-0.363144
TPM4	-0.685564	8.51922	-4.39441	0.000808513	0.0412127	-0.367626
BRCA1	-1.07931	6.82669	-4.39364	0.00080963	0.0412127	-0.368956
KCNE1	-0.876202	2.97669	-4.393	0.000810557	0.0412127	-0.370059
P2RX5-TAX1BP3	0.597075	9.33224	4.39057	0.000814093	0.0413104	-0.37425
APOBEC3D	-1.03964	6.67673	-4.38664	0.000819845	0.0415199	-0.381031
STIL	-1.11029	7.21911	-4.37821	0.00083232	0.042007	-0.395575
SLC43A2	0.657729	8.84956	4.37793	0.000832748	0.042007	-0.396071
CASTOR1	-0.759044	5.56221	-4.3743	0.000838188	0.0421982	-0.402341
ANGPTL1	0.793236	3.35273	4.37294	0.000840227	0.0422177	-0.404682
MICB	-0.716707	8.14975	-4.37098	0.000843186	0.0422833	-0.408068
FKSG29	0.971633	5.68901	4.36935	0.000845658	0.0423243	-0.410886
DHFR	-0.777355	10.0529	-4.36428	0.000853388	0.0425599	-0.419651
SHISAL2A	-0.605643	7.67937	-4.36408	0.000853694	0.0425599	-0.419996
ZMAT1	0.960509	4.89887	4.3626	0.000855962	0.0425666	-0.422551
CEP152	-0.757022	6.86813	-4.36182	0.000857158	0.0425666	-0.423895
RAB27A	-1.11152	5.41227	-4.35814	0.00086284	0.0427658	-0.430259
H2AC19	-0.937735	9.89403	-4.3556	0.000866777	0.0428778	-0.434644
TTC39C	0.904541	6.33372	4.35334	0.000870304	0.0428897	-0.438555
MCM3	-0.870915	8.46006	-4.3533	0.000870372	0.0428897	-0.43863
DHRS12	0.902484	6.627	4.34861	0.000877727	0.043169	-0.446735
NEIL3	-0.729456	7.52909	-4.34656	0.00088096	0.0432448	-0.450276
TSPO	-0.838995	5.22767	-4.34233	0.000887692	0.0434918	-0.457608
PGRMC1	-0.615576	7.96145	-4.34029	0.000890949	0.0434999	-0.461137
CALCOCO2	-0.701433	7.19705	-4.34009	0.000891259	0.0434999	-0.461471
DSCC1	-0.948799	6.7993	-4.33604	0.000897784	0.0436893	-0.468497
CDCA7L	-0.691761	9.16188	-4.3347	0.000899948	0.0436893	-0.470816
KBTBD7	-1.0577	3.41767	-4.3345	0.000900265	0.0436893	-0.471155
TSHZ1	-0.870175	5.5974	-4.3295	0.000908404	0.043886	-0.479824
LCK	-0.699042	8.45889	-4.32909	0.00090907	0.043886	-0.48053
SFXN1	-0.734917	8.38502	-4.32885	0.000909465	0.043886	-0.480948
NDUFA4L2	-0.617135	7.57469	-4.32356	0.000918157	0.044151	-0.49011
H2BC8	-0.88505	9.7414	-4.3234	0.00091841	0.044151	-0.490375
SLK	-0.775998	8.28891	-4.32123	0.000922014	0.0442411	-0.494147
ERP27	0.893978	6.66278	4.31964	0.000924647	0.0442843	-0.496894
ATP2A3	0.626645	10.2047	4.31656	0.000929793	0.0443752	-0.50224
PTPA	-0.691138	7.57825	-4.31643	0.000930013	0.0443752	-0.502468
LOC100506476	-0.646266	5.09116	-4.31192	0.000937595	0.044585	-0.510289
H3C11	-0.664499	10.9726	-4.31099	0.000939168	0.044585	-0.511903
CALM3	-0.643428	9.01356	-4.31071	0.000939642	0.044585	-0.512389
AGBL5	-0.734929	7.37977	-4.3088	0.000942868	0.0446553	-0.51569
FEN1	-0.850158	8.43735	-4.30702	0.000945902	0.044664	-0.518785
IKZF2	-0.897784	6.26571	-4.30664	0.000946544	0.044664	-0.519439
FCER2	1.19257	5.70685	4.30273	0.000953239	0.0448971	-0.526228
UBR7	-0.891087	7.11795	-4.2966	0.000963822	0.0452225	-0.536863
NCAPD2	-0.802157	8.47462	-4.29597	0.000964916	0.0452225	-0.537956
SLC36A4	-0.67477	6.35868	-4.29566	0.000965455	0.0452225	-0.538493
ZNF280C	0.833883	7.40103	4.29274	0.000970556	0.0453784	-0.543569
SLC1A5	-0.60753	8.06704	-4.29087	0.000973833	0.0453966	-0.546816
OLR1	-0.692917	3.42142	-4.2897	0.000975886	0.0453966	-0.548845
MCF2L2	-0.82187	5.25309	-4.28873	0.000977585	0.0453966	-0.550521
ZBTB38	-1.03509	4.58868	-4.28847	0.000978047	0.0453966	-0.550975
COL9A3	-0.623753	6.44256	-4.28379	0.000986348	0.0456673	-0.559116
POT1	-0.644683	9.30195	-4.28168	0.0009901	0.0456673	-0.562773
OSGIN2	-0.651794	7.13337	-4.28157	0.000990294	0.0456673	-0.562962
TUBGCP3	-0.823226	8.10817	-4.28015	0.000992841	0.0456673	-0.565436
CIT	-0.828763	7.00339	-4.27806	0.000996591	0.0456673	-0.569068
RSRP1	0.986918	8.59649	4.27785	0.000996962	0.0456673	-0.569427
MIR3942	0.794973	3.81517	4.27678	0.000998886	0.0456673	-0.571283
LOC286437	1.1481	4.22639	4.27652	0.000999371	0.0456673	-0.571751
GMPS	-0.682501	9.7987	-4.2758	0.00100067	0.0456673	-0.572999
ACOT13	-0.627926	8.42538	-4.27521	0.00100173	0.0456673	-0.574025
FUT11	-0.869936	6.94677	-4.27083	0.00100968	0.0459271	-0.581635
FAM111B	-1.19098	8.48934	-4.26928	0.00101251	0.0459271	-0.584332
SKA3	-1.04197	7.06758	-4.26911	0.00101282	0.0459271	-0.584628
IDUA	0.714877	6.50025	4.26792	0.00101499	0.0459442	-0.586694
GPANK1	-0.686112	7.19458	-4.26521	0.00101997	0.0460072	-0.591402
HMGN5	-1.13415	8.10485	-4.2652	0.00101998	0.0460072	-0.591417
MRPL39	-0.68676	6.75547	-4.26312	0.00102383	0.0460996	-0.595046
BLM	-0.837852	7.05058	-4.26059	0.00102852	0.046229	-0.599441
ABHD14A	-0.842893	5.34167	-4.25687	0.00103546	0.0464594	-0.605922
CORO2A	-1.04804	3.71767	-4.25208	0.00104445	0.0465648	-0.614254
CRYZ	-0.981431	6.38203	-4.25186	0.00104487	0.0465648	-0.614638
RAD54B	-0.882777	6.19	-4.25025	0.00104792	0.0465648	-0.617442
SLC16A10	-1.26901	5.11409	-4.2498	0.00104877	0.0465648	-0.618224
CCNE2	-1.37065	7.38007	-4.24834	0.00105154	0.0465648	-0.620766
BLVRB	-0.608178	7.30511	-4.24815	0.00105191	0.0465648	-0.621106
GTSE1	-0.928788	6.44356	-4.24755	0.00105305	0.0465648	-0.62215
CLSPN	-1.43957	6.46842	-4.24712	0.00105385	0.0465648	-0.622884
FANCD2	-0.888004	7.7416	-4.24551	0.00105694	0.0465648	-0.6257
CDKN2A	-0.648357	8.70986	-4.2452	0.00105752	0.0465648	-0.626228
LMO7	-0.874145	5.55068	-4.24504	0.00105784	0.0465648	-0.626517
LINC02359	0.629936	2.71865	4.2432	0.00106137	0.0465842	-0.629726
ZNF569	-1.00227	4.11248	-4.24291	0.00106192	0.0465842	-0.630227
ZCCHC8	-0.633919	9.12252	-4.23863	0.00107016	0.0468654	-0.637676
BIRC5	-0.96346	7.23905	-4.23698	0.00107336	0.0469249	-0.640547
SLF1	-1.20791	4.86684	-4.23601	0.00107524	0.0469273	-0.64224
NEFH	-0.766189	4.38583	-4.23418	0.00107881	0.0470028	-0.645433
DNAJC1	-0.938813	3.92766	-4.22931	0.00108836	0.0473381	-0.653918
KLHDC3	-0.630182	8.65672	-4.2279	0.00109114	0.0473786	-0.656379
H2BC14	-0.985969	11.109	-4.22287	0.00110112	0.0477306	-0.665144
ITGAV	-0.960064	3.31124	-4.22116	0.00110454	0.0477979	-0.668131
GAS6-AS1	0.79189	6.96908	4.21965	0.00110756	0.0478477	-0.670765
ZNF449	-0.953717	5.12638	-4.2147	0.00111754	0.0481973	-0.679402
MKLN1-AS	-0.841793	5.10857	-4.21297	0.00112105	0.0482675	-0.682428
MAD2L1	-0.965552	7.76247	-4.20917	0.00112878	0.0485187	-0.689047
MZF1	0.666118	6.07466	4.20641	0.00113444	0.0486801	-0.693865
DOCK10	-0.887152	3.39365	-4.2013	0.00114501	0.0490514	-0.702799
SLITRK5	-0.954018	3.18035	-4.19931	0.00114914	0.0491459	-0.706266
H2AC18	-1.09337	9.86479	-4.19742	0.00115309	0.0492324	-0.709567
PAQR4	-0.62085	6.46971	-4.19372	0.00116086	0.0494596	-0.71604
TTK	-0.960757	8.95626	-4.19304	0.00116228	0.0494596	-0.717215
SH3BP5-AS1	0.700592	7.04585	4.19176	0.001165	0.0494616	-0.719467
FHL2	-0.661107	3.41364	-4.19119	0.00116619	0.0494616	-0.720454
C18orf54	-1.18453	5.69261	-4.18898	0.00117088	0.0495781	-0.724316
GPR15	-0.950746	6.02112	-4.18252	0.00118469	0.0500715	-0.735614
GOLGA8B	0.609323	8.54603	4.18142	0.00118705	0.0500715	-0.737532
MIR623	0.878655	5.11027	4.1798	0.00119056	0.0500715	-0.74037
ZNF25	-0.960917	4.82922	-4.17946	0.00119129	0.0500715	-0.740964
SERPINC1	-0.573908	1.88349	-4.17898	0.00119232	0.0500715	-0.741797
LCMT1-AS1	-0.628918	6.87562	-4.17794	0.00119458	0.0500841	-0.743619
LGALSL	-0.96771	4.2196	-4.17681	0.00119703	0.0501049	-0.745596
ALOX5	0.549548	9.23394	4.1724	0.00120665	0.050425	-0.753307
GINS3	-0.937287	7.7231	-4.16717	0.00121817	0.0508201	-0.76246
H3C1	-0.937354	8.06694	-4.16631	0.00122008	0.0508201	-0.763967
PRPSAP1	-0.705515	6.76264	-4.16341	0.00122651	0.0509835	-0.76903
MDC1	-1.0462	6.56394	-4.16275	0.00122799	0.0509835	-0.770191
ACAT2	-0.621805	8.07968	-4.16145	0.0012309	0.0510217	-0.772475
ZC2HC1B	0.807266	3.73427	4.16011	0.0012339	0.051063	-0.774815
COCH	-0.835551	7.44461	-4.15774	0.00123923	0.0512009	-0.77897
KIZ	-0.805869	4.69746	-4.15301	0.00124992	0.0515206	-0.787242
VEGFA	-0.891995	7.63883	-4.15254	0.001251	0.0515206	-0.788072
MIR4435-2HG	-0.917077	5.52257	-4.15072	0.00125515	0.0516083	-0.791261
SCMH1	-0.690282	7.19832	-4.14253	0.00127398	0.0521207	-0.805607
DDX12P	-0.623173	8.83083	-4.14047	0.00127875	0.0521207	-0.80921
QPRT	-0.783719	6.92457	-4.14013	0.00127956	0.0521207	-0.809819
MTMR2	-1.15037	5.49151	-4.13991	0.00128005	0.0521207	-0.810188
HAT1	-0.588435	10.3822	-4.13917	0.0012818	0.0521207	-0.811499
RNU5D-1	-0.707298	9.71576	-4.13901	0.00128215	0.0521207	-0.811765
EMC7	-0.638345	8.19391	-4.13889	0.00128245	0.0521207	-0.811991
TRIM21	-0.858651	4.18513	-4.13826	0.00128391	0.0521207	-0.813088
EFL1P1	-0.712164	4.56812	-4.13645	0.00128814	0.0522095	-0.816255
PURG	-0.912727	3.74672	-4.13517	0.00129116	0.0522492	-0.818513
H3C7	-0.646984	5.48312	-4.13384	0.00129428	0.0522776	-0.820832
MIR1284	1.27778	5.0952	4.13293	0.00129642	0.0522776	-0.822427
TTC33	-0.803628	6.33538	-4.13227	0.001298	0.0522776	-0.823597
DHFRP3	-0.586575	3.22735	-4.13065	0.00130183	0.0523495	-0.826436
SKA2	-0.664056	9.26225	-4.12823	0.00130758	0.0524416	-0.830682
PKP4	-0.646655	7.41398	-4.12762	0.00130902	0.0524416	-0.831746
POLQ	-0.954942	6.6853	-4.1271	0.00131027	0.0524416	-0.832662
DBF4	-0.690465	8.8864	-4.12117	0.00132449	0.0528267	-0.843057
LOC100505915	0.799821	5.36987	4.12003	0.00132724	0.0528267	-0.845055
ARRDC3-AS1	0.707185	5.17103	4.11995	0.00132743	0.0528267	-0.845191
TPI1	-0.67932	9.99714	-4.11965	0.00132815	0.0528267	-0.84572
XRCC4	-0.728928	7.62058	-4.11559	0.00133803	0.0531351	-0.852856
NAAA	-0.741849	6.84831	-4.11417	0.00134149	0.0531351	-0.855345
MAPK6	-0.71529	8.68321	-4.11308	0.00134415	0.0531351	-0.857249
MIR544B	0.883516	3.84325	4.11305	0.00134422	0.0531351	-0.857301
ZBED5-AS1	0.75848	5.31364	4.11092	0.00134945	0.0532596	-0.861041
RNU6ATAC	-0.650022	7.50128	-4.10958	0.00135276	0.0532749	-0.863402
GNAZ	-0.84767	6.12604	-4.10856	0.00135528	0.0532749	-0.865195
TMEM130	-0.753683	6.29528	-4.10823	0.00135609	0.0532749	-0.865768
S100PBP	-0.626262	7.78436	-4.10554	0.00136276	0.0533729	-0.870497
AGAP3	-0.609122	6.41103	-4.10505	0.00136398	0.0533729	-0.871356
FAM43A	0.761408	7.50778	4.1047	0.00136484	0.0533729	-0.871965
UBE2D4	0.738944	8.48725	4.10342	0.00136804	0.0534164	-0.874221
NINJ1	-0.752009	6.14324	-4.10103	0.001374	0.0535467	-0.878409
SBF2	-0.925789	5.90704	-4.10041	0.00137557	0.0535467	-0.879505
CMAHP	-0.731016	4.27931	-4.09783	0.00138205	0.0536892	-0.884032
CDCA2	-0.87017	8.61578	-4.09675	0.00138477	0.0536892	-0.885929
LOC100506076	0.939222	6.70096	4.09645	0.00138553	0.0536892	-0.886452
TSPAN31	0.578893	9.97187	4.09356	0.00139286	0.0538699	-0.891533
ESPL1	-0.879983	7.31483	-4.09295	0.0013944	0.0538699	-0.892602
TMEM65	-0.862309	5.99556	-4.09209	0.00139661	0.0538738	-0.894126
DHFR	-0.762734	8.65783	-4.08457	0.00141589	0.0545353	-0.907331
ENPP3	0.617284	9.2293	4.08192	0.00142278	0.0546393	-0.912006
NNT-AS1	-0.708687	6.25563	-4.08188	0.00142287	0.0546393	-0.912064
CENPV	-0.797064	7.24289	-4.08062	0.00142616	0.0546838	-0.914293
RBL1	-0.783214	8.49192	-4.07935	0.00142947	0.0547284	-0.916521
H2AC12	-0.77875	7.20806	-4.07811	0.0014327	0.0547702	-0.918696
ACVR2A	-0.88724	4.4474	-4.07598	0.00143828	0.0548221	-0.922439
H2AC16	-0.708532	9.56382	-4.07506	0.00144069	0.0548221	-0.924056
ENTPD3-AS1	-0.587208	4.84141	-4.07504	0.00144075	0.0548221	-0.924095
NCOA7-AS1	0.793506	3.62332	4.07433	0.00144263	0.0548221	-0.92535
MGAT4B	-0.858968	5.88739	-4.07343	0.00144501	0.0548311	-0.926938
CDC20	-1.07858	8.8602	-4.06977	0.00145469	0.0551167	-0.93337
CD80	-0.891906	4.15817	-4.06367	0.00147099	0.0556518	-0.9441
ADI1	0.812703	8.26614	4.06117	0.00147774	0.0558246	-0.94851
RIPK2	-0.65211	9.17564	-4.06012	0.00148059	0.0558496	-0.950362
ADA	-1.02837	4.93967	-4.05675	0.00148974	0.0561119	-0.956295
CKAP4	-0.664548	7.38127	-4.05583	0.00149224	0.0561235	-0.957911
ABHD17C	-1.15714	3.55993	-4.05244	0.00150152	0.0563895	-0.963879
CENPK	-1.0153	7.35479	-4.05145	0.00150424	0.0564091	-0.965628
ADAMTS2	-0.538403	4.3559	-4.04938	0.00150993	0.056472	-0.969258
SNORA70G	0.719302	6.05878	4.04924	0.00151034	0.056472	-0.96952
KIF11	-0.914092	8.97073	-4.04633	0.00151839	0.0566901	-0.97464
SCARNA18	0.621642	5.0247	4.04108	0.00153305	0.0570908	-0.983897
H2BC9	-0.641726	8.14884	-4.04089	0.00153358	0.0570908	-0.984229
COA7	-0.688908	7.02129	-4.03719	0.001544	0.0573514	-0.990748
DNAJB3	-0.60741	2.87067	-4.03681	0.00154507	0.0573514	-0.991415
PXMP2	-0.851273	7.24712	-4.03063	0.00156263	0.0579192	-1.0023
KCNMB2	-0.679261	9.15366	-4.0267	0.00157394	0.0582539	-1.00924
NCAPH	-0.996855	8.26929	-4.02541	0.00157766	0.0583071	-1.01151
E2F7	-1.09628	5.51476	-4.01966	0.00159434	0.0587883	-1.02165
EIF2AK2	-0.781812	8.0653	-4.01873	0.00159709	0.0587883	-1.0233
ARL3	-0.646583	7.08323	-4.01856	0.00159757	0.0587883	-1.02359
PRIM2	-0.841229	7.34383	-4.01431	0.00161005	0.0591626	-1.03109
ICA1L	-0.929865	4.78004	-4.01263	0.00161503	0.0592603	-1.03406
SLC17A9	-0.58408	7.69911	-4.00969	0.00162375	0.0594057	-1.03925
SNORD22	-0.591124	9.94634	-4.00943	0.00162452	0.0594057	-1.0397
SEPTIN8	-0.671228	4.10068	-4.00895	0.00162596	0.0594057	-1.04056
SLAMF1	-0.857353	3.60676	-4.00751	0.00163027	0.0594781	-1.0431
FAM174A	-0.817384	4.85067	-4.00436	0.00163968	0.0597363	-1.04865
MZT1	-0.679659	8.06509	-4.00158	0.00164807	0.0598788	-1.05356
CD70	-0.74603	5.71295	-4.00151	0.00164828	0.0598788	-1.05368
ICAM3	-0.577189	8.26339	-3.9996	0.00165406	0.0600036	-1.05705
TSPOAP1-AS1	-0.596959	6.79446	-3.99524	0.00166735	0.0604001	-1.06476
MYO1G	-0.546543	7.94681	-3.99327	0.00167338	0.0605328	-1.06823
MAP3K20	-0.696911	7.84829	-3.99123	0.00167968	0.0606748	-1.07185
KIFAP3	-1.02293	4.46509	-3.98879	0.00168721	0.060861	-1.07616
HELLS	-0.852753	7.5696	-3.98759	0.00169093	0.0609093	-1.07828
TRIB3	-0.691842	6.33091	-3.98674	0.00169357	0.0609185	-1.07978
ZDBF2	0.578477	5.34342	3.98396	0.00170223	0.061144	-1.08469
OPCML	-0.679463	2.61199	-3.98177	0.00170907	0.0612123	-1.08855
MIR7151	-0.867759	2.60982	-3.98172	0.00170925	0.0612123	-1.08865
ERCC5	-0.567123	9.21985	-3.98106	0.00171131	0.0612123	-1.08981
NCAPG	-1.01426	9.29623	-3.97855	0.00171922	0.0613721	-1.09425
CTXN2	0.675473	2.93021	3.97812	0.00172058	0.0613721	-1.09502
KCTD6	-0.668128	6.74236	-3.9759	0.00172761	0.061537	-1.09894
BUB3	-0.625539	10.2773	-3.97471	0.00173137	0.0615654	-1.10103
MYH10	-0.707785	9.70645	-3.97413	0.00173322	0.0615654	-1.10206
SSRP1	-0.73192	9.18753	-3.97245	0.00173858	0.0616701	-1.10503
EOLA1-DT	0.610746	6.06426	3.96837	0.00175167	0.0620043	-1.11225
BCAT1	-0.635831	9.81775	-3.96776	0.00175363	0.0620043	-1.11333
TTC32	-0.857882	5.38263	-3.96725	0.00175527	0.0620043	-1.11424
MAZ	-0.633733	7.42184	-3.96597	0.0017594	0.0620536	-1.11649
KANSL1L-AS1	0.835031	4.43871	3.96531	0.00176152	0.0620536	-1.11766
MACIR	-0.91697	5.42132	-3.96376	0.00176658	0.062146	-1.12041
LINC01781	0.690329	3.50003	3.9598	0.00177946	0.0625133	-1.12741
PPM1K	0.612496	9.26171	3.95865	0.00178322	0.0625596	-1.12944
PROX1	1.07334	3.83309	3.95638	0.00179068	0.0627351	-1.13346
RNU11	-0.768851	8.75737	-3.95438	0.00179729	0.0628071	-1.13701
YEATS4	-0.791946	8.94211	-3.95427	0.00179765	0.0628071	-1.1372
LIG1	-0.661701	5.69311	-3.95264	0.00180304	0.0628295	-1.14008
FAM161A	-0.84124	3.97912	-3.95116	0.00180795	0.0628295	-1.1427
FBXO4	-0.717029	5.43802	-3.95115	0.00180797	0.0628295	-1.14271
ZNF395	-0.830349	6.76217	-3.95111	0.00180811	0.0628295	-1.14279
ANKRD44-IT1	0.952281	7.30793	3.94796	0.00181864	0.0630271	-1.14837
KIF15	-0.933158	6.33804	-3.94793	0.00181873	0.0630271	-1.14842
LOC644656	-0.798521	4.83745	-3.94277	0.00183606	0.0634527	-1.15755
RPGR	-0.56139	5.91157	-3.9423	0.00183765	0.0634527	-1.15839
BBOF1	-1.00329	3.23029	-3.94206	0.00183845	0.0634527	-1.15881
DCLRE1B	-0.913518	5.4287	-3.93923	0.00184807	0.0635888	-1.16383
MPP1	-0.523435	6.65411	-3.93884	0.0018494	0.0635888	-1.16452
GFI1B	-0.67329	5.51783	-3.9387	0.00184986	0.0635888	-1.16476
GCLM	-1.08512	5.90357	-3.93499	0.00186255	0.0639102	-1.17134
ESD	-0.598189	8.80899	-3.93374	0.00186682	0.0639102	-1.17355
CEP250	-0.56928	5.54607	-3.93308	0.00186908	0.0639102	-1.17471
UBA2	-0.578115	9.97325	-3.93078	0.00187702	0.0639102	-1.17879
MIR5681B	-0.63204	1.84526	-3.9307	0.0018773	0.0639102	-1.17893
SLC8A1	-1.03929	3.28126	-3.9304	0.00187834	0.0639102	-1.17947
HASPIN	-0.76257	6.13224	-3.93019	0.00187908	0.0639102	-1.17984
CAPN14	-0.703273	4.12485	-3.93015	0.0018792	0.0639102	-1.17991
HEBP1	-0.718712	3.4989	-3.92801	0.00188661	0.0640298	-1.1837
MRPL28	-0.520339	6.87673	-3.92769	0.00188772	0.0640298	-1.18426
SRP72	-0.51844	10.3928	-3.92678	0.00189088	0.064052	-1.18587
DIAPH3-AS1	-1.02151	2.6684	-3.9231	0.00190377	0.0644033	-1.19241
ZBTB7B	-0.651706	5.82736	-3.92223	0.00190679	0.0644201	-1.19393
VAMP8	-0.602881	8.71243	-3.91718	0.00192463	0.0647059	-1.2029
H4C6	-0.775038	4.32573	-3.9171	0.00192492	0.0647059	-1.20305
RFWD3	-0.64526	8.51143	-3.91709	0.00192494	0.0647059	-1.20305
CENPM	-1.16621	8.00809	-3.91578	0.00192958	0.0647059	-1.20537
SLC3A2	-0.545019	9.48276	-3.91569	0.00192992	0.0647059	-1.20554
AFG1L	-0.880527	4.87959	-3.91555	0.00193042	0.0647059	-1.20579
MASTL	-1.09848	5.5404	-3.9137	0.00193699	0.0648409	-1.20906
HROB	-0.795701	6.54313	-3.91008	0.00194994	0.0651019	-1.21548
KIF22	-0.752761	7.97077	-3.91004	0.0019501	0.0651019	-1.21555
SP1	-0.577157	8.9039	-3.9094	0.00195242	0.0651019	-1.2167
RHOC	-1.0724	4.75866	-3.90529	0.00196723	0.0655103	-1.22397
H2BC4	-0.920442	6.15119	-3.90346	0.00197389	0.0656467	-1.22723
CCNB1	-0.844754	8.89821	-3.8985	0.00199202	0.0661635	-1.23602
IER3IP1	-0.708459	7.28657	-3.89657	0.00199914	0.0663139	-1.23946
FAH	-0.654884	5.77397	-3.89418	0.00200796	0.0665203	-1.24369
CXorf51A	-0.588316	3.05467	-3.89133	0.00201855	0.0667845	-1.24876
GSTM1	-0.762335	3.67796	-3.88819	0.00203026	0.0670851	-1.25432
KLK1	-1.01445	4.97903	-3.88539	0.00204077	0.0672594	-1.25929
CUEDC2	-0.507055	7.01581	-3.88539	0.00204079	0.0672594	-1.2593
SHMT2	-0.697627	10.7805	-3.882	0.00205358	0.0675938	-1.26531
ZNF182	-0.666283	6.62801	-3.8807	0.0020585	0.067618	-1.26762
LOC100128164	-0.770967	5.19595	-3.88041	0.00205961	0.067618	-1.26813
PRKAG2	-0.745003	4.32581	-3.87892	0.0020653	0.0676556	-1.27079
DDHD2	-0.861702	7.20107	-3.87872	0.00206604	0.0676556	-1.27113
PHF19	-0.986678	6.39073	-3.87613	0.00207595	0.0678932	-1.27574
LINC00663	-0.738294	3.85677	-3.87506	0.00208003	0.0679397	-1.27763
CCDC28B	-0.642824	6.82695	-3.86939	0.00210194	0.0684875	-1.28771
TNKS1BP1	-0.593346	5.47098	-3.86933	0.00210216	0.0684875	-1.28781
TMEM156	0.785613	8.64458	3.86709	0.0021109	0.0686847	-1.2918
MIR590	0.54599	6.80246	3.86084	0.00213539	0.0693229	-1.3029
SH3BP1	-0.633375	7.71249	-3.86052	0.00213666	0.0693229	-1.30347
ZNF688	-0.557171	6.22338	-3.85942	0.00214098	0.0693229	-1.30542
PLK4	-1.27838	7.14202	-3.85933	0.00214135	0.0693229	-1.30558
FAM27E3	-0.843502	5.30465	-3.85554	0.0021564	0.0696341	-1.31232
H2AZ1	-0.701414	10.7861	-3.85505	0.00215836	0.0696341	-1.31319
BORA	-0.667232	7.61158	-3.85485	0.00215913	0.0696341	-1.31354
NHLRC2	-0.537273	7.57927	-3.85019	0.00217782	0.0700098	-1.32183
CLPP	-0.620071	9.22857	-3.85008	0.00217826	0.0700098	-1.32202
EXOSC8	-0.62769	8.63124	-3.8499	0.00217899	0.0700098	-1.32235
KIFBP	-1.10068	4.67337	-3.84778	0.00218754	0.0701962	-1.32612
GLO1	-0.665029	8.90443	-3.84642	0.00219305	0.0702847	-1.32853
ARHGAP19-SLIT1	-0.787413	8.52469	-3.84392	0.00220319	0.070351	-1.33297
UPF1	-0.637402	6.67614	-3.84379	0.00220372	0.070351	-1.3332
HAUS6	-0.605613	8.4535	-3.84361	0.00220447	0.070351	-1.33353
RIF1	-0.680495	7.56249	-3.84306	0.00220669	0.070351	-1.3345
RNF187	-0.508049	8.19185	-3.84253	0.00220887	0.070351	-1.33545
WASHC4	0.678279	8.60406	3.84014	0.00221867	0.07054	-1.33971
MT2A	-1.49647	8.52004	-3.83908	0.00222299	0.07054	-1.34158
PGAM1	-0.655822	9.47433	-3.83906	0.00222308	0.07054	-1.34162
PPDPFL	-1.57799	5.14856	-3.83527	0.00223873	0.0709485	-1.34837
LOC100190986	0.691896	8.8124	3.8312	0.00225565	0.0713215	-1.35561
PYCR1	-0.565867	6.52992	-3.83034	0.00225923	0.0713215	-1.35714
MED19	0.615688	6.59289	3.83007	0.00226034	0.0713215	-1.35761
SMC3	-0.548512	9.91894	-3.82914	0.00226426	0.0713215	-1.35927
HDGF	-0.647966	7.32704	-3.82909	0.00226444	0.0713215	-1.35935
CPNE2	-0.577426	5.47658	-3.82814	0.00226845	0.07136	-1.36105
STAMBPL1	-0.668049	6.99315	-3.82557	0.00227925	0.0716117	-1.36562
KIF24	-0.82458	5.92573	-3.82082	0.00229937	0.0720857	-1.37408
TMEM237	-1.29638	5.05683	-3.82068	0.00229998	0.0720857	-1.37433
GPI	-0.588882	8.9704	-3.81923	0.00230616	0.072191	-1.37691
TACC3	-0.81067	8.27476	-3.81618	0.0023192	0.0724654	-1.38233
TBCK	0.746604	7.87197	3.81569	0.00232132	0.0724654	-1.38321
LANCL1	-0.635662	8.02835	-3.8152	0.00232343	0.0724654	-1.38409
H1-2	-0.906306	7.80532	-3.809	0.00235025	0.0730741	-1.39513
CBX1	-0.607307	7.61778	-3.80835	0.00235306	0.0730741	-1.39628
METTL4	-0.688049	8.04537	-3.80762	0.00235626	0.0730741	-1.39758
TSTD1	-0.797502	5.84266	-3.80698	0.00235903	0.0730741	-1.39871
H4C11	-0.516825	11.3286	-3.80686	0.00235954	0.0730741	-1.39892
BMS1P20	0.798185	7.63306	3.80573	0.0023645	0.0730741	-1.40094
BAZ2B	0.727832	5.78724	3.80522	0.00236673	0.0730741	-1.40185
RBMS2	-0.683349	4.89489	-3.80486	0.00236832	0.0730741	-1.4025
RNVU1-15	-0.527394	9.89265	-3.80385	0.00237276	0.0730741	-1.4043
MSH6	-0.682986	8.4593	-3.80351	0.00237424	0.0730741	-1.40489
H2BC18	-0.724874	11.43	-3.80348	0.00237437	0.0730741	-1.40495
MINDY2	-1.21148	3.65817	-3.80075	0.0023864	0.073356	-1.40981
TDRD3	-0.792327	6.82051	-3.79436	0.00241483	0.0741409	-1.4212
ATP11A	0.608973	7.84263	3.78629	0.00245121	0.0751675	-1.43558
CALHM2	-0.586663	5.67287	-3.78286	0.00246685	0.0755564	-1.44169
ITPRIPL1	-0.806691	6.04844	-3.78108	0.002475	0.0757154	-1.44486
HMGB3	-1.20522	6.89301	-3.77763	0.0024909	0.0761107	-1.45102
MAP2K6	-0.533527	5.80588	-3.77515	0.00250235	0.0763694	-1.45543
DFFB	-0.55341	5.57539	-3.76943	0.00252904	0.0770922	-1.46563
AAK1	1.10289	4.43923	3.7663	0.00254375	0.0774482	-1.47121
ANP32B	-0.573125	10.7912	-3.76361	0.00255648	0.0777432	-1.47601
XPOT	-0.642263	9.65619	-3.76179	0.00256517	0.0779147	-1.47927
PHPT1	0.569208	7.83318	3.76017	0.00257286	0.0780194	-1.48215
BID	-0.591876	8.11415	-3.75929	0.00257705	0.0780194	-1.48371
PHF10	-0.605598	8.40907	-3.75915	0.00257777	0.0780194	-1.48398
FOS	-0.577642	5.78438	-3.75348	0.00260501	0.0787508	-1.49409
TDRD6	0.832677	4.28378	3.75183	0.00261302	0.0788313	-1.49704
CPNE5	0.761628	8.30692	3.75166	0.00261384	0.0788313	-1.49734
EDA2R	-0.573397	6.6119	-3.75014	0.00262121	0.0789605	-1.50005
MIR6508	0.772349	3.79585	3.74923	0.00262563	0.0790006	-1.50167
HMCES	0.667901	9.49613	3.74629	0.00264003	0.079174	-1.50692
RNF24	-0.661019	5.40585	-3.74595	0.00264169	0.079174	-1.50753
NTPCR	-0.68812	6.73704	-3.74547	0.00264403	0.079174	-1.50838
PRM1	-0.75854	3.17957	-3.74404	0.00265108	0.079174	-1.51094
PLSCR3	-0.634597	5.98593	-3.74375	0.00265249	0.079174	-1.51145
LENG8	0.522358	8.97634	3.74343	0.00265407	0.079174	-1.51202
BUB1	-0.883007	8.99329	-3.74342	0.00265414	0.079174	-1.51205
ERF	-0.547637	6.74699	-3.74261	0.00265811	0.079174	-1.51348
NIBAN1	-0.514357	2.39824	-3.74238	0.00265926	0.079174	-1.5139
SCARNA9L	-0.593004	7.50378	-3.74124	0.00266489	0.0792496	-1.51593
TMPO-AS1	-0.839398	6.82956	-3.73618	0.00269005	0.0798667	-1.52497
MCM10	-1.46417	4.95313	-3.73581	0.00269189	0.0798667	-1.52562
KCTD21-AS1	-0.658268	2.48368	-3.73328	0.00270456	0.0801497	-1.53014
PDE1C	-0.568359	4.43178	-3.73149	0.00271358	0.0802671	-1.53334
LOC284412	0.567743	5.49419	3.73125	0.0027148	0.0802671	-1.53377
FAM234A	0.555989	7.58985	3.72966	0.00272283	0.0804115	-1.53661
NKX2-3	-0.689905	4.12171	-3.72807	0.00273088	0.0805193	-1.53945
MBOAT2	-1.01916	3.28691	-3.7277	0.00273278	0.0805193	-1.54011
UCP2	0.525637	10.9659	3.72477	0.00274769	0.0807481	-1.54534
DNMT3B	-0.857804	4.79241	-3.72453	0.0027489	0.0807481	-1.54576
IRF3	-0.580925	5.77649	-3.72412	0.00275101	0.0807481	-1.5465
DBP	-0.500805	6.85192	-3.72336	0.00275491	0.0807481	-1.54787
VCAN	-0.652113	3.47656	-3.72308	0.00275633	0.0807481	-1.54836
EXTL3	-0.516718	5.86905	-3.72142	0.00276485	0.080905	-1.55133
RWDD2B	0.715889	6.92845	3.71723	0.00278646	0.0814442	-1.55881
TUBB	-0.633543	10.9926	-3.71611	0.00279226	0.0814453	-1.56081
PSMB8	-0.535746	7.90745	-3.71493	0.0027984	0.0814453	-1.56292
MIR1205	0.959446	3.5552	3.71491	0.00279848	0.0814453	-1.56295
GK	-0.944181	5.30624	-3.71477	0.00279923	0.0814453	-1.5632
SNORA14A	1.21239	7.00357	3.71376	0.0028045	0.0814552	-1.56501
NSMAF	-0.517972	9.51137	-3.71346	0.00280605	0.0814552	-1.56554
HGSNAT	0.539723	9.98924	3.71287	0.00280913	0.0814552	-1.5666
RABL2A	0.782485	7.05193	3.71124	0.00281769	0.0816109	-1.56952
GSTM2	-0.572351	5.00456	-3.70807	0.00283433	0.0819999	-1.57518
PRORP	-0.542957	8.27584	-3.70704	0.00283977	0.0820646	-1.57702
AATBC	-0.591824	5.69116	-3.70384	0.00285669	0.0823345	-1.58273
ASB16-AS1	0.713214	7.33492	3.70354	0.00285832	0.0823345	-1.58328
CEP41	-1.02969	5.81111	-3.70299	0.00286122	0.0823345	-1.58425
SAMD9	-0.759916	7.2708	-3.70285	0.00286199	0.0823345	-1.58451
POC1B	-0.576114	6.59593	-3.70048	0.00287463	0.0826053	-1.58874
SUB1	-0.672284	9.21382	-3.69981	0.00287821	0.0826152	-1.58994
UBL4A	-0.822083	5.7543	-3.69797	0.0028881	0.0828062	-1.59323
GPR19	-1.26508	4.51901	-3.69368	0.00291122	0.0832202	-1.6009
LOC284950	-0.646381	3.15235	-3.69237	0.00291831	0.0832202	-1.60323
CDC34	-0.679237	4.74785	-3.69222	0.00291912	0.0832202	-1.6035
ZNF529-AS1	-0.632146	5.32806	-3.69202	0.00292023	0.0832202	-1.60387
ZFP82	-0.610153	5.99569	-3.69185	0.00292117	0.0832202	-1.60418
MRO	-0.951389	3.11942	-3.69168	0.00292206	0.0832202	-1.60447
RAB23	-1.0527	4.70441	-3.6898	0.00293232	0.0833447	-1.60784
SERGEF	-0.715786	4.1034	-3.68968	0.00293295	0.0833447	-1.60804
PHF2	-0.633124	6.2778	-3.68895	0.00293697	0.0833536	-1.60936
GPSM3	-0.537875	6.75879	-3.68843	0.00293978	0.0833536	-1.61028
CYTOR	-0.74336	5.02243	-3.68728	0.0029461	0.0834401	-1.61234
TMEM105	-0.587597	5.22705	-3.6862	0.00295205	0.0835162	-1.61428
MIR186	1.34687	5.11453	3.68551	0.0029558	0.0835298	-1.6155
XPC	0.570434	8.44969	3.68465	0.00296054	0.0835714	-1.61703
SLC25A40	-0.805273	8.08865	-3.68288	0.00297035	0.0837561	-1.62022
ARAP2	-1.20246	3.20142	-3.68173	0.00297671	0.0838428	-1.62227
RALB	-0.668304	7.12289	-3.67973	0.0029878	0.0840049	-1.62584
ACP3	-0.802764	5.31107	-3.67951	0.00298903	0.0840049	-1.62624
H2AZ2	-0.637832	9.52505	-3.6786	0.00299411	0.0840552	-1.62787
SLC16A4	0.732909	7.47143	3.67657	0.00300541	0.0842801	-1.63149
UBE2M	-0.5586	9.45853	-3.67273	0.003027	0.0847925	-1.63836
DYNLT2B	-0.719162	5.95241	-3.668	0.00305378	0.0853716	-1.64682
ALYREF	-0.653397	9.51207	-3.6679	0.00305435	0.0853716	-1.647
CEP20	-0.546968	8.55488	-3.66628	0.00306355	0.0855352	-1.64989
SNORA28	-0.522998	6.0384	-3.66368	0.00307847	0.085858	-1.65456
PRKAR1A	0.577804	8.19524	3.66285	0.00308321	0.0858965	-1.65603
ATP23	-0.795021	7.62232	-3.66094	0.00309423	0.0860211	-1.65946
KLHL26	-0.557019	6.13196	-3.66048	0.00309686	0.0860211	-1.66028
TASOR2	1.34785	7.09907	3.66032	0.00309777	0.0860211	-1.66056
RILP	-0.747463	4.58278	-3.65965	0.00310166	0.0860358	-1.66177
NECTIN1	-1.01222	4.82097	-3.65871	0.00310711	0.0860934	-1.66345
DACH2	-0.799287	2.94145	-3.65706	0.00311667	0.0862649	-1.6664
WSB2	-0.794621	3.80875	-3.65459	0.00313102	0.0865686	-1.67081
IER2	-0.557386	6.56838	-3.65343	0.00313782	0.086632	-1.6729
DNASE1	0.509859	7.59627	3.65283	0.00314135	0.086632	-1.67398
CHKB-DT	0.691989	4.74182	3.65246	0.00314348	0.086632	-1.67463
SLC4A11	-0.764081	4.34136	-3.65138	0.00314982	0.0867133	-1.67656
UBE2E1	-0.614184	8.27004	-3.6505	0.003155	0.0867624	-1.67814
NBEAL1	-0.950001	2.67617	-3.64926	0.00316228	0.0868694	-1.68036
PLEKHA2	0.518078	9.35367	3.64845	0.00316708	0.0869078	-1.68181
MT1E	-0.876999	4.61684	-3.647	0.00317564	0.0869876	-1.6844
TSC22D3	-0.655118	6.71689	-3.64681	0.00317679	0.0869876	-1.68475
KNTC1	-0.807905	7.61465	-3.6461	0.00318096	0.0870085	-1.68601
CLHC1	0.869755	3.03034	3.64444	0.00319081	0.0871848	-1.68898
FUZ	-0.568014	7.34355	-3.64048	0.00321449	0.0876799	-1.69608
TIAM2	-0.663175	6.73909	-3.64026	0.00321579	0.0876799	-1.69647
DOCK8-AS1	-0.591921	3.23251	-3.63964	0.00321951	0.0876879	-1.69758
SMC2	-0.837896	8.03842	-3.63741	0.00323294	0.0878328	-1.70157
MORC4	-0.774582	5.31304	-3.63719	0.00323428	0.0878328	-1.70197
CCDC74A	-0.717062	5.86533	-3.63704	0.00323513	0.0878328	-1.70223
SENP7	-0.643086	4.73234	-3.63565	0.00324355	0.0879681	-1.70472
H4C12	-0.518406	8.71061	-3.63499	0.00324754	0.0879828	-1.7059
PCNP	-0.584123	9.09124	-3.6335	0.00325657	0.0880904	-1.70857
JADE1	-0.65646	6.67078	-3.6332	0.0032584	0.0880904	-1.70911
ISOC1	-0.686227	7.2723	-3.63147	0.00326896	0.0881552	-1.71221
PPP1R14B	-0.520738	9.6592	-3.63137	0.00326953	0.0881552	-1.71238
LINC01719	0.628346	3.54332	3.63111	0.00327113	0.0881552	-1.71285
SNORD51	-0.710057	3.79177	-3.62879	0.00328534	0.0884449	-1.71701
TCAF2	-0.688507	4.76001	-3.62509	0.00330806	0.0889628	-1.72363
PRR3	-0.503497	6.95257	-3.62113	0.00333259	0.0894256	-1.73072
DSN1	-0.861967	7.32079	-3.62091	0.00333398	0.0894256	-1.73112
S100A9	-0.658288	3.4353	-3.61966	0.00334174	0.0894256	-1.73335
TCEANC2	-0.540778	6.03381	-3.61961	0.00334208	0.0894256	-1.73345
EPB41L4A	-0.931309	6.01241	-3.6192	0.00334464	0.0894256	-1.73419
PGD	-0.581975	7.64958	-3.61834	0.00334998	0.0894256	-1.73572
MTHFD2	-0.540903	9.8668	-3.61821	0.00335084	0.0894256	-1.73596
LOC642361	0.705869	6.30443	3.61782	0.00335324	0.0894256	-1.73665
CFLAR	-0.617874	7.80857	-3.61625	0.00336312	0.0894265	-1.73947
PCGF6	-0.850794	5.88097	-3.61624	0.00336314	0.0894265	-1.73948
TMCC1-DT	0.663786	4.77424	3.61614	0.00336377	0.0894265	-1.73966
AP4S1	0.717546	4.57959	3.61436	0.00337501	0.0896321	-1.74286
ABRA	-0.594128	4.39427	-3.6136	0.00337977	0.0896657	-1.74422
COLCA1	0.540488	3.4278	3.61023	0.00340113	0.0901388	-1.75026
CCDC163	-0.894982	4.70923	-3.6086	0.00341149	0.0902036	-1.75318
ADGRE5	-0.591903	6.90515	-3.60823	0.00341385	0.0902036	-1.75385
CHRM3-AS1	0.611924	3.26001	3.60818	0.00341416	0.0902036	-1.75393
SIVA1	-0.599261	6.72805	-3.60718	0.00342053	0.0902786	-1.75572
POLH	-0.653285	7.8863	-3.60487	0.0034353	0.0905751	-1.75986
FIGNL1	-0.779845	7.24377	-3.60357	0.00344367	0.0906838	-1.76219
DPY19L1P1	-0.603522	4.84765	-3.60312	0.00344652	0.0906838	-1.76299
GPR183	1.44571	4.42167	3.60144	0.0034574	0.0908768	-1.76601
IZUMO4	0.535895	6.94354	3.59863	0.00347558	0.0912607	-1.77105
OLFML2B	-0.62257	3.19434	-3.59632	0.00349059	0.0913491	-1.77518
LOC101928053	-0.714853	2.91872	-3.59589	0.00349337	0.0913491	-1.77595
CYB5RL	-0.540246	5.43835	-3.59551	0.00349588	0.0913491	-1.77663
PVRIG	-0.55691	8.21595	-3.59545	0.00349625	0.0913491	-1.77674
MTBP	-0.663946	7.13223	-3.59537	0.00349681	0.0913491	-1.77689
FDPS	-0.521091	9.75718	-3.59232	0.00351674	0.0917666	-1.78234
TTLL3	0.543883	8.43438	3.59172	0.00352069	0.0917666	-1.78342
CALB2	-0.543881	3.04941	-3.59126	0.00352377	0.0917666	-1.78426
CEACAM1	0.611167	6.57738	3.59041	0.00352935	0.0917666	-1.78578
IL4R	0.59853	8.50072	3.5902	0.00353073	0.0917666	-1.78615
APOBEC3F	-0.837138	4.46586	-3.58618	0.00355733	0.092361	-1.79336
NSG1	-0.553644	8.64113	-3.58566	0.00356082	0.092361	-1.7943
TEX2	-0.544481	5.20431	-3.58456	0.00356811	0.0924565	-1.79626
SNRPB	-0.573649	8.39522	-3.58267	0.00358075	0.0926899	-1.79965
C12orf75	-0.701711	8.66082	-3.57939	0.00360274	0.093165	-1.80553
TM7SF2	0.484185	8.86362	3.57879	0.00360681	0.0931758	-1.80661
CABLES1	-0.878734	4.11338	-3.57487	0.00363332	0.0937511	-1.81364
SAP30L	-0.601106	6.34803	-3.57392	0.00363979	0.0937511	-1.81534
LSM2	-0.564978	7.34409	-3.57387	0.00364007	0.0937511	-1.81542
LOC100507002	-0.690355	6.48219	-3.57214	0.00365188	0.0937876	-1.81852
KBTBD6	-0.81579	4.49064	-3.57166	0.00365516	0.0937876	-1.81939
ZNF605	-0.652844	4.63848	-3.57117	0.00365851	0.0937876	-1.82027
CCL3L3	-1.01965	5.64667	-3.57116	0.00365862	0.0937876	-1.82029
NWD1	-0.681421	2.622	-3.57098	0.00365983	0.0937876	-1.82061
TET1	-0.470499	4.60352	-3.56969	0.00366865	0.0939195	-1.82292
FABP6	-0.847389	4.49948	-3.56681	0.00368849	0.0942713	-1.8281
NDUFAF7	-0.576594	7.82567	-3.56662	0.00368976	0.0942713	-1.82842
VTI1B	-0.530427	8.89982	-3.56532	0.00369873	0.0944063	-1.83076
CD69	0.87166	5.0347	3.56379	0.00370937	0.0945833	-1.83351
ST3GAL5	-0.844209	5.84282	-3.56307	0.00371434	0.0946157	-1.83479
DEAF1	-0.540301	5.91952	-3.56123	0.00372713	0.0947966	-1.83809
KIF16B	-0.578986	6.96692	-3.56048	0.00373237	0.0947966	-1.83944
FTX	0.605361	6.65187	3.56043	0.00373274	0.0947966	-1.83953
ASPH	-0.492159	9.57308	-3.5598	0.00373709	0.0947966	-1.84065
PTF1A	-0.503609	3.60148	-3.55939	0.00373997	0.0947966	-1.84139
PELATON	-0.54169	5.85776	-3.5577	0.00375182	0.0950027	-1.84442
NREP	-0.553438	9.59673	-3.5566	0.00375955	0.0951043	-1.8464
BNIP3	-1.03081	8.67247	-3.5559	0.0037645	0.0951354	-1.84766
MT1F	-0.759454	5.45995	-3.55509	0.00377017	0.0951846	-1.8491
LOC100134317	0.808812	4.5069	3.55427	0.003776	0.0952378	-1.85059
MED25	-0.509465	6.79481	-3.55357	0.0037809	0.0952676	-1.85183
TTLL9	-0.745306	3.65144	-3.55217	0.00379081	0.0953518	-1.85434
EMC9	-0.544352	5.78281	-3.55188	0.00379285	0.0953518	-1.85486
NDFIP1	-0.581367	5.78342	-3.55142	0.00379613	0.0953518	-1.85569
RANBP1	-0.75672	9.66787	-3.55085	0.00380018	0.0953518	-1.85671
RERG	-0.764062	4.61178	-3.55047	0.00380289	0.0953518	-1.85739
PPIE	-0.512453	7.20054	-3.54893	0.00381386	0.0955332	-1.86016
TNNC1	-0.657586	4.65613	-3.54835	0.00381803	0.0955442	-1.8612
STAG3L3	0.556188	9.46126	3.54756	0.00382368	0.095592	-1.86262
KDM5B	1.04712	4.39431	3.547	0.00382769	0.0955988	-1.86363
ZNF649	-0.51105	4.31258	-3.54523	0.00384039	0.0957456	-1.86681
ZNF511	-0.521124	7.17747	-3.54491	0.00384266	0.0957456	-1.86737
CCP110	-1.05401	6.64931	-3.54461	0.0038448	0.0957456	-1.86791
LINC02615	0.840084	3.36895	3.54048	0.00387462	0.0963944	-1.87532
MIR4776-2	0.495987	5.45238	3.53946	0.00388202	0.0964847	-1.87715
SF3A2	-0.486718	9.73017	-3.53815	0.00389159	0.0964982	-1.87951
MINAR1	-0.705917	4.40615	-3.53814	0.00389165	0.0964982	-1.87952
TMEM117	-0.893427	5.35404	-3.53774	0.00389458	0.0964982	-1.88024
MAMLD1	0.655624	2.2045	3.53731	0.00389766	0.0964982	-1.881
FPGT	-0.662352	6.02195	-3.53566	0.00390974	0.0966742	-1.88397
RHOXF1	-0.565908	2.98267	-3.5348	0.00391606	0.0966742	-1.88552
SPON2	-0.472572	6.55975	-3.53479	0.00391611	0.0966742	-1.88553
TMEM234	0.749925	6.63506	3.53377	0.00392359	0.0967567	-1.88736
C9orf57	1.035	3.59461	3.53309	0.00392857	0.0967567	-1.88857
BBS7	-0.581898	7.16964	-3.53279	0.0039308	0.0967567	-1.88912
ADAP1	-0.500806	4.21102	-3.53172	0.00393865	0.0968567	-1.89103
MIR374B	0.610902	2.19639	3.52845	0.00396288	0.0973493	-1.89691
EPHB1	-0.502311	4.72525	-3.52799	0.00396629	0.0973493	-1.89774
LINC00476	0.541507	5.82736	3.52668	0.00397602	0.0974101	-1.90009
LOC728743	-0.635031	5.92984	-3.52663	0.00397639	0.0974101	-1.90017
DHX32	-0.629842	5.32642	-3.52413	0.00399507	0.0977741	-1.90467
GDF2	0.531008	3.68244	3.52154	0.00401442	0.0981537	-1.9093
CD1C	-1.05794	5.62157	-3.51953	0.00402957	0.09843	-1.91291
ITGA4	-0.535284	7.15769	-3.51365	0.00407423	0.099393	-1.92348
PRKAR2B	-0.780552	4.25424	-3.51331	0.00407677	0.099393	-1.92407
LOC100131496	-0.478616	3.72099	-3.51	0.00410214	0.0999164	-1.93002
ERVK13-1	1.06881	5.82872	3.50835	0.00411488	0.0999181	-1.93299
FHOD3	0.544594	8.00445	3.50796	0.00411784	0.0999181	-1.93368
CKAP5	-0.595003	8.77345	-3.50789	0.00411836	0.0999181	-1.93381
ZFP69B	-0.736721	5.82092	-3.50759	0.00412072	0.0999181	-1.93435
MIF	-0.53267	9.48924	-3.50746	0.00412174	0.0999181	-1.93459
MATN1-AS1	-0.539228	4.41604	-3.50515	0.00413961	0.100256	-1.93874
CLEC10A	-0.537058	4.30576	-3.4979	0.00419619	0.101454	-1.95175
APOO	-0.66624	6.6547	-3.4978	0.004197	0.101454	-1.95193
H4C5	-0.535089	11.9225	-3.49399	0.00422707	0.102084	-1.95878
P2RX4	-0.704464	4.1237	-3.49298	0.00423503	0.10218	-1.96058
PSPH	0.744443	7.72913	3.4921	0.00424207	0.102253	-1.96217
SNX29P1	0.461512	10.6381	3.4912	0.00424917	0.102328	-1.96377
APOBEC4	-0.565324	1.61476	-3.48965	0.00426156	0.102461	-1.96656
WWOX	-0.533449	8.29071	-3.48951	0.00426269	0.102461	-1.96682
KLRC4-KLRK1	-0.976451	5.52272	-3.48761	0.00427789	0.102468	-1.97023
BBS9	-0.939725	5.90289	-3.48686	0.00428389	0.102468	-1.97157
ZCRB1	-0.496806	9.57581	-3.48659	0.00428608	0.102468	-1.97206
NUDT4P2	-0.471568	9.67592	-3.48486	0.0043	0.102468	-1.97517
NUDT4	-0.471568	9.67592	-3.48486	0.0043	0.102468	-1.97517
LIPJ	-0.574885	1.90084	-3.48379	0.00430859	0.102468	-1.97708
H2BC7	-0.585279	9.90186	-3.48371	0.00430927	0.102468	-1.97723
SRGN	-0.802512	3.40528	-3.48328	0.0043127	0.102468	-1.97799
BDH2	-1.01492	6.05678	-3.48289	0.0043159	0.102468	-1.9787
NELFB	-0.578214	7.29309	-3.48288	0.00431599	0.102468	-1.97872
TMEM183A	-0.559978	8.55733	-3.48259	0.00431835	0.102468	-1.97925
OTOF	-0.592204	5.32417	-3.48238	0.00431999	0.102468	-1.97961
TBC1D31	-0.608642	7.04259	-3.48147	0.00432737	0.102468	-1.98125
CENPN	-0.904434	7.97955	-3.48144	0.00432766	0.102468	-1.98131
HLTF	-0.523808	9.25221	-3.48093	0.00433177	0.102468	-1.98222
CDK4	-0.530193	9.58925	-3.48063	0.00433419	0.102468	-1.98275
PITPNC1	-0.54913	7.11578	-3.48061	0.00433441	0.102468	-1.9828
ZNF277	-0.46682	7.18308	-3.48027	0.00433712	0.102468	-1.9834
FBL	-0.534861	10.0645	-3.48003	0.0043391	0.102468	-1.98384
ZNF141	-0.917225	3.97623	-3.47907	0.00434694	0.102518	-1.98557
FSD1L	-0.955537	4.84232	-3.47867	0.0043502	0.102518	-1.98629
IPO11	-0.603671	7.81648	-3.47829	0.00435324	0.102518	-1.98696
UPRT	-0.57583	7.40715	-3.47642	0.00436858	0.102737	-1.99033
IL18BP	0.621295	7.16204	3.47577	0.00437387	0.102737	-1.99149
PRICKLE1	-0.849255	6.48103	-3.47568	0.00437459	0.102737	-1.99164
ERVFRD-1	-0.489966	3.30904	-3.47315	0.00439543	0.103046	-1.9962
METTL22	-0.452131	7.11835	-3.4721	0.00440407	0.103046	-1.99808
PSMC6	-0.554503	7.03729	-3.47205	0.00440449	0.103046	-1.99817
POTEA	-0.50272	3.24396	-3.47167	0.00440764	0.103046	-1.99885
SLC44A5	0.820065	6.15086	3.47164	0.00440791	0.103046	-1.99891
ILF3-DT	0.623161	6.15874	3.47062	0.00441633	0.103149	-2.00074
CDKL1	-0.603961	3.08151	-3.46968	0.00442413	0.103236	-2.00243
CDYL	-0.849643	6.00597	-3.46885	0.00443103	0.103303	-2.00393
KLF8	-0.533007	2.60234	-3.46751	0.00444217	0.10342	-2.00633
GALC	-0.920333	5.50571	-3.46727	0.00444414	0.10342	-2.00675
PSMC3IP	-0.974277	5.27688	-3.46598	0.00445492	0.103577	-2.00908
FAM13B	0.614681	7.63212	3.46485	0.00446431	0.103701	-2.01109
FSCN3	-0.676584	3.72884	-3.46413	0.0044704	0.103748	-2.0124
MIR7155	0.5275	3.79993	3.46113	0.00449561	0.104239	-2.01778
COA6-AS1	0.47587	5.53483	3.45814	0.00452084	0.104681	-2.02315
MIR4420	0.6735	4.13801	3.45637	0.00453596	0.104681	-2.02634
ECI1	-0.651314	7.19364	-3.45635	0.00453612	0.104681	-2.02638
ANKRD28	-0.515167	7.30446	-3.45619	0.00453745	0.104681	-2.02666
GRK2	-0.523358	7.80823	-3.45612	0.00453802	0.104681	-2.02678
ADD2	-0.50218	9.10106	-3.45577	0.00454101	0.104681	-2.02741
SLC9B2	0.617095	7.45682	3.4555	0.00454333	0.104681	-2.0279
IL6ST	-0.931523	3.34984	-3.45306	0.0045642	0.104981	-2.03229
ZDHHC18	-0.455775	8.57087	-3.45301	0.00456458	0.104981	-2.03237
H3-4	-0.624117	5.03738	-3.45195	0.00457365	0.104988	-2.03427
DPPA3P2	0.56037	1.88652	3.45127	0.00457949	0.104988	-2.03549
DPY19L2P1	0.908792	3.16343	3.45061	0.00458522	0.104988	-2.03669
IRF8	0.458531	10.6951	3.45034	0.00458748	0.104988	-2.03716
PIM2	0.67541	8.86353	3.45018	0.00458893	0.104988	-2.03746
DEPDC7	0.53152	2.61736	3.44981	0.00459208	0.104988	-2.03812
CFAP91	0.480073	1.96998	3.44963	0.00459362	0.104988	-2.03844
CKLF	-0.628151	7.02289	-3.44898	0.00459923	0.105023	-2.03961
SBF2-AS1	-0.613609	6.05496	-3.44753	0.00461177	0.105215	-2.04222
NDUFB4	-0.499573	9.24216	-3.44691	0.00461718	0.105244	-2.04334
ATP1A1-AS1	0.597907	5.19751	3.44593	0.00462562	0.105307	-2.04509
HPRT1	-0.674421	7.35428	-3.44564	0.00462815	0.105307	-2.04561
TEX11	-0.581724	1.72544	-3.43996	0.00467769	0.106301	-2.05581
TRIB2	-0.613537	7.26221	-3.43969	0.00468014	0.106301	-2.05631
NF1	-0.641195	6.68595	-3.43595	0.00471308	0.106954	-2.06302
SEPSECS	-0.627904	5.85615	-3.43513	0.0047203	0.107002	-2.06449
DDB2	-0.769926	6.09634	-3.43476	0.00472357	0.107002	-2.06515
CYBB	0.522361	10.1736	3.43316	0.00473778	0.107186	-2.06803
CIAO2A	-0.470286	9.16561	-3.43291	0.00474008	0.107186	-2.06849
CDHR3	0.612679	4.06391	3.43205	0.00474769	0.107263	-2.07003
CCDC34	-0.93162	7.38181	-3.43082	0.00475868	0.107272	-2.07224
NENF	-0.52551	5.35642	-3.43059	0.00476073	0.107272	-2.07265
C19orf54	-0.483611	5.88936	-3.43044	0.0047621	0.107272	-2.07293
UBE2L6	-0.859344	4.88721	-3.42978	0.00476795	0.107272	-2.0741
MAN2A2	-0.523301	6.56624	-3.42936	0.00477174	0.107272	-2.07486
MCM8	-0.70855	9.39693	-3.42913	0.00477376	0.107272	-2.07527
TAGLN2	-0.506682	9.58317	-3.42872	0.00477747	0.107272	-2.07601
GOLGA8A	0.522212	8.58413	3.42825	0.00478165	0.107272	-2.07685
CFL1P1	-0.638689	3.11695	-3.42563	0.00480523	0.107653	-2.08156
CENPW	-0.944537	6.94811	-3.42543	0.00480703	0.107653	-2.08192
IFI27L1	-0.473635	7.18793	-3.4246	0.00481459	0.107663	-2.08342
MMS22L	-0.86406	7.93546	-3.42445	0.00481587	0.107663	-2.08368
ALDOC	-1.29202	8.03176	-3.42072	0.00484972	0.108324	-2.09038
TPGS2	-0.515489	10.1362	-3.42018	0.00485466	0.10834	-2.09135
TMUB1	-0.486878	7.93625	-3.4188	0.00486722	0.108526	-2.09383
SASS6	-0.710824	8.09722	-3.41672	0.00488634	0.108857	-2.09758
MYH4	-0.6117	2.10052	-3.41479	0.00490408	0.109157	-2.10105
MAGOH	-0.524963	7.43367	-3.41418	0.00490965	0.109186	-2.10213
MED21	-0.519032	7.97962	-3.4118	0.00493167	0.109535	-2.10642
TESC	-0.467675	7.34448	-3.41134	0.00493591	0.109535	-2.10724
NMB	-0.640759	4.88847	-3.41107	0.00493843	0.109535	-2.10773
BDNF-AS	0.873542	3.09139	3.41064	0.00494246	0.109535	-2.10851
H1-3	-0.736179	7.88751	-3.40953	0.00495271	0.109667	-2.11049
PREX1	-0.851369	3.24247	-3.4068	0.0049782	0.110136	-2.1154
HNRNPF	-0.505101	10.4541	-3.40577	0.00498782	0.110139	-2.11725
C4orf46	-0.845732	7.79669	-3.40547	0.00499059	0.110139	-2.11778
PLPP5	-0.564633	5.54357	-3.40541	0.00499124	0.110139	-2.11791
DRAP1	-0.5602	7.06465	-3.40276	0.00501615	0.110568	-2.12267
SLC15A3	-0.586996	6.22119	-3.40242	0.00501934	0.110568	-2.12328
NDUFS7	-0.501315	7.36098	-3.39864	0.00505504	0.111259	-2.13006
MYL6B	-0.572506	7.67456	-3.39815	0.0050597	0.111266	-2.13094
SHMT1	-0.46893	7.70736	-3.39518	0.00508802	0.111792	-2.13628
GNPAT	-0.629036	8.41425	-3.39365	0.00510272	0.112003	-2.13904
GTF2IRD1	-0.639818	5.94703	-3.39327	0.00510636	0.112003	-2.13972
NHLRC3	-0.714717	6.84492	-3.391	0.00512814	0.112353	-2.1438
PNMA5	0.737571	3.09991	3.39037	0.00513424	0.112353	-2.14493
TOMM20L	-0.529975	4.15847	-3.38979	0.00513982	0.112353	-2.14597
HSD17B13	-0.820433	3.23547	-3.38964	0.00514122	0.112353	-2.14623
ARL6IP6	-0.810335	7.38323	-3.38921	0.00514542	0.112353	-2.14701
HERC2P4	0.707479	3.67561	3.38846	0.00515272	0.112353	-2.14837
ITPK1	-0.505456	6.52442	-3.38842	0.00515306	0.112353	-2.14843
PCDHGB8P	0.662257	5.79251	3.38567	0.00517972	0.112838	-2.15337
NDC1	-0.545222	9.70339	-3.3831	0.00520484	0.113194	-2.158
BSN-DT	-0.505503	2.67232	-3.38309	0.00520495	0.113194	-2.15802
RPL13P5	-0.71055	5.45007	-3.37556	0.00527913	0.11471	-2.17155
SEMA6A-AS1	0.663731	3.66414	3.37122	0.00532239	0.115315	-2.17936
STMND1	-0.562248	3.08573	-3.37119	0.0053227	0.115315	-2.17941
C4orf33	-0.583532	4.05184	-3.37107	0.00532389	0.115315	-2.17963
CENPJ	-0.66827	7.03501	-3.37048	0.0053298	0.115315	-2.18069
CIAO3	-0.474908	6.53572	-3.37028	0.00533173	0.115315	-2.18103
PCK2	-0.694647	5.16421	-3.37005	0.00533402	0.115315	-2.18144
ARL5B	-0.513403	8.17863	-3.36908	0.00534378	0.115428	-2.18319
POLR3G	-0.674546	7.32144	-3.36801	0.00535459	0.115564	-2.18512
USP32P2	0.587288	8.43735	3.36756	0.00535908	0.115564	-2.18593
HAX1	-0.693613	6.95044	-3.36165	0.00541897	0.116757	-2.19655
MIR548H1	0.526797	3.23674	3.35821	0.00545411	0.117415	-2.20273
LINC00592	-0.743135	2.48717	-3.35741	0.00546232	0.117493	-2.20417
CP	-0.623446	2.02987	-3.35523	0.00548472	0.117875	-2.20808
SERPINB9P1	-0.667512	5.35682	-3.35315	0.00550629	0.118208	-2.21183
ASF1B	-0.663317	8.34916	-3.35284	0.00550943	0.118208	-2.21238
PTBP3	-0.494491	9.95348	-3.34887	0.00555073	0.118994	-2.21952
AGO4	-0.681965	5.45599	-3.34838	0.00555584	0.119004	-2.2204
ABI3BP	-0.775942	3.10896	-3.34454	0.0055961	0.119673	-2.2273
SHOX2	-0.652747	2.94145	-3.34407	0.00560112	0.119673	-2.22816
NETO2	-0.524388	8.57221	-3.34363	0.00560575	0.119673	-2.22895
E2F1	-0.836087	7.12667	-3.34345	0.00560766	0.119673	-2.22927
SNORD14E	-0.582045	6.86806	-3.34318	0.00561048	0.119673	-2.22975
KLHL23	-0.874014	4.93046	-3.34059	0.00563784	0.120036	-2.2344
DRD4	-0.469331	6.38806	-3.34034	0.00564053	0.120036	-2.23486
CUTC	-0.475883	7.82278	-3.34024	0.00564157	0.120036	-2.23503
IGFBP5	-0.579535	4.44801	-3.33657	0.00568069	0.12068	-2.24164
PANX1	-0.789599	5.18204	-3.33651	0.0056813	0.12068	-2.24174
PDE4A	-0.611577	7.18775	-3.33557	0.00569129	0.120734	-2.24342
CLEC2D	-0.515421	9.66754	-3.33539	0.00569328	0.120734	-2.24375
NRSN2	-0.853383	5.35026	-3.33438	0.00570409	0.120863	-2.24557
LIMK2	-0.552673	6.88179	-3.33377	0.00571069	0.120888	-2.24667
ACTN2	-0.527352	5.64426	-3.33329	0.00571586	0.120888	-2.24753
MED22	-0.573155	6.36572	-3.33269	0.00572228	0.120888	-2.24861
USP1	-0.801665	8.8861	-3.33251	0.00572415	0.120888	-2.24892
TMEM9	-0.475074	6.7444	-3.32905	0.00576158	0.121559	-2.25515
CDCA4	-0.551698	7.30026	-3.32869	0.00576545	0.121559	-2.25579
CFAP299	-0.922084	3.83498	-3.32805	0.00577246	0.121607	-2.25695
FGR	-0.630351	6.11102	-3.32741	0.00577942	0.121653	-2.2581
LRRC8C	-0.579166	7.39762	-3.32561	0.00579899	0.121945	-2.26133
LINC01248	-0.465236	1.837	-3.32526	0.00580281	0.121945	-2.26196
MYO1C	-0.627606	6.53661	-3.32349	0.00582213	0.122172	-2.26514
GLRA3	-1.05782	4.19061	-3.32295	0.00582809	0.122172	-2.26611
NDE1	-0.452541	8.76165	-3.32223	0.00583601	0.122172	-2.26741
PSMB9	-0.658937	7.49731	-3.32166	0.00584226	0.122172	-2.26843
MIR4521	-1.08405	4.68146	-3.3213	0.00584624	0.122172	-2.26908
TOPBP1	-0.535479	10.2451	-3.3207	0.00585279	0.122172	-2.27015
SPATA25	-0.559577	4.48223	-3.31988	0.00586183	0.122172	-2.27163
MOB3C	-0.679688	4.94718	-3.31963	0.00586463	0.122172	-2.27208
PI4K2B	-0.635184	7.65536	-3.3196	0.00586493	0.122172	-2.27213
MIR1231	-0.453385	5.85578	-3.3196	0.00586497	0.122172	-2.27214
CEACAM7	-0.669868	2.4409	-3.31949	0.00586615	0.122172	-2.27233
SLC25A29	-0.63685	4.70607	-3.31742	0.00588902	0.122548	-2.27605
RBM26-AS1	0.554275	6.70994	3.31533	0.00591223	0.122931	-2.27981
CWF19L1	-0.528148	7.9506	-3.31365	0.00593091	0.123219	-2.28282
CEP120	-0.448004	7.5515	-3.31159	0.00595404	0.123474	-2.28654
TKT	-0.520896	9.54828	-3.31158	0.00595407	0.123474	-2.28654
MANEAL	-0.524166	7.0791	-3.31126	0.00595766	0.123474	-2.28712
POU2F1	-0.507977	9.29787	-3.3096	0.00597634	0.123761	-2.29011
C4orf17	-0.524339	2.07457	-3.30914	0.00598147	0.123767	-2.29093
CA10	-0.506392	3.5358	-3.30572	0.00602009	0.124386	-2.29707
RHNO1	-0.522669	8.52086	-3.30564	0.00602109	0.124386	-2.29723
BPGM	-0.592647	8.36584	-3.30497	0.00602866	0.124441	-2.29843
MIR6835	-0.677134	5.96413	-3.30245	0.00605734	0.124828	-2.30296
FAM86FP	0.497524	7.40877	3.30185	0.00606411	0.124828	-2.30403
SLC7A1	-0.514612	8.78761	-3.30175	0.00606529	0.124828	-2.30422
ZFP36L2	-0.493443	7.48722	-3.30142	0.00606901	0.124828	-2.3048
LINC01800	-0.712646	3.75441	-3.3008	0.0060761	0.124828	-2.30592
SACS	-0.621166	6.6348	-3.30045	0.00608015	0.124828	-2.30655
CCL4L2	-0.687524	6.06256	-3.30033	0.00608156	0.124828	-2.30677
GPR135	0.545541	6.38582	3.29957	0.0060902	0.124905	-2.30813
DEPTOR	-0.645011	7.32694	-3.29911	0.0060955	0.124914	-2.30896
HSD17B8	-0.552601	6.31718	-3.29741	0.00611498	0.125213	-2.31201
FAM167A	-0.465649	7.93551	-3.29664	0.00612388	0.125295	-2.3134
STK24	-0.524521	7.94965	-3.29535	0.00613877	0.125429	-2.31572
HOXB7	-0.995494	5.85554	-3.29473	0.00614598	0.125429	-2.31684
PRKCI	-0.516473	9.56379	-3.29445	0.00614919	0.125429	-2.31733
TTC9	-0.474825	7.40537	-3.29437	0.00615008	0.125429	-2.31747
METTL5	-0.514862	8.99037	-3.29377	0.0061571	0.125472	-2.31856
USP6	-0.49998	5.59367	-3.29298	0.00616629	0.12556	-2.31999
MALT1	-0.483783	9.01204	-3.29166	0.00618162	0.125598	-2.32236
CMAS	-0.579709	8.61414	-3.29161	0.00618214	0.125598	-2.32244
MIR4713	-0.619671	3.96857	-3.29127	0.00618616	0.125598	-2.32306
NUP210	-0.499405	8.5331	-3.29111	0.00618797	0.125598	-2.32334
PRDX4	-0.60161	7.95796	-3.2907	0.00619275	0.125598	-2.32407
TMEM151B	0.525173	2.78874	3.288	0.00622426	0.126057	-2.32892
LINC01635	-0.629768	3.64472	-3.28792	0.00622522	0.126057	-2.32907
TPMT	-0.602103	9.3517	-3.28719	0.00623376	0.126119	-2.33038
SERPINB3	-0.532198	2.21612	-3.28635	0.00624367	0.126119	-2.33189
PTPN7	-0.535836	6.44357	-3.28617	0.00624582	0.126119	-2.33222
TNFAIP1	-0.54801	6.01218	-3.28574	0.00625089	0.126119	-2.33299
LRRC69	0.849031	2.56105	3.28556	0.00625293	0.126119	-2.33331
POLK	-0.602184	7.928	-3.28342	0.00627827	0.12653	-2.33717
COX8A	-0.502022	10.57	-3.28243	0.00628987	0.126664	-2.33893
CHCHD6	-0.564195	3.27528	-3.28108	0.00630588	0.126847	-2.34136
ELAC1	0.727211	6.35307	3.28083	0.00630885	0.126847	-2.3418
RFX5-AS1	0.693031	5.50915	3.27972	0.00632212	0.127014	-2.34381
MIR4477A	0.481265	2.12563	3.2785	0.00633663	0.127205	-2.346
MT1H	-1.01907	6.2592	-3.27758	0.00634766	0.127327	-2.34766
F5	-0.533466	3.69488	-3.27695	0.00635519	0.127378	-2.34879
RAB11A	-0.443253	9.05251	-3.27481	0.00638086	0.127792	-2.35264
LAPTM5	0.480666	11.8179	3.27408	0.00638965	0.127868	-2.35395
CKS2	-0.681812	9.88525	-3.27196	0.00641515	0.128116	-2.35775
LOC653712	-0.629207	5.26284	-3.27194	0.00641538	0.128116	-2.35779
DDX11	-0.529866	8.8738	-3.2718	0.00641705	0.128116	-2.35803
IRF2BP2	-0.556658	5.83427	-3.26844	0.00645779	0.128703	-2.36407
ENDOV	-0.521483	4.89135	-3.26822	0.00646054	0.128703	-2.36448
VPREB3	0.440454	10.9342	3.26813	0.00646156	0.128703	-2.36463
PGM1	-0.579357	6.60739	-3.26603	0.00648718	0.129113	-2.36841
ACSS3	-0.716935	3.00596	-3.26504	0.00649925	0.129252	-2.37018
FAM86JP	0.561753	8.72068	3.26272	0.00652774	0.129718	-2.37435
MIR3674	0.709975	5.90565	3.2605	0.00655516	0.130082	-2.37835
RDX	-1.28134	4.09624	-3.26041	0.00655623	0.130082	-2.37851
TMTC4	-0.516671	7.83497	-3.25904	0.00657311	0.130316	-2.38096
EEF1AKMT2	-0.705564	6.77293	-3.25856	0.0065791	0.130333	-2.38183
NUCKS1	-0.586419	9.5993	-3.2571	0.00659719	0.130377	-2.38445
VANGL1	-0.701071	4.73749	-3.25695	0.00659908	0.130377	-2.38472
WDFY1	-0.578823	6.48846	-3.25632	0.00660692	0.130377	-2.38586
GC	-0.675475	2.68657	-3.25596	0.00661144	0.130377	-2.38651
WDR62	-0.59273	6.57834	-3.25567	0.00661498	0.130377	-2.38702
SRI	-0.476581	8.86925	-3.25564	0.00661536	0.130377	-2.38708
MRPL37	-0.523262	9.2104	-3.25551	0.00661697	0.130377	-2.38731
STAG3L1	0.481273	9.65539	3.25445	0.00663024	0.130396	-2.38922
MIR548AJ2	0.593954	5.71543	3.25432	0.00663187	0.130396	-2.38945
MZT2B	-0.463185	8.48801	-3.25402	0.00663565	0.130396	-2.39
H2BC5	-0.445876	8.33542	-3.25362	0.00664057	0.130396	-2.3907
BRIP1	-0.894511	6.81481	-3.25301	0.00664818	0.130396	-2.3918
ANKRD30B	-0.553996	1.83296	-3.25299	0.00664854	0.130396	-2.39185
ANKMY1	0.458535	7.30179	3.25256	0.00665388	0.130401	-2.39261
DYRK4	-0.454048	7.2052	-3.25139	0.00666856	0.130588	-2.39472
PBX3	-0.700804	5.81054	-3.24914	0.00669686	0.130995	-2.39876
GDF9	-0.538083	3.14205	-3.24893	0.00669956	0.130995	-2.39914
FCGR1B	-0.592627	2.91604	-3.24829	0.00670765	0.131053	-2.40029
ARHGAP8	-0.666118	2.74096	-3.2475	0.00671756	0.131146	-2.4017
PLEKHG7	0.992018	4.61013	3.2468	0.00672643	0.131219	-2.40296
KLHL7	-0.907865	7.02878	-3.24562	0.00674146	0.131412	-2.40509
RWDD2A	-0.645015	4.52296	-3.24475	0.00675246	0.131506	-2.40664
CASD1	0.453437	9.14963	3.24442	0.00675668	0.131506	-2.40724
CYB561A3	0.529116	9.70897	3.24402	0.00676172	0.131506	-2.40795
MIR548G	0.491819	1.25948	3.2436	0.00676707	0.131511	-2.4087
SELENOO	-0.529623	6.36327	-3.24266	0.00677916	0.131645	-2.4104
DOK3	-0.47514	8.10632	-3.24123	0.00679746	0.13177	-2.41298
CXorf38	-0.459806	7.02739	-3.24107	0.00679941	0.13177	-2.41325
UQCRH	-0.451925	9.31801	-3.24095	0.00680101	0.13177	-2.41347
LINC02254	-0.46653	1.61659	-3.24031	0.00680917	0.131828	-2.41462
GCAT	-0.564387	6.22599	-3.23991	0.00681438	0.131829	-2.41535
C9orf116	-0.53148	4.01064	-3.23875	0.00682917	0.131935	-2.41741
HERC3	-0.561714	6.36054	-3.23867	0.00683021	0.131935	-2.41756
FADS2	-0.492331	9.96595	-3.2371	0.00685049	0.132163	-2.42039
MIR25	-0.62396	6.72709	-3.23696	0.00685232	0.132163	-2.42064
ARL6	-0.505143	2.91506	-3.23589	0.00686611	0.132329	-2.42256
MIR644A	1.00404	5.61534	3.2353	0.0068737	0.132376	-2.42361
REEP4	-0.596534	7.35632	-3.23484	0.00687973	0.132392	-2.42445
TIPIN	-0.849182	7.00943	-3.23394	0.00689142	0.132424	-2.42607
LRRC42	-0.650676	6.70311	-3.23374	0.00689402	0.132424	-2.42643
HES2	-0.470913	4.62258	-3.2332	0.00690104	0.132424	-2.4274
SPACA9	-0.466766	5.56221	-3.23289	0.006905	0.132424	-2.42794
H2AC15	-0.723744	7.24279	-3.23225	0.00691341	0.132424	-2.4291
CNTROB	-0.60461	6.57097	-3.23191	0.00691785	0.132424	-2.42972
PRPS1	-0.528158	9.65883	-3.23122	0.00692685	0.132424	-2.43095
RNF139-DT	0.536865	5.79798	3.23117	0.00692741	0.132424	-2.43103
POLA1	-0.849665	7.59801	-3.23113	0.00692798	0.132424	-2.43111
ADPRM	0.526451	6.07203	3.23031	0.00693869	0.13253	-2.43258
DNAJC8	-0.594793	9.67822	-3.22894	0.00695664	0.132681	-2.43505
LINC01812	-0.49115	3.19584	-3.22891	0.00695701	0.132681	-2.4351
CDK2AP1	-0.488315	8.09118	-3.22838	0.00696398	0.132715	-2.43605
LPAR6	0.548944	2.94446	3.22698	0.00698237	0.132967	-2.43857
COLGALT1	-0.451967	8.03394	-3.22561	0.00700044	0.133144	-2.44103
TLE1	-0.464298	4.46989	-3.22548	0.00700212	0.133144	-2.44126
SCRN2	-0.463719	6.24889	-3.22422	0.00701871	0.133361	-2.44351
AR	-0.577185	2.60502	-3.22253	0.00704113	0.133677	-2.44655
RTN3	-0.460712	9.22535	-3.22206	0.00704737	0.133677	-2.4474
FBXO43	-1.20508	4.00908	-3.22084	0.00706356	0.133677	-2.44959
CCDC144CP	0.648502	8.95594	3.22015	0.00707285	0.133677	-2.45084
LINC00353	0.608236	5.13188	3.21987	0.00707649	0.133677	-2.45133
BST2	-0.579779	7.61761	-3.21948	0.00708171	0.133677	-2.45203
MKRN2OS	-0.482714	3.31117	-3.21942	0.00708246	0.133677	-2.45213
GOLGA8F	0.482605	5.37335	3.21884	0.00709029	0.133677	-2.45319
VAMP3	-0.622853	5.46147	-3.21877	0.00709115	0.133677	-2.4533
NT5DC1	0.497726	6.06808	3.21873	0.0070917	0.133677	-2.45338
GPT2	-0.57222	6.56615	-3.21807	0.00710061	0.133677	-2.45457
ZNF385A	-0.633165	5.47421	-3.21757	0.00710723	0.133677	-2.45546
DERA	-0.565444	6.37273	-3.21749	0.00710839	0.133677	-2.45562
CDC14A	-0.69198	5.79436	-3.21747	0.00710856	0.133677	-2.45564
LOC155060	0.560731	7.28072	3.21568	0.00713262	0.133982	-2.45886
TMEM185A	-0.477835	5.44752	-3.21549	0.00713524	0.133982	-2.45921
TRIB1	-0.582269	7.05154	-3.21425	0.00715185	0.134196	-2.46143
LINC01563	-0.666209	4.43874	-3.21381	0.00715785	0.13421	-2.46222
HLA-A	-0.4975	7.58209	-3.21172	0.00718607	0.13464	-2.46597
LETM2	-0.552873	6.21196	-3.20695	0.00725099	0.135757	-2.47455
MGST3	-0.622537	6.07846	-3.20615	0.00726184	0.135861	-2.47597
DGKZ	-0.53213	6.57961	-3.20557	0.00726983	0.135911	-2.47702
IGFBPL1	-0.482699	4.83621	-3.20453	0.00728401	0.136076	-2.47887
TYRO3	-0.526912	3.9851	-3.20411	0.00728979	0.136085	-2.47963
ATCAY	-0.598921	4.09783	-3.20142	0.00732691	0.136678	-2.48447
DUSP3	-0.828091	4.84229	-3.19469	0.00742039	0.138321	-2.49655
SMYD2	-0.576354	6.79569	-3.1941	0.00742867	0.138374	-2.49761
FAM78B	-0.494923	3.59941	-3.19011	0.00748473	0.139317	-2.50477
HIRIP3	-0.493371	5.10463	-3.18923	0.00749723	0.139449	-2.50636
HDHD5	-0.623085	6.33923	-3.18804	0.00751406	0.13966	-2.50849
CLN6	-0.49816	8.04775	-3.18605	0.00754222	0.140056	-2.51206
CPLX4	-0.525505	2.9334	-3.18576	0.00754633	0.140056	-2.51258
ARSG	0.490244	5.68155	3.1829	0.00758717	0.140712	-2.51772
SMAD7	-0.660751	6.08971	-3.18217	0.00759762	0.140787	-2.51903
NIBAN3	-0.534827	7.31966	-3.18185	0.00760222	0.140787	-2.5196
FKBP8	-0.449829	7.56126	-3.18057	0.00762058	0.141021	-2.5219
MIR331	0.568997	4.4607	3.1802	0.00762591	0.141021	-2.52257
CYC1	-0.489651	9.20688	-3.17936	0.00763792	0.141141	-2.52406
LOC100506076	0.613985	8.0084	3.17674	0.00767582	0.141733	-2.52878
MLH3	-0.514892	5.88506	-3.17638	0.00768101	0.141733	-2.52942
DDN	-0.524362	4.36851	-3.17511	0.00769942	0.14197	-2.5317
CCDC200	0.448138	5.18637	3.17357	0.00772171	0.142096	-2.53445
PFKFB2	0.745442	4.23015	3.17325	0.0077265	0.142096	-2.53504
TMEM207	0.571084	3.85125	3.17299	0.00773025	0.142096	-2.53551
AKR1E2	-0.550266	3.08106	-3.17289	0.00773174	0.142096	-2.53569
PAGE2	-0.754839	3.13276	-3.17273	0.00773403	0.142096	-2.53597
PYGB	0.687248	6.32855	3.17208	0.00774356	0.142169	-2.53714
ZNF165	-0.766142	3.37083	-3.17086	0.00776138	0.142312	-2.53933
LRIG2-DT	0.482931	3.76296	3.17078	0.00776247	0.142312	-2.53946
TXLNGY	0.82459	6.31387	3.17026	0.00777008	0.142349	-2.5404
DCP2	-0.491568	7.90678	-3.16765	0.0078084	0.142949	-2.54508
TMEM263	-0.557319	5.79176	-3.16613	0.00783087	0.143258	-2.54782
USP37	-0.622333	6.9317	-3.16533	0.00784265	0.143371	-2.54925
CD151	-0.553916	5.00335	-3.16427	0.0078583	0.143535	-2.55114
GPKOW	-0.449895	5.67328	-3.16363	0.0078678	0.143535	-2.55229
P2RX5	0.446133	9.76137	3.16359	0.00786845	0.143535	-2.55237
MIS18A	-0.711709	7.2511	-3.16271	0.00788146	0.14367	-2.55395
PFKP	-0.56051	8.83509	-3.16178	0.00789529	0.143819	-2.55562
CCDC3	-0.556547	4.6658	-3.16093	0.00790793	0.143873	-2.55714
ADPRH	-0.609491	4.06171	-3.16074	0.00791083	0.143873	-2.55749
ZWINT	-0.656259	7.44452	-3.16037	0.00791634	0.143873	-2.55815
PTPRQ	-0.663373	2.48615	-3.16008	0.00792073	0.143873	-2.55868
SLC2A6	0.539611	6.87564	3.15947	0.00792972	0.143934	-2.55976
RPS6KC1	-0.534696	4.31828	-3.15777	0.00795525	0.144295	-2.56281
FBXO22	-0.4957	7.19937	-3.15585	0.00798409	0.144715	-2.56626
MGST2	-0.599642	6.22549	-3.15393	0.00801308	0.145138	-2.56971
TMED10P1	0.478205	4.89154	3.15196	0.00804289	0.145483	-2.57324
RNF167	-0.545995	8.14933	-3.15192	0.0080435	0.145483	-2.57331
TNPO3	-0.450947	8.87775	-3.15138	0.00805169	0.145491	-2.57428
SIMC1	-0.567613	7.46516	-3.15114	0.00805532	0.145491	-2.57471
MRPL11	-0.517158	7.19736	-3.14902	0.0080876	0.14589	-2.57852
RMI1	-0.835504	7.73873	-3.14894	0.00808884	0.14589	-2.57866
GBAP1	0.473819	7.1684	3.14725	0.00811458	0.146251	-2.58168
CENPO	-0.852168	6.67217	-3.14638	0.0081279	0.146388	-2.58325
ADGRE2	-0.57683	3.62381	-3.1458	0.00813681	0.146445	-2.58429
SERPINB12	-0.539882	2.60451	-3.14352	0.00817194	0.146953	-2.58839
KHDRBS1	-0.490637	9.11778	-3.14322	0.00817648	0.146953	-2.58891
LRR1	-0.753413	6.80398	-3.14225	0.0081915	0.147119	-2.59066
C12orf73	-0.626046	6.87899	-3.13833	0.00825223	0.148058	-2.59769
CATSPERE	0.504813	3.48853	3.13813	0.00825533	0.148058	-2.59804
SPATA5L1	-0.4719	7.52793	-3.13734	0.0082677	0.148175	-2.59947
ACOT9	-0.639061	4.12583	-3.13624	0.00828489	0.14838	-2.60144
MYRF-AS1	-0.647327	3.38706	-3.13522	0.00830069	0.148553	-2.60326
ERMP1	-0.544179	7.7203	-3.13487	0.00830617	0.148553	-2.60388
NT5DC2	-0.461392	9.78975	-3.1331	0.00833408	0.148948	-2.60707
SLC25A15	-0.523935	6.85197	-3.13207	0.00835018	0.149047	-2.60891
MAP4K3-DT	-0.615122	3.76428	-3.132	0.00835129	0.149047	-2.60903
PAXIP1-AS2	-0.491052	5.12758	-3.13149	0.00835929	0.149086	-2.60995
SHF	-0.514015	4.70725	-3.13097	0.00836761	0.14913	-2.61089
VWA2	-0.496708	3.70149	-3.12607	0.00844515	0.150407	-2.61966
TIMELESS	-0.938918	7.04979	-3.12462	0.00846841	0.150716	-2.62228
RASGRP3	0.511436	9.58069	3.12192	0.00851152	0.151331	-2.62711
H6PD	0.500321	5.5965	3.12146	0.0085189	0.151331	-2.62793
SLC7A14	-0.654205	3.28509	-3.12135	0.00852066	0.151331	-2.62813
PIGC	-0.587187	5.88798	-3.1209	0.00852795	0.151355	-2.62894
IL17B	-0.432101	4.52471	-3.12028	0.00853786	0.151422	-2.63004
CSPG4P1Y	-0.421958	3.40883	-3.11883	0.00856129	0.151422	-2.63265
CELF2-AS2	0.46176	1.93189	3.11853	0.00856611	0.151422	-2.63318
TRAF3IP2	-0.507298	7.00162	-3.11841	0.00856813	0.151422	-2.63341
ENO3	-0.522747	4.98683	-3.11803	0.00857424	0.151422	-2.63409
PGAM4	-0.542994	5.22744	-3.11777	0.00857845	0.151422	-2.63455
CAMTA1	-0.454771	8.69484	-3.11746	0.00858353	0.151422	-2.63512
ATPAF1	-0.605288	6.45217	-3.11729	0.00858618	0.151422	-2.63541
GNG10	-0.667283	5.11639	-3.11675	0.00859503	0.151422	-2.63639
UBXN8	-0.491274	6.65499	-3.11673	0.00859532	0.151422	-2.63642
LOC728673	0.661674	6.12715	3.11663	0.00859684	0.151422	-2.63659
FAM210A	-0.483943	7.94127	-3.11611	0.00860528	0.151466	-2.63752
FAM89A	-0.534484	4.64973	-3.1153	0.00861852	0.151595	-2.63898
LINC00342	0.486488	7.06516	3.11343	0.00864885	0.151907	-2.64232
EPN2	-0.676766	5.00097	-3.11339	0.00864959	0.151907	-2.6424
PTENP1	-0.464404	7.96293	-3.11311	0.00865409	0.151907	-2.6429
KPNA7	-0.657648	2.57931	-3.11252	0.00866381	0.151958	-2.64397
STARD4-AS1	-0.499261	6.56066	-3.11221	0.00866889	0.151958	-2.64452
SYT11	0.43979	8.79067	3.1097	0.00870994	0.152505	-2.64901
SMIM13	-0.454411	6.45355	-3.10957	0.00871204	0.152505	-2.64924
LOC730183	-0.646375	4.9509	-3.1091	0.0087199	0.152539	-2.6501
RMI2	-0.608918	7.29486	-3.10803	0.00873749	0.1527	-2.65201
DNAJC25-GNG10	-0.510458	6.86636	-3.10781	0.00874106	0.1527	-2.6524
GPD1	0.577389	2.51698	3.10631	0.00876587	0.153029	-2.6551
KIF13B	-0.640031	4.67686	-3.10381	0.0088073	0.153647	-2.65958
KASH5	-0.440999	4.22273	-3.10133	0.00884846	0.154167	-2.66401
GIPR	-0.62164	4.86545	-3.10129	0.00884914	0.154167	-2.66408
GNA11	-0.758986	5.30359	-3.10078	0.00885764	0.15421	-2.66499
H3C6	-0.443933	2.97107	-3.10042	0.00886374	0.154211	-2.66565
PTBP2	-0.493685	7.93458	-3.09953	0.00887867	0.154366	-2.66725
LPCAT4	-0.588651	6.26272	-3.09873	0.008892	0.154441	-2.66867
RIMS3	-0.65697	5.03811	-3.09855	0.00889505	0.154441	-2.669
ISM1-AS1	0.446999	2.66069	3.09786	0.0089066	0.154536	-2.67023
YAP1	-0.651723	2.47606	-3.09309	0.00898703	0.155791	-2.67877
HMGXB4	-0.692374	7.38317	-3.09285	0.0089911	0.155791	-2.6792
ZNF70	0.882038	7.37893	3.09132	0.00901713	0.156136	-2.68195
ADH1B	-0.594941	2.52924	-3.08924	0.00905252	0.156643	-2.68567
SLC19A2	-0.916125	3.63132	-3.08856	0.00906423	0.15674	-2.6869
EPOR	-0.509384	5.94384	-3.08806	0.00907285	0.156782	-2.6878
MIR548X2	0.481955	1.8254	3.08681	0.00909424	0.157046	-2.69003
ENO2	-0.552722	5.02162	-3.08597	0.00910867	0.157048	-2.69154
MTRFR	-0.462204	8.00511	-3.0859	0.00910976	0.157048	-2.69165
NUDT4	-0.463039	9.36007	-3.08573	0.00911275	0.157048	-2.69197
HPS4	-0.555065	8.23077	-3.08273	0.00916439	0.157669	-2.69733
OSCP1	-0.557008	4.04488	-3.08268	0.0091652	0.157669	-2.69742
PJA1	-0.574667	4.07249	-3.08219	0.00917376	0.157669	-2.6983
HSD11B1L	-0.600701	5.70213	-3.08213	0.00917482	0.157669	-2.69841
RASA4	-0.643937	6.461	-3.08175	0.00918135	0.157669	-2.69909
TAL1	-0.664917	3.22628	-3.08142	0.00918713	0.157669	-2.69969
NUP54	-0.426899	7.80352	-3.08114	0.00919196	0.157669	-2.70019
TAS2R19	0.745802	3.76245	3.0805	0.00920301	0.157753	-2.70133
ACKR4	-0.765941	3.78082	-3.07832	0.0092409	0.158296	-2.70523
OR5I1	-0.631245	2.06761	-3.07626	0.00927687	0.158806	-2.70892
KIF1C	-0.513448	6.52794	-3.07538	0.00929241	0.158872	-2.71051
TMCC2	-0.727855	3.92622	-3.0753	0.00929376	0.158872	-2.71064
CCDC197	-0.525707	4.42181	-3.07462	0.00930557	0.158872	-2.71185
LOC101929237	-0.553286	3.54762	-3.07462	0.00930561	0.158872	-2.71185
PYGO1	-0.586755	2.96289	-3.0734	0.00932709	0.159133	-2.71404
OR2T33	-0.410968	1.93939	-3.07257	0.00934176	0.159277	-2.71553
TAF5	-0.758229	6.40344	-3.07128	0.00936436	0.159501	-2.71783
SERINC2	0.685878	7.18479	3.07102	0.00936908	0.159501	-2.71831
CENPL	-0.740849	6.92025	-3.07068	0.00937512	0.159501	-2.71892
SNAI3-AS1	0.678821	6.0571	3.07041	0.00937986	0.159501	-2.7194
CCDC105	-0.567426	3.67229	-3.0695	0.00939596	0.159669	-2.72103
LOC102467226	0.519262	6.15627	3.06856	0.00941263	0.159846	-2.72271
SAMD12-AS1	-0.456744	2.20954	-3.06762	0.00942924	0.160022	-2.72438
STX10	-0.562069	7.12666	-3.06635	0.009452	0.160302	-2.72667
KPNA2	-0.537528	10.4867	-3.06543	0.00946827	0.160471	-2.7283
CHD2	-0.670796	6.28202	-3.06497	0.00947661	0.160506	-2.72914
PPP4R1	-0.572586	7.0196	-3.06421	0.0094901	0.160628	-2.73049
OVOL2	-0.45127	4.71247	-3.06259	0.00951924	0.161015	-2.7334
CEP78	-0.696572	7.20526	-3.06191	0.00953141	0.161024	-2.73461
USP53	0.565665	6.26855	3.06186	0.00953238	0.161024	-2.73471
AP1S1	-0.474514	6.91623	-3.05814	0.00959946	0.16195	-2.74137
MED30	-0.498201	6.52123	-3.058	0.00960195	0.16195	-2.74161
ANKRD18DP	-0.503057	2.00929	-3.05776	0.00960619	0.16195	-2.74203
FAM110A	-0.442699	6.81165	-3.05728	0.00961494	0.161991	-2.74289
GRAMD1C	-0.730259	2.82658	-3.05669	0.00962575	0.162066	-2.74396
ACYP2	0.493726	6.90906	3.05564	0.00964484	0.162179	-2.74584
RGS2	-0.600651	6.93558	-3.05562	0.00964516	0.162179	-2.74587
DPY19L1P2	-0.639909	4.79985	-3.05449	0.00966561	0.162417	-2.74788
RFESD	-0.670205	4.32157	-3.05241	0.00970373	0.16291	-2.75162
TDP1	-0.565288	7.98752	-3.05219	0.00970769	0.16291	-2.752
VPS8	0.432075	8.01966	3.05169	0.00971691	0.162957	-2.7529
SCARNA10	-0.528969	5.595	-3.05055	0.0097377	0.162983	-2.75493
LSM4	-0.453502	8.08628	-3.05038	0.00974091	0.162983	-2.75524
OR2A42	-0.426703	4.40799	-3.05008	0.00974649	0.162983	-2.75579
LYPD6B	-0.697485	6.32315	-3.04992	0.00974935	0.162983	-2.75607
AK4	-0.546884	4.5795	-3.04987	0.0097503	0.162983	-2.75616
PDE3B	-0.535805	2.47923	-3.04918	0.009763	0.163009	-2.75739
SGO1	-0.705346	8.55724	-3.0488	0.00976995	0.163009	-2.75807
OR10A2	-0.421225	2.54776	-3.04875	0.00977097	0.163009	-2.75817
CTDSPL2	-0.472218	8.81894	-3.04706	0.00980212	0.163392	-2.76119
ZMYND8	-0.469618	9.51017	-3.04681	0.00980669	0.163392	-2.76163
LOC101927919	-0.653615	4.02235	-3.04534	0.0098339	0.163738	-2.76426
TGFBR3	0.635336	2.55449	3.0447	0.00984573	0.163762	-2.7654
UNC80	-0.57633	4.41463	-3.04439	0.00985155	0.163762	-2.76596
MCM9	-0.435	6.58671	-3.04423	0.00985452	0.163762	-2.76625
ASIC2	-0.669071	4.96401	-3.0429	0.0098792	0.163802	-2.76862
BRCA2	-0.697663	7.7829	-3.04264	0.00988417	0.163802	-2.7691
NSUN5P1	0.418438	7.13007	3.04256	0.00988569	0.163802	-2.76924
SPRED2	0.698222	8.43865	3.04255	0.00988582	0.163802	-2.76925
IPCEF1	-0.539155	3.51578	-3.04238	0.00988894	0.163802	-2.76955
LPAR5	-0.468532	6.81225	-3.03954	0.00994199	0.16447	-2.77463
MFSD13A	-0.507706	7.44525	-3.03903	0.00995163	0.16447	-2.77555
LINC00850	-0.431053	1.70219	-3.03888	0.00995446	0.16447	-2.77582
IKBIP	-0.517195	6.22457	-3.03885	0.00995504	0.16447	-2.77587
PITPNM2	0.604874	2.22166	3.03762	0.00997813	0.164646	-2.77807
ELK3	0.501226	6.66852	3.03733	0.00998366	0.164646	-2.77859
PARD3B	0.521644	2.25502	3.03725	0.009985	0.164646	-2.77872
FANCB	-0.797405	6.63093	-3.03684	0.00999284	0.164669	-2.77947
ARHGEF6	-0.461609	8.88932	-3.03648	0.00999962	0.164675	-2.78011
SCD	-0.438809	10.1949	-3.03577	0.0100131	0.16479	-2.78138
L2HGDH	-0.547572	6.90152	-3.03399	0.0100467	0.165083	-2.78456
MRPL17	-0.455506	8.28813	-3.03391	0.0100481	0.165083	-2.7847
IFT22	-0.626154	7.334	-3.0338	0.0100502	0.165083	-2.78489
RPS16P5	0.686464	4.46746	3.03037	0.0101156	0.16605	-2.79104
MOV10L1	-0.456867	4.31152	-3.02965	0.0101293	0.166102	-2.79232
ZNF286A	-0.551266	5.40373	-3.02952	0.0101317	0.166102	-2.79256
HSBP1	-0.484607	8.29387	-3.02836	0.010154	0.166349	-2.79463
EML2	-0.587187	5.36014	-3.02784	0.0101638	0.166349	-2.79555
SREK1IP1	-0.467246	7.06973	-3.02756	0.0101692	0.166349	-2.79606
CNGA4	-0.793935	4.06706	-3.02665	0.0101867	0.166349	-2.79768
SLC12A7	-0.434859	4.74342	-3.02652	0.0101892	0.166349	-2.79791
FGD4	-0.701776	7.15732	-3.02651	0.0101894	0.166349	-2.79794
ZNF792	-0.636757	5.34779	-3.02636	0.0101923	0.166349	-2.79821
H2BC21	-0.560898	8.39052	-3.02509	0.0102167	0.166525	-2.80048
RGS16	-0.516292	6.38072	-3.0249	0.0102203	0.166525	-2.80081
FCRL5	-0.452068	2.77015	-3.02467	0.0102248	0.166525	-2.80123
DHFR2	-0.745624	6.19862	-3.024	0.0102377	0.166525	-2.80242
HSH2D	-0.459977	7.59324	-3.02378	0.0102419	0.166525	-2.80281
FKBP2	-0.678387	7.6071	-3.02377	0.0102422	0.166525	-2.80284
NFATC4	-0.549687	5.6308	-3.02225	0.0102715	0.166896	-2.80555
BCAR1	-0.598633	3.76399	-3.0214	0.0102881	0.167059	-2.80707
SLC12A4	-0.443241	6.39165	-3.01897	0.0103352	0.167717	-2.8114
C20orf202	-0.489095	4.60117	-3.0182	0.0103503	0.167856	-2.81279
TMIE	-0.629291	4.58518	-3.01674	0.0103788	0.168164	-2.8154
DNA2	-0.785626	5.87779	-3.01655	0.0103825	0.168164	-2.81573
PIGA	-0.501901	7.04817	-3.01547	0.0104037	0.168402	-2.81767
RHEX	0.426949	6.44457	3.01382	0.0104361	0.16882	-2.82062
TUBG1	-0.47855	9.04268	-3.01209	0.0104702	0.169264	-2.82371
ASL	-0.453664	6.79101	-3.00872	0.010537	0.170236	-2.82973
CRYGA	-0.470856	2.89758	-3.0083	0.0105453	0.170263	-2.83048
RAD51B	-0.582353	7.61108	-3.00694	0.0105724	0.170437	-2.83291
UROS	0.621984	8.59939	3.00663	0.0105786	0.170437	-2.83347
MXD1	0.44386	6.76706	3.00563	0.0105985	0.170437	-2.83525
ELP5	-0.459014	7.9572	-3.00544	0.0106022	0.170437	-2.83558
DLGAP4-AS1	-0.599826	3.5221	-3.0053	0.0106051	0.170437	-2.83583
SHLD1	-0.524646	7.40801	-3.00492	0.0106128	0.170437	-2.83652
MIR146B	0.741935	2.21712	3.00486	0.010614	0.170437	-2.83663
NAALADL2-AS2	0.690754	5.86055	3.00482	0.0106148	0.170437	-2.8367
NRP2	-0.675313	5.88259	-3.00475	0.010616	0.170437	-2.83681
HERC2P9	0.409072	8.49668	3.0043	0.0106251	0.170474	-2.83762
SMIM10	-0.465793	4.3835	-3.00344	0.0106424	0.170603	-2.83916
NIPSNAP3A	-0.534868	5.03666	-3.00324	0.0106464	0.170603	-2.83952
TEX13C	-0.506945	1.80138	-3.00228	0.0106657	0.170805	-2.84123
MIR548C	0.8963	6.64997	3.00152	0.0106809	0.170942	-2.84259
NFE2L3	-0.660826	4.76539	-3.00071	0.0106973	0.171097	-2.84404
LINC00877	0.712566	5.15579	2.99908	0.0107302	0.171515	-2.84694
FBXO5	-0.966867	6.88324	-2.99872	0.0107375	0.171525	-2.84759
TRAP1	-0.584846	8.1369	-2.99798	0.0107525	0.171536	-2.84891
SNX22	0.651727	7.49966	2.99781	0.0107558	0.171536	-2.8492
PPP1CC	-0.412973	11.4213	-2.99769	0.0107583	0.171536	-2.84942
SORT1	-0.633963	3.5691	-2.99467	0.0108198	0.172408	-2.85482
LOC101928911	-0.629947	2.29108	-2.99369	0.0108399	0.172595	-2.85658
DNAJC16	0.399741	7.38523	2.99344	0.0108449	0.172595	-2.85702
MIR4295	0.71708	3.70039	2.99302	0.0108536	0.172624	-2.85777
ATP6AP2	0.422861	8.91868	2.99175	0.0108796	0.17293	-2.86004
HTR3E	-0.581359	3.27094	-2.99077	0.0108997	0.173098	-2.86179
ATF4	-0.421149	9.70568	-2.99026	0.0109101	0.173098	-2.86269
RXFP4	-0.691698	3.6223	-2.99024	0.0109104	0.173098	-2.86272
MIR548H2	0.514572	4.76977	2.98789	0.010959	0.173668	-2.86692
CLDND1	-0.452351	8.76468	-2.98784	0.01096	0.173668	-2.86701
NUP62CL	-0.576044	4.35577	-2.98693	0.0109788	0.173859	-2.86863
LINC01622	-0.545436	1.83395	-2.98536	0.0110115	0.174269	-2.87145
BASP1	0.57787	8.94132	2.98249	0.0110712	0.174765	-2.87657
ADRA1A	-0.478219	4.27341	-2.98237	0.0110736	0.174765	-2.87677
BNIP1	-0.471918	5.87271	-2.98217	0.0110779	0.174765	-2.87714
KIAA2013	-0.433079	7.32196	-2.98213	0.0110786	0.174765	-2.8772
SCARB2	-0.645902	4.34697	-2.98195	0.0110824	0.174765	-2.87753
UBE2S	-0.486925	6.22935	-2.98188	0.0110838	0.174765	-2.87765
CTSA	0.604363	8.54802	2.97972	0.011129	0.175267	-2.8815
SNORD94	0.43094	7.031	2.97971	0.0111293	0.175267	-2.88153
KRTAP1-1	0.415889	4.08947	2.97685	0.0111894	0.176104	-2.88662
OR5H2	0.931334	4.16325	2.9753	0.0112222	0.176399	-2.8894
MYL12-AS1	-0.423558	2.5944	-2.97505	0.0112274	0.176399	-2.88983
KLHL35	-0.738264	4.62291	-2.97499	0.0112288	0.176399	-2.88995
CHRNA5	-0.745164	3.68996	-2.97434	0.0112424	0.176504	-2.8911
NXT2	-0.580332	7.94481	-2.97326	0.0112655	0.176635	-2.89304
RAB8B	-0.447392	8.61242	-2.97322	0.0112663	0.176635	-2.89311
TRIM39-RPP21	-0.446512	6.10083	-2.97297	0.0112715	0.176635	-2.89354
COQ7	-0.442713	7.11643	-2.97199	0.0112923	0.176853	-2.89529
TEKT5	-0.669718	2.35659	-2.97133	0.0113064	0.176965	-2.89647
SNTB1	-0.553383	3.32526	-2.96962	0.0113431	0.177431	-2.89953
ATL2	-0.482573	9.08691	-2.96883	0.0113599	0.177585	-2.90094
SEC11C	-0.45451	7.88063	-2.96774	0.0113833	0.177843	-2.90288
MT1G	-0.925392	6.98532	-2.96638	0.0114125	0.178092	-2.90531
YWHAQ	-0.473483	10.0341	-2.96632	0.0114138	0.178092	-2.90541
PGAM1	-0.515511	9.81353	-2.96587	0.0114235	0.178092	-2.90622
EIF2S2	-0.40859	10.0375	-2.96549	0.0114317	0.178092	-2.9069
LIN9	-0.947696	6.26897	-2.96537	0.0114341	0.178092	-2.9071
MIAT	-0.442029	2.53495	-2.96383	0.0114675	0.178358	-2.90985
MOB1B	0.447135	7.40633	2.96366	0.0114711	0.178358	-2.91016
POLR2L	0.551066	8.21457	2.96361	0.0114721	0.178358	-2.91024
ANP32A-IT1	0.55227	5.64301	2.96307	0.0114839	0.178429	-2.91121
PARP16	-0.575138	5.52978	-2.96276	0.0114906	0.178429	-2.91176
MIR193B	-0.512499	3.86224	-2.96229	0.0115008	0.178479	-2.9126
KLF10	-0.50855	7.35077	-2.96108	0.011527	0.17873	-2.91475
WNT10A	-1.0942	6.56449	-2.96064	0.0115367	0.17873	-2.91555
ABHD17A	-0.433723	6.96985	-2.96058	0.0115379	0.17873	-2.91565
VKORC1	-0.420851	9.9964	-2.95947	0.011562	0.178995	-2.91762
SSBP4	-0.458244	7.11893	-2.95893	0.0115739	0.17907	-2.9186
BCORL1	-0.406491	5.62077	-2.95858	0.0115815	0.17908	-2.91922
ZBED3	-0.540473	5.72819	-2.95644	0.0116283	0.179642	-2.92303
C20orf96	-0.453105	5.5435	-2.95627	0.0116319	0.179642	-2.92333
KCTD19	-0.422063	2.43877	-2.95547	0.0116497	0.179699	-2.92476
FAM162A	-0.480993	8.45939	-2.95546	0.0116497	0.179699	-2.92477
COQ3	-0.679388	3.62318	-2.95514	0.0116568	0.1797	-2.92534
MIR3146	0.671087	2.37725	2.95457	0.0116693	0.179785	-2.92636
GOLT1B	-0.449859	8.33494	-2.95369	0.0116888	0.179976	-2.92793
ARPC4	0.424732	9.26065	2.95306	0.0117027	0.180082	-2.92906
SNX29P2	0.403327	10.8803	2.95229	0.0117195	0.180224	-2.93042
MIR513A2	0.543777	3.67576	2.95187	0.0117289	0.180224	-2.93118
PFDN4	-0.503188	8.29722	-2.95126	0.0117424	0.180224	-2.93226
CACNB1	-0.490903	6.71758	-2.95118	0.011744	0.180224	-2.93239
ERLIN1	-0.582761	7.06769	-2.95104	0.0117471	0.180224	-2.93265
THBS2	-0.549405	3.46204	-2.9504	0.0117613	0.180303	-2.93378
RASA4B	-0.423219	7.13711	-2.94906	0.0117912	0.180303	-2.93619
MPST	-0.602663	6.34707	-2.94905	0.0117913	0.180303	-2.9362
NUDT6	-0.99029	4.18642	-2.94904	0.0117915	0.180303	-2.93621
RUNX3	-0.486908	7.98713	-2.94904	0.0117916	0.180303	-2.93622
CACYBP	-0.450362	10.0771	-2.94891	0.0117946	0.180303	-2.93646
SPAG16	-0.544681	5.84077	-2.94797	0.0118155	0.180514	-2.93813
C15orf48	0.471867	2.30031	2.94692	0.0118387	0.18075	-2.93999
DRC1	-0.55607	2.47889	-2.94664	0.011845	0.18075	-2.94049
ZNF415	-0.976789	6.45527	-2.94522	0.0118768	0.181036	-2.94302
HACD2	-0.389162	9.83126	-2.94499	0.011882	0.181036	-2.94344
STAG3L2	0.465412	9.29589	2.94485	0.011885	0.181036	-2.94368
ZYX	-0.502096	6.97595	-2.94448	0.0118933	0.181054	-2.94434
TLL1	-0.804495	5.25743	-2.94379	0.0119088	0.181182	-2.94557
WDR41	-0.437834	8.84259	-2.94289	0.0119289	0.181381	-2.94717
MIR4659A	0.708251	4.99323	2.94214	0.0119459	0.181532	-2.94851
CCDC74B	-0.643809	5.31436	-2.94161	0.0119579	0.181606	-2.94946
TRMT10C	0.615199	5.96348	2.94122	0.0119665	0.181628	-2.95014
CREB5	-0.457843	7.78492	-2.9407	0.0119783	0.181699	-2.95107
ZNF672	-0.610673	6.46061	-2.94033	0.0119867	0.181719	-2.95174
TMEM63A	-0.641252	4.55326	-2.93921	0.0120121	0.181933	-2.95373
TMEM9B-AS1	0.67933	4.16716	2.93901	0.0120165	0.181933	-2.95408
BIVM-ERCC5	-0.489946	4.62689	-2.93839	0.0120307	0.181933	-2.9552
STARD10	-0.549762	5.72831	-2.93832	0.0120321	0.181933	-2.95531
SPRYD7	-0.433775	7.38853	-2.93789	0.012042	0.181933	-2.95608
C9orf64	-0.698327	6.0797	-2.93782	0.0120435	0.181933	-2.9562
H2BC3	-0.728791	4.15268	-2.93729	0.0120555	0.182007	-2.95715
CCDC80	-0.574104	2.99518	-2.93348	0.0121423	0.183198	-2.96393
CFHR4	-0.708899	3.3116	-2.9332	0.0121488	0.183198	-2.96443
IQSEC1	-0.529838	6.16781	-2.93244	0.0121662	0.183353	-2.96578
LINC01761	0.488026	3.6189	2.93172	0.0121827	0.183494	-2.96707
RENBP	-0.519427	4.67629	-2.93107	0.0121976	0.183607	-2.96822
RBFOX2	-0.520385	6.14062	-2.93077	0.0122046	0.183607	-2.96876
TICRR	-0.555408	5.67246	-2.9302	0.0122178	0.183697	-2.96978
KRT77	-0.502778	4.8853	-2.92918	0.0122412	0.183942	-2.9716
MIR4520-1	0.679785	4.6454	2.92767	0.0122761	0.184357	-2.97428
MEST	-0.446254	9.44728	-2.92549	0.0123266	0.184693	-2.97816
HADH	-0.462258	8.90509	-2.9254	0.0123287	0.184693	-2.97832
UNG	-0.91571	5.78854	-2.92521	0.0123331	0.184693	-2.97866
TMEM97	-0.440119	10.0621	-2.9252	0.0123333	0.184693	-2.97868
ZNF570	-0.51999	3.48111	-2.92515	0.0123345	0.184693	-2.97877
MAP2	-0.487784	7.69377	-2.92466	0.0123459	0.184755	-2.97964
MBIP	-0.436701	7.91729	-2.92281	0.012389	0.185291	-2.98293
EZR	0.391197	10.6478	2.92204	0.0124069	0.185451	-2.98429
CALCOCO1	0.454373	7.54235	2.91853	0.0124893	0.186574	-2.99055
PLTP	-0.447137	5.70888	-2.91729	0.0125184	0.186879	-2.99275
AMH	-0.42323	6.33313	-2.91677	0.0125307	0.186879	-2.99367
HAUS8	-0.511147	6.71538	-2.91673	0.0125317	0.186879	-2.99375
UAP1L1	-0.51	5.12273	-2.91476	0.0125782	0.187356	-2.99725
DLX1	-0.57875	3.55257	-2.91476	0.0125783	0.187356	-2.99726
PYROXD1	-0.665293	7.03118	-2.91205	0.0126427	0.188126	-3.00208
KRTAP5-9	-0.507724	3.21003	-2.91172	0.0126505	0.188126	-3.00266
TANC2	-0.479189	5.21473	-2.91166	0.0126521	0.188126	-3.00278
CCR7	-0.572109	4.06104	-2.91107	0.0126659	0.188222	-3.00381
NHEG1	0.575152	4.24921	2.90809	0.0127372	0.189074	-3.00911
COG6	-0.446032	7.45896	-2.90806	0.012738	0.189074	-3.00917
LINC02099	-0.636313	2.60163	-2.9067	0.0127706	0.189437	-3.01158
LRRC32	-0.516459	7.50486	-2.90643	0.0127773	0.189437	-3.01208
TNFSF8	0.5823	8.18716	2.90588	0.0127905	0.189523	-3.01306
UBASH3B	-0.600439	4.72103	-2.90545	0.0128009	0.189567	-3.01382
COL4A1	-0.451094	4.13177	-2.90503	0.0128108	0.189599	-3.01455
LOC171391	-0.470982	5.1518	-2.90452	0.0128233	0.189599	-3.01547
EIF4H	-0.397088	10.6631	-2.90414	0.0128323	0.189599	-3.01614
TLCD3A	-0.967527	5.09431	-2.90413	0.0128327	0.189599	-3.01616
LOC441242	0.590152	4.78545	2.90003	0.0129322	0.190941	-3.02346
C12orf60	-0.763407	5.08021	-2.89977	0.0129385	0.190941	-3.02391
RABL2B	0.542062	7.69782	2.8989	0.0129596	0.191143	-3.02545
OR10G9	-0.616273	3.71835	-2.89512	0.0130523	0.1924	-3.03218
P4HTM	-0.403678	6.44612	-2.89479	0.0130604	0.192407	-3.03276
PISRT1	-0.472696	2.76913	-2.89378	0.0130853	0.192663	-3.03456
PKLR	-0.43523	4.85533	-2.89244	0.0131183	0.193038	-3.03694
SCARNA27	0.466246	5.1344	2.892	0.0131291	0.193055	-3.03772
TFRC	0.583053	9.43244	2.89178	0.0131345	0.193055	-3.03811
SMG1P5	0.514221	9.20511	2.89134	0.0131455	0.193106	-3.0389
GDPD3	-0.716584	3.18767	-2.89071	0.013161	0.193222	-3.04001
ZDHHC20	-0.557058	8.50359	-2.88947	0.0131919	0.19347	-3.04222
LINC00662	-0.381965	6.58229	-2.88942	0.013193	0.19347	-3.0423
CCNE1	-0.552937	7.00537	-2.88768	0.0132363	0.193937	-3.04539
IPO5	-0.401018	9.40759	-2.88696	0.0132543	0.193937	-3.04667
SLC39A10	-0.457244	8.16427	-2.88687	0.0132567	0.193937	-3.04685
AVPI1	-0.47888	5.3258	-2.88663	0.0132626	0.193937	-3.04727
KLK3	-0.402982	5.61749	-2.8866	0.0132634	0.193937	-3.04732
CEP57	-0.679135	7.65294	-2.88632	0.0132703	0.193937	-3.04781
RAD21	-0.591654	9.42502	-2.8858	0.0132833	0.194015	-3.04873
SDHA	-0.4208	7.99397	-2.88419	0.0133237	0.194495	-3.0516
GPR151	-0.567319	2.2852	-2.8835	0.013341	0.194551	-3.05282
FNTB	-0.574436	6.56372	-2.88343	0.0133428	0.194551	-3.05296
ST7	-0.759797	4.39357	-2.88269	0.0133613	0.194667	-3.05426
PRKRA	-0.527077	8.37009	-2.88225	0.0133723	0.194667	-3.05504
ATP6V0D1	0.431487	9.96351	2.88189	0.0133815	0.194667	-3.05569
SERPINB9	-0.482974	9.70302	-2.88133	0.0133957	0.194667	-3.05669
STAG1	-0.67057	7.80476	-2.88131	0.0133961	0.194667	-3.05671
USP32P1	0.569807	7.50874	2.8813	0.0133964	0.194667	-3.05674
MIR4788	-0.604342	2.48197	-2.88089	0.0134068	0.194706	-3.05746
KDM8	-0.422498	4.13552	-2.88026	0.0134227	0.194827	-3.05858
DOCK11	-0.588762	6.85899	-2.87911	0.0134516	0.195136	-3.06061
TREM1	-0.481857	4.55303	-2.87703	0.0135045	0.19559	-3.06431
ZBTB2	-0.576964	6.90768	-2.87694	0.0135067	0.19559	-3.06447
IDH3B	-0.438018	8.27356	-2.87686	0.0135087	0.19559	-3.06461
H3C4	-0.737567	5.87836	-2.87668	0.0135135	0.19559	-3.06494
PTOV1-AS2	0.451098	6.22528	2.87603	0.0135299	0.195717	-3.06609
ROBO4	-0.56448	5.6535	-2.87382	0.0135863	0.196415	-3.07001
ATRAID	-0.3849	9.43759	-2.87332	0.0135992	0.196415	-3.0709
FANCL	-0.580059	5.32612	-2.87324	0.0136012	0.196415	-3.07104
CARM1	-0.434058	8.8429	-2.87254	0.0136192	0.196558	-3.07229
IFNGR2	-0.431381	9.29535	-2.87219	0.013628	0.196558	-3.0729
MST1L	-0.545797	4.47617	-2.87195	0.0136342	0.196558	-3.07333
ALDH2	-0.639614	5.81999	-2.86988	0.0136875	0.197141	-3.07701
GTSF1	-0.427191	10.0918	-2.86978	0.01369	0.197141	-3.07718
MIRLET7E	-0.573265	3.20722	-2.86836	0.0137266	0.197306	-3.0797
INS	-0.524714	4.01166	-2.86833	0.0137274	0.197306	-3.07975
ZNF404	-0.500481	2.04619	-2.86832	0.0137277	0.197306	-3.07977
PPP3R2	-0.470435	2.58338	-2.86744	0.0137504	0.197306	-3.08133
KIF20B	-0.584464	8.1369	-2.86719	0.013757	0.197306	-3.08178
LOC102723769	0.480932	3.61513	2.86694	0.0137634	0.197306	-3.08222
ZNF706	-0.398281	8.48937	-2.86693	0.0137637	0.197306	-3.08224
SEC11A	-0.433	8.55819	-2.8669	0.0137645	0.197306	-3.08229
ALDH5A1	-0.444779	6.60256	-2.86665	0.0137709	0.197306	-3.08274
OLMALINC	-0.959365	7.57471	-2.86614	0.0137841	0.197385	-3.08364
ZSCAN12	-0.681363	3.64331	-2.86486	0.0138174	0.197751	-3.08591
ARHGAP11B	-0.765122	7.87588	-2.86394	0.0138414	0.197984	-3.08755
KNOP1	-0.452931	7.15451	-2.86335	0.0138567	0.198091	-3.08859
IFT122	-0.51574	6.25793	-2.86266	0.0138748	0.198239	-3.08982
ASB1	-0.480394	5.89464	-2.86182	0.0138968	0.198354	-3.09131
TMEM109	-0.409882	9.63815	-2.86176	0.0138983	0.198354	-3.09142
GABPB1-AS1	0.409646	7.70984	2.86091	0.0139206	0.198501	-3.09293
RNF122	-0.433418	6.51935	-2.86077	0.0139242	0.198501	-3.09317
PRDX2	-0.424779	10.1057	-2.86045	0.0139327	0.198511	-3.09374
BTN2A2	-0.536549	6.39491	-2.85923	0.0139647	0.198769	-3.09591
WDR77	0.499173	9.50033	2.85896	0.0139717	0.198769	-3.09638
MMUT	-0.535508	6.68359	-2.85887	0.013974	0.198769	-3.09654
ILK	-0.376916	8.49388	-2.85777	0.014003	0.19907	-3.09849
WFDC13	0.483196	4.27312	2.85696	0.0140245	0.199265	-3.09993
GTSF1L	-0.491082	5.14131	-2.85647	0.0140374	0.199337	-3.1008
LOC101928565	0.447943	3.75652	2.8552	0.014071	0.199703	-3.10305
MBOAT4	-0.639705	2.35632	-2.85469	0.0140843	0.199772	-3.10395
C5orf34	-0.788174	6.50066	-2.85442	0.0140915	0.199772	-3.10442
GOLGA8F	0.398384	4.89395	2.85395	0.014104	0.199797	-3.10526
ZNF576	-0.40531	5.62231	-2.85371	0.0141105	0.199797	-3.10569
ANKEF1	-0.952828	4.43975	-2.85348	0.0141166	0.199797	-3.10611
SMC4	-0.419911	11.0091	-2.85297	0.0141301	0.199877	-3.10701
COMMD4	-0.402695	7.49509	-2.8526	0.01414	0.199885	-3.10767
DACT3	-0.483918	5.91395	-2.85236	0.0141463	0.199885	-3.10809
LNP1	-0.578924	3.77692	-2.85059	0.0141936	0.200442	-3.11123
PNRC1	0.417303	10.1557	2.85027	0.014202	0.20045	-3.11179
TRAFD1	-0.470202	6.5218	-2.84957	0.0142209	0.200462	-3.11304
ULBP3	-0.610421	5.44821	-2.84925	0.0142294	0.200462	-3.1136
SLC25A43	-0.587638	6.49443	-2.84917	0.0142315	0.200462	-3.11374
SYK	0.390608	9.19089	2.84907	0.0142342	0.200462	-3.11392
C5orf64	-0.593973	4.11604	-2.84818	0.014258	0.200521	-3.1155
OSBP2	-0.67694	3.93565	-2.84811	0.0142598	0.200521	-3.11561
MIR107	0.513218	2.66903	2.84783	0.0142674	0.200521	-3.11612
MIR3198-1	-0.667449	7.73903	-2.84774	0.0142697	0.200521	-3.11627
H2AC2P	-0.617171	2.39685	-2.84725	0.0142829	0.200589	-3.11714
MIR519B	0.525678	1.78893	2.84698	0.0142903	0.200589	-3.11763
SLC38A2	-0.554744	9.29998	-2.84628	0.0143091	0.200744	-3.11887
VSIG8	-0.754244	3.25384	-2.84579	0.0143223	0.200819	-3.11974
APC	0.497548	8.84545	2.84408	0.0143685	0.201275	-3.12277
ERH	-0.415089	9.51128	-2.84388	0.0143737	0.201275	-3.12311
LOC101928030	0.443007	3.47885	2.84338	0.0143873	0.201275	-3.124
TMPRSS4	-0.594975	2.50481	-2.84319	0.0143924	0.201275	-3.12433
KHDC1	-0.654506	5.05416	-2.84308	0.0143954	0.201275	-3.12453
ST6GAL1	0.381902	10.5471	2.84284	0.0144021	0.201275	-3.12497
IGDCC4	-0.421923	4.24528	-2.84187	0.0144283	0.20146	-3.12668
LOC730101	-0.603213	3.94223	-2.84177	0.0144311	0.20146	-3.12686
MYCBP	-0.504391	8.91182	-2.84136	0.0144422	0.201505	-3.12758
LINC01721	0.454603	1.96796	2.83999	0.0144794	0.201827	-3.13001
CDADC1	-0.436034	7.51389	-2.83993	0.014481	0.201827	-3.13012
BTLA	-0.84263	2.91692	-2.83763	0.0145437	0.202591	-3.13419
PSMB5	-0.505779	7.48747	-2.83699	0.0145612	0.202723	-3.13531
MORF4L2	-0.42954	8.40481	-2.83567	0.0145977	0.202981	-3.13767
CEP97	-0.606635	5.89222	-2.83559	0.0145997	0.202981	-3.1378
LUC7L	0.428709	7.13742	2.83545	0.0146035	0.202981	-3.13805
MAML3	0.462013	6.18847	2.83399	0.0146438	0.20343	-3.14064
SLC2A4RG	-0.498714	5.62889	-2.83321	0.0146652	0.203519	-3.14202
MTUS2	0.611238	5.70679	2.83318	0.0146661	0.203519	-3.14207
TRIM47	-0.524332	5.48285	-2.83285	0.0146751	0.203534	-3.14265
SPSB4	-0.379257	4.36262	-2.8323	0.0146904	0.203635	-3.14363
TMEM108	-0.537704	2.6918	-2.83094	0.0147281	0.203981	-3.14605
RFC3	-0.503823	10.1	-2.83082	0.0147313	0.203981	-3.14625
ORM2	-0.396693	3.22459	-2.82991	0.0147565	0.204219	-3.14786
ALDH1B1	-0.656727	5.31463	-2.82911	0.0147787	0.204416	-3.14927
UAP1	-0.547335	7.36461	-2.82867	0.014791	0.204476	-3.15006
LINC01483	-0.816186	4.86205	-2.828	0.0148098	0.204625	-3.15125
NDUFA6	-0.470226	9.83552	-2.82735	0.0148277	0.204687	-3.15239
MIR3116-2	0.729731	3.76504	2.82663	0.0148477	0.204687	-3.15366
ATG4C	-0.466896	7.48084	-2.82659	0.0148488	0.204687	-3.15373
XAF1	-0.65214	5.1381	-2.82659	0.014849	0.204687	-3.15374
ADCY3	-0.5141	5.83998	-2.8264	0.0148544	0.204687	-3.15408
GAB2	-0.503601	2.24537	-2.82579	0.0148713	0.204687	-3.15516
MIR548AU	1.44138	4.57934	2.82564	0.0148756	0.204687	-3.15542
SLC1A4	-0.463389	6.46522	-2.82545	0.0148809	0.204687	-3.15576
USP40	-0.546182	2.67226	-2.82525	0.0148863	0.204687	-3.1561
XKR8	0.437015	6.72355	2.82399	0.0149218	0.205016	-3.15834
MT1B	-0.973419	7.57384	-2.82383	0.0149263	0.205016	-3.15863
HMGB1	-0.459199	11.2074	-2.82233	0.0149685	0.205406	-3.16128
CCDC134	-0.382949	6.66768	-2.82225	0.0149708	0.205406	-3.16143
PELI3	-0.614829	5.05579	-2.82187	0.0149813	0.205441	-3.16209
SPIN3	0.505814	6.06787	2.82096	0.0150069	0.205522	-3.1637
SESN3	0.515138	7.94623	2.82092	0.0150082	0.205522	-3.16378
NAB1	-0.446732	6.22302	-2.82081	0.0150113	0.205522	-3.16397
TCP11X2	-0.419353	4.9063	-2.82021	0.0150283	0.205611	-3.16504
ZFP64	-0.592651	6.29462	-2.81956	0.0150466	0.205611	-3.16618
KCNJ10	-0.652509	2.05749	-2.81929	0.0150543	0.205611	-3.16666
SNED1	0.467495	7.2708	2.81922	0.0150561	0.205611	-3.16677
MICA	-0.467988	5.82047	-2.81915	0.0150581	0.205611	-3.1669
ZNF224	-0.439156	6.72583	-2.81869	0.0150712	0.20568	-3.16772
SPATA20	-0.515078	5.15358	-2.81718	0.0151141	0.206131	-3.17039
CYTIP	0.417025	9.58533	2.81696	0.0151203	0.206131	-3.17078
ZNF699	-0.759827	4.74431	-2.81605	0.0151462	0.206269	-3.17239
TMEM254	-0.589637	5.27077	-2.81604	0.0151465	0.206269	-3.17241
CAMSAP3	-0.54141	5.62741	-2.81574	0.0151551	0.206275	-3.17294
TET2	-0.535706	4.55262	-2.81487	0.0151799	0.20645	-3.17448
TBL1X	-0.434817	7.30739	-2.81472	0.0151841	0.20645	-3.17474
COMTD1	-0.480353	5.43751	-2.81442	0.0151928	0.206459	-3.17528
MFGE8	-0.440501	7.23373	-2.81391	0.0152073	0.206522	-3.17618
QSER1	-0.400575	8.09243	-2.81369	0.0152136	0.206522	-3.17657
ERP44	0.709628	8.58716	2.81333	0.0152239	0.206552	-3.1772
RNVU1-6	-0.405332	7.82103	-2.81287	0.0152371	0.206622	-3.17802
HACE1	-0.650351	3.04742	-2.81211	0.0152589	0.206755	-3.17937
PPM1D	-0.468904	6.91608	-2.81196	0.0152631	0.206755	-3.17962
COP1	-0.44242	7.75063	-2.81106	0.0152889	0.206994	-3.18121
LAMTOR4	-0.44782	7.64575	-2.80776	0.0153841	0.208174	-3.18705
KRT82	-0.430255	3.17439	-2.80721	0.0154001	0.208197	-3.18803
MIR548N	0.390811	3.00259	2.80714	0.0154021	0.208197	-3.18815
HESX1	-0.537009	3.45752	-2.80672	0.0154142	0.20825	-3.18889
PCDH19	-0.464442	3.20174	-2.80591	0.0154377	0.208349	-3.19032
SMIM14	0.476404	8.40742	2.80578	0.0154415	0.208349	-3.19055
ZNF236	-0.399268	7.9597	-2.80563	0.015446	0.208349	-3.19083
PDK1	-0.475107	9.3214	-2.80462	0.0154752	0.208633	-3.1926
RAB1B	-0.414121	9.83174	-2.80354	0.0155066	0.208934	-3.19451
NEU1	0.53583	6.9912	2.80284	0.0155271	0.208934	-3.19575
PDZD2	0.476862	3.96377	2.80275	0.0155296	0.208934	-3.19591
HNRNPR	-0.449515	9.9858	-2.80273	0.0155301	0.208934	-3.19594
CBFB	-0.387353	10.1667	-2.80127	0.0155729	0.20939	-3.19852
ELSPBP1	0.538237	4.14757	2.80092	0.015583	0.20939	-3.19913
ATF7IP	-0.412815	9.33413	-2.80073	0.0155886	0.20939	-3.19947
FANCG	-0.778784	5.40181	-2.80019	0.0156045	0.209494	-3.20043
STX2	-0.549655	6.89802	-2.79872	0.0156479	0.209916	-3.20304
WDR54	-0.53642	7.07756	-2.79856	0.0156524	0.209916	-3.20331
MIR4435-2	0.436681	2.64398	2.79761	0.0156805	0.210182	-3.20499
HVCN1	-0.669261	7.11759	-2.79647	0.0157141	0.210523	-3.20701
CEP44	-0.590143	6.85237	-2.79491	0.0157602	0.210829	-3.20976
BECN1	0.469057	8.31133	2.79473	0.0157655	0.210829	-3.21008
TAS2R31	0.485684	6.34342	2.7945	0.0157723	0.210829	-3.21048
KIF21B	-0.447817	5.92557	-2.79448	0.015773	0.210829	-3.21052
H2AC20	-0.446052	10.5809	-2.79407	0.0157852	0.210829	-3.21125
RHOH	0.422088	8.89374	2.79402	0.0157864	0.210829	-3.21132
SAMD5	-0.506583	2.64968	-2.79324	0.0158097	0.21103	-3.21271
AZI2	-0.596994	4.73507	-2.79156	0.0158597	0.211587	-3.21568
RPP21	-0.415927	6.80354	-2.79079	0.0158827	0.211714	-3.21704
TLCD1	-0.480484	6.23847	-2.79069	0.0158858	0.211714	-3.21722
RSU1P2	0.409639	4.00521	2.78981	0.015912	0.211952	-3.21877
NR1D1	-0.382099	5.56768	-2.78925	0.0159288	0.212066	-3.21976
MIR365B	-0.400429	2.92026	-2.78858	0.0159487	0.21222	-3.22094
EDC4	-0.42042	6.22732	-2.7882	0.0159601	0.212248	-3.22161
PTPRF	-0.532078	4.85027	-2.78796	0.0159674	0.212248	-3.22204
ZNF689	-0.420049	5.62201	-2.78663	0.0160073	0.212668	-3.22438
LINC01522	-0.451613	3.48759	-2.78628	0.0160178	0.212697	-3.225
LINC01859	-0.464869	1.61081	-2.78582	0.0160317	0.212771	-3.22581
CTDNEP1	-0.373423	8.20035	-2.78548	0.0160419	0.212797	-3.22641
OR7E14P	0.582258	3.88762	2.7846	0.0160683	0.213036	-3.22796
LINC00160	-0.410432	2.73018	-2.78356	0.0160997	0.213239	-3.22979
NUMA1	-0.444624	6.89642	-2.78355	0.0161002	0.213239	-3.22982
COA6	-0.52652	8.03163	-2.78156	0.0161604	0.213925	-3.23333
ZFP91-CNTF	-0.400659	8.76578	-2.78049	0.016193	0.214245	-3.23522
ZSWIM7	0.558725	6.27756	2.77993	0.0162101	0.214361	-3.23621
BCR	0.598963	6.05489	2.77923	0.0162313	0.21453	-3.23744
LTB	0.419968	7.02765	2.77826	0.016261	0.214812	-3.23916
YES1	0.555038	3.46675	2.77683	0.0163047	0.215277	-3.24168
MIR1294	0.518508	2.05897	2.77647	0.0163159	0.215288	-3.24232
ADAM9	-0.421069	4.57615	-2.77626	0.0163223	0.215288	-3.24269
CTCFL	-0.434829	8.42072	-2.77583	0.0163355	0.215351	-3.24345
SMIM23	0.413882	2.17883	2.77505	0.0163592	0.215551	-3.24481
ZNF860	0.45328	7.72801	2.77451	0.0163759	0.215551	-3.24577
MLH1	-0.619836	7.43882	-2.77451	0.0163759	0.215551	-3.24577
PSMB2	-0.437584	9.67967	-2.77349	0.0164074	0.215853	-3.24757
PARP6	0.385441	7.38737	2.77284	0.0164275	0.216006	-3.24872
AMZ2	-0.450729	9.55952	-2.77152	0.0164682	0.21643	-3.25105
LOC100129316	-0.491402	2.33893	-2.771	0.0164843	0.216448	-3.25197
MOXD1	-0.879439	3.01865	-2.77078	0.0164909	0.216448	-3.25234
FBXO45	-0.580084	6.70058	-2.77065	0.0164949	0.216448	-3.25257
MTCH1	-0.41079	8.13025	-2.77024	0.0165078	0.216502	-3.25331
NAE1	-0.40354	7.56263	-2.76997	0.016516	0.216502	-3.25377
LARP1B	-0.548872	6.87838	-2.76833	0.0165671	0.217039	-3.25667
LOC728554	-0.451316	9.06016	-2.76811	0.0165739	0.217039	-3.25706
NELFE	-0.447291	6.30678	-2.76729	0.0165994	0.217262	-3.2585
SERPINA13P	0.461753	4.41021	2.76547	0.0166562	0.217894	-3.26171
LRRFIP2	-0.591521	6.6118	-2.76458	0.0166842	0.218021	-3.26328
TMEM160	-0.376254	7.62299	-2.76451	0.0166862	0.218021	-3.2634
SLC2A3	-0.584323	3.32158	-2.76434	0.0166915	0.218021	-3.2637
FLRT3	-0.430012	2.5426	-2.7638	0.0167086	0.218133	-3.26466
NOTCH2	0.423722	7.15643	2.76241	0.0167522	0.218558	-3.2671
VPS25	-0.37748	8.47694	-2.76222	0.0167583	0.218558	-3.26744
POLE	-0.477488	6.29567	-2.76082	0.0168022	0.218931	-3.2699
SLX1A-SULT1A3	0.489346	7.19692	2.76077	0.016804	0.218931	-3.27
LINC01858	-0.407309	2.12678	-2.76029	0.0168189	0.219014	-3.27084
C1GALT1	-0.430212	8.47444	-2.75977	0.0168354	0.219117	-3.27175
LINC01815	-0.419968	2.33588	-2.75938	0.0168477	0.219132	-3.27244
HNRNPA1P10	-0.399259	9.67615	-2.75919	0.0168537	0.219132	-3.27277
AKAP7	0.447597	2.10309	2.7579	0.0168946	0.219552	-3.27505
APH1A	-0.376166	9.90045	-2.75735	0.0169121	0.219613	-3.27602
PPFIA3	-0.404939	3.10307	-2.75721	0.0169164	0.219613	-3.27626
LOC442132	0.470444	3.84646	2.75673	0.0169317	0.219699	-3.27711
NUP58	-0.421669	8.37775	-2.75513	0.0169826	0.220249	-3.27992
GRIN1	-0.597689	3.70024	-2.75469	0.0169967	0.220319	-3.2807
BANF1	-0.475165	10.0559	-2.75435	0.0170077	0.220323	-3.28131
SMAD1	-0.577478	2.63924	-2.75397	0.0170198	0.220323	-3.28198
TFAP4	-0.433453	6.73228	-2.75373	0.0170274	0.220323	-3.28239
IL5RA	-0.438096	4.32094	-2.7536	0.0170314	0.220323	-3.28262
ZC3H12B	-0.499685	3.76158	-2.75301	0.0170505	0.220459	-3.28367
ALG5	-0.550853	5.48886	-2.75239	0.0170704	0.220604	-3.28476
MYL9	-0.467395	5.5426	-2.75203	0.017082	0.220642	-3.2854
YIF1B	-0.45775	7.42418	-2.75158	0.0170964	0.220695	-3.28619
DAZAP1	-0.451332	8.75386	-2.75136	0.0171033	0.220695	-3.28657
TBR1	-0.410094	3.44153	-2.74964	0.0171587	0.22128	-3.2896
CASP3	-0.492569	7.7394	-2.74926	0.0171708	0.22128	-3.29026
OSGEPL1-AS1	0.406616	2.01062	2.74914	0.0171747	0.22128	-3.29048
RTEL1	-0.427403	5.78148	-2.74888	0.0171833	0.22128	-3.29095
CRH	-0.411224	3.6229	-2.74806	0.0172097	0.221413	-3.29239
WFDC10B	-0.544915	2.28215	-2.74802	0.0172109	0.221413	-3.29245
MIR217	0.443265	1.40604	2.74723	0.0172363	0.221628	-3.29384
CLEC14A	-0.45154	3.94767	-2.7462	0.0172699	0.221949	-3.29567
FH	-0.568344	6.57554	-2.74571	0.0172857	0.221954	-3.29652
DIPK1B	-0.605639	5.99244	-2.74565	0.0172877	0.221954	-3.29663
PHC1	-0.522653	7.57646	-2.74505	0.017307	0.222037	-3.29768
HNRNPUL1	-0.384288	9.61008	-2.74491	0.0173115	0.222037	-3.29792
RUVBL2	-0.436791	8.65357	-2.74456	0.017323	0.222073	-3.29854
SNORD115-24	-0.552482	3.23229	-2.74406	0.0173393	0.222171	-3.29943
MYBPH	-0.556244	4.58363	-2.74328	0.0173647	0.222304	-3.3008
KMT5A	-0.514321	8.29715	-2.7432	0.0173671	0.222304	-3.30093
PRAMEF14	0.422265	2.89774	2.74243	0.0173923	0.222476	-3.30229
[truncated: 23,576 more rows]

## Sheet: SUDHL4 - EntoAZD vs Ento
SYMBOL	logFC	AveExpr	t	P.Value	adj.P.Val	B
AICDA	-1.3852	7.16093	-8.07991	2.73235e-06	0.0450944	4.58104
GNB3	-1.197	7.3597	-7.37499	7.06806e-06	0.0450944	3.81742
MNS1	-1.54605	5.11796	-7.25956	8.30588e-06	0.0450944	3.68519
ROCR	-1.13368	5.76945	-7.13352	9.92527e-06	0.0450944	3.53842
FLACC1	0.999642	2.80423	7.13013	9.97323e-06	0.0450944	3.53444
CHRNA6	-1.3403	5.67158	-6.94874	1.29344e-05	0.0450944	3.31868
MYB	-2.0799	5.86644	-6.7589	1.7057e-05	0.0450944	3.08716
CDC25A	-1.36401	5.93557	-6.66069	1.97184e-05	0.0450944	2.96507
HEMGN	-1.84694	4.50476	-6.65663	1.98376e-05	0.0450944	2.95998
TARS3	1.47599	4.41303	6.64501	2.01826e-05	0.0450944	2.94542
MCM5	-1.0013	8.76665	-6.643	2.0243e-05	0.0450944	2.9429
SHISAL2A	-0.917693	7.67937	-6.61261	2.11789e-05	0.0450944	2.90471
KIAA0040	-1.05479	9.78871	-6.37257	3.03986e-05	0.0450944	2.5976
UBE2Q2P2	1.04995	4.28977	6.33276	3.23005e-05	0.0450944	2.54574
TSPOAP1-AS1	-0.943035	6.79446	-6.31141	3.33721e-05	0.0450944	2.51781
EPSTI1	-1.66048	4.83392	-6.28762	3.46106e-05	0.0450944	2.4866
PLGLB1	1.00194	4.05379	6.28461	3.47711e-05	0.0450944	2.48263
JUN	-0.971172	5.49915	-6.28008	3.50131e-05	0.0450944	2.47669
PARP9	-1.60726	6.49058	-6.27691	3.51841e-05	0.0450944	2.47251
TRPC6	-1.47916	5.3505	-6.27542	3.52645e-05	0.0450944	2.47056
DCXR	0.831723	9.36277	6.18581	4.04873e-05	0.0463744	2.35194
SLC7A11	-1.02827	6.89479	-6.17941	4.08902e-05	0.0463744	2.34342
XACT	-1.27094	3.4012	-6.1282	4.42722e-05	0.0463744	2.27497
PRDM15	-1.28927	7.74938	-6.12038	4.48142e-05	0.0463744	2.26448
CHI3L2	-1.18395	8.62928	-6.11301	4.53318e-05	0.0463744	2.25457
DOCK10	-1.27539	3.39365	-6.03988	5.08193e-05	0.0499886	2.15585
RGS9	-1.17217	6.34619	-5.94007	5.94672e-05	0.0550867	2.01964
LCK	-0.95774	8.45889	-5.93118	6.031e-05	0.0550867	2.00742
PARP2	-1.09309	6.42159	-5.89177	6.41986e-05	0.0566165	1.9531
RASSF6	-2.10929	4.28811	-5.85909	6.76235e-05	0.057649	1.90787
NTAN1	-1.30851	6.74869	-5.80937	7.32091e-05	0.0600837	1.83868
TRANK1	-0.988952	7.24782	-5.7928	7.5178e-05	0.0600837	1.81552
JAML	-1.15497	5.43595	-5.73359	8.26785e-05	0.0640758	1.73242
DTL	-1.44098	8.22289	-5.63569	9.68623e-05	0.0711227	1.59367
GFI1B	-0.962866	5.51783	-5.6327	9.73331e-05	0.0711227	1.58942
FAM83D	-1.00472	7.85898	-5.60857	0.00010123	0.0714708	1.55495
GINS2	-1.27426	7.43297	-5.59555	0.000103399	0.0714708	1.53632
CHAF1B	-1.58355	6.49954	-5.55089	0.000111221	0.0748546	1.47217
LYRM4-AS1	1.24616	6.16435	5.52704	0.000115652	0.0749385	1.43777
H4C4	-0.956224	7.75676	-5.51708	0.000117556	0.0749385	1.42338
WDR76	-1.22128	8.05258	-5.47653	0.000125659	0.0749385	1.36461
HJURP	-1.26817	9.23708	-5.44648	0.00013204	0.0749385	1.32087
FAM81A	-0.900822	6.12378	-5.43892	0.000133699	0.0749385	1.30984
LPIN1	0.803918	8.64074	5.43743	0.000134028	0.0749385	1.30768
EEF1DP3	-0.876349	6.74166	-5.43108	0.000135442	0.0749385	1.2984
FAM111A	-0.935444	7.79609	-5.39767	0.000143142	0.0749385	1.24952
H2AC4	-1.49576	8.14108	-5.39666	0.000143383	0.0749385	1.24803
FOXM1	-1.37114	8.48309	-5.39154	0.000144604	0.0749385	1.24053
PKIG	-0.929361	8.00275	-5.35021	0.000154882	0.0749385	1.17973
WNT5A	-1.40432	6.54991	-5.34785	0.000155492	0.0749385	1.17625
HUNK	-0.713696	4.6722	-5.33794	0.000158079	0.0749385	1.16163
PLIN2	-1.08495	6.26652	-5.3377	0.000158143	0.0749385	1.16127
TK1	-1.195	7.92516	-5.32633	0.000161168	0.0749385	1.14447
CBS	-0.869854	7.62819	-5.31747	0.000163566	0.0749385	1.13138
PHACTR1	-0.937658	4.64993	-5.31194	0.000165083	0.0749385	1.12319
MAD2L2	-0.90226	8.1819	-5.28258	0.000173387	0.0749385	1.07965
FANCA	-1.04889	6.95468	-5.28182	0.000173607	0.0749385	1.07852
LINC00838	-0.798928	4.18709	-5.27531	0.000175512	0.0749385	1.06883
H2BC10	-1.07739	8.17388	-5.27358	0.00017602	0.0749385	1.06627
RAP2C-AS1	1.16024	5.05159	5.26956	0.000177208	0.0749385	1.06029
RFC4	-0.808984	9.68927	-5.25389	0.000181927	0.0749385	1.03695
UHRF1	-1.18001	7.57989	-5.25379	0.000181957	0.0749385	1.0368
PIM1	-1.16411	6.37303	-5.2452	0.000184599	0.0749385	1.02399
H4C9	-1.01175	8.03356	-5.21014	0.000195806	0.0762143	0.971585
ORC1	-1.33422	7.55533	-5.20486	0.000197556	0.0762143	0.963668
CD1C	-1.5644	5.62157	-5.20443	0.0001977	0.0762143	0.963021
PKMYT1	-0.785049	5.16812	-5.19644	0.000200378	0.0762143	0.951046
LINC01800	-1.12048	3.75441	-5.18977	0.000202642	0.0762143	0.941044
RRM1	-0.989823	9.7608	-5.17242	0.000208667	0.0765337	0.91496
BTG3	-1.18285	5.34697	-5.16237	0.00021224	0.0765337	0.899837
UBE2C	-1.33708	7.57703	-5.16173	0.000212469	0.0765337	0.898874
C9orf57	1.50641	3.59461	5.14233	0.000219557	0.0779694	0.86963
RACGAP1	-0.983441	9.32848	-5.12714	0.000225279	0.0779694	0.846694
LINC01054	-1.17307	5.06762	-5.1263	0.000225601	0.0779694	0.845421
RFC2	-0.900692	8.39881	-5.10061	0.000235654	0.0788472	0.806527
NIBAN3	-0.856701	7.31966	-5.09678	0.000237193	0.0788472	0.800717
PRC1	-1.26829	8.50752	-5.08029	0.000243939	0.0788472	0.775684
POLE2	-1.43669	6.4315	-5.06482	0.000250447	0.0788472	0.752167
GDF2	0.763036	3.68244	5.06031	0.000252378	0.0788472	0.745304
CHEK1	-1.41724	7.94534	-5.05769	0.000253507	0.0788472	0.741316
NFIB	-0.962188	5.97145	-5.05058	0.000256599	0.0788472	0.730483
DTX3L	-1.37437	5.18864	-5.04804	0.000257715	0.0788472	0.726607
H4C1	-1.08238	7.03643	-5.0457	0.000258744	0.0788472	0.723044
VPS35L	-0.917557	4.67077	-5.04172	0.000260508	0.0788472	0.716973
MYL12-AS1	-0.71592	2.5944	-5.02859	0.000266417	0.0788472	0.696921
THRA	-0.773499	5.83925	-5.02707	0.000267108	0.0788472	0.694604
HSPB1	-0.969357	7.07055	-5.0178	0.000271374	0.0788472	0.680432
GDF9	-0.830304	3.14205	-5.01334	0.000273452	0.0788472	0.673608
PVRIG	-0.776222	8.21595	-5.01135	0.000274385	0.0788472	0.670561
RNASEH1-DT	-0.729729	4.38081	-4.99821	0.000280628	0.0788837	0.65043
CHAF1A	-1.05317	7.67514	-4.9981	0.000280681	0.0788837	0.650262
RAD51	-1.14672	5.48477	-4.98103	0.000289012	0.0801026	0.62408
ERICH6-AS1	0.883161	5.03673	4.97647	0.000291282	0.0801026	0.617075
ABCA6	-1.08592	5.36951	-4.96828	0.000295406	0.0803725	0.604485
WEE1	-1.00188	8.7073	-4.9479	0.000305937	0.08174	0.573106
CBS	-0.875332	7.2351	-4.93924	0.000310527	0.08174	0.559759
SERPINB9P1	-0.98252	5.35682	-4.93554	0.000312508	0.08174	0.554059
H3C8	-1.14795	9.48585	-4.92346	0.000319079	0.08174	0.535404
LYPD8	0.764235	3.70442	4.9178	0.000322205	0.08174	0.526661
CDK2	-1.06568	9.23234	-4.91334	0.000324694	0.08174	0.519759
KRT79	0.756965	3.85712	4.91202	0.000325434	0.08174	0.517717
ELOVL6	-1.14927	7.13387	-4.89933	0.000332634	0.08174	0.498088
MCM7	-1.08764	9.35812	-4.89848	0.000333124	0.08174	0.496765
EMP3	-0.743438	8.47756	-4.89778	0.000333528	0.08174	0.495678
ATAD5	-0.906568	6.97252	-4.89121	0.000337333	0.08174	0.4855
BTN3A2	-0.784169	5.58695	-4.88872	0.000338785	0.08174	0.481644
H3C15	-1.14696	9.16134	-4.86717	0.000351646	0.0826308	0.448198
LRRC34	-0.93762	6.90738	-4.86595	0.000352392	0.0826308	0.446296
CCNA2	-1.18554	10.015	-4.85724	0.000357746	0.0826308	0.432752
MIR25	-0.936035	6.72709	-4.85593	0.000358559	0.0826308	0.430713
RFC5	-0.914669	8.48647	-4.85581	0.000358632	0.0826308	0.430531
PLGLB1	0.98779	4.30208	4.84832	0.000363313	0.0829619	0.418882
MCM4	-1.16746	9.05197	-4.83928	0.000369052	0.0831527	0.4048
GLDC	0.787991	3.94134	4.83679	0.000370651	0.0831527	0.400916
LINC00623	-0.953004	3.76007	-4.82458	0.000378586	0.0838511	0.381879
PRIM1	-1.01548	7.86669	-4.82137	0.000380707	0.0838511	0.376856
LMNB1	-0.95859	9.11882	-4.81559	0.000384547	0.0838511	0.367834
ZNF432	-0.738446	5.34631	-4.80663	0.000390578	0.0838511	0.353842
MIAT	-0.715193	2.53495	-4.79541	0.000398274	0.0838511	0.336293
MELK	-1.2205	7.88583	-4.79395	0.000399288	0.0838511	0.334004
NDC80	-1.11872	8.9456	-4.79364	0.000399507	0.0838511	0.333512
CLEC2D	-0.740566	9.66754	-4.79235	0.000400404	0.0838511	0.331493
LSR	-0.688346	6.39391	-4.78215	0.000407574	0.0838511	0.315526
LHFPL6	-0.92684	7.7296	-4.77795	0.000410569	0.0838511	0.308938
BARD1	-0.745693	7.28061	-4.77605	0.000411928	0.0838511	0.305964
LCA5L	1.24399	2.29632	4.77441	0.000413108	0.0838511	0.303389
MKI67	-1.11623	9.76991	-4.76567	0.000419455	0.0844689	0.289667
UBE2T	-0.84371	8.54437	-4.74862	0.000432119	0.0857372	0.262885
SNORD20	-0.702932	8.89317	-4.74498	0.000434877	0.0857372	0.257158
HOXA5	-0.756493	5.27787	-4.74375	0.00043581	0.0857372	0.255227
USP32P1	0.937249	7.50874	4.73932	0.000439198	0.0857442	0.248251
H4C2	-0.746774	6.35329	-4.71643	0.000457136	0.0874269	0.212187
TMEM106C	-0.687432	8.81991	-4.71329	0.000459657	0.0874269	0.207231
CFLAR	-0.80511	7.80857	-4.71209	0.000460625	0.0874269	0.205335
THRSP	0.78991	3.70508	4.70695	0.000464788	0.0874269	0.197226
TMPRSS15	-0.821311	3.35249	-4.70317	0.000467878	0.0874269	0.191252
CLYBL	0.800557	6.06421	4.699	0.000471309	0.0874269	0.184665
PLCXD1	-0.835806	5.57782	-4.69847	0.000471747	0.0874269	0.183829
FEN1	-0.92607	8.43735	-4.6916	0.000477458	0.0878488	0.172979
NLRC4	-0.881546	4.7313	-4.67888	0.000488232	0.0891895	0.152856
TP53INP1	0.6578	8.71343	4.67146	0.000494632	0.089383	0.141108
DOCK7	-1.17469	4.15483	-4.66957	0.000496281	0.089383	0.138106
PCNA-AS1	-0.735127	7.01598	-4.66075	0.000504032	0.0901442	0.124125
COBLL1	-1.64402	5.49197	-4.65471	0.000509414	0.090474	0.114541
ACP3	-1.01309	5.31107	-4.64353	0.000519531	0.090692	0.0967926
H3C15	-1.30142	9.09925	-4.64327	0.000519761	0.090692	0.0963923
AURKB	-1.17282	8.025	-4.63513	0.000527264	0.090692	0.0834539
CALML4	-0.748145	6.24622	-4.63361	0.000528677	0.090692	0.0810384
MSH2	-0.780561	9.44597	-4.63309	0.000529164	0.090692	0.0802078
AURKA	-0.890922	9.07069	-4.62733	0.000534557	0.090692	0.0710526
CDC25C	-1.3108	7.10086	-4.62637	0.000535464	0.090692	0.0695216
COA7	-0.788773	7.02129	-4.62243	0.000539199	0.0907237	0.0632447
DCN	-0.617829	9.13741	-4.59752	0.000563421	0.093133	0.0235528
E2F2	-1.1486	7.05949	-4.5969	0.000564036	0.093133	0.0225659
NINJ2	-1.02328	8.17012	-4.59649	0.000564442	0.093133	0.0219161
RRM2	-1.22397	9.16491	-4.59104	0.000569904	0.0934314	0.0132139
CCNF	-0.89215	6.82898	-4.5805	0.000580619	0.0940165	-0.00361853
ANP32E	-0.923476	7.32295	-4.5803	0.000580825	0.0940165	-0.00394017
CCDC144CP	0.919001	8.95594	4.56331	0.000598538	0.0962742	-0.0310957
SLC43A3	-0.81884	9.14123	-4.55568	0.000606679	0.0969738	-0.0433117
ZNF367	-0.726282	5.02137	-4.5459	0.000617284	0.0973826	-0.0589844
GNAZ	-0.937346	6.12604	-4.54321	0.000620232	0.0973826	-0.0632939
E2F8	-1.75822	6.93342	-4.54078	0.000622911	0.0973826	-0.0671921
CDC45	-1.20816	6.6744	-4.53744	0.000626611	0.0973826	-0.0725496
B4GALT2	-0.798921	7.00252	-4.53185	0.000632852	0.0973826	-0.081516
YES1	0.905595	3.46675	4.53065	0.000634197	0.0973826	-0.0834372
APCDD1L-DT	-0.718122	2.20882	-4.52915	0.00063589	0.0973826	-0.0858485
PPP1R26-AS1	0.71084	4.52134	4.51998	0.000646324	0.0983913	-0.100576
XYLB	-0.904647	5.80597	-4.50885	0.00065923	0.0997621	-0.118469
DIXDC1	-0.704454	3.38914	-4.50325	0.000665823	0.100113	-0.127477
IQCN	0.726786	5.7642	4.49972	0.000670017	0.100113	-0.133162
JADE1	-0.812407	6.67078	-4.4963	0.000674106	0.100113	-0.138669
FAIM	-0.952728	4.52428	-4.49332	0.00067768	0.100113	-0.143458
DCPS	-0.704979	8.06281	-4.49047	0.000681122	0.100113	-0.148044
PRPS2	-0.711647	8.84433	-4.4786	0.000695671	0.101178	-0.167184
CDC6	-1.1559	8.02539	-4.47811	0.000696278	0.101178	-0.167974
TBCK	0.875557	7.87197	4.47473	0.000700475	0.101213	-0.173416
CDCA7	-0.945892	7.1463	-4.46753	0.000709526	0.101944	-0.185045
SLC2A3	-0.943064	3.32158	-4.46149	0.000717195	0.102471	-0.194785
TRPV1	0.97355	6.16093	4.44988	0.000732199	0.104033	-0.213544
IDH2	-0.795493	8.28839	-4.44549	0.000737963	0.104273	-0.22065
CDK1	-1.11576	8.54161	-4.43569	0.000750979	0.105529	-0.236496
LHFPL2	-1.09264	5.28429	-4.42713	0.000762555	0.10657	-0.250361
ZCCHC8	-0.661188	9.12252	-4.42096	0.00077101	0.106919	-0.260358
ABALON	-0.788402	5.88008	-4.41922	0.000773412	0.106919	-0.263179
SLC7A7	-0.798483	6.82274	-4.40785	0.000789292	0.108233	-0.281608
XRCC2	-1.05873	7.90627	-4.40638	0.000791381	0.108233	-0.284005
NRM	-0.867755	8.20182	-4.39222	0.000811695	0.110062	-0.306992
TRIP10	-0.76973	6.62047	-4.39107	0.000813361	0.110062	-0.308852
CD72	-0.737824	9.54402	-4.37724	0.000833777	0.112231	-0.331343
FRY-AS1	-0.77087	2.07545	-4.36782	0.000847972	0.113529	-0.346662
SLC39A1	-0.628485	5.14788	-4.36499	0.0008523	0.113529	-0.351282
SKP2	-0.704791	8.42294	-4.36173	0.000857291	0.113602	-0.356581
BCDIN3D-AS1	0.914408	3.20294	4.35798	0.000863084	0.11378	-0.362693
ZBTB2	-0.872327	6.90768	-4.34972	0.000875975	0.114888	-0.37615
PRDM10	-0.760715	7.63288	-4.34242	0.000887539	0.11581	-0.388056
PPT2	-0.684317	6.46548	-4.33618	0.000897546	0.116522	-0.398236
MCM2	-0.934068	7.19991	-4.329	0.000909214	0.117061	-0.409964
ADHFE1	0.766304	2.92975	4.32268	0.000919606	0.117061	-0.420285
CR1	0.669034	3.42538	4.32248	0.000919932	0.117061	-0.420606
KIF18B	-0.758271	6.69141	-4.32244	0.000920011	0.117061	-0.420684
CRIP1	-0.834023	7.24331	-4.31582	0.000931023	0.117335	-0.431491
H2AC21	-0.825965	9.68523	-4.31563	0.000931342	0.117335	-0.431802
ITGAL	-0.576796	7.97365	-4.31013	0.000940624	0.117724	-0.440809
H2AC14	-0.683602	11.7514	-4.30835	0.000943634	0.117724	-0.443711
APOM	0.61348	4.32028	4.29571	0.000965365	0.118738	-0.464395
NOL4L	-0.919922	4.90502	-4.29453	0.000967428	0.118738	-0.466335
LOC202181	-0.616021	7.21818	-4.28625	0.000981976	0.118738	-0.479897
ANLN	-0.788939	9.44872	-4.2862	0.000982068	0.118738	-0.479982
TCF19	-0.823111	6.61101	-4.28588	0.000982628	0.118738	-0.480501
MCM6	-0.94749	7.99667	-4.28587	0.000982647	0.118738	-0.480518
PCNA	-1.05515	9.56843	-4.28496	0.000984258	0.118738	-0.482007
CNR2	-0.732873	6.73919	-4.27693	0.000998619	0.119905	-0.49517
ITPRIPL1	-0.911365	6.04844	-4.2717	0.00100809	0.120476	-0.503747
DGCR8	-0.730254	6.00877	-4.26364	0.00102287	0.121674	-0.516978
C4orf33	-0.736997	4.05184	-4.25763	0.00103403	0.121798	-0.52684
POTEH-AS1	-0.668116	1.65652	-4.25694	0.00103533	0.121798	-0.527988
ACKR4	-1.05638	3.78082	-4.2456	0.00105677	0.121798	-0.546622
FAM72C	-0.975033	9.41701	-4.24542	0.0010571	0.121798	-0.546904
OR13D1	-0.715685	1.95496	-4.24399	0.00105984	0.121798	-0.549257
HTRA2	-0.596597	8.10257	-4.24378	0.00106025	0.121798	-0.549608
ENOSF1	-0.737348	6.66772	-4.24175	0.00106414	0.121798	-0.552937
CDHR3	0.7567	4.06391	4.23882	0.0010698	0.121798	-0.557764
PPP3CB-AS1	0.676222	6.56381	4.23681	0.0010737	0.121798	-0.561071
VAMP8	-0.65182	8.71243	-4.23515	0.00107692	0.121798	-0.563796
CEMIP2	0.915596	4.0257	4.23278	0.00108156	0.121798	-0.567706
NASP	-0.858236	9.00056	-4.23243	0.00108225	0.121798	-0.568283
CFAP91	0.588757	1.96998	4.2306	0.00108583	0.121798	-0.571286
RNASEH2A	-0.824509	7.48663	-4.22619	0.00109454	0.121865	-0.578553
CENPF	-1.0959	8.4131	-4.22547	0.00109595	0.121865	-0.579726
CD84	-0.967459	5.31549	-4.22016	0.00110653	0.122423	-0.588468
TIAM2	-0.768457	6.73909	-4.21817	0.00111054	0.122423	-0.591757
MUC19	-1.49794	6.11799	-4.2089	0.00112935	0.123069	-0.607037
GINS1	-1.25394	7.65946	-4.20807	0.00113104	0.123069	-0.608394
H2AC8	-0.857438	10.6357	-4.20707	0.00113308	0.123069	-0.610039
MSH4	0.811313	2.01029	4.20583	0.00113565	0.123069	-0.612096
PJA1	-0.782653	4.07249	-4.19771	0.00115249	0.124367	-0.625493
TYMS	-1.32096	9.02385	-4.18446	0.00118052	0.126857	-0.647358
LOC100288637	-0.736791	5.88471	-4.18182	0.00118618	0.126931	-0.651709
FRY	-0.863156	5.05011	-4.1709	0.00120993	0.128194	-0.669754
ALYREF	-0.742804	9.51207	-4.16979	0.00121239	0.128194	-0.671597
CREB5	-0.648847	7.78492	-4.16751	0.00121741	0.128194	-0.67536
PLK1	-1.05628	10.3027	-4.16708	0.00121837	0.128194	-0.676083
INCENP	-0.746776	7.50872	-4.16497	0.00122305	0.128194	-0.679566
CENPV	-0.81131	7.24289	-4.15355	0.0012487	0.130349	-0.698468
PDE4A	-0.760957	7.18775	-4.1503	0.00125609	0.130538	-0.703839
DNMT3B	-0.955067	4.79241	-4.14684	0.00126402	0.130538	-0.709567
APOBEC3G	-0.778488	5.46428	-4.14538	0.0012674	0.130538	-0.711995
IVNS1ABP	-0.734801	6.37084	-4.14385	0.00127093	0.130538	-0.71453
PINLYP	-0.723258	6.33872	-4.13779	0.00128502	0.130869	-0.724572
MIR421	0.681862	3.05794	4.13534	0.00129076	0.130869	-0.728626
LINC01635	-0.79164	3.64472	-4.13303	0.00129619	0.130869	-0.732453
POLD3	-0.947168	7.62739	-4.13243	0.00129762	0.130869	-0.733455
HMHB1	0.688385	5.30409	4.13128	0.00130034	0.130869	-0.73536
DUSP1	-0.81873	6.32458	-4.12863	0.00130662	0.130869	-0.73975
SFMBT2	-0.650872	7.43346	-4.12722	0.00130997	0.130869	-0.742084
SPC25	-1.43024	6.44077	-4.11981	0.00132779	0.132133	-0.754386
ACAT2	-0.614338	8.07968	-4.11147	0.0013481	0.133635	-0.768217
LOC102723769	0.688191	3.61513	4.10246	0.00137043	0.134354	-0.78318
KMO	-0.981855	5.83783	-4.10245	0.00137046	0.134354	-0.783203
FLNC	0.564082	5.87557	4.10218	0.00137112	0.134354	-0.783643
ACAA2	-0.63682	8.91614	-4.0927	0.00139505	0.136177	-0.799404
KIFC1	-1.02198	8.12706	-4.08954	0.00140313	0.136445	-0.804665
CCDC167	-0.86707	7.44384	-4.08499	0.00141481	0.13706	-0.81222
LINC01605	-0.587764	2.51098	-4.07987	0.00142812	0.137475	-0.82075
TACC3	-0.866286	8.27476	-4.07799	0.00143302	0.137475	-0.823875
CKAP2L	-1.043	7.9827	-4.07596	0.00143834	0.137475	-0.827252
SLC19A1	-0.753941	7.77641	-4.0751	0.00144059	0.137475	-0.828677
H2BC14	-0.950358	11.109	-4.07035	0.00145314	0.138038	-0.83658
FAM111B	-1.13473	8.48934	-4.06767	0.0014603	0.138038	-0.841057
ZNF781	0.63473	3.28347	4.06401	0.00147008	0.138038	-0.847143
TROAP	-0.760655	7.0505	-4.06226	0.00147478	0.138038	-0.850055
WDHD1	-0.792703	7.05206	-4.06155	0.00147671	0.138038	-0.851246
LINC01497	-0.725432	3.65463	-4.05938	0.00148257	0.138038	-0.854857
ARHGAP17	-0.58084	7.10183	-4.05875	0.00148428	0.138038	-0.855907
C1orf54	-0.673917	5.04059	-4.05634	0.00149085	0.138146	-0.859929
SLC37A4	-0.62954	6.33395	-4.05273	0.00150072	0.13839	-0.865945
IPO8	-0.666187	7.70427	-4.05143	0.0015043	0.13839	-0.868116
S100A13	-0.740063	6.17325	-4.04705	0.00151639	0.138935	-0.875413
MLLT11	-1.00371	5.61486	-4.04536	0.00152108	0.138935	-0.878233
NELL2	-0.60523	9.10995	-4.0387	0.00153974	0.140138	-0.889347
MAPK3	-0.692766	8.65928	-4.03595	0.0015475	0.140201	-0.893927
CARHSP1	-0.753092	7.4231	-4.033	0.00155588	0.140201	-0.898856
ERI2	-0.632168	5.39313	-4.03265	0.00155687	0.140201	-0.899435
LOC101928030	0.627851	3.47885	4.02978	0.00156508	0.140314	-0.904227
USP32P2	0.702531	8.43735	4.02838	0.00156911	0.140314	-0.906572
LRBA	-0.586367	10.5678	-4.02602	0.0015759	0.140431	-0.910513
VIT	-0.818807	2.18702	-4.01951	0.00159478	0.14162	-0.921372
AARS1	-0.559964	7.92358	-4.01701	0.00160213	0.14178	-0.92556
DLGAP5	-1.03148	8.98818	-4.01469	0.00160896	0.141893	-0.92944
PACSIN1	0.856899	4.5302	4.00447	0.00163938	0.14408	-0.946524
LGALS1	-0.745418	7.662	-4.00144	0.0016485	0.144385	-0.951584
HMMR	-0.867665	7.82514	-3.99722	0.00166131	0.144796	-0.958643
GMNN	-1.03402	7.18431	-3.99216	0.0016768	0.144796	-0.967109
ATAD2	-0.969231	7.81462	-3.99092	0.00168061	0.144796	-0.969176
S1PR2	-0.555411	8.73724	-3.98954	0.00168489	0.144796	-0.971497
DTYMK	-0.739626	6.36854	-3.98933	0.00168554	0.144796	-0.971851
MCM3	-0.797874	8.46006	-3.9882	0.00168904	0.144796	-0.973742
CLECL1	-0.868085	7.02652	-3.98698	0.00169283	0.144796	-0.975787
PTPN7	-0.649257	6.44357	-3.98175	0.00170914	0.145434	-0.984532
ZEB2	-0.629393	5.49777	-3.98095	0.00171166	0.145434	-0.985875
H4C13	-0.903645	7.27758	-3.97784	0.00172147	0.145783	-0.99109
MIR6835	-0.813283	5.96413	-3.96646	0.00175783	0.148371	-1.01016
MTHFD1	-0.783524	8.53212	-3.96403	0.0017657	0.148545	-1.01423
HEY1	-0.793967	5.0127	-3.96168	0.00177331	0.148694	-1.01816
PTPN6	-0.793624	5.32854	-3.95821	0.00178466	0.148694	-1.02398
MIR1276	0.978209	2.54299	3.95814	0.00178491	0.148694	-1.02411
NEAT1	0.581588	9.38719	3.95061	0.00180977	0.149212	-1.03673
TRIM14	-0.609174	7.07683	-3.94908	0.00181487	0.149212	-1.0393
LTB	-0.596828	7.02765	-3.94826	0.00181763	0.149212	-1.04068
H2AC11	-0.833332	10.7612	-3.94752	0.0018201	0.149212	-1.04192
H2AX	-0.748429	8.87887	-3.94602	0.00182511	0.149212	-1.04443
CDT1	-0.783536	6.21443	-3.94572	0.00182613	0.149212	-1.04494
MDC1	-0.990818	6.56394	-3.94239	0.00183735	0.149542	-1.05053
CRYZ	-0.909432	6.38203	-3.93994	0.00184566	0.149542	-1.05465
HDGF	-0.666622	7.32704	-3.93933	0.00184771	0.149542	-1.05566
GOLGA8F	0.549124	4.89395	3.93383	0.0018665	0.149831	-1.0649
KIF23	-1.0219	8.153	-3.93362	0.00186725	0.149831	-1.06526
MCMBP	-0.765276	8.5406	-3.93287	0.00186982	0.149831	-1.06651
CCDC200	0.55503	5.18637	3.93055	0.00187783	0.149831	-1.07042
EPB41L4A	-1.01075	6.01241	-3.92793	0.00188689	0.149831	-1.07481
GINS3	-0.883376	7.7231	-3.92748	0.00188845	0.149831	-1.07556
SARAF	0.600521	7.43193	3.92638	0.00189229	0.149831	-1.07742
TASOR2	1.44404	7.09907	3.92153	0.00190927	0.150594	-1.08557
CFAP20DC	-0.839695	5.15369	-3.91503	0.00193225	0.150594	-1.09649
TFF1	0.745288	4.4371	3.91302	0.00193943	0.150594	-1.09988
TOP2A	-1.02316	9.5402	-3.91254	0.00194115	0.150594	-1.10068
DSN1	-0.931365	7.32079	-3.91243	0.00194153	0.150594	-1.10086
LYPD6B	-0.894639	6.32315	-3.91202	0.00194299	0.150594	-1.10155
THOC7-AS1	0.630819	2.41822	3.91186	0.00194356	0.150594	-1.10182
SLC7A1	-0.609466	8.78761	-3.91034	0.00194904	0.150594	-1.10439
DPY19L2P2	-0.630088	5.77929	-3.90787	0.00195792	0.150825	-1.10854
HAUS4	-0.708088	6.29369	-3.90523	0.00196748	0.150836	-1.11299
TCL1A	-0.586369	9.24241	-3.90457	0.00196986	0.150836	-1.11409
PSAT1	-0.622137	8.70542	-3.90265	0.00197683	0.150918	-1.11731
FAM83F	0.662265	4.30566	3.89702	0.00199746	0.151626	-1.12679
CILK1	-0.818145	5.06212	-3.89689	0.00199796	0.151626	-1.12702
DARS1-AS1	-1.21185	6.00013	-3.89525	0.00200398	0.151633	-1.12977
H2BC12	-0.687859	11.8783	-3.89001	0.00202346	0.152655	-1.1386
CEP152	-0.674836	6.86813	-3.88828	0.00202992	0.152692	-1.14151
KRTAP25-1	0.667246	3.25747	3.88333	0.00204855	0.153641	-1.14985
RAD54L	-0.973222	5.92749	-3.87124	0.00209477	0.156648	-1.17022
OXCT1	-0.671958	8.81613	-3.85509	0.00215818	0.160395	-1.19745
SMPD4	-0.578156	7.64379	-3.85451	0.0021605	0.160395	-1.19843
NCAPG2	-1.09613	8.56161	-3.85235	0.00216913	0.160395	-1.20207
GJA8	0.620238	2.33769	3.85215	0.00216995	0.160395	-1.20241
KIF20A	-1.32796	7.77826	-3.84784	0.00218731	0.160524	-1.20969
TEX38	0.556286	3.61604	3.8466	0.0021923	0.160524	-1.21177
TADA1	-0.670692	6.69438	-3.84531	0.00219753	0.160524	-1.21395
IFNG-AS1	-0.707354	8.3267	-3.84513	0.00219827	0.160524	-1.21426
FAM153B	-0.683907	2.87332	-3.84395	0.00220308	0.160524	-1.21625
GPD1	0.712995	2.51698	3.83586	0.00223629	0.16248	-1.22991
C10orf88B	-0.804034	2.54743	-3.827	0.00227321	0.164259	-1.24487
TMEM207	0.688779	3.85125	3.82691	0.00227361	0.164259	-1.24503
HAUS8	-0.669495	6.71538	-3.8203	0.00230158	0.164429	-1.2562
PRORP	-0.559466	8.27584	-3.81975	0.00230392	0.164429	-1.25713
GACAT1	-0.499898	3.06201	-3.81966	0.00230431	0.164429	-1.25728
DDX12P	-0.57483	8.83083	-3.81927	0.00230598	0.164429	-1.25794
ITGB3BP	-0.697796	8.50638	-3.81852	0.00230918	0.164429	-1.25921
KNSTRN	-0.668713	9.20616	-3.8162	0.00231912	0.164429	-1.26313
SPC24	-0.685282	7.9275	-3.81577	0.00232098	0.164429	-1.26386
HIRIP3	-0.590057	5.10463	-3.81422	0.00232764	0.164446	-1.26648
SLC2A9	0.792506	2.87978	3.81129	0.00234029	0.164487	-1.27143
GPANK1	-0.613063	7.19458	-3.81111	0.00234108	0.164487	-1.27174
RBM14	-0.617867	7.87024	-3.80068	0.00238672	0.167234	-1.28938
TPX2	-0.89353	9.11913	-3.79608	0.00240714	0.167538	-1.29716
TRIM16	0.679487	4.58449	3.79561	0.00240923	0.167538	-1.29795
BUB1B	-0.792958	9.00516	-3.79528	0.00241071	0.167538	-1.29851
CTXN2	0.642168	2.93021	3.78198	0.0024709	0.170821	-1.32104
GMFG	-1.25834	5.0996	-3.78071	0.00247669	0.170821	-1.32318
CENPA	-0.829513	6.79131	-3.78043	0.00247799	0.170821	-1.32366
MIR6882	-0.543204	5.00278	-3.77857	0.00248654	0.170949	-1.3268
PRXL2A	-0.640295	6.71932	-3.77513	0.00250244	0.171581	-1.33263
PRAM1	0.537759	4.68953	3.77222	0.00251601	0.172051	-1.33757
CNIH4	-0.496771	8.00553	-3.76962	0.00252817	0.172307	-1.34197
SNORD115-5	-0.779136	1.6742	-3.76435	0.00255298	0.172307	-1.3509
SNORD115-5	-0.779136	1.6742	-3.76435	0.00255298	0.172307	-1.3509
SNORD115-5	-0.779136	1.6742	-3.76435	0.00255298	0.172307	-1.3509
MRO	-0.969548	3.11942	-3.76214	0.00256347	0.172307	-1.35464
DEPDC1B	-0.704304	6.19778	-3.76193	0.00256447	0.172307	-1.355
SNX16	-0.693685	4.83905	-3.76142	0.00256692	0.172307	-1.35587
GJC1	-0.646347	5.28975	-3.7583	0.00258183	0.172466	-1.36116
TTTY4	-0.604571	1.95828	-3.7581	0.00258277	0.172466	-1.3615
CENPM	-1.11878	8.00809	-3.75655	0.00259022	0.172513	-1.36413
CDCA5	-0.963797	7.44326	-3.75075	0.00261823	0.173396	-1.37395
CT66	-0.787172	4.11808	-3.75048	0.00261957	0.173396	-1.37442
NUSAP1	-0.695304	10.5079	-3.7481	0.00263116	0.173396	-1.37845
E2F7	-1.02218	5.51476	-3.74795	0.00263187	0.173396	-1.3787
DEPDC1-AS1	-0.816806	3.75875	-3.7447	0.0026478	0.173396	-1.38421
MKLN1-AS	-0.74801	5.10857	-3.74361	0.00265321	0.173396	-1.38608
RAD51AP1	-0.853432	7.91363	-3.7428	0.00265716	0.173396	-1.38744
CPT1A	-0.605036	4.45252	-3.74269	0.00265772	0.173396	-1.38763
CRACD	-0.574011	4.72475	-3.73022	0.00272002	0.176999	-1.4088
NEIL3	-0.625489	7.52909	-3.72706	0.00273602	0.176999	-1.41416
BLM	-0.73288	7.05058	-3.72679	0.00273737	0.176999	-1.41461
LINC00499	-0.599673	2.82077	-3.72615	0.00274063	0.176999	-1.4157
CENPK	-0.932837	7.35479	-3.72239	0.00275989	0.177794	-1.4221
IKZF2	-0.774404	6.26571	-3.71479	0.00279912	0.179335	-1.435
TCL1B	-0.965458	6.21998	-3.71356	0.00280554	0.179335	-1.43709
ALKBH2	-0.558324	8.30764	-3.71317	0.00280757	0.179335	-1.43775
WFDC11	-0.643834	2.35358	-3.71235	0.00281186	0.179335	-1.43915
EBF2	0.691893	3.48763	3.70867	0.00283115	0.180116	-1.4454
FOXP1-AS1	0.941399	3.90525	3.7049	0.00285108	0.180557	-1.45181
NSD2	-0.753047	8.00671	-3.70469	0.00285221	0.180557	-1.45217
H3C10	-0.714004	7.33257	-3.70024	0.00287592	0.181609	-1.45973
MMD	-0.646495	7.38761	-3.69881	0.00288355	0.181642	-1.46215
FAM66E	0.501241	2.27514	3.69694	0.00289363	0.181829	-1.46534
CDCA7L	-0.5893	9.16188	-3.69266	0.00291676	0.182834	-1.47262
FBXO4	-0.669356	5.43802	-3.68845	0.00293967	0.183464	-1.47977
FAM72B	-0.933912	9.02117	-3.68818	0.00294116	0.183464	-1.48023
FAM47B	0.551364	4.41267	3.68652	0.00295028	0.183585	-1.48306
GPR174	-0.75743	4.29876	-3.68326	0.00296824	0.183595	-1.48861
CLPP	-0.593108	9.22857	-3.68266	0.00297154	0.183595	-1.48962
LOC100507547	-0.631422	4.92909	-3.68258	0.00297198	0.183595	-1.48976
POLH	-0.665744	7.8863	-3.67362	0.00302199	0.186168	-1.50501
SIVA1	-0.609996	6.72805	-3.6718	0.00303225	0.186168	-1.5081
[truncated: 25,159 more rows]

## Sheet: SUDHL4 - EntoAZD vs AZD
SYMBOL	logFC	AveExpr	t	P.Value	adj.P.Val	B
[truncated: 25,575 more rows]
