# Supplementary material for: Evaluation of the Synergistic Potential of Simultaneous Pan- or Isoform-Specific BET and SYK Inhibition in B-Cell Lymphoma: An In Vitro Approach
Source: Cancers (Basel). 2022 Sep 27;14(19):4691. doi: 10.3390/cancers14194691 (PMC9564024; doi:10.3390/cancers14194691)
Supplement: Supplementary file 1 [file cancers-14-04691-s001.zip › cancers-1798753-supplementary/supplementary material/Supplementary tables/Raw data/rnaseqDEA.xlsx]

## Sheet: AZD vs DMSO
genes	logFC	logCPM	F	PValue	FDR
ARHGAP9	-1.27548	4.5182	179.597	1.97138e-09	2.02311e-05
COBLL1	-1.77701	3.73704	163.328	3.67734e-09	2.02311e-05
WNT5A	-1.54031	4.75675	162.904	3.7405e-09	2.02311e-05
GFI1B	-2.92151	1.70288	147.694	7.08539e-09	2.87419e-05
GNB3	-1.43675	4.52623	114.44	3.64362e-08	9.21081e-05
TPM4	-0.9495	7.00404	113.694	3.79792e-08	9.21081e-05
PHF2	-0.842115	5.07652	112.886	3.9736e-08	9.21081e-05
PHPT1	0.952568	4.53637	108.61	5.07188e-08	9.71814e-05
DCXR	1.00849	6.29767	107.566	5.39031e-08	9.71814e-05
DTX3L	-1.56824	3.18708	105.298	6.16384e-08	9.99683e-05
CAMP	-1.9547	2.55985	102.786	7.17283e-08	9.99683e-05
MEIS1	-2.14288	1.69522	101.794	7.62221e-08	9.99683e-05
CD247	-1.23798	3.55495	100.231	8.39698e-08	9.99683e-05
CRIP1	-1.10101	5.91323	99.8011	8.62539e-08	9.99683e-05
ABLIM1	-1.19077	7.27472	97.8602	9.75012e-08	0.000102874
PLCXD1	-1.03346	4.81846	97.24	1.01441e-07	0.000102874
CPT1A	-1.1668	3.8616	92.9086	1.3463e-07	0.000127023
CILK1	-1.46583	2.53038	91.7903	1.45111e-07	0.000127023
IDH2	-0.968341	6.3442	89.8674	1.65385e-07	0.000127023
LOC107984525	-1.17166	4.75595	89.7745	1.66444e-07	0.000127023
LOC105369315	0.959945	7.49734	89.565	1.68859e-07	0.000127023
FMNL1	-0.668396	6.88914	88.8319	1.77634e-07	0.000127023
IRF5	-0.893131	4.01454	88.1072	1.86822e-07	0.000127023
RASSF6	-2.59482	3.79135	87.7865	1.9106e-07	0.000127023
FOXJ2	-1.57923	2.37396	87.444	1.9571e-07	0.000127023
SORBS3	-1.41979	3.15744	86.6869	2.06449e-07	0.00012884
SLC7A7	-0.907385	4.4464	84.8656	2.35159e-07	0.000141322
LRRTM4-AS1	-1.56621	3.12333	83.474	2.60185e-07	0.000150777
AGO4	-0.873114	4.45683	81.8389	2.93567e-07	0.000157541
ANP32B	-0.69699	8.38785	81.727	2.96024e-07	0.000157541
TASOR2	1.12458	9.09702	81.5044	3.00984e-07	0.000157541
ZNF569	-1.51192	2.24136	78.3634	3.82122e-07	0.000187672
FAM234A	0.694072	5.29954	78.3125	3.83628e-07	0.000187672
HSD17B11	-0.914388	5.0723	77.9928	3.93249e-07	0.000187672
LMO7	-0.881895	4.44162	77.2733	4.15922e-07	0.000192821
NOTCH4	-1.66974	1.34848	75.9117	4.63044e-07	0.000208704
CORO2A	-1.5133	1.63521	74.2806	5.27722e-07	0.000231428
ANP32BP1	-0.845398	4.99462	73.8359	5.47105e-07	0.000233614
HSPB1	-1.31364	2.59506	73.4865	5.62904e-07	0.000234197
B3GNT7	-1.05322	3.27488	72.3918	6.15883e-07	0.000249833
FGF14	-1.47164	2.78279	71.8017	6.46796e-07	0.00025507
GALC	-1.35287	2.8469	71.5136	6.62528e-07	0.00025507
FAM189B	-0.710496	5.65733	71.2738	6.75952e-07	0.00025507
HEXD	0.737101	4.69181	70.1151	7.45375e-07	0.000274874
UBE2L6	-1.84746	0.509252	69.6988	7.72279e-07	0.000274915
DUSP1	-1.15725	3.83992	69.4947	7.85876e-07	0.000274915
TYRO3	-1.40991	2.38408	69.2945	7.99473e-07	0.000274915
RASGRP3	0.766371	7.43085	69.0955	8.13259e-07	0.000274915
PKIG	-0.983414	5.39824	68.6281	8.46723e-07	0.000280386
RSRP1	0.984161	6.69038	68.2296	8.76494e-07	0.000283138
GOLGA2P5	-1.11065	2.79093	68.0548	8.89933e-07	0.000283138
SPG7	0.653919	6.15915	67.2608	9.53993e-07	0.000297683
HOMER3	-0.956705	3.08449	66.7415	9.98747e-07	0.000305767
CIRBP	0.564252	8.18573	64.5733	1.21339e-06	0.000364017
CLIP2	-1.21524	4.62637	64.3896	1.23388e-06	0.000364017
IFITM2	-0.64779	5.74283	64.1375	1.26264e-06	0.000365851
TDRD6	0.969393	3.2358	63.8355	1.2981e-06	0.000369527
DDAH2	-1.18775	3.6373	63.5499	1.3327e-06	0.000372834
PSRC1	-1.29558	3.89193	63.1472	1.38328e-06	0.000375407
PARP9	-1.4283	3.62977	63.105	1.3887e-06	0.000375407
PIK3CD	-0.609828	6.20252	62.9245	1.41219e-06	0.000375407
BDH2	-1.04222	2.94248	62.7566	1.43444e-06	0.000375407
MIR3142HG	1.83155	0.914157	62.4878	1.4709e-06	0.00037633
RTKN2	-2.16269	0.391468	62.2565	1.50313e-06	0.00037633
PPP1R26	-1.21584	2.06596	62.0611	1.53098e-06	0.00037633
GLI1	-1.06663	2.79133	61.8875	1.55622e-06	0.00037633
BTN3A2	-1.94069	1.34456	61.7204	1.58096e-06	0.00037633
LUC7L	0.665781	5.82998	61.6758	1.58765e-06	0.00037633
MSANTD3	-0.939652	3.11571	61.5918	1.60032e-06	0.00037633
UBASH3B	-1.61026	0.504214	60.8836	1.71185e-06	0.000385715
SKP2	-0.678104	5.42716	60.7324	1.7368e-06	0.000385715
LINC02352	1.28707	2.46879	60.5773	1.76281e-06	0.000385715
TACC1	1.09721	5.67193	60.5578	1.76611e-06	0.000385715
NEAT1	0.958161	8.31883	60.5551	1.76657e-06	0.000385715
HEBP2	-0.820069	4.86682	60.3812	1.79636e-06	0.000385715
EPSTI1	-1.31595	3.25538	60.13	1.84039e-06	0.000385715
RASGRP1	-0.55441	7.15645	60.0506	1.85457e-06	0.000385715
JAML	-1.28125	3.26687	60.0375	1.85691e-06	0.000385715
ZNF280D	-1.62495	2.26927	59.9211	1.87794e-06	0.000385715
FES	-1.6044	1.45383	59.2816	1.99849e-06	0.000405344
FRY	-0.804497	5.52594	58.5159	2.1546e-06	0.000431613
SNX5	0.595126	7.04223	58.3375	2.19294e-06	0.000433935
PCBD1	-0.725878	3.80342	57.8702	2.29713e-06	0.000449076
KCNH8	-1.38161	3.08485	57.4948	2.38494e-06	0.000455177
ISG20	-0.826816	5.9948	57.3344	2.42361e-06	0.000455177
KLK1	-1.59738	1.39968	57.2525	2.44363e-06	0.000455177
NLRC5	-0.904209	3.55242	57.2325	2.44857e-06	0.000455177
SAMD9	-0.595752	5.24449	57.0063	2.50498e-06	0.000455177
TMCC3	-1.94907	1.41017	56.9509	2.51903e-06	0.000455177
METTL4	-0.562076	4.96291	56.9286	2.52471e-06	0.000455177
NIPAL2	-1.26914	2.19815	56.4475	2.65087e-06	0.000467387
FAM222A	1.47812	2.96268	56.411	2.66074e-06	0.000467387
GIHCG	-0.939382	3.96434	56.2402	2.70744e-06	0.000467387
CFLAR	-1.02634	4.50244	56.1922	2.72074e-06	0.000467387
ATF7IP	-0.649829	7.17574	56.1358	2.73646e-06	0.000467387
HCK	-0.843732	4.28499	55.9452	2.79033e-06	0.000471624
GAS6-AS1	1.03605	3.52285	55.6892	2.86461e-06	0.000479187
KIAA0040	-1.06841	7.10081	55.4222	2.9445e-06	0.000486315
GPD2	-0.927219	4.36431	55.348	2.96717e-06	0.000486315
HCG18	0.657878	5.72832	55.0499	3.06018e-06	0.000488804
CLHC1	1.12108	2.7672	55.0495	3.06032e-06	0.000488804
IPO8	-0.570643	6.65133	54.9903	3.07918e-06	0.000488804
CD82	-0.787265	6.3091	54.9167	3.10285e-06	0.000488804
MND1	-0.992035	5.32585	54.6632	3.1859e-06	0.000497062
ZNF710	-0.797827	4.08751	54.2774	3.31719e-06	0.000512617
GLYATL1P4	1.17711	2.86693	54.1514	3.36139e-06	0.000514547
MAZ	-0.6353	7.60711	53.9523	3.43264e-06	0.000516041
HEXB	-0.892855	2.8826	53.8616	3.46567e-06	0.000516041
PTPN7	-0.52589	6.32267	53.8592	3.46657e-06	0.000516041
EMP3	-0.987176	3.9386	53.7683	3.50005e-06	0.000516289
LRRC34	-0.941119	3.81679	53.5847	3.56877e-06	0.000520787
CCDC74B	-1.30361	1.89456	53.5164	3.59474e-06	0.000520787
TRAF3IP2	-0.681186	4.81081	53.3247	3.66876e-06	0.000523303
TMEM106C	-0.717559	6.91342	53.3047	3.6766e-06	0.000523303
PPDPFL	-1.56791	0.672373	53.1098	3.75383e-06	0.000529649
TBCK	0.656074	4.6688	52.9467	3.81993e-06	0.000533269
NFIB	-1.31057	2.12315	52.8851	3.84522e-06	0.000533269
SHISAL2A	-0.954187	3.68644	52.6093	3.96085e-06	0.000541845
LYPD6B	-1.25398	2.19604	52.5789	3.97384e-06	0.000541845
TRIM14	-0.568718	5.42823	52.104	4.18318e-06	0.000558625
CCDC39	0.792206	3.61255	52.0403	4.21222e-06	0.000558625
TNFRSF11A	-2.45186	0.219322	52.0232	4.22005e-06	0.000558625
NEURL1	-1.33754	2.05025	51.9915	4.23462e-06	0.000558625
ADA	-1.06367	3.09427	51.8716	4.29019e-06	0.000561393
KANK2	-0.734875	7.69983	51.7914	4.32785e-06	0.000561789
HUNK	-1.46147	1.88048	51.5994	4.41957e-06	0.000566868
ATP8B3	-1.4191	2.9874	51.4593	4.48788e-06	0.000566868
CD84	-1.31543	3.29922	51.4576	4.48871e-06	0.000566868
PYGB	1.03352	6.2232	51.3363	4.54882e-06	0.000566868
APOBEC3C	-0.877352	4.08192	51.2373	4.59857e-06	0.000566868
CREM	0.682506	5.19606	51.2336	4.60045e-06	0.000566868
PLP2	-0.5883	5.06028	51.2117	4.61152e-06	0.000566868
XBP1	1.1393	2.69297	50.9288	4.75765e-06	0.000577222
TRIB3	-0.821162	5.1102	50.9112	4.7669e-06	0.000577222
LOC613038	-1.4516	2.36955	50.6246	4.92067e-06	0.000590836
PHC1	-0.723276	4.50328	50.5672	4.95216e-06	0.000590836
PPP1R13B	0.629889	4.37462	50.4175	5.03532e-06	0.000593898
IL16	-0.631295	6.14182	50.3896	5.05103e-06	0.000593898
CCDC74A	-0.897977	3.43053	50.0677	5.23599e-06	0.000611217
CCL3L3	-1.44247	0.998587	49.7841	5.40534e-06	0.000624244
SPTBN1	-1.05615	4.64954	49.6938	5.46059e-06	0.000624244
DPP3	0.744781	6.40177	49.6899	5.463e-06	0.000624244
PTP4A3	-0.867018	3.2725	49.5178	5.57017e-06	0.000625226
MXD3	-0.896095	4.50602	49.4782	5.59511e-06	0.000625226
MGME1	0.756824	5.77919	49.4634	5.60449e-06	0.000625226
NNT-AS1	-0.952175	3.12962	49.43	5.62573e-06	0.000625226
THRA	-0.877815	3.7318	49.2927	5.71389e-06	0.000630705
C9orf16	0.587681	5.02635	49.0505	5.87333e-06	0.000643923
BASP1	0.64712	7.99912	48.6703	6.13397e-06	0.000667985
S100A4	-1.01061	3.90412	48.4625	6.28203e-06	0.000675095
IKZF2	-1.07144	5.1291	48.4128	6.31801e-06	0.000675095
MYRFL	-1.64435	1.64139	48.3864	6.33722e-06	0.000675095
SENP1	-0.667293	5.7857	48.3377	6.37285e-06	0.000675095
MMD	-0.649176	5.23432	48.291	6.40728e-06	0.000675095
MUC19	-1.59828	3.19894	48.0316	6.60215e-06	0.000687917
SERPINB9P1	-1.6156	2.76696	48.0164	6.61377e-06	0.000687917
IFIT2	-1.36116	2.50728	47.6013	6.94058e-06	0.000713352
ZNF778	0.917222	3.99515	47.5901	6.94967e-06	0.000713352
POLR2L	0.86791	5.81718	47.5402	6.9902e-06	0.000713352
LOC107984334	2.7183	-0.0486873	47.3822	7.12049e-06	0.000722107
ZNF385A	-0.934471	3.9701	47.2699	7.21474e-06	0.000725226
GPR15	-1.40419	3.75409	47.1639	7.30502e-06	0.000725226
RNF167	-0.510489	6.28374	47.1639	7.30502e-06	0.000725226
C22orf34	0.674178	4.59497	47.1348	7.33003e-06	0.000725226
TFRC	0.797159	8.08913	47.0072	7.44088e-06	0.000730385
LAPTM5	0.984437	10.1557	46.9716	7.4722e-06	0.000730385
LINC02006	-1.01614	3.87057	46.9184	7.51918e-06	0.000730576
HOXB7	-1.47615	2.12442	46.7797	7.64329e-06	0.000738214
RGCC	-0.869532	6.83461	46.6703	7.74284e-06	0.000743404
LOC105378620	1.14808	2.97821	46.4884	7.91169e-06	0.000755147
ZYX	-0.654509	5.16853	46.2415	8.14762e-06	0.00077136
NADSYN1	0.512189	6.11134	46.1811	8.20655e-06	0.00077136
TUBGCP3	-0.675995	6.13705	46.1334	8.2535e-06	0.00077136
CFAP20DC	-1.07324	4.84157	46.0671	8.31918e-06	0.00077136
CES3	-0.909754	3.31154	46.0507	8.33551e-06	0.00077136
TMEM130	-1.02832	3.1656	46.0194	8.36678e-06	0.00077136
FANCG	-0.918176	4.82796	45.92	8.46703e-06	0.000776193
IQGAP3	-1.32873	1.44549	45.7703	8.62064e-06	0.00078287
RNASEH2B	-0.797094	6.64994	45.7551	8.63637e-06	0.00078287
PAQR4	-0.789803	5.18422	45.6196	8.77848e-06	0.000791331
IQGAP2	-0.691737	5.44585	45.3553	9.06324e-06	0.000812487
NDUFV3	0.540552	4.98351	45.1636	9.2765e-06	0.000827036
TDRD3	-0.653943	4.37084	44.9674	9.50061e-06	0.000842388
PLEKHA2	0.565891	8.69393	44.8701	9.61402e-06	0.000847811
CERNA2	-1.2493	2.74038	44.7664	9.73669e-06	0.000853986
KDELR1	-0.632005	6.15338	44.6847	9.83463e-06	0.000854573
SNHG19	0.830002	3.65331	44.6415	9.88674e-06	0.000854573
FAM102B	-0.830094	5.0718	44.5508	9.99746e-06	0.000854573
DRAM2	-0.713465	6.43412	44.5463	1.0003e-05	0.000854573
UNC13D	-0.968929	2.35021	44.5432	1.00067e-05	0.000854573
PXN	-0.667837	4.5125	44.2347	1.03942e-05	0.000883015
STAG3L2	0.641253	5.15083	44.1712	1.0476e-05	0.000885333
INSR	-0.738534	4.43439	43.9993	1.07013e-05	0.000899688
SLA	-0.824592	4.69638	43.8887	1.08492e-05	0.000907422
LINC02099	-1.42248	0.877555	43.7891	1.09845e-05	0.000911531
GPR174	-1.22566	2.61039	43.7177	1.10825e-05	0.000911531
LIME1	-0.854398	3.85228	43.7042	1.11012e-05	0.000911531
CPNE5	0.657495	6.54164	43.6884	1.11231e-05	0.000911531
SOWAHD	-1.73995	1.63612	43.5556	1.1309e-05	0.000922108
ADGRB2	-0.814996	5.94207	43.5057	1.13798e-05	0.00092324
OTX1	-1.29572	1.65324	43.3298	1.16333e-05	0.000936681
FLOT1	-0.544284	6.49448	43.3109	1.16609e-05	0.000936681
ZHX2	-0.502486	6.29285	43.0886	1.19914e-05	0.000957862
CKAP4	-0.684686	5.00352	43.048	1.2053e-05	0.000957862
SMTN	-0.651688	4.65652	43.0005	1.21254e-05	0.000957862
COL9A3	-0.853938	3.38962	42.9627	1.21834e-05	0.000957862
RASGRP2	-0.649719	6.21048	42.9101	1.22647e-05	0.000957862
PRICKLE1	-0.835312	4.68389	42.891	1.22943e-05	0.000957862
MAPK3	-0.855401	5.0105	42.8631	1.23378e-05	0.000957862
DLG4	-0.566578	4.77589	42.773	1.24794e-05	0.000964244
UBALD2	-0.735978	6.05678	42.7245	1.25563e-05	0.000965585
SLC12A5	-2.01566	-0.518346	42.656	1.26659e-05	0.000968883
TRIM47	-1.72357	2.36294	42.5912	1.27707e-05	0.000968883
COCH	-0.536957	5.79855	42.5747	1.27975e-05	0.000968883
C19orf38	-1.1427	3.34163	42.5498	1.2838e-05	0.000968883
AGBL5	-0.625128	5.51546	42.4944	1.29289e-05	0.000971223
BCKDHB	0.524973	4.79963	42.3713	1.31335e-05	0.000980882
HCN3	-0.909161	3.48463	42.3173	1.32244e-05	0.000980882
ZNF689	-0.731157	3.75563	42.3087	1.32388e-05	0.000980882
PLEKHH3	-1.72094	1.674	42.2711	1.33027e-05	0.000981137
IFNGR2	-0.618927	5.36358	42.1699	1.34761e-05	0.00098388
ONECUT2	-1.15245	1.96452	42.1682	1.3479e-05	0.00098388
SMARCB1	-0.478382	7.92816	42.1285	1.35478e-05	0.00098388
EXOSC6	0.542304	5.16968	42.0959	1.36045e-05	0.00098388
CDKN1B	-1.78834	2.58629	42.0545	1.3677e-05	0.00098388
PRX	-1.38623	1.43311	42.0393	1.37037e-05	0.00098388
KCNMB2	-0.882333	6.71038	41.9921	1.37871e-05	0.000985502
JADE1	-0.601379	5.23127	41.8966	1.39576e-05	0.000991121
CFAP44	1.42003	1.54912	41.8797	1.39878e-05	0.000991121
SLC26A1	1.64745	2.61352	41.7107	1.42962e-05	0.00100857
LOC107984754	1.11478	3.94057	41.6179	1.44688e-05	0.00101632
RAB26	-1.24825	2.28193	41.4864	1.47174e-05	0.00102933
FAM72C	-1.01662	4.68389	41.3032	1.5072e-05	0.00104961
PARP2	-0.788365	4.44207	41.1806	1.53147e-05	0.00106195
KCNC3	0.828824	6.21291	41.0444	1.55897e-05	0.00107642
LOC728743	-0.881976	2.94149	40.9746	1.57327e-05	0.00108169
DBP	-0.931548	3.71383	40.9246	1.58361e-05	0.0010842
TRNL1	0.53676	6.80247	40.7926	1.61128e-05	0.00109653
SGCE	-0.983522	2.92964	40.7745	1.61513e-05	0.00109653
ATR	0.535548	7.03604	40.5592	1.66158e-05	0.00111931
LGALS1	-0.991371	4.48781	40.5453	1.66463e-05	0.00111931
PTPA	-0.463849	6.6088	40.5237	1.66937e-05	0.00111931
FAM72D	-1.05759	5.57978	40.4579	1.68396e-05	0.00112444
LRRCC1	-1.08322	3.13863	40.4255	1.69119e-05	0.00112464
MYOM2	1.20152	4.87688	40.3235	1.7142e-05	0.00113529
ENHO	-1.19926	1.4031	40.1818	1.74674e-05	0.00115214
FAM72B	-1.14685	5.06709	40.1459	1.75511e-05	0.00115297
ID3	-0.707669	6.06661	40.1085	1.76387e-05	0.00115405
APOBEC3G	-0.809589	2.99118	40.0324	1.78182e-05	0.00115799
UBLCP1	0.597592	5.48179	40.0226	1.78416e-05	0.00115799
CD72	-0.871536	6.09552	39.9082	1.8116e-05	0.00116226
MAN2C1	0.71422	4.73597	39.8856	1.81709e-05	0.00116226
CLECL1	-0.991191	3.4677	39.8766	1.81927e-05	0.00116226
SLC2A4RG	-0.820356	4.51469	39.8761	1.8194e-05	0.00116226
KCNN4	-1.02634	4.2057	39.7648	1.84671e-05	0.00116977
TMEM154	-0.515866	5.57161	39.7532	1.84958e-05	0.00116977
SCIMP	-1.22238	2.37029	39.7102	1.86026e-05	0.00116977
KCNA3	-1.93266	0.760979	39.6917	1.8649e-05	0.00116977
PTPN22	-0.471124	6.88807	39.6825	1.8672e-05	0.00116977
LYSMD1	-1.24517	1.446	39.5954	1.88916e-05	0.00117752
TCTN2	-1.26665	1.9154	39.5761	1.89407e-05	0.00117752
KIZ	-0.758448	3.78365	39.3627	1.94932e-05	0.00120724
GCLM	-0.56908	4.82514	39.1487	2.00659e-05	0.00123717
LENG8	0.637028	8.32392	39.1145	2.01592e-05	0.00123717
DOCK11	-0.554487	5.4127	39.0977	2.02052e-05	0.00123717
EMC10	0.663296	5.75681	39.0258	2.04033e-05	0.0012446
PHF19	-0.819534	5.52373	38.9428	2.0635e-05	0.00124875
MIAT	-1.3587	4.7485	38.9412	2.06394e-05	0.00124875
MINDY1	-0.898188	2.38445	38.919	2.07021e-05	0.00124875
HCFC1R1	-0.58301	4.2283	38.8676	2.08475e-05	0.00125148
CHI3L2	-1.18862	5.59072	38.8486	2.09017e-05	0.00125148
GYPC	-0.450735	5.98128	38.8076	2.10189e-05	0.00125387
TRIM21	-0.833026	2.54839	38.7106	2.12991e-05	0.00126593
CDC25C	-1.19529	3.95708	38.6345	2.15221e-05	0.00126933
SNAI3-AS1	0.632818	3.53632	38.6122	2.15879e-05	0.00126933
PARP16	-1.01435	2.89609	38.6112	2.1591e-05	0.00126933
BTN3A1	-1.58226	1.69222	38.5298	2.18332e-05	0.00127894
IL27RA	-0.647446	4.20314	38.4797	2.19839e-05	0.00128313
RACGAP1	-0.813092	6.74834	38.4236	2.21542e-05	0.00128715
ZFP36	-0.773586	4.40904	38.402	2.22199e-05	0.00128715
ADCK2	-0.44274	6.01392	38.3593	2.23509e-05	0.00128715
NUF2	-0.950964	5.60223	38.3385	2.24149e-05	0.00128715
ACP6	-0.765977	3.64576	38.3274	2.24493e-05	0.00128715
SND1	0.42495	9.01653	38.1769	2.29203e-05	0.00130952
ITGA4	-0.439166	6.55546	38.1336	2.3058e-05	0.00131277
RUNX1	0.585972	6.4445	38.0981	2.31713e-05	0.0013146
RGS9	-1.19648	4.24535	38.0285	2.33958e-05	0.00131874
MXRA8	0.952141	2.90356	38.0104	2.34546e-05	0.00131874
NELL2	-0.418216	6.84173	38.0001	2.34879e-05	0.00131874
ERP44	0.838285	5.87728	37.9278	2.37249e-05	0.00132745
IRF8	0.47541	8.66533	37.8448	2.40001e-05	0.00133756
CNR2	-0.601421	5.83145	37.78	2.42173e-05	0.00133756
POC1B	-0.653103	4.73769	37.778	2.42243e-05	0.00133756
AZGP1	-2.59784	-0.525098	37.7747	2.42354e-05	0.00133756
TFR2	-0.793521	4.23105	37.7106	2.44528e-05	0.00134071
NEMP2	-0.673837	3.86561	37.7092	2.44576e-05	0.00134071
KBTBD7	-1.32865	1.64105	37.6757	2.45722e-05	0.00134245
ABCC10	0.627321	5.93723	37.633	2.4719e-05	0.00134594
NOL4L	-0.999029	2.31357	37.5174	2.51217e-05	0.00135878
NUDT18	0.577101	4.38371	37.4729	2.52788e-05	0.00135878
MCM5	-0.643255	7.16049	37.4568	2.53358e-05	0.00135878
LIMS2	-0.770575	4.32807	37.4559	2.53392e-05	0.00135878
RDX	-0.933729	2.90076	37.4462	2.53735e-05	0.00135878
RPS28P7	0.474309	9.87955	37.4011	2.55347e-05	0.00136291
KCTD2	-0.530359	4.84949	37.2119	2.62227e-05	0.00139119
DIPK1B	-0.51968	4.40448	37.2083	2.6236e-05	0.00139119
CRACR2B	-1.66234	0.0911769	37.1275	2.65367e-05	0.00140256
LOC105373102	0.963566	3.48135	37.0719	2.67456e-05	0.00140324
LRRC8C	-0.625743	4.50902	37.0686	2.6758e-05	0.00140324
PPM1M	-0.635541	4.07065	37.0552	2.6809e-05	0.00140324
CPM	2.13453	-0.298585	37.0292	2.69076e-05	0.00140387
RFNG	-0.623278	3.7331	36.9124	2.73562e-05	0.0014227
BBS9	-0.699844	3.24047	36.8807	2.74791e-05	0.00142453
CALCOCO2	-0.66951	4.56212	36.7694	2.79167e-05	0.0014426
GM2A	0.509833	8.68999	36.7203	2.81122e-05	0.00144571
RASSF1	-0.565637	4.53396	36.6947	2.82148e-05	0.00144571
SNHG3	0.65302	5.54688	36.6618	2.83474e-05	0.00144571
STAT5A	-0.549121	5.2516	36.6588	2.83596e-05	0.00144571
GNG2	-0.487123	6.25778	36.6432	2.84224e-05	0.00144571
GALNT3	-0.780685	3.6443	36.6078	2.85664e-05	0.00144849
WDR76	-1.04578	6.11069	36.5015	2.90028e-05	0.00146604
HAUS4	-0.81978	4.79853	36.3725	2.95431e-05	0.00148872
SEC31B	0.709968	5.68884	36.3343	2.97053e-05	0.00149225
G3BP1	0.454895	8.86274	36.2903	2.98932e-05	0.00149326
GATAD1	-0.67199	5.62102	36.2757	2.9956e-05	0.00149326
PMPCA	0.540944	6.41559	36.2652	3.00014e-05	0.00149326
CDT1	-1.2367	5.53772	36.1965	3.02989e-05	0.00150346
GPT2	-0.748015	5.8709	36.1449	3.05243e-05	0.00150927
CCL4L2	-0.926984	2.53718	36.1181	3.06427e-05	0.00150927
GRIN2B	-1.76487	0.659094	36.1062	3.06952e-05	0.00150927
THUMPD3-AS1	0.644042	3.56135	36.0792	3.08147e-05	0.00151057
CLDN23	-0.924582	4.2469	35.9495	3.13968e-05	0.00153447
G2E3	-0.741319	5.42301	35.9216	3.15236e-05	0.00153604
TTPAL	0.679935	5.76696	35.8853	3.16897e-05	0.00153679
SNTB1	-1.84643	0.000269465	35.8506	3.1849e-05	0.00153679
C7orf50	0.438366	8.11124	35.8331	3.193e-05	0.00153679
RNASEH2C	0.587517	5.76403	35.8301	3.1944e-05	0.00153679
PITHD1	0.476938	5.98348	35.8056	3.20573e-05	0.00153679
ZMIZ2	0.50389	7.3791	35.7922	3.21196e-05	0.00153679
ADAM28	-0.767485	4.11344	35.7746	3.22018e-05	0.00153679
UPK3BL2	0.863986	2.50216	35.7147	3.24829e-05	0.00154268
SCMH1	-0.659453	4.75267	35.7078	3.25155e-05	0.00154268
CHURC1	0.545851	5.30728	35.6402	3.28367e-05	0.00155258
SLC25A1	0.386415	7.1508	35.6237	3.29155e-05	0.00155258
SAMD9L	-1.86592	-0.369401	35.5946	3.30549e-05	0.00155463
TRIM59	-0.658223	4.81856	35.5373	3.3332e-05	0.00155537
TLL1	-1.13926	2.46898	35.5335	3.33504e-05	0.00155537
GOLGA8A	0.708015	7.20038	35.5216	3.34083e-05	0.00155537
NIBAN3	-0.797936	6.6155	35.5014	3.35069e-05	0.00155537
C6orf120	0.474593	5.26727	35.4926	3.35499e-05	0.00155537
FAM110A	-0.623871	4.14386	35.4497	3.37608e-05	0.00155712
ANTKMT	0.995465	4.30449	35.4459	3.37794e-05	0.00155712
LINC01754	-1.30765	4.17421	35.4166	3.39242e-05	0.00155936
ATF5	-0.740626	5.84767	35.2867	3.4575e-05	0.00158251
PARM1	0.821271	3.68986	35.2773	3.46229e-05	0.00158251
UBAC2-AS1	0.769641	3.07513	35.2389	3.48181e-05	0.00158413
QPRT	-0.515871	5.8776	35.1508	3.52711e-05	0.00158413
DNMT3B	-0.975478	2.69471	35.1497	3.52772e-05	0.00158413
SMIM24	-1.88367	1.03694	35.1338	3.53597e-05	0.00158413
CALHM1	-1.29725	0.898646	35.1266	3.53968e-05	0.00158413
GSTO1	-0.552261	5.4201	35.1232	3.54148e-05	0.00158413
NFATC4	-1.14993	5.53967	35.1192	3.54358e-05	0.00158413
NFKBIL1	-0.703009	3.40548	35.115	3.54576e-05	0.00158413
SPDYE2B	0.659513	4.54173	35.0998	3.55369e-05	0.00158413
SCML4	-1.56068	0.721925	35.0548	3.57726e-05	0.00159026
ZNF33B	0.552472	4.7491	34.9406	3.63801e-05	0.00161285
PUS7	0.563989	5.73645	34.8814	3.66994e-05	0.00161785
MBOAT2	-1.11093	1.51464	34.8638	3.67949e-05	0.00161785
NLRC4	-1.28272	2.3452	34.8512	3.68635e-05	0.00161785
NSUN2	0.59393	7.03927	34.8454	3.68953e-05	0.00161785
HOXA4	-1.34461	1.53968	34.8278	3.69914e-05	0.00161785
BTN3A3	-1.50629	0.446141	34.78	3.72538e-05	0.00162266
RUSC1	-0.594177	4.04616	34.7714	3.73015e-05	0.00162266
TSHZ1	-0.500779	4.72843	34.5842	3.83521e-05	0.00166391
KCNH2	-0.965883	4.81034	34.5062	3.87996e-05	0.00167883
GNB4	-1.22538	1.90642	34.4685	3.90181e-05	0.0016838
GRK2	-0.407995	8.06164	34.4301	3.92423e-05	0.00168898
RWDD2B	0.70823	4.35499	34.3753	3.95647e-05	0.00169812
PRR11	-0.804707	6.90518	34.3354	3.98009e-05	0.00169812
RPS28	0.453701	7.21677	34.3163	3.99148e-05	0.00169812
SLC44A2	-0.46614	7.82014	34.31	3.99524e-05	0.00169812
IRF2BP1	0.558096	4.3626	34.2979	4.00251e-05	0.00169812
INTS7	0.416321	5.77822	34.2883	4.00826e-05	0.00169812
UBE2D4	0.838762	4.3323	34.2464	4.03345e-05	0.00170382
TRANK1	-0.736336	6.61807	34.1895	4.06796e-05	0.00170382
HSF4	0.873237	3.72577	34.1816	4.07279e-05	0.00170382
ZNF184	-0.740178	3.95001	34.1798	4.07388e-05	0.00170382
STAMBPL1	-0.745066	4.87875	34.1793	4.07421e-05	0.00170382
TIGAR	0.75035	5.09896	34.1261	4.10683e-05	0.00171305
EHD4	0.437718	6.12652	34.0892	4.12966e-05	0.00171486
C12orf57	-0.634672	3.57896	34.085	4.13231e-05	0.00171486
TSC22D3	-0.943691	4.82762	34.0508	4.15361e-05	0.0017193
CEP57	-0.472675	6.16308	34.0262	4.16896e-05	0.00172058
IQCD	0.486696	5.81493	34.012	4.17791e-05	0.00172058
EIF2AK2	-0.508333	5.38403	33.9951	4.18857e-05	0.0017206
CCDC34	-0.687434	4.53411	33.9069	4.2446e-05	0.00173314
RNGTT	-0.493217	7.74375	33.9027	4.24727e-05	0.00173314
CENPH	-0.722943	5.84346	33.8727	4.26654e-05	0.00173314
SLC12A2	0.526044	6.44579	33.84	4.28768e-05	0.00173314
IQCN	1.34384	2.86017	33.8242	4.29789e-05	0.00173314
LOC388242	-1.51992	2.03692	33.8219	4.29942e-05	0.00173314
TIMM8A	0.770081	3.86655	33.8054	4.31011e-05	0.00173314
MAN2B1	0.540436	6.70938	33.8045	4.31074e-05	0.00173314
TMEM44	-0.672806	3.16162	33.7976	4.31522e-05	0.00173314
SLC1A5	-0.391076	6.99523	33.7096	4.37311e-05	0.00175205
KLRC4	-2.33636	-0.527084	33.6622	4.40461e-05	0.00176032
SLC39A1	-0.481789	4.91714	33.4949	4.51797e-05	0.00180033
RGS19	-0.505805	5.98746	33.4782	4.52949e-05	0.00180033
B4GALT2	-0.876801	4.15459	33.4659	4.538e-05	0.00180033
CTNNA1	-0.668954	3.2747	33.376	4.60056e-05	0.00181626
SCRN2	-0.553568	4.18908	33.371	4.60412e-05	0.00181626
SLC7A11	-1.08818	4.27403	33.3601	4.61174e-05	0.00181626
SLC2A11	0.72801	4.59746	33.331	4.63229e-05	0.00181994
KIF2C	-0.992499	6.57666	33.273	4.67352e-05	0.00182544
DCPS	-0.532732	5.6833	33.2692	4.67625e-05	0.00182544
SLAMF6	-0.475734	5.75537	33.2209	4.71092e-05	0.00182544
NEK2	-0.996284	5.58194	33.2198	4.71173e-05	0.00182544
MICU1	-0.573243	4.4253	33.2144	4.71563e-05	0.00182544
REX1BD	0.556881	4.64826	33.2024	4.72432e-05	0.00182544
HTATSF1P2	0.653452	5.05397	33.1689	4.74859e-05	0.00182544
HPS1	0.546316	6.02219	33.1339	4.77416e-05	0.00182544
KCNN3	0.414111	7.43301	33.1325	4.77517e-05	0.00182544
MICB	-0.698048	4.50473	33.122	4.78291e-05	0.00182544
TMX4	-0.601878	6.65877	33.114	4.78875e-05	0.00182544
RNF144A	-0.742982	2.58146	33.1121	4.79016e-05	0.00182544
LRRC37B	-0.848308	2.57561	33.1089	4.79254e-05	0.00182544
SLC38A2	-0.550102	7.08973	33.0293	4.85149e-05	0.00184357
JADE2	-0.41517	6.30874	32.9933	4.87838e-05	0.00184945
CERCAM	-0.866643	2.74034	32.9087	4.94241e-05	0.00186567
IDUA	1.3398	5.06597	32.8937	4.95378e-05	0.00186567
SHISA3	-1.88299	-0.224168	32.8869	4.95904e-05	0.00186567
HAUS5	-0.634651	4.80291	32.8763	4.96715e-05	0.00186567
GNA11	-0.743306	2.96288	32.8522	4.98561e-05	0.00186828
BCORL1	-0.772045	3.23045	32.836	4.99811e-05	0.00186865
ABCD3	0.403486	5.58909	32.782	5.03999e-05	0.00187998
TRIM22	-0.527614	6.97423	32.7212	5.08758e-05	0.00188994
PITRM1	0.450221	6.11392	32.7182	5.09e-05	0.00188994
ATL3	-0.736847	3.42068	32.6697	5.12831e-05	0.00189705
MFGE8	-0.594568	3.47636	32.6614	5.13498e-05	0.00189705
SAMD10	-0.777678	3.99146	32.6353	5.15579e-05	0.00189705
DYNC2I2	-0.636405	5.33603	32.6351	5.15592e-05	0.00189705
EPHB4	1.24079	3.47108	32.5896	5.19244e-05	0.00190617
RNF187	-0.384915	7.46903	32.5514	5.22331e-05	0.00191317
CDC25B	-0.557445	6.66822	32.5147	5.25321e-05	0.00191699
RAD51AP1	-0.837548	6.00056	32.5096	5.25736e-05	0.00191699
LRIG1	0.587213	6.59364	32.4915	5.27222e-05	0.00191809
GAB2	-1.52985	0.94915	32.4525	5.30433e-05	0.00192308
SH3BP1	-0.401859	5.72234	32.4461	5.30963e-05	0.00192308
TNS3	-0.535409	5.81806	32.4229	5.32879e-05	0.00192572
PLGLB2	1.01949	1.78199	32.3355	5.40199e-05	0.00194784
RPS4Y1	0.471695	8.52006	32.2815	5.44774e-05	0.00195998
PRDM10	-0.973711	5.63759	32.2483	5.47605e-05	0.00196581
ZNF731P	0.681982	3.13386	32.23	5.49173e-05	0.00196708
PBX2	-0.411778	6.25496	32.1972	5.52003e-05	0.00196842
TBC1D9	-2.02393	0.979915	32.1919	5.52462e-05	0.00196842
MMS22L	-0.704918	4.5841	32.1835	5.53187e-05	0.00196842
NXF1	0.69872	6.72809	32.1475	5.56319e-05	0.00197524
SRC	-1.54914	1.10687	32.1251	5.58275e-05	0.00197785
SEMA6B	-2.02516	-0.527057	32.0893	5.6142e-05	0.00198429
SKA2	-0.484801	6.06653	32.0767	5.62537e-05	0.00198429
HAUS1	-0.524678	5.87738	31.8754	5.80642e-05	0.00204371
P4HTM	-0.529977	4.81845	31.8395	5.83942e-05	0.00205087
NEBL	-2.36004	1.89894	31.7584	5.91465e-05	0.00207079
SUSD3	-1.02394	5.20883	31.7339	5.93761e-05	0.00207079
PVRIG	-0.58107	5.16818	31.7322	5.93928e-05	0.00207079
URB1	0.710576	6.12015	31.7238	5.94718e-05	0.00207079
NEK3	-0.90232	2.74894	31.6563	6.01102e-05	0.00208293
ZCRB1	-0.43796	6.33318	31.6413	6.02541e-05	0.00208293
TCF25	0.382354	6.8874	31.6403	6.02629e-05	0.00208293
FOXO4	-0.676329	3.8508	31.6329	6.03337e-05	0.00208293
GOSR2	0.546237	6.0174	31.4747	6.18695e-05	0.0021279
HOXA5	-0.813419	2.42169	31.4717	6.18989e-05	0.0021279
KPTN	0.738843	2.92196	31.4321	6.22912e-05	0.00213265
HEATR3	0.533543	5.09069	31.4277	6.23347e-05	0.00213265
AGAP5	1.31303	0.604877	31.418	6.24313e-05	0.00213265
PYCR3	0.859204	4.09881	31.4016	6.25947e-05	0.00213374
ZNF367	-0.840192	4.09207	31.3766	6.28443e-05	0.00213776
CHST14	-0.728367	3.31426	31.3262	6.3352e-05	0.00214871
PEMT	-0.598694	3.45806	31.3085	6.35313e-05	0.00214871
SLC25A4	0.527194	5.90052	31.3053	6.35635e-05	0.00214871
C1orf54	-1.4708	1.13575	31.2769	6.38527e-05	0.002154
PLIN2	-1.07153	3.909	31.2393	6.42379e-05	0.00216005
SNRNP48	-0.578776	5.72808	31.2335	6.42983e-05	0.00216005
PHF13	-0.851261	2.7209	31.198	6.46642e-05	0.00216785
LCP1	0.421375	11.314	31.1705	6.49496e-05	0.00217293
ZSWIM6	0.557876	4.41556	31.1519	6.51436e-05	0.00217408
ANKRD13B	-0.600212	4.62671	31.1107	6.5576e-05	0.00217408
GOLGA8B	0.686171	7.78515	31.1103	6.55796e-05	0.00217408
OGDH	0.425952	8.05784	31.0835	6.58625e-05	0.00217408
CYTH1	0.460838	6.79085	31.0728	6.5976e-05	0.00217408
NLRX1	-0.70648	3.84879	31.0711	6.59938e-05	0.00217408
LINC01749	-1.64137	0.233821	31.0687	6.60193e-05	0.00217408
ERICH1	0.484663	6.85038	31.0653	6.60558e-05	0.00217408
ANP32E	-0.672415	7.57671	31.0203	6.65353e-05	0.00218543
SMIM29	0.503017	4.30239	30.9789	6.69793e-05	0.00219557
WDR6	0.410013	6.90491	30.9375	6.74276e-05	0.00220581
RAD21	-0.545003	8.55726	30.8639	6.82331e-05	0.00222767
LOC105369614	-0.830424	2.94094	30.8464	6.84262e-05	0.00222948
PIM1	-1.14429	4.64253	30.8258	6.86535e-05	0.00223085
NEK9	0.521245	7.98325	30.8178	6.87431e-05	0.00223085
TXLNG	0.45032	6.60015	30.7892	6.90615e-05	0.00223346
DUSP16	-0.647769	3.44528	30.7856	6.91019e-05	0.00223346
PPT2	-0.867132	2.15657	30.7735	6.92364e-05	0.00223346
RFX5-AS1	1.31186	0.508387	30.7492	6.9509e-05	0.0022378
PWWP2B	-0.565293	3.86024	30.6923	7.01528e-05	0.00225232
LOC102724159	0.635178	4.47478	30.6849	7.02374e-05	0.00225232
B3GNT5	-1.5309	1.35121	30.6282	7.08862e-05	0.00226864
XRCC4	-0.565582	3.93868	30.6098	7.10976e-05	0.00227092
HERPUD1	0.428317	6.72097	30.5967	7.12491e-05	0.00227129
FAM174C	0.60426	4.09106	30.5701	7.15579e-05	0.00227667
EHBP1L1	-0.660652	6.52439	30.5399	7.19104e-05	0.00228208
MARS2	0.509041	5.28606	30.5253	7.20806e-05	0.00228208
TTK	-0.591794	5.87873	30.5194	7.215e-05	0.00228208
TMPRSS9	1.03416	2.1688	30.5018	7.2357e-05	0.00228417
JDP2	-1.17314	2.00274	30.4179	7.33527e-05	0.00231111
OSBPL10	-0.435977	7.38181	30.3759	7.38575e-05	0.00232063
FPGT	-0.689244	3.11301	30.3591	7.40601e-05	0.00232063
FKBP15	0.410158	6.60554	30.3571	7.40841e-05	0.00232063
HSD11B1L	1.21757	0.426427	30.3074	7.46885e-05	0.00233153
STAG1	-0.557505	6.18174	30.3049	7.47194e-05	0.00233153
FARP2	0.576767	5.19938	30.1504	7.66345e-05	0.00238452
S1PR4	-2.04429	0.545123	30.1443	7.67113e-05	0.00238452
HYOU1	0.596702	6.64275	30.0633	7.77383e-05	0.00241182
CRACD	-0.911354	3.23276	30.0373	7.8072e-05	0.00241466
ASMTL-AS1	0.783183	4.02989	30.033	7.81273e-05	0.00241466
SNHG8	0.448493	5.57567	30.0066	7.84669e-05	0.00242054
DCN	-0.552477	6.12942	29.9936	7.8636e-05	0.00242115
FCER2	1.68246	2.59789	29.9348	7.94011e-05	0.00243722
ZFP69B	-0.584669	4.198	29.9248	7.95326e-05	0.00243722
MRPL20-AS1	0.657426	3.96911	29.9096	7.97325e-05	0.00243722
WDR17	-0.587829	3.68314	29.9076	7.97587e-05	0.00243722
ARHGEF18	-0.38019	7.66674	29.8519	8.04959e-05	0.00244876
D2HGDH	0.503897	4.97084	29.8495	8.05279e-05	0.00244876
FLT3LG	-2.12288	0.468592	29.8414	8.06349e-05	0.00244876
CRB2	-0.991148	2.76999	29.8277	8.08176e-05	0.00244876
FCMR	-1.61771	1.57516	29.817	8.09607e-05	0.00244876
IGLC2	1.57291	2.05898	29.811	8.10416e-05	0.00244876
ZSWIM4	-0.959544	2.32116	29.7734	8.15473e-05	0.00245469
TCF12	-0.35454	7.28448	29.7703	8.15899e-05	0.00245469
TMUB1	-0.400233	5.35017	29.7627	8.16918e-05	0.00245469
TMPO	-0.742141	8.11544	29.7001	8.25442e-05	0.00247572
DCLRE1A	-0.72332	3.75483	29.678	8.28472e-05	0.00247648
NIPSNAP2	-0.480544	5.58541	29.676	8.2875e-05	0.00247648
SPDYE6	0.776415	3.95636	29.6542	8.31748e-05	0.00248087
NRROS	-0.846081	2.74102	29.6416	8.33488e-05	0.0024815
ZBTB7B	-0.647648	4.58243	29.6262	8.35631e-05	0.00248332
KNSTRN	-0.658984	5.5722	29.6143	8.37287e-05	0.00248338
CENPE	-0.859549	6.92776	29.604	8.3871e-05	0.00248338
UROS	0.760999	5.77688	29.5426	8.47326e-05	0.00250432
GPANK1	-0.606864	4.11771	29.5247	8.49857e-05	0.00250723
SPDYE2	0.772497	3.9011	29.4824	8.55861e-05	0.00252036
CEP57L1	-0.824907	2.92529	29.437	8.62368e-05	0.00253492
TROAP	-0.910885	6.09455	29.4188	8.64991e-05	0.00253738
APOL6	-1.85975	1.26705	29.4096	8.66332e-05	0.00253738
NCOA5	0.512514	5.96139	29.3353	8.77155e-05	0.00256335
HNRNPH3	-0.475697	7.54848	29.3271	8.78356e-05	0.00256335
LINC00863	0.846885	2.94242	29.3031	8.81894e-05	0.00256905
ARHGAP19	-0.655085	6.03612	29.2742	8.86168e-05	0.00257687
CPNE1	0.44523	6.53266	29.2611	8.88123e-05	0.00257713
LYRM4-AS1	1.48166	1.22524	29.2523	8.89432e-05	0.00257713
POLE2	-0.89385	3.55418	29.2342	8.92137e-05	0.00258036
FAM50A	0.496951	5.44277	29.1432	9.05867e-05	0.00261019
RASA4B	-0.571758	5.87767	29.1427	9.05938e-05	0.00261019
KLHDC3	-0.394601	6.3046	29.1289	9.0804e-05	0.00261019
RPP40	0.940177	3.19492	29.1216	9.09156e-05	0.00261019
TRPT1	0.550207	4.35428	29.1129	9.10493e-05	0.00261019
SAFB2	0.460703	6.93931	29.0615	9.18408e-05	0.00262823
RPS28P4	0.418072	6.36094	29.049	9.20346e-05	0.00262914
BICRAL	-0.401316	6.21464	28.9908	9.29418e-05	0.00264627
MAGI3	-1.32336	1.24441	28.9896	9.29604e-05	0.00264627
EEPD1	0.475296	7.41341	28.9674	9.33095e-05	0.00265156
CLIC1	-0.440282	7.67117	28.928	9.39325e-05	0.00266249
LOC105378951	1.27851	0.414014	28.9223	9.40223e-05	0.00266249
LOC105376269	2.50003	-0.623228	28.8849	9.46181e-05	0.00267469
POT1	-0.449157	6.00292	28.8699	9.48585e-05	0.00267682
GPSM2	-0.775499	5.6034	28.7625	9.66012e-05	0.00272127
ADGRE5	-0.514369	4.94609	28.7383	9.69988e-05	0.00272357
CD83	0.489521	5.30403	28.7306	9.7125e-05	0.00272357
XPC	0.440467	6.87596	28.7269	9.71864e-05	0.00272357
PDPK1	0.418073	6.56361	28.6963	9.7693e-05	0.0027315
CLN3	-0.481704	4.70276	28.6894	9.78061e-05	0.0027315
IL4R	0.533633	7.39147	28.599	9.93224e-05	0.00276498
CASTOR1	-0.862738	2.7568	28.5976	9.93459e-05	0.00276498
NSMAF	-0.396124	6.42056	28.5591	9.99998e-05	0.00277815
BDH2P1	-1.06591	1.19702	28.5496	0.000100161	0.00277815
POLH	-0.643862	6.14264	28.5302	0.000100494	0.00278261
SLK	-0.43332	5.96096	28.4892	0.000101199	0.00279737
TMEM107	-0.658711	4.15415	28.4659	0.000101603	0.00280375
JUNB	-0.485614	5.04539	28.4439	0.000101987	0.00280602
ACSF2	-0.666309	3.64441	28.4413	0.000102031	0.00280602
PBX3	-0.671882	3.84137	28.3768	0.000103163	0.00283235
TTLL3	0.641355	4.03234	28.3368	0.000103873	0.00284373
GFM1	0.484373	6.63264	28.3337	0.000103928	0.00284373
HDAC7	-0.374311	7.64365	28.3177	0.000104214	0.00284677
LHFPL6	-0.809744	4.25025	28.3025	0.000104485	0.00284938
PSMG2	-0.409842	6.37727	28.2769	0.000104945	0.0028571
VANGL1	-0.975631	2.15839	28.2534	0.000105369	0.00286385
PCDH9	-0.720225	6.2733	28.2115	0.000106132	0.00287975
CTH	-1.17998	2.00129	28.1361	0.000107518	0.00291249
C11orf1	0.740005	2.74107	28.1122	0.000107961	0.00291963
FAM118B	0.885945	3.46281	28.0917	0.000108343	0.00292509
CPLX1	-1.1924	2.85718	28.0735	0.000108684	0.00292751
LOC105376035	-1.21943	0.996482	28.0676	0.000108794	0.00292751
C6orf89	0.395362	6.36239	28.0372	0.000109366	0.00293449
POU6F1	-1.73225	0.0906299	28.0306	0.000109491	0.00293449
TRIM7	-1.27939	1.57228	28.0251	0.000109596	0.00293449
SLC17A7	-1.1645	0.892141	28.0109	0.000109865	0.00293685
UBE2C	-1.25605	5.81354	27.979	0.000110471	0.00294699
NFATC1	-0.430285	5.56137	27.9719	0.000110607	0.00294699
TRAM2	0.593318	4.22473	27.9312	0.000111389	0.00296295
DHRS2	5.74997	-0.359941	27.9069	0.000111859	0.0029656
RPLP1	0.398905	10.0437	27.9003	0.000111987	0.0029656
ACP3	-1.09895	2.73781	27.8913	0.000112162	0.0029656
PRC1	-0.888174	6.51038	27.8865	0.000112254	0.0029656
MKS1	-0.824281	2.61472	27.8789	0.000112403	0.0029656
ZMYND8	-0.520514	6.37671	27.8549	0.000112872	0.00297314
MMP14	-1.30189	0.572231	27.8234	0.00011349	0.00297924
EMC1	0.440416	5.87089	27.817	0.000113617	0.00297924
MARCKSL1	0.564179	8.90383	27.8151	0.000113654	0.00297924
FBXO32	-1.2319	1.11273	27.771	0.000114528	0.0029973
LOC105372233	-1.23444	0.425423	27.7256	0.000115436	0.00301236
ACAA2	-0.471392	6.09691	27.7237	0.000115474	0.00301236
NOMO3	0.51571	5.37962	27.6913	0.000116126	0.00302227
LTBP1	-0.472318	6.89433	27.6864	0.000116227	0.00302227
MELTF	-0.395335	5.33659	27.6657	0.000116646	0.00302833
PLXND1	-1.80772	1.63375	27.6424	0.000117121	0.00303356
CCDC167	-0.613145	4.86415	27.6301	0.000117372	0.00303356
SETBP1	-0.515828	4.96089	27.6283	0.000117409	0.00303356
SLC25A29	-1.27812	3.00621	27.6072	0.000117843	0.00303993
TLCD3B	-1.63874	-0.0023589	27.5671	0.00011867	0.00305455
RAC3	-0.837604	2.38629	27.5615	0.000118786	0.00305455
IGLC3	1.75416	1.69066	27.5362	0.000119313	0.00305911
OPA3	0.531165	4.42263	27.5297	0.000119448	0.00305911
DMC1	-1.73703	0.799179	27.5228	0.000119591	0.00305911
KIF20A	-1.15118	6.13572	27.508	0.000119903	0.00305911
GIPR	-0.835294	3.62844	27.5078	0.000119906	0.00305911
MEST	-0.408683	6.27995	27.4163	0.000121842	0.00310363
LINC00643	-1.27556	0.753623	27.4057	0.00012207	0.00310456
TNKS	-0.539843	7.9356	27.3693	0.000122853	0.00311866
FZR1	-0.427119	6.37804	27.362	0.000123009	0.00311866
GPR135	0.687501	4.39624	27.341	0.000123464	0.00312317
S100A13	-0.778178	2.71983	27.3118	0.0001241	0.00312317
DOCK7	-0.778456	2.63558	27.3056	0.000124234	0.00312317
BCL7C	-0.618304	3.74974	27.3023	0.000124307	0.00312317
AP5S1	0.734588	3.64209	27.2996	0.000124365	0.00312317
HLA-A	-0.436341	5.74375	27.2939	0.00012449	0.00312317
HEMGN	-1.06653	3.30125	27.2919	0.000124534	0.00312317
CMAHP	-1.13119	1.25126	27.2766	0.00012487	0.00312675
UTP3	0.372003	6.1692	27.2365	0.000125755	0.00314408
LINC01963	0.808897	2.8113	27.1941	0.000126698	0.00316024
NRM	-0.84897	4.26603	27.1818	0.000126973	0.00316024
AACS	0.436741	6.69816	27.1787	0.000127044	0.00316024
TLL2	1.55252	1.14927	27.1725	0.000127181	0.00316024
AZI2	-0.704196	2.76731	27.1483	0.000127726	0.00316893
LBH	-0.590009	3.89138	27.1313	0.00012811	0.00317225
PTMS	-0.504099	5.51409	27.1251	0.000128251	0.00317225
CARS2	0.437087	6.97293	27.1151	0.000128476	0.00317298
CSTB	0.524651	6.57899	27.0545	0.00012986	0.00319917
SNUPN	-0.507126	3.96881	27.0512	0.000129936	0.00319917
GUCD1	-0.358729	7.18766	27.0429	0.000130128	0.00319917
LOC105369602	-1.45642	-0.362129	27.0313	0.000130395	0.00319946
CPNE3	0.517888	8.66248	27.0186	0.000130688	0.00319946
ENO3	-0.80813	3.08253	27.0163	0.000130742	0.00319946
PSMA3-AS1	0.564021	5.30285	27.0062	0.000130976	0.00319946
C8orf89	2.23116	-0.468592	26.9821	0.000131536	0.00319946
SKP1P2	0.641351	3.09264	26.9747	0.00013171	0.00319946
TCP11L1	-0.697935	3.64008	26.9692	0.000131839	0.00319946
IGF1R	-1.31296	1.01815	26.9681	0.000131864	0.00319946
TNFAIP2	-1.42249	-0.563399	26.966	0.000131914	0.00319946
LTBP3	-0.863693	1.86516	26.9554	0.000132162	0.00320068
B3GALT6	0.796352	4.12745	26.9426	0.000132463	0.00320319
PSIP1	-0.381398	7.25836	26.9341	0.000132663	0.00320326
LRCH4	0.433057	6.76825	26.9162	0.000133083	0.00320864
YEATS4	-0.452649	5.79241	26.8866	0.000133787	0.0032208
BOP1	0.456114	6.78666	26.8574	0.000134482	0.00323161
GGH	-0.515287	4.00789	26.847	0.00013473	0.00323161
FADS1	-0.480336	4.86036	26.8427	0.000134833	0.00323161
DAP3	0.424973	6.79749	26.8131	0.000135546	0.0032439
DEPDC1P2	-1.23781	0.995469	26.7566	0.000136917	0.00326383
SH2D3C	-0.968168	4.37518	26.7502	0.000137073	0.00326383
CRTC1	0.495723	5.27572	26.7468	0.000137158	0.00326383
SRSF11	0.341743	8.51438	26.7411	0.000137296	0.00326383
LOC101928092	-1.01974	2.22481	26.7375	0.000137384	0.00326383
TRIM74	0.699743	5.10772	26.7252	0.000137688	0.00326626
NDE1	-0.40834	5.77875	26.715	0.000137938	0.00326742
GPSM3	-0.413783	5.78699	26.6997	0.000138314	0.00327155
ZCCHC8	-0.477176	5.23235	26.6696	0.000139061	0.00328443
ATP2A3	0.586447	9.85194	26.6361	0.000139896	0.00329773
MICU2	0.385606	6.01749	26.6307	0.000140031	0.00329773
CDK5RAP2	-0.47762	6.77117	26.6036	0.000140712	0.00330896
NFXL1	-0.534482	4.12373	26.5788	0.000141337	0.00331885
ZNF789	0.487985	4.50214	26.5495	0.00014208	0.00332292
RFC4	-0.570754	6.17567	26.5404	0.000142313	0.00332292
NINJ1	-1.42918	0.706549	26.5401	0.000142322	0.00332292
AARS1	-0.565733	6.18925	26.5398	0.000142329	0.00332292
OSER1	-0.427819	5.90227	26.528	0.00014263	0.00332516
SATB2	-1.17246	2.31274	26.5195	0.000142848	0.00332547
STRAP	0.453602	7.60128	26.507	0.000143169	0.00332817
MANEAL	-0.475848	4.57409	26.4002	0.000145943	0.00338519
CLVS1	-0.658958	4.84484	26.3965	0.000146039	0.00338519
GDF7	-1.46072	1.59625	26.3836	0.00014638	0.00338824
PAK4	-0.476722	4.15128	26.3278	0.000147857	0.00341757
RRP12	0.665213	5.57116	26.3021	0.000148546	0.00342859
ZNF253	-0.728534	3.54409	26.2855	0.000148991	0.0034332
HCN2	-1.46357	0.613401	26.2742	0.000149294	0.0034332
PEA15	0.50036	6.94184	26.271	0.00014938	0.0034332
MEX3A	-0.952578	2.06948	26.2447	0.000150093	0.00344471
SPC25	-0.915741	4.51926	26.1741	0.000152019	0.00348399
TMEM175	0.596975	4.17855	26.1661	0.000152241	0.00348416
AFG1L	-0.798063	2.58171	26.1476	0.000152753	0.00349094
MTMR2	-0.605813	3.11037	26.1325	0.00015317	0.00349556
UBFD1	0.477814	6.47409	26.0959	0.000154188	0.00351032
MAD2L2	-0.581169	5.67446	26.0938	0.00015425	0.00351032
EPOR	-0.717008	3.1899	26.0794	0.000154651	0.00351451
ASB16-AS1	0.571772	3.40513	25.9947	0.000157051	0.00355468
BUD13	-0.566836	4.45326	25.9888	0.000157218	0.00355468
SLC30A4	-0.92765	3.50076	25.9841	0.000157354	0.00355468
CDIN1	-0.998513	1.7224	25.9797	0.000157479	0.00355468
GCDH	0.519217	4.59317	25.9785	0.000157514	0.00355468
RPL12P4	0.345447	7.03305	25.9482	0.000158384	0.00356808
PMM1	-0.579543	3.86352	25.9425	0.000158547	0.00356808
LSG1	0.532154	7.38258	25.8962	0.000159891	0.00359299
BBC3	-1.11844	2.55551	25.8812	0.00016033	0.00359299
PTBP2	-0.70053	4.87773	25.8752	0.000160504	0.00359299
SLC16A1	0.357822	7.26509	25.874	0.00016054	0.00359299
GLS	0.507655	8.06452	25.8628	0.00016087	0.00359541
STK17A	0.410244	7.22645	25.8405	0.000161524	0.00360207
AURKA	-0.90337	5.90337	25.8213	0.00016209	0.00360207
SLC15A3	-0.652232	5.60231	25.8188	0.000162165	0.00360207
PAK1	-0.635626	3.04355	25.8156	0.000162262	0.00360207
TSNAXIP1	1.14923	1.54129	25.815	0.000162277	0.00360207
GLIS2	-1.45967	1.17753	25.7964	0.000162832	0.00360945
ARHGAP33	-0.844098	4.7508	25.7791	0.000163346	0.00361252
LOC105371480	1.09493	1.43373	25.7768	0.000163416	0.00361252
SNHG12	0.576186	3.9493	25.7395	0.000164535	0.0036323
RCBTB2	0.604335	4.79514	25.7098	0.000165433	0.00364716
ZNF217	-0.515032	5.95118	25.6464	0.000167365	0.00367175
CDKN3	-0.761657	6.03187	25.6421	0.000167499	0.00367175
PWP2	0.599782	4.28934	25.6415	0.000167516	0.00367175
NLRP1	-0.713028	3.18941	25.6382	0.000167618	0.00367175
ABI2	-0.786247	3.47633	25.6293	0.000167892	0.00367175
SPINT1	-1.32193	0.138944	25.6234	0.000168074	0.00367175
DSTNP2	-0.911384	1.54587	25.6154	0.000168321	0.00367175
ITGB3BP	-0.67735	5.24377	25.6139	0.000168367	0.00367175
KIF3C	-1.79017	0.123311	25.6069	0.000168584	0.00367175
PITPNC1	-0.466058	4.23079	25.5708	0.000169707	0.00369123
ZFP41	0.635645	4.10459	25.5193	0.000171321	0.00372136
LOC107984408	-2.27106	-0.602691	25.5045	0.000171789	0.00372654
CDC7	-0.732843	5.27292	25.4724	0.000172807	0.00374362
DTL	-0.986942	5.37783	25.4184	0.000174537	0.00377606
NOL4	-0.86822	3.89012	25.404	0.000175005	0.00378113
SH3BP5-AS1	0.836002	2.77236	25.3948	0.000175301	0.00378227
BIN1	-0.930927	2.14677	25.3879	0.000175524	0.00378227
TRAPPC6A	0.502509	5.48009	25.3758	0.000175917	0.00378533
HDGF	-0.407732	8.54697	25.3692	0.000176132	0.00378533
SSR4	0.469446	6.14108	25.336	0.000177218	0.00379865
PTAFR	-0.888608	6.11205	25.331	0.000177381	0.00379865
DONSON	-0.61719	5.17006	25.3288	0.000177455	0.00379865
LINC00426	-0.610632	6.23819	25.315	0.000177906	0.00380044
RABIF	0.492306	4.16729	25.312	0.000178007	0.00380044
ADCK1	0.846204	2.80541	25.3015	0.000178353	0.00380283
SNHG29	0.38741	9.42745	25.2503	0.000180052	0.00383403
WEE1	-0.737327	6.16114	25.2311	0.000180695	0.00384266
CNTROB	-0.481862	5.71442	25.2043	0.000181595	0.00385215
LSM11	-0.471459	4.3778	25.1981	0.000181804	0.00385215
PPFIA3	-0.777506	2.71019	25.1967	0.000181853	0.00385215
CCNYL1	0.714402	3.22885	25.1665	0.000182876	0.00386878
ANKS1B	-0.989275	1.84181	25.1535	0.000183316	0.00387304
SIAH2	0.46292	7.11892	25.141	0.000183745	0.00387705
MAP2K5	-0.439651	4.7248	25.1183	0.000184523	0.00388807
OSCP1	-1.42416	0.213854	25.1118	0.000184747	0.00388807
PIGC	-0.554346	3.35378	25.0992	0.000185179	0.00389213
SAT1	-0.50291	5.91129	25.031	0.000187548	0.00393681
FANCD2	-0.565268	6.25691	25.0106	0.000188262	0.00394669
SPAG5	-0.687166	6.68882	24.9922	0.000188909	0.00395516
LOC105371941	0.848713	1.61207	24.9632	0.000189936	0.00397153
SINHCAF	-0.377168	6.99108	24.9152	0.000191647	0.00399726
DPH7	0.420744	5.2094	24.9149	0.00019166	0.00399726
SGO2	-0.720715	6.10401	24.8851	0.000192732	0.00401446
NNT	-0.38436	6.55916	24.8748	0.000193105	0.00401709
CCND2	-0.915706	1.97089	24.8253	0.000194903	0.00404929
LOC105373652	-0.960364	2.8885	24.8124	0.000195376	0.00405393
RAB27A	-0.743373	3.21882	24.8015	0.000195775	0.00405488
ZNF780B	0.542984	4.15179	24.7917	0.000196138	0.00405488
ERFE	-1.10338	1.2704	24.7838	0.000196428	0.00405488
PTGES2	0.591691	5.65275	24.7743	0.00019678	0.00405488
MGAT4B	-0.388174	5.08098	24.7648	0.000197128	0.00405488
DEPDC1	-0.776499	5.63036	24.7642	0.000197153	0.00405488
ERAP2	-0.611638	4.75143	24.7637	0.000197171	0.00405488
FAM167A	-0.364673	6.71042	24.7537	0.000197542	0.00405735
PLK4	-0.708569	5.36133	24.7382	0.000198117	0.00406403
TMEM30A	0.366835	7.2302	24.7151	0.000198981	0.00407661
SNAPC4	0.632529	5.80934	24.6785	0.000200356	0.00409932
LINC00324	-0.73259	2.49978	24.6721	0.000200595	0.00409932
RASA4DP	-0.493355	5.33011	24.6525	0.00020134	0.00410451
SIX1	-0.725482	2.55266	24.6521	0.000201355	0.00410451
MINDY2	-0.863639	3.43401	24.6427	0.00020171	0.00410657
EEF1D	0.407927	8.22685	24.6269	0.000202313	0.0041137
NIN	0.355845	8.84342	24.6116	0.000202898	0.00412044
VPS18	0.480675	5.31901	24.5786	0.000204164	0.0041408
CCNA2	-1.0369	7.18293	24.5656	0.000204667	0.0041408
LPIN1	0.57827	7.71071	24.562	0.000204808	0.0041408
ODC1	0.56964	10.1995	24.559	0.000204922	0.0041408
BCR	0.464201	6.18836	24.5425	0.000205563	0.00414858
SH3TC1	-0.566857	5.33784	24.5181	0.000206512	0.00416257
TXLNA	0.37722	6.46701	24.4685	0.000208459	0.00419659
RPA3	-0.590364	5.43464	24.4306	0.000209964	0.00422165
CALM3	-0.367872	7.5088	24.4092	0.000210816	0.00423355
RAPGEF1	0.578454	6.97865	24.3879	0.000211671	0.00424546
TBC1D31	-0.52866	3.83245	24.3793	0.000212017	0.00424715
LOC105372217	-1.0619	3.66562	24.3488	0.000213249	0.00426655
IGLC5	2.53272	0.0509175	24.3091	0.000214861	0.00429352
TRAC	-1.12042	1.65504	24.2776	0.000216156	0.00431408
NAB1	-0.413641	4.47674	24.2659	0.000216635	0.00431834
PSMB8	-0.46836	5.20948	24.2576	0.000216979	0.00431988
NDST1	-0.375761	5.5076	24.2453	0.00021749	0.00432474
SYAP1	0.348391	6.10372	24.2121	0.00021887	0.00434687
BCAR1	-0.948945	1.88202	24.1988	0.000219423	0.00435251
DNAJC16	0.403585	4.7076	24.1887	0.000219846	0.00435551
RTKN	-0.968592	1.47469	24.1763	0.000220369	0.00435551
NOMO1	0.495626	6.52669	24.176	0.000220379	0.00435551
HACE1	-1.24363	0.955065	24.1479	0.000221568	0.00437368
INTS5	0.458166	5.22359	24.1356	0.00022209	0.00437478
LRP1	-1.08874	3.09352	24.132	0.00022224	0.00437478
SPRYD4	0.461095	4.0913	24.1275	0.000222433	0.00437478
ZNF467	-0.903235	3.03953	24.118	0.000222836	0.0043762
ZNF219	-1.11485	0.276635	24.1131	0.000223044	0.0043762
SELENOT	0.424187	7.46949	24.0837	0.000224304	0.0043956
ZNF621	-0.642992	3.15756	24.0739	0.000224723	0.0043985
CCHCR1	-0.412228	4.6833	24.0491	0.000225793	0.00441412
NCF1	0.386964	8.37428	24.0261	0.000226793	0.00442605
MRPS25	0.458553	6.45289	24.0225	0.000226949	0.00442605
EPS8L2	-0.770755	3.21859	24.0032	0.000227791	0.00443713
COG2	0.388491	5.71895	23.9882	0.000228444	0.00444448
ERVK13-1	0.675403	4.09857	23.982	0.000228716	0.00444448
IRS1	0.75432	5.21637	23.9516	0.000230056	0.0044601
DSN1	-0.685205	4.62247	23.9456	0.000230323	0.0044601
LOC107987299	0.501487	5.61759	23.9451	0.000230344	0.0044601
NMB	-0.798173	1.935	23.9197	0.000231472	0.00447659
PNO1	0.637885	4.87318	23.9043	0.000232158	0.00448078
PRDM15	-0.817213	6.90018	23.8983	0.000232427	0.00448078
ACADM	0.312804	8.60515	23.8934	0.000232643	0.00448078
WDR77	0.617345	6.57986	23.8888	0.000232849	0.00448078
KIF14	-1.02276	5.5715	23.8839	0.000233069	0.00448078
C18orf54	-0.620774	4.27241	23.873	0.000233561	0.00448163
NUSAP1	-0.664625	7.94947	23.8619	0.00023406	0.00448163
DDX31	0.410041	4.54129	23.8599	0.000234152	0.00448163
TEX2	0.489814	3.80947	23.8577	0.000234249	0.00448163
CDH24	-0.955115	1.34541	23.8523	0.000234494	0.00448163
ZNF821	-0.656434	3.58598	23.8246	0.00023575	0.00450032
DEK	-0.585905	8.23199	23.8145	0.000236206	0.00450374
FOXM1	-0.956833	6.79723	23.7838	0.000237608	0.00452515
FAM72A	-0.921963	4.31633	23.7754	0.000237994	0.00452517
DENND5A	-0.813299	3.40017	23.7717	0.000238167	0.00452517
PPP2R5D	-0.385906	5.76002	23.7637	0.000238536	0.00452687
RAP1GAP2	-0.720676	2.34269	23.7452	0.000239388	0.00453774
NOP2	0.581963	7.14346	23.7119	0.000240931	0.00455878
TXNDC15	-0.437018	4.5615	23.7075	0.000241135	0.00455878
LINC02338	1.1516	0.243681	23.7031	0.000241341	0.00455878
DEF6	-0.360032	6.25385	23.684	0.000242238	0.00457041
POLD3	-0.729101	5.0182	23.636	0.000244497	0.00460768
MCCC2	0.400358	6.77779	23.6276	0.000244898	0.00460839
DUSP3	-0.908708	2.71262	23.619	0.000245304	0.00460839
KLHL30	-1.17514	1.66832	23.6173	0.000245387	0.00460839
SBF2	-0.663636	3.02492	23.5997	0.000246222	0.00461407
MILR1	-0.447809	6.07425	23.5962	0.000246393	0.00461407
CUEDC1	1.66577	0.983985	23.593	0.000246543	0.00461407
ECHDC1	0.475434	5.14628	23.5538	0.000248428	0.004644
AASDH	0.422298	4.58265	23.5353	0.000249322	0.00465535
LOC100419673	-0.713317	1.94814	23.4616	0.000252923	0.00471099
RPL12P6	0.410189	4.97022	23.4589	0.000253053	0.00471099
HPS4	-0.618367	6.17132	23.4546	0.000253269	0.00471099
SKP1	0.387821	7.08772	23.4497	0.000253508	0.00471099
ARHGAP27	-0.502423	5.71583	23.4447	0.000253753	0.00471099
VTI1A	0.449621	5.24361	23.4348	0.000254245	0.00471472
TMEM94	-0.363184	5.80965	23.4284	0.000254564	0.00471524
PUS10	-0.517035	4.66598	23.4	0.000255978	0.00473321
BRI3	-0.596203	3.21774	23.3972	0.000256117	0.00473321
VEZT	0.298214	7.59623	23.3553	0.000258218	0.00476008
MANEA	-0.595554	4.23825	23.3531	0.00025833	0.00476008
CCDC138	0.44115	5.10373	23.3507	0.000258451	0.00476008
TRIP10	-0.756848	3.59171	23.3365	0.000259167	0.00476786
NEDD1	-0.454514	5.37898	23.306	0.00026072	0.00479099
STAG3L1	0.538863	5.74211	23.296	0.000261228	0.00479196
NINJ2	-0.747787	4.21239	23.2934	0.000261363	0.00479196
VNN2	-0.442461	6.81855	23.2839	0.00026185	0.00479547
AGTRAP	-0.655644	3.52879	23.261	0.000263026	0.00481156
PTGER4	-0.71812	3.9305	23.2473	0.000263729	0.00481899
MFSD3	0.564231	4.88717	23.2394	0.000264141	0.00482109
BRCA1	-0.54229	6.46614	23.2269	0.000264789	0.00482749
EXOC6	0.4901	4.1317	23.2107	0.00026563	0.00483739
GLIPR1	-0.552186	6.24219	23.1957	0.000266414	0.00484622
POP5	0.503651	4.96371	23.1898	0.000266719	0.00484635
NDUFAF8	0.572331	4.52088	23.1694	0.000267792	0.0048604
RRN3P4	-1.01886	2.29807	23.1633	0.000268111	0.0048606
PRKG2	-1.74793	-0.478951	23.1578	0.000268402	0.0048606
PRXL2A	-0.441087	4.57627	23.1423	0.000269218	0.00486993
CDK1	-0.81428	6.85484	23.1353	0.00026959	0.00487124
ZFP36L2	-0.449579	5.4277	23.1129	0.000270777	0.00488725
LOC103344931	0.534743	3.27828	23.1041	0.000271249	0.00489032
CHDH	-2.01239	0.236894	23.0958	0.000271693	0.00489289
SPR	-0.950184	1.20127	23.0888	0.000272063	0.00489413
PSMD2P1	0.570029	4.22336	23.0819	0.000272434	0.00489537
FBXO43	-1.32398	1.90262	23.0415	0.000274612	0.00492904
FRMD8P1	1.29142	0.0582859	23.0016	0.000276779	0.00496244
ZNF121	-0.480039	5.10939	22.9787	0.000278036	0.00497948
TTLL1	0.807836	1.55253	22.9711	0.000278451	0.00498141
E2F7	-0.90148	3.26311	22.9607	0.000279022	0.00498186
LOC101929894	-1.28585	0.60442	22.9452	0.000279878	0.00498186
LOC105371470	-0.90304	1.55163	22.9426	0.000280024	0.00498186
NT5DC3	0.900031	2.22152	22.9386	0.000280246	0.00498186
LIMK2	-0.412971	5.32603	22.9378	0.000280289	0.00498186
ABHD17C	-1.2211	0.392447	22.9373	0.000280318	0.00498186
AHCY	0.343404	7.79943	22.9231	0.000281101	0.00499031
FOXRED2	0.467952	5.05417	22.8882	0.000283052	0.0050142
ARHGEF6	-0.367691	7.0098	22.8879	0.000283065	0.0050142
CCDC47	0.364408	6.44238	22.8815	0.000283425	0.0050151
PGRMC1	-0.411643	4.91672	22.8744	0.000283824	0.00501669
PDIK1L	-0.781279	3.29799	22.8411	0.0002857	0.00504436
ARID2	-0.539482	6.47554	22.831	0.000286274	0.005049
PSIP1P1	-0.417701	4.39141	22.8252	0.000286604	0.00504933
COG6	-0.415349	5.3644	22.8062	0.000287687	0.00506292
CCNF	-0.722848	5.87656	22.7924	0.000288472	0.00506744
AQP3	-1.06798	1.13043	22.7908	0.000288569	0.00506744
NDC80	-0.857303	6.30559	22.7824	0.000289047	0.00507035
HIP1	-1.07112	3.50983	22.7584	0.000290426	0.00508904
NSUN5P1	0.438163	6.00097	22.7405	0.00029146	0.00510165
CHAF1B	-0.885111	3.88617	22.717	0.000292828	0.00512008
PPP1R12C	0.379637	7.64476	22.6926	0.00029425	0.00513682
ABCA7	0.516806	7.67908	22.6839	0.000294763	0.00513682
MOAP1	0.356932	5.63972	22.6814	0.00029491	0.00513682
RRP15	0.484206	4.95583	22.6739	0.000295347	0.00513682
RPS28P9	0.404867	7.84386	22.6736	0.000295369	0.00513682
MSH6	-0.475992	7.51563	22.6624	0.000296029	0.0051428
NUCB2	-0.527967	5.02957	22.639	0.000297409	0.00516124
ST6GAL1	0.358484	9.28777	22.6287	0.000298021	0.00516634
CELSR2	-0.523565	5.32115	22.6128	0.000298969	0.00517724
SYNGR3	-1.2108	1.78521	22.5795	0.000300959	0.00520281
LOC105371227	-1.46274	-0.184079	22.5742	0.000301281	0.00520281
LYRM7	0.375582	6.5296	22.5661	0.000301767	0.00520281
DUSP14	0.54503	4.46749	22.5627	0.00030197	0.00520281
UHMK1	0.419864	7.9227	22.5614	0.000302049	0.00520281
IGLL5	1.26626	4.79848	22.5521	0.00030261	0.00520694
GALM	-0.674266	2.59756	22.5274	0.000304108	0.00522719
UBL4A	-0.532576	4.88978	22.4762	0.000307238	0.00527539
SLC30A3	-0.915155	2.46368	22.4697	0.000307642	0.00527674
TMCO3	-0.365224	6.48943	22.4349	0.000309793	0.00530803
POU2F1	-0.72837	5.97768	22.4244	0.000310449	0.00531365
DNASE2	-0.648768	2.7315	22.4023	0.000311828	0.00533163
ZNF730	-0.610836	3.57317	22.3895	0.000312628	0.00533968
CRIP1P4	-1.81736	-0.535397	22.3804	0.000313199	0.00534381
FAM234B	-0.784576	3.21946	22.3729	0.000313671	0.00534625
BUB1B	-0.723438	6.89909	22.3616	0.000314384	0.00535278
TMEM263	-0.598405	3.74383	22.3488	0.000315194	0.00535652
PINLYP	-0.8866	1.22398	22.3477	0.000315264	0.00535652
AFAP1-AS1	0.436459	6.49645	22.3226	0.000316857	0.00537795
PIF1	-0.831203	4.49043	22.3033	0.000318092	0.00539328
RPS4XP14	0.359708	6.99461	22.2741	0.000319967	0.00541939
TRABD	-0.333382	7.32585	22.243	0.00032198	0.0054478
LOC105371492	1.07618	2.12733	22.2345	0.00032253	0.00545143
LAMP3	-1.18339	2.53566	22.2185	0.000323572	0.00546335
FAM241A	0.697995	3.12584	22.2119	0.000324004	0.00546495
PARVG	-0.633902	4.1161	22.2018	0.000324666	0.0054651
SIT1	-0.441442	6.3517	22.2015	0.000324686	0.0054651
RPL39L	-0.661317	3.61702	22.1919	0.000325314	0.00547
ELOVL6	-0.700132	4.5946	22.1699	0.000326764	0.00548348
TBCB	0.422562	6.23862	22.1668	0.000326969	0.00548348
PITPNA	0.390244	7.15486	22.1643	0.00032713	0.00548348
CENPV	-0.474645	4.64443	22.1343	0.00032912	0.00551115
LOC102723690	-0.964031	1.41467	22.1223	0.000329921	0.00551886
CEP20	-0.419062	6.16046	22.1156	0.00033037	0.00552068
DBNL	0.469085	8.28596	22.0966	0.000331642	0.00553624
RCSD1	-0.442684	7.56025	22.0604	0.000334082	0.00556861
UCHL5	0.34265	6.23716	22.0536	0.000334543	0.00556861
NAB2	-0.543373	4.15616	22.0486	0.000334879	0.00556861
LGR6	-1.70728	0.297343	22.0475	0.000334956	0.00556861
HMGB1P10	-0.506188	6.68733	22.0378	0.000335613	0.00556861
PRIM1	-0.706871	4.88017	22.0374	0.00033564	0.00556861
CCDC136	-0.606648	3.81307	22.0022	0.000338049	0.00559525
MPV17L2	0.706915	4.79388	22.0005	0.000338166	0.00559525
TMEM167A	0.332852	6.47833	21.9988	0.000338281	0.00559525
LCP2	-1.13978	0.651237	21.9927	0.000338703	0.00559654
TRNAU1AP	-0.522522	4.05843	21.9645	0.00034065	0.00562298
CD27	-0.427455	6.88143	21.9447	0.000342018	0.00563982
PHACTR4	-0.424337	5.2591	21.9325	0.000342872	0.00564816
NTAN1	-0.78198	3.03849	21.903	0.000344933	0.00567635
ZMAT3	0.404257	6.47974	21.8951	0.000345493	0.00567682
NSD2	-0.639105	7.983	21.8904	0.00034582	0.00567682
STUB1	0.458125	5.21634	21.8877	0.000346011	0.00567682
ARL6IP6	-0.54495	5.22867	21.873	0.00034705	0.00568376
ATP6V1G1	0.43177	6.57685	21.8718	0.000347135	0.00568376
PSTPIP2	2.22882	-0.788077	21.8539	0.000348401	0.00569554
FCRLB	-0.580688	4.5891	21.8517	0.000348556	0.00569554
RMI2	-0.826311	5.34169	21.8363	0.000349654	0.00570774
ACAA1	0.553293	5.77605	21.82	0.000350818	0.00572098
ITPKB	0.356165	7.65768	21.7912	0.000352888	0.00573497
PLEKHG5	-1.62622	-0.487234	21.7859	0.000353268	0.00573497
RPLP1P4	0.351674	8.63767	21.7859	0.000353268	0.00573497
OTUD1	-1.21491	1.88636	21.78	0.000353698	0.00573497
E2F8	-1.18897	4.03218	21.7798	0.00035371	0.00573497
LPGAT1	-0.427503	4.93859	21.7708	0.000354362	0.00573497
ZNF672	-0.41514	4.34619	21.7692	0.000354482	0.00573497
CD19	0.378061	6.73172	21.7689	0.000354503	0.00573497
PCOLCE	-0.864787	2.48241	21.7375	0.000356787	0.00576616
SLC37A4	-0.633664	4.19978	21.7193	0.000358115	0.00578186
NUMA1	-0.393077	6.92188	21.7124	0.000358619	0.00578424
HJURP	-0.980603	5.87482	21.7002	0.00035952	0.00579302
MYO1C	-0.4076	5.75501	21.6927	0.000360073	0.00579617
METTL1	0.651207	3.04395	21.6634	0.000362238	0.00581979
DHX58	-1.11414	0.557861	21.6632	0.000362257	0.00581979
MPRIP	0.341591	8.50407	21.6338	0.000364447	0.00584918
MRO	-1.16659	1.69644	21.6239	0.000365184	0.00585522
IFI27L2	-0.505781	3.34968	21.6053	0.000366585	0.00587187
PRKAR2B	-0.928981	1.42846	21.5695	0.000369292	0.00590939
ADAP2	-0.748843	2.44958	21.5497	0.000370796	0.00592763
CCDC7	-0.658728	2.51955	21.5382	0.000371673	0.0059291
NUDT21	-0.39969	7.31516	21.5352	0.000371904	0.0059291
FAM86HP	0.979815	2.28213	21.5307	0.000372253	0.0059291
APOL2	-2.13582	-0.0754967	21.5294	0.00037235	0.0059291
CNN1	0.910851	1.25066	21.5154	0.000373421	0.00593879
IFNG-AS1	-0.654233	4.68848	21.5119	0.000373691	0.00593879
CCP110	-0.672874	5.55625	21.4873	0.000375595	0.00596321
KANK1	-0.47962	4.52808	21.4774	0.000376363	0.00596956
CDK2	-0.675276	6.27694	21.4691	0.000377005	0.00597391
AGAP3	-0.550196	4.1332	21.4554	0.000378068	0.00598491
LOC102724877	-0.627198	4.10575	21.4434	0.000379005	0.00599053
SH2B1	0.373137	6.12316	21.4414	0.000379162	0.00599053
SYTL1	-0.503002	5.56093	21.4319	0.000379911	0.00599135
KREMEN2	-0.739255	4.52347	21.4274	0.000380264	0.00599135
CAT	0.32642	6.66451	21.4221	0.000380681	0.00599135
C8orf82	0.428393	4.00539	21.4219	0.00038069	0.00599135
TLE5	-0.367637	8.75446	21.3902	0.000383198	0.00602498
REEP6	0.752773	1.74692	21.3628	0.000385374	0.00604842
ABR	0.329766	8.37483	21.362	0.000385435	0.00604842
MAP3K14-AS1	0.832135	1.23632	21.3389	0.000387284	0.00606624
PAG1	0.339481	8.62493	21.3385	0.000387318	0.00606624
TM7SF2	0.501454	6.6041	21.3225	0.000388601	0.00608046
BTG4	-1.59663	-0.222903	21.3018	0.000390272	0.00609688
SGMS1	-0.471004	4.90983	21.3002	0.000390402	0.00609688
SLC35F2	0.334452	5.76886	21.2638	0.000393359	0.00613716
LAT2	-0.456972	7.20124	21.213	0.000397533	0.00619632
ATP6V1A	0.32551	6.09144	21.2012	0.000398506	0.00620128
LOC100419170	-1.12972	0.565285	21.1999	0.000398615	0.00620128
GABBR1	-1.04802	1.39101	21.1875	0.000399641	0.00620215
CEP44	-0.517598	4.77537	21.1868	0.000399698	0.00620215
CTNNAL1	-0.71382	4.87481	21.1854	0.000399818	0.00620215
RGS12	-1.03474	1.34982	21.1694	0.000401151	0.00621688
ZKSCAN2	0.477106	4.07589	21.1596	0.000401968	0.0062236
GBGT1	1.76445	1.03345	21.1404	0.00040358	0.0062426
FGD6	0.547112	7.42512	21.1182	0.000405447	0.00626551
RPL12	0.302716	8.68495	21.106	0.000406484	0.00627555
MVP	0.867838	4.33907	21.0924	0.000407637	0.00628737
LOC105371493	1.26308	1.45967	21.0749	0.000409127	0.00630436
RNF144B	-0.442614	6.24298	21.0639	0.000410069	0.00630852
ZNF432	-0.974376	1.90923	21.0626	0.000410174	0.00630852
KIF21B	-0.397488	6.52533	21.05	0.000411254	0.00631913
ZC3H8	0.461656	5.23854	21.0381	0.000412281	0.00632569
SPC24	-0.803663	5.26188	21.036	0.00041246	0.00632569
ALDH2	-0.679954	3.54027	21.0202	0.000413827	0.00634066
AP4S1	0.864318	2.36658	21.0035	0.000415276	0.00635685
ECH1	-0.354676	6.47355	20.9955	0.000415967	0.00635976
KIF23	-0.829218	5.887	20.9923	0.000416249	0.00635976
MBD4	-0.324299	6.48046	20.9729	0.00041794	0.00637679
SPDYE21	0.784267	2.04936	20.9705	0.00041815	0.00637679
RBM25	0.340337	7.72557	20.9629	0.000418816	0.00638095
KCNQ1OT1	0.676392	4.82391	20.9483	0.000420101	0.00638349
RABGGTB	0.361716	6.74951	20.9479	0.000420136	0.00638349
TTC33	-0.487427	4.61423	20.9476	0.000420163	0.00638349
RPS20	0.336012	10.8565	20.9335	0.0004214	0.00639629
DECR2	0.860184	2.39121	20.9262	0.000422048	0.00640014
RRM1	-0.709875	7.14277	20.9128	0.000423232	0.0064121
ALCAM	-0.43059	5.68621	20.9052	0.000423908	0.00641635
SRCIN1	-1.2411	1.19117	20.8905	0.000425223	0.00641914
HIF1AN	0.346388	6.40595	20.8889	0.000425366	0.00641914
FAM86JP	0.807975	2.57954	20.8878	0.000425458	0.00641914
LOC105374339	-2.23357	0.383074	20.8819	0.000425989	0.00641914
ZBTB41	-0.592062	3.88818	20.878	0.000426332	0.00641914
MEX3C	-0.534057	5.57337	20.8766	0.000426466	0.00641914
LOC155060	0.613884	6.0996	20.8663	0.000427387	0.00642705
IFI30	0.468771	8.35287	20.8584	0.000428094	0.00643172
TRMT2B	-0.371563	4.97069	20.8469	0.000429132	0.00644135
PHF10	-0.393847	5.28549	20.8187	0.000431681	0.00647041
TMEM63A	-0.992627	2.24325	20.8167	0.000431866	0.00647041
PFDN6	0.549369	5.22054	20.8069	0.00043275	0.00647767
GJC1	-0.766177	3.431	20.7744	0.000435727	0.00651622
UBE2O	0.348034	7.45342	20.7439	0.000438534	0.00654805
ITPRID2	-0.395304	5.08008	20.7425	0.000438662	0.00654805
TMEM170B	-0.551407	3.59907	20.735	0.000439357	0.0065524
MRPL41	0.469913	5.14194	20.7112	0.000441568	0.0065682
ITGAL	-0.324767	7.77295	20.7099	0.000441689	0.0065682
STARD10	-0.697487	2.21527	20.7066	0.00044199	0.0065682
CDCA7L	-0.451353	6.8823	20.6997	0.000442635	0.0065682
C4orf33	-0.721491	2.5977	20.6983	0.000442772	0.0065682
FANCI	-0.682642	7.00788	20.6975	0.000442845	0.0065682
LMNB1	-0.573443	7.54895	20.6564	0.000446707	0.00661285
DDX19A	0.441784	5.48032	20.6556	0.000446777	0.00661285
GNL1	-0.396712	6.14344	20.6524	0.000447079	0.00661285
NCKAP5L	0.708721	5.21806	20.6475	0.000447545	0.00661372
STK17B	0.339943	8.41475	20.6386	0.000448389	0.00662016
NLGN2	-0.625216	4.11131	20.6312	0.000449086	0.00662443
ITFG2	0.384631	5.3186	20.615	0.000450629	0.00663865
UBR3	0.357826	5.69208	20.6122	0.000450902	0.00663865
ZNF230	-1.28206	0.840478	20.6027	0.000451807	0.00663865
RIOX2	0.460445	4.53987	20.6012	0.000451946	0.00663865
ZNF260	-0.714724	3.4772	20.5997	0.000452096	0.00663865
GLYR1	0.433264	6.91671	20.5836	0.000453635	0.00665522
LOC102723539	1.40285	0.582509	20.5753	0.000454432	0.00665873
HS6ST1P1	0.510273	3.29987	20.5726	0.000454694	0.00665873
ATP6AP2	0.480495	5.77559	20.5662	0.000455314	0.00666004
ICAM3	-0.383002	7.40341	20.5632	0.000455605	0.00666004
ITPR1	0.479424	5.65969	20.5497	0.00045691	0.00667311
WDR26	0.307805	7.78196	20.5416	0.000457691	0.00667574
TRIM56	-0.349044	6.0349	20.5355	0.000458281	0.00667574
GNPDA1	-0.946262	2.88967	20.5351	0.000458325	0.00667574
VPS26B	-0.565203	4.54842	20.5047	0.00046129	0.00669903
SPATA20	-0.614634	2.73141	20.5036	0.000461397	0.00669903
DDI2	0.384879	6.18942	20.5005	0.000461705	0.00669903
RBM3	0.488264	7.97693	20.4998	0.000461768	0.00669903
SYNGR2	0.413845	7.56461	20.4976	0.000461988	0.00669903
RPL36	0.354447	9.98402	20.4799	0.000463726	0.00671374
SPARCL1	-1.22011	-0.144579	20.4736	0.000464347	0.00671374
MPST	-0.495951	4.94572	20.4665	0.000465044	0.00671374
P2RX4	-1.13409	0.953007	20.4637	0.000465327	0.00671374
LOC100419583	-0.424284	5.27619	20.4626	0.000465437	0.00671374
N6AMT1	0.574032	3.11507	20.4607	0.000465623	0.00671374
VCP	0.407489	8.4721	20.4579	0.000465899	0.00671374
CTDSP2	-0.377938	7.35274	20.4488	0.000466804	0.00671871
USP36	0.486253	6.52122	20.4428	0.000467395	0.00671871
CTSF	-1.0541	2.69605	20.4419	0.000467486	0.00671871
HSD17B14	-1.46899	-0.117509	20.4345	0.000468219	0.00672042
VAMP1	0.320074	7.35198	20.4302	0.000468652	0.00672042
CHST12	0.579705	3.83016	20.4282	0.000468847	0.00672042
MPZL3	-0.588561	2.75241	20.4225	0.000469424	0.00672274
RNF26	-0.364951	5.28546	20.4107	0.000470604	0.0067337
TMEM230	0.387855	6.34443	20.402	0.000471473	0.0067402
GMPSP1	-0.476537	3.7831	20.3797	0.000473718	0.00676633
LOC105378250	-1.57811	0.211472	20.3261	0.00047917	0.00683438
CDHR1	-1.18774	0.54331	20.3245	0.000479325	0.00683438
NENF	-0.825078	1.73269	20.3182	0.000479977	0.00683768
BLOC1S1	-0.514108	3.92622	20.3095	0.00048087	0.00684384
FASN	0.466446	8.3614	20.2969	0.000482163	0.00684384
MED30	-0.553965	3.97237	20.2929	0.000482571	0.00684384
HNRNPA1P15	-0.399703	5.08739	20.2903	0.000482843	0.00684384
TCTA	0.479282	4.20153	20.2842	0.000483473	0.00684384
DCTD	-0.473127	4.95548	20.2842	0.000483475	0.00684384
S100Z	-0.611808	4.41237	20.2727	0.00048466	0.00684384
UBE3C	0.368573	7.3244	20.2712	0.000484824	0.00684384
EARS2	0.412035	4.9776	20.2676	0.000485192	0.00684384
TDG	0.461518	5.97261	20.2629	0.000485682	0.00684384
NOMO2	0.455245	5.42884	20.2627	0.000485698	0.00684384
RABL2A	0.737477	3.82652	20.2573	0.00048626	0.00684384
ANO8	-0.748067	3.51826	20.2555	0.000486446	0.00684384
ITIH4	0.813033	1.79652	20.2551	0.00048649	0.00684384
RAPGEF2	0.479779	5.48376	20.247	0.000487332	0.00684384
TRNT	0.425569	4.67193	20.2411	0.000487956	0.00684384
DBF4	-0.452418	6.43271	20.2348	0.000488609	0.00684384
AS-PTPRE	1.19924	0.234308	20.2339	0.000488703	0.00684384
ROMO1	0.512087	5.56399	20.2333	0.00048877	0.00684384
KMT5C	-0.455862	3.96418	20.2294	0.00048917	0.00684384
PSPH	0.435624	5.62342	20.2259	0.000489544	0.00684384
TPST1	-1.41424	0.125475	20.2161	0.000490573	0.00684384
BECN1	0.512686	5.69852	20.2151	0.000490672	0.00684384
NCAPG2	-0.716673	6.96536	20.2141	0.000490775	0.00684384
E2F2	-1.04592	6.20899	20.2118	0.00049102	0.00684384
CCDC50	-1.01716	1.1664	20.2084	0.000491376	0.00684384
UBE2E1	-0.405615	4.85965	20.1954	0.000492748	0.00685505
DHRS11	-0.856247	1.1484	20.1928	0.000493027	0.00685505
DNASE1	0.348199	6.86727	20.1848	0.000493876	0.00686099
RBL1	-0.391565	5.20994	20.1759	0.000494819	0.00686821
GAS6	0.73212	3.83079	20.1586	0.000496652	0.00688775
FRMD8	0.388099	6.02263	20.1453	0.000498078	0.00690164
LINC01605	-1.84418	-0.502703	20.1357	0.000499106	0.00690998
PRPF40B	0.899618	2.23798	20.1246	0.000500288	0.00691169
GTF2IRD1	-0.488242	4.74494	20.1232	0.00050044	0.00691169
SMIM19	-0.383581	5.46443	20.1226	0.000500508	0.00691169
CYTH3	-0.511521	3.61268	20.1183	0.000500968	0.00691216
TFAP2E-AS1	-1.34939	0.0444156	20.0953	0.000503451	0.00694031
MCRIP1	0.535115	4.57062	20.0915	0.000503863	0.00694031
TRIM55	-1.8459	1.90506	20.0787	0.000505254	0.00695356
POLR1A	0.630926	6.88033	20.0636	0.000506901	0.00697032
ICA1L	-0.850114	1.53521	20.046	0.000508822	0.00699081
TRAF1	-0.650963	5.18177	20.0374	0.000509762	0.0069978
N4BP2	-0.458919	5.49821	20.0326	0.000510289	0.00699912
HOXC4	-0.344987	5.03306	20.0282	0.000510776	0.00699988
MPV17	0.342861	5.74094	20.0162	0.000512099	0.00701208
MS4A7	0.898315	3.50575	20.0001	0.000513881	0.00702273
PDE4B	-0.984792	1.76184	19.9992	0.000513979	0.00702273
PLEK	0.491361	7.54478	19.9974	0.000514175	0.00702273
CXCR5	-0.565254	6.41759	19.9916	0.000514823	0.0070243
IFT81	-0.662103	3.20158	19.9886	0.000515156	0.0070243
UCP2	0.512801	8.94526	19.9785	0.000516283	0.00703377
KCNA6	-0.514854	4.05987	19.9577	0.000518603	0.00705654
UROD	-0.364517	4.99128	19.9557	0.000518825	0.00705654
BPHL	0.58468	3.58792	19.9425	0.000520309	0.0070708
SAMD7	-0.877781	1.08992	19.934	0.000521259	0.00707779
NLK	0.423767	5.98766	19.9283	0.000521901	0.00707996
GINS3	-0.636756	4.69381	19.9246	0.000522318	0.00707996
ZNF767P	0.406842	4.77407	19.921	0.000522728	0.00707996
GTF3C6	-0.444012	4.77449	19.9002	0.00052509	0.00710472
POLR1H	-0.416417	3.99826	19.8968	0.000525476	0.00710472
CDCA5	-0.752663	6.38744	19.8933	0.00052587	0.00710472
PTK7	-1.26713	0.174894	19.878	0.000527619	0.00712242
LOC107986820	-0.759595	2.99554	19.8688	0.000528663	0.00713058
PSMG3-AS1	0.709693	3.90972	19.8639	0.000529231	0.00713176
SCAPER	-0.65797	3.29734	19.8604	0.00052963	0.00713176
NOLC1	0.502437	7.90982	19.8475	0.000531111	0.00714126
ZFP36L1	-0.458311	6.61551	19.8437	0.000531545	0.00714126
SESTD1	-0.904151	3.6535	19.8428	0.000531656	0.00714126
ARHGEF7	0.36332	8.34994	19.8266	0.000533527	0.00716047
HSD17B6	-0.915326	1.75237	19.8154	0.000534814	0.00717181
RRBP1	0.716137	5.58189	19.8029	0.000536271	0.00718541
IGLV1-47	-1.88139	-0.781987	19.791	0.000537655	0.0071979
PBX2P1	-0.431492	4.26645	19.7839	0.000538489	0.0071979
RNF122	-0.777998	2.97104	19.7789	0.000539068	0.0071979
PEG10	-0.593845	8.15006	19.7783	0.000539141	0.0071979
IGKV4-1	-0.991073	1.3188	19.7734	0.00053972	0.0071979
DPH2	0.55257	4.99177	19.7721	0.000539865	0.0071979
HMGB1	-0.473025	9.55222	19.7586	0.000541448	0.00720841
MACROD2	1.41877	0.0817422	19.7546	0.000541927	0.00720841
VEGFB	-0.532161	4.77118	19.7541	0.000541986	0.00720841
TLR1	-0.389764	5.33452	19.748	0.000542697	0.00721195
LIN54	-0.435666	4.78156	19.7398	0.00054367	0.00721898
ABCF3	0.398222	5.51085	19.7095	0.000547269	0.00726051
FER1L4	-0.796384	2.5943	19.7059	0.000547693	0.00726051
PIGP	-0.483097	4.24527	19.6906	0.000549518	0.00727875
ANLN	-0.771851	6.24244	19.6814	0.000550617	0.0072806
ITGAV	-0.828497	1.67075	19.6784	0.000550985	0.0072806
LOC102723996	0.499646	4.55448	19.6782	0.000551003	0.0072806
JSRP1	-1.94634	0.118069	19.6657	0.000552515	0.00729464
S100PBP	-0.516974	5.36691	19.6598	0.000553226	0.00729808
NT5M	-0.489019	3.72415	19.6075	0.000559569	0.00737576
TUBB6	0.48154	6.78225	19.5868	0.000562102	0.00740315
CYB5D1	0.453875	5.30476	19.5539	0.000566158	0.00745051
LCMT2	0.640961	3.14945	19.5499	0.000566658	0.00745105
AP1G2	0.355752	6.3348	19.5217	0.000570162	0.00749106
GPC4	-0.900736	1.61208	19.5176	0.000570672	0.00749169
PSAT1	-0.41837	5.72223	19.5026	0.000572546	0.00751021
GATD1	0.367883	6.22976	19.4851	0.000574756	0.00753311
LMO2	1.45921	4.2793	19.4753	0.000575985	0.00754313
PPIL3	-0.507057	5.04462	19.4681	0.000576892	0.00754892
CCDC18-AS1	0.457074	5.68083	19.4643	0.00057738	0.00754921
ZEB2	-1.04009	2.12324	19.4439	0.000579969	0.00757287
PLOD3	-0.394009	4.22492	19.4427	0.000580123	0.00757287
IFT22	-0.631029	3.84058	19.3899	0.000586881	0.00765492
INPP4A	0.665993	2.98095	19.3822	0.000587877	0.00765964
LGALSL	-0.972483	0.101675	19.3798	0.000588186	0.00765964
KIF18A	-0.526681	5.3877	19.3398	0.000593385	0.00771762
C3orf62	0.656495	2.88689	19.3372	0.000593727	0.00771762
NAALADL2	0.994931	1.46238	19.3346	0.000594066	0.00771762
PAQR7	-0.675361	2.07034	19.3263	0.000595162	0.00772568
RIMS2	-1.59716	-0.220059	19.3215	0.00059578	0.00772752
PYROXD1	-0.51333	4.03269	19.3112	0.000597145	0.00773903
NEK2P1	-1.07376	1.24711	19.3073	0.000597651	0.00773941
ITPRIPL1	-0.546032	3.3137	19.3026	0.000598272	0.00774128
DIMT1	0.472264	5.09944	19.2879	0.000600218	0.0077525
NIPBL-DT	0.505621	4.00511	19.2872	0.00060031	0.0077525
FLOT2	-0.312576	7.30905	19.2852	0.000600572	0.0077525
RANBP2	0.338061	7.7437	19.2803	0.000601221	0.0077547
SEC23IP	0.32759	6.43508	19.2512	0.000605094	0.00779846
SKA2P1	-0.559254	2.65598	19.2445	0.000605983	0.00779899
PCNP	-0.368569	6.27678	19.2434	0.000606142	0.00779899
KCTD9	-0.343876	5.78383	19.2385	0.000606789	0.00779899
MARCHF9	-0.316598	5.99751	19.2363	0.000607083	0.00779899
GRPEL1	0.399836	5.56012	19.2329	0.000607539	0.00779899
AP2A2	0.351414	5.80307	19.2218	0.000609038	0.00780682
PBK	-0.753807	6.54636	19.2212	0.000609111	0.00780682
AIP	-0.358541	6.12721	19.2174	0.000609632	0.00780733
NCLP1	1.23281	0.0436321	19.2056	0.000611215	0.00782144
CRYZ	-0.537431	4.08511	19.1887	0.00061351	0.00783252
SLF1	-0.663947	4.45997	19.1884	0.000613551	0.00783252
NAT10	0.443299	7.32233	19.1852	0.000613988	0.00783252
RPL12P8	0.315194	6.7256	19.1815	0.000614493	0.00783252
LOC100130550	-1.18413	0.12444	19.1728	0.000615675	0.00783252
LOC105369325	-1.35019	-0.469419	19.1669	0.000616482	0.00783252
LOC105372718	-0.677065	3.32724	19.165	0.00061673	0.00783252
CENPF	-0.806748	8.06596	19.1601	0.000617401	0.00783252
PDIA3	0.396674	8.09313	19.1523	0.000618475	0.00783252
SP1	-0.421522	6.7828	19.1514	0.000618595	0.00783252
DGKQ	0.47086	4.97617	19.1495	0.000618862	0.00783252
ZNHIT2	0.538242	3.55197	19.1477	0.000619098	0.00783252
CENPK	-0.566226	4.93889	19.1451	0.000619454	0.00783252
EFCAB14	0.363011	6.78332	19.1447	0.00061951	0.00783252
FTH1P8	0.438369	4.14884	19.144	0.000619616	0.00783252
CEP120	-0.442478	5.57717	19.1426	0.000619805	0.00783252
RAD51-AS1	0.946277	2.36858	19.1279	0.000621825	0.00784109
GNL3	0.386753	7.20984	19.1272	0.000621925	0.00784109
CCNB2	-0.704377	6.80247	19.1271	0.000621933	0.00784109
APEH	0.319341	6.50141	19.1211	0.000622768	0.00784359
SLC16A14	-1.1709	0.810061	19.1187	0.000623098	0.00784359
MTCH2	0.400217	6.77793	19.0941	0.000626504	0.00788035
DPY19L4	-0.645954	2.97264	19.0821	0.000628177	0.00789528
MREG	0.643708	1.90481	19.0481	0.000632943	0.00794902
NOL9	0.377645	4.18361	19.0291	0.000635615	0.0079764
LINC02666	0.87313	3.01767	19.0086	0.000638514	0.00800659
CCDC71L	-0.39329	6.07992	18.9936	0.000640651	0.00801983
HEXIM1	0.433384	5.00193	18.9919	0.000640903	0.00801983
FBXW5	0.440539	5.79961	18.987	0.000641602	0.00801983
TMCC2	-0.993155	2.08288	18.9862	0.000641715	0.00801983
FAM13B	0.468131	6.25607	18.9785	0.00064281	0.00801983
NOL6	0.736671	5.63853	18.978	0.000642887	0.00801983
BROX	-0.419014	5.07672	18.977	0.000643029	0.00801983
BEND5	-0.749934	2.41035	18.9716	0.000643796	0.00802322
ESD	-0.349883	6.32496	18.9443	0.000647731	0.00806606
ZXDA	-0.709463	2.58536	18.9329	0.000649385	0.00807675
MTRR	0.408089	5.39403	18.9311	0.000649647	0.00807675
CDCA7	-0.708233	6.63795	18.9267	0.000650274	0.00807675
TCEA2	-0.352702	4.84351	18.9246	0.00065058	0.00807675
ARID4A	-0.358719	5.99729	18.9205	0.000651181	0.00807803
FLI1	-0.355279	7.18597	18.8896	0.000655686	0.0081277
CRYBG1	-0.496266	7.21877	18.8842	0.000656475	0.00812835
ZNF552	0.467844	3.31177	18.8824	0.00065674	0.00812835
RPS3P4	0.304146	7.19749	18.8741	0.000657958	0.00813345
RXYLT1	0.389922	5.19509	18.8728	0.000658155	0.00813345
AANAT	-0.592676	2.90526	18.8339	0.000663905	0.00819826
ARAP2	-0.813429	1.08406	18.8241	0.000665363	0.00821003
ZNF530	-0.777969	1.15678	18.8162	0.00066653	0.00821325
SETD6	0.490907	4.17501	18.8129	0.000667037	0.00821325
NDFIP2	0.41937	4.66783	18.8121	0.000667143	0.00821325
CTSS	-0.426412	5.81451	18.7962	0.00066953	0.00823638
CAB39	0.30453	7.63579	18.7812	0.000671784	0.00825785
TAF10	0.377619	6.33825	18.7728	0.000673051	0.00826716
ARHGAP44	-0.681621	3.74262	18.7685	0.000673699	0.00826886
HYAL2	0.627169	2.89522	18.759	0.000675131	0.00828018
GALNT14	-0.322798	5.37065	18.7528	0.000676083	0.00828559
CXCR4	-0.730767	5.90233	18.7436	0.000677471	0.00829633
MYO5C	-1.112	0.703651	18.7325	0.000679168	0.00831084
RUNDC3A	-1.51613	0.995616	18.7111	0.000682432	0.00834072
UQCR11	0.349313	7.05956	18.7077	0.000682952	0.00834072
ADGRL1	-0.448953	4.44987	18.7064	0.000683152	0.00834072
LOC105377308	-1.31398	-0.23105	18.6877	0.000686032	0.00836959
SIGLEC10	-0.548029	6.26086	18.6772	0.000687649	0.00838301
CEP152	-0.647143	5.75899	18.6561	0.000690928	0.00840963
ZKSCAN1	0.356743	6.72491	18.6541	0.000691237	0.00840963
DDB2	-0.731693	4.72822	18.6531	0.000691387	0.00840963
SPTAN1	0.387831	9.15774	18.6316	0.000694742	0.0084441
PMM2	0.583604	4.91365	18.6186	0.00069679	0.00846247
GPR153	-2.17938	-0.0566732	18.6136	0.000697579	0.00846247
DTX4	-0.471786	5.23878	18.612	0.000697818	0.00846247
ANK2	-0.661947	2.93141	18.6031	0.000699227	0.00847324
ZNF132	1.67482	-0.922209	18.5922	0.000700951	0.00848779
NOL8	0.347215	6.51005	18.5818	0.000702595	0.00850134
TEF	0.453719	4.15356	18.5735	0.000703912	0.00851094
APOBEC3D	-0.643174	3.13335	18.5523	0.000707291	0.00854542
NFYB	-0.357339	5.1855	18.543	0.000708779	0.00855373
UBR7	-0.434517	6.02846	18.5414	0.000709033	0.00855373
MLLT11	-1.23378	1.47372	18.5288	0.000711052	0.0085657
CDK5R1	-0.731533	2.2321	18.5283	0.000711137	0.0085657
C10orf143	1.14088	1.47147	18.5253	0.000711609	0.0085657
SMC4	-0.443329	9.22149	18.5191	0.000712614	0.00857144
PLK1	-0.942935	6.96407	18.5048	0.000714924	0.00859286
LOC105372401	-0.975149	0.421857	18.4964	0.000716284	0.00860284
POLG	0.364161	6.3217	18.4903	0.000717274	0.00860835
AURKB	-1.05478	6.11919	18.4818	0.000718651	0.0086185
CDCA3	-0.904652	5.84221	18.474	0.000719925	0.00862697
TXLNGY	0.419099	6.38333	18.4709	0.00072042	0.00862697
ZNF395	-0.626948	7.89399	18.464	0.000721556	0.00862846
MIR22HG	1.22917	0.291869	18.4637	0.000721609	0.00862846
TBL1X	-0.332496	5.67474	18.4524	0.000723443	0.00864402
CCNG2	-0.362745	6.81357	18.4294	0.000727228	0.00868285
DDX59	-0.410444	4.32239	18.423	0.00072828	0.00868902
SLC1A1	-0.371907	6.48727	18.4164	0.000729383	0.00869579
LINC01102	-1.91721	-0.0651645	18.397	0.000732594	0.00872766
STAG3L5P-PVRIG2P-PILRB	0.381668	4.81696	18.3683	0.000737381	0.00877509
HIPK3	0.41141	6.07284	18.3667	0.000737657	0.00877509
DVL3	-0.29131	6.94981	18.3596	0.000738847	0.00878281
HMGB2	-0.849773	8.99404	18.352	0.000740116	0.00879145
TUBB2A	0.436683	4.18531	18.3467	0.000741018	0.00879572
LOC100288637	-0.562689	4.08061	18.3318	0.000743523	0.00881901
RPL28	0.317867	10.3884	18.327	0.000744344	0.0088223
SNORD45A	0.967706	1.65216	18.3198	0.000745568	0.00882899
HPF1	-0.455067	3.83484	18.3172	0.000745997	0.00882899
UNC13A	1.51409	-0.515289	18.3003	0.000748874	0.00885607
UFC1	-0.342209	6.47235	18.2974	0.000749376	0.00885607
SHC1	-0.32819	5.98611	18.292	0.000750302	0.00886055
ZNF721	-0.492255	5.37125	18.2842	0.000751627	0.00886974
PSMD9	0.412264	5.74818	18.2791	0.000752503	0.00887363
HS6ST1	0.357378	4.73637	18.2754	0.000753137	0.00887465
CHEK1	-0.793239	5.52293	18.2671	0.000754571	0.0088851
BTN2A1	-0.431971	4.08844	18.2606	0.00075569	0.00888824
TIMM10B	0.432534	4.75578	18.2592	0.000755933	0.00888824
ASB13	0.282986	7.45261	18.2517	0.000757223	0.00889696
TRNN	0.410169	5.83853	18.2364	0.000759862	0.00892067
CCDC85B	0.486207	5.84916	18.2307	0.000760851	0.00892067
ATAD2	-0.599386	6.7474	18.2301	0.000760967	0.00892067
AKIRIN1	0.483348	6.58192	18.2262	0.000761644	0.00892067
HES7	-1.12152	1.76158	18.2226	0.000762263	0.00892067
STAT5B	-0.367983	8.04035	18.2202	0.000762689	0.00892067
PIK3IP1-DT	1.08404	0.232198	18.2179	0.00076309	0.00892067
DEPDC1B	-0.655592	4.52643	18.214	0.000763758	0.00892206
NDUFB2	0.44785	6.0259	18.1933	0.000767381	0.00895793
TTC19	0.306303	5.93179	18.1641	0.000772518	0.00901141
CENPQ	-0.49239	3.73468	18.1356	0.000777582	0.00906397
SCFD1	0.304673	6.32808	18.1278	0.000778968	0.00907361
URB2	0.533628	5.26566	18.1131	0.00078159	0.00909762
ABHD3	-0.425702	6.37134	18.1074	0.000782617	0.00910305
FAM200B	-0.458659	3.49435	18.0965	0.000784574	0.00911927
WRAP73	-0.407994	4.03983	18.0805	0.00078745	0.00914615
LTBP4	-0.488766	5.05048	18.0737	0.000788687	0.00915345
CDCA8	-0.642016	6.66371	18.0708	0.000789207	0.00915345
RARG	-0.697464	1.83144	18.0649	0.000790278	0.00915932
SPACA9	-0.875163	2.21613	18.0614	0.000790917	0.00916019
ADIPOR2	0.268554	7.61858	18.0512	0.00079277	0.00916842
RIPK1	0.377338	5.9193	18.0495	0.000793085	0.00916842
KLC1	0.281411	7.20154	18.0431	0.000794249	0.00916842
BMF	-0.475294	6.22732	18.0428	0.000794308	0.00916842
WDR46	0.502538	5.92211	18.0409	0.000794651	0.00916842
GPR132	-0.623689	3.2973	18.0372	0.000795323	0.00916842
NHP2P1	0.491362	4.33598	18.0358	0.000795583	0.00916842
PXDNL	-0.468423	5.05715	18.0132	0.000799717	0.00920951
LOC101928728	0.990379	0.384649	17.9901	0.000803982	0.00925206
XYLB	-1.02652	2.06221	17.9744	0.000806889	0.00927894
PPP3CB-AS1	0.857551	2.10363	17.9629	0.000809035	0.00929703
TOPBP1	-0.370093	8.37818	17.955	0.000810496	0.00930722
SLC9A7	0.345213	6.6245	17.9512	0.000811219	0.00930894
RPS20P6	0.374866	5.78117	17.938	0.000813677	0.00933054
KATNAL1	-0.414864	6.01107	17.9276	0.000815644	0.0093465
UTP4	0.392487	6.08256	17.9228	0.000816544	0.00935021
SRM	0.595119	6.997	17.9021	0.000820446	0.00938664
ZNF133	-0.681688	2.14461	17.8976	0.000821305	0.00938664
ANKRD34A	-0.39272	4.12046	17.8954	0.000821719	0.00938664
ZFP90	-0.548918	4.53365	17.8937	0.000822039	0.00938664
C3orf20	-0.589831	3.90006	17.879	0.000824842	0.00941202
MAP4K2	-0.272529	7.30431	17.8722	0.000826138	0.00942018
MYO7B	-0.762492	2.24312	17.8635	0.000827799	0.00943249
THAP5	-0.524709	4.71979	17.8518	0.000830039	0.00945138
PNKP	0.410604	4.55466	17.8482	0.000830726	0.00945256
SENP7	-0.604253	2.74691	17.8377	0.000832741	0.00945534
GNAZ	-0.500186	4.56243	17.8377	0.000832746	0.00945534
BTBD8	-1.17322	0.351984	17.8335	0.000833553	0.00945534
KIF15	-0.68315	5.40651	17.8296	0.0008343	0.00945534
CEP55	-0.628562	6.22417	17.8282	0.000834581	0.00945534
HMGXB4	-0.53561	5.07574	17.8275	0.000834713	0.00945534
COPA	0.292373	7.85913	17.8252	0.000835154	0.00945534
LOC728715	-0.754836	2.2159	17.8227	0.000835631	0.00945534
TFEC	-0.490552	4.29057	17.8159	0.000836963	0.0094638
FGF11	-0.628215	3.06945	17.8021	0.000839632	0.00948738
SNX5P2	0.579742	2.66175	17.7949	0.000841024	0.00949649
TCEANC2	-0.404641	4.39812	17.782	0.000843559	0.00951782
BYSL	0.458314	4.85138	17.7793	0.000844087	0.00951782
HERC2P2	0.396638	5.62628	17.7718	0.000845539	0.00952758
CLSTN3	-0.652145	3.11674	17.7525	0.000849344	0.00956017
C19orf54	-0.433647	4.65308	17.7511	0.00084961	0.00956017
RAD54L	-0.771295	4.79054	17.7368	0.000852432	0.00958498
SLC12A9	0.502059	5.85069	17.7311	0.000853559	0.00958498
SLC25A44	0.429704	5.30905	17.731	0.000853586	0.00958498
UNC13B	0.512912	4.22725	17.7232	0.000855124	0.00958954
LOC107983998	0.759588	2.2719	17.7218	0.000855408	0.00958954
TIMMDC1	0.388089	5.79616	17.719	0.000855962	0.00958954
SLC39A4	0.585257	2.78542	17.717	0.000856357	0.00958954
COIL	-0.466938	4.49995	17.7022	0.000859308	0.00960464
FAM120C	0.43525	4.33341	17.7019	0.00085937	0.00960464
DFFA	0.402398	7.14799	17.7012	0.000859516	0.00960464
LPAR5	-0.453705	4.33919	17.6984	0.000860073	0.00960464
MASTL	-0.547403	4.56606	17.6883	0.000862097	0.00961013
LOC285097	1.22515	1.66573	17.6855	0.000862652	0.00961013
SUV39H1	-0.59455	4.48274	17.685	0.000862754	0.00961013
STMN1	-0.633408	8.45522	17.6791	0.00086393	0.00961013
CIAO2A	-0.349263	6.30642	17.6761	0.000864535	0.00961013
MYB	-1.0518	2.61527	17.6741	0.000864945	0.00961013
SERPINA9	0.440171	6.76805	17.6728	0.000865201	0.00961013
ERAP1	-0.316627	5.85988	17.6723	0.000865302	0.00961013
TTC3	0.288749	8.60167	17.6643	0.000866921	0.00962152
NOP56	0.390601	7.53211	17.655	0.000868802	0.00962792
PIGW	0.650082	3.20057	17.6516	0.00086949	0.00962792
MFSD12	0.514333	6.42179	17.6508	0.000869647	0.00962792
MTURN	-0.402155	4.97337	17.6497	0.000869872	0.00962792
SELENOTP1	0.479741	5.05992	17.64	0.000871825	0.00964296
C1RL-AS1	-1.43417	-0.157531	17.6053	0.000878915	0.00971477
CEACAM1	-0.800812	3.06644	17.5894	0.000882159	0.00974374
EXTL3	-0.338587	5.26954	17.5854	0.000882991	0.00974374
WDR48	-0.329927	5.4691	17.5837	0.000883338	0.00974374
CFL2	-0.399333	4.47187	17.5785	0.000884417	0.00974902
DDX24	0.350947	7.56903	17.5706	0.000886038	0.00976026
PROSER3	-0.405992	4.24862	17.5658	0.000887045	0.00976137
CEMIP2	1.17591	1.78859	17.5625	0.000887714	0.00976137
ZCCHC3	-0.383747	4.784	17.5614	0.000887944	0.00976137
ANO6	-0.313373	6.60155	17.545	0.000891363	0.00978728
TIGD3	-0.892694	0.722797	17.5443	0.000891508	0.00978728
EEF1DP3	-0.942137	0.795976	17.5371	0.000893003	0.00979707
SIRT7	0.413426	5.03195	17.5292	0.000894659	0.0098086
SPTBN5	1.55552	-0.184647	17.512	0.000898249	0.00983555
KIF18B	-0.825692	5.5782	17.5109	0.000898496	0.00983555
HMGB1P6	-0.47158	7.66331	17.5085	0.000898991	0.00983555
NDUFC1	-0.40026	4.97032	17.5059	0.000899541	0.00983555
WDFY1	-0.663161	4.93015	17.4948	0.00090187	0.00985315
RDH13	0.847695	2.16652	17.4925	0.000902366	0.00985315
STAG2	-0.330112	7.62312	17.4786	0.000905298	0.00987431
TCTEX1D2	-0.56989	3.25686	17.4776	0.00090552	0.00987431
ABHD4	-0.626372	4.1853	17.4732	0.000906441	0.00987771
TPX2	-0.636227	7.7716	17.4549	0.000910336	0.00991157
BUB1	-0.599433	7.12445	17.4524	0.000910883	0.00991157
TUBGCP5	0.383127	4.80026	17.4477	0.000911881	0.00991157
BPGM	-0.482442	5.26791	17.4464	0.000912144	0.00991157
ALG10	-0.463925	5.27826	17.4443	0.000912602	0.00991157
NIPAL1	-0.858121	2.08428	17.4408	0.00091335	0.00991306
EVI2B	-0.674893	7.53454	17.4133	0.000919264	0.00996625
COQ4	0.593439	4.75208	17.4123	0.000919479	0.00996625
S100A1	-1.12332	1.27965	17.3992	0.000922306	0.00999021
CBWD5	0.31886	5.84448	17.3918	0.000923921	0.0100006
DNAJC22	-1.26247	-0.0991919	17.3891	0.000924495	0.0100006
PREPL	0.294613	6.52003	17.3606	0.000930713	0.0100611
PSMD2	0.458761	7.7969	17.35	0.000933024	0.0100794
PTTG1	-0.514892	6.98504	17.3455	0.000934004	0.0100833
TOP2A	-0.884935	8.87994	17.332	0.000936992	0.0101088
BBS4	-0.534838	3.68539	17.3171	0.000940281	0.0101316
ESPL1	-0.929851	6.58876	17.3167	0.000940359	0.0101316
FSD2	0.538839	4.03796	17.3103	0.000941789	0.0101403
ZNF516-DT	-0.922667	1.32322	17.3005	0.00094396	0.010157
TIMM8BP2	0.703051	2.08959	17.2858	0.00094722	0.0101796
MELK	-0.63074	5.0857	17.2854	0.000947319	0.0101796
GINM1	-0.440181	4.05954	17.2715	0.000950423	0.0102062
MBNL3	-0.427693	6.64833	17.2651	0.00095187	0.0102076
EIF4G3	0.396136	7.95132	17.2608	0.000952819	0.0102076
EEF1DP1	0.373643	5.12729	17.2606	0.000952882	0.0102076
NSUN5P2	0.446262	4.12836	17.2573	0.000953614	0.0102076
FAM120AOS	0.336612	5.4659	17.2564	0.000953823	0.0102076
ARHGAP11A	-0.515101	6.17055	17.2542	0.000954324	0.0102076
ASAH1	0.410066	5.69258	17.2266	0.000960544	0.0102642
SON	0.305621	9.02488	17.2251	0.000960885	0.0102642
ZNF277	-0.431379	5.39796	17.216	0.000962955	0.0102795
DDX21	0.383773	8.28297	17.2004	0.000966503	0.0103043
ULBP1	-1.50006	-0.356134	17.1984	0.000966969	0.0103043
TBC1D1	-0.33405	8.56731	17.1975	0.000967182	0.0103043
PPP6R3	0.266458	7.38442	17.1927	0.000968264	0.0103091
ALDH18A1	0.310985	7.46096	17.1847	0.000970115	0.010322
INTS6	-0.286786	6.65268	17.1689	0.000973747	0.0103539
CC2D1A	-0.325837	5.22156	17.1592	0.00097598	0.0103708
LOC107985120	1.60114	0.117811	17.1535	0.000977288	0.0103716
PDE12	0.335093	5.71466	17.1515	0.000977757	0.0103716
LOC105378179	-0.645011	2.15659	17.1506	0.000977972	0.0103716
PCGF2	-0.4287	3.56933	17.1427	0.000979786	0.0103841
METTL18	-0.67615	2.64934	17.1366	0.000981202	0.0103858
CLEC2D	-0.335391	7.48672	17.135	0.000981584	0.0103858
DUT	-0.445525	7.01767	17.1338	0.000981869	0.0103858
PES1	0.456091	6.66292	17.1299	0.000982777	0.0103863
TLN2	0.754813	2.46559	17.128	0.000983199	0.0103863
LMTK3	-0.863067	1.11764	17.1234	0.000984276	0.0103909
NEK6	0.50169	7.96567	17.1087	0.000987709	0.0104204
FBXO5	-0.537612	4.86426	17.1006	0.000989605	0.0104336
MCM7	-0.731232	8.22315	17.0657	0.000997834	0.0105135
ZBTB14	-0.335331	6.2299	17.0584	0.000999566	0.010525
GPT	0.861972	3.22133	17.033	0.00100563	0.0105819
BCL2A1	-0.714108	2.73412	17.0289	0.0010066	0.0105853
LTA4H	0.274201	7.54813	16.9993	0.00101372	0.0106507
MPND	0.532368	4.5708	16.9975	0.00101414	0.0106507
SLC39A14	0.453659	7.27773	16.9836	0.00101751	0.0106793
CKAP2	-0.337162	8.2109	16.9744	0.00101974	0.0106958
ANXA11	-0.274945	7.07591	16.9702	0.00102076	0.0106995
NUTM2A	0.823774	2.46779	16.9556	0.00102432	0.0107297
MSL1	-0.295841	6.63919	16.952	0.00102521	0.0107297
PARP8	-0.312534	6.3214	16.9476	0.00102628	0.0107297
SUMO2	-0.307627	6.43044	16.9476	0.00102628	0.0107297
AP4M1	-0.492055	3.62262	16.929	0.00103085	0.0107704
SIMC1	-0.544318	4.43613	16.9206	0.00103289	0.0107808
PCK2	-0.719215	3.10621	16.9195	0.00103316	0.0107808
TLK1	-0.357948	6.20181	16.905	0.00103676	0.0108113
PRPSAP1	-0.465625	4.62893	16.8983	0.00103842	0.0108217
SYT11	0.351879	6.64229	16.891	0.00104023	0.0108336
RPS24P2	0.398788	4.58036	16.875	0.00104421	0.0108636
RTN3	-0.294036	6.54242	16.8717	0.00104503	0.0108636
CNTRL	-0.408743	7.01403	16.8714	0.00104512	0.0108636
N4BP2L2	-0.409091	5.67032	16.8602	0.0010479	0.0108854
ADAT1	0.423352	5.20526	16.8576	0.00104855	0.0108854
SLC6A8	1.17365	-0.36754	16.8453	0.00105166	0.0109106
MGLL	-0.610435	3.1686	16.8239	0.00105704	0.0109594
KMT5A	-0.31817	5.67524	16.8167	0.00105888	0.0109715
QDPR	0.467262	5.45622	16.8114	0.00106023	0.0109785
TMEM54	-1.12256	-0.0789387	16.8015	0.00106273	0.0109974
ZC3H18-AS1	1.83483	-0.809602	16.7873	0.00106636	0.0110214
ADAM8	-0.605845	4.05027	16.7871	0.00106641	0.0110214
LOC105376717	-1.03178	1.89553	16.7782	0.0010687	0.011038
LOC107984282	1.31696	0.326825	16.7537	0.00107498	0.011094
VPS54	-0.407711	4.31985	16.7518	0.00107549	0.011094
VPS53	0.363609	5.54834	16.7452	0.00107719	0.0111045
PPP1R15B	-0.311576	6.24503	16.741	0.00107826	0.0111085
LOC100129034	0.426146	8.1642	16.7301	0.0010811	0.0111307
SEC61A1	0.39265	7.27534	16.7219	0.00108323	0.0111419
TRADD	0.552428	4.08898	16.7196	0.00108383	0.0111419
HOXA13	-1.33205	0.929555	16.718	0.00108425	0.0111419
SMS	-0.414192	5.76712	16.7078	0.00108691	0.0111622
ALG2	0.465648	3.97952	16.6965	0.00108985	0.0111852
FXN	0.401237	4.88686	16.6658	0.00109795	0.0112613
TTC39C	0.43655	4.36907	16.6608	0.00109925	0.0112675
CYCS	0.401495	8.11376	16.6543	0.00110099	0.0112782
CBWD2	0.376722	5.70822	16.6494	0.00110228	0.0112843
ATP11A	0.452543	8.35828	16.6275	0.0011081	0.0113367
RFX2	-0.724931	1.79732	16.6204	0.00111002	0.0113492
TNF	1.19726	-0.321059	16.6017	0.00111503	0.0113918
CRTC3	-0.737758	1.71201	16.5996	0.00111559	0.0113918
ORC1	-0.857599	5.2649	16.5892	0.00111839	0.0114077
B4GAT1	-0.458418	3.84717	16.5886	0.00111855	0.0114077
LINC01215	0.409445	4.7678	16.5856	0.00111938	0.011409
SNORD17	0.839416	1.17405	16.5804	0.00112077	0.0114159
LMO4	-0.350441	7.35473	16.5672	0.00112435	0.0114452
KMT5AP1	-0.367044	4.54119	16.5647	0.00112505	0.0114452
ZNF718	-0.683875	2.41351	16.5565	0.00112726	0.0114605
RBMXP2	-0.448187	4.00667	16.5426	0.00113106	0.0114919
HMCES	0.496814	8.49161	16.536	0.00113287	0.0115031
FTH1P2	0.420194	4.88513	16.5298	0.00113456	0.0115083
SNORD139	1.01283	1.05324	16.5269	0.00113536	0.0115083
TUBGCP6	0.327711	6.61573	16.5264	0.00113551	0.0115083
PSMD1	0.333884	6.94571	16.5167	0.00113816	0.0115248
SEC16A	0.320638	6.96494	16.5096	0.00114014	0.0115248
CD24	-0.659762	2.722	16.5088	0.00114034	0.0115248
ZFYVE16	-0.464954	3.89135	16.5073	0.00114076	0.0115248
IRF1-AS1	-1.40557	-0.760199	16.5052	0.00114133	0.0115248
ZCCHC24	0.88009	2.0905	16.505	0.0011414	0.0115248
TXNDC5	0.526329	3.0463	16.4925	0.00114486	0.011546
SLC17A5	-0.488316	2.97307	16.4923	0.00114492	0.011546
MTFP1	-0.399361	4.95627	16.4812	0.00114798	0.0115697
HIC2	-0.505769	3.24011	16.4775	0.00114901	0.0115729
AGER	-0.474005	3.52279	16.4541	0.00115555	0.0116272
HNRNPA1P7	-0.334776	8.99214	16.4531	0.00115584	0.0116272
CIZ1	-0.280689	7.02353	16.4476	0.00115739	0.0116356
LOC105375065	0.599591	3.73643	16.4445	0.00115824	0.0116369
TTTY15	-0.414963	4.04667	16.4385	0.00115994	0.0116446
SPIDR	-0.317433	6.30172	16.4346	0.00116103	0.0116446
KIF1C	-0.280354	6.40751	16.4342	0.00116116	0.0116446
CDK8	-0.395407	4.42825	16.427	0.00116319	0.0116578
CKAP2L	-0.761398	5.44085	16.4216	0.00116472	0.0116659
LXN	-0.720709	2.70981	16.4181	0.00116571	0.0116686
MAGED2	-0.456069	5.2763	16.3945	0.00117239	0.0117283
HNRNPA1L2	-0.304861	7.98093	16.3879	0.00117428	0.0117309
PRUNE1	-0.342305	4.686	16.3865	0.00117468	0.0117309
SURF1	0.460465	4.56934	16.385	0.00117511	0.0117309
RASA2	-0.486262	5.23115	16.3835	0.00117555	0.0117309
HMGN4	-0.305585	6.2546	16.3804	0.00117644	0.0117326
P2RX5-TAX1BP3	0.563454	3.32877	16.3743	0.00117818	0.0117427
SNHG1	-0.321466	6.78544	16.3694	0.00117957	0.0117493
OGFOD1	0.458802	5.58719	16.3648	0.00118089	0.0117553
NEU3	0.376381	6.86615	16.3556	0.00118354	0.0117687
ORMDL2	0.459268	4.57646	16.3551	0.00118369	0.0117687
REXO5	-1.11925	1.7857	16.3472	0.00118596	0.0117841
TRPC6	-0.976579	3.04467	16.3442	0.00118685	0.0117857
SPDYE16	0.71092	1.78303	16.3325	0.00119023	0.0117942
OTULINL	-1.22018	0.725044	16.3316	0.00119048	0.0117942
KMO	-0.796598	2.84189	16.3312	0.00119059	0.0117942
SNF8	0.468782	5.56167	16.3312	0.00119061	0.0117942
NREP	-0.45046	6.3535	16.3225	0.00119312	0.0118094
TRIM2	-0.852685	0.548298	16.3208	0.00119361	0.0118094
SEC31A	0.289721	7.0195	16.3149	0.00119535	0.0118185
CASP7	-1.58641	-0.829573	16.3127	0.00119598	0.0118185
NTNG2	-1.00407	0.760395	16.3031	0.00119878	0.0118366
KDM5D	0.343517	5.77897	16.3014	0.00119927	0.0118366
ADI1	0.464709	6.89548	16.2918	0.00120208	0.0118531
PCGF6	-0.655649	3.00813	16.2907	0.0012024	0.0118531
HM13	0.403385	6.11395	16.2861	0.00120377	0.0118594
IMP3	0.330133	5.37129	16.2695	0.00120866	0.0119003
LINC01588	-0.761074	1.80745	16.2582	0.00121199	0.0119259
ANK1	-0.71396	3.42005	16.2481	0.00121498	0.0119458
RIPK2	-0.325065	5.29667	16.2464	0.00121549	0.0119458
CD22	0.617549	10.0269	16.2386	0.00121781	0.0119614
MCCC1	0.273877	6.62622	16.233	0.00121947	0.0119704
FKRP	0.500992	4.18077	16.2093	0.00122655	0.0120267
CENPC	-0.494005	5.23801	16.2089	0.00122669	0.0120267
FAM207A	0.480848	3.83451	16.1976	0.00123007	0.0120526
RASGRF1	-1.1181	0.0165358	16.1877	0.00123305	0.0120688
PSMC4	0.409474	5.78956	16.1872	0.00123321	0.0120688
FBXL2	0.875846	0.773346	16.1767	0.0012364	0.0120863
ODF2	0.303803	6.53277	16.1739	0.00123724	0.0120863
HCLS1	0.316278	8.35557	16.1739	0.00123724	0.0120863
HNRNPA1P48	-0.332163	9.06722	16.1591	0.00124173	0.0121146
CNTD1	1.1233	0.00890375	16.1585	0.00124192	0.0121146
ZNF333	0.414206	3.63472	16.1554	0.00124285	0.0121146
ANKRD36BP2	-0.916067	4.05681	16.1546	0.00124311	0.0121146
FBXO25	-0.321073	5.04982	16.1293	0.00125082	0.0121824
B4GALT7	0.436266	4.44129	16.1268	0.00125161	0.0121827
FDXR	-0.625596	2.85747	16.1236	0.00125259	0.0121849
ANAPC16	0.341315	6.43883	16.1181	0.00125429	0.0121901
OTUD6B	0.498279	5.28571	16.117	0.00125462	0.0121901
SDAD1	0.352043	5.56557	16.0942	0.00126166	0.0122512
LOC100507002	-0.512223	3.0773	16.0861	0.00126416	0.0122681
ZDHHC2	-0.346908	5.99838	16.0692	0.00126944	0.0123055
VARS1	0.459918	6.90359	16.0689	0.00126953	0.0123055
NEK7	-0.432097	5.18629	16.0631	0.00127135	0.0123158
PNPO	0.386876	5.02024	16.0574	0.00127312	0.0123221
WIPF2	-0.289964	5.44964	16.0561	0.00127352	0.0123221
ALDH5A1	-0.333568	6.94608	16.0439	0.00127736	0.0123519
RAB37	-1.38773	0.423868	16.0335	0.00128062	0.0123761
SPDYE1	0.633299	2.69203	16.0228	0.00128402	0.0124015
CDKN2A	-0.451485	5.43097	16.0049	0.0012897	0.0124489
ETF1	0.38595	7.27998	15.9907	0.00129421	0.0124812
EIF4G1	0.442683	9.18067	15.9875	0.00129523	0.0124812
LAMP2	0.347001	7.18068	15.9855	0.00129587	0.0124812
DHX36	0.255979	6.99602	15.9847	0.00129612	0.0124812
TMEM79	-0.505628	2.90972	15.9812	0.00129723	0.0124823
KIAA1841	-0.677502	2.464	15.9795	0.00129778	0.0124823
GUSBP11	0.407053	3.77968	15.9755	0.00129907	0.0124874
CIAO1	0.328014	6.78304	15.9721	0.00130017	0.0124906
YWHAH	-0.386362	6.71805	15.9689	0.00130119	0.012493
KAZALD1	-0.543155	3.61466	15.9571	0.00130499	0.012522
FNBP1	0.350608	7.09013	15.9446	0.00130902	0.0125481
INCENP	-0.616543	6.63597	15.9439	0.00130926	0.0125481
ZBTB2	-0.339687	4.92295	15.9387	0.00131093	0.0125568
ANKRD13A	0.272676	9.68151	15.925	0.00131536	0.0125918
DDB1	0.351453	8.71662	15.9217	0.00131645	0.0125947
KBTBD2	-0.346132	5.587	15.9167	0.00131808	0.0126012
CATSPER2	1.06451	-0.0882741	15.9148	0.0013187	0.0126012
GCN1	0.335304	7.95968	15.9125	0.00131945	0.0126012
ZNF532	-0.376521	5.67542	15.8966	0.00132465	0.0126434
GMPS	-0.333657	7.41277	15.8931	0.00132577	0.0126467
LOC105371870	0.366727	5.89818	15.8857	0.00132822	0.0126555
SNX22	0.407339	6.70733	15.8856	0.00132826	0.0126555
CCDC71	0.491492	3.55623	15.88	0.00133009	0.0126655
SYF2	-0.35796	5.98733	15.8742	0.001332	0.0126762
NOP9	0.408699	5.72266	15.8529	0.00133904	0.0127358
ADPGK	0.294704	6.01581	15.8505	0.00133983	0.0127359
CBX2	-0.714752	4.01046	15.8469	0.00134105	0.01274
ZNF684	-0.585551	2.48776	15.8412	0.00134293	0.0127448
RNF123	0.432416	5.85109	15.8406	0.00134313	0.0127448
MARCHF2	0.66099	3.71872	15.8265	0.00134784	0.012782
RPL12P42	0.373504	4.37068	15.8216	0.00134949	0.0127847
CCDC88B	0.572671	7.32862	15.8209	0.0013497	0.0127847
WASF2	-0.304395	7.54822	15.8144	0.00135191	0.0127951
ESPNL	-0.550447	4.57817	15.813	0.00135238	0.0127951
RPL22L1	0.479936	7.97013	15.8062	0.00135466	0.0128093
SNHG9	0.698749	1.93322	15.8015	0.00135624	0.0128167
IFT140	-0.608358	3.23099	15.7815	0.00136298	0.0128729
YWHAG	0.342838	8.99609	15.7749	0.00136521	0.0128865
LOC107985877	-1.39438	-0.545566	15.7599	0.00137032	0.0129153
SREK1IP1	-0.43604	3.91762	15.7595	0.00137046	0.0129153
HDHD2	0.29125	6.36651	15.7589	0.00137065	0.0129153
ATF7	-0.45324	5.33632	15.7458	0.00137513	0.01295
MYH9	0.345791	9.74177	15.7416	0.00137656	0.012956
RPL7AP70	0.301266	6.25953	15.736	0.0013785	0.0129667
FAM98C	-0.486315	3.42966	15.7225	0.00138314	0.0130028
SNTA1	-0.387954	4.33821	15.7176	0.00138483	0.0130112
ING2	-0.543874	3.61781	15.7126	0.00138654	0.0130197
WDR45	-0.522158	3.70369	15.7067	0.00138859	0.0130264
CGAS	-1.14224	-0.43536	15.7059	0.00138886	0.0130264
NCAPD2	-0.476258	8.37467	15.6954	0.00139248	0.0130528
DIP2A	-0.539035	5.52252	15.6798	0.00139793	0.0130963
ACAP1	-0.346725	6.88773	15.6764	0.0013991	0.0130997
CALR	0.464832	9.24647	15.6709	0.00140103	0.0131102
GRAMD1C	-0.970851	1.12042	15.6662	0.00140265	0.0131178
SLC2A6	0.740067	6.1686	15.6599	0.00140487	0.0131252
ADAMTS19	-1.32656	0.339321	15.6578	0.00140561	0.0131252
FAM111A	-0.563019	5.52125	15.6571	0.00140587	0.0131252
LINC00893	0.65373	2.25425	15.6398	0.00141194	0.0131743
SBF2-AS1	-0.535527	3.00672	15.6322	0.00141464	0.0131919
NPEPPS	0.282105	5.73108	15.5973	0.00142703	0.013285
IFT172	-0.452795	3.31976	15.5969	0.00142717	0.013285
PDCD11	0.46419	7.28348	15.5956	0.00142765	0.013285
LTV1	0.448882	5.10896	15.5948	0.0014279	0.013285
AIMP2	0.573038	5.06929	15.5748	0.00143508	0.0133442
ACYP1	-0.541116	3.43571	15.5673	0.00143778	0.0133616
SNCB	-0.818366	0.705041	15.5639	0.00143898	0.0133643
SNX24	-1.37599	0.0488221	15.5611	0.00144002	0.0133643
KLRK1-AS1	-2.02397	-0.884794	15.5596	0.00144056	0.0133643
MIER3	-0.323052	5.31519	15.5573	0.00144136	0.0133643
TRNC	0.504939	3.92354	15.5501	0.00144399	0.0133765
PDK2	-0.413721	3.80932	15.5475	0.00144493	0.0133765
HMGB1P5	-0.493507	8.85051	15.5469	0.00144515	0.0133765
NEIL3	-0.598602	3.96966	15.5393	0.00144788	0.0133941
ZNF106	-0.351515	8.72675	15.5328	0.00145027	0.0134086
LOC100507507	-1.21099	0.549402	15.5143	0.00145701	0.0134632
HAX1	-0.31468	6.08172	15.5099	0.00145861	0.0134704
MME	-0.371838	8.52615	15.5057	0.00146016	0.0134712
DENND6B	0.310695	5.84951	15.5051	0.00146037	0.0134712
WDR90	-0.483539	5.22758	15.5004	0.0014621	0.0134795
CEP41	-0.570206	4.88819	15.4928	0.00146489	0.0134936
ATP6V0D1	0.489729	6.82293	15.4917	0.00146529	0.0134936
INF2	-0.332574	5.70328	15.4804	0.00146944	0.0135123
CARMIL2	-0.350408	6.71326	15.4795	0.00146978	0.0135123
APTR	0.465799	3.47816	15.4794	0.00146982	0.0135123
IFI16	-0.286264	7.91067	15.4747	0.00147154	0.0135205
TBC1D10C	-0.332357	7.11664	15.4656	0.00147492	0.0135439
GTSE1	-0.75542	5.90767	15.4599	0.00147704	0.013549
DPYSL2	-0.311406	6.78585	15.4581	0.0014777	0.013549
HDAC1	0.273148	8.88554	15.4574	0.00147798	0.013549
NSG1	-0.302522	6.63657	15.4474	0.00148168	0.0135752
LOC101928953	0.72807	3.39857	15.4172	0.00149299	0.0136711
NOP14-AS1	0.584106	2.79803	15.4136	0.00149433	0.0136757
TMEM132B	1.02074	2.62739	15.4107	0.00149542	0.013678
LTO1	0.473276	3.7269	15.407	0.00149684	0.0136833
JUN	-0.781613	4.47963	15.4037	0.00149809	0.013687
CEP135	-0.391183	5.46766	15.3812	0.00150658	0.0137567
LANCL2	0.348414	5.58036	15.374	0.00150931	0.013774
GOLT1B	-0.392442	5.03414	15.3706	0.00151062	0.0137782
ZNF783	0.470097	5.45448	15.3665	0.0015122	0.0137848
UNC119	0.421235	5.04411	15.3584	0.00151528	0.0138016
GHRLOS	1.00474	0.137571	15.3572	0.00151575	0.0138016
PCGF1	-0.496093	3.04941	15.35	0.0015185	0.0138189
NELFE	-0.331526	5.38908	15.3387	0.00152283	0.0138445
HNRNPA1P10	-0.313879	8.5472	15.3329	0.00152507	0.0138445
ATF4	-0.323047	8.46103	15.3313	0.00152567	0.0138445
ZFP64	-0.454414	3.47296	15.3305	0.00152597	0.0138445
CAMKV	-0.770355	1.25843	15.3296	0.00152632	0.0138445
MAN2A2	-0.337447	5.54746	15.3294	0.00152643	0.0138445
CA13	0.88815	1.11872	15.3257	0.00152782	0.0138494
CHMP4A	0.357318	4.93543	15.3144	0.00153221	0.0138761
CDCA4	-0.406913	4.98026	15.3069	0.00153511	0.0138761
RPL12P17	0.310463	5.025	15.3054	0.00153569	0.0138761
DLGAP5	-0.779821	6.47398	15.3046	0.00153599	0.0138761
ZNF737	-0.547426	4.03572	15.3038	0.00153631	0.0138761
PXK	-0.265418	7.48936	15.3038	0.00153633	0.0138761
NABP2	-0.36254	5.49381	15.301	0.0015374	0.0138761
DNER	1.25235	0.0123541	15.2992	0.00153809	0.0138761
R3HDM2	-0.303837	6.69112	15.2983	0.00153847	0.0138761
RASA4	-0.482458	5.04555	15.2898	0.00154177	0.0138956
NCBP1	0.297294	6.83264	15.2881	0.00154243	0.0138956
BCL2L1	-0.348015	4.73667	15.2861	0.0015432	0.0138956
ZSWIM9	-0.38609	4.00778	15.2807	0.00154533	0.0139019
POLR2E	0.362386	7.91119	15.28	0.0015456	0.0139019
CD27-AS1	-0.901389	1.39646	15.2689	0.00154994	0.0139331
LOC105377785	-1.08659	1.26548	15.2602	0.00155334	0.0139468
LINC00598	0.935113	0.698551	15.2594	0.00155368	0.0139468
BMP2K	0.303737	6.28128	15.2585	0.00155403	0.0139468
PRIM2	-0.374644	4.16542	15.2531	0.00155615	0.0139581
BACH2	-0.381749	7.61636	15.2462	0.00155889	0.0139723
RPL27P4	0.341813	6.19911	15.2447	0.00155946	0.0139723
ELF2	-0.397666	4.70037	15.2416	0.00156069	0.0139756
FAM71F2	1.13862	2.24458	15.2358	0.001563	0.0139885
LOC102723728	0.483513	4.22376	15.2199	0.00156931	0.0140372
TBC1D5	-0.289035	7.27399	15.2035	0.00157584	0.0140861
CD55	-0.504846	3.79694	15.2019	0.00157651	0.0140861
IGFLR1	-0.611042	2.85919	15.1874	0.00158232	0.0141303
C1orf53	1.15747	-0.215389	15.1788	0.00158577	0.0141533
MTCH1	-0.249916	6.92868	15.1751	0.00158725	0.0141587
GSK3B	0.269023	7.00725	15.1672	0.00159043	0.0141793
RABGAP1	0.312577	6.32673	15.1561	0.00159493	0.0142051
CRADD	-0.51471	3.57208	15.1558	0.00159507	0.0142051
ZNF740	0.275144	6.4344	15.1484	0.00159808	0.0142183
SHF	-1.21374	0.19436	15.1478	0.00159831	0.0142183
CYS1	-0.812775	2.89505	15.1366	0.00160285	0.0142509
POLK	-0.54311	4.68674	15.1297	0.00160567	0.0142681
TRPV1	1.02508	3.77852	15.1273	0.00160665	0.014269
MIR17HG	-0.523391	3.39538	15.1163	0.00161117	0.0143014
CD1C	-1.38592	1.75807	15.0946	0.00162008	0.0143726
ZDHHC16	0.450862	5.12789	15.0839	0.00162454	0.0143966
PCCB	0.291148	6.68995	15.0838	0.00162456	0.0143966
LOC100505915	0.557955	3.96925	15.0757	0.00162792	0.0144185
PKN3	-0.960264	0.201511	15.0639	0.00163283	0.0144447
JOSD2	0.522078	3.25322	15.0624	0.00163347	0.0144447
TIMM8B	0.404943	5.03238	15.0621	0.00163356	0.0144447
BLNK	-0.299042	6.35305	15.0597	0.00163456	0.0144457
ACYP2	0.471091	4.0276	15.0557	0.00163626	0.0144492
ELAC2	0.36224	6.93956	15.0545	0.00163673	0.0144492
HNRNPA1P12	-0.31694	5.98572	15.0464	0.00164012	0.0144713
HASPIN	-0.512197	4.82667	15.042	0.00164197	0.0144781
PELI1	0.314092	7.51813	15.0353	0.00164477	0.0144781
DUS1L	0.435259	7.14341	15.0352	0.00164484	0.0144781
KIF24	-0.538068	4.73253	15.0348	0.001645	0.0144781
AFMID	0.310701	6.37501	15.0339	0.00164537	0.0144781
TRNS1	0.531329	5.80531	15.0239	0.00164957	0.0145073
RPS26P25	0.322962	6.98579	15.0212	0.00165072	0.0145096
RPL23	0.334752	10.5608	15.0137	0.00165391	0.0145198
MMADHC	-0.281049	6.6171	15.0134	0.00165403	0.0145198
LOC105373479	-0.99896	0.919298	15.0116	0.00165476	0.0145198
LRRC8B	-0.313433	5.16723	15.01	0.00165547	0.0145198
CD74	0.439318	12.0659	14.9999	0.00165973	0.0145433
EIF1B	-0.299098	5.98279	14.9994	0.00165994	0.0145433
SF3A2	-0.27381	6.65671	14.9897	0.00166406	0.0145715
SNX19	0.389132	6.30882	14.9844	0.00166631	0.0145833
ABCB4	-1.0462	-0.111874	14.9757	0.00167004	0.0146082
KATNA1	-0.433903	4.46026	14.9631	0.00167542	0.014633
ARHGEF17	-0.991505	0.749056	14.9623	0.0016758	0.014633
H3-3B	0.402289	9.0179	14.9614	0.00167618	0.014633
EEF1AKMT2	-0.502549	3.92372	14.9606	0.00167649	0.014633
ACACB	-0.614243	2.90555	14.9566	0.00167825	0.0146404
HEIH	-0.470179	4.10693	14.9543	0.00167923	0.0146411
LOC105379241	-1.63142	0.258337	14.946	0.00168279	0.0146641
LOC102724999	-1.4183	-0.13625	14.944	0.00168367	0.0146641
RPF1	0.31129	5.83659	14.9259	0.00169147	0.0147202
EIF5B	0.297733	7.93164	14.9249	0.00169193	0.0147202
PFKL	0.337536	7.52694	14.917	0.00169536	0.0147421
ABHD8	-0.38178	4.9307	14.9138	0.00169672	0.0147461
SPTBN2	-0.389477	7.04343	14.9101	0.00169834	0.0147523
FKBPL	-0.532488	2.42286	14.8954	0.00170476	0.0148001
UTP14A	0.584886	5.4959	14.8809	0.00171113	0.0148475
OAT	0.396741	6.06293	14.8725	0.00171483	0.0148688
HOXA3	-0.456702	3.59022	14.8711	0.00171542	0.0148688
CELSR1	-1.4015	0.38734	14.8664	0.00171753	0.0148792
NAPA	0.380174	6.1784	14.8491	0.00172518	0.0149374
CYB561A3	0.396208	7.45932	14.8469	0.00172612	0.0149376
CXorf21	-0.503842	3.73961	14.8425	0.00172808	0.0149466
RGS18	-0.434028	5.48491	14.8347	0.00173155	0.0149675
SURF6	0.487427	5.92539	14.8322	0.00173269	0.0149675
DLEU1	0.319989	5.34039	14.8309	0.00173326	0.0149675
DCAF4	0.419622	4.17969	14.8251	0.00173586	0.0149787
CCM2	0.281873	7.2996	14.8239	0.0017364	0.0149787
UBE2G2	0.423868	6.95516	14.8172	0.00173937	0.0149963
LOC392508	-0.670347	1.55975	14.8094	0.0017429	0.0150187
HTRA2	-0.325543	4.37691	14.8017	0.00174636	0.0150406
TRMT1	0.606246	5.40786	14.7987	0.00174768	0.015044
POLR1B	0.40353	6.038	14.7941	0.00174976	0.0150481
KIF5A	-1.02344	0.61395	14.7936	0.00175001	0.0150481
DLD	0.279117	7.28647	14.7678	0.00176168	0.0151403
MTFMT	0.347011	4.47131	14.7615	0.00176454	0.0151549
FXYD5	-0.315939	5.97136	14.7583	0.00176598	0.0151549
SMARCAL1	-0.339776	5.03413	14.7579	0.00176618	0.0151549
CLIC1P1	-0.465351	2.5994	14.7433	0.00177283	0.015204
DCK	-0.30864	7.54833	14.7403	0.00177424	0.015208
TMEM219	-0.341285	5.18291	14.7222	0.00178255	0.0152712
NEO1	-0.514215	3.06911	14.7166	0.00178513	0.0152781
WARS2-AS1	0.765152	2.26229	14.7163	0.00178524	0.0152781
ACBD7	-0.54344	2.96191	14.7051	0.00179041	0.0153143
H3-5	0.439076	6.34047	14.6946	0.00179528	0.0153467
SLC2A5	-0.339564	7.80005	14.6913	0.00179683	0.0153467
ZNF665	-0.724763	2.24664	14.69	0.00179744	0.0153467
RPLP1P2	0.301871	6.05958	14.6878	0.00179844	0.0153467
CRLF3	-0.286587	6.04182	14.6861	0.00179924	0.0153467
IGLVI-56	-1.63757	-0.824533	14.6848	0.00179987	0.0153467
FAM160A2	0.361537	4.6803	14.6808	0.00180173	0.0153544
PPARGC1B	0.406428	4.99005	14.6742	0.0018048	0.0153725
RPL28P3	0.323531	5.91237	14.6702	0.00180666	0.0153803
DNAJB6	0.381348	6.88091	14.6636	0.00180977	0.0153935
REEP2	-1.20187	-0.288889	14.6628	0.00181011	0.0153935
NUP42	0.321814	5.8325	14.6565	0.00181309	0.0154108
L3HYPDH	0.459291	4.31574	14.6508	0.00181579	0.0154256
HOXB4	-0.423647	3.47837	14.6439	0.00181902	0.0154309
ARHGAP11B	-0.58437	4.99143	14.6432	0.00181934	0.0154309
RIMS3	-0.560236	3.50432	14.6416	0.00182012	0.0154309
CARS1	-0.400101	5.14231	14.6414	0.00182021	0.0154309
SMIM13	-0.391879	3.71385	14.6385	0.00182157	0.0154343
BPNT2	0.286321	7.30132	14.6342	0.0018236	0.0154435
RASL10B	-0.599286	2.49795	14.6286	0.00182627	0.015458
CDC37	0.30625	8.40501	14.6254	0.00182774	0.0154624
GCH1	0.395407	4.77129	14.6232	0.0018288	0.0154634
RAP2B	0.287823	6.20128	14.6064	0.00183677	0.0155226
ATP6V1B1-AS1	-1.27927	-0.431419	14.599	0.00184033	0.0155446
COMTD1	-0.529201	3.50648	14.5937	0.00184284	0.0155574
BUB3	-0.338223	7.46132	14.5907	0.00184429	0.0155574
KIF22	-0.537446	6.51274	14.5884	0.00184539	0.0155574
HESX1	-1.1879	-0.198532	14.5878	0.00184569	0.0155574
ECT2	-0.592509	6.35787	14.5853	0.00184689	0.0155595
ATF4P4	-0.343592	4.71807	14.5751	0.00185179	0.0155927
RPS4XP3	0.305967	5.15286	14.5666	0.00185587	0.0156189
KCTD6	-0.493572	3.93193	14.5621	0.00185805	0.0156273
ARHGEF39	-0.793841	2.57291	14.5606	0.00185879	0.0156273
LOC642361	0.798397	1.44174	14.5567	0.00186067	0.0156351
CWF19L1	-0.291871	5.27563	14.5442	0.00186671	0.0156752
RPS2	0.269645	10.0113	14.5411	0.00186821	0.0156752
C5orf34	-0.497532	3.91285	14.5408	0.00186835	0.0156752
RINT1	0.343359	5.58142	14.5335	0.00187195	0.0156973
TUSC2	0.491794	5.17692	14.5233	0.00187689	0.0157243
ARL10	-0.732494	1.82382	14.5229	0.00187711	0.0157243
CBSL	-0.470824	4.97285	14.519	0.001879	0.015732
HELZ2	-1.52492	-0.0134822	14.5081	0.00188433	0.0157656
LRRFIP2	-0.354055	4.65959	14.5069	0.00188495	0.0157656
C1orf122	0.622758	4.05923	14.5042	0.00188626	0.0157684
TOM1L2	0.353429	4.39965	14.496	0.00189029	0.0157929
RAP1BL	0.267529	7.37631	14.4943	0.00189113	0.0157929
CENPA	-0.855187	4.68409	14.4883	0.0018941	0.0158032
RUVBL1	0.360073	6.67101	14.4878	0.00189432	0.0158032
PDHB	0.300698	6.41471	14.4738	0.00190127	0.0158495
RHEBP1	-0.343352	4.14247	14.4709	0.0019027	0.0158495
ADARB1	0.909374	2.15912	14.4707	0.0019028	0.0158495
FBXO2	-1.20529	0.782258	14.4595	0.00190839	0.0158879
SEC61B	0.39379	5.7657	14.449	0.00191362	0.0159219
BRCC3	0.414915	5.04985	14.4457	0.00191528	0.0159219
ATP2B4	-1.93274	-0.514702	14.4437	0.00191628	0.0159219
ATP7B	-0.931498	0.755019	14.4434	0.0019164	0.0159219
NUDT14	0.476189	2.72154	14.4366	0.00191983	0.0159381
GNB1L	-0.352108	3.79376	14.4356	0.00192031	0.0159381
RPS15	0.309742	9.66577	14.43	0.00192314	0.0159507
ILDR2	-0.483175	3.82378	14.4287	0.00192379	0.0159507
TM7SF3	-0.26532	6.75297	14.4247	0.00192578	0.015959
MAP3K8	0.367907	5.47747	14.4186	0.00192888	0.0159765
STX10	-0.345768	4.73621	14.4156	0.00193039	0.0159808
GALNT6	0.79609	2.25397	14.4106	0.00193291	0.0159935
CNGA1	-1.01767	0.832773	14.4064	0.00193505	0.0160032
BTG3	-0.697378	1.70448	14.3972	0.0019397	0.0160334
FZD2	-1.16898	0.530966	14.3891	0.0019438	0.0160591
RAP2C-AS1	0.942742	1.57873	14.3833	0.00194674	0.0160668
PRPS2	-0.35872	5.65201	14.3831	0.00194685	0.0160668
EPOP	0.360291	5.43006	14.3814	0.0019477	0.0160668
LDHB	0.292673	10.3289	14.3772	0.00194985	0.0160676
YPEL3	-0.633535	5.1056	14.3756	0.00195067	0.0160676
INPPL1	-0.247732	7.35999	14.3754	0.00195077	0.0160676
SLFNL1	0.819317	1.61906	14.3719	0.00195256	0.016074
ZGPAT	0.418928	4.69834	14.3701	0.00195352	0.016074
SAC3D1	-0.430388	3.58626	14.3645	0.00195636	0.0160891
RPS18P5	0.330375	7.5107	14.3568	0.00196031	0.0161134
COP1	-0.315126	6.38694	14.3482	0.00196475	0.0161418
RNPEPL1	0.256006	6.30077	14.3442	0.0019668	0.0161504
AP5Z1	0.383183	5.82063	14.34	0.00196897	0.0161528
TMEM14C	-0.357787	4.19446	14.3398	0.00196908	0.0161528
EVI5L	0.538977	3.74324	14.3303	0.00197398	0.0161848
CHPF2	0.522756	5.69371	14.3265	0.00197595	0.0161928
CARMIL3	-0.924843	0.503663	14.3094	0.00198485	0.0162576
HMGB3	-0.632132	5.35277	14.3036	0.00198788	0.0162741
VIM-AS1	-1.82903	-0.754715	14.2885	0.00199578	0.0163298
CDC14A	-0.812317	1.14595	14.2867	0.0019967	0.0163298
RPS8P8	0.31263	8.59602	14.2822	0.00199908	0.0163411
TMEM237	-0.927235	2.13685	14.2747	0.00200303	0.0163633
TRNT1	0.36347	4.06137	14.2728	0.00200404	0.0163633
SPINDOC	-0.336943	5.78159	14.2713	0.00200483	0.0163633
SPIN4	-0.499424	3.94803	14.2671	0.00200701	0.016373
TNFAIP8L1	-0.307035	5.75679	14.2643	0.00200849	0.0163768
DCTN4	-0.296369	5.1916	14.2596	0.00201099	0.0163889
RPS4XP13	0.331765	4.83571	14.2575	0.00201207	0.0163895
CTNS	0.389734	4.42618	14.2518	0.00201509	0.0164046
SIAE	0.465972	3.73215	14.2502	0.00201595	0.0164046
BMS1	0.406317	6.29062	14.2426	0.00202001	0.0164192
SFXN2	0.647551	3.53948	14.2418	0.00202043	0.0164192
EIF2S1	0.315786	6.63658	14.2406	0.00202106	0.0164192
LINC00106	0.717503	1.72999	14.2392	0.00202179	0.0164192
PLEKHA4	-1.05637	0.641395	14.2311	0.00202611	0.016446
[truncated: 14,227 more rows]

## Sheet: Ento vs DMSO
genes	logFC	logCPM	F	PValue	FDR
SLC8A1	-2.73908	2.17863	195.892	1.11067e-09	6.1831e-06
BACH2	1.36331	7.61636	194.153	1.17824e-09	6.1831e-06
AICDA	2.99356	4.2528	188.403	1.43751e-09	6.1831e-06
LTB	2.02951	4.54833	186.739	1.52425e-09	6.1831e-06
ABCA6	1.8368	3.37217	174.873	2.34942e-09	7.62432e-06
SNTA1	1.19013	4.33821	164.203	3.55103e-09	9.2124e-06
AIM2	1.05097	6.49146	161.4	3.97429e-09	9.2124e-06
MELTF	-0.95801	5.33659	156.744	4.81156e-09	9.75905e-06
AFF3	0.922451	6.04301	150.881	6.16757e-09	1.11194e-05
FCRL3	1.40222	5.38542	127.581	1.82195e-08	2.9563e-05
IRF2BP1	1.04537	4.3626	124.007	2.1854e-08	3.00714e-05
CYBB	1.10547	7.55116	123.668	2.22395e-08	3.00714e-05
SLC2A5	0.967716	7.80005	119.009	2.84119e-08	3.43276e-05
SYTL2	1.1902	3.83304	118.234	2.96183e-08	3.43276e-05
ZNF860	0.930002	4.77878	116.556	3.24359e-08	3.5087e-05
LINC01781	4.17494	0.563493	107.605	5.37793e-08	5.45389e-05
KANK2	1.03343	7.69983	104.1	6.62331e-08	6.32175e-05
S100A4	-1.49317	3.90412	100.054	8.48982e-08	7.6531e-05
RASSF6	2.02783	3.79135	98.6418	9.27817e-08	7.92356e-05
ARL4C	-1.84236	2.27103	95.2514	1.15356e-07	9.35886e-05
RNGTT	0.81629	7.74375	93.793	1.26953e-07	9.77476e-05
LRRTM4-AS1	-1.66004	3.12333	93.1446	1.32531e-07	9.77476e-05
DGKA	0.740298	6.71435	91.7837	1.45175e-07	0.000102418
LOC102723528	1.63153	3.30585	89.0872	1.7452e-07	0.000115754
CHST15	0.681432	5.93881	88.7742	1.78346e-07	0.000115754
C10orf71	1.28956	2.35406	87.1732	1.99476e-07	0.000124488
LOC105374855	3.26827	0.467247	85.7608	2.20515e-07	0.000130404
LOC105374377	1.40677	3.35416	85.4778	2.25028e-07	0.000130404
RASGRP2	0.88064	6.21048	82.5001	2.79511e-07	0.000156391
MTUS2	0.797214	4.61082	81.544	3.00093e-07	0.000160217
TSPAN18	-1.05058	4.61724	81.2792	3.06097e-07	0.000160217
BMP7	0.892174	5.95934	80.5592	3.23123e-07	0.000163844
IGLL5	2.30996	4.79848	77.6927	4.0253e-07	0.000197923
LOC102723690	1.45027	1.41467	76.5408	4.40552e-07	0.000209638
LANCL1	-0.654279	6.70347	76.2107	4.52195e-07	0.000209638
HTR3A	1.1709	5.87831	73.8596	5.46052e-07	0.000246118
IGKV2D-28	0.665873	7.91189	73.4163	5.66141e-07	0.000248276
EZR	0.61078	8.16579	72.8736	5.91896e-07	0.000252739
PTPN18	0.617972	7.98589	71.4229	6.67567e-07	0.000275904
XBP1	1.33223	2.69297	71.1999	6.80152e-07	0.000275904
UMODL1	1.06289	3.77492	70.3606	7.30016e-07	0.000284797
COBLL1	1.00239	3.73704	70.2454	7.37179e-07	0.000284797
AANAT	1.04101	2.90526	69.726	7.70492e-07	0.000290744
DENND1B	-1.40173	2.71331	69.3183	7.97843e-07	0.000291783
DNASE1	0.643723	6.86727	69.0261	8.18131e-07	0.000291783
NCF1B	0.667243	6.04943	68.6786	8.43032e-07	0.000291783
SLC30A4	1.32495	3.50076	68.6493	8.45173e-07	0.000291783
FBXO30	0.605333	5.88763	67.8392	9.06828e-07	0.00029839
LOC105377468	1.49919	3.79845	67.8094	9.0919e-07	0.00029839
ETS1	0.607771	8.48622	67.552	9.29905e-07	0.00029839
SPARCL1	-2.69408	-0.144579	67.442	9.38923e-07	0.00029839
NCF1	0.648797	8.37428	67.2339	9.56259e-07	0.00029839
HSPB1	-1.24241	2.59506	66.5456	1.01624e-06	0.000306711
FCGBP	1.93009	2.00865	66.496	1.02073e-06	0.000306711
EPS15-AS1	1.24299	3.25281	66.0739	1.05984e-06	0.000308565
TIPARP	-0.741331	6.23043	65.7123	1.0947e-06	0.000308565
IGLC3	2.56309	1.69066	65.5707	1.10871e-06	0.000308565
LINC01215	0.804981	4.7678	65.3599	1.12994e-06	0.000308565
HLA-B	0.962876	6.66131	64.9705	1.17041e-06	0.000308565
SDR16C5	2.55352	0.37978	64.916	1.1762e-06	0.000308565
SYT17	1.32384	2.75147	64.8828	1.17975e-06	0.000308565
CD19	0.651836	6.73172	64.8351	1.18486e-06	0.000308565
ST14	0.66435	7.70069	64.7132	1.19805e-06	0.000308565
TCL1A	0.883246	6.86319	63.3718	1.3548e-06	0.000343484
ISG20	0.838971	5.9948	62.5275	1.46545e-06	0.000365822
STAT1	-0.659398	4.9666	61.8328	1.56427e-06	0.000384574
SP140	0.96327	4.97541	61.091	1.6783e-06	0.000406448
HEXB	-0.948678	2.8826	60.6617	1.74861e-06	0.000417248
LPP	1.25989	6.8076	60.4824	1.77895e-06	0.000418337
IGKC	0.580039	9.94652	60.2557	1.81821e-06	0.00042146
TDRD6	0.93928	3.2358	59.7901	1.90194e-06	0.000434661
RRAGD	-1.57637	2.72599	59.0739	2.03952e-06	0.000459627
RHBDF2	0.707104	7.20074	58.8166	2.09169e-06	0.000464928
IGLC2	2.12283	2.05898	58.2795	2.20559e-06	0.000483619
IGKV2-28	0.564881	8.10565	57.949	2.27917e-06	0.000487687
LOC102724638	2.15459	0.110008	57.9142	2.28709e-06	0.000487687
ADSS1	-1.91561	0.429491	57.7955	2.3143e-06	0.000487687
PRKCH	1.82922	0.312999	57.5159	2.37991e-06	0.000495082
TMPRSS15	2.49794	1.63399	55.9777	2.78107e-06	0.000565083
QRSL1	0.713786	6.71313	55.8886	2.80656e-06	0.000565083
BIN1	1.18504	2.14677	55.8389	2.82089e-06	0.000565083
IRF5	-0.700011	4.01454	55.2213	3.0063e-06	0.000591491
PLP2	-0.610784	5.06028	55.1594	3.02562e-06	0.000591491
SUGCT	2.31298	1.0024	54.8622	3.12047e-06	0.000602771
IGKV2D-23	0.746103	3.90975	53.667	3.53778e-06	0.000672063
SGMS1	0.722522	4.90983	53.6025	3.56202e-06	0.000672063
ABHD4	-1.11081	4.1853	52.4581	4.02596e-06	0.000750865
SPRYD4	0.672534	4.0913	52.1015	4.18435e-06	0.000771537
PRKCA	-0.696311	5.86264	51.9867	4.23684e-06	0.000772438
TRAF1	-1.06246	5.18177	51.7922	4.3275e-06	0.000780199
MIR4435-2HG	-1.6244	1.03024	51.3336	4.55015e-06	0.000811327
KLHL9	-0.694996	4.23051	50.4989	4.98989e-06	0.000880064
POU2AF1	0.47492	8.79293	50.2893	5.10782e-06	0.000891177
ZNF789	0.666043	4.50214	50.0115	5.26907e-06	0.000909532
NCF1C	0.600088	8.02133	49.8384	5.37243e-06	0.00091141
CD69	2.60954	1.15279	49.7875	5.40332e-06	0.00091141
MAP2K6	-0.938305	3.54844	49.5714	5.53654e-06	0.00091141
LOC105369763	1.43955	0.971659	49.5443	5.55348e-06	0.00091141
CEACAM1	1.19241	3.06644	49.5326	5.5608e-06	0.00091141
LOC105372217	1.33341	3.66562	48.9125	5.96644e-06	0.000968115
LINC02666	1.36866	3.01767	48.8179	6.03125e-06	0.000968941
LOC105373430	2.31294	0.348671	48.7066	6.10858e-06	0.000971743
LRBA	0.626508	8.50635	48.5224	6.23891e-06	0.000982841
C12orf77	-1.38468	3.35127	48.4107	6.31957e-06	0.000985974
S1PR4	1.66415	0.545123	47.8583	6.73613e-06	0.00103503
CREG1	-0.563735	5.42106	47.8259	6.76156e-06	0.00103503
TNFAIP2	-2.051	-0.563399	47.6195	6.92588e-06	0.00105027
LPIN1	-0.81298	7.71071	47.2485	7.23284e-06	0.00108667
PCBD1	-0.650859	3.80342	46.9491	7.49205e-06	0.0010899
TAGAP	0.96875	5.4718	46.9365	7.50317e-06	0.0010899
RNF144A	-0.892559	2.58146	46.9191	7.51859e-06	0.0010899
TTYH3	-0.601364	6.89012	46.914	7.52305e-06	0.0010899
LOC284581	1.62797	0.26584	46.6515	7.76009e-06	0.00111429
ZNF106	0.60813	8.72675	46.5283	7.8743e-06	0.00112078
HNRNPLL	-0.505814	6.10265	46.2905	8.10017e-06	0.00113738
PLIN4	0.901224	3.42476	46.2585	8.13117e-06	0.00113738
CYP1A2	2.44033	0.161025	46.1429	8.24416e-06	0.00114333
DEF8	0.5173	8.52947	46.0158	8.3704e-06	0.001151
OAS1	0.714899	4.83392	45.9407	8.44601e-06	0.00115164
AMH	0.883113	3.76491	45.8601	8.52814e-06	0.00115315
NQO2	-0.649992	3.69819	45.7786	8.61198e-06	0.00115486
NAAA	-0.606789	4.7167	45.6268	8.77079e-06	0.00116426
LOC105369389	1.29047	1.3234	45.5752	8.82557e-06	0.00116426
CALR4P	1.729	0.597062	45.1359	9.30779e-06	0.00121797
HDAC9	-1.16817	3.11849	45.0612	9.39271e-06	0.00121925
MTA3	0.484034	7.27398	44.8695	9.61473e-06	0.00123816
LOC105371461	1.11692	2.82092	44.7474	9.75932e-06	0.00124689
SLC7A11	-1.26879	4.27403	44.6401	9.88842e-06	0.00125351
GALNT3	-0.860815	3.6443	44.1479	1.05062e-05	0.00132151
CPNE5	0.658526	6.54164	43.9355	1.07864e-05	0.00134631
RDX	-1.01332	2.90076	43.8562	1.08932e-05	0.00134926
HSPA1B	-0.659522	4.66343	43.1759	1.18604e-05	0.00145793
TMEM156	0.703527	6.4102	42.9745	1.21653e-05	0.00148417
LOC105373239	1.81279	1.90074	42.8647	1.23353e-05	0.00149367
FSD2	-0.897011	4.03796	42.5556	1.28286e-05	0.0015419
VAT1	-0.483063	5.93711	42.3114	1.32343e-05	0.00157897
TNFSF8	0.520465	5.43549	42.1882	1.34445e-05	0.00159234
RHOH	0.559676	6.60132	41.7131	1.42917e-05	0.00166514
SNX29P2	0.56708	5.87702	41.6736	1.4365e-05	0.00166514
CRACR2B	-1.79056	0.0911769	41.6725	1.4367e-05	0.00166514
ATP2A3	0.73212	9.85194	41.527	1.46402e-05	0.00168477
KLHL30	-1.60322	1.66832	40.7094	1.62902e-05	0.00186144
DNAJC22	-2.17062	-0.0991919	40.3977	1.69743e-05	0.00192605
BTRC	0.545427	4.33052	40.1746	1.74841e-05	0.00197012
TRPC6	1.33153	3.04467	39.779	1.8432e-05	0.00205749
RIPK2	-0.511094	5.29667	39.7462	1.85131e-05	0.00205749
CRTAP	-0.507624	5.91686	39.6561	1.87384e-05	0.00206836
LOC100507006	1.03646	3.23217	39.4777	1.91933e-05	0.00210426
ALCAM	-0.592558	5.68621	39.2735	1.97295e-05	0.00214853
ITPRID2	-0.545185	5.08008	39.1116	2.01671e-05	0.00218154
GLIPR2	-0.938469	2.92308	38.7828	2.109e-05	0.00226627
GLIPR1	0.699606	6.24219	38.6347	2.15216e-05	0.00229743
GGA2	0.416264	9.12726	38.522	2.18565e-05	0.00231793
MSL3	0.579727	5.56384	38.2983	2.25395e-05	0.00237485
LRRTM4	-1.40555	3.17743	38.0221	2.34165e-05	0.00245133
HCG18	0.546758	5.72832	37.9522	2.36447e-05	0.00245935
IGHV5-78	0.593628	4.50732	37.8883	2.38554e-05	0.00246546
LOC105370485	1.16262	1.0232	37.5984	2.48388e-05	0.00253988
GPD2	-0.756743	4.36431	37.5642	2.49577e-05	0.00253988
HSPA1A	-0.717554	4.04258	37.5177	2.51207e-05	0.00253988
PLEKHG1	0.454654	6.55889	37.4947	2.52016e-05	0.00253988
SGK1	1.40819	3.33071	37.3734	2.56339e-05	0.0025675
ARHGEF3	-0.758975	3.51905	37.2321	2.61482e-05	0.00260295
NOL4	0.967274	3.89012	36.931	2.72841e-05	0.00269418
FES	-1.21741	1.45383	36.9019	2.73968e-05	0.00269418
LOC107984658	0.661662	4.33703	36.7983	2.78024e-05	0.0027176
ZC3H12D	0.663118	6.16407	36.7267	2.80868e-05	0.00272896
FGF14	-1.01949	2.78279	36.6101	2.8557e-05	0.00275813
ELL3	0.460867	7.00048	36.4745	2.91148e-05	0.00279537
LINC01991	1.05643	3.43033	36.4298	2.93018e-05	0.00279677
IRAG2	-0.598184	10.215	36.1184	3.06411e-05	0.0029075
LOC107985000	0.872865	2.80179	35.7858	3.21497e-05	0.00301847
MND1	-0.794222	5.32585	35.744	3.23449e-05	0.00301847
GSDME	1.25592	2.12297	35.739	3.23686e-05	0.00301847
GPR183	2.60041	0.882154	35.6032	3.30135e-05	0.00306101
LOC105371693	1.20111	1.99221	35.3635	3.41886e-05	0.00315195
AEBP1	1.71416	0.8412	35.2963	3.45267e-05	0.00316514
LDLRAP1	-0.762452	3.00225	35.1734	3.51545e-05	0.00318955
NDUFAF6	0.461241	5.46336	35.1673	3.51861e-05	0.00318955
MXRA8	0.914949	2.90356	35.0252	3.59289e-05	0.00323879
RGS10	-0.413356	6.07761	34.907	3.65611e-05	0.00327757
LOC107984754	1.02194	3.94057	34.802	3.71327e-05	0.00329551
ANK1	0.958667	3.42005	34.7957	3.71674e-05	0.00329551
LRRCC1	-0.994548	3.13863	34.5456	3.85725e-05	0.0033746
TSPO	-0.829771	3.48535	34.5364	3.86254e-05	0.0033746
SPATA20	-0.808217	2.73141	34.5264	3.86833e-05	0.0033746
ARAP2	-1.13144	1.08406	34.3018	4.00014e-05	0.00347092
PLEKHA2	0.493086	8.69393	34.0566	4.14999e-05	0.00357735
ZNF101	0.510126	4.24138	34.0295	4.16689e-05	0.00357735
DPY19L1	-0.70354	4.73701	33.9277	4.23129e-05	0.00361352
LOC105372948	1.77507	0.0643668	33.7142	4.37005e-05	0.00369572
HSDL2	-0.580628	4.19038	33.7096	4.37309e-05	0.00369572
CD48	-0.483577	7.35929	33.4918	4.52009e-05	0.00380015
UGGT1	0.603611	7.97655	33.3224	4.63836e-05	0.00384987
DUSP3	-1.08813	2.71262	33.306	4.65e-05	0.00384987
LINC00643	-1.42392	0.753623	33.2994	4.65473e-05	0.00384987
ZBED6CL	0.96891	2.28713	33.2722	4.67412e-05	0.00384987
CHMP7	0.389017	7.15572	33.2136	4.71621e-05	0.00385657
LOC729945	1.53173	1.81153	33.1948	4.7298e-05	0.00385657
NUCB2	-0.641095	5.02957	33.1546	4.75903e-05	0.003861
EVL	0.689759	6.74949	33.052	4.83459e-05	0.00387154
FCMR	1.29661	1.57516	33.042	4.842e-05	0.00387154
CAST	-0.432225	6.25955	33.0399	4.8436e-05	0.00387154
LOC729683	0.857493	3.99189	32.9907	4.88037e-05	0.00387918
SNHG3	0.619069	5.54688	32.9633	4.90097e-05	0.00387918
IGLC5	2.84386	0.0509175	32.7027	5.10216e-05	0.00400865
SLC35E3	0.495258	4.58521	32.6878	5.11395e-05	0.00400865
C18orf54	-0.725851	4.27241	32.4913	5.27237e-05	0.00406103
CECR7	0.506543	5.30997	32.4794	5.28212e-05	0.00406103
JAKMIP2	-0.472558	5.734	32.4405	5.31421e-05	0.00406103
LMO7	-0.562337	4.44162	32.4313	5.32189e-05	0.00406103
TUFT1	-1.10447	1.97386	32.4243	5.32763e-05	0.00406103
LOC101929240	0.692001	3.31374	32.4203	5.33095e-05	0.00406103
FAM102B	-0.70275	5.0718	32.3476	5.3918e-05	0.00408819
ALOX15	1.12902	1.39239	32.2853	5.4445e-05	0.00410896
ANKEF1	-0.92491	2.95795	32.0843	5.61864e-05	0.00420873
LOC101929107	1.39044	1.73027	32.073	5.62858e-05	0.00420873
CD99	-0.474542	7.72491	31.9033	5.78091e-05	0.00429881
LOC105372857	0.7305	3.36636	31.8629	5.81783e-05	0.00429881
PEMT	-0.603703	3.45806	31.8513	5.82853e-05	0.00429881
PSMA3-AS1	0.610743	5.30285	31.7609	5.91232e-05	0.00432135
HIP1R	0.47017	7.47348	31.7609	5.91236e-05	0.00432135
BCL2L11	0.446142	6.99659	31.7153	5.95514e-05	0.0043331
TJP2	0.997995	2.3403	31.6641	6.00365e-05	0.00434889
HRK	1.44768	1.71071	31.6231	6.04278e-05	0.00435778
METRNL	-0.576624	4.37435	31.5928	6.07189e-05	0.0043594
EPB41L4A	0.544488	4.50233	31.244	6.41903e-05	0.00458834
SYK	0.471271	9.13331	31.2009	6.46339e-05	0.00459469
AHCYL1	-0.415157	5.98622	31.1805	6.48455e-05	0.00459469
LOC105369709	2.2117	-0.124649	31.1112	6.55705e-05	0.00460802
ZNF277	-0.582859	5.39796	31.0914	6.57789e-05	0.00460802
BLK	0.390344	8.65988	31.0813	6.58857e-05	0.00460802
SATB1	0.499161	5.36944	31.0251	6.64838e-05	0.00462989
IGKV2-40	0.697915	2.72727	30.9661	6.71175e-05	0.00465405
PPDPFL	-1.14213	0.672373	30.916	6.76623e-05	0.00465546
JAM2	-1.48654	1.4497	30.909	6.77385e-05	0.00465546
SLC12A5	-1.61789	-0.518346	30.8852	6.79986e-05	0.00465546
EXOSC6	0.464292	5.16968	30.776	6.92089e-05	0.00469318
LOC105377891	1.61034	0.393855	30.7693	6.92842e-05	0.00469318
CELSR1	1.447	0.38734	30.7482	6.95203e-05	0.00469318
SLC16A14	-1.54583	0.810061	30.7317	6.97064e-05	0.00469318
LGR6	-2.10713	0.297343	30.6251	7.09212e-05	0.00474072
NIPAL2	-0.90965	2.19815	30.6186	7.09968e-05	0.00474072
DNAJB9	0.537946	4.15506	30.4852	7.25534e-05	0.0048248
SULT1A1	0.480871	6.18331	30.3894	7.36946e-05	0.00488069
SLC1A5	-0.370813	6.99523	30.3361	7.43397e-05	0.0049034
ST6GAL1	0.414853	9.28777	30.2671	7.51829e-05	0.00493894
BCR	0.514387	6.18836	30.2396	7.55215e-05	0.00494118
LINC02338	-1.85828	0.243681	30.0639	7.77313e-05	0.00506533
SERPINH1	-0.98026	2.19087	29.976	7.88642e-05	0.00509257
STXBP6	1.82876	-0.33542	29.9743	7.88852e-05	0.00509257
PTPRB	0.547091	6.20389	29.9586	7.90909e-05	0.00509257
JAK1	0.397407	6.33934	29.9144	7.96684e-05	0.00510949
STX7	0.400551	7.63133	29.8301	8.07862e-05	0.00516077
MAEA	0.46038	5.65398	29.7994	8.11975e-05	0.00516603
SLC41A1	0.496823	7.59136	29.7765	8.15052e-05	0.00516603
LOC105373824	2.1443	-0.641671	29.6608	8.30834e-05	0.00524557
GALNT12	-0.608112	3.38806	29.6084	8.38101e-05	0.00525563
SATB2	1.06276	2.31274	29.5931	8.40243e-05	0.00525563
NIPSNAP1	-0.398283	6.10785	29.5795	8.42145e-05	0.00525563
CCNJ	0.459116	4.27948	29.5099	8.51951e-05	0.00529646
ZNHIT2	0.662967	3.55197	29.4246	8.64161e-05	0.00535186
GGCT	-0.450583	6.45349	29.3133	8.80394e-05	0.00543167
ZPBP2	1.63771	0.597038	29.2702	8.86766e-05	0.0054432
GMFG	1.73507	-0.0602048	29.2554	8.88972e-05	0.0054432
LACTB	-0.728881	3.04682	29.1978	8.97596e-05	0.00547533
ASMTL	-0.441763	5.5889	29.1655	9.02485e-05	0.00548454
RASL10A	1.25489	1.88139	29.0582	9.18912e-05	0.00556353
TMEM14C	-0.51256	4.19446	29.0217	9.24578e-05	0.00557703
CERK	0.472268	7.39089	28.935	9.38202e-05	0.00563825
CR2	1.64718	-0.379545	28.879	9.47132e-05	0.00565482
PRX	-1.11848	1.43311	28.8511	9.51615e-05	0.00565482
SNX29P1	0.505673	6.84298	28.8468	9.52308e-05	0.00565482
BATF	-1.14806	1.17696	28.8307	9.549e-05	0.00565482
ENPP3	0.530828	5.59068	28.7683	9.65056e-05	0.0056842
LOC79999	0.964417	2.79028	28.7572	9.66867e-05	0.0056842
C1orf220	0.570062	3.18977	28.7275	9.71762e-05	0.00569235
ZNRF1	-0.57075	4.2287	28.6796	9.79702e-05	0.00571702
B3GNT7	-0.646367	3.27488	28.6597	9.8302e-05	0.00571702
C12orf75	-0.424943	6.19155	28.6179	9.90035e-05	0.00573725
LOC102724467	1.30526	0.473942	28.5872	9.95216e-05	0.00574675
MYBPHL	-1.61926	0.930369	28.5653	9.9894e-05	0.0057478
LOC107986361	0.781277	2.27202	28.5183	0.000100698	0.00576465
SLAMF1	-2.38853	0.746308	28.5067	0.000100897	0.00576465
SELL	1.47075	-0.345286	28.425	0.000102315	0.00582515
PRKAR1B	0.666515	5.40523	28.3757	0.000103182	0.00585396
TRANK1	0.657383	6.61807	28.3405	0.000103807	0.00586891
TTC39C	0.56475	4.36907	28.1346	0.000107546	0.00605915
ARMH1	0.839187	2.83821	28.0448	0.000109222	0.00613232
SEPTIN6	0.406401	7.24986	28.023	0.000109634	0.00613424
LOC105376412	0.76317	4.94502	27.97	0.000110643	0.00615049
PSPH	0.511648	5.62342	27.968	0.000110683	0.00615049
C16orf74	1.43438	2.30342	27.8977	0.000112036	0.00620445
AK4P3	1.1426	1.48639	27.8233	0.000113492	0.00626366
FCER2	1.6125	2.59789	27.6928	0.000116096	0.00638346
FAM120C	0.542494	4.33341	27.6754	0.000116449	0.00638346
RTKN2	-1.2969	0.391468	27.6387	0.000117197	0.00639306
GEN1	0.433483	6.96821	27.6137	0.000117707	0.00639306
FAM102A	0.411431	7.1713	27.5936	0.000118122	0.00639306
CMAHP	-1.13913	1.25126	27.5898	0.0001182	0.00639306
EPB41L1	1.64376	0.929794	27.5169	0.000119716	0.00644586
ARHGAP18	-0.677259	2.79353	27.5047	0.000119971	0.00644586
LOC112268421	1.19311	1.08756	27.2907	0.000124562	0.00667041
MTIF2	-0.374222	5.86683	27.2344	0.000125802	0.00671466
RHEX	0.95412	1.71153	27.1976	0.00012662	0.00673619
FOXP1	0.471946	6.45397	27.1573	0.000127522	0.00676202
ZFP69B	-0.555681	4.198	27.1285	0.000128172	0.00677435
UPP1	-1.24478	-0.00976178	27.0909	0.000129027	0.0067974
FHOD1	-0.50728	5.06174	27.0565	0.000129816	0.00681679
PTK2B	0.424871	8.36446	27.0281	0.000130469	0.00682119
PLGLB2	0.936269	1.78199	27.0164	0.00013074	0.00682119
CTNNBIP1	-0.568381	3.22625	26.9341	0.000132662	0.00686089
KCNA6	0.572103	4.05987	26.9307	0.000132742	0.00686089
DDX56	0.476738	6.64257	26.9295	0.00013277	0.00686089
TEAD2	0.745046	2.92659	26.863	0.000134349	0.00692048
MYO1G	-0.493283	7.38664	26.8014	0.000135828	0.00697452
VAV3	-0.602739	4.09195	26.7542	0.000136976	0.00701128
RUBCNL	0.536792	6.28027	26.722	0.000137766	0.00702955
BLOC1S6	0.387768	7.42963	26.6922	0.0001385	0.00704481
KIAA1549	-1.74757	-0.361913	26.6628	0.000139231	0.00705986
NTN3	0.906548	1.68966	26.5733	0.000141477	0.00715144
PAQR8	-0.960453	2.57648	26.5321	0.000142524	0.00717125
GATAD1	-0.572468	5.62102	26.5232	0.000142753	0.00717125
CERCAM	-0.772345	2.74034	26.4672	0.000144195	0.00722134
SORT1	-1.39502	0.973538	26.4332	0.000145078	0.00724321
LOC105373976	1.75563	-0.127524	26.4097	0.000145695	0.00725166
JAML	0.754521	3.26687	26.3521	0.000147212	0.00730477
GALM	-0.731977	2.59756	26.3279	0.000147857	0.00731439
LGALS1	-0.790979	4.48781	26.2637	0.000149579	0.0073771
ADPGK	0.378798	6.01581	26.2385	0.00015026	0.00738825
CORO2A	-0.845814	1.63521	26.1765	0.000151953	0.00744472
CLCF1	1.21701	1.88101	26.163	0.000152326	0.00744472
CLDN15	0.426586	5.31279	25.9864	0.000157286	0.00766402
NECTIN1	-1.88531	2.86334	25.9483	0.000158381	0.00767374
LINGO3	1.05569	1.0081	25.9466	0.000158431	0.00767374
LINC01963	0.78989	2.8113	25.9186	0.000159241	0.00767692
BRI3BP	0.40307	8.36464	25.9116	0.000159443	0.00767692
SLC34A3	1.17218	2.77331	25.8798	0.000160369	0.00769867
HDAC1	0.353315	8.88554	25.8563	0.000161058	0.00770894
ARLNC1	1.61565	-0.180284	25.8195	0.000162145	0.00773814
MTHFD2	-0.427113	7.71989	25.7922	0.000162955	0.00775398
LRRC37A17P	0.503433	4.1555	25.7488	0.000164255	0.00779299
LOC101927550	0.799571	2.11274	25.6721	0.000166578	0.0078748
UPK3BL2	0.737566	2.50216	25.66	0.00016695	0.0078748
RARG	-0.841114	1.83144	25.6221	0.000168114	0.00790671
TNNT3	-1.68241	3.5768	25.5811	0.000169385	0.00793221
ITGAV	-0.954357	1.67075	25.5731	0.000169634	0.00793221
SPCS1	-0.413492	6.27585	25.5484	0.000170407	0.00794545
KHK	-0.722353	2.87908	25.4897	0.000172258	0.00799427
SPSB1	-0.667668	3.61667	25.484	0.000172439	0.00799427
ZNF184	-0.634555	3.95001	25.458	0.000173269	0.00800987
ASPH	-0.444875	5.24442	25.4145	0.000174665	0.00805147
MSR1	0.625825	3.59692	25.3582	0.000176492	0.00809885
SERPINB1	-0.411447	5.48689	25.3521	0.000176691	0.00809885
MBD4	0.353377	6.48046	25.3329	0.00017732	0.0081036
ZNF767P	0.457728	4.77407	25.3043	0.000178261	0.0081036
LOC105375384	0.97462	2.06158	25.3001	0.000178398	0.0081036
PKP4	-0.451502	6.14428	25.2882	0.000178793	0.0081036
GNPAT	-0.378411	6.32877	25.2705	0.000179378	0.00810472
GNG2	-0.403654	6.25778	25.2574	0.000179816	0.00810472
CLEC17A	1.18753	4.35476	25.2226	0.00018098	0.00813459
GGH	-0.497075	4.00789	25.129	0.000184154	0.00824832
ST3GAL5	-0.635432	3.41191	25.1181	0.000184527	0.00824832
RNF144B	0.476489	6.24298	25.0901	0.000185492	0.00825112
LOC100505915	0.715902	3.96925	25.0864	0.000185623	0.00825112
CHD3	0.448405	8.10779	25.0721	0.000186116	0.00825112
CHMP5	-0.414432	5.43465	24.949	0.000190441	0.00841162
YJEFN3	0.73171	3.39494	24.9397	0.000190773	0.00841162
RFX5-AS1	1.19469	0.508387	24.8663	0.00019341	0.00850441
DMPK	0.513466	4.96145	24.8521	0.000193925	0.00850441
LOC107985536	1.35373	0.0040935	24.7862	0.000196339	0.00858706
BCL7A	0.318259	7.85454	24.7539	0.000197535	0.00861304
LOC107984659	0.721166	2.74987	24.7415	0.000197995	0.00861304
COL4A4	-0.4187	5.12303	24.724	0.000198648	0.00861836
FTLP3	-0.400712	7.04921	24.6986	0.0001996	0.00863655
LINC00877	0.952227	3.01788	24.6781	0.000200371	0.00864686
AP3S1	-0.356165	6.5235	24.6371	0.000201923	0.00867387
CLK1	0.365674	5.50796	24.6334	0.000202066	0.00867387
TSTD1	-0.90857	2.16488	24.5889	0.000203768	0.00872384
QTRT1	0.536619	5.13915	24.561	0.000204845	0.00874686
MIIP	0.439262	4.65265	24.4485	0.00020925	0.00891152
PARP12	1.41285	0.132527	24.4311	0.000209941	0.00891755
LIMD2	0.526811	8.02946	24.4075	0.000210885	0.00893425
BASP1	0.456861	7.99912	24.359	0.000212834	0.00899019
STAT6	0.410243	8.49617	24.3341	0.000213845	0.00899019
SKP2	-0.425627	5.42716	24.3335	0.000213868	0.00899019
PLEKHH3	-1.23988	1.674	24.31	0.000214824	0.00900707
SUCLG2	-0.533992	5.28315	24.2914	0.000215586	0.00901574
GAS6-AS1	0.69321	3.52285	24.2634	0.000216738	0.00901875
CCL3L3	-0.956804	0.998587	24.2627	0.00021677	0.00901875
DBI	-0.322721	7.42628	24.2463	0.000217445	0.00902369
ELOVL6	-0.732983	4.5946	24.2328	0.000218008	0.00902399
NCLP1	1.36282	0.0436321	24.2025	0.00021927	0.00905313
AP4S1	0.921789	2.36658	24.1587	0.000221112	0.00910599
LOC100996316	1.19385	0.855369	24.1038	0.000223442	0.00917631
PCTP	-0.748986	3.03452	24.0919	0.00022395	0.00917631
SLC26A1	1.27637	2.61352	24.0764	0.000224616	0.00918039
RGS2	-0.555884	3.8378	24.0575	0.000225433	0.00918906
DRC3	1.01524	1.89097	24.0453	0.00022596	0.00918906
DBNL	0.488439	8.28596	24.0236	0.000226902	0.00920428
LOC105378187	0.512531	8.40796	23.9771	0.000228934	0.00926357
PPP1R12C	0.389502	7.64476	23.9051	0.000232122	0.00936919
NCOA5	0.462151	5.96139	23.8804	0.000233229	0.00938698
FAR2P2	0.50261	4.48771	23.8694	0.00023372	0.00938698
SLC4A8	0.922463	2.52076	23.8266	0.000235656	0.00944137
SHISA3	-1.51663	-0.224168	23.7861	0.000237504	0.00947377
OXR1	-0.435299	5.91053	23.7833	0.000237632	0.00947377
CDYL	-0.464383	4.68993	23.7123	0.000240915	0.00958111
ABCA7	0.527445	7.67908	23.6614	0.000243298	0.00963012
HAUS4	-0.655852	4.79853	23.6606	0.000243335	0.00963012
AMN	0.955918	2.6794	23.4919	0.000251434	0.00992643
LOC107985900	0.838342	1.45021	23.4557	0.000253213	0.00997242
LOC730101	-0.792892	2.02215	23.4001	0.00025597	0.0100566
SLC15A2	0.569721	4.85035	23.347	0.000258637	0.010129
LARP1B	-0.460813	4.59504	23.3386	0.000259063	0.010129
LOC645177	-1.05937	4.19599	23.3083	0.000260604	0.010144
KIF16B	-0.493239	4.43695	23.3065	0.000260695	0.010144
NOP56	0.448268	7.53211	23.2601	0.00026307	0.01019
TERF2	0.328002	6.43238	23.2589	0.000263134	0.01019
OSBPL10	0.378824	7.38181	23.2394	0.00026414	0.0101915
LOC729652	0.78256	2.2292	23.2215	0.000265065	0.0101915
NIPSNAP2	-0.423941	5.58541	23.1859	0.000266927	0.0101915
LOC107986148	-1.04231	1.17636	23.1858	0.000266932	0.0101915
LOC107984282	1.50362	0.326825	23.1806	0.000267204	0.0101915
XPC	0.395754	6.87596	23.1791	0.00026728	0.0101915
METTL25	0.54862	3.45785	23.1736	0.00026757	0.0101915
CPED1	-1.04489	1.48273	23.1356	0.000269576	0.0102439
POC1B	-0.506586	4.73769	23.0343	0.000275002	0.0104257
RSRP1	0.570599	6.69038	23.0044	0.000276627	0.0104574
PARP16	-0.769256	2.89609	22.9952	0.000277128	0.0104574
PPP1R26	-0.707752	2.06596	22.9617	0.000278969	0.0105025
SESTD1	-0.967895	3.6535	22.9189	0.000281335	0.010567
ZNF70	1.15871	5.69325	22.8986	0.000282466	0.010585
RECK	-0.455741	4.33402	22.8739	0.000283855	0.0106125
ARPC4	0.481971	6.39605	22.8512	0.000285131	0.0106357
WWC3	-0.480151	5.45324	22.7936	0.000288407	0.0107093
PRR22	1.1139	1.12816	22.7933	0.000288423	0.0107093
PWWP3A	0.350953	6.1833	22.7781	0.000289292	0.010717
PLCXD1	-0.488332	4.81846	22.7435	0.000291288	0.0107664
ASB16	0.947498	1.52097	22.6729	0.000295409	0.0108901
CD79B	0.547851	8.88134	22.6632	0.000295977	0.0108901
GSTM4	-1.17313	1.78712	22.6284	0.000298041	0.0109412
NNT	-0.365925	6.55916	22.5816	0.000300836	0.0109952
FMNL1	-0.334786	6.88914	22.5811	0.000300867	0.0109952
MYLIP	0.546953	6.0642	22.5697	0.00030155	0.0109954
CD40	0.49469	6.46795	22.5136	0.000304947	0.0110943
MIOS	-0.365374	5.77483	22.4521	0.000308725	0.0111968
LRWD1	0.365271	6.34353	22.4454	0.000309144	0.0111968
ECI2	-0.590225	4.84023	22.4197	0.000310738	0.011216
S1PR2	0.363811	7.63413	22.4146	0.000311057	0.011216
LINC02532	1.40161	1.05738	22.4007	0.000311925	0.0112224
PGD	-0.331917	7.3842	22.3602	0.000314472	0.011289
PLEKHM1P1	0.431565	4.44234	22.3449	0.000315442	0.0112988
TNFRSF11A	-1.41726	0.219322	22.3021	0.00031817	0.0113714
TESPA1	0.322144	7.14341	22.2374	0.000322341	0.0114906
HSPA4L	-0.450161	4.25069	22.2285	0.000322922	0.0114906
BLCAP	0.486631	6.95553	22.186	0.000325698	0.0115589
ANKRD36BP2	0.986215	4.05681	22.1726	0.000326581	0.0115589
PFKFB2	0.87314	3.77071	22.1666	0.000326978	0.0115589
PECAM1	0.837836	5.50558	22.1503	0.000328061	0.0115599
FPGT	-0.58451	3.11301	22.1447	0.000328431	0.0115599
GCLM	-0.424768	4.82514	22.094	0.000331816	0.0116538
TKT	-0.381362	9.00346	22.0558	0.000334393	0.0117189
LOC105371083	1.52731	-0.288474	22.045	0.000335125	0.0117193
CAPRIN2	-0.634556	4.13132	22.0245	0.000336522	0.0117428
BPGM	-0.543261	5.26791	22.0123	0.000337358	0.0117467
EXTL3	-0.37835	5.26954	21.9321	0.000342896	0.011914
IDH2	-0.472238	6.3442	21.9196	0.000343775	0.011919
LSM10	0.463546	5.53914	21.8859	0.000346138	0.0119653
ZNRF2	-0.441913	5.63057	21.8703	0.000347237	0.0119653
FBXO22	-0.426771	4.80327	21.8691	0.000347323	0.0119653
INO80C	0.370786	5.05062	21.8423	0.000349225	0.0119672
HOMER3	-0.533282	3.08449	21.8393	0.000349444	0.0119672
PIP5K1B	-0.671961	2.93747	21.8318	0.000349974	0.0119672
ARHGAP23	1.2537	-0.176709	21.8269	0.000350329	0.0119672
ENHO	-0.855489	1.4031	21.8074	0.000351726	0.0119897
IGKJ4	0.644877	7.46104	21.7567	0.000355388	0.0120892
FGR	-0.866741	3.39748	21.74	0.000356601	0.012105
ARHGAP25	-0.335599	5.98162	21.7089	0.000358879	0.0121348
LOC105378536	1.22106	3.63585	21.7076	0.000358972	0.0121348
MYOM2	-0.940765	4.87688	21.6894	0.000360316	0.0121349
UTP3	0.332002	6.1692	21.6854	0.000360612	0.0121349
EFNB2	0.875967	2.19765	21.6771	0.000361221	0.0121349
IL16	0.40641	6.14182	21.6508	0.00036318	0.0121594
PIK3CD-AS2	-0.681869	2.21945	21.6471	0.000363449	0.0121594
ILDR2	-0.594658	3.82378	21.6351	0.000364349	0.012161
POT1	-0.387944	6.00292	21.6265	0.000364994	0.012161
BANK1	0.573984	6.42853	21.5873	0.00036794	0.0122274
SARAF	-0.556796	6.78216	21.58	0.000368495	0.0122274
LRRFIP2	-0.432297	4.65959	21.5178	0.000373237	0.0123532
ZFAND1	-0.371994	5.08547	21.5104	0.00037381	0.0123532
LOC107984834	0.512626	3.7167	21.4153	0.000381215	0.0125723
GABRB2	-0.466076	4.70516	21.4044	0.000382075	0.0125752
LOC107984334	2.00256	-0.0486873	21.3927	0.000382995	0.0125799
LIME1	-0.588043	3.85228	21.3397	0.000387215	0.012677
CCDC85A	0.497673	6.63461	21.336	0.000387514	0.012677
ZCRB1	-0.358817	6.33318	21.2999	0.000390423	0.0127123
NEIL1	0.779302	7.42026	21.2902	0.00039121	0.0127123
GPR174	-0.832259	2.61039	21.2843	0.000391687	0.0127123
METTL9	-0.372314	7.27786	21.2838	0.000391726	0.0127123
PTENP1	-0.347111	6.29976	21.2693	0.000392907	0.0127206
UBAC2-AS1	0.603053	3.07513	21.2615	0.000393549	0.0127206
UBE2L6	-0.914751	0.509252	21.1834	0.000399982	0.0129028
CDK8	-0.449137	4.42825	21.1539	0.000402442	0.0129564
HPRT1	-0.382743	6.5284	21.1212	0.000405191	0.0129988
SNAPC2	-0.452938	4.08258	21.097	0.000407243	0.0129988
CARMIL2	0.405625	6.71326	21.0954	0.000407378	0.0129988
LOC107987299	0.470872	5.61759	21.0831	0.00040843	0.0129988
LOC105375924	0.629051	2.28868	21.0823	0.000408493	0.0129988
TNFSF10	0.911369	1.89027	21.0815	0.000408566	0.0129988
DAAM1	0.30564	7.06042	21.0141	0.000414357	0.0131573
PPA2	-0.394932	5.48183	20.9898	0.000416463	0.0131983
LOC102724463	2.94331	-0.789448	20.9688	0.000418296	0.0132306
DCLRE1A	-0.604352	3.75483	20.9542	0.000419579	0.0132453
MZT1	-0.429499	6.85105	20.9375	0.000421047	0.0132658
SCRN2	-0.435376	4.18908	20.8862	0.000425599	0.0133583
STRADB	-0.907044	1.06358	20.8845	0.000425756	0.0133583
NR6A1	0.736637	2.31941	20.8677	0.00042726	0.0133583
ZBTB38	-0.814656	1.66534	20.865	0.000427498	0.0133583
NEK3	-0.722198	2.74894	20.8584	0.000428097	0.0133583
COPG2	-0.409436	5.25145	20.8479	0.000429035	0.0133618
DSTN	-0.381733	5.17124	20.8358	0.000430131	0.0133703
GUSBP11	0.463303	3.77968	20.8026	0.000433146	0.0134382
LOC101927354	-1.28272	0.0303306	20.7874	0.000434532	0.0134382
FHOD3	0.516241	6.32129	20.7835	0.000434894	0.0134382
RCSD1	0.426576	7.56025	20.7571	0.000437311	0.0134382
CHURC1	0.417162	5.30728	20.7535	0.000437642	0.0134382
SULF2	0.878888	1.04341	20.7495	0.000438012	0.0134382
TMEM219	-0.405977	5.18291	20.7485	0.000438111	0.0134382
PRKCI	-0.347882	6.65405	20.7103	0.000441652	0.01351
SPPL2B	0.371244	7.37388	20.7029	0.000442342	0.01351
TSNAXIP1	1.03527	1.54129	20.6963	0.000442951	0.01351
SLC44A1	-0.641161	4.07804	20.6257	0.000449615	0.0136678
HEBP2	-0.473002	4.86682	20.6236	0.000449808	0.0136678
C3orf62	0.675225	2.88689	20.5598	0.000455931	0.0138119
TBX1	1.07495	0.371445	20.548	0.000457067	0.0138119
RPRD1A	-0.311113	6.74721	20.5477	0.000457106	0.0138119
NRGN	-0.685501	5.06754	20.5006	0.000461689	0.0138807
CALR	0.530997	9.24647	20.4974	0.00046201	0.0138807
EIF2AK4	-0.293	7.14447	20.495	0.000462238	0.0138807
ARHGAP4	0.371109	7.62138	20.4893	0.000462804	0.0138807
GRAMD4	0.406946	5.81831	20.4734	0.000464369	0.0139019
CHAMP1	0.312331	7.40691	20.4627	0.000465419	0.0139077
LOC105372708	1.3311	1.02701	20.4207	0.000469598	0.0139886
AVPR2	1.00949	2.22109	20.4125	0.000470417	0.0139886
MYH11	-0.942533	4.33499	20.4096	0.000470714	0.0139886
SLC30A3	-0.868073	2.46368	20.3998	0.000471697	0.0139898
LOC105378184	0.387095	6.92333	20.392	0.000472478	0.0139898
ZNF449	-0.994697	1.14109	20.3749	0.000474202	0.014007
NT5C2	0.345521	6.18877	20.3692	0.000474784	0.014007
SLC16A6P1	0.593393	2.63513	20.3497	0.000476756	0.0140291
ZDHHC2	-0.390605	5.99838	20.3447	0.000477263	0.0140291
MPEG1	1.10059	4.74448	20.3102	0.000480798	0.0141075
KLHL7	-0.372976	5.03094	20.2805	0.000483851	0.0141714
CD38	0.353454	8.36131	20.2656	0.000485401	0.0141912
STAG3L5P-PVRIG2P-PILRB	0.40022	4.81696	20.2231	0.000489832	0.014295
C22orf34	0.44432	4.59497	20.2129	0.000490909	0.0143007
TDRD3	-0.433847	4.37084	20.1998	0.000492281	0.0143136
LOC105373204	0.674676	3.39684	20.1847	0.00049388	0.0143136
LPCAT4	-0.508332	4.56909	20.1836	0.000493998	0.0143136
RAB8B	-0.393925	6.59636	20.0916	0.000503854	0.0145706
LOC100505942	1.05437	0.477931	20.0841	0.000504664	0.0145706
FAM8A1	-0.409021	5.22396	20.0041	0.000513431	0.0147974
DOCK7	-0.65974	2.63558	19.9793	0.000516194	0.0148143
DNAJC1	-1.13202	0.833784	19.9774	0.000516402	0.0148143
TG	1.27858	-0.0483517	19.9742	0.000516756	0.0148143
CKAP4	-0.46245	5.00352	19.9438	0.00052016	0.0148695
IFFO2	-0.771856	2.68067	19.9218	0.000522641	0.0148695
FAM214A	0.405523	7.15963	19.9139	0.000523527	0.0148695
PTEN	-0.346521	8.52891	19.9138	0.000523545	0.0148695
HMGN5	-0.535128	5.21476	19.9116	0.000523796	0.0148695
COL9A2	-0.462559	4.80645	19.9082	0.000524179	0.0148695
ZNF33B	0.418267	4.7491	19.8884	0.000526427	0.0148838
BTN3A2	-1.00525	1.34456	19.8876	0.00052652	0.0148838
SLK	-0.36106	5.96096	19.8598	0.000529695	0.0149475
SLC6A16	0.591653	3.56686	19.8106	0.000535373	0.0150815
LOC105376387	-1.48605	-0.508966	19.797	0.000536954	0.0150999
GSS	-0.506929	4.79223	19.7512	0.000542321	0.0152244
B3GLCT	0.707035	3.25502	19.7327	0.000544506	0.0152473
ADA	-0.638791	3.09427	19.7284	0.000545015	0.0152473
PI16	-1.10933	0.118445	19.7205	0.00054596	0.0152474
PRAMENP	0.441991	5.38809	19.6815	0.000550612	0.0153208
PDE4B	0.845739	1.76184	19.6792	0.000550892	0.0153208
LOC102723996	0.499203	4.55448	19.6677	0.000552264	0.0153208
CCNB1IP1	-0.328753	5.81136	19.6669	0.000552365	0.0153208
FTL	-0.351796	9.63886	19.6584	0.000553388	0.015323
TOB2	0.369291	6.61857	19.6273	0.000557159	0.0154011
SGPP2	1.0662	1.25834	19.6	0.00056049	0.0154668
GBGT1	1.69464	1.03345	19.5791	0.00056305	0.0154906
TRIM55	1.35608	1.90506	19.5678	0.000564438	0.0154906
WWC1	-0.835792	1.38209	19.5676	0.000564467	0.0154906
LOC105373618	1.01798	1.80569	19.5619	0.000565168	0.0154906
B4GALT4	-0.429724	3.82065	19.5185	0.000570566	0.0156121
SORBS2	-0.406409	4.65395	19.5048	0.000572275	0.0156325
FXR1	-0.322896	7.92388	19.4458	0.000579727	0.0158095
C12orf57	0.454276	3.57896	19.4252	0.000582356	0.0158545
CDH24	-0.850847	1.34541	19.4133	0.000583877	0.0158693
LINC01054	1.14842	0.235527	19.3686	0.00058964	0.0159734
IRF8	0.339845	8.66533	19.3683	0.000589674	0.0159734
BANP	0.38423	4.96763	19.3595	0.000590827	0.0159779
VDAC3	-0.303097	6.83545	19.3455	0.000592651	0.0160006
CPD	-0.529849	4.42841	19.3269	0.000595081	0.0160279
IER5	-0.503629	5.05788	19.3226	0.000595637	0.0160279
TMSB10	-0.336051	8.72089	19.2967	0.000599048	0.0160803
DYM	-0.335196	7.65246	19.2928	0.000599569	0.0160803
IFNG-AS1	0.595396	4.68848	19.275	0.000601917	0.0161167
RTN4	-0.334556	6.642	19.2534	0.000604798	0.0161671
ITGAL	-0.31285	7.77295	19.2235	0.000608807	0.0162475
CLHC1	0.677417	2.7672	19.1858	0.000613899	0.0163278
KLK1	-0.862954	1.39968	19.1788	0.000614849	0.0163278
OSGEP	0.491282	4.70622	19.1783	0.000614925	0.0163278
MIR8071-1	0.478063	4.76109	19.1647	0.000616776	0.0163278
KLHL5	0.336657	6.76193	19.1608	0.000617305	0.0163278
HECW2	0.941418	2.10348	19.1507	0.000618694	0.0163278
TCL6	1.07587	2.25756	19.1495	0.000618857	0.0163278
DTX3L	-0.628886	3.18708	19.135	0.000620847	0.0163537
RASA4B	-0.46152	5.87767	19.1172	0.000623309	0.0163919
CPAMD8	-1.31532	0.266985	19.0948	0.000626407	0.0164463
PDHX	-0.35836	4.96746	19.0876	0.000627405	0.0164463
ASB16-AS1	0.491378	3.40513	19.0798	0.000628502	0.0164485
TUBGCP3	-0.431387	6.13705	19.0523	0.000632349	0.0165225
WDR77	0.550468	6.57986	19.0386	0.000634281	0.0165464
GRAPL	0.556757	5.50803	19.0125	0.000637973	0.016616
TRMT10B	0.524625	3.61625	18.9853	0.000641847	0.0166901
PEX2	-0.438025	4.74011	18.9583	0.000645711	0.0167417
QPCTL	0.463968	4.46085	18.9519	0.000646633	0.0167417
ZNF254	-0.474016	5.0185	18.9309	0.000649673	0.0167417
MPZL1	-0.379746	5.20972	18.9225	0.000650888	0.0167417
EAF2	0.362785	5.76936	18.9157	0.000651876	0.0167417
WSB1	-0.688981	6.29529	18.9072	0.000653119	0.0167417
CELF6	1.14922	2.80457	18.8976	0.000654511	0.0167417
SRF	0.401233	6.74943	18.8953	0.000654857	0.0167417
ATP2C1	-0.359716	8.0821	18.8811	0.000656935	0.0167417
CDK13	0.318095	7.42382	18.8811	0.000656937	0.0167417
ZNF280D	0.762566	2.26927	18.8758	0.000657709	0.0167417
IFNLR1	0.366971	5.91112	18.875	0.000657822	0.0167417
LOC101927402	1.13044	2.3375	18.8743	0.000657936	0.0167417
C11orf24	-0.378024	5.0413	18.8683	0.000658811	0.0167417
HLA-DOB	0.442964	6.40495	18.8649	0.000659308	0.0167417
CAMK2G	-0.348591	5.73282	18.8188	0.00066615	0.0168816
TMEM170B	-0.524185	3.59907	18.8138	0.000666899	0.0168816
DHX37	0.580944	5.87059	18.7997	0.000669003	0.0169085
CASD1	0.362703	5.71876	18.7679	0.000673794	0.0169855
COG6	-0.376271	5.3644	18.7635	0.000674454	0.0169855
PTPRO	1.23212	0.582428	18.7586	0.000675192	0.0169855
PIK3R5	0.91338	1.22377	18.7358	0.000678654	0.0170462
C11orf95	0.542123	5.32578	18.7122	0.000682274	0.0171106
LOC155060	0.581192	6.0996	18.6407	0.000693329	0.0173519
SLC44A5	0.722551	3.36366	18.6362	0.000694034	0.0173519
NLRC3	0.337035	8.00494	18.6074	0.000698555	0.0174381
SCIMP	0.726862	2.37029	18.5802	0.000702853	0.0175184
MIR4712	0.972357	1.19531	18.5543	0.000706965	0.0175641
RBM38	0.289045	8.27715	18.5479	0.000707991	0.0175641
UBTF	0.358109	8.06992	18.5436	0.000708677	0.0175641
ACSL1	-0.375649	6.59477	18.5415	0.000709016	0.0175641
STAG3L2	0.416181	5.15083	18.469	0.00072074	0.0178133
PPP1R15B	-0.32719	6.24503	18.4592	0.000722329	0.0178133
PSD3	1.74242	0.141535	18.459	0.00072237	0.0178133
ASMTL-AS1	0.617068	4.02989	18.4344	0.00072641	0.0178848
SLC38A10	0.330542	6.59759	18.4263	0.00072774	0.0178848
RPL39L	-0.60067	3.61702	18.4193	0.000728903	0.0178848
SMIM14	0.584313	7.63003	18.4146	0.000729677	0.0178848
SERPINF1	0.673757	2.32726	18.4035	0.00073152	0.017901
TRAM2	-0.501965	4.22473	18.392	0.000733422	0.017901
HMGN1	0.327367	8.9095	18.3907	0.000733647	0.017901
TRIM22	0.390781	6.97423	18.3589	0.000738963	0.0180036
MIR17HG	0.547681	3.39538	18.3485	0.000740719	0.0180194
RIMS3	-0.627568	3.50432	18.3058	0.000747947	0.0181418
FUT8	-0.318055	5.86205	18.3055	0.000747991	0.0181418
CRYBG1	-0.487762	7.21877	18.296	0.000749621	0.0181543
BICD2	0.338094	7.28175	18.2741	0.000753355	0.0182041
JMJD8	0.435856	3.93121	18.2614	0.00075554	0.0182041
ZHX2	0.322814	6.29285	18.2597	0.000755837	0.0182041
SLC2A4RG	-0.54835	4.51469	18.2578	0.000756167	0.0182041
ADRB2	-0.711806	3.54776	18.2488	0.000757715	0.0182103
LOC102724135	-0.447057	4.10076	18.2433	0.000758667	0.0182103
TTC7A	0.30994	6.46533	18.1995	0.000766299	0.0183663
LGALSL	-0.934692	0.101675	18.1548	0.000774171	0.0185048
NOL4L	-0.677938	2.31357	18.1476	0.000775439	0.0185048
FAM214BP1	1.26161	-0.48636	18.1473	0.000775499	0.0185048
GPX4	-0.389431	7.3024	18.0996	0.000784022	0.0186807
CD37	0.359239	9.15379	18.06	0.000791173	0.0188234
TMEM106C	-0.414907	6.91342	18.0333	0.00079603	0.0188883
CFAP44	0.966964	1.54912	18.0298	0.00079667	0.0188883
LOC107984577	0.428647	5.97209	18.0259	0.000797391	0.0188883
LOC107985942	0.870754	1.24132	18.0076	0.000800746	0.0189401
PHF7	-0.582225	3.00128	17.925	0.000816131	0.0192567
NRROS	-0.649089	2.74102	17.92	0.000817062	0.0192567
SLC38A2	-0.404114	7.08973	17.9167	0.00081769	0.0192567
DYNC2LI1	-0.5574	3.29804	17.9009	0.000820671	0.0192794
LOC101928092	-0.819524	2.22481	17.8968	0.000821449	0.0192794
SRSF6	0.419726	8.31358	17.8927	0.000822222	0.0192794
LMAN1	-0.338416	7.14304	17.8551	0.000829406	0.0193535
B3GALT6	0.649862	4.12745	17.8546	0.0008295	0.0193535
BLVRB	-0.722494	3.87233	17.8531	0.000829784	0.0193535
CLIP2	-0.622151	4.62637	17.8512	0.000830153	0.0193535
BCORL1	-0.561913	3.23045	17.83	0.000834233	0.0194194
MAN2A2	-0.364173	5.54746	17.8187	0.000836418	0.0194194
SPRING1	0.293006	7.00774	17.8179	0.00083657	0.0194194
CYTIP	0.286411	6.62372	17.8017	0.000839702	0.0194643
ENDOD1	-0.44536	4.83605	17.7714	0.000845631	0.0195452
DHX58	-0.996924	0.557861	17.769	0.000846099	0.0195452
RALB	-0.380883	5.30073	17.7566	0.000848523	0.0195452
ZNF594	0.508677	3.51602	17.7556	0.000848729	0.0195452
HDAC7	0.294974	7.64365	17.7531	0.000849217	0.0195452
FBXO8	-0.49068	3.18904	17.7305	0.000853686	0.0196203
MTMR14	0.396164	6.16112	17.706	0.000858545	0.019704
EMP3	-0.553909	3.9386	17.6963	0.000860497	0.0197209
CFAP20DC	0.626945	4.84157	17.6802	0.000863722	0.0197334
C5orf66	0.474582	3.15872	17.6764	0.00086448	0.0197334
PCK2	-0.735942	3.10621	17.6744	0.000864871	0.0197334
LOC102723733	0.72019	2.35483	17.6693	0.000865904	0.0197334
GIPR	-0.661936	3.62844	17.6561	0.000868563	0.0197662
NFKBID	0.555431	3.36633	17.6402	0.000871796	0.0197872
NOL9	0.363598	4.18361	17.6395	0.000871925	0.0197872
FAM72C	-0.650563	4.68389	17.6162	0.000876667	0.019854
ABCB7	-0.33533	5.83144	17.6131	0.000877317	0.019854
PHF19	-0.545135	5.52373	17.5867	0.000882726	0.0199486
SYTL4	1.34478	1.15414	17.557	0.000888873	0.0200596
NOP2	0.499904	7.14346	17.5348	0.000893479	0.0201088
CALCOCO2	-0.457875	4.56212	17.5346	0.000893531	0.0201088
LOC107984482	1.10402	0.378593	17.5128	0.000898081	0.0201832
SNTB1	-1.18552	0.000269465	17.4941	0.00090202	0.0202437
QPRT	-0.362239	5.8776	17.4607	0.000909096	0.0203564
LINC00106	0.788518	1.72999	17.4586	0.00090955	0.0203564
CDKN1A	-1.89152	1.06271	17.4418	0.000913135	0.0204085
TIMM8A	0.555796	3.86655	17.3915	0.000923969	0.0206139
PTGER4	0.586292	3.9305	17.3804	0.00092639	0.0206139
GHRLOS	1.06036	0.137571	17.3769	0.000927146	0.0206139
C1orf54	-1.05058	1.13575	17.3757	0.000927411	0.0206139
GOLGA8A	0.494869	7.20038	17.3678	0.000929129	0.0206239
LCK	0.384731	6.65717	17.3562	0.000931674	0.0206473
HLA-DMA	0.381982	7.10543	17.3514	0.000932727	0.0206473
FSD1L	-0.588308	3.40195	17.3166	0.000940388	0.0207885
NDFIP1	-0.536207	3.1947	17.2913	0.000945995	0.0208774
ONECUT2	-0.711039	1.96452	17.2788	0.000948792	0.0208774
TXLNG	0.337328	6.60015	17.2772	0.000949153	0.0208774
CADPS	0.819052	2.8472	17.2754	0.000949558	0.0208774
UAP1	-0.346018	4.74886	17.2467	0.000956001	0.0209863
NSG1	-0.319586	6.63657	17.2418	0.000957098	0.0209863
DVL3	-0.281937	6.94981	17.2032	0.000965877	0.0211502
SF1	0.304655	8.441	17.1914	0.000968559	0.0211804
CEP85L	0.476675	4.8147	17.112	0.000986939	0.0215478
MXI1	-0.434925	5.5373	17.1027	0.000989128	0.0215478
SLC25A29	-0.979637	3.00621	17.1018	0.000989343	0.0215478
PIK3IP1	0.377826	6.11952	17.082	0.000993979	0.0216028
TRNL1	0.347672	6.80247	17.0783	0.000994854	0.0216028
DEXI	0.403435	4.03615	17.0741	0.000995862	0.0216028
MTMR1	0.294125	6.32275	17.0668	0.000997572	0.021611
CCDC88B	0.593861	7.32862	17.0569	0.000999928	0.0216331
BTNL9	0.406939	6.68033	17.0507	0.00100141	0.0216363
LINC02576	0.767031	2.58925	17.021	0.00100849	0.0217555
CYSTM1	-0.668544	2.13502	17.0164	0.00100961	0.0217555
LOC101929932	-0.353297	5.9892	17.0069	0.00101188	0.0217757
TBCC	-0.533123	6.1251	16.9802	0.00101834	0.0218856
COLCA1	1.31435	1.65294	16.9678	0.00102135	0.0219066
FOXO1	0.302337	7.56448	16.965	0.00102202	0.0219066
ARHGEF18	0.285084	7.66674	16.9366	0.00102898	0.0220005
LOC105371480	0.901114	1.43373	16.936	0.00102911	0.0220005
KIF21B	-0.356148	6.52533	16.9232	0.00103225	0.0220386
ABCB10	-0.348071	4.88777	16.9095	0.00103564	0.0220766
PLCE1	0.751852	1.76808	16.905	0.00103675	0.0220766
MALT1	-0.344257	6.46398	16.8822	0.00104241	0.022168
LOC646976	0.662692	3.38314	16.8627	0.00104727	0.0222422
MREG	-0.667108	1.90481	16.8514	0.00105011	0.0222516
DUSP28	0.559417	4.02355	16.844	0.00105198	0.0222516
LOC102723444	1.93236	-0.819579	16.8439	0.00105199	0.0222516
SLF1	-0.618298	4.45997	16.8373	0.00105368	0.0222516
RNF44	0.33315	7.0683	16.8337	0.00105457	0.0222516
CENPH	-0.506035	5.84346	16.8212	0.00105772	0.0222891
KIZ	-0.488224	3.78365	16.799	0.00106337	0.0223385
RGCC	0.511127	6.83461	16.7853	0.00106687	0.0223385
PRKY	0.395489	4.90117	16.7849	0.00106696	0.0223385
PTBP3	-0.302118	7.39515	16.7841	0.00106718	0.0223385
ALOX5	0.335798	8.18541	16.7832	0.00106741	0.0223385
MORC4	-0.548933	3.69852	16.7796	0.00106833	0.0223385
JDP2	-0.84815	2.00274	16.7705	0.00107067	0.0223586
GSEC	-1.00918	0.854463	16.7379	0.00107908	0.0224725
AAK1	1.43382	2.19354	16.7327	0.00108043	0.0224725
CTNNAL1	-0.631122	4.87481	16.7311	0.00108083	0.0224725
ZBED1	0.31823	6.02432	16.7259	0.00108218	0.0224725
LINC02137	0.42536	4.39459	16.7151	0.00108499	0.0224725
PPM1L	-0.463155	4.1973	16.7144	0.00108518	0.0224725
ITFG2	0.346458	5.3186	16.712	0.00108582	0.0224725
MPST	-0.447328	4.94572	16.6736	0.00109588	0.0226519
FEM1B	-0.370169	5.96143	16.625	0.00110877	0.0228893
PRKAR2B	-0.802953	1.42846	16.6162	0.00111114	0.0229089
STK24	-0.28435	7.26255	16.5845	0.00111967	0.0230555
MELTF-AS1	-0.844659	1.92663	16.5613	0.00112597	0.0231559
LOC102723961	0.637449	2.39583	16.5134	0.00113908	0.0233959
ILF3-DT	0.567901	3.2815	16.4831	0.00114746	0.0235381
ARRDC3	0.319104	7.49791	16.4711	0.00115082	0.0235773
PCBP4	-0.773332	1.65792	16.4617	0.00115342	0.0235876
HSPA5	0.428796	8.84338	16.4576	0.00115459	0.0235876
CD27	0.366809	6.88143	16.4495	0.00115685	0.0235876
KDELR1	-0.380968	6.15338	16.444	0.0011584	0.0235876
PROX1	0.858635	0.914973	16.4426	0.00115878	0.0235876
TBC1D10C	0.340566	7.11664	16.4306	0.00116217	0.0235876
OSGEPL1	-0.586536	2.79492	16.4289	0.00116264	0.0235876
VANGL1	-0.726651	2.15839	16.4278	0.00116295	0.0235876
ABRAXAS1	-0.427959	4.4061	16.4023	0.00117019	0.0236659
SLC17A5	-0.48708	2.97307	16.3996	0.00117094	0.0236659
GOLGA2P10	-0.31376	5.00509	16.3931	0.00117281	0.0236659
CYB561A3	0.415488	7.45932	16.392	0.00117312	0.0236659
LSM11	-0.378345	4.3778	16.3811	0.00117623	0.0236659
PYM1	0.372336	5.85315	16.379	0.00117683	0.0236659
RAB3D	-0.462333	3.36029	16.3763	0.0011776	0.0236659
BFSP2	0.538001	2.65768	16.3732	0.00117848	0.0236659
SERPINB9	-0.320615	6.91804	16.3598	0.00118233	0.0237058
NFE2L2	-0.331364	5.27814	16.3561	0.00118339	0.0237058
ADD3	-0.286888	7.43035	16.3422	0.0011874	0.0237422
LOC102724596	1.25443	-0.0720398	16.3397	0.00118813	0.0237422
RGS16	-0.678892	4.86214	16.3327	0.00119017	0.0237537
LOC101927060	0.39416	4.38421	16.3126	0.00119602	0.0238328
THRA	-0.494348	3.7318	16.3089	0.00119708	0.0238328
CCPG1	-0.729105	2.02169	16.2951	0.00120112	0.0238359
DNAJC6	-1.06936	-0.0508758	16.2941	0.00120142	0.0238359
CCDC96	1.18792	0.313977	16.2933	0.00120164	0.0238359
THUMPD3-AS1	0.436194	3.56135	16.27	0.00120849	0.0239136
GAS6	0.659259	3.83079	16.27	0.0012085	0.0239136
SPIB	0.354337	7.84477	16.2531	0.00121349	0.0239628
LOC100653395	0.449925	4.71338	16.2516	0.00121394	0.0239628
CD83	0.368475	5.30403	16.2462	0.00121556	0.0239655
RAD51AP1	-0.585866	6.00056	16.229	0.00122065	0.0240087
LOC107984835	0.656318	1.66864	16.2281	0.00122094	0.0240087
CALHM1	-0.841732	0.898646	16.2239	0.00122219	0.0240087
IKBKB	0.266718	6.4969	16.1974	0.00123014	0.0241071
PRKD3	-0.27664	7.1748	16.1973	0.00123017	0.0241071
EMC10	0.427353	5.75681	16.1581	0.00124202	0.02431
PDIA4	0.356113	7.82698	16.1378	0.00124824	0.0244024
TRMT1	0.631457	5.40786	16.1296	0.00125074	0.0244218
MAN1B1-DT	1.15482	0.370849	16.1192	0.00125394	0.0244549
UFL1	-0.375504	6.25986	16.1142	0.00125548	0.0244556
ANKRD24	-0.866886	2.63309	16.1064	0.00125788	0.0244729
PTPRE	0.396124	4.43683	16.0861	0.00126416	0.0245408
AFG3L1P	0.381686	4.78945	16.0854	0.0012644	0.0245408
GYPC	-0.28906	5.98128	16.08	0.00126607	0.0245432
BBS4	-0.514498	3.68539	16.0742	0.00126787	0.0245432
PAK1	-0.496938	3.04355	16.0657	0.00127054	0.0245432
JUND	0.358722	6.80168	16.0576	0.00127307	0.0245432
MTCL1	0.9551	0.766023	16.0565	0.00127339	0.0245432
TMEM44	-0.457657	3.16162	16.0559	0.0012736	0.0245432
LOC100419583	-0.375052	5.27619	16.0424	0.00127782	0.0245954
ZMAT1	0.673877	3.00213	16.0241	0.0012836	0.0246773
STK40	0.280863	7.17561	16.0117	0.00128754	0.024717
MTMR2	-0.470244	3.11037	16.008	0.00128871	0.024717
CSNK2A2	-0.260577	6.49965	15.997	0.00129221	0.0247549
MSH3	-0.337626	5.29853	15.9854	0.00129592	0.0247966
LOC105373346	1.41745	-0.298049	15.9761	0.00129889	0.0248242
ST3GAL4	-0.650839	1.99438	15.9566	0.00130515	0.024898
TPM4	-0.351204	7.00404	15.9545	0.00130582	0.024898
SIKE1	-0.276862	5.90854	15.9409	0.00131021	0.0249525
DCP2	-0.364638	6.69099	15.9199	0.00131704	0.0250282
CTNNA1	-0.455366	3.2747	15.919	0.00131731	0.0250282
MUC19	-0.873512	3.19894	15.9144	0.00131881	0.0250282
PPM1M	-0.41227	4.07065	15.9091	0.00132056	0.0250321
ABCC4	-0.439529	4.8181	15.9036	0.00132235	0.0250332
BMF	-0.445817	6.22732	15.8994	0.00132371	0.0250332
NPPA-AS1	0.992134	0.644608	15.8649	0.00133507	0.0251474
ZFP41	0.502809	4.10459	15.8647	0.00133513	0.0251474
SLC25A5	-0.265242	9.0327	15.8618	0.0013361	0.0251474
IKZF3	0.361633	6.99641	15.8615	0.00133621	0.0251474
IGFBP6	-1.35927	-0.160052	15.8576	0.00133749	0.0251474
ORAI2	0.325661	8.46724	15.8415	0.00134284	0.0252186
ANKMY2	-0.516236	3.90408	15.8299	0.00134671	0.025262
E2F3	0.314079	5.62854	15.7979	0.00135743	0.0254339
PM20D1	1.09261	0.0796441	15.7701	0.00136685	0.0255808
TMEM8B	-0.4824	3.65566	15.7403	0.00137703	0.0256845
CAPN5	-1.02584	1.1115	15.7399	0.00137714	0.0256845
LOC100289026	0.945934	0.359095	15.7399	0.00137714	0.0256845
LOC102724624	0.850265	1.70085	15.7318	0.00137991	0.0256863
LOC100288073	0.564693	3.66305	15.7304	0.00138041	0.0256863
DBP	-0.565333	3.71383	15.7207	0.00138373	0.0256901
MRPS6	0.399134	4.83623	15.7206	0.00138378	0.0256901
LOC105377137	1.32736	-0.536161	15.7	0.00139089	0.0257926
LOC102723566	0.819792	2.32892	15.6894	0.00139459	0.0258318
NEO1	-0.530601	3.06911	15.6671	0.00140237	0.0259463
MRRF	0.30699	5.22577	15.6413	0.00141143	0.0260841
HAUS6	-0.353731	5.7569	15.636	0.00141329	0.0260888
WASHC4	0.347521	7.3216	15.6195	0.00141912	0.0261666
HPS3	-0.321697	6.08052	15.6119	0.00142181	0.0261865
RASGRP1	-0.281073	7.15645	15.5819	0.00143252	0.0263539
MAP4K1	0.307065	8.27854	15.573	0.00143571	0.0263826
LENG8	0.40173	8.32392	15.5599	0.00144043	0.0263845
KIF13B	-1.10488	1.1159	15.5599	0.00144044	0.0263845
MYO1D	-0.380747	3.78369	15.5592	0.00144069	0.0263845
TCTN2	-0.760655	1.9154	15.5406	0.00144743	0.0264781
ALDH3B1	-0.618962	2.47585	15.5275	0.00145218	0.0265351
KRI1	0.375728	6.31858	15.5025	0.00146133	0.0266722
DDHD2	-0.313821	5.83911	15.476	0.00147107	0.0268198
CD79A	0.416978	9.67178	15.4684	0.00147389	0.026841
TUBE1	-0.383202	3.90983	15.4328	0.00148715	0.0270522
MRPL39	-0.381698	5.00469	15.4206	0.0014917	0.0271045
ZFP62	0.33753	4.94625	15.4129	0.00149462	0.0271155
ANKRD44	0.282396	7.71341	15.4101	0.00149565	0.0271155
ITPKB-IT1	0.742241	1.03357	15.4031	0.00149829	0.0271242
MTRNR2L8	0.27793	7.57958	15.3992	0.00149977	0.0271242
LOC653503	-0.601035	3.2498	15.3956	0.00150114	0.0271242
BLNK	0.299777	6.35305	15.3833	0.00150579	0.0271779
GINM1	-0.414649	4.05954	15.3751	0.0015089	0.0271789
TTC28-AS1	-0.550499	2.96709	15.3744	0.00150919	0.0271789
AKAP8	0.344202	5.39294	15.3488	0.00151896	0.0273244
MFNG	0.342527	7.25868	15.3388	0.00152279	0.0273325
ARG2	-1.17199	0.0933047	15.3354	0.00152412	0.0273325
LOC112268024	0.745257	2.15581	15.3315	0.00152562	0.0273325
EMC3-AS1	0.558306	2.99077	15.3301	0.00152615	0.0273325
CHRNA10	1.37688	-0.195021	15.3244	0.00152834	0.0273417
IQCN	0.924167	2.86017	15.3074	0.00153494	0.0274294
MAPK6	-0.373081	5.45833	15.2881	0.00154245	0.0275286
CDKN1B	-1.01802	2.58629	15.2768	0.00154686	0.0275286
TSEN15	-0.390549	4.42076	15.2732	0.00154827	0.0275286
BTBD6P1	0.532694	2.41414	15.2718	0.00154879	0.0275286
HLTF	-0.361549	7.30551	15.2714	0.00154897	0.0275286
ZNF654	-0.423312	4.26668	15.2477	0.0015583	0.027664
DPH7	0.329545	5.2094	15.2425	0.00156035	0.027666
GNL3	0.345094	7.20984	15.2339	0.00156373	0.027666
UPF3A	0.290018	7.00854	15.2282	0.00156601	0.027666
COLCA2	1.73213	-0.323572	15.2208	0.00156897	0.027666
LOC105369315	0.393923	7.49734	15.2179	0.00157009	0.027666
PDE9A	-0.593499	3.34957	15.2175	0.00157025	0.027666
IL21R	-0.406554	5.70441	15.2173	0.00157034	0.027666
INPP5F	-0.415442	3.41183	15.1808	0.00158498	0.0278935
CEP20	-0.346154	6.16046	15.1761	0.00158685	0.0278963
PRR11	-0.532098	6.90518	15.1631	0.00159209	0.0279581
PPT2	-0.595481	2.15657	15.1491	0.00159779	0.0280278
GALNT6	0.813095	2.25397	15.1129	0.00161254	0.0282561
RSRC1	-0.271635	6.32901	15.1006	0.00161761	0.0283082
UBASH3B	-0.72473	0.504214	15.0972	0.00161901	0.0283082
LOC107985120	1.51381	0.117811	15.0899	0.00162203	0.0283305
LY6G5B	0.440436	3.22374	15.0669	0.00163157	0.0284033
GOLGA8B	0.476991	7.78515	15.0632	0.00163312	0.0284033
ARHGAP27P1-BPTFP1-KPNA2P3	0.426751	3.2081	15.0623	0.00163348	0.0284033
DYNLL1	0.373084	6.96793	15.0591	0.00163482	0.0284033
SCAF8	0.263426	6.71676	15.0552	0.00163646	0.0284033
GPR65	-0.39777	4.52177	15.0546	0.0016367	0.0284033
CCDC24	0.591824	4.04101	15.0453	0.00164061	0.0284407
ZNF138	-0.342042	5.6984	15.0244	0.00164938	0.0285493
TTPAL	0.440459	5.76696	15.022	0.00165039	0.0285493
UNC93B1	0.423806	5.97784	15.0174	0.00165233	0.0285524
ATP6V1FNB	0.585351	2.6167	14.9975	0.00166074	0.0286519
FAM72D	-0.632994	5.57978	14.9953	0.00166167	0.0286519
PSRC1	-0.606816	3.89193	14.9913	0.00166338	0.0286519
NFIB	-0.661815	2.12315	14.975	0.00167034	0.0287411
TKFC	-0.322033	6.05019	14.9536	0.00167951	0.0288429
MOCS2	-0.292719	5.17666	14.9529	0.0016798	0.0288429
NOA1	-0.2821	6.28965	14.942	0.00168451	0.0288886
AGO4	-0.364634	4.45683	14.9385	0.00168603	0.0288886
COL23A1	-1.05081	1.85504	14.9214	0.00169343	0.0289662
MYCBP	-0.945603	1.27197	14.9198	0.00169413	0.0289662
PAPLN	-0.64212	2.86643	14.9108	0.00169805	0.0290027
SRI	-0.267179	6.25634	14.8415	0.00172854	0.0294925
PRCP	-0.316899	5.88701	14.8254	0.0017357	0.0295835
SPRED1	-0.380392	4.82388	14.8082	0.00174342	0.0296839
LOC105374952	1.01726	0.524212	14.7859	0.00175347	0.0297704
EHBP1L1	-0.457008	6.52439	14.7857	0.00175357	0.0297704
BCOR	0.317193	6.4323	14.7847	0.001754	0.0297704
USP53	0.394779	4.4739	14.776	0.00175796	0.0297758
LOC105372250	1.37814	0.378142	14.7759	0.00175799	0.0297758
CEP57L1	-0.573674	2.92529	14.7617	0.00176444	0.029817
TTC24	0.897883	0.741288	14.7606	0.00176493	0.029817
LOC101927297	0.901402	0.776726	14.7584	0.00176594	0.029817
PARVB	-0.427999	3.88178	14.7515	0.0017691	0.0298393
NELL2	0.258441	6.84173	14.7356	0.00177636	0.0299198
C1orf198	-1.02443	1.0593	14.733	0.00177756	0.0299198
DHRS11	-0.720349	1.1484	14.7252	0.00178115	0.0299492
TMEM65	-0.67671	3.28225	14.7026	0.0017916	0.0300938
SLC2A13	-0.838415	1.43021	14.6905	0.00179718	0.0301562
VAV1	0.342351	7.71557	14.6811	0.00180158	0.0301711
DDAH2	-0.54994	3.6373	14.6807	0.00180178	0.0301711
CDC42BPB	1.03129	0.244827	14.674	0.00180489	0.0301895
TNS3	0.354253	5.81806	14.6703	0.00180661	0.0301895
IMPA1	-0.359982	4.95688	14.6576	0.00181259	0.0302583
TMEM107	-0.468934	4.15415	14.6523	0.00181504	0.0302592
PCYOX1	-0.338248	5.1335	14.6495	0.00181637	0.0302592
RIMS2	0.998752	-0.220059	14.6415	0.00182015	0.0302696
PPP1CC	-0.256431	8.68554	14.6403	0.00182073	0.0302696
SNORD21	1.24743	-0.0130297	14.6301	0.00182551	0.0303181
PIK3CD	0.289012	6.20252	14.5896	0.00184481	0.0306073
WDR41	-0.353752	6.53397	14.5764	0.00185117	0.0306563
SNRNP70	0.2747	7.7308	14.5744	0.00185214	0.0306563
MAT2A	0.386436	8.26188	14.5679	0.00185523	0.0306563
CIRBP	0.267623	8.18573	14.5663	0.00185604	0.0306563
ABHD5	-0.475489	2.78744	14.5601	0.00185901	0.0306563
TMEM255B	0.516608	2.7535	14.5599	0.00185911	0.0306563
PLEKHA8	-0.333289	5.53901	14.5519	0.00186297	0.0306628
PIGX	-0.28873	5.30108	14.5513	0.00186328	0.0306628
LOC112268190	0.736946	1.20807	14.5206	0.00187822	0.0308774
PRKD2	0.274254	6.44019	14.5155	0.00188071	0.030887
TSHZ1	-0.322078	4.72843	14.5075	0.00188464	0.0309203
MIR142	0.947198	3.17578	14.4923	0.00189214	0.031012
E4F1	0.333285	5.12043	14.463	0.00190665	0.0312183
MRPL23-AS1	-1.21038	0.102731	14.4589	0.00190866	0.0312196
EPC2	0.290419	5.17418	14.4511	0.00191256	0.0312519
GMPSP1	-0.398997	3.7831	14.4231	0.0019266	0.0314497
SRSF8	0.349999	5.9916	14.4072	0.00193461	0.0315487
PCDH11X	1.02951	-0.0647289	14.3937	0.00194148	0.0315923
ATP8B1	0.691867	1.96781	14.3915	0.00194261	0.0315923
NTM	1.3945	-0.525278	14.3897	0.00194353	0.0315923
FKRP	0.471618	4.18077	14.3866	0.00194507	0.0315923
LOC105371080	1.26543	0.574818	14.381	0.00194793	0.0316072
CCDC39	0.422273	3.61255	14.3595	0.00195895	0.0317541
KANK1	0.380596	4.52808	14.3489	0.00196437	0.0318102
HCFC1R1	-0.350158	4.2283	14.3222	0.0019782	0.0319546
RNF213	-0.902121	4.18134	14.3207	0.00197898	0.0319546
RRM2B	0.270569	7.58134	14.3203	0.00197919	0.0319546
ZNF580	0.3779	3.88294	14.3128	0.00198308	0.0319856
BDH2P1	-0.73049	1.19702	14.2992	0.00199014	0.0320676
RBM3	0.407324	7.97693	14.2924	0.00199371	0.0320932
MME	0.355999	8.52615	14.2831	0.00199862	0.0321404
JAG2	-0.621654	3.13333	14.2731	0.00200385	0.032188
GPAT4	0.266293	7.17399	14.2699	0.00200555	0.032188
KATNBL1	-0.379065	4.33355	14.2625	0.00200944	0.0322185
SNHG20	0.704771	2.79739	14.2571	0.0020123	0.0322325
PSMG3-AS1	0.602566	3.90972	14.2424	0.00202008	0.0323224
LY86	0.645657	5.21077	14.239	0.00202189	0.0323224
MAPK10	0.25236	7.77723	14.2266	0.00202852	0.0323964
LHFPL2	0.889166	1.99898	14.2165	0.00203394	0.032451
SLA	0.447727	4.69638	14.2099	0.00203745	0.0324751
IFNGR1	-0.408104	4.51704	14.1888	0.00204885	0.0325843
GOLM2	-0.29336	6.54193	14.1827	0.00205212	0.0325843
TEX22	0.859056	0.866281	14.1805	0.0020533	0.0325843
NFIA	-0.335228	4.585	14.1798	0.00205371	0.0325843
AP5Z1	0.380668	5.82063	14.1786	0.00205434	0.0325843
NRP2	-0.567761	3.1703	14.1687	0.00205975	0.0326094
DPY19L4	-0.553367	2.97264	14.166	0.0020612	0.0326094
MDH1	-0.26502	7.4702	14.1632	0.00206274	0.0326094
NOC4L	0.417787	4.20336	14.1609	0.00206396	0.0326094
MPDU1	0.399645	4.35608	14.1537	0.00206789	0.0326156
C3orf18	-1.03639	0.186155	14.1528	0.00206838	0.0326156
ZNF276	0.666998	3.60023	14.0807	0.00210818	0.033211
PPP2R5A	-0.247502	6.37277	14.055	0.00212261	0.0333811
MXD3	-0.466895	4.50602	14.0541	0.0021231	0.0333811
ABR	0.267256	8.37483	14.038	0.00213222	0.0334921
ASAP3	0.331168	4.37855	14.0317	0.00213574	0.033515
GPR45	1.69007	-0.900046	14.016	0.00214471	0.0335822
LINC01749	-1.02016	0.233821	14.0141	0.00214577	0.0335822
HEXD	0.332936	4.69181	14.0133	0.00214623	0.0335822
PATZ1	0.381997	6.23849	14.0008	0.00215335	0.0336611
POLK	-0.521353	4.68674	13.996	0.00215611	0.0336719
ZBTB21	-0.477045	4.24045	13.9737	0.00216894	0.0338178
ABI2	-0.573446	3.47633	13.9725	0.00216963	0.0338178
KIF1C	-0.258172	6.40751	13.951	0.00218209	0.0339406
REPIN1-AS1	1.49033	-0.178562	13.9458	0.00218511	0.0339406
KLHDC4	0.369128	5.08629	13.9438	0.00218625	0.0339406
FAM72B	-0.660409	5.06709	13.9393	0.00218885	0.0339406
NLRX1	-0.467537	3.84879	13.9382	0.0021895	0.0339406
PIGP	-0.405172	4.24527	13.9373	0.00219005	0.0339406
CYBA	0.379827	8.14449	13.913	0.00220425	0.0341281
DDX59	-0.355594	4.32239	13.9013	0.00221117	0.0342025
GNL3L	0.379652	6.3742	13.8933	0.00221585	0.0342423
RIMKLBP1	0.562296	1.96993	13.8893	0.00221823	0.0342465
LOC107987118	0.94416	0.7073	13.8808	0.00222327	0.0342915
GIT2	0.291511	7.20377	13.8761	0.00222609	0.0343025
TTC3	-0.256297	8.60167	13.8679	0.00223093	0.0343444
LOC100421561	0.326053	4.53367	13.8621	0.00223443	0.0343657
AK3	-0.257987	6.38185	13.8311	0.00225301	0.0346188
REEP2	-1.15866	-0.288889	13.808	0.00226694	0.0347998
FAM189B	-0.30909	5.65733	13.8012	0.00227113	0.0348054
UBAP1L	0.503275	2.81627	13.8004	0.00227159	0.0348054
MSANTD2	0.428635	4.2098	13.7652	0.0022931	0.0351
CENPE	-0.58201	6.92776	13.7619	0.00229515	0.0351
CLN8	0.462338	5.32199	13.7405	0.00230833	0.0351807
DCTD	-0.388301	4.95548	13.7368	0.00231062	0.0351807
LINC00663	-0.971704	0.11658	13.7308	0.00231436	0.0351807
LINC01521	0.630967	2.60565	13.7301	0.00231479	0.0351807
MED21	-0.290763	4.99344	13.7272	0.0023166	0.0351807
PRKCE	0.674533	4.12833	13.7249	0.00231806	0.0351807
COMMD8	-0.316182	5.66606	13.7243	0.00231844	0.0351807
ALDH2	-0.543744	3.54027	13.7216	0.00232008	0.0351807
ADPGK-AS1	1.08288	-0.272846	13.7204	0.00232086	0.0351807
NPIPB4	0.497134	3.43635	13.7182	0.00232224	0.0351807
ZNF512B	0.315314	4.79727	13.7137	0.002325	0.0351807
CCDC84	0.475848	3.07542	13.7114	0.00232644	0.0351807
MOSPD3	-0.441051	2.93142	13.6998	0.00233374	0.0352582
HASPIN	-0.486573	4.82667	13.689	0.00234049	0.0353269
LOC105378833	1.19608	-0.727656	13.6856	0.00234264	0.0353269
EFL1	-0.321827	4.86076	13.6675	0.00235409	0.0354136
ELK3	0.327569	5.91207	13.6674	0.00235414	0.0354136
LOC105379273	0.980157	-0.0786043	13.6662	0.00235494	0.0354136
FEM1A	0.315958	6.39016	13.637	0.00237348	0.0356593
ZYG11B	-0.333936	4.98716	13.6325	0.00237636	0.0356696
AKNA	0.285353	8.1963	13.6247	0.00238136	0.0356887
ACKR2	-1.04102	-0.181496	13.6237	0.00238203	0.0356887
HLCS	-0.341882	4.23154	13.6057	0.00239363	0.0358294
NAB2	-0.424063	4.15616	13.5992	0.00239781	0.0358589
DDIT4	-0.944776	6.87656	13.5901	0.00240374	0.0358891
LOC105376717	0.801891	1.89553	13.5893	0.00240425	0.0358891
UGGT2	-0.458197	3.09207	13.5648	0.00242021	0.036094
LOC107986820	0.582972	2.99554	13.55	0.00242991	0.0361938
UBR7	-0.371067	6.02846	13.5478	0.00243136	0.0361938
CTH	-0.790198	2.00129	13.5405	0.00243615	0.0362168
ARHGAP27P2	0.6696	2.26096	13.5371	0.00243842	0.0362168
GLYR1	0.351043	6.91671	13.5353	0.0024396	0.0362168
BCAT1	-0.314029	8.6824	13.5247	0.00244664	0.036288
PIM2	0.629681	5.7773	13.5164	0.00245209	0.0363293
CELSR2	-0.403505	5.32115	13.5131	0.00245427	0.0363293
UBTD2	-0.339498	4.73364	13.5103	0.00245614	0.0363293
PARVG	0.471857	4.1161	13.5021	0.0024616	0.0363677
RNF224	1.00197	1.68956	13.4997	0.00246321	0.0363677
ITSN2	0.311607	8.22929	13.4853	0.00247284	0.0364317
TLK1	-0.319152	6.20181	13.4849	0.00247314	0.0364317
IL12RB1	0.577246	4.64651	13.4832	0.00247428	0.0364317
TRAF3IP2	-0.337915	4.81081	13.4719	0.00248189	0.0365106
FOXP1-AS1	1.48308	1.18882	13.4662	0.0024857	0.0365335
CCAR1	0.246241	6.81804	13.4622	0.00248839	0.0365399
ZFYVE16	-0.418327	3.89135	13.4487	0.00249757	0.0366415
IL10RB	-0.560939	4.55859	13.443	0.00250138	0.0366644
TFEC	0.411409	4.29057	13.4351	0.00250678	0.0367103
LOC441204	0.83009	0.683201	13.4188	0.00251791	0.0368249
ITSN1	-0.577886	2.90706	13.417	0.00251915	0.0368249
LHFPL6	-0.549291	4.25025	13.4135	0.00252153	0.0368266
DENND5B-AS1	1.70212	-0.849277	13.3952	0.00253414	0.0369718
SNHG26	0.602433	2.51124	13.3924	0.00253603	0.0369718
NNT-AS1	-0.481005	3.12962	13.3877	0.00253931	0.0369864
CD63	-0.298648	6.80205	13.3718	0.00255035	0.0370823
GMPS	-0.305735	7.41277	13.3666	0.00255391	0.0370823
PTPN4	-0.438957	3.76541	13.3655	0.00255467	0.0370823
USP25	-0.289462	6.43717	13.365	0.00255503	0.0370823
LCP2	-0.861033	0.651237	13.356	0.00256131	0.0371294
TMLHE	-0.488028	3.1066	13.3538	0.00256286	0.0371294
C2orf81	0.353018	4.01177	13.3414	0.00257151	0.0372215
CHRNA6	0.849248	0.695819	13.3225	0.00258486	0.0373662
NSDHL	0.284017	4.73157	13.3207	0.00258611	0.0373662
LOC107984118	1.24877	0.355067	13.2993	0.00260126	0.0375516
OR13A1	0.482867	5.95193	13.2851	0.00261134	0.0376637
LINC01588	0.61693	1.80745	13.281	0.00261433	0.0376732
PEX11G	0.703542	0.911098	13.2475	0.00263839	0.0379862
NDUFAF8	0.433908	4.52088	13.2428	0.00264176	0.0380011
FAM13B	0.390704	6.25607	13.2226	0.00265642	0.0381781
SDCBP	-0.339816	5.79202	13.2169	0.00266059	0.0382042
ZNF75A	0.476202	3.54488	13.1969	0.00267522	0.0383252
TAB1	-0.264038	5.47321	13.196	0.00267585	0.0383252
FOCAD	-0.485136	3.53755	13.1957	0.00267611	0.0383252
RCOR2	-0.897064	1.52346	13.1839	0.00268474	0.038415
ADGRG5	1.06982	3.18279	13.1572	0.00270449	0.0386375
PCDH11Y	1.28747	0.21207	13.1565	0.00270506	0.0386375
PSAT1	-0.342725	5.72223	13.1432	0.00271497	0.0387257
SEC11A	-0.268928	5.69199	13.1418	0.002716	0.0387257
TRIM21	-0.473179	2.54839	13.1278	0.0027265	0.0388412
SMAP1	-0.397851	3.3427	13.1134	0.00273727	0.0389604
SYBU	0.302866	5.31222	13.0971	0.00274961	0.0390257
FAM172A	-0.319139	4.78301	13.0933	0.00275247	0.0390257
MEN1	0.279969	6.6599	13.087	0.00275725	0.0390257
TMEM54	-0.974705	-0.0789387	13.0837	0.00275978	0.0390257
PPM1H	-0.340163	3.90176	13.0794	0.002763	0.0390257
LPAR5	-0.388524	4.33919	13.0788	0.00276347	0.0390257
LOC105371019	0.793052	0.884344	13.0772	0.00276472	0.0390257
JAKMIP3	-1.09974	0.362989	13.0769	0.00276493	0.0390257
NPIPB5	0.323115	6.44234	13.0765	0.00276527	0.0390257
BMPR2	-0.512279	3.19033	13.0742	0.00276703	0.0390257
TMPRSS9	0.692232	2.1688	13.0725	0.00276831	0.0390257
SEC31B	0.427137	5.68884	13.0389	0.00279409	0.0393495
LOC101928953	0.668308	3.39857	13.0339	0.00279794	0.0393495
DOK3	0.309724	7.85764	13.0331	0.00279855	0.0393495
SMARCB1	0.264543	7.92816	13.0247	0.00280507	0.0393936
LAMP3	0.791508	2.53566	13.0228	0.00280655	0.0393936
ICOSLG	0.397143	5.01608	12.9892	0.0028327	0.0397264
WDSUB1	-1.02737	-0.048184	12.9844	0.00283645	0.0397445
IQGAP3	-0.665171	1.44549	12.972	0.00284626	0.0398477
HOMER2	1.13897	-0.708376	12.9638	0.00285269	0.0399032
IRF2BP2	-0.438635	4.60787	12.9546	0.00285995	0.0399491
ANKRD50	-1.28798	-0.195038	12.9526	0.00286155	0.0399491
CARMIL3	-0.871152	0.503663	12.9503	0.00286336	0.0399491
GPR160	-0.275391	7.54417	12.9421	0.00286988	0.0400057
RALGDS	0.291602	6.14245	12.9223	0.00288572	0.040192
ERGIC2	-0.29705	5.81374	12.9019	0.00290212	0.0403706
LOC107984408	1.02308	-0.602691	12.8918	0.00291021	0.0403706
UNC79	-0.993973	0.818124	12.8902	0.00291151	0.0403706
TYRO3	-0.571935	2.38408	12.8881	0.0029132	0.0403706
AGAP3	-0.423552	4.1332	12.8841	0.00291648	0.0403706
LAT	0.733428	2.14635	12.884	0.00291657	0.0403706
LOC107985227	0.985327	-0.41224	12.8793	0.00292039	0.0403706
CRB2	0.588888	2.76999	12.8779	0.00292147	0.0403706
LOC107986303	-0.979528	-0.0600548	12.877	0.00292226	0.0403706
RBM6	0.245779	7.86113	12.874	0.00292469	0.0403706
LOC105377663	1.11121	0.327927	12.8725	0.00292591	0.0403706
NUCB1	-0.299603	5.64636	12.8513	0.00294318	0.0405702
RAB14	-0.238084	7.26332	12.8462	0.00294738	0.0405702
WDFY1	-0.56551	4.93015	12.8447	0.00294858	0.0405702
PARP6	0.274335	5.33345	12.8395	0.00295287	0.0405702
ANAPC11	-0.292074	5.54709	12.8367	0.00295515	0.0405702
CEP135	0.351267	5.46766	12.8364	0.00295538	0.0405702
NPIPB2	0.604957	2.4033	12.8265	0.00296358	0.0406483
ABI3	0.28325	6.2028	12.8189	0.00296985	0.0407
B3GNT5	-0.934284	1.35121	12.8131	0.00297465	0.040711
GNPTAB	-0.293878	5.44854	12.8099	0.00297732	0.040711
GPATCH11	-0.256455	5.59325	12.8088	0.00297822	0.040711
CLIC1P1	-0.432279	2.5994	12.8058	0.00298069	0.040711
BYSL	0.389282	4.85138	12.7988	0.0029865	0.0407561
PPIL3	-0.409486	5.04462	12.7918	0.00299235	0.0408015
LINC00342	0.327208	4.55479	12.782	0.00300054	0.0408784
EXD3	-0.408541	3.47456	12.7791	0.00300302	0.0408784
RPS11	0.275522	10.4737	12.7657	0.00301427	0.0409849
LRP11	-0.406008	3.93481	12.7637	0.0030159	0.0409849
HLA-DMB	0.421553	7.02524	12.7529	0.00302503	0.041037
IL4R	0.356179	7.39147	12.7505	0.00302704	0.041037
KCNQ1OT1	0.530728	4.82391	12.749	0.00302829	0.041037
KLF9	-0.549614	2.37741	12.7464	0.00303051	0.041037
LOC101927432	0.493236	2.69746	12.7437	0.00303278	0.041037
CLIC1	-0.291822	7.67117	12.7395	0.00303634	0.041037
PWWP2B	-0.3607	3.86024	12.7383	0.00303743	0.041037
FURIN	-0.385815	4.5787	12.7251	0.00304865	0.0411307
LBHD1	0.671334	3.06846	12.7241	0.00304944	0.0411307
DENND4C	-0.389178	4.54915	12.7201	0.00305291	0.0411433
ZNF587B	0.420809	3.72186	12.7147	0.00305753	0.0411713
PTTG1	-0.440729	6.98504	12.7066	0.00306447	0.0412023
LOC105372235	0.883868	0.30662	12.7061	0.00306491	0.0412023
SNED1	0.443636	4.49292	12.6983	0.0030716	0.0412141
ANXA2R	-0.675926	1.95572	12.6962	0.00307339	0.0412141
TRMT6	0.342283	5.29547	12.6962	0.00307341	0.0412141
SBF2	-0.480947	3.02492	12.6893	0.00307929	0.0412589
MRTO4	0.439404	5.35068	12.6842	0.00308375	0.0412846
ACVR1	-1.41937	-0.871312	13.4392	0.0030988	0.0414314
LRP5	-0.392542	4.28819	12.6656	0.00309982	0.0414314
RB1CC1	-0.26227	6.50155	12.6527	0.00311111	0.041548
IMP4	0.252078	8.15376	12.6495	0.00311385	0.0415505
PIANP	0.530927	3.25675	12.637	0.00312483	0.0416241
LINC00852	0.800398	0.911195	12.6351	0.00312646	0.0416241
CDKL1	0.507492	3.26516	12.6344	0.00312707	0.0416241
LINC00639	-1.52313	-0.0836979	12.6263	0.00313419	0.0416847
SURF6	0.449327	5.92539	12.6188	0.00314081	0.0417217
TRIM74	0.481918	5.10772	12.6173	0.00314211	0.0417217
ZNF783	0.426747	5.45448	12.6119	0.00314687	0.0417412
TNFRSF13C	0.297597	7.38291	12.6099	0.00314872	0.0417412
PRANCR	0.467117	3.27736	12.6053	0.00315275	0.0417465
CORO1C	-0.28746	7.71411	12.6027	0.00315504	0.0417465
GPR18	0.432163	7.00822	12.5983	0.00315894	0.0417465
NLRC5	0.396049	3.55242	12.5951	0.00316185	0.0417465
MYBL1	0.361049	7.33424	12.5949	0.00316199	0.0417465
NOL8	0.285864	6.51005	12.5847	0.0031711	0.0417896
ALDH16A1	0.355775	5.41467	12.5846	0.00317118	0.0417896
CCDC102A	0.519113	3.4847	12.5826	0.00317298	0.0417896
HSPA5P1	0.524227	2.81769	12.5655	0.00318824	0.0419494
SRRT	0.313057	7.63155	12.5606	0.00319266	0.0419494
AK4P1	0.972315	0.396422	12.5593	0.00319383	0.0419494
CDT1	-0.711425	5.53772	12.5575	0.00319546	0.0419494
PSMC4	0.360299	5.78956	12.5382	0.00321285	0.0421437
SUB1	-0.39917	4.76141	12.5256	0.0032243	0.0422597
IKBIP	-0.321911	4.33151	12.5201	0.00322926	0.0422723
TMEM131	0.301499	7.128	12.5165	0.00323261	0.0422723
ATP23	-0.432629	4.45285	12.516	0.00323308	0.0422723
MBNL3	0.359737	6.64833	12.497	0.00325046	0.0424654
WDR81	0.411651	5.80391	12.4886	0.00325815	0.0425252
CLECL1	0.515432	3.4677	12.4863	0.00326028	0.0425252
SNX29	0.27567	6.60086	12.4813	0.00326483	0.0425337
ITPRIP	0.290908	5.26188	12.4799	0.00326617	0.0425337
IGHG2	0.359136	6.91146	12.4689	0.00327631	0.0426314
SAFB2	0.301935	6.93931	12.4659	0.00327908	0.0426333
RBM8A	0.281843	6.4547	12.4494	0.00329448	0.0427993
MAPKAPK5	0.282782	5.49791	12.4424	0.00330093	0.0428487
ATP13A1	0.295759	6.65944	12.4249	0.00331735	0.0430275
DRAP1	-0.300152	5.09106	12.4168	0.00332497	0.0430918
SERINC5	-0.423418	5.69109	12.4088	0.00333255	0.0431556
CSK	0.257434	8.7175	12.397	0.00334368	0.0432651
FAM221A	-0.694359	1.59261	12.3908	0.00334961	0.0433075
CLIP1	-0.378365	4.43329	12.3875	0.00335269	0.0433126
ZNF516-DT	-0.772544	1.32322	12.383	0.00335704	0.0433344
ADAMTS7P4	1.3456	-0.371901	12.3689	0.00337043	0.0434727
ATP8B3	-0.656809	2.9874	12.357	0.00338187	0.0435856
BCL11A	0.285418	6.81408	12.3416	0.00339671	0.0437421
CCDC106	0.378132	4.4048	12.333	0.00340499	0.0438139
NIBAN3	0.46069	6.6155	12.3261	0.00341164	0.0438518
SNAPC4	0.447748	5.80934	12.3244	0.00341334	0.0438518
CRTC3	-0.62933	1.71201	12.3169	0.0034206	0.0439103
LRRC37A3	0.353702	4.29941	12.3104	0.00342691	0.0439565
BCLAF1P2	0.330167	5.82093	12.296	0.00344101	0.0441026
RTN3	-0.250681	6.54242	12.2924	0.00344458	0.0441134
VPREB3	0.289652	7.59455	12.2885	0.00344835	0.0441269
PITPNM1	0.314754	6.38406	12.2826	0.0034542	0.0441669
LYSMD2	0.911675	2.04198	12.2796	0.00345717	0.0441701
HS1BP3	-0.493692	2.89431	12.2573	0.00347923	0.0443704
FAM71F2	1.0264	2.24458	12.2562	0.00348026	0.0443704
TRIM2	-0.726059	0.548298	12.2545	0.00348198	0.0443704
SETDB2	0.286967	5.61125	12.2527	0.00348378	0.0443704
NKPD1	0.717086	1.74622	12.237	0.00349937	0.0445024
LOC105371492	0.811446	2.12733	12.2368	0.00349963	0.0445024
HCK	-0.386494	4.28499	12.2294	0.00350702	0.0445614
TOR3A	0.345594	6.8007	12.206	0.00353054	0.0447674
EWSR1	0.280642	7.76955	12.2018	0.00353471	0.0447674
RAB26	-0.649247	2.28193	12.1998	0.00353678	0.0447674
LINC00680	0.709538	2.85903	12.1996	0.003537	0.0447674
MAP3K14	0.292239	4.81835	12.1989	0.00353771	0.0447674
HERC2P9	0.364235	4.57237	12.1961	0.00354055	0.0447674
RPA3	-0.41506	5.43464	12.1941	0.00354255	0.0447674
LSAMP	-0.870407	0.820794	12.1838	0.00355299	0.0448645
PSTPIP2	1.77034	-0.788077	12.1785	0.00355845	0.0448984
PLK3	0.532707	1.7063	12.1722	0.00356482	0.0449439
TSSK4	0.803423	2.00193	12.1584	0.00357896	0.0450722
TUBA4A	0.340748	7.32677	12.1555	0.00358188	0.0450722
GNG7	0.37454	7.66072	12.1541	0.00358333	0.0450722
VAMP1	0.246807	7.35198	12.1418	0.00359601	0.0451966
ERO1A	-0.342623	6.06757	12.1338	0.00360421	0.0452647
GPT	0.728434	3.22133	12.1238	0.0036146	0.04536
LOC107986065	0.898772	1.05882	12.1182	0.00362038	0.0453974
TBC1D9	0.91574	0.979915	12.0952	0.00364443	0.0456637
OXNAD1	0.288305	5.22942	12.0873	0.00365263	0.0457157
PSD4	0.282908	7.76977	12.0855	0.00365458	0.0457157
CCDC71	0.429378	3.55623	12.0831	0.00365703	0.0457157
MYORG	-0.311479	4.21476	12.0735	0.00366716	0.0457784
RRP8	0.293661	4.93428	12.073	0.00366769	0.0457784
FAR2P1	0.636919	1.71698	12.0657	0.00367542	0.045826
ZNF552	0.375244	3.31177	12.0641	0.00367715	0.045826
ZNF775-AS1	0.912602	-0.345629	12.0554	0.00368634	0.0458966
AEN	0.387185	4.85677	12.0534	0.00368848	0.0458966
FNDC1	0.388882	4.55398	12.0425	0.00369998	0.0460045
SNHG9	0.612768	1.93322	12.013	0.0037316	0.0463277
USP40	1.34938	-0.662021	12.0129	0.00373168	0.0463277
GPATCH4	0.393493	5.84977	11.9969	0.00374893	0.0465062
IMP3	0.28357	5.37129	11.9932	0.00375291	0.04652
LACC1	-0.255192	5.91815	11.9817	0.00376539	0.046639
GALC	-0.522729	2.8469	11.9743	0.00377344	0.0466943
DPH2	0.430885	4.99177	11.971	0.00377709	0.0466943
MIB1	-0.370898	6.93547	11.9697	0.00377848	0.0466943
PTPN12	-0.420742	3.45986	11.967	0.00378141	0.0466949
NAALADL2	0.794134	1.46238	11.9612	0.00378778	0.0467381
GABARAPL1	0.802193	0.32511	11.9557	0.00379378	0.046753
EHMT1	0.255631	6.57104	11.9548	0.00379476	0.046753
SCOC	-0.30213	4.59932	11.9442	0.00380645	0.0468235
MTRR	0.324408	5.39403	11.9441	0.00380657	0.0468235
MAP11	0.421141	5.2013	11.9417	0.00380913	0.0468235
PPAN	0.61452	3.52568	11.9364	0.00381497	0.0468597
DDB2	-0.579229	4.72822	11.9317	0.00382016	0.0468879
CPTP	0.307653	4.68066	11.9223	0.00383066	0.0469813
GOSR2	0.33635	6.0174	11.9177	0.0038357	0.0470076
MANEA	-0.421754	4.23825	11.9144	0.00383938	0.0470172
NPIPB13	0.326449	6.86948	11.9054	0.00384935	0.0471037
CCDC66	0.306112	4.49356	11.8977	0.00385803	0.0471744
OLA1	-0.257865	6.85464	11.8903	0.00386625	0.0472292
ERMP1	-0.413635	5.73967	11.8884	0.00386834	0.0472292
CHPF	-0.278556	4.65198	11.8774	0.00388078	0.0473249
ZFP1	-0.300636	4.61716	11.8763	0.00388201	0.0473249
PNN	0.247811	8.51783	11.8656	0.00389405	0.0474361
NNAT	0.850661	0.710017	11.8607	0.00389962	0.0474682
NIPSNAP3A	-0.370865	4.20703	11.8469	0.00391522	0.0476224
LOC101927837	0.601023	1.73718	11.8373	0.00392615	0.0477196
ACSL5	0.334391	5.93686	11.8323	0.0039318	0.0477468
LINC01977	0.884678	0.775202	11.8302	0.00393427	0.0477468
SNORD20	0.76169	0.901322	11.8233	0.0039421	0.047773
NIPBL-DT	0.397064	4.00511	11.8232	0.00394232	0.047773
SNHG17	0.379084	4.10469	11.8141	0.00395265	0.0478581
PIK3IP1-DT	0.891103	0.232198	11.8119	0.00395524	0.0478581
BAZ2B	0.384606	3.76593	11.8085	0.00395919	0.0478702
SNAI3-AS1	0.353812	3.53632	11.8039	0.0039644	0.0478975
PJA2	-0.279903	7.04898	11.7988	0.00397029	0.047933
TRMT61A	0.505379	3.80703	11.7936	0.00397629	0.0479697
SRRD	0.302569	5.29388	11.7843	0.00398709	0.0480642
SPTBN1	-0.501302	4.64954	11.7651	0.00400944	0.0482978
SLC12A4	-0.35584	5.51577	11.7539	0.0040226	0.04836
EPC1	0.266016	5.86567	11.7535	0.00402301	0.04836
RIMKLB	0.261452	7.34028	11.7531	0.00402354	0.04836
RPS6KA3	-0.289812	5.28605	11.7479	0.00402959	0.0483615
LINC02397	0.648441	3.13945	11.7479	0.00402963	0.0483615
TRMT10A	-0.377118	3.89607	11.7447	0.00403336	0.0483705
LOC102723811	1.18064	-0.202638	11.7327	0.00404752	0.0485044
LOC101927673	0.578093	2.85121	11.7216	0.00406064	0.0485991
PPP1R3B	-0.434117	4.87737	11.721	0.0040614	0.0485991
KLHL8	-0.27594	5.11548	11.7181	0.00406484	0.0486044
LTV1	0.389012	5.10896	11.708	0.00407678	0.0487022
LST1	1.16305	-0.681889	11.7061	0.00407903	0.0487022
EEF1A2	-0.269183	7.05038	11.7003	0.00408595	0.0487233
CDK5RAP1	0.26844	5.28925	11.6995	0.00408689	0.0487233
NMT2	-0.839656	0.926181	11.6971	0.0040898	0.0487233
LOC283788	-0.388126	5.0031	11.6882	0.00410051	0.048815
SC5D	-0.345524	6.38524	11.6842	0.00410522	0.0488352
TMEM108	0.599592	2.5981	11.6755	0.00411573	0.0489244
NAP1L1P1	-0.361976	5.50925	11.6627	0.00413117	0.0490721
G2E3	-0.416947	5.42301	11.6566	0.00413848	0.0491168
NEBL	1.07226	1.89894	11.6546	0.004141	0.0491168
RENBP	-0.772699	1.32886	11.6513	0.00414489	0.0491271
IRF2BPL	-0.411611	3.52324	11.6445	0.00415318	0.0491894
EPS15	0.210917	7.87993	11.6338	0.00416629	0.0492455
LOC112267983	0.967708	-0.190644	11.6337	0.00416635	0.0492455
FAM234B	-0.559208	3.21946	11.6332	0.00416702	0.0492455
MRPL20-AS1	0.412287	3.96911	11.5996	0.00420816	0.0496619
HHIPL1	-1.25279	-0.0917867	11.5995	0.00420838	0.0496619
ZNF570	-1.13838	-0.399354	11.5875	0.00422315	0.0498
SPNS2	1.11868	0.10334	11.5845	0.00422694	0.0498085
RAB3IP	-0.309915	4.76987	11.581	0.0042312	0.0498207
NSUN5P1	0.312877	6.00097	11.5787	0.00423412	0.0498207
ZNF768	-0.281834	5.5732	11.5752	0.00423853	0.0498365
EPHB4	0.754497	3.47108	11.5685	0.00424686	0.0498938
LINC02352	0.587376	2.46879	11.5646	0.00425167	0.0498938
LOC105374021	0.698406	1.6568	11.5639	0.00425263	0.0498938
RHOC	-1.14408	0.0541085	11.5593	0.00425838	0.0499251
TRIM26	0.287371	6.44028	11.5482	0.00427226	0.0500184
STXBP1	-0.406017	3.18885	11.548	0.0042725	0.0500184
PUS1	0.417519	4.80694	11.514	0.00431547	0.0504714
LOC107986211	0.515735	2.22873	11.5125	0.00431741	0.0504714
AMIGO2	-0.735332	1.06568	11.5035	0.00432885	0.0505687
SAMD12	0.531951	2.68732	11.4948	0.00433992	0.0506615
RO60	-0.250332	6.45138	11.4893	0.00434692	0.0507068
CCDC50	-0.745034	1.1664	11.4844	0.0043532	0.0507436
PID1	-0.479983	3.44075	11.4794	0.00435974	0.0507833
LETMD1	-0.290801	7.13045	11.4746	0.00436591	0.0508187
RASGRP3	0.312058	7.43085	11.4714	0.00437003	0.0508302
ESAM	-0.82641	0.673337	11.4659	0.00437713	0.0508763
ITIH4	0.619731	1.79652	11.4633	0.00438038	0.0508777
CMTM4	-0.651394	1.61095	11.4545	0.00439189	0.0509749
H2AX	0.428828	5.36655	11.45	0.00439766	0.0509797
TBC1D1	-0.272143	8.56731	11.4479	0.00440044	0.0509797
CCDC78	0.306721	5.62301	11.4469	0.00440174	0.0509797
WNT5A	0.37746	4.75675	11.4304	0.00442321	0.0511918
NBR1	-0.233337	6.68627	11.421	0.00443557	0.0512984
WDR6	0.249145	6.90491	11.4109	0.00444875	0.0513844
OSBPL3	0.271596	8.04427	11.4105	0.00444934	0.0513844
KDM5D	0.287381	5.77897	11.4065	0.00445455	0.0514079
ARMC6	0.36707	5.53583	11.3999	0.00446331	0.0514237
NBAS	-0.36487	5.60465	11.3983	0.00446538	0.0514237
GATD1	0.281532	6.22976	11.3983	0.00446543	0.0514237
APOBEC3C	-0.404438	4.08192	11.3938	0.00447137	0.0514556
DHX32	-0.460786	2.9725	11.3912	0.00447477	0.0514583
SLC25A25-AS1	0.514325	4.58843	11.3839	0.00448451	0.0515338
CD27-AS1	-0.769801	1.39646	11.3742	0.00449745	0.0516458
LOC101928421	1.16879	-0.584873	11.3714	0.00450111	0.0516513
SH2B1	0.271864	6.12316	11.3676	0.00450616	0.0516727
WIZ	0.334767	5.64535	11.349	0.0045312	0.0519231
CINP	-0.306142	4.61305	11.3372	0.004547	0.0520675
LOC105375434	1.14909	-0.425435	11.3302	0.00455651	0.0521396
FECH	-0.505081	3.17055	11.3254	0.00456293	0.0521762
UPK3BL1	0.71395	1.98655	11.3214	0.00456845	0.0522025
PXN	-0.332805	4.5125	11.3127	0.00458023	0.0523004
LOC100129358	0.742314	0.381338	11.3009	0.0045963	0.052447
BCAT2	-0.39101	3.21612	11.2849	0.00461825	0.0526603
ACTG1	-0.246642	11.8859	11.2768	0.00462935	0.0527499
CGN	-0.694317	1.27438	11.2731	0.00463452	0.0527718
MZF1	0.345716	4.27414	11.2663	0.00464389	0.0528227
MKRN2	-0.273485	5.77934	11.2651	0.00464551	0.0528227
PHOSPHO1	1.06729	1.91425	11.2621	0.00464967	0.052833
SSR3	-0.261427	6.06835	11.254	0.00466091	0.0529237
CDK18	-0.373635	3.23716	11.2466	0.0046712	0.0529849
URB2	0.421171	5.26566	11.2454	0.00467283	0.0529849
DOCK11	-0.295007	5.4127	11.2368	0.00468482	0.0530617
TYK2	0.245614	7.64063	11.2359	0.00468615	0.0530617
LINC00863	0.532092	2.94242	11.2324	0.00469109	0.0530807
LOC105377449	1.20181	-0.238976	11.2266	0.00469919	0.0531352
NEK10	1.31976	-0.415405	11.2137	0.00471732	0.0532443
TMEM141	-0.403625	3.74694	11.213	0.00471829	0.0532443
FOXN3	-0.320114	6.28071	11.2127	0.00471868	0.0532443
LOC105372310	0.527079	2.95974	11.2045	0.00473022	0.0533165
LOC112268376	1.00483	-0.273633	11.2033	0.00473191	0.0533165
SMIM30	-0.460718	4.22264	11.1999	0.00473681	0.0533165
SLC4A10	-0.760499	1.49863	11.1989	0.00473822	0.0533165
STX17	-0.3446	3.9191	11.1864	0.00475584	0.0534776
BCLAF1	0.269894	7.55615	11.1792	0.00476614	0.0535036
CPEB3	0.336301	3.62322	11.1769	0.00476935	0.0535036
SFXN2	0.573986	3.53948	11.1723	0.00477603	0.0535036
IGHG4	0.3575	9.698	11.1709	0.00477803	0.0535036
GABPB1-IT1	0.467109	3.18604	11.1706	0.00477835	0.0535036
FCN1	1.06446	0.082191	11.1694	0.00478013	0.0535036
SMIM35	0.998786	-0.0232973	11.1686	0.00478123	0.0535036
LOC103344931	0.373988	3.27828	11.1443	0.00481612	0.053805
RYK	-0.598555	3.37002	11.1436	0.00481713	0.053805
LOC105373095	0.342836	4.43444	11.1429	0.00481811	0.053805
ZDHHC18	-0.236605	5.98804	11.1349	0.00482969	0.0538972
PRMT7	0.259964	5.41345	11.1276	0.00484035	0.0539756
NCAPD2	-0.400318	8.37467	11.1234	0.00484636	0.0539756
LOC105376506	1.37385	-0.658038	11.1232	0.00484669	0.0539756
HSPA8P8	0.40432	5.2349	11.1142	0.00485977	0.0540841
CFAP410	0.454204	4.89875	11.0965	0.00488562	0.0543288
PEX13	-0.398894	4.02814	11.0911	0.00489362	0.0543288
SGO2	-0.477906	6.10401	11.0906	0.00489423	0.0543288
ZNF428	0.352161	4.87294	11.09	0.00489515	0.0543288
COX18	-0.321237	4.43322	11.0861	0.00490089	0.0543553
LOC102723462	1.40389	-0.478376	11.0774	0.00491379	0.0544612
LINC02422	1.37558	0.154455	11.06	0.00493953	0.0547082
PLD6	0.333188	4.16645	11.0578	0.00494282	0.0547082
U2AF2	0.255325	8.10365	11.0555	0.00494622	0.0547085
CARD9	0.826222	1.69349	11.0502	0.00495412	0.0547586
ZNF182	-0.48452	3.7085	11.0414	0.00496712	0.0548649
MTF1	0.290778	4.79804	11.039	0.00497082	0.0548682
ARL3	-0.389057	3.73123	11.0367	0.00497418	0.0548682
OSGIN2	-0.282013	4.92237	11.0309	0.00498284	0.0548915
IPO7	-0.223921	8.26267	11.0308	0.00498306	0.0548915
KNSTRN	-0.399173	5.5722	11.0201	0.00499915	0.0549855
KIF3C	-1.07495	0.123311	11.0194	0.0050002	0.0549855
TMEM266	1.29988	-0.857997	11.0177	0.00500275	0.0549855
ACTG1P20	-0.251745	5.88114	11.0161	0.00500515	0.0549855
LRRC23	-0.394668	4.013	11.0105	0.00501362	0.0550413
WDR73	0.314354	4.23199	11.0028	0.00502517	0.0550994
WNK2	1.07436	4.27744	11.0025	0.0050257	0.0550994
PRPS2	-0.312871	5.65201	10.9921	0.0050415	0.055228
VIM	-1.50822	-0.181461	10.9889	0.00504641	0.055228
MGST2	-0.516666	3.06105	10.988	0.00504765	0.055228
PLD4	0.413756	7.03659	10.9815	0.00505756	0.0552689
ARFGEF1	-0.265419	6.88417	10.9811	0.0050582	0.0552689
RHOT1	-0.229115	5.55357	10.9775	0.00506374	0.0552846
GALNT7	0.293966	6.61138	10.9757	0.00506645	0.0552846
CHD2	-0.625637	5.89906	10.9657	0.00508181	0.055415
RPL35AP32	1.29535	-0.34217	10.9578	0.00509392	0.0554878
HSH2D	0.314617	6.27452	10.9569	0.00509533	0.0554878
CFAP251	0.504331	3.57319	10.9531	0.0051011	0.0555134
PLAG1	-0.639559	4.1379	10.9485	0.00510816	0.0555387
PRDM10	-0.558195	5.63759	10.9456	0.00511275	0.0555387
SSH3	0.763664	1.61101	10.945	0.00511369	0.0555387
LOC105374468	0.947644	1.03675	10.9425	0.00511758	0.0555437
MADD	-0.255813	6.61116	10.9315	0.00513454	0.0556906
SAMD7	0.564477	1.08992	10.924	0.0051462	0.0557797
TRIB3	-0.374078	5.1102	10.9157	0.00515917	0.055883
ZC3H18-AS1	1.53629	-0.809602	10.8915	0.00519707	0.0562559
LOC107987461	0.548987	2.08668	10.8827	0.005211	0.0563692
CCNC	-0.238589	6.71334	10.8736	0.00522527	0.0564858
TPPP	-0.901554	1.02355	10.8596	0.00524755	0.056688
CEND1	0.459514	5.16456	10.8535	0.0052572	0.056688
BMP3	0.873563	1.30187	10.853	0.00525802	0.056688
LOC105372707	0.897044	-0.0273878	10.853	0.00525803	0.056688
DCTN3	-0.244371	5.94861	10.8497	0.00526332	0.056688
VCPKMT	0.452776	4.19462	10.8475	0.00526677	0.056688
DMAP1	0.276185	4.84097	10.8465	0.00526843	0.056688
PMM1	-0.370604	3.86352	10.8437	0.00527296	0.0566992
KIAA1841	-0.552153	2.464	10.8228	0.00530648	0.0570007
PNPO	0.317934	5.02024	10.8218	0.00530803	0.0570007
ITGA6	-0.405362	2.76789	10.8175	0.00531499	0.0570377
ETHE1	-0.477972	3.14215	10.805	0.00533519	0.0572167
RIMBP3C	-0.851274	0.237658	10.7922	0.00535609	0.057397
SRSF11	0.217043	8.51438	10.7904	0.00535909	0.057397
VKORC1	-0.30253	5.13109	10.7766	0.00538149	0.0575459
CCDC97	0.305215	5.28792	10.7765	0.00538165	0.0575459
ID1	-0.902468	0.00254047	10.7746	0.0053848	0.0575459
RFX2	-0.573922	1.79732	10.7732	0.00538717	0.0575459
NF2	-0.249405	5.62705	10.7706	0.00539134	0.0575526
RNF19B	0.264091	7.07088	10.767	0.00539733	0.0575786
MEIS1	-0.604227	1.69522	10.7644	0.00540162	0.0575865
FADS3	0.267469	7.26469	10.7573	0.00541321	0.0576722
COP1	-0.272577	6.38694	10.7515	0.00542288	0.0577373
NKX6-3	1.39699	-0.5295	10.7479	0.00542875	0.0577511
GKAP1	-0.577093	1.92523	10.7464	0.0054313	0.0577511
FCRL2	0.452463	5.83111	10.7417	0.00543902	0.0577954
ZNF616	-0.701252	3.34993	10.7377	0.00544579	0.0578295
RBM8B	0.289114	5.80136	10.7215	0.00547279	0.0580782
EMC2	-0.336044	4.40818	10.7188	0.00547727	0.0580877
SLC2A6	0.608945	6.1686	10.7108	0.00549066	0.0581917
ANP32A-IT1	1.00498	1.68057	10.7009	0.00550721	0.0583289
BRI3	-0.398317	3.21774	10.6958	0.00551584	0.0583823
FXYD5	-0.26848	5.97136	10.6787	0.00554468	0.0586493
STAU1	-0.217615	6.92609	10.669	0.00556123	0.058786
MMP23B	1.144	-0.373303	10.6659	0.00556641	0.0588025
AHDC1	-0.325126	5.30235	10.6606	0.00557552	0.0588236
ITGB3BP	-0.433457	5.24377	10.6605	0.00557566	0.0588236
SUCLG2P2	-0.5292	3.0916	10.6532	0.00558818	0.0589174
RASSF5	0.285121	7.21426	10.6479	0.00559729	0.0589751
SENP3-EIF4A1	1.29175	-0.547614	10.6449	0.00560244	0.058991
USP33	-0.329699	5.52451	10.64	0.00561076	0.0590403
HMGN1P38	0.281704	7.08311	10.634	0.0056212	0.0591118
ARL17A	0.276029	4.46383	10.629	0.00562982	0.0591272
CYBC1	0.222752	7.06798	10.6271	0.00563295	0.0591272
CYP1A1	1.58589	1.27394	10.6268	0.00563359	0.0591272
MSTO2P	0.389595	3.75433	10.6131	0.0056572	0.0593366
ASAH1	-0.326174	5.69258	10.6051	0.00567114	0.059406
HES7	-0.83293	1.76158	10.6051	0.00567114	0.059406
IL11RA	-0.649675	1.16189	10.6001	0.00567981	0.0594584
DEPDC1B	-0.496097	4.52643	10.5919	0.00569419	0.0595461
TCP11L1	-0.431004	3.64008	10.5852	0.00570583	0.0595461
LOC105372098	0.875427	0.594554	10.5842	0.00570767	0.0595461
SLC22A5	-0.607773	1.38188	10.5839	0.00570816	0.0595461
BFSP2-AS1	0.492086	2.3541	10.5835	0.00570891	0.0595461
FAM86HP	0.698809	2.28213	10.5828	0.0057102	0.0595461
ASPM	-0.573848	7.32086	10.5791	0.00571663	0.0595748
LOC112268131	0.431597	2.72595	10.5663	0.00573908	0.0597562
DUS2	0.311245	4.86754	10.565	0.0057414	0.0597562
RBM25	0.241558	7.72557	10.5572	0.00575528	0.0598297
PABPC1L	0.307154	5.36782	10.5563	0.00575681	0.0598297
DEPDC5	0.28726	5.32333	10.5539	0.0057611	0.0598297
RASSF4	-1.27646	-0.713393	10.5527	0.00576321	0.0598297
ZNF780B	0.356293	4.15179	10.5493	0.00576915	0.059853
PAFAH1B1P1	-0.819996	0.226284	10.5416	0.00578294	0.0599578
TIGD3	-0.675223	0.722797	10.5266	0.00580962	0.0601959
SNORD104	0.70399	1.52754	10.5108	0.00583799	0.0604514
CLDND1	-0.348559	4.88814	10.5043	0.00584978	0.0605348
IFT81	-0.473685	3.20158	10.5014	0.00585487	0.0605489
LOC102724877	0.419187	4.10575	10.497	0.00586286	0.0605929
LOC105371493	0.91576	1.45967	10.4941	0.0058681	0.0605938
LTB4R	0.373987	5.19914	10.4914	0.00587309	0.0605938
CIITA	0.301518	7.76346	10.4908	0.00587416	0.0605938
LOC643454	-0.450469	2.71508	10.4866	0.0058817	0.0606215
UBFD1	0.302981	6.47409	10.4846	0.00588545	0.0606215
MAFF	-1.0433	-0.759357	10.4831	0.00588805	0.0606215
PP2D1	1.10582	-0.328707	10.4807	0.00589248	0.0606287
UBAC2	-0.277507	6.90899	10.4737	0.00590512	0.0607202
LOC105373102	0.523053	3.48135	10.4691	0.00591362	0.0607691
SETBP1-DT	1.15407	-0.311199	10.465	0.00592116	0.060808
UCN	0.735377	0.469602	10.457	0.00593569	0.0609187
HSD17B11	-0.327504	5.0723	10.4446	0.00595861	0.0610925
POU4F1	0.61149	1.42049	10.4437	0.00596015	0.0610925
HMGN1P4	0.241658	6.15387	10.4359	0.00597461	0.0611969
ZBTB2	0.270211	4.92295	10.4329	0.00598004	0.0611969
NAPSA	0.409004	4.05258	10.432	0.00598172	0.0611969
FN3KRP	-0.381219	3.87433	10.4277	0.00598971	0.0611969
RRP15	0.329336	4.95583	10.4265	0.00599201	0.0611969
CTRL	0.703621	1.04994	10.426	0.00599297	0.0611969
NOD1	-0.643845	2.03298	10.4216	0.00600113	0.0612417
SOX9	1.36475	-0.393235	10.4192	0.00600545	0.0612473
FBXL19-AS1	0.566813	1.78163	10.4125	0.00601806	0.0613373
TRIM3	-0.683432	1.50657	10.4101	0.00602245	0.0613436
LSG1	0.33686	7.38258	10.4023	0.00603696	0.0614528
BFAR	-0.23191	5.72754	10.3815	0.00607609	0.0617811
HOXA13	-1.00955	0.929555	10.3811	0.00607683	0.0617811
SAP25	0.570581	3.82184	10.3679	0.0061018	0.0619962
ADAM9	-0.44564	3.04443	10.3598	0.00611709	0.0621125
PDE4D	-0.742995	2.48537	10.3536	0.00612885	0.062164
BUB1	-0.461121	7.12445	10.3531	0.00612981	0.062164
PEAK1	-0.454847	2.96206	10.3351	0.00616416	0.0624732
TMEM135	-0.305774	6.07662	10.3317	0.00617069	0.0625004
RRS1	0.415004	5.79762	10.329	0.00617594	0.0625145
LSM2	-0.268313	5.009	10.3257	0.00618228	0.0625397
PPARGC1B	0.340883	4.99005	10.3134	0.00620589	0.0626772
ANO10	-1.26487	-0.505367	10.3132	0.00620629	0.0626772
NSUN2	0.322887	7.03927	10.3126	0.00620746	0.0626772
GOLT1B	-0.32044	5.03414	10.3031	0.00622593	0.062793
ADAM15	-0.24805	6.22644	10.3027	0.00622667	0.062793
ZKSCAN3	-0.371029	3.06839	10.2981	0.00623563	0.0628048
EME2	0.5436	3.777	10.2976	0.00623652	0.0628048
PM20D2	0.21055	7.415	10.2961	0.00623945	0.0628048
CARD8-AS1	0.38753	3.42451	10.2901	0.00625118	0.0628838
ENAH	0.801294	2.43969	10.2853	0.00626041	0.0629377
LINC00174	0.400044	3.4697	10.2805	0.0062699	0.0629596
COASY	-0.221739	6.09169	10.2802	0.00627036	0.0629596
MFHAS1	0.255599	8.73245	10.2731	0.00628435	0.0630598
ZNF444	0.296028	4.51226	10.2712	0.0062881	0.0630598
SLAMF6	0.260603	5.75537	10.269	0.00629232	0.0630631
GRINA	-0.257929	6.57031	10.2668	0.00629656	0.063066
LOC102724851	0.974781	0.651214	10.2648	0.00630067	0.063066
LOC107987545	1.21401	-0.358136	10.2629	0.00630427	0.063066
PRPSAP1	-0.361301	4.62893	10.2573	0.00631533	0.0631377
MTHFD2P7	-0.461288	2.47087	10.2508	0.00632811	0.0631623
NAPEPLD	0.396105	2.87635	10.2477	0.0063343	0.0631623
PLEKHG2	0.362999	5.49878	10.2474	0.00633491	0.0631623
LOC107983950	0.899208	0.216689	10.2468	0.00633608	0.0631623
TNKS2	0.20552	7.12425	10.2462	0.00633725	0.0631623
ACD	-0.292849	4.53526	10.2409	0.00634768	0.0631763
NDUFV3	0.258818	4.98351	10.2401	0.00634925	0.0631763
TMEM87B	-0.25191	5.63826	10.2396	0.00635034	0.0631763
HPS1	0.304087	6.02219	10.23	0.00636939	0.0632609
FAM174C	0.352443	4.09106	10.2276	0.00637418	0.0632609
MORN2	-0.706612	1.03132	10.2274	0.00637443	0.0632609
ACAA2	-0.285071	6.09691	10.2274	0.00637443	0.0632609
ADAM11	-0.802822	0.827042	10.2115	0.00640634	0.0634875
RUNX1	-0.305762	6.4445	10.2075	0.00641433	0.0634875
SCARNA12	0.496637	1.79778	10.207	0.00641537	0.0634875
DGCR5	1.04415	0.160636	10.2064	0.00641648	0.0634875
SNORA27	0.780175	1.21994	10.2062	0.00641683	0.0634875
STAG3L1	0.356953	5.74211	10.2011	0.00642711	0.0635505
SNORD22	0.593023	1.54814	10.1985	0.00643232	0.0635633
LOC728554	-0.333988	4.91507	10.1915	0.00644649	0.0636039
DECR1	-0.407762	4.60329	10.1891	0.00645135	0.0636039
PRIM1	-0.475227	4.88017	10.1889	0.00645166	0.0636039
PPRC1	0.311795	5.7883	10.1887	0.00645211	0.0636039
MEPCE	0.224659	6.19542	10.1831	0.00646333	0.0636561
LOC112268063	0.461257	2.64819	10.1822	0.00646525	0.0636561
TAMM41	0.268206	4.70513	10.1726	0.00648472	0.063809
MAP1A	-0.955441	1.0384	10.1636	0.00650309	0.063951
ZNF236-DT	0.728325	0.488333	10.161	0.00650826	0.0639631
ID3	-0.353207	6.06661	10.1435	0.00654414	0.0642768
LINC01800	0.784079	1.55633	10.1343	0.00656301	0.0644145
AR	1.16906	-0.946882	10.1328	0.0065661	0.0644145
NUMBL	-0.30081	4.35074	10.1267	0.00657867	0.0644743
LOC105376748	0.570358	2.21598	10.1231	0.00658615	0.0644743
SEC23A	-0.257963	5.47703	10.123	0.00658627	0.0644743
HNRNPM	0.42966	8.2478	10.1221	0.00658809	0.0644743
SULT6B2P	0.619501	3.17459	10.1037	0.00662639	0.0647359
HPCAL1	-0.267087	5.02747	10.1036	0.00662662	0.0647359
CERS2	-0.244313	7.18384	10.1035	0.0066268	0.0647359
RPL32P11	0.839492	-0.0423915	10.1007	0.00663257	0.0647533
HEATR6	-0.606948	2.08468	10.095	0.0066444	0.0648006
TMEM238	0.664832	0.44168	10.0946	0.0066454	0.0648006
KDM7A	-0.47931	4.53985	10.0884	0.00665832	0.0648876
LOC105369968	0.815059	1.018	10.0826	0.00667045	0.0649625
SMC6	-0.277084	7.23695	10.0809	0.00667401	0.0649625
PRF1	-1.40908	-0.626199	10.0779	0.00668022	0.064984
KIF2C	-0.539781	6.57666	10.0759	0.00668462	0.0649878
TUBGCP5	0.291594	4.80026	10.0708	0.00669532	0.0650529
CFL2	-0.300951	4.47187	10.0669	0.00670347	0.0650931
NXT2	-0.318261	4.28605	10.0593	0.00671963	0.065211
LOC107985949	0.909005	0.603458	10.0495	0.00674023	0.0653718
SIGLEC10	0.3958	6.26086	10.0467	0.00674615	0.0653901
SLC5A6	0.295688	5.71157	10.0422	0.00675586	0.0654451
DOCK4	-0.790046	0.13749	10.0384	0.00676399	0.0654848
EPS8L1	0.673893	0.776097	10.0364	0.00676815	0.065486
FUS	0.358563	8.49674	10.0341	0.00677301	0.0654939
DUS3L	0.339051	5.30644	10.0269	0.00678854	0.065605
FAM117B	0.254763	5.09617	10.0164	0.00681098	0.0657827
CLEC18A	1.12149	-0.502448	10.0079	0.00682929	0.0658828
PNOC	0.438253	4.63033	10.006	0.00683327	0.0658828
MBLAC1	0.738327	0.848006	10.0059	0.00683353	0.0658828
KCNMB2	-0.426072	6.71038	10.003	0.00683978	0.0658959
IER2	-0.320793	5.43118	10.0015	0.006843	0.0658959
TANC2	-0.658968	1.52265	9.99582	0.00685537	0.0659758
FBXO45	-0.238191	6.04984	9.99311	0.00686123	0.0659931
CCDC93	-0.336546	5.39086	9.98753	0.00687334	0.0660704
TRIM16	-0.617189	0.892375	9.98014	0.00688941	0.0661856
CBS	-0.342732	5.05647	9.97627	0.00689783	0.0662117
MUSTN1	1.01438	-0.625234	9.97515	0.00690028	0.0662117
FAM215B	0.604044	0.934301	9.96167	0.00692976	0.0664553
SORBS3	-0.451627	3.15744	9.95802	0.00693775	0.0664926
SLC30A1	-0.679204	4.10295	9.95396	0.00694667	0.0665387
FCHO1	0.219552	6.53754	9.93183	0.0069955	0.0668844
FAM171A2	-0.464195	2.40363	9.93165	0.00699592	0.0668844
ARL6IP6	-0.364753	5.22867	9.93113	0.00699705	0.0668844
IGHGP	0.387992	4.08372	9.92768	0.00700472	0.0668844
TFAP4	0.264699	4.4797	9.92739	0.00700536	0.0668844
DENND2D	0.250451	5.91355	9.92643	0.00700749	0.0668844
MKRN1	-0.22588	7.04936	9.91609	0.00703048	0.0670201
ANKRD6	-1.0269	-0.320238	9.91457	0.00703387	0.0670201
NPR2	0.640649	1.8339	9.91228	0.00703899	0.0670201
LOC105374809	0.491729	3.49192	9.91198	0.00703965	0.0670201
NUDT4	-0.227586	5.53644	9.91054	0.00704287	0.0670201
HABP4	-0.390964	2.94813	9.90892	0.00704648	0.0670201
NEK2	-0.535986	5.58194	9.90283	0.0070601	0.0671103
LOC105376341	1.16171	-0.753165	9.89696	0.00707327	0.0671548
DHPS	-0.243572	5.44203	9.8941	0.0070797	0.0671548
THG1L	-0.26817	5.09462	9.89405	0.00707979	0.0671548
SHC1	-0.240799	5.98611	9.89185	0.00708474	0.0671548
DLGAP4	-0.302561	4.56251	9.89152	0.00708548	0.0671548
NT5M	-0.344726	3.72415	9.88813	0.00709311	0.0671598
MFAP3	-0.296859	5.35253	9.88761	0.00709429	0.0671598
TMOD3	-0.238824	5.38978	9.88183	0.00710731	0.0672438
SP2	0.237456	5.07561	9.86446	0.00714663	0.0675088
MCCC1	0.21356	6.62622	9.86327	0.00714934	0.0675088
TMEM88	1.16239	-0.366249	9.8632	0.0071495	0.0675088
ATP11B	-0.279841	7.77185	9.86134	0.00715372	0.0675088
JUNB	-0.284015	5.04539	9.86029	0.00715612	0.0675088
SAMHD1	0.578179	7.42211	9.85655	0.00716462	0.0675465
APOOP5	-0.90777	-0.24362	9.85058	0.00717823	0.0675465
SLC25A12	-0.232995	5.54339	9.85021	0.00717909	0.0675465
SPIN4	-0.411787	3.94803	9.84948	0.00718076	0.0675465
TMEM237	-0.758003	2.13685	9.84813	0.00718383	0.0675465
HSD17B4	-0.228744	5.97486	9.84758	0.00718509	0.0675465
FBXL5	-0.263784	6.0548	9.8425	0.00719672	0.0676166
LINC02642	0.760107	0.640123	9.83912	0.00720446	0.0676502
IDI1	-0.247988	7.08113	9.82962	0.00722627	0.0677998
KTN1	-0.200392	8.52492	9.82788	0.00723027	0.0677998
NPIPB3	0.308196	6.48143	9.82673	0.00723293	0.0677998
NAPSB	0.444672	7.5904	9.82425	0.00723864	0.0678142
EPOP	0.297743	5.43006	9.82092	0.0072463	0.0678452
CD2AP	0.203644	6.60658	9.81807	0.0072529	0.0678452
NPIPB11	0.438147	3.85109	9.81738	0.00725449	0.0678452
LOC100505549	0.353159	4.14022	9.80491	0.00728336	0.0680397
SLC43A2	0.430127	7.93388	9.80477	0.00728368	0.0680397
EIF4EBP1	-0.273372	5.22089	9.78938	0.0073195	0.0683291
AGTRAP	-0.420074	3.52879	9.78548	0.00732862	0.0683291
BACH1	-0.290381	5.69531	9.78392	0.00733226	0.0683291
LINC00921	0.921891	-0.122346	9.78161	0.00733768	0.0683291
EIF4ENIF1	0.240602	5.59858	9.781	0.0073391	0.0683291
EFCAB8	0.6015	1.23834	9.78065	0.00733992	0.0683291
C19orf38	0.499949	3.34163	9.77554	0.00735191	0.0683655
KCNAB3	0.571658	2.8804	9.7738	0.00735598	0.0683655
ARHGAP17	-0.292255	5.18929	9.77359	0.00735647	0.0683655
RBPMS	0.459179	2.40197	9.76616	0.00737395	0.0684886
MIR4322	0.911177	-0.232984	9.76274	0.007382	0.0685242
PIGU	-0.365913	3.64892	9.75776	0.00739375	0.0685941
HLA-E	-0.291283	7.40857	9.75027	0.00741146	0.0687191
UTRN	0.416417	4.79639	9.74076	0.00743403	0.0688563
PI4K2B	-0.343644	5.55839	9.74046	0.00743475	0.0688563
TAF4B	-0.249735	6.84442	9.73199	0.00745491	0.0690036
HERC3	-0.348625	4.35704	9.72818	0.00746398	0.0690482
ZBTB41	-0.399897	3.88818	9.72336	0.0074755	0.0690781
DDX31	0.262745	4.54129	9.72327	0.00747573	0.0690781
MAD2L2	-0.352671	5.67446	9.72135	0.00748032	0.0690812
TTC30B	-0.580575	1.64593	9.71832	0.00748757	0.0691088
RASAL3	0.277924	5.1607	9.70894	0.00751008	0.0692772
LOC643709	1.01905	0.279147	9.70476	0.00752015	0.0693008
SCP2	-0.273363	6.38923	9.70433	0.00752119	0.0693008
RGS8	-1.81551	-0.217705	9.69829	0.00753575	0.0693956
HMGN1P37	0.280442	4.70603	9.68694	0.0075632	0.0696089
MARK4	-0.303779	5.22116	9.68283	0.00757319	0.0696296
ABCB4	-0.818973	-0.111874	9.68248	0.00757403	0.0696296
PPDPF	-0.294328	7.04831	9.67411	0.00759437	0.0697771
LINC02390	0.824425	0.438949	9.66241	0.00762295	0.0699614
TRO	-0.308168	4.01306	9.66236	0.00762306	0.0699614
MYO6	-0.271569	4.87045	9.65424	0.00764296	0.0700513
SCLT1	-0.269771	5.16452	9.65234	0.00764762	0.0700513
ANP32BP1	-0.299697	4.99462	9.65156	0.00764953	0.0700513
BAG3	-0.664342	1.53343	9.6511	0.00765066	0.0700513
ZDHHC11B	-0.471366	2.1279	9.64886	0.00765617	0.0700513
CCDC117	0.274789	5.38956	9.64637	0.00766229	0.0700513
TTK	-0.330316	5.87873	9.64605	0.00766307	0.0700513
LOC105371632	0.798893	0.631397	9.64353	0.00766928	0.0700686
NFXL1	-0.318401	4.12373	9.63449	0.0076916	0.0702129
TRPV3	-1.19813	0.141357	9.63362	0.00769374	0.0702129
TMEM248	0.211244	7.15941	9.63153	0.0076989	0.0702206
SPATA7	-0.649178	1.77058	9.62663	0.00771104	0.0702918
ZNF684	-0.450931	2.48776	9.62239	0.00772156	0.0703481
LILRA1	0.837821	0.0474117	9.61905	0.00772987	0.0703843
LOC100422645	-0.959197	-0.54969	9.61688	0.00773525	0.0703938
MGAT4B	-0.240662	5.08098	9.60829	0.00775667	0.0704938
SNORD58C	0.739094	1.33415	9.60821	0.00775685	0.0704938
SNORD10	0.696516	1.99093	9.60725	0.00775927	0.0704938
ARID3A	-0.384752	3.82301	9.60292	0.00777009	0.0705442
XRCC1	-0.235533	5.4516	9.60155	0.00777351	0.0705442
OVCH1-AS1	0.33266	3.83491	9.59712	0.0077846	0.0706053
ATL3	-0.391305	3.42068	9.59293	0.00779511	0.0706612
PEX12	-0.583525	2.02302	9.5835	0.00781883	0.0707938
ACACB	-0.487118	2.90555	9.58221	0.00782207	0.0707938
TAP2	0.294644	8.1781	9.58191	0.00782284	0.0707938
KIF26B	1.69351	-1.05641	9.57509	0.00784002	0.0709029
ZNF2	-0.601926	1.39098	9.57367	0.00784362	0.0709029
LOC112268113	-0.778831	1.7713	9.55769	0.00788415	0.0712295
ZNF25	-0.475605	3.23053	9.54347	0.0079204	0.0714961
COQ3	-0.702664	1.30496	9.54111	0.00792644	0.0714961
ALAS1	-0.219036	5.59763	9.54094	0.00792688	0.0714961
TMEM14B	-0.235788	5.90048	9.53417	0.00794423	0.0716128
TMEM9	-0.380587	4.10395	9.53169	0.00795059	0.0716303
LOC105376269	1.61727	-0.623228	9.52305	0.00797281	0.0717907
CXCR4	0.50607	5.90233	9.5173	0.00798764	0.0718843
AP5S1	0.438316	3.64209	9.51401	0.00799614	0.0719186
NOP56P1	0.548871	2.12728	9.51191	0.00800155	0.0719186
ZNF831	0.416581	3.19998	9.51068	0.00800474	0.0719186
SERPINB6	-0.819655	1.34711	9.50374	0.00802273	0.0720403
CNP	0.256247	5.7182	9.50026	0.00803176	0.0720815
LOC389834	0.320079	3.69212	9.4953	0.00804467	0.0721574
ARMC1	-0.204339	6.67605	9.49239	0.00805224	0.0721854
APOO	-0.397279	3.20885	9.48912	0.00806076	0.0722219
WNT10B	-0.64102	1.30839	9.48427	0.00807344	0.0722956
FBXO3	-0.288835	4.72933	9.4734	0.0081019	0.0725105
LYPLAL1	0.25432	4.97966	9.46182	0.00813236	0.0727429
BTN3A3	-0.719249	0.446141	9.45733	0.0081442	0.0728087
P2RX5-TAX1BP3	0.430562	3.32877	9.45055	0.00816213	0.0729004
MIR635	1.23547	-0.789548	9.45005	0.00816345	0.0729004
CIAO2A	-0.2549	6.30642	9.44757	0.00817001	0.0729189
NXF1	0.377776	6.72809	9.44306	0.00818196	0.0729206
CDC7	-0.441172	5.27292	9.44293	0.00818231	0.0729206
PLXNC1	-0.320282	5.08441	9.44242	0.00818368	0.0729206
SLAIN1	-0.264856	5.79336	9.43675	0.00819874	0.0730147
ALDH3B2	1.16304	0.212806	9.43196	0.00821148	0.0730879
MEX3B	-0.785487	0.989217	9.43028	0.00821597	0.0730879
SLC25A1	-0.199551	7.1508	9.42768	0.0082229	0.0731095
LRRC4	0.444061	4.25694	9.42593	0.00822759	0.0731111
APOBEC3G	-0.382565	2.99118	9.4203	0.00824262	0.0732046
ANKRD13D	0.303553	5.03882	9.4133	0.00826139	0.0733311
PES1	0.337985	6.66292	9.40526	0.00828302	0.0734829
IGKV5-2	0.717807	0.475631	9.40227	0.00829107	0.0735141
LOC107987374	-0.996165	-0.498206	9.40019	0.00829667	0.0735236
ACOT12	0.846202	0.343955	9.39253	0.00831736	0.0736667
RPS27P3	0.29461	8.84077	9.38927	0.00832619	0.0736823
MFGE8	-0.313731	3.47636	9.38852	0.0083282	0.0736823
RASA4DP	-0.302614	5.33011	9.38397	0.00834054	0.0737513
ZBED5-AS1	0.564328	2.43032	9.38149	0.00834729	0.0737708
LOC644261	0.854212	0.251211	9.37511	0.00836463	0.0738787
PDPK1	0.239166	6.56361	9.37365	0.00836861	0.0738787
ATG4C	-0.306349	5.21885	9.36389	0.00839524	0.0740735
NEDD4	-0.781331	1.42037	9.35968	0.00840676	0.0740804
LOC112268242	-0.96718	-0.432225	9.35835	0.00841041	0.0740804
RPA3P2	-0.842654	-0.670233	9.35792	0.00841157	0.0740804
ATP6AP1L	-0.571982	2.54036	9.35694	0.00841428	0.0740804
CSNK1D	0.225889	6.68902	9.3537	0.00842315	0.0741182
LOC105376031	0.423117	2.59375	9.3484	0.00843773	0.0742052
POLM	0.226334	5.39554	9.34678	0.00844218	0.0742052
PIGW	0.476728	3.20057	9.34426	0.00844911	0.0742159
CCNG1	-0.304846	7.7718	9.34165	0.00845631	0.0742159
NTAQ1	-0.365098	3.53619	9.34069	0.00845895	0.0742159
HAAO	1.00564	-0.590953	9.3397	0.00846169	0.0742159
POLR3H	0.397494	5.46558	9.3346	0.00847575	0.0742991
HACE1	-0.725679	0.955065	9.33112	0.0084854	0.0743421
CAD	0.31007	7.71941	9.32911	0.00849095	0.0743421
SLAIN2	-0.227761	5.47487	9.32786	0.00849441	0.0743421
SNX12	-0.272217	4.51725	9.32124	0.00851278	0.0744105
ADM5	0.484451	2.83961	9.32046	0.00851496	0.0744105
HAUS1	-0.282253	5.87738	9.32009	0.00851598	0.0744105
RPS16P5	0.934829	-0.634849	9.31475	0.00853083	0.0744734
LOC112267891	1.0091	-0.260618	9.31294	0.00853589	0.0744734
SSBP2	-0.213348	6.89633	9.31256	0.00853695	0.0744734
BRWD1-AS2	1.09942	-0.379507	9.30954	0.00854536	0.0745067
LINC01424	1.11171	-0.170882	9.30132	0.00856835	0.0746187
LOC105369602	-0.779672	-0.362129	9.30077	0.00856988	0.0746187
ING2	-0.415299	3.61781	9.30001	0.008572	0.0746187
BRK1	0.226146	7.11519	9.29349	0.00859029	0.074687
CD74	0.344956	12.0659	9.29307	0.00859146	0.074687
NOXA1	-1.25675	-0.187458	9.29085	0.00859769	0.074687
HMGN1P36	0.251385	7.08061	9.28912	0.00860258	0.074687
LOC391562	0.722085	0.370068	9.28902	0.00860286	0.074687
ZFAND4	0.22794	6.76595	9.28261	0.0086209	0.0748036
ZCCHC18	0.491042	2.39219	9.26284	0.00867684	0.0752487
LOC105379484	1.16255	-0.174741	9.24989	0.00871371	0.0755073
UTP4	0.282108	6.08256	9.2491	0.00871596	0.0755073
SAP30-DT	-1.18064	0.90204	9.24603	0.00872473	0.0755429
TWSG1	-0.257058	4.86918	9.24297	0.00873348	0.07555
ZNF816	-0.399049	2.97882	9.24249	0.00873485	0.07555
TM7SF3	-0.212074	6.75297	9.2317	0.0087658	0.0757651
PLEKHA8P1	0.387808	3.19988	9.23056	0.00876907	0.0757651
FAM72A	-0.561157	4.31633	9.22803	0.00877635	0.0757877
EIF4EBP2	-0.20075	8.04975	9.21023	0.00882775	0.0761549
MFSD2A	0.416779	3.54035	9.20991	0.00882867	0.0761549
R3HDM4	0.207348	7.1374	9.20843	0.00883295	0.0761549
RPS4XP14	0.231312	6.99461	9.20427	0.00884503	0.0762185
SLC39A9	-0.241558	6.32824	9.19651	0.00886761	0.0763725
WDR46	0.358855	5.92211	9.1927	0.00887871	0.0764276
BORCS7	0.424609	3.44425	9.19043	0.00888534	0.0764394
MAP2	-0.252049	6.05292	9.189	0.00888951	0.0764394
FAM117A	0.229112	6.45935	9.17857	0.00892001	0.0766611
DERL1	0.213804	6.30362	9.17416	0.00893298	0.0767319
ZNF496	-0.351735	4.1299	9.1709	0.00894253	0.0767733
LOC107986991	-0.641989	1.05977	9.16758	0.00895232	0.0768167
LOC102724143	0.536596	2.42355	9.15866	0.00897862	0.0769817
SLC25A32	0.294982	5.86915	9.15784	0.00898104	0.0769817
SIK1	0.353071	3.4412	9.15319	0.00899481	0.0770377
MXD4	0.416046	7.52494	9.15242	0.00899707	0.0770377
STAG3	0.570195	2.56465	9.14923	0.00900654	0.0770781
LOC105379251	0.676945	1.23807	9.1474	0.00901196	0.0770838
ZMIZ2	0.254532	7.3791	9.13886	0.00903733	0.0772193
HMGA1P8	0.365939	2.78423	9.13717	0.00904237	0.0772193
ZNF227	-0.297772	4.51853	9.1361	0.00904556	0.0772193
EML2	-0.320848	4.44502	9.13567	0.00904684	0.0772193
FTLP2	-0.612376	0.7731	9.13257	0.00905609	0.0772362
OVCH1	0.599496	1.95324	9.13182	0.00905833	0.0772362
UBE4B	-0.221167	6.5666	9.1295	0.00906526	0.0772546
FBLN5	0.760012	1.92257	9.1259	0.00907601	0.0772826
PTP4A2	0.206491	8.1337	9.12237	0.00908658	0.0772826
UPF3AP1	0.274988	5.10334	9.12107	0.00909048	0.0772826
CAMLG	-0.265418	6.62258	9.12039	0.00909252	0.0772826
RBM7	-0.417036	3.73418	9.11984	0.00909415	0.0772826
RPS28P7	0.233856	9.87955	9.11738	0.00910153	0.0772826
DDX27	0.294879	6.28304	9.11727	0.00910187	0.0772826
AARS1	-0.329514	6.18925	9.11291	0.00911495	0.0773531
COPS2	-0.217017	6.63787	9.11123	0.00912001	0.0773556
IFNAR2	-0.269191	5.97091	9.10056	0.00915217	0.0775878
AGBL2	-1.01695	-0.595725	9.09896	0.00915701	0.0775883
PPP1R3D	-0.459306	2.09507	9.09177	0.00917877	0.0777321
HMCES	0.368415	8.49161	9.08796	0.00919031	0.0777892
DLG1	-0.202676	7.78782	9.08478	0.00919997	0.0778304
LOC730021	0.657503	1.22256	9.0728	0.00923645	0.0780652
MAN2A1	-0.274728	5.469	9.07251	0.00923735	0.0780652
DHRS7	-0.237061	5.58968	9.06739	0.009253	0.0781236
CGGBP1	-0.253028	6.17234	9.0671	0.00925389	0.0781236
CRELD2	0.314683	4.18146	9.06239	0.00926829	0.0782045
SLFNL1	0.656951	1.61906	9.05888	0.00927907	0.0782154
PARP9	-0.514088	3.62977	9.05581	0.00928848	0.0782154
CRIP1	-0.324928	5.91323	9.05434	0.00929302	0.0782154
GAB3	0.670602	0.676837	9.05364	0.00929515	0.0782154
ABCD2	-0.987644	0.943141	9.05333	0.00929611	0.0782154
MC1R	0.433816	3.45035	9.05255	0.0092985	0.0782154
COX17	-0.271248	4.91529	9.04626	0.00931789	0.0783379
GTF2IRD2	0.324964	3.87166	9.04166	0.00933209	0.0784166
TYMP	0.466483	2.27021	9.03345	0.00935747	0.0785787
TUBD1	-0.460906	2.64929	9.03229	0.00936107	0.0785787
ZNF225	-0.572143	1.53611	9.02579	0.00938124	0.0786331
MEX3A	-0.540844	2.06948	9.02559	0.00938186	0.0786331
WDFY4	0.284603	8.61108	9.02552	0.00938209	0.0786331
THOC3	-0.329575	4.54681	9.0209	0.00939646	0.0786727
KPTN	0.402038	2.92196	9.02088	0.00939651	0.0786727
KCTD16	-1.00784	-0.480865	9.01006	0.00943029	0.0789148
LOC105379599	1.26762	-0.0297402	8.99736	0.00947009	0.079207
IL10RA	0.383876	4.04034	8.98708	0.00950243	0.0794138
SASH3	0.274756	7.75378	8.9864	0.0095046	0.0794138
AKAP1	0.237285	6.31924	8.98354	0.0095136	0.0794481
SAP30BP	0.227524	5.49406	8.97787	0.00953153	0.0795305
PDCD4-AS1	0.532253	2.77043	8.97733	0.00953326	0.0795305
METAP1	-0.242202	6.31664	8.97312	0.00954659	0.0796007
LINC01811	0.873547	-0.10498	8.96972	0.00955739	0.0796191
CLIP4	0.768403	2.13326	8.96933	0.00955862	0.0796191
DMWD	0.326795	5.4083	8.96656	0.00956742	0.0796516
MTF2	-0.315267	6.17878	8.95393	0.00960765	0.0799455
ASH1L-AS1	0.742382	1.29154	8.95062	0.00961826	0.0799927
EBP	-0.267604	5.35491	8.94004	0.00965215	0.0802335
MED12L	-0.58824	2.49463	8.92616	0.00969684	0.0805337
TPGS2	-0.283703	7.57518	8.92574	0.00969819	0.0805337
SIRPB1	0.889765	-0.13181	8.91973	0.00971762	0.0806202
CDC42EP3	-0.258202	5.46302	8.91929	0.00971906	0.0806202
ZNF585A	-0.480652	3.08467	8.91791	0.00972351	0.0806202
NCBP2AS2	0.309918	4.75529	8.91096	0.00974607	0.0807542
TMEM14DP	-0.281034	3.84572	8.90986	0.00974963	0.0807542
MICA	-0.444342	2.3753	8.90238	0.00977398	0.0809146
MICU1	-0.293157	4.4253	8.90074	0.00977932	0.0809175
LUC7L	0.253988	5.82998	8.89822	0.00978753	0.0809442
TMOD2	0.799726	1.37022	8.89641	0.00979344	0.0809518
LOC105374152	0.664284	0.493324	8.89349	0.00980299	0.0809895
ATPAF1	-0.272521	4.62794	8.88201	0.00984061	0.0812589
LOC112268256	-0.630933	0.937111	8.87944	0.00984904	0.0812845
B3GNT2	-0.257778	4.38624	8.87802	0.00985373	0.0812845
LOC100129917	0.567892	2.24169	8.87599	0.00986041	0.0812982
RHOBTB2	0.235425	7.42767	8.87443	0.00986554	0.0812992
ADGRE5	-0.283436	4.94609	8.87031	0.00987911	0.0813387
UPF3AP2	0.293216	4.94086	8.86993	0.00988036	0.0813387
QKI	-0.208428	6.06907	8.86774	0.00988759	0.081357
TBCB	0.267451	6.23862	8.86235	0.00990541	0.0814624
PLCD3	-0.527737	1.73336	8.8581	0.00991948	0.0815368
DOCK6	-0.296235	5.60952	8.85629	0.00992547	0.0815432
CNPPD1	0.267998	6.13103	8.85388	0.00993349	0.0815432
ARL6IP5	-0.359511	6.64146	8.85229	0.00993876	0.0815432
TMEM68	-0.274206	4.74984	8.8518	0.00994037	0.0815432
MBD6	0.230319	6.23405	8.8485	0.00995136	0.0815921
DSCC1	-0.492978	4.92776	8.83788	0.00998675	0.081811
HES1	-0.694505	0.728171	8.83747	0.00998814	0.081811
CBSL	-0.365534	4.97285	8.83481	0.00999703	0.0818425
CASTOR1	-0.467576	2.7568	8.82905	0.0100163	0.0818895
VSIG2	-0.66835	0.879452	8.82882	0.0100171	0.0818895
MSH6	-0.295985	7.51563	8.82857	0.0100179	0.0818895
RAB27A	-0.4351	3.21882	8.82284	0.0100372	0.0819389
LOC107984515	0.591092	2.1581	8.82233	0.0100389	0.0819389
TPMT	-0.336655	4.65008	8.82114	0.0100429	0.0819389
RPS27P9	0.270489	7.40208	8.82075	0.0100442	0.0819389
LOC105378726	0.537992	2.28437	8.81448	0.0100653	0.0820391
GADD45A	0.408083	5.71449	8.81356	0.0100684	0.0820391
KIF14	-0.610639	5.5715	8.8126	0.0100716	0.0820391
PTTG1IP	-0.23674	5.68455	8.80868	0.0100849	0.0820945
BMS1P20	0.24582	4.96251	8.80696	0.0100907	0.0820945
ARNT	-0.237448	5.5017	8.8061	0.0100936	0.0820945
PLGRKT	-0.34431	3.43011	8.79773	0.0101219	0.0822836
UFSP2	-0.285454	3.99997	8.79373	0.0101355	0.0823529
HADH	-0.261548	6.52723	8.78813	0.0101545	0.0824663
SNRPD3	0.245815	7.15901	8.7847	0.0101662	0.0824966
[truncated: 14,227 more rows]

## Sheet: EntoAZD vs DMSO
genes	logFC	logCPM	F	PValue	FDR
TDRD6	1.8045	3.2358	233.165	3.48171e-10	1.96005e-06
HSPB1	-2.61611	2.59506	227.19	4.14189e-10	1.96005e-06
MELTF	-1.15719	5.33659	223.393	4.63539e-10	1.96005e-06
TPM4	-1.34418	7.00404	222.008	4.83187e-10	1.96005e-06
AIM2	1.20462	6.49146	210.884	6.80639e-10	2.17336e-06
PLP2	-1.19132	5.06028	198.517	1.01686e-09	2.17336e-06
DTX3L	-2.29246	3.18708	195.839	1.11265e-09	2.17336e-06
SKP2	-1.23369	5.42716	191.685	1.28238e-09	2.17336e-06
PLCXD1	-1.47286	4.81846	187.633	1.4769e-09	2.17336e-06
BACH2	1.32974	7.61636	184.716	1.63789e-09	2.17336e-06
LRRTM4-AS1	-2.52984	3.12333	183.863	1.68873e-09	2.17336e-06
IRF2BP1	1.26646	4.3626	182.646	1.76434e-09	2.17336e-06
IRF5	-1.32381	4.01454	181.989	1.80681e-09	2.17336e-06
DNASE1	1.04541	6.86727	180.966	1.8752e-09	2.17336e-06
S100A4	-2.06237	3.90412	173.906	2.43668e-09	2.50157e-06
IDH2	-1.36642	6.3442	173.582	2.46673e-09	2.50157e-06
RSRP1	1.56009	6.69038	169.64	2.86833e-09	2.58937e-06
AFF3	0.979602	6.04301	169.603	2.87247e-09	2.58937e-06
SLC1A5	-0.878471	6.99523	166.227	3.2772e-09	2.70491e-06
PPP1R26	-2.20538	2.06596	165.791	3.33405e-09	2.70491e-06
FGF14	-2.42085	2.78279	161.601	3.94217e-09	3.04598e-06
MND1	-1.73965	5.32585	156.162	4.92955e-09	3.63577e-06
LRRCC1	-2.35522	3.13863	154.368	5.31522e-09	3.74977e-06
DCXR	1.20208	6.29767	152.198	5.82852e-09	3.94056e-06
TMEM106C	-1.22407	6.91342	150.612	6.23966e-09	4.04979e-06
PHF2	-0.970168	5.07652	147.299	7.20942e-09	4.34878e-06
PAQR4	-1.46759	5.18422	147.215	7.23635e-09	4.34878e-06
SLC8A1	-2.2698	2.17863	145.689	7.74219e-09	4.4866e-06
CD247	-1.52703	3.55495	144.504	8.16327e-09	4.56749e-06
TYRO3	-2.19184	2.38408	142.098	9.10108e-09	4.92247e-06
MXRA8	1.76967	2.90356	139.476	1.02657e-08	5.35521e-06
ANP32B	-0.912451	8.38785	138.864	1.05612e-08	5.35521e-06
UBASH3B	-2.90569	0.504214	136.478	1.18113e-08	5.64759e-06
C22orf34	1.13334	4.59497	134.674	1.28693e-08	5.64759e-06
HOMER3	-1.41695	3.08449	134.67	1.28717e-08	5.64759e-06
ELOVL6	-1.8457	4.5946	134.612	1.29074e-08	5.64759e-06
PARP9	-2.23994	3.62977	134.195	1.31676e-08	5.64759e-06
RAD51AP1	-1.76444	6.00056	134.103	1.32262e-08	5.64759e-06
LOC105369315	1.16851	7.49734	132.289	1.44376e-08	5.85035e-06
GGH	-1.19121	4.00789	132.242	1.44707e-08	5.85035e-06
HEXD	1.008	4.69181	131.64	1.49011e-08	5.85035e-06
GAS6-AS1	1.57298	3.52285	131.311	1.51433e-08	5.85035e-06
PSRC1	-1.95294	3.89193	129.549	1.65158e-08	6.13309e-06
GPD2	-1.46745	4.36431	129.408	1.66311e-08	6.13309e-06
PHF19	-1.53851	5.52373	128.843	1.71049e-08	6.16766e-06
ZNF367	-1.815	4.09207	128.266	1.76046e-08	6.20981e-06
CRIP1	-1.2514	5.91323	126.873	1.88811e-08	6.46775e-06
ARHGAP9	-1.06234	4.5182	126.61	1.9133e-08	6.46775e-06
ADA	-1.74381	3.09427	123.703	2.2199e-08	7.16108e-06
GYPC	-0.813966	5.98128	123.588	2.2332e-08	7.16108e-06
FAM72C	-1.84143	4.68389	123.436	2.2508e-08	7.16108e-06
BDH2	-1.51426	2.94248	121.463	2.49463e-08	7.63923e-06
HEBP2	-1.18771	4.86682	121.459	2.49525e-08	7.63923e-06
CERCAM	-1.80132	2.74034	119.772	2.72795e-08	8.19699e-06
UBE2L6	-2.7584	0.509252	119.133	2.8225e-08	8.2086e-06
XBP1	1.7037	2.69297	118.994	2.8435e-08	8.2086e-06
POLE2	-1.94702	3.55418	118.113	2.98124e-08	8.2086e-06
SEC31B	1.28	5.68884	117.993	3.0006e-08	8.2086e-06
RNF144A	-1.49584	2.58146	117.841	3.0253e-08	8.2086e-06
LGALS1	-1.78514	4.48781	117.779	3.03535e-08	8.2086e-06
HSF4	1.59278	3.72577	117.325	3.11083e-08	8.2748e-06
WDR76	-1.94423	6.11069	116.688	3.22044e-08	8.38889e-06
FAM72D	-1.86086	5.57978	116.41	3.26959e-08	8.38889e-06
ITPRID2	-0.956873	5.08008	115.915	3.35927e-08	8.38889e-06
PCBD1	-1.05208	3.80342	115.756	3.38878e-08	8.38889e-06
B3GNT7	-1.36997	3.27488	115.385	3.45852e-08	8.38889e-06
CDT1	-2.33564	5.53772	115.356	3.46392e-08	8.38889e-06
SYTL2	1.17474	3.83304	114.32	3.66796e-08	8.65023e-06
IQCN	2.37723	2.86017	114.24	3.68428e-08	8.65023e-06
CPNE5	1.06089	6.54164	113.428	3.85472e-08	8.65023e-06
ASB16-AS1	1.17103	3.40513	113.114	3.92302e-08	8.65023e-06
CBS	-1.19816	5.05647	113.107	3.92469e-08	8.65023e-06
ITGA4	-0.763128	6.55546	113.057	3.9356e-08	8.65023e-06
FANCG	-1.48778	4.82796	113.014	3.94501e-08	8.65023e-06
ASMTL-AS1	1.49564	4.02989	112.556	4.04784e-08	8.66934e-06
PSMA3-AS1	1.1459	5.30285	112.43	4.07667e-08	8.66934e-06
DOCK7	-1.71238	2.63558	112.268	4.11401e-08	8.66934e-06
SH2B1	0.852151	6.12316	112.011	4.1741e-08	8.68321e-06
TASOR2	1.31747	9.09702	110.721	4.49137e-08	9.05186e-06
LOC107984754	1.79853	3.94057	110.718	4.49229e-08	9.05186e-06
DCLRE1A	-1.4736	3.75483	110.415	4.5707e-08	9.05186e-06
TRIM14	-0.838104	5.42823	110.4	4.57447e-08	9.05186e-06
UBAC2-AS1	1.33467	3.07513	110.095	4.65523e-08	9.10068e-06
DENND1B	-1.8571	2.71331	109.392	4.84725e-08	9.20501e-06
SORBS3	-1.631	3.15744	109.297	4.87412e-08	9.20501e-06
GALNT3	-1.41145	3.6443	109.211	4.89831e-08	9.20501e-06
FOXJ2	-1.82124	2.37396	108.919	4.98172e-08	9.20501e-06
HAUS1	-0.985614	5.87738	108.883	4.99224e-08	9.20501e-06
SLC26A1	2.56956	2.61352	108.54	5.09257e-08	9.2845e-06
MEIS1	-2.26669	1.69522	107.548	5.39584e-08	9.72809e-06
NNT-AS1	-1.46396	3.12962	107.073	5.54836e-08	9.89315e-06
LENG8	1.05333	8.32392	105.577	6.0622e-08	1.06821e-05
LOC107984282	2.83603	0.326825	105.295	6.16506e-08	1.06821e-05
PRPS2	-0.990568	5.65201	105.068	6.2493e-08	1.06821e-05
LINC02352	1.67393	2.46879	105.055	6.25415e-08	1.06821e-05
SLC7A11	-2.05076	4.27403	104.27	6.55586e-08	1.09958e-05
LINC01215	1.01628	4.7678	104.225	6.57333e-08	1.09958e-05
LUC7L	0.864651	5.82998	103.91	6.6996e-08	1.10926e-05
TRNL1	0.855133	6.80247	103.071	7.04898e-08	1.15532e-05
LRCH4	0.846861	6.76825	102.682	7.21835e-08	1.15976e-05
LOC105373102	1.5808	3.48135	102.68	7.21904e-08	1.15976e-05
CORO2A	-1.85849	1.63521	102.089	7.48503e-08	1.19071e-05
XPC	0.829915	6.87596	101.68	7.67569e-08	1.20918e-05
RTKN2	-3.25428	0.391468	101.431	7.79433e-08	1.21607e-05
CIRBP	0.707082	8.18573	101.111	7.95013e-08	1.22136e-05
FMNL1	-0.714399	6.88914	101.053	7.97881e-08	1.22136e-05
HEXB	-1.2598	2.8826	100.622	8.19476e-08	1.24195e-05
MMS22L	-1.28634	4.5841	100.482	8.26643e-08	1.24195e-05
MXD3	-1.30431	4.50602	99.9658	8.53702e-08	1.27084e-05
LOC102723528	1.72716	3.30585	99.5787	8.74644e-08	1.29018e-05
PPP1R13B	0.881452	4.37462	99.2435	8.93261e-08	1.2928e-05
THRA	-1.28278	3.7318	99.1333	8.99474e-08	1.2928e-05
PLIN4	1.30927	3.42476	99.1184	9.00321e-08	1.2928e-05
CTNNAL1	-1.61235	4.87481	98.3782	9.43434e-08	1.32736e-05
CRTC1	0.947663	5.27572	98.3189	9.46988e-08	1.32736e-05
PPDPFL	-2.3613	0.672373	98.2867	9.4893e-08	1.32736e-05
MSANTD3	-1.21684	3.11571	98.0637	9.62467e-08	1.33478e-05
GCLM	-0.914281	4.82514	97.6619	9.87413e-08	1.33953e-05
GLI1	-1.38568	2.79133	97.5436	9.949e-08	1.33953e-05
TDRD3	-0.983384	4.37084	97.541	9.95068e-08	1.33953e-05
CFAP44	2.08565	1.54912	97.4807	9.98911e-08	1.33953e-05
B4GALT2	-1.55787	4.15459	96.4989	1.0639e-07	1.41437e-05
BLCAP	1.01594	6.95553	96.1441	1.08856e-07	1.41437e-05
KIF2C	-1.73393	6.57666	96.1381	1.08899e-07	1.41437e-05
NIPAL2	-1.74322	2.19815	96.1296	1.08959e-07	1.41437e-05
CD84	-1.88809	3.29922	95.8416	1.11011e-07	1.41978e-05
RBL1	-0.870914	5.20994	95.8067	1.11263e-07	1.41978e-05
PLEKHA2	0.82852	8.69393	95.5705	1.12984e-07	1.41978e-05
TRIM21	-1.37628	2.54839	95.5268	1.13305e-07	1.41978e-05
LOC107984334	3.53061	-0.0486873	95.4666	1.1375e-07	1.41978e-05
ZNF184	-1.28221	3.95001	95.2488	1.15376e-07	1.42908e-05
PAK1	-1.28402	3.04355	94.9647	1.17537e-07	1.44481e-05
RASGRP1	-0.699016	7.15645	94.7623	1.19105e-07	1.44686e-05
HCG18	0.863255	5.72832	94.6527	1.19964e-07	1.44686e-05
RACGAP1	-1.29551	6.74834	94.6002	1.20378e-07	1.44686e-05
ONECUT2	-1.85334	1.96452	93.9591	1.25567e-07	1.49812e-05
DEK	-1.17852	8.23199	93.7899	1.26979e-07	1.50391e-05
SENP1	-0.935399	5.7857	93.0988	1.32935e-07	1.53865e-05
FAM72B	-1.80483	5.06709	93.0253	1.33588e-07	1.53865e-05
SGO2	-1.42957	6.10401	92.978	1.34009e-07	1.53865e-05
MAZ	-0.837909	7.60711	92.9389	1.34359e-07	1.53865e-05
LOC105371492	2.09165	2.12733	92.899	1.34717e-07	1.53865e-05
CCDC39	1.05286	3.61255	92.7645	1.35931e-07	1.53865e-05
MYB	-2.85156	2.61527	92.67	1.36792e-07	1.53865e-05
LOC105374377	1.46624	3.35416	92.593	1.37498e-07	1.53865e-05
BASP1	0.893747	7.99912	92.4789	1.38551e-07	1.53982e-05
CYSTM1	-1.73463	2.13502	92.2611	1.40589e-07	1.55183e-05
TFR2	-1.28143	4.23105	92.1554	1.4159e-07	1.55233e-05
CDK1	-1.67113	6.85484	91.5515	1.47467e-07	1.60591e-05
CDC7	-1.43051	5.27292	91.2213	1.50798e-07	1.61622e-05
SESTD1	-2.11289	3.6535	91.1082	1.51959e-07	1.61622e-05
LMNB1	-1.22384	7.54895	91.1069	1.51972e-07	1.61622e-05
ANP32E	-1.16467	7.57671	91.0657	1.52398e-07	1.61622e-05
ATP2A3	1.08874	9.85194	90.6419	1.56854e-07	1.65267e-05
ZNF33B	0.886127	4.7491	90.5266	1.58092e-07	1.65469e-05
FBXO30	0.699752	5.88763	90.4347	1.59085e-07	1.65469e-05
SLC15A2	1.10912	4.85035	89.3664	1.71186e-07	1.76922e-05
SLC2A4RG	-1.26004	4.51469	89.2007	1.73157e-07	1.77826e-05
PTTG1	-1.18653	6.98504	88.8952	1.76856e-07	1.78907e-05
KNSTRN	-1.16539	5.5722	88.8709	1.77154e-07	1.78907e-05
ANP32BP1	-0.93308	4.99462	88.7898	1.78153e-07	1.78907e-05
HSD17B11	-0.982394	5.0723	88.752	1.78621e-07	1.78907e-05
PRIM1	-1.4749	4.88017	88.6283	1.80162e-07	1.79344e-05
DTL	-1.92503	5.37783	88.4221	1.82764e-07	1.79511e-05
LMO7	-0.949107	4.44162	88.3155	1.84127e-07	1.79511e-05
LTB	1.40589	4.54833	88.2406	1.85091e-07	1.79511e-05
PBK	-1.66953	6.54636	88.1427	1.86359e-07	1.79511e-05
ZNF860	0.812274	4.77878	88.1248	1.86592e-07	1.79511e-05
SPC25	-1.77228	4.51926	88.0235	1.87918e-07	1.79511e-05
WEE1	-1.40711	6.16114	87.9284	1.89172e-07	1.79511e-05
RHBDF2	0.865813	7.20074	87.9278	1.8918e-07	1.79511e-05
TBCK	0.84398	4.6688	87.8213	1.90596e-07	1.79803e-05
NUF2	-1.47071	5.60223	87.7036	1.92175e-07	1.80244e-05
LSM11	-0.899506	4.3778	87.436	1.95819e-07	1.81856e-05
P2RX5-TAX1BP3	1.27126	3.32877	87.271	1.98105e-07	1.81856e-05
JUNB	-0.866322	5.04539	87.2552	1.98327e-07	1.81856e-05
PYGB	1.35048	6.2232	87.1941	1.99182e-07	1.81856e-05
LINC02099	-2.23842	0.877555	87.1717	1.99497e-07	1.81856e-05
CPT1A	-1.12974	3.8616	86.9004	2.03354e-07	1.82925e-05
MTMR2	-1.15484	3.11037	86.8774	2.03685e-07	1.82925e-05
GMPS	-0.786241	7.41277	86.7981	2.04831e-07	1.82925e-05
BARD1	-1.02049	5.2153	86.7741	2.05179e-07	1.82925e-05
QPRT	-0.819329	5.8776	86.6135	2.07526e-07	1.84006e-05
PLEKHH3	-2.80006	1.674	86.1932	2.13816e-07	1.88553e-05
ATL3	-1.24311	3.42068	86.1155	2.15002e-07	1.88575e-05
PSAT1	-0.892635	5.72223	85.8956	2.18402e-07	1.88719e-05
DEF8	0.708066	8.52947	85.8663	2.18858e-07	1.88719e-05
CENPE	-1.49331	6.92776	85.7962	2.19957e-07	1.88719e-05
CDK2	-1.38585	6.27694	85.7759	2.20277e-07	1.88719e-05
FAM222A	1.80911	2.96268	85.7312	2.20983e-07	1.88719e-05
ABCA7	1.00656	7.67908	85.4776	2.25033e-07	1.90627e-05
FANCI	-1.41511	7.00788	85.3487	2.27124e-07	1.90627e-05
PRR11	-1.28778	6.90518	85.3471	2.2715e-07	1.90627e-05
CCDC167	-1.10461	4.86415	85.3002	2.27915e-07	1.90627e-05
SATB1	0.82622	5.36944	85.182	2.29861e-07	1.91268e-05
IDUA	2.15387	5.06597	85.0342	2.32319e-07	1.92327e-05
LRRTM4	-2.29086	3.17743	84.8846	2.34837e-07	1.92736e-05
LHFPL6	-1.46096	4.25025	84.7611	2.3694e-07	1.92736e-05
EPSTI1	-1.61139	3.25538	84.734	2.37405e-07	1.92736e-05
RFC4	-1.0357	6.17567	84.7247	2.37565e-07	1.92736e-05
CCDC18-AS1	0.951669	5.68083	84.5497	2.40591e-07	1.9422e-05
GPR174	-1.80735	2.61039	84.2032	2.46712e-07	1.97104e-05
PRC1	-1.58102	6.51038	84.131	2.4801e-07	1.97104e-05
BUB1B	-1.43228	6.89909	83.9911	2.50548e-07	1.97104e-05
ARAP2	-1.97363	1.08406	83.9828	2.50699e-07	1.97104e-05
TUBGCP3	-0.919249	6.13705	83.973	2.50877e-07	1.97104e-05
CDKN3	-1.41364	6.03187	83.9416	2.51452e-07	1.97104e-05
GMPSP1	-0.998558	3.7831	83.6962	2.55992e-07	1.99642e-05
TMPRSS9	1.66439	2.1688	83.6345	2.5715e-07	1.99642e-05
MUC19	-2.23094	3.19894	83.4588	2.60475e-07	2.01144e-05
CENPH	-1.15204	5.84346	83.3115	2.63301e-07	2.01144e-05
SLC2A11	1.14534	4.59746	83.298	2.63561e-07	2.01144e-05
ACAA2	-0.825928	6.09691	83.2731	2.64043e-07	2.01144e-05
THUMPD3-AS1	0.970683	3.56135	83.2022	2.65421e-07	2.01249e-05
ZNF767P	0.824252	4.77407	82.7652	2.74092e-07	2.06697e-05
STAG3L2	0.876943	5.15083	82.6769	2.75884e-07	2.06697e-05
KLK1	-2.04267	1.39968	82.6502	2.76428e-07	2.06697e-05
GSTO1	-0.857775	5.4201	82.5771	2.77925e-07	2.06863e-05
CLHC1	1.36469	2.7672	82.4775	2.79978e-07	2.07439e-05
JAK1	0.65989	6.33934	82.4125	2.81328e-07	2.07492e-05
BCR	0.849718	6.18836	82.3061	2.83554e-07	2.08188e-05
ITPRIPL1	-1.18302	3.3137	82.2301	2.85155e-07	2.0842e-05
LOC105371493	2.32931	1.45967	82.1222	2.87447e-07	2.09153e-05
RAPGEF1	1.06291	6.97865	82.0112	2.89828e-07	2.09944e-05
YEATS4	-0.799246	5.79241	81.8557	2.932e-07	2.11443e-05
TMPO	-1.24712	8.11544	81.7837	2.94775e-07	2.11638e-05
AP1G2	0.727123	6.3348	81.5116	3.00821e-07	2.14049e-05
SKA2	-0.780123	6.06653	81.4956	3.0118e-07	2.14049e-05
DSCC1	-1.57898	4.92776	81.4318	3.02621e-07	2.14049e-05
GNG2	-0.731838	6.25778	81.397	3.03409e-07	2.14049e-05
HAUS4	-1.25302	4.79853	81.2078	3.07738e-07	2.16162e-05
TRPV1	2.29216	3.77852	81.1408	3.09288e-07	2.16315e-05
SPAG5	-1.25993	6.68882	81.0521	3.11353e-07	2.16825e-05
LANCL1	-0.675416	6.70347	80.9176	3.14515e-07	2.1705e-05
SLC30A3	-1.90417	2.46368	80.9042	3.14834e-07	2.1705e-05
ARHGAP27P2	1.56781	2.26096	80.8681	3.1569e-07	2.1705e-05
SPG7	0.717377	6.15915	80.7319	3.18942e-07	2.18361e-05
NAB2	-1.07052	4.15616	80.313	3.29192e-07	2.22922e-05
CCDC34	-1.08187	4.53411	80.254	3.30666e-07	2.22922e-05
TTK	-0.972001	5.87873	80.2423	3.30958e-07	2.22922e-05
TTLL3	1.07048	4.03234	80.2367	3.31099e-07	2.22922e-05
RRM1	-1.41813	7.14277	79.9823	3.3755e-07	2.25389e-05
PHPT1	0.821328	4.53637	79.9599	3.38125e-07	2.25389e-05
FAM189B	-0.755081	5.65733	79.9073	3.39478e-07	2.25389e-05
INF2	-0.767205	5.70328	79.8747	3.4032e-07	2.25389e-05
PSMG3-AS1	1.39961	3.90972	79.7326	3.44021e-07	2.25752e-05
SPTBN1	-1.36333	4.64954	79.7053	3.44737e-07	2.25752e-05
DONSON	-1.11901	5.17006	79.6937	3.45042e-07	2.25752e-05
WDHD1	-1.31662	5.51709	79.5276	3.49439e-07	2.27711e-05
NUDT21	-0.772682	7.31516	79.3741	3.53559e-07	2.29474e-05
MTUS2	0.787792	4.61082	79.0697	3.61898e-07	2.32778e-05
EIF2AK2	-0.784718	5.38403	79.0402	3.62716e-07	2.32778e-05
DEPDC1B	-1.42559	4.52643	79.0317	3.62953e-07	2.32778e-05
COCH	-0.736597	5.79855	78.7791	3.70068e-07	2.36112e-05
FAM72A	-1.76206	4.31633	78.6937	3.72508e-07	2.36112e-05
CEP55	-1.35649	6.22417	78.6934	3.72517e-07	2.36112e-05
CDCA7	-1.4773	6.63795	78.3805	3.81617e-07	2.40371e-05
IQGAP3	-1.8555	1.44549	78.2877	3.84364e-07	2.40371e-05
ATAD2	-1.26513	6.7474	78.2619	3.85134e-07	2.40371e-05
CENPK	-1.1783	4.93889	78.2123	3.86614e-07	2.40371e-05
SLK	-0.724545	5.96096	78.2113	3.86643e-07	2.40371e-05
PARP2	-1.10663	4.44207	78.1443	3.88655e-07	2.40699e-05
MICB	-1.09908	4.50473	78.0653	3.91044e-07	2.41258e-05
RASGRP3	0.814693	7.43085	77.8743	3.96883e-07	2.43933e-05
GAS6	1.41424	3.83079	77.5878	4.05833e-07	2.47768e-05
ENHO	-1.78177	1.4031	77.5438	4.07226e-07	2.47768e-05
LOC101928953	1.58789	3.39857	77.4778	4.09329e-07	2.47768e-05
APOBEC3G	-1.16482	2.99118	77.4021	4.11758e-07	2.47768e-05
DUSP3	-1.76912	2.71262	77.389	4.12178e-07	2.47768e-05
CAMKV	-2.015	1.25843	77.3857	4.12285e-07	2.47768e-05
PTPRB	0.879625	6.20389	77.3276	4.1416e-07	2.47977e-05
ZNF789	0.826335	4.50214	76.987	4.25357e-07	2.53744e-05
EXOSC6	0.732141	5.16968	76.8235	4.30857e-07	2.55514e-05
AGAP3	-1.07366	4.1332	76.7381	4.33758e-07	2.55514e-05
SMS	-0.902956	5.76712	76.7243	4.3423e-07	2.55514e-05
ZNHIT2	1.0615	3.55197	76.7128	4.34622e-07	2.55514e-05
TNFRSF11A	-3.54476	0.219322	76.5403	4.40571e-07	2.56792e-05
C9orf16	0.734011	5.02635	76.5238	4.41145e-07	2.56792e-05
LOC105372708	2.38496	1.02701	76.5123	4.41544e-07	2.56792e-05
SNHG3	0.942044	5.54688	76.2854	4.49531e-07	2.6032e-05
RPA3	-1.06345	5.43464	76.2492	4.50818e-07	2.6032e-05
LOC105376412	1.25597	4.94502	76.0178	4.59161e-07	2.64197e-05
TRIB3	-1.01447	5.1102	75.9239	4.62594e-07	2.65231e-05
PLIN2	-1.7526	3.909	75.6769	4.71771e-07	2.68803e-05
RNASEH2B	-1.0338	6.64994	75.6672	4.72136e-07	2.68803e-05
DBF4	-0.881905	6.43271	75.216	4.89453e-07	2.7695e-05
CCNA2	-1.87458	7.18293	75.1997	4.90095e-07	2.7695e-05
UBA2	-0.607865	7.72706	75.1622	4.91566e-07	2.7695e-05
TSPO	-1.2677	3.48535	75.0663	4.95358e-07	2.7812e-05
NEK2	-1.53504	5.58194	74.9883	4.98468e-07	2.78901e-05
CHEK1	-1.67482	5.52293	74.9112	5.01565e-07	2.7937e-05
CALR4P	2.16902	0.597062	74.867	5.03348e-07	2.7937e-05
ALOX5	0.710804	8.18541	74.8157	5.05428e-07	2.7937e-05
ALCAM	-0.825797	5.68621	74.7969	5.06193e-07	2.7937e-05
ANLN	-1.54273	6.24244	74.5188	5.17663e-07	2.8246e-05
BTN3A2	-2.22501	1.34456	74.4249	5.21599e-07	2.8246e-05
RPL39L	-1.2628	3.61702	74.3958	5.22829e-07	2.8246e-05
CBSL	-1.09569	4.97285	74.3471	5.24891e-07	2.8246e-05
HUNK	-1.84139	1.88048	74.2891	5.27357e-07	2.8246e-05
WDR6	0.635686	6.90491	74.2482	5.29105e-07	2.8246e-05
ZNF569	-1.48226	2.24136	74.2449	5.2925e-07	2.8246e-05
CD19	0.698452	6.73172	74.2188	5.30368e-07	2.8246e-05
UPK3BL2	1.22994	2.50216	74.187	5.31733e-07	2.8246e-05
GLO1	-0.665619	6.58851	74.1839	5.31869e-07	2.8246e-05
CHAF1B	-1.69175	3.88617	74.1754	5.32233e-07	2.8246e-05
HNRNPH3	-0.76064	7.54848	74.1651	5.3268e-07	2.8246e-05
FAM111A	-1.25695	5.52125	73.9585	5.41679e-07	2.85973e-05
TSNAXIP1	1.86266	1.54129	73.9324	5.42831e-07	2.85973e-05
LOC101929240	1.03558	3.31374	73.7682	5.50125e-07	2.88052e-05
MTHFD2	-0.726714	7.71989	73.7637	5.50328e-07	2.88052e-05
AURKA	-1.56886	5.90337	73.7152	5.52503e-07	2.88261e-05
WNT5A	-1.00844	4.75675	73.6238	5.56633e-07	2.89485e-05
CDCA4	-0.911778	4.98026	73.4777	5.6331e-07	2.92021e-05
NDC80	-1.58476	6.30559	73.4331	5.65362e-07	2.92148e-05
LIMD2	0.917182	8.02946	73.3944	5.67155e-07	2.92148e-05
SLC38A2	-0.82502	7.08973	73.1647	5.77918e-07	2.9675e-05
BTN3A3	-2.52115	0.446141	73.0542	5.83178e-07	2.98506e-05
NCAPG2	-1.39028	6.96536	72.9617	5.87624e-07	2.99147e-05
FAM234A	0.671327	5.29954	72.9515	5.88117e-07	2.99147e-05
CYBB	0.8468	7.55116	72.8728	5.91932e-07	3.00147e-05
UBR7	-0.872396	6.02846	72.7499	5.9795e-07	3.02254e-05
LINC00893	1.36258	2.25425	72.5407	6.08353e-07	3.06378e-05
MASTL	-1.14348	4.56606	72.5103	6.09885e-07	3.06378e-05
RGS9	-1.71096	4.24535	72.3798	6.16494e-07	3.07498e-05
LOC100505915	1.20331	3.96925	72.3642	6.17295e-07	3.07498e-05
TIPARP	-0.780098	6.23043	72.3041	6.20368e-07	3.07498e-05
MAD2L2	-0.982226	5.67446	72.2963	6.20773e-07	3.07498e-05
SCMH1	-0.953759	4.75267	72.2683	6.22214e-07	3.07498e-05
MELK	-1.33354	5.0857	72.2436	6.23485e-07	3.07498e-05
ZNF280C	0.999792	4.12656	72.1539	6.28141e-07	3.08855e-05
LOC155060	1.14271	6.0996	72.0865	6.31662e-07	3.09591e-05
GALM	-1.27068	2.59756	72.0306	6.34599e-07	3.09591e-05
FES	-1.83101	1.45383	72.0161	6.35362e-07	3.09591e-05
LOC105371870	0.779591	5.89818	71.9314	6.39851e-07	3.10845e-05
DIPK1B	-0.733058	4.40448	71.8822	6.42474e-07	3.11188e-05
POLD3	-1.30687	5.0182	71.8321	6.45158e-07	3.11558e-05
NNT	-0.657326	6.55916	71.778	6.4807e-07	3.12035e-05
IKBIP	-0.790057	4.33151	71.555	6.60239e-07	3.16954e-05
FLOT1	-0.702668	6.49448	71.4476	6.66192e-07	3.18868e-05
GGCT	-0.708803	6.45349	71.3919	6.693e-07	3.19413e-05
TTPAL	0.958635	5.76696	71.3346	6.72518e-07	3.20008e-05
C2orf81	0.807411	4.01177	71.2675	6.76313e-07	3.20399e-05
IRF8	0.653508	8.66533	71.2285	6.78525e-07	3.20399e-05
ADGRE5	-0.822244	4.94609	71.1705	6.81831e-07	3.20399e-05
LOC389834	0.86283	3.69212	71.1335	6.83954e-07	3.20399e-05
E2F2	-2.05433	6.20899	71.1202	6.84717e-07	3.20399e-05
LINC00106	1.52613	1.72999	71.0605	6.88162e-07	3.20399e-05
CTNS	0.862209	4.42618	71.0502	6.88753e-07	3.20399e-05
DPY19L1	-1.03885	4.73701	71.0436	6.89137e-07	3.20399e-05
PGRMC1	-0.736416	4.91672	70.9566	6.94196e-07	3.21829e-05
UBL4A	-0.966193	4.88978	70.9221	6.96212e-07	3.21845e-05
MAPK3	-1.11454	5.0105	70.7194	7.08204e-07	3.26458e-05
TMCC3	-2.28905	1.41017	70.5709	7.17139e-07	3.29253e-05
BRCA1	-0.95672	6.46614	70.5513	7.18325e-07	3.29253e-05
DEPDC1	-1.33728	5.63036	70.3632	7.29849e-07	3.33501e-05
CALHM1	-2.03031	0.898646	70.3333	7.31705e-07	3.33501e-05
RAD54L	-1.60432	4.79054	70.1273	7.44603e-07	3.37597e-05
ITGB3BP	-1.14486	5.24377	70.1234	7.44853e-07	3.37597e-05
LINC00598	1.85217	0.698551	69.9561	7.55523e-07	3.4148e-05
RFC5	-1.09292	5.30274	69.7398	7.6958e-07	3.46808e-05
UCP2	0.960473	8.94526	69.6756	7.73811e-07	3.46808e-05
MZT1	-0.790736	6.85105	69.6522	7.75362e-07	3.46808e-05
PLK4	-1.21583	5.36133	69.6218	7.77378e-07	3.46808e-05
NIPSNAP2	-0.744131	5.58541	69.6125	7.77999e-07	3.46808e-05
HASPIN	-1.13251	4.82667	69.475	7.87202e-07	3.49102e-05
HMGN5	-1.02008	5.21476	69.4714	7.87447e-07	3.49102e-05
SMC2	-0.807249	7.39544	69.3073	7.98597e-07	3.5308e-05
ERVK13-1	1.13608	4.09857	69.1281	8.10988e-07	3.57584e-05
WDR97	1.31552	1.90904	69.069	8.15116e-07	3.5843e-05
RFX2	-1.61938	1.79732	69.0086	8.19366e-07	3.58451e-05
MAPK6	-0.805535	5.45833	68.9676	8.22265e-07	3.58451e-05
ZNF778	1.10162	3.99515	68.9573	8.22995e-07	3.58451e-05
LINC00863	1.28174	2.94242	68.9344	8.24624e-07	3.58451e-05
TMEM175	0.962117	4.17855	68.9121	8.26208e-07	3.58451e-05
NOTCH4	-1.59585	1.34848	68.7245	8.39692e-07	3.62421e-05
CHURC1	0.757234	5.30728	68.7227	8.39826e-07	3.62421e-05
FCER2	2.4851	2.59789	68.5333	8.53698e-07	3.6743e-05
ITFG2	0.699421	5.3186	68.4322	8.61209e-07	3.69042e-05
EMC10	0.878502	5.75681	68.4218	8.61993e-07	3.69042e-05
LOC105373204	1.22421	3.39684	68.3678	8.66039e-07	3.69798e-05
GLYATL1P4	1.31909	2.86693	68.2944	8.71574e-07	3.71185e-05
HMGB1P10	-0.901032	6.68733	68.2315	8.76352e-07	3.72243e-05
IGLL5	2.16852	4.79848	68.1805	8.80244e-07	3.7292e-05
ZFP69B	-0.89911	4.198	68.0258	8.92183e-07	3.76313e-05
PLEKHM1P1	0.749519	4.44234	68.0049	8.93811e-07	3.76313e-05
NFIB	-1.53052	2.12315	67.9678	8.96703e-07	3.76313e-05
ZNF689	-0.942884	3.75563	67.9573	8.9753e-07	3.76313e-05
MIR1244-2	-0.728439	6.41015	67.9212	9.00356e-07	3.76341e-05
MBOAT2	-1.65454	1.51464	67.8974	9.02234e-07	3.76341e-05
KIAA0040	-1.18642	7.10081	67.837	9.07e-07	3.77359e-05
EMP3	-1.12473	3.9386	67.673	9.20104e-07	3.81831e-05
NUSAP1	-1.13074	7.94947	67.5295	9.31744e-07	3.85675e-05
ARHGAP4	0.674657	7.62138	67.4659	9.36958e-07	3.86847e-05
KCNC3	1.06344	6.21291	67.3973	9.42615e-07	3.88195e-05
ORC1	-1.81398	5.2649	67.3114	9.49762e-07	3.90148e-05
VAMP1	0.58155	7.35198	67.2685	9.53355e-07	3.90635e-05
MCM6	-1.37521	7.35302	67.1954	9.59507e-07	3.92165e-05
SLC4A8	1.51495	2.52076	67.0609	9.70947e-07	3.95844e-05
DIAPH3	-1.57931	5.11729	66.9232	9.8282e-07	3.99298e-05
DDAH2	-1.22935	3.6373	66.9057	9.84341e-07	3.99298e-05
PTPN18	0.597939	7.98589	66.8405	9.90035e-07	4.00606e-05
GPR135	1.06966	4.39624	66.8039	9.9324e-07	4.00903e-05
IKZF2	-1.27327	5.1291	66.7484	9.98132e-07	4.01089e-05
SLC7A7	-0.803823	4.4464	66.7426	9.98645e-07	4.01089e-05
ZNF780B	0.884931	4.15179	66.6887	1.00343e-06	4.02017e-05
ZNF385A	-1.128	3.9701	66.5962	1.01169e-06	4.03187e-05
SPPL2B	0.667018	7.37388	66.5871	1.01251e-06	4.03187e-05
DGKA	0.630537	6.71435	66.499	1.02046e-06	4.03187e-05
NTAN1	-1.4394	3.03849	66.4978	1.02057e-06	4.03187e-05
PLGLB2	1.43043	1.78199	66.4911	1.02118e-06	4.03187e-05
ARHGAP19	-0.997678	6.03612	66.4902	1.02126e-06	4.03187e-05
NOL4L	-1.38526	2.31357	66.3619	1.03298e-06	4.05701e-05
PTPN7	-0.585555	6.32267	66.3499	1.03408e-06	4.05701e-05
PSPH	0.787495	5.62342	66.3385	1.03513e-06	4.05701e-05
MCM5	-0.861392	7.16049	66.2834	1.04022e-06	4.06714e-05
FAM86HP	1.66917	2.28213	66.1814	1.04972e-06	4.08749e-05
LIME1	-1.06997	3.85228	66.1734	1.05046e-06	4.08749e-05
EPHB4	1.75505	3.47108	66.0955	1.0578e-06	4.09707e-05
OXCT1	-0.780891	6.91854	66.0936	1.05798e-06	4.09707e-05
APOBEC3C	-1.00723	4.08192	65.9403	1.07257e-06	4.14369e-05
SPARCL1	-2.73986	-0.144579	65.8619	1.08012e-06	4.15651e-05
ADCK2	-0.583174	6.01392	65.8329	1.08293e-06	4.15651e-05
EPS15-AS1	1.24707	3.25281	65.8263	1.08357e-06	4.15651e-05
CPNE1	0.667242	6.53266	65.7416	1.09183e-06	4.17831e-05
CENPU	-1.24925	5.73898	65.67	1.09886e-06	4.19534e-05
PHF13	-1.28566	2.7209	65.5343	1.11235e-06	4.23684e-05
RPS4XP14	0.616754	6.99461	65.3666	1.12926e-06	4.28628e-05
SPC24	-1.46058	5.26188	65.323	1.13371e-06	4.28628e-05
CLIC1	-0.664373	7.67117	65.2934	1.13674e-06	4.28628e-05
TXLNGY	0.787958	6.38333	65.2676	1.13939e-06	4.28628e-05
ABI2	-1.30485	3.47633	65.2668	1.13948e-06	4.28628e-05
PARP16	-1.36437	2.89609	65.2405	1.14219e-06	4.28628e-05
MOAP1	0.604765	5.63972	65.2246	1.14382e-06	4.28628e-05
ERFE	-1.99683	1.2704	65.0257	1.16457e-06	4.3538e-05
LOC100507006	1.32548	3.23217	65.0008	1.1672e-06	4.3538e-05
TRIM74	1.08776	5.10772	64.9449	1.17312e-06	4.36584e-05
LOC729683	1.19744	3.99189	64.7905	1.18966e-06	4.38341e-05
CAMP	-1.50065	2.55985	64.7744	1.19141e-06	4.38341e-05
KIF23	-1.49616	5.887	64.7246	1.1968e-06	4.38341e-05
RCBTB1	0.583304	6.66353	64.7145	1.1979e-06	4.38341e-05
CENPV	-0.826676	4.64443	64.704	1.19905e-06	4.38341e-05
NEK3	-1.34038	2.74894	64.7013	1.19935e-06	4.38341e-05
LRRC8C	-0.838779	4.50902	64.6981	1.19969e-06	4.38341e-05
CDC25A	-1.69542	4.79861	64.6878	1.20081e-06	4.38341e-05
LINC02666	1.5741	3.01767	64.657	1.20418e-06	4.38341e-05
SLF1	-1.25798	4.45997	64.6509	1.20486e-06	4.38341e-05
LOC107987299	0.824001	5.61759	64.5893	1.21162e-06	4.39815e-05
HSPA1B	-0.816134	4.66343	64.5583	1.21504e-06	4.40074e-05
CRACR2B	-2.49853	0.0911769	64.5126	1.22011e-06	4.40925e-05
NSG1	-0.622764	6.63657	64.471	1.22475e-06	4.41619e-05
E2F8	-2.19956	4.03218	64.4148	1.23105e-06	4.42772e-05
SKA1	-1.38439	5.41169	64.3831	1.23461e-06	4.42772e-05
G2E3	-1.00289	5.42301	64.3696	1.23614e-06	4.42772e-05
GPT	1.62995	3.22133	64.3205	1.24169e-06	4.43781e-05
ARL6IP6	-0.949661	5.22867	64.1883	1.25678e-06	4.48187e-05
MZF1	0.816666	4.27414	64.08	1.2693e-06	4.5166e-05
MSH6	-0.805384	7.51563	64.0522	1.27254e-06	4.51822e-05
TMEM107	-1.01069	4.15415	63.9178	1.28833e-06	4.56429e-05
SLC30A4	1.28546	3.50076	63.8827	1.29249e-06	4.56904e-05
ZSWIM6	0.796617	4.41556	63.8405	1.29751e-06	4.57682e-05
SGK1	1.82871	3.33071	63.774	1.30547e-06	4.59492e-05
HMGB1P6	-0.90884	7.66331	63.7444	1.30903e-06	4.59747e-05
LINC00877	1.51169	3.01788	63.6294	1.32296e-06	4.63636e-05
NSD2	-1.09894	7.983	63.5863	1.32823e-06	4.63755e-05
TTC39C	0.846179	4.36907	63.5799	1.32902e-06	4.63755e-05
LRRC34	-1.03815	3.81679	63.5512	1.33254e-06	4.63986e-05
SLC3A2	-0.527259	6.57106	63.5103	1.33758e-06	4.6408e-05
NSUN5P1	0.731714	6.00097	63.5026	1.33853e-06	4.6408e-05
WASHC4	0.702215	7.3216	63.4235	1.34834e-06	4.66484e-05
ABAT	1.35722	6.59328	63.3505	1.35748e-06	4.68648e-05
CDCA5	-1.37541	6.38744	63.2908	1.36499e-06	4.70241e-05
SLC39A1	-0.668534	4.91714	63.213	1.37486e-06	4.71486e-05
BUB1	-1.15788	7.12445	63.2035	1.37608e-06	4.71486e-05
FOXM1	-1.60292	6.79723	63.1937	1.37732e-06	4.71486e-05
CDC25C	-1.5657	3.95708	63.147	1.38331e-06	4.72518e-05
ZNF333	0.810709	3.63472	63.1247	1.38616e-06	4.72518e-05
LOXL2	1.25647	7.11541	63.0118	1.40076e-06	4.76495e-05
TRIP10	-1.2957	3.59171	62.9563	1.40801e-06	4.77957e-05
SAMD9	-0.628064	5.24449	62.8137	1.42682e-06	4.82682e-05
HJURP	-1.71641	5.87482	62.8058	1.42788e-06	4.82682e-05
SPSB1	-1.08019	3.61667	62.6984	1.44224e-06	4.86524e-05
HPRT1	-0.663805	6.5284	62.6201	1.45282e-06	4.89075e-05
POT1	-0.664913	6.00292	62.4025	1.4827e-06	4.98101e-05
GMNN	-1.19833	5.0893	62.3731	1.48678e-06	4.98441e-05
HCK	-0.898633	4.28499	62.3035	1.49652e-06	5.0067e-05
PEMT	-0.86266	3.45806	62.257	1.50306e-06	5.00755e-05
ILDR2	-1.04054	3.82378	62.2444	1.50483e-06	5.00755e-05
CCDC15	-1.7205	2.45129	62.2359	1.50603e-06	5.00755e-05
CD40	0.821446	6.46795	62.1503	1.51819e-06	5.03018e-05
GINS3	-1.1579	4.69381	62.1444	1.51904e-06	5.03018e-05
NRROS	-1.27421	2.74102	62.102	1.5251e-06	5.03998e-05
NUDT18	0.741654	4.38371	62.0509	1.53245e-06	5.04624e-05
SH3BP1	-0.559285	5.72234	62.0456	1.53322e-06	5.04624e-05
DNHD1	0.782441	4.88927	61.9087	1.55312e-06	5.1014e-05
MTHFD1	-0.925847	6.24799	61.8266	1.56519e-06	5.12612e-05
PIF1	-1.43259	4.49043	61.8146	1.56696e-06	5.12612e-05
KCNQ1OT1	1.15598	4.82391	61.5919	1.60029e-06	5.22462e-05
MIR1244-3	-0.662396	5.60717	61.4969	1.61477e-06	5.26128e-05
NIPBL-DT	0.893914	4.00511	61.4042	1.62903e-06	5.29711e-05
ITGAL	-0.561291	7.77295	61.3325	1.64016e-06	5.32264e-05
TRIM47	-2.19219	2.36294	61.2999	1.64525e-06	5.3285e-05
RIPK2	-0.638747	5.29667	61.2635	1.65095e-06	5.33632e-05
ARHGAP25	-0.567725	5.98162	61.1682	1.66599e-06	5.37423e-05
KIF1C	-0.544142	6.40751	61.048	1.68518e-06	5.42536e-05
SYT17	1.29362	2.75147	60.9769	1.69665e-06	5.45145e-05
IFITM2	-0.632524	5.74283	60.9417	1.70236e-06	5.459e-05
DUT	-0.847753	7.01767	60.8413	1.71878e-06	5.50038e-05
ZFP41	0.975354	4.10459	60.8215	1.72205e-06	5.50038e-05
MARCKSL1	0.83646	8.90383	60.7877	1.72762e-06	5.50131e-05
CCDC88B	1.12498	7.32862	60.7726	1.73012e-06	5.50131e-05
GINS1	-1.52104	4.91597	60.7582	1.73251e-06	5.50131e-05
HMCES	0.956552	8.49161	60.6467	1.75111e-06	5.54931e-05
HMGB1	-0.833915	9.55222	60.6268	1.75447e-06	5.54931e-05
RDX	-1.22226	2.90076	60.5742	1.76334e-06	5.56653e-05
NXF1	0.958338	6.72809	60.4871	1.77816e-06	5.59826e-05
TUBGCP6	0.627141	6.61573	60.4548	1.78369e-06	5.59826e-05
MIR4435-2HG	-1.83374	1.03024	60.4544	1.78374e-06	5.59826e-05
LSR	-0.919527	4.41094	60.3931	1.79429e-06	5.62049e-05
DLGAP5	-1.59751	6.47398	60.3681	1.79863e-06	5.62322e-05
HDGF	-0.631029	8.54697	60.2948	1.81136e-06	5.64213e-05
SNX29P1	0.731937	6.84298	60.2933	1.81163e-06	5.64213e-05
LYSMD1	-1.6171	1.446	60.1643	1.8343e-06	5.69132e-05
GPSM2	-1.13818	5.6034	60.1635	1.83444e-06	5.69132e-05
PRKCA	-0.750882	5.86264	60.1219	1.84183e-06	5.70005e-05
KIF14	-1.6683	5.5715	60.0995	1.84583e-06	5.70005e-05
PPP1R12C	0.618713	7.64476	60.0884	1.84779e-06	5.70005e-05
C6orf89	0.578457	6.36239	59.9657	1.86985e-06	5.73218e-05
SLC34A3	1.76434	2.77331	59.9617	1.87058e-06	5.73218e-05
CKAP4	-0.814869	5.00352	59.9567	1.87148e-06	5.73218e-05
PWWP2B	-0.804073	3.86024	59.9485	1.87297e-06	5.73218e-05
TROAP	-1.32315	6.09455	59.9325	1.87587e-06	5.73218e-05
SH3BP5-AS1	1.26603	2.77236	59.8041	1.89936e-06	5.7834e-05
C16orf74	2.05631	2.30342	59.802	1.89976e-06	5.7834e-05
UBAP1L	1.02757	2.81627	59.7792	1.90395e-06	5.78531e-05
LOC100419170	-2.1963	0.565285	59.6091	1.93568e-06	5.86225e-05
GOLGA2P5	-1.03985	2.79093	59.6048	1.9365e-06	5.86225e-05
ZMAT1	1.27427	3.00213	59.5588	1.94519e-06	5.87759e-05
OTX1	-1.57895	1.65324	59.518	1.95293e-06	5.89001e-05
IPO8	-0.594515	6.65133	59.4921	1.95785e-06	5.89034e-05
FANCD2	-0.879444	6.25691	59.4663	1.96278e-06	5.89034e-05
LOC79999	1.37172	2.79028	59.4491	1.96607e-06	5.89034e-05
COMTD1	-1.11269	3.50648	59.4414	1.96756e-06	5.89034e-05
EZR	0.550367	8.16579	59.1985	2.01479e-06	6.01835e-05
ERICH1	0.669373	6.85038	59.1835	2.01774e-06	6.01835e-05
RPS28P7	0.597262	9.87955	59.1408	2.0262e-06	6.03251e-05
ITIH4	1.35016	1.79652	58.9747	2.05944e-06	6.12024e-05
TK1	-1.53056	5.8223	58.9137	2.07181e-06	6.1434e-05
FBXL8	1.38822	2.79674	58.899	2.07481e-06	6.1434e-05
ATF7IP	-0.665909	7.17574	58.84	2.08689e-06	6.16791e-05
HEMGN	-1.63772	3.30125	58.7561	2.10417e-06	6.20768e-05
SNX29P2	0.674052	5.87702	58.7358	2.10839e-06	6.20884e-05
LINC00174	0.941009	3.4697	58.7042	2.11495e-06	6.20994e-05
STIL	-1.12368	5.52282	58.6972	2.11642e-06	6.20994e-05
ARHGEF3	-0.971964	3.51905	58.6192	2.13275e-06	6.24657e-05
CTDSPL2	-0.718699	6.006	58.4669	2.16505e-06	6.32812e-05
SYNGR3	-2.17345	1.78521	58.4513	2.16839e-06	6.32812e-05
LOC105375513	1.83494	1.11585	58.3804	2.18365e-06	6.36121e-05
STAG3L1	0.852666	5.74211	58.355	2.18915e-06	6.3658e-05
IGLC2	2.1301	2.05898	58.3113	2.19865e-06	6.37329e-05
PKIG	-0.906525	5.39824	58.307	2.19958e-06	6.37329e-05
RAB8B	-0.676857	6.59636	58.2804	2.20538e-06	6.37871e-05
CCNB2	-1.24955	6.80247	58.2051	2.2219e-06	6.41504e-05
CD38	0.599826	8.36131	58.166	2.23055e-06	6.42643e-05
KDM5D	0.647849	5.77897	58.1239	2.23989e-06	6.42643e-05
IL7R	-2.06208	1.66971	58.1212	2.24048e-06	6.42643e-05
CDIN1	-1.60326	1.7224	58.1072	2.24359e-06	6.42643e-05
TMEM130	-1.17718	3.1656	58.0889	2.24769e-06	6.42643e-05
SGO1	-0.904231	4.54171	58.0803	2.24961e-06	6.42643e-05
TLL2	2.17904	1.14927	57.9925	2.26932e-06	6.45448e-05
DUSP28	1.02922	4.02355	57.9865	2.27068e-06	6.45448e-05
ATG2A	0.628232	5.7972	57.9758	2.2731e-06	6.45448e-05
FBXO5	-1.01278	4.86426	57.9503	2.27889e-06	6.45448e-05
KHK	-1.1309	2.87908	57.9484	2.27931e-06	6.45448e-05
NINJ2	-1.21641	4.21239	57.8217	2.30826e-06	6.52506e-05
NCKAP5L	1.18073	5.21806	57.7675	2.32077e-06	6.5383e-05
CDYL	-0.735919	4.68993	57.7409	2.32694e-06	6.5383e-05
TCTA	0.803763	4.20153	57.7274	2.33008e-06	6.5383e-05
CRYZ	-0.957219	4.08511	57.7245	2.33076e-06	6.5383e-05
CCL3L3	-1.5932	0.998587	57.7092	2.33432e-06	6.5383e-05
TRAC	-1.89342	1.65504	57.6972	2.33712e-06	6.5383e-05
CEP41	-1.13051	4.88819	57.6548	2.34706e-06	6.55041e-05
NFAT5	0.973999	6.50291	57.6443	2.34952e-06	6.55041e-05
C12orf75	-0.606415	6.19155	57.5955	2.36102e-06	6.57117e-05
HPS1	0.720373	6.02219	57.5182	2.37934e-06	6.60141e-05
ARRDC3	0.596848	7.49791	57.501	2.38344e-06	6.60141e-05
DPH7	0.638558	5.2094	57.4983	2.38409e-06	6.60141e-05
PCNA	-1.30063	7.01585	57.4365	2.39892e-06	6.62699e-05
RAD21	-0.745312	8.55726	57.4258	2.4015e-06	6.62699e-05
LOC105378951	1.7326	0.414014	57.376	2.41352e-06	6.64885e-05
MTRNR2L8	0.53606	7.57958	57.1718	2.46356e-06	6.7752e-05
CCNF	-1.16135	5.87656	57.1353	2.47264e-06	6.78866e-05
TYK2	0.554205	7.64063	57.1039	2.48046e-06	6.78969e-05
TRPT1	0.76837	4.35428	57.1002	2.48138e-06	6.78969e-05
NEAT1	0.930415	8.31883	57.0514	2.49363e-06	6.80348e-05
MRPL39	-0.746507	5.00469	57.0467	2.4948e-06	6.80348e-05
SLC37A4	-1.05345	4.19978	57.0136	2.50314e-06	6.8072e-05
ING2	-1.07567	3.61781	57.008	2.50456e-06	6.8072e-05
ZMIZ2	0.635858	7.3791	56.8875	2.53522e-06	6.87335e-05
FAM160A2	0.708121	4.6803	56.8791	2.53737e-06	6.87335e-05
MCM7	-1.35828	8.22315	56.7642	2.56704e-06	6.9418e-05
ARHGAP11A	-0.946453	6.17055	56.7399	2.57336e-06	6.9418e-05
PSMG2	-0.583442	6.37727	56.7318	2.57547e-06	6.9418e-05
CEP57	-0.612957	6.16308	56.6601	2.59426e-06	6.98085e-05
RPS28P4	0.583969	6.36094	56.6143	2.60632e-06	7.00169e-05
NRM	-1.2584	4.26603	56.5898	2.61282e-06	7.00753e-05
GALC	-1.19872	2.8469	56.54	2.62607e-06	7.02303e-05
MEST	-0.590343	6.27995	56.5355	2.62725e-06	7.02303e-05
GOLGA8B	0.926679	7.78515	56.4891	2.63969e-06	7.0379e-05
TMEM132B	1.89618	2.62739	56.4737	2.64381e-06	7.0379e-05
KLHL9	-0.739602	4.23051	56.4627	2.64678e-06	7.0379e-05
SERPINB9	-0.599263	6.91804	56.4501	2.65017e-06	7.0379e-05
METTL4	-0.560322	4.96291	56.2899	2.69374e-06	7.14193e-05
PKMYT1	-1.52621	5.24924	56.264	2.70086e-06	7.14913e-05
KIF18B	-1.5262	5.5782	56.1776	2.7248e-06	7.19669e-05
NEIL3	-1.17817	3.96966	56.1671	2.7277e-06	7.19669e-05
MGAT4B	-0.590236	5.08098	56.1131	2.74279e-06	7.21366e-05
TMPOP2	-1.70141	0.916042	56.1053	2.74497e-06	7.21366e-05
MRPL11	-0.683542	5.49237	56.0964	2.74747e-06	7.21366e-05
SNAI3-AS1	0.761811	3.53632	56.0635	2.75675e-06	7.22399e-05
BTN3A1	-2.01935	1.69222	56.0421	2.76279e-06	7.22399e-05
CLIP2	-1.13522	4.62637	56.0351	2.76476e-06	7.22399e-05
C6orf120	0.596348	5.26727	56.0101	2.77183e-06	7.23082e-05
BCL7C	-0.904543	3.74974	55.8283	2.82396e-06	7.355e-05
NADSYN1	0.563129	6.11134	55.6991	2.86171e-06	7.44136e-05
PTMA	-0.639544	10.5884	55.6022	2.89037e-06	7.49015e-05
KIF20A	-1.67659	6.13572	55.5797	2.89708e-06	7.49015e-05
UBE2C	-1.81915	5.81354	55.5755	2.89833e-06	7.49015e-05
TBC1D31	-0.814662	3.83245	55.562	2.90235e-06	7.49015e-05
GOLGA8A	0.886577	7.20038	55.5507	2.90574e-06	7.49015e-05
GNB3	-0.978511	4.52623	55.5398	2.909e-06	7.49015e-05
ST6GAL1	0.562455	9.28777	55.5121	2.91732e-06	7.49015e-05
AARS1	-0.825024	6.18925	55.5118	2.9174e-06	7.49015e-05
FIGNL1	-1.00067	5.76669	55.449	2.93638e-06	7.52697e-05
CCDC74B	-1.34258	1.89456	55.3437	2.96849e-06	7.57521e-05
UBE2T	-1.0107	5.01159	55.3312	2.97233e-06	7.57521e-05
PFKFB2	1.37334	3.77071	55.3271	2.97358e-06	7.57521e-05
DNA2	-0.980537	4.49905	55.3261	2.97388e-06	7.57521e-05
CCDC74A	-0.953286	3.43053	55.2948	2.98352e-06	7.58787e-05
MANEAL	-0.698296	4.57409	55.2482	2.99795e-06	7.61264e-05
DBNL	0.742434	8.28596	55.2221	3.00606e-06	7.62129e-05
HAUS6	-0.671338	5.7569	55.1396	3.03186e-06	7.67472e-05
ZFP36L2	-0.701104	5.4277	55.1101	3.04113e-06	7.68619e-05
NPIPB5	0.662793	6.44234	55.0312	3.06613e-06	7.73733e-05
CTNNA1	-0.873993	3.2747	55.0009	3.07579e-06	7.74967e-05
LOC100507002	-0.982603	3.0773	54.8539	3.12317e-06	7.85682e-05
PINLYP	-1.49983	1.22398	54.7931	3.14302e-06	7.89452e-05
PTTG3P	-1.10801	3.60575	54.7771	3.14826e-06	7.89547e-05
CHKB-DT	1.41052	1.9008	54.6294	3.19716e-06	8.00573e-05
GGA2	0.495791	9.12726	54.5669	3.21808e-06	8.0457e-05
LOC107983998	1.30058	2.2719	54.4714	3.25041e-06	8.11402e-05
LAPTM5	1.05793	10.1557	54.266	3.32115e-06	8.27787e-05
P2RX5	0.571649	6.58623	54.2378	3.33101e-06	8.2786e-05
LOC105371941	1.22607	1.61207	54.236	3.33165e-06	8.2786e-05
ADGRB2	-0.914299	5.94207	54.1874	3.3487e-06	8.30826e-05
AP3S1	-0.530543	6.5235	54.1062	3.37741e-06	8.36671e-05
RABIF	0.717129	4.16729	54.0835	3.38551e-06	8.36739e-05
NFE2L2	-0.609461	5.27814	54.0765	3.388e-06	8.36739e-05
BCL2A1	-1.34632	2.73412	54.0399	3.40108e-06	8.38692e-05
FOXP1-AS1	2.73735	1.18882	53.9927	3.41804e-06	8.41595e-05
MEX3A	-1.44012	2.06948	53.8981	3.45233e-06	8.48751e-05
TCTN2	-1.52942	1.9154	53.8136	3.4833e-06	8.54675e-05
ARLNC1	2.20047	-0.180284	53.8006	3.48808e-06	8.54675e-05
CHST15	0.531683	5.93881	53.7894	3.49223e-06	8.54675e-05
RAC3	-1.21617	2.38629	53.7314	3.51372e-06	8.55592e-05
CKAP2L	-1.41706	5.44085	53.7135	3.52037e-06	8.55592e-05
DNMT3B	-1.2386	2.69471	53.7085	3.52224e-06	8.55592e-05
RRM2	-1.65868	7.68216	53.688	3.52991e-06	8.55592e-05
ZNF783	0.877078	5.45448	53.6758	3.53449e-06	8.55592e-05
VANGL1	-1.40319	2.15839	53.6629	3.53929e-06	8.55592e-05
EHBP1L1	-0.882272	6.52439	53.6568	3.54158e-06	8.55592e-05
ZFP36	-0.924615	4.40904	53.649	3.54451e-06	8.55592e-05
TSHZ1	-0.629055	4.72843	53.6457	3.54578e-06	8.55592e-05
ADSS1	-1.86612	0.429491	53.6379	3.54871e-06	8.55592e-05
CDCA2	-0.979264	6.72527	53.4569	3.61753e-06	8.7089e-05
ESPL1	-1.68386	6.58876	53.2941	3.68073e-06	8.83566e-05
CENPQ	-0.866414	3.73468	53.2933	3.68107e-06	8.83566e-05
STMN1	-1.11306	8.45522	53.2673	3.69127e-06	8.84083e-05
CHI3L2	-1.4055	5.59072	53.2482	3.6988e-06	8.84083e-05
SNTB1	-2.5198	0.000269465	53.2462	3.69957e-06	8.84083e-05
DNAJC22	-2.76363	-0.0991919	53.2243	3.70824e-06	8.84851e-05
ATP8B3	-1.45232	2.9874	53.1865	3.72323e-06	8.85839e-05
KIF15	-1.20434	5.40651	53.1863	3.7233e-06	8.85839e-05
TPX2	-1.12562	7.7716	53.1139	3.75222e-06	8.91412e-05
NUCB2	-0.818449	5.02957	52.7997	3.88061e-06	9.20567e-05
GINS2	-1.6702	5.07275	52.7279	3.91066e-06	9.26287e-05
STX7	0.53306	7.63133	52.6926	3.92551e-06	9.26287e-05
LINC02006	-1.08724	3.87057	52.6826	3.92976e-06	9.26287e-05
WWC1	-1.48297	1.38209	52.6814	3.93024e-06	9.26287e-05
BDH2P1	-1.54504	1.19702	52.6743	3.93327e-06	9.26287e-05
NIPSNAP1	-0.533997	6.10785	52.6548	3.94153e-06	9.26888e-05
DMC1	-2.74181	0.799179	52.5902	3.96901e-06	9.31999e-05
MYO1C	-0.639621	5.75501	52.4856	4.01403e-06	9.39714e-05
PRIM2	-0.708701	4.16542	52.4802	4.01637e-06	9.39714e-05
CALM3	-0.541146	7.5088	52.4591	4.02553e-06	9.39714e-05
PTPA	-0.52901	6.6088	52.4484	4.03016e-06	9.39714e-05
CDCA3	-1.57159	5.84221	52.4469	4.03082e-06	9.39714e-05
GBGT1	2.62702	1.03345	52.3808	4.05968e-06	9.45083e-05
TCP11L1	-0.99549	3.64008	52.3586	4.06943e-06	9.45128e-05
ZNF740	0.511435	6.4344	52.3539	4.07152e-06	9.45128e-05
IGKV2-28	0.536858	8.10565	52.3294	4.08229e-06	9.46276e-05
MAD2L1	-0.870505	6.60273	52.2867	4.10121e-06	9.4886e-05
B3GALT6	1.10374	4.12745	52.2778	4.10514e-06	9.4886e-05
PITPNM1	0.649538	6.38406	52.2521	4.11659e-06	9.50155e-05
TMEM255B	0.963216	2.7535	52.2264	4.12808e-06	9.51452e-05
HMGB1P5	-0.911231	8.85051	52.0991	4.18543e-06	9.62393e-05
TAPT1-AS1	1.77732	0.670757	52.0947	4.18741e-06	9.62393e-05
CYP1A2	2.5999	0.161025	52.0694	4.19893e-06	9.63627e-05
KCNH2	-1.20386	4.81034	52.0568	4.20466e-06	9.63627e-05
LOC105369709	2.71984	-0.124649	52.0352	4.21455e-06	9.64532e-05
FAM102B	-0.902417	5.0718	51.9942	4.23339e-06	9.67479e-05
SLC9A3-AS1	0.862081	4.81409	51.9502	4.25369e-06	9.70704e-05
PLK1	-1.6221	6.96407	51.928	4.26397e-06	9.70704e-05
LOC105378620	1.21823	2.97821	51.9248	4.26545e-06	9.70704e-05
CENPF	-1.34894	8.06596	51.8803	4.28613e-06	9.74044e-05
RNF167	-0.53635	6.28374	51.8534	4.29873e-06	9.75541e-05
SRSF11	0.476159	8.51438	51.8201	4.31436e-06	9.77573e-05
TMEM156	0.773009	6.4102	51.8008	4.32343e-06	9.77573e-05
SAP25	1.25289	3.82184	51.7959	4.32576e-06	9.77573e-05
ISOC1	-0.759778	4.10785	51.7722	4.33693e-06	9.78735e-05
NDUFV3	0.579444	4.98351	51.7439	4.35033e-06	9.80396e-05
SEPTIN11	-0.562316	6.05157	51.6591	4.39082e-06	9.88148e-05
PTPRE	0.706363	4.43683	51.6417	4.39915e-06	9.8865e-05
SLC25A29	-1.84028	3.00621	51.5663	4.4356e-06	9.94386e-05
ZCRB1	-0.56139	6.33318	51.5635	4.43693e-06	9.94386e-05
USP53	0.733594	4.4739	51.5183	4.45894e-06	9.97559e-05
TOPBP1	-0.629242	8.37818	51.5092	4.46338e-06	9.97559e-05
CDCA8	-1.10024	6.66371	51.4715	4.48186e-06	0.000100031
IGHV5-78	0.692353	4.50732	51.4396	4.49758e-06	0.000100193
ERI2	-1.47799	2.00077	51.4316	4.50148e-06	0.000100193
CDCA7L	-0.714869	6.8823	51.3976	4.51833e-06	0.000100431
MTFP1	-0.714982	4.95627	51.3723	4.5309e-06	0.000100572
AP5Z1	0.723274	5.82063	51.2689	4.58262e-06	0.000101581
FECH	-1.12658	3.17055	51.2402	4.59712e-06	0.000101764
SIMC1	-0.969373	4.43613	51.2178	4.60843e-06	0.000101788
CAST	-0.540293	6.25955	51.2039	4.61549e-06	0.000101788
CLDN23	-1.12064	4.2469	51.2009	4.61703e-06	0.000101788
NCF1	0.56548	8.37428	51.1841	4.62556e-06	0.000101838
FADS1	-0.670314	4.86036	51.164	4.63579e-06	0.000101845
RPS28	0.554287	7.21677	51.1461	4.64496e-06	0.000101845
TRAF3IP2	-0.668696	4.81081	51.1348	4.65077e-06	0.000101845
C1orf54	-2.02136	1.13575	51.1343	4.651e-06	0.000101845
PCK2	-1.31381	3.10621	51.0962	4.67058e-06	0.000102136
RAD51	-1.70605	4.59126	51.0199	4.71004e-06	0.00010286
SHISA3	-2.65056	-0.224168	50.9797	4.73095e-06	0.00010316
BCAR1	-1.4579	1.88202	50.9599	4.74135e-06	0.00010316
SRI	-0.498271	6.25634	50.9528	4.74507e-06	0.00010316
RNASEH2A	-0.908127	4.95506	50.9446	4.74934e-06	0.00010316
CCL4L2	-1.12542	2.53718	50.9328	4.75555e-06	0.00010316
TNFAIP2	-2.23042	-0.563399	50.8897	4.77824e-06	0.000103514
PPP1CC	-0.479126	8.68554	50.8447	4.80209e-06	0.000103892
POLR1H	-0.677163	3.99826	50.8103	4.82042e-06	0.000104149
TP53INP1	0.908515	7.60151	50.7818	4.83563e-06	0.000104339
LOC441228	-0.60598	4.26989	50.7398	4.85818e-06	0.000104618
NSUN5P2	0.76124	4.12836	50.7338	4.86144e-06	0.000104618
HMGXB4	-0.917617	5.07574	50.7205	4.8686e-06	0.000104633
OXR1	-0.640583	5.91053	50.7038	4.87761e-06	0.000104688
RFC2	-0.88827	5.86879	50.646	4.90902e-06	0.000105223
NEK9	0.668387	7.98325	50.5081	4.98483e-06	0.000106707
TARS3	1.68486	2.85808	50.4845	4.9979e-06	0.000106846
BCAT2	-0.856322	3.21612	50.4342	5.02596e-06	0.000107304
TICRR	-1.35847	5.12284	50.401	5.0446e-06	0.000107561
ABHD4	-1.09467	4.1853	50.3173	5.09188e-06	0.000108297
BCORL1	-0.975564	3.23045	50.3163	5.09246e-06	0.000108297
SNHG29	0.546933	9.42745	50.2057	5.15575e-06	0.000109422
GIHCG	-0.890686	3.96434	50.2003	5.15889e-06	0.000109422
FAM13B	0.761056	6.25607	50.1694	5.17674e-06	0.000109658
DPP3	0.749232	6.40177	50.1084	5.21219e-06	0.000110115
PPM1M	-0.747459	4.07065	50.1041	5.21468e-06	0.000110115
PPT2	-1.14076	2.15657	50.0973	5.21867e-06	0.000110115
CAT	0.499187	6.66451	50.0679	5.23584e-06	0.000110334
ASB16	1.37387	1.52097	49.9818	5.28666e-06	0.00011126
NCAPH2	-0.921677	5.32632	49.9465	5.30762e-06	0.000111556
ARHGAP17	-0.670576	5.18929	49.91	5.3294e-06	0.000111812
INCENP	-1.10656	6.63597	49.901	5.33482e-06	0.000111812
HMGB2	-1.42437	8.99404	49.8915	5.34048e-06	0.000111812
HCFC1R1	-0.666252	4.2283	49.8775	5.34892e-06	0.000111845
KIF18A	-0.855775	5.3877	49.7853	5.40463e-06	0.000112864
AGO4	-0.677338	4.45683	49.7626	5.41846e-06	0.000113005
RAPGEF2	0.751511	5.48376	49.7514	5.42531e-06	0.000113005
CMAHP	-1.62653	1.25126	49.7302	5.43824e-06	0.000113129
STK17A	0.56944	7.22645	49.7019	5.45562e-06	0.000113346
SPATA20	-0.989036	2.73141	49.6531	5.48571e-06	0.0001136
SLC43A3	-1.11595	6.50558	49.6392	5.49432e-06	0.0001136
RARG	-1.21926	1.83144	49.639	5.49447e-06	0.0001136
SERPINH1	-1.31299	2.19087	49.6367	5.49588e-06	0.0001136
C18orf54	-0.911307	4.27241	49.6185	5.50717e-06	0.000113651
USP1	-0.813503	6.80884	49.5913	5.52412e-06	0.000113651
SPRYD4	0.658829	4.0913	49.5909	5.52437e-06	0.000113651
DCTD	-0.749565	4.95548	49.5773	5.53286e-06	0.000113651
PTBP3	-0.521343	7.39515	49.5653	5.54033e-06	0.000113651
CCP110	-1.0345	5.55625	49.559	5.5443e-06	0.000113651
EIF4EBP1	-0.623835	5.22089	49.5399	5.55627e-06	0.000113651
SLC9B2	0.591455	6.20985	49.5329	5.56068e-06	0.000113651
SPDYE2B	0.784398	4.54173	49.5318	5.56135e-06	0.000113651
TRIM2	-1.65921	0.548298	49.4897	5.58786e-06	0.000113981
SYK	0.594403	9.13331	49.4838	5.59158e-06	0.000113981
MPST	-0.7819	4.94572	49.4726	5.59865e-06	0.000113982
CDK8	-0.697296	4.42825	49.4491	5.61358e-06	0.000114143
MTCL1	1.59727	0.766023	49.3627	5.66875e-06	0.00011512
FAM174C	0.766353	4.09106	49.2858	5.71838e-06	0.000115983
ABR	0.50077	8.37483	49.1377	5.81534e-06	0.000117802
TMEM170B	-0.869129	3.59907	49.1053	5.83686e-06	0.000118091
ACP6	-0.877758	3.64576	49.0919	5.84572e-06	0.000118123
SYT11	0.599984	6.64229	49.0662	5.86287e-06	0.000118322
RPS4XP13	0.612874	4.83571	49.0227	5.89195e-06	0.000118761
ALDH1B1	-0.823915	3.18778	48.9891	5.91458e-06	0.000119069
PABPC1L	0.659427	5.36782	48.9597	5.9344e-06	0.000119269
GFI1B	-1.42655	1.70288	48.9526	5.9392e-06	0.000119269
GJC1	-1.21429	3.431	48.8812	5.98782e-06	0.000120097
TSPAN18	-0.809684	4.61724	48.8667	5.99773e-06	0.000120147
GUSBP11	0.706502	3.77968	48.8083	6.03789e-06	0.000120802
TOP2A	-1.51515	8.87994	48.7665	6.06681e-06	0.000121091
NEDD1	-0.662797	5.37898	48.7659	6.06721e-06	0.000121091
UBFD1	0.653694	6.47409	48.7308	6.09166e-06	0.000121429
PDPK1	0.544986	6.56361	48.6906	6.11972e-06	0.000121839
SUMF2	0.544097	6.00928	48.6657	6.1372e-06	0.000122037
MCM2	-1.06932	6.78871	48.614	6.17373e-06	0.000122523
MASP2	1.14229	2.37966	48.6097	6.17674e-06	0.000122523
DUSP1	-0.957562	3.83992	48.5662	6.20768e-06	0.000122798
CENPI	-1.1747	4.54267	48.5592	6.21265e-06	0.000122798
LOC105375384	1.33347	2.06158	48.5583	6.21329e-06	0.000122798
AK4P3	1.48704	1.48639	48.5023	6.25337e-06	0.000123439
UBALD2	-0.785381	6.05678	48.4882	6.26348e-06	0.000123489
ARSG	0.876256	4.17266	48.3292	6.37914e-06	0.000125616
C4orf33	-1.14257	2.5977	48.2446	6.44165e-06	0.000126564
ANKMY1	0.685548	4.96912	48.2376	6.44688e-06	0.000126564
GATAD1	-0.780079	5.62102	48.2325	6.45064e-06	0.000126564
SMC4	-0.717802	9.22149	48.1705	6.49697e-06	0.000127319
CD63	-0.570343	6.80205	48.1314	6.52642e-06	0.000127742
STAG3L5P-PVRIG2P-PILRB	0.616107	4.81696	48.0878	6.55938e-06	0.000128058
MSH2	-0.735777	6.67563	48.0869	6.56002e-06	0.000128058
CLDN15	0.580569	5.31279	48.0787	6.56628e-06	0.000128058
TAGAP	0.982482	5.4718	48.0272	6.60553e-06	0.000128669
BUD13	-0.779991	4.45326	47.9548	6.66115e-06	0.000129597
MCMBP	-0.822556	6.38652	47.8983	6.70496e-06	0.000130153
IGKV2D-28	0.53759	7.91189	47.8911	6.71054e-06	0.000130153
HLA-B	0.826063	6.66131	47.8869	6.7138e-06	0.000130153
ZNF730	-0.913519	3.57317	47.8588	6.73574e-06	0.000130277
PPP1R15B	-0.530248	6.24503	47.8582	6.73625e-06	0.000130277
GPR137C	1.44612	1.61563	47.8174	6.7682e-06	0.000130672
TCF19	-1.25782	5.88774	47.8116	6.7728e-06	0.000130672
AP1S1	-0.505916	6.73772	47.7931	6.78733e-06	0.000130797
CLN8	0.859061	5.32199	47.7404	6.82908e-06	0.000131446
NDST2	0.678408	5.36392	47.7098	6.85343e-06	0.000131758
FAM214A	0.628048	7.15963	47.699	6.86206e-06	0.000131768
LOC102723340	1.32102	2.01267	47.6794	6.87773e-06	0.000131913
MFSD3	0.806475	4.88717	47.6189	6.92636e-06	0.000132688
HGSNAT	0.745842	7.43914	47.5999	6.9417e-06	0.000132825
XPOT	-0.524139	7.956	47.5764	6.96077e-06	0.000133034
PSD4	0.561937	7.76977	47.5463	6.98527e-06	0.000133345
LOC101928728	1.53746	0.384649	47.5349	6.99454e-06	0.000133365
CDC6	-1.36054	5.28611	47.5202	7.00654e-06	0.000133437
TM7SF2	0.74885	6.6041	47.478	7.04115e-06	0.000133939
ZCCHC8	-0.641598	5.23235	47.4669	7.05028e-06	0.000133955
PRX	-1.51202	1.43311	47.4226	7.08694e-06	0.000134494
IL4R	0.68899	7.39147	47.4039	7.10247e-06	0.000134632
LOC101929932	-0.594237	5.9892	47.3703	7.13043e-06	0.000135004
HERC2P2	0.64701	5.62628	47.3411	7.15483e-06	0.000135258
RBBP9	-0.952751	3.17274	47.3343	7.16053e-06	0.000135258
BCAT1	-0.589332	8.6824	47.2825	7.20411e-06	0.000135787
HSPA14	-0.572401	5.11702	47.2811	7.20527e-06	0.000135787
PIM1	-1.43487	4.64253	47.1415	7.32432e-06	0.000137761
TRAF1	-1.01565	5.18177	47.1384	7.32699e-06	0.000137761
IGLC3	2.22767	1.69066	47.1157	7.34653e-06	0.000137968
TRIM59	-0.762438	4.81856	47.0918	7.3672e-06	0.000138197
SNHG1	-0.547366	6.78544	46.9853	7.46013e-06	0.000139778
DDB2	-1.19006	4.72822	46.9494	7.49174e-06	0.000140209
RAB11FIP1P1	1.2142	1.57133	46.9051	7.53093e-06	0.000140665
ECT2	-1.0785	6.35787	46.9023	7.53345e-06	0.000140665
LRRC37B	-1.03048	2.57561	46.8858	7.54816e-06	0.000140777
PRDM10	-1.18516	5.63759	46.8734	7.55919e-06	0.000140821
CD74	0.778695	12.0659	46.8515	7.57874e-06	0.000141024
CENPL	-0.8516	4.07856	46.8404	7.58866e-06	0.000141047
ZNF621	-0.919335	3.15756	46.8194	7.60752e-06	0.000141235
PHF10	-0.595713	5.28549	46.7839	7.63956e-06	0.000141668
DSN1	-0.97202	4.62247	46.6938	7.7214e-06	0.00014295
OGDH	0.522366	8.05784	46.6822	7.73194e-06	0.00014295
MAPK8IP2	1.27489	3.09604	46.6788	7.73512e-06	0.00014295
SLC43A2	0.94295	7.93388	46.5849	7.82162e-06	0.000144384
HSPA1A	-0.808674	4.04258	46.5406	7.8628e-06	0.000144938
ZNF213-AS1	1.1524	1.67274	46.5334	7.86951e-06	0.000144938
ITPR1	0.721291	5.65969	46.5094	7.89199e-06	0.000145188
AGAP5	1.56928	0.604877	46.4488	7.94898e-06	0.00014607
HNRNPLL	-0.507428	6.10265	46.4253	7.97123e-06	0.000146314
TRND	1.66489	2.01121	46.3399	8.05264e-06	0.000147641
HIP1R	0.568528	7.47348	46.3107	8.08074e-06	0.000147989
AURKB	-1.7223	6.11919	46.2955	8.09542e-06	0.000148091
TLK1	-0.59599	6.20181	46.2644	8.1254e-06	0.000148472
TOM1L2	0.628616	4.39965	46.2205	8.16808e-06	0.000149084
RRM2P2	-1.38741	1.74083	46.1885	8.19931e-06	0.000149485
MAN2C1	0.769523	4.73597	46.1565	8.23072e-06	0.000149862
FAM43A	1.08505	6.50124	46.1487	8.23843e-06	0.000149862
ASPM	-1.21501	7.32086	46.0836	8.30272e-06	0.000150862
REEP6	1.08804	1.74692	46.0532	8.33303e-06	0.000151113
ABCB10	-0.581215	4.88777	46.0486	8.33765e-06	0.000151113
HOXB7	-1.47707	2.12442	46.0417	8.34449e-06	0.000151113
DPY19L4	-1.038	2.97264	46.008	8.37821e-06	0.000151555
E4F1	0.593043	5.12043	45.9278	8.45915e-06	0.000152775
TUBBP1	-1.01354	6.26163	45.9225	8.46447e-06	0.000152775
IMPA2	-1.56188	3.52647	45.861	8.52718e-06	0.000153736
PSMB8	-0.648989	5.20948	45.7808	8.60975e-06	0.000155052
SIX1	-1.01925	2.55266	45.7467	8.64511e-06	0.000155382
COLQ	1.8675	1.05767	45.7435	8.64846e-06	0.000155382
MSL3	0.633934	5.56384	45.7355	8.6568e-06	0.000155382
LSM2	-0.571609	5.009	45.6491	8.74733e-06	0.000156833
ECI2	-0.854639	4.84023	45.6123	8.7862e-06	0.000157356
CEP20	-0.604917	6.16046	45.5922	8.80753e-06	0.000157565
POC1B	-0.721919	4.73769	45.5626	8.83901e-06	0.000157953
SPTAN1	0.607007	9.15774	45.4364	8.97482e-06	0.000160059
NNAT	1.56815	0.710017	45.4293	8.9825e-06	0.000160059
NFXL1	-0.707066	4.12373	45.416	8.99698e-06	0.000160059
BLOC1S1	-0.783935	3.92622	45.4128	9.00043e-06	0.000160059
HCN3	-0.950695	3.48463	45.4075	9.00616e-06	0.000160059
FKRP	0.833037	4.18077	45.3782	9.03813e-06	0.000160452
KIFC1	-1.48349	6.42495	45.331	9.08995e-06	0.000161195
PAK4	-0.632928	4.15128	45.3219	9.10003e-06	0.000161198
NSMAF	-0.500342	6.42056	45.2532	9.17615e-06	0.000162314
CEP57L1	-1.04807	2.92529	45.2424	9.18816e-06	0.000162314
ACYP2	0.810657	4.0276	45.2295	9.20256e-06	0.000162314
MANEA	-0.843206	4.23825	45.2207	9.21241e-06	0.000162314
POLD4	0.836811	7.85481	45.219	9.2143e-06	0.000162314
ABCC10	0.688504	5.93723	45.2112	9.22305e-06	0.000162314
SDR39U1	0.827418	3.0161	45.1826	9.25513e-06	0.000162553
ADPGK	0.497409	6.01581	45.1812	9.25669e-06	0.000162553
MCM3	-1.00442	7.64389	45.1396	9.30352e-06	0.000163199
BTG3	-1.31983	1.70448	45.1175	9.32864e-06	0.000163313
MRPL20-AS1	0.806063	3.96911	45.1084	9.33897e-06	0.000163313
AICDA	1.49306	4.2528	45.1022	9.34591e-06	0.000163313
SDR16C5	2.21685	0.37978	45.0897	9.36019e-06	0.000163313
OGT	0.573109	9.22274	45.0895	9.36038e-06	0.000163313
LOC105373652	-1.34492	2.8885	45.0708	9.38169e-06	0.000163509
FAM161A	-1.10029	2.9159	45.0592	9.39497e-06	0.000163565
PXN	-0.676536	4.5125	45.0503	9.4052e-06	0.000163568
CHST14	-0.886498	3.31426	44.9815	9.48431e-06	0.000164767
CCDC85A	0.72305	6.63461	44.9684	9.4995e-06	0.000164843
DRAP1	-0.578164	5.09106	44.9602	9.50899e-06	0.000164843
RASA4DP	-0.671849	5.33011	44.9477	9.52352e-06	0.000164918
ATP8B1	1.19095	1.96781	44.8756	9.60757e-06	0.000166197
AP4M1	-0.819129	3.62262	44.702	9.81371e-06	0.000169582
CILK1	-0.991705	2.53038	44.6907	9.82737e-06	0.000169637
DOK2	-1.14678	1.89461	44.6356	9.89397e-06	0.000170605
LOC101929107	1.6345	1.73027	44.6123	9.92223e-06	0.00017085
TSPAN3	0.669549	7.66498	44.6063	9.92959e-06	0.00017085
MAPK10	0.447224	7.77723	44.5945	9.94389e-06	0.00017085
SREK1IP1	-0.748813	3.91762	44.5852	9.95527e-06	0.00017085
SLC17A5	-0.826324	2.97307	44.5723	9.97102e-06	0.00017085
IRF2BP2	-0.830789	4.60787	44.5721	9.97133e-06	0.00017085
MCM4	-1.3787	8.45227	44.5387	1.00123e-05	0.00017137
NRIP2	0.950508	2.79314	44.5224	1.00323e-05	0.000171532
KNTC1	-0.94516	6.43578	44.5105	1.00471e-05	0.000171604
PBX3	-0.8544	3.84137	44.4674	1.01004e-05	0.000172333
POLD1	-0.784812	6.3659	44.4398	1.01348e-05	0.00017272
METTL9	-0.53979	7.27786	44.4321	1.01443e-05	0.00017272
MAP11	0.810427	5.2013	44.4172	1.01629e-05	0.000172855
PARP6	0.509188	5.33345	44.361	1.02335e-05	0.000173717
KIFC2	0.609508	5.82795	44.3598	1.02351e-05	0.000173717
BLM	-0.785913	5.67652	44.3149	1.02919e-05	0.000174344
ZDHHC20	-0.48372	7.07184	44.3136	1.02934e-05	0.000174344
E2F7	-1.28916	3.26311	44.2902	1.03232e-05	0.00017449
TCF25	0.452682	6.8874	44.2899	1.03236e-05	0.00017449
RPS28P9	0.566235	7.84386	44.2783	1.03384e-05	0.000174559
MIR142	1.62705	3.17578	44.2688	1.03506e-05	0.000174582
CECR7	0.591816	5.30997	44.2565	1.03662e-05	0.000174664
PTGES3	-0.488431	8.26168	44.2187	1.04147e-05	0.000175158
TRNT	0.628473	4.67193	44.2091	1.04272e-05	0.000175158
TTC33	-0.717753	4.61423	44.2085	1.04279e-05	0.000175158
IRF7	1.00704	3.1455	44.179	1.0466e-05	0.000175617
B3GNT5	-1.9314	1.35121	44.1404	1.0516e-05	0.000176135
RPS4X	0.559535	10.3197	44.1384	1.05186e-05	0.000176135
NCAPD2	-0.801391	8.37467	44.0877	1.05848e-05	0.000177061
RFX5-AS1	1.54883	0.508387	44.0744	1.06023e-05	0.00017717
LOC642590	-0.900461	3.15911	44.0447	1.06413e-05	0.000177639
HAX1	-0.533414	6.08172	44.0091	1.06884e-05	0.000178243
RPS4XP3	0.530649	5.15286	43.9893	1.07146e-05	0.000178496
EFL1	-0.58459	4.86076	43.9516	1.07648e-05	0.000179149
PCLAF	-1.50913	5.94875	43.9347	1.07875e-05	0.000179342
NTAQ1	-0.816906	3.53619	43.9241	1.08016e-05	0.000179394
VEGFB	-0.805372	4.77118	43.9127	1.0817e-05	0.000179465
CBX2	-1.22996	4.01046	43.8798	1.08613e-05	0.000179874
CACYBP	-0.507177	6.70795	43.8779	1.08638e-05	0.000179874
BAZ2B	0.735714	3.76593	43.8676	1.08777e-05	0.00017992
SLC38A10	0.510031	6.59759	43.8404	1.09145e-05	0.000180345
KREMEN2	-1.07863	4.52347	43.8055	1.0962e-05	0.000180946
MICAL1	0.598239	6.78438	43.7733	1.10061e-05	0.000181489
HES7	-1.89326	1.76158	43.763	1.10202e-05	0.000181524
RAD54B	-0.89958	3.06896	43.7542	1.10323e-05	0.000181524
STAMBPL1	-0.849256	4.87875	43.7422	1.10487e-05	0.000181524
TRMT10B	0.792457	3.61625	43.7392	1.1053e-05	0.000181524
SUB1	-0.759224	4.76141	43.6141	1.12267e-05	0.00018413
NUTM2D	1.3934	2.4381	43.6013	1.12447e-05	0.00018413
SCRN2	-0.637986	4.18908	43.6005	1.12457e-05	0.00018413
RRAGD	-1.34124	2.72599	43.5784	1.12768e-05	0.000184453
NEU3	0.61467	6.86615	43.5592	1.13039e-05	0.000184529
RPL12P4	0.44779	7.03305	43.559	1.13042e-05	0.000184529
SNRNP48	-0.686509	5.72808	43.5282	1.13477e-05	0.000185053
DHRS2	6.4729	-0.359941	43.514	1.1368e-05	0.000185198
MTHFD2P5	-1.28346	1.17337	43.4967	1.13926e-05	0.000185413
LINC01521	1.10252	2.60565	43.4489	1.14609e-05	0.000186337
HOXA13	-2.51603	0.929555	43.4091	1.15182e-05	0.000186729
LOC107984577	0.665329	5.97209	43.4083	1.15193e-05	0.000186729
STAG1	-0.67042	6.18174	43.4082	1.15195e-05	0.000186729
NUP62CL	-1.96231	0.872293	43.3811	1.15586e-05	0.000187176
GSR	-0.439757	7.47463	43.3426	1.16146e-05	0.000187895
LOC107984092	0.976207	2.36976	43.3322	1.16298e-05	0.000187954
LRRC42	-0.633494	4.61479	43.3094	1.1663e-05	0.000188222
BCL2L1	-0.593557	4.73667	43.305	1.16696e-05	0.000188222
MCM10	-1.72886	4.71084	43.2709	1.17196e-05	0.00018884
SNED1	0.813776	4.49292	43.2006	1.18236e-05	0.000190328
ENPP3	0.651011	5.59068	43.1384	1.19165e-05	0.000191632
RABL2A	1.06984	3.82652	43.1239	1.19383e-05	0.000191792
ILVBL	-0.788792	4.24946	43.074	1.20136e-05	0.000192812
BIRC5	-1.49772	6.55939	43.0607	1.20337e-05	0.000192944
GTSE1	-1.28941	5.90767	43.0287	1.20824e-05	0.000193533
DEPDC1P1	-1.40756	2.84421	42.999	1.21277e-05	0.000194067
LRRC45	-0.638581	4.7209	42.9823	1.21533e-05	0.000194285
RNF187	-0.442795	7.46903	42.9375	1.22223e-05	0.000195195
TMEM44	-0.767428	3.16162	42.92	1.22494e-05	0.000195275
PEA15	0.639681	6.94184	42.9187	1.22513e-05	0.000195275
TMEM234	0.790004	2.86149	42.9018	1.22775e-05	0.0001955
ENOSF1	-1.15236	4.855	42.877	1.23161e-05	0.000195922
SGSM3	0.426775	7.22928	42.8204	1.24046e-05	0.000197138
RBBP8	-0.498696	7.08482	42.7762	1.24743e-05	0.00019804
ADCK1	1.09491	2.80541	42.7689	1.24858e-05	0.00019804
KIF20B	-0.633272	6.66264	42.7239	1.25572e-05	0.000198782
MIS18A	-0.699305	4.65232	42.7237	1.25576e-05	0.000198782
CHST12	0.83493	3.83016	42.7163	1.25694e-05	0.000198782
KIF22	-0.93053	6.51274	42.6954	1.26027e-05	0.000199115
LRRFIP2	-0.615377	4.65959	42.6542	1.26688e-05	0.000199965
TIMM10B	0.659393	4.75578	42.613	1.27354e-05	0.000200718
PDIK1L	-1.095	3.29799	42.6093	1.27413e-05	0.000200718
FAM234B	-1.11135	3.21946	42.5472	1.28423e-05	0.000202114
ZNF516-DT	-1.56104	1.32322	42.5278	1.2874e-05	0.000202327
SPINT1	-1.85914	0.138944	42.5237	1.28808e-05	0.000202327
SMIM19	-0.561576	5.46443	42.5008	1.29183e-05	0.00020272
NUTM2HP	1.45146	0.781946	42.4711	1.29674e-05	0.000203294
FSD1L	-0.948529	3.40195	42.4475	1.30064e-05	0.000203709
RPLP1	0.491935	10.0437	42.3659	1.31426e-05	0.000205642
RASA4B	-0.692925	5.87767	42.358	1.31558e-05	0.000205651
HMGB1P24	-0.995017	3.47441	42.333	1.31978e-05	0.000205975
HAUS8	-0.822101	4.08146	42.3306	1.32019e-05	0.000205975
CDC45	-1.4737	4.86522	42.3213	1.32176e-05	0.00020599
PYCR1	-0.921007	4.88589	42.315	1.32282e-05	0.00020599
KDELR1	-0.615212	6.15338	42.2364	1.33618e-05	0.000207829
LOC105374855	2.48767	0.467247	42.2305	1.33719e-05	0.000207829
ABCA6	0.933396	3.37217	42.1985	1.34269e-05	0.000208483
COLCA2	2.64975	-0.323572	42.0899	1.36151e-05	0.000211203
RBM5	0.514679	7.30142	42.0765	1.36384e-05	0.000211363
FAM71F2	1.83307	2.24458	42.0037	1.37665e-05	0.000213145
TRADD	0.869273	4.08898	41.9131	1.39279e-05	0.000215352
DDIT4	-1.71451	6.87656	41.9088	1.39356e-05	0.000215352
IKBKB	0.428858	6.4969	41.8519	1.40381e-05	0.000216589
LOC100420869	-0.914897	3.35643	41.8468	1.40474e-05	0.000216589
GSDME	1.36486	2.12297	41.8404	1.4059e-05	0.000216589
ZFP64	-0.768253	3.47296	41.8348	1.40691e-05	0.000216589
DHRS13	-0.980743	3.07461	41.8271	1.40831e-05	0.0002166
HMGB3	-1.10176	5.35277	41.8001	1.41321e-05	0.000217147
MXD4	0.893453	7.52494	41.7866	1.41567e-05	0.00021732
IQCD	0.539566	5.81493	41.7621	1.42016e-05	0.000217803
RFWD3	-0.675275	6.50511	41.7308	1.42592e-05	0.000218479
MORC4	-0.887482	3.69852	41.6986	1.43185e-05	0.000219181
CDKN1B	-1.8305	2.58629	41.6855	1.43429e-05	0.000219347
POLH	-0.780529	6.14264	41.6665	1.43781e-05	0.000219426
SAFB2	0.552453	6.93931	41.6621	1.43862e-05	0.000219426
HPF1	-0.698308	3.83484	41.6609	1.43886e-05	0.000219426
FN3KRP	-0.782425	3.87433	41.6231	1.4459e-05	0.000220293
MINDY2	-1.15186	3.43401	41.6036	1.44956e-05	0.000220501
RBM25	0.47993	7.72557	41.5999	1.45026e-05	0.000220501
CCDC85C	-0.718459	5.60982	41.5941	1.45134e-05	0.000220501
RHBDL1	0.919739	3.13899	41.4301	1.48254e-05	0.000225029
KANK2	0.649751	7.69983	41.3759	1.49302e-05	0.000226408
MICU1	-0.643766	4.4253	41.3498	1.49808e-05	0.000226964
TMEM198B	0.565723	5.43467	41.321	1.50371e-05	0.000227443
SLC41A1	0.585464	7.59136	41.3179	1.50432e-05	0.000227443
CKAP5	-0.715711	8.21417	41.3115	1.50557e-05	0.000227443
GAB2	-1.8045	0.94915	41.305	1.50685e-05	0.000227443
NPIPB13	0.608218	6.86948	41.2535	1.51698e-05	0.000228759
RNR2	0.587175	14.241	41.2385	1.51994e-05	0.000228951
TNKS2	0.412379	7.12425	41.2328	1.52107e-05	0.000228951
AURKAP2	-2.24104	0.172539	41.2168	1.52425e-05	0.000229216
KIF13B	-2.02057	1.1159	41.2009	1.52742e-05	0.000229322
UBE2D4	0.92089	4.3323	41.1991	1.52777e-05	0.000229322
EEF1A2	-0.507662	7.05038	41.1764	1.53231e-05	0.00022979
LGALSL	-1.54888	0.101675	41.1564	1.53631e-05	0.000230178
PDHX	-0.530938	4.96746	41.1373	1.54014e-05	0.000230538
JUND	0.574609	6.80168	41.1174	1.54416e-05	0.000230927
RPL28	0.476586	10.3884	41.107	1.54625e-05	0.000231026
NCOA5	0.606735	5.96139	41.0616	1.55545e-05	0.000231943
RPLP1P4	0.483151	8.63767	41.0608	1.55561e-05	0.000231943
EXOSC8	-0.589025	5.57499	41.0556	1.55668e-05	0.000231943
KBTBD7	-1.41491	1.64105	41.0266	1.5626e-05	0.000232613
PLGLB1	2.01581	1.07589	41.0071	1.56659e-05	0.000232878
UBE2SP1	-0.832234	5.82362	41.0038	1.56726e-05	0.000232878
PCGF6	-1.07537	3.00813	40.9927	1.56955e-05	0.000232924
UAP1	-0.539325	4.74886	40.9883	1.57044e-05	0.000232924
PCYOX1L	0.49954	5.7974	40.9455	1.57928e-05	0.000234022
ZFAND1	-0.516718	5.08547	40.9103	1.58659e-05	0.00023489
ZNF710	-0.691712	4.08751	40.8747	1.59401e-05	0.000235685
C10orf143	1.64664	1.47147	40.8706	1.59486e-05	0.000235685
HAUS5	-0.711239	4.80291	40.8538	1.59838e-05	0.000235991
SPIN4	-0.862145	3.94803	40.8377	1.60176e-05	0.000236273
XYLB	-1.65475	2.06221	40.826	1.60423e-05	0.000236316
LILRB1	0.522566	6.85931	40.8192	1.60567e-05	0.000236316
LOC105372233	-1.59169	0.425423	40.8156	1.60641e-05	0.000236316
UNG	-1.12725	5.37332	40.8071	1.60822e-05	0.000236367
SUV39H1	-0.921023	4.48274	40.7876	1.61235e-05	0.000236648
SUMO2	-0.479474	6.43044	40.7817	1.61358e-05	0.000236648
DHRS12	0.914141	2.77308	40.7774	1.6145e-05	0.000236648
EMC1	0.533743	5.87089	40.7683	1.61644e-05	0.000236718
LYPD6B	-1.09749	2.19604	40.7018	1.63063e-05	0.000238394
AHCYL1	-0.475851	5.98622	40.7009	1.63082e-05	0.000238394
MYH10	-0.776297	7.02805	40.6909	1.63298e-05	0.000238484
CNTROB	-0.615004	5.71442	40.6844	1.63438e-05	0.000238484
RTN3	-0.458307	6.54242	40.6538	1.64099e-05	0.000239085
SSRP1	-0.645431	8.09297	40.6516	1.64144e-05	0.000239085
KMT5A	-0.497864	5.67524	40.6357	1.64489e-05	0.000239373
TRNN	0.612485	5.83853	40.6227	1.64772e-05	0.000239445
NCAPG	-1.07997	6.48178	40.6198	1.64834e-05	0.000239445
DGKQ	0.68466	4.97617	40.6039	1.65181e-05	0.000239734
BBS9	-0.74025	3.24047	40.5854	1.65585e-05	0.000240105
TLCD3B	-2.17851	-0.0023589	40.5712	1.65894e-05	0.000240339
LOC728825	-0.562235	4.86055	40.5477	1.6641e-05	0.000240872
DPYSL2	-0.506508	6.78585	40.5364	1.66657e-05	0.000241015
RPS20	0.467952	10.8565	40.5173	1.67079e-05	0.00024141
AURKAP1	-1.14268	2.54723	40.4491	1.68592e-05	0.000243379
NANOS1	0.756828	3.7022	40.439	1.68818e-05	0.000243488
PHACTR4	-0.580077	5.2591	40.4049	1.69581e-05	0.000244371
SLC25A15	-0.55882	4.93927	40.3832	1.70069e-05	0.000244857
GCNT2	-0.591555	4.30478	40.3689	1.70393e-05	0.000245105
DCLRE1B	-0.957568	3.7798	40.3449	1.70934e-05	0.000245666
ITSN2	0.539337	8.22929	40.3223	1.71446e-05	0.000246185
CRYBG1	-0.729466	7.21877	40.3139	1.71637e-05	0.000246241
SNHG19	0.791015	3.65331	40.2644	1.72768e-05	0.000247644
FAM86JP	1.10908	2.57954	40.2112	1.73993e-05	0.00024918
HNRNPA1P41	-0.542477	6.52707	40.1066	1.76431e-05	0.000252448
SPTBN2	-0.642359	7.04343	40.0496	1.77775e-05	0.000254148
CALCOCO1	0.695291	5.01424	40.0391	1.78025e-05	0.000254281
GOSR2	0.616528	6.0174	40.0181	1.78523e-05	0.000254769
YWHAH	-0.615516	6.71805	39.9809	1.79412e-05	0.000255811
SMIM13	-0.659778	3.71385	39.9461	1.80246e-05	0.000256775
TYMS	-1.45078	5.42872	39.9268	1.8071e-05	0.000257211
GPANK1	-0.712393	4.11771	39.9124	1.81059e-05	0.000257365
HDAC9	-1.10267	3.11849	39.9092	1.81136e-05	0.000257365
RAD51D	-0.679332	4.94748	39.8766	1.81928e-05	0.000258264
EXO1	-1.61422	4.09046	39.8472	1.82644e-05	0.000259054
HDAC2	-0.447998	6.84714	39.8285	1.83103e-05	0.000259064
LINC00643	-1.62543	0.753623	39.828	1.83113e-05	0.000259064
SMC3	-0.50578	7.34431	39.8274	1.8313e-05	0.000259064
TRIB1	-1.15392	3.30617	39.815	1.83433e-05	0.000259266
RRM2P3	-1.52849	3.01088	39.782	1.84246e-05	0.000260189
PHF5A	-0.609303	5.03577	39.7634	1.84706e-05	0.000260612
TSTD1	-1.1947	2.16488	39.7469	1.85114e-05	0.000260961
ADI1	0.726508	6.89548	39.7238	1.85687e-05	0.000261542
BUB3	-0.560026	7.46132	39.7003	1.86275e-05	0.000262142
PAQR8	-1.20767	2.57648	39.6432	1.87706e-05	0.000263928
SPDYE6	0.897941	3.95636	39.6354	1.87903e-05	0.000263975
WDR26	0.427535	7.78196	39.5675	1.89627e-05	0.000266167
PRDM15	-1.05928	6.90018	39.5515	1.90035e-05	0.000266509
DOCK11	-0.559227	5.4127	39.5163	1.90937e-05	0.000267543
CHMP5	-0.524582	5.43465	39.4856	1.91727e-05	0.000268418
AGBL5	-0.603064	5.51546	39.4704	1.92121e-05	0.000268738
ATP7B	-1.71334	0.755019	39.4429	1.92835e-05	0.000269504
NRGN	-0.966091	5.06754	39.424	1.93327e-05	0.000269959
FASTK	0.548802	6.08927	39.4157	1.93545e-05	0.00027003
GNPAT	-0.473815	6.32877	39.3382	1.95578e-05	0.000272308
GOLGB1	0.532196	7.33962	39.3352	1.95657e-05	0.000272308
NT5C2	0.480421	6.18877	39.3323	1.95735e-05	0.000272308
POLR2L	0.791489	5.81718	39.328	1.95849e-05	0.000272308
SEMA4A	0.588692	6.76585	39.3061	1.96428e-05	0.00027288
PTP4A3	-0.773619	3.2725	39.282	1.97071e-05	0.00027333
SHISAL2A	-0.82269	3.68644	39.2797	1.97132e-05	0.00027333
LDLRAP1	-0.814486	3.00225	39.2696	1.974e-05	0.00027333
REEP2	-2.35503	-0.288889	39.2687	1.97426e-05	0.00027333
MDC1	-0.76545	6.37152	39.2391	1.98217e-05	0.000274191
ERO1A	-0.621601	6.06757	39.2131	1.98917e-05	0.000274925
XRCC2	-1.01967	4.90189	39.1805	1.99795e-05	0.000275904
BEND5	-1.1223	2.41035	39.1719	2.00028e-05	0.000275991
TMEM97	-0.499571	6.36348	39.1633	2.00262e-05	0.000276079
HAT1	-0.572965	6.49112	39.124	2.01331e-05	0.000277295
TFRC	0.728785	8.08913	39.1184	2.01486e-05	0.000277295
MAST1	-1.11167	3.08008	39.0992	2.02012e-05	0.000277488
SFXN1	-0.578478	6.72177	39.0911	2.02232e-05	0.000277488
PACSIN3	-2.22936	1.44041	39.0906	2.02248e-05	0.000277488
NEURL1	-1.15084	2.05025	39.0883	2.0231e-05	0.000277488
ZNF395	-0.916987	7.89399	39.074	2.02703e-05	0.000277792
KIF11	-0.983579	7.46281	39.047	2.03447e-05	0.000278406
PIP5K1B	-0.919577	2.93747	39.0453	2.03494e-05	0.000278406
SDHA	-0.556247	6.61848	39.0223	2.04133e-05	0.000278959
AIP	-0.513478	6.12721	39.0183	2.04242e-05	0.000278959
PHACTR1	-1.63009	4.47794	39.0084	2.04518e-05	0.000279102
PTMS	-0.607749	5.51409	38.9896	2.05042e-05	0.00027954
EPS15	0.38632	7.87993	38.9845	2.05184e-05	0.00027954
BCKDK	-0.533923	4.89946	38.9705	2.05574e-05	0.000279835
SNX19	0.627649	6.30882	38.9542	2.06031e-05	0.000280029
EIF4G3	0.596071	7.95132	38.9531	2.06061e-05	0.000280029
HERC2P9	0.648433	4.57237	38.9403	2.0642e-05	0.000280077
ABCC1	0.466115	7.45559	38.9396	2.06441e-05	0.000280077
MED21	-0.494354	4.99344	38.8824	2.08056e-05	0.000282032
CEP152	-0.942148	5.75899	38.8724	2.08338e-05	0.000282178
TMEM237	-1.63629	2.13685	38.8628	2.0861e-05	0.000282311
SLC16A14	-1.81459	0.810061	38.8111	2.10088e-05	0.000284074
ATP23	-0.777383	4.45285	38.7928	2.10612e-05	0.000284546
CDK5R1	-1.09872	2.2321	38.7623	2.11494e-05	0.000285499
LOC441204	1.35616	0.683201	38.7463	2.11956e-05	0.000285885
LOC285097	1.76242	1.66573	38.7267	2.12524e-05	0.000286087
VPS45	-0.946077	2.89031	38.7266	2.12525e-05	0.000286087
TBCB	0.558921	6.23862	38.7229	2.12635e-05	0.000286087
ECI1	-0.689946	4.33804	38.6865	2.13694e-05	0.000287273
NCSTN	0.497534	6.16436	38.6501	2.14761e-05	0.000288469
CDK5RAP2	-0.576925	6.77117	38.6358	2.15183e-05	0.000288797
NAAA	-0.559114	4.7167	38.5684	2.1718e-05	0.000291236
LYRM9	1.15289	2.48839	38.5513	2.17689e-05	0.000291611
SP1	-0.600712	6.7828	38.5469	2.17819e-05	0.000291611
SYVN1	0.430219	8.30371	38.4879	2.19593e-05	0.000293743
DHRS11	-1.24211	1.1484	38.4666	2.20235e-05	0.000294235
FANCC	-1.43724	2.82444	38.4637	2.20323e-05	0.000294235
CLECL1	-0.98046	3.4677	38.4049	2.22109e-05	0.000296377
ZNF10	0.753911	3.13874	38.3678	2.23247e-05	0.000297423
KIF4A	-1.30034	5.70613	38.3625	2.2341e-05	0.000297423
COL23A1	-1.87154	1.85504	38.3614	2.23443e-05	0.000297423
PNKP	0.601018	4.55466	38.3351	2.24253e-05	0.000298257
CGAS	-2.08785	-0.43536	38.3262	2.2453e-05	0.00029838
EPS8L1	1.25818	0.776097	38.2819	2.25904e-05	0.00029996
LIMS1	-0.442769	6.66839	38.2321	2.27461e-05	0.000301781
PYCR3	0.948544	4.09881	38.2251	2.27683e-05	0.000301829
SLC2A6	1.156	6.1686	38.1921	2.28722e-05	0.000302958
H2AZ1	-0.848793	8.25375	38.1855	2.28929e-05	0.000302985
IL18BP	0.761636	3.56236	38.1774	2.29187e-05	0.00030308
NLRX1	-0.791474	3.84879	38.1636	2.29625e-05	0.000303412
SFMBT2	-0.679493	5.14709	38.1057	2.31469e-05	0.000305599
FAM171A2	-0.952273	2.40363	38.074	2.32488e-05	0.000306695
LOC107986361	0.903408	2.27202	38.0478	2.33332e-05	0.000307558
USP13	-0.482003	6.5995	38.0358	2.33721e-05	0.000307822
BPGM	-0.719081	5.26791	38.0079	2.34627e-05	0.000308764
RAB26	-1.2014	2.28193	37.9989	2.34921e-05	0.0003089
PKP4	-0.55494	6.14428	37.9559	2.36324e-05	0.000310398
B4GALT7	0.667524	4.44129	37.9523	2.36443e-05	0.000310398
LOC646347	-0.778292	4.59259	37.9327	2.37086e-05	0.000310785
UBE2S	-0.81844	7.17817	37.9317	2.37121e-05	0.000310785
LOC107985120	2.23901	0.117811	37.907	2.37933e-05	0.000311598
MKI67	-1.47372	9.31533	37.887	2.38595e-05	0.000312147
LOC112694756	-0.915866	2.61299	37.8828	2.38737e-05	0.000312147
MAP3K20	-0.532672	5.92178	37.8451	2.39989e-05	0.000313531
RAB27A	-0.934614	3.21882	37.7993	2.41524e-05	0.000314867
FEM1A	0.526257	6.39016	37.7961	2.41634e-05	0.000314867
MAGOHB	-0.903044	4.08526	37.792	2.41769e-05	0.000314867
TUBB	-0.949254	10.4989	37.7915	2.41787e-05	0.000314867
EEF1AKMT2	-0.815124	3.92372	37.7818	2.42114e-05	0.000314974
LOC112268421	1.39379	1.08756	37.7728	2.42418e-05	0.000314974
NEK8	0.591649	4.92434	37.7718	2.42452e-05	0.000314974
GIT2	0.480969	7.20377	37.7553	2.4301e-05	0.000315446
WAC-AS1	0.504129	5.5802	37.7385	2.43578e-05	0.000315931
NELFE	-0.524089	5.38908	37.717	2.4431e-05	0.000316628
MZT2A	-0.50289	6.57054	37.6955	2.45042e-05	0.000317323
HMGB1P4	-0.850129	2.80002	37.6573	2.46352e-05	0.000318764
ZNF432	-1.36972	1.90923	37.6309	2.47261e-05	0.000319685
GPR15	-1.25328	3.75409	37.6144	2.47832e-05	0.000320168
NDE1	-0.486034	5.77875	37.5714	2.49327e-05	0.000321844
INTS3	0.46547	7.07536	37.5098	2.51487e-05	0.000324374
BATF	-1.35101	1.17696	37.4715	2.52839e-05	0.000325858
CLIC1P1	-0.762161	2.5994	37.4658	2.53039e-05	0.000325858
PPP3CB-AS1	1.21766	2.10363	37.4003	2.55376e-05	0.000328606
TNFSF8	0.491174	5.43549	37.3798	2.56109e-05	0.000329289
LOC107986597	2.1692	-0.49814	37.3157	2.58426e-05	0.000331914
KNOP1	-0.643636	4.78342	37.312	2.5856e-05	0.000331914
RPS4Y1	0.507327	8.52006	37.2788	2.59772e-05	0.000332961
ZC3HAV1	-0.502232	5.57421	37.2784	2.59786e-05	0.000332961
MTHFD1L	-0.687105	5.797	37.2558	2.60612e-05	0.000333756
RFC3	-0.684884	7.25776	37.2296	2.61573e-05	0.000334723
PI4K2B	-0.679562	5.55839	37.2078	2.62378e-05	0.000335488
PIGW	0.936735	3.20057	37.1731	2.63667e-05	0.000336871
NASP	-0.84534	6.97853	37.1274	2.65371e-05	0.000338781
HROB	-0.912436	3.53799	37.0268	2.69165e-05	0.000343355
TPCN1	0.505197	8.69474	37.0066	2.69937e-05	0.000344069
IGFBP6	-2.47799	-0.160052	36.9934	2.7044e-05	0.00034444
HELLS	-0.901528	5.58365	36.9834	2.70824e-05	0.000344659
GALNT14	-0.456241	5.37065	36.9672	2.71445e-05	0.000345177
LOC103344931	0.675363	3.27828	36.9548	2.71922e-05	0.000345513
LOC100288637	-0.812313	4.08061	36.9248	2.73081e-05	0.000346496
NUTM2A	1.19816	2.46779	36.9237	2.73123e-05	0.000346496
NPIPB2	1.01111	2.4033	36.9116	2.73591e-05	0.00034682
LOC107987141	1.01772	2.17883	36.9007	2.74014e-05	0.000347085
UPF3A	0.451537	7.00854	36.8906	2.74407e-05	0.000347311
CARHSP1	-0.636805	5.38864	36.8837	2.74675e-05	0.00034738
ZNF70	1.47539	5.69325	36.8769	2.74941e-05	0.000347444
REEP4	-0.610696	5.82515	36.8666	2.75343e-05	0.000347682
WDR62	-0.898861	5.37013	36.8421	2.76301e-05	0.00034862
ARL3	-0.727684	3.73123	36.8098	2.77572e-05	0.000349952
MIR1244-4	-0.642047	4.85394	36.8012	2.77907e-05	0.000350103
DUSP2	-0.671712	4.61683	36.7599	2.79543e-05	0.000351891
TSPYL1	0.447724	7.2148	36.7404	2.80319e-05	0.000352593
ZNF816	-0.824096	2.97882	36.7167	2.81266e-05	0.000353511
LIG1	-1.09243	6.02433	36.6868	2.82464e-05	0.000354741
GNL1	-0.53079	6.14344	36.6566	2.83682e-05	0.000355763
UGT8	-0.575876	4.37165	36.6558	2.83716e-05	0.000355763
LTBP3	-1.03205	1.86516	36.6479	2.84036e-05	0.00035589
TRNY	0.583726	6.62919	36.6352	2.84547e-05	0.000356255
KLHDC3	-0.443382	6.3046	36.6105	2.85552e-05	0.000357237
LOC102724851	1.73069	0.651214	36.6036	2.85833e-05	0.000357313
GLYR1	0.577868	6.91671	36.5574	2.87723e-05	0.000359398
DDX11	-0.709185	6.40508	36.5328	2.88736e-05	0.000360386
FANCA	-1.17082	5.00751	36.496	2.90256e-05	0.000361812
SNHG8	0.495125	5.57567	36.4944	2.90324e-05	0.000361812
LOC728554	-0.640916	4.91507	36.4576	2.91853e-05	0.00036335
BORCS7	0.836551	3.44425	36.454	2.92005e-05	0.00036335
CENPN	-0.864184	4.97048	36.4254	2.93202e-05	0.00036456
NPIPB11	0.835671	3.85109	36.3749	2.95329e-05	0.000366923
C16orf87	-0.554633	5.32895	36.3367	2.96949e-05	0.00036843
POLQ	-0.965091	5.781	36.3356	2.96996e-05	0.00036843
LOC105371461	1.01632	2.82092	36.3254	2.97433e-05	0.00036869
BRIP1	-1.36945	4.74775	36.3068	2.98226e-05	0.00036939
RNASEH2C	0.591888	5.76403	36.2804	2.99357e-05	0.000370509
D2HGDH	0.556423	4.97084	36.2511	3.00621e-05	0.000371789
RNF123	0.653495	5.85109	36.2297	3.01544e-05	0.000372647
NUP35	-0.834341	4.0996	36.2078	3.02496e-05	0.000373539
DBP	-0.878957	3.71383	36.1523	3.04919e-05	0.000376244
SAAL1	-0.592547	5.15744	36.1361	3.05631e-05	0.00037659
REXO5	-1.78461	1.7857	36.1354	3.05663e-05	0.00037659
RPL12	0.396185	8.68495	36.1118	3.06704e-05	0.000377586
PSTPIP2	2.70914	-0.788077	36.0879	3.07761e-05	0.0003786
ARHGEF39	-1.30536	2.57291	36.0673	3.08677e-05	0.000379327
TMUB1	-0.442147	5.35017	36.0641	3.0882e-05	0.000379327
KIF16B	-0.619327	4.43695	36.0469	3.09583e-05	0.000379977
LRP5	-0.674276	4.28819	36.0256	3.10536e-05	0.000380594
LOC105379251	1.29151	1.23807	36.0252	3.10555e-05	0.000380594
PIK3IP1	0.548719	6.11952	36.0197	3.108e-05	0.000380601
PNPLA2	0.469487	6.39391	36.0094	3.11264e-05	0.000380601
LOC105377468	1.11056	3.79845	36.0066	3.11389e-05	0.000380601
CDC20	-1.34843	6.49124	35.996	3.11867e-05	0.000380601
LIN9	-0.854387	4.29584	35.9939	3.11963e-05	0.000380601
SPDYE2	0.854941	3.9011	35.9937	3.11968e-05	0.000380601
BMP7	0.597818	5.95934	35.9848	3.1237e-05	0.000380806
CCDC50	-1.44437	1.1664	35.9642	3.13303e-05	0.000381656
ESCO2	-0.942184	5.43153	35.9238	3.15138e-05	0.000383351
CDKN2A	-0.682719	5.43097	35.9231	3.15167e-05	0.000383351
UBE2E3	-0.660762	4.63471	35.9109	3.15723e-05	0.000383519
BLVRB	-1.05128	3.87233	35.9097	3.15778e-05	0.000383519
STRADA	0.454967	5.49417	35.8803	3.17128e-05	0.00038487
MAML3	0.831626	5.24893	35.86	3.18059e-05	0.000385712
CFAP251	0.903414	3.57319	35.8442	3.18786e-05	0.000386305
HMGB1P9	-0.954834	2.99299	35.8285	3.19515e-05	0.000386899
JDP2	-1.30673	2.00274	35.8231	3.19761e-05	0.000386909
MRPL37	-0.504684	6.77207	35.8104	3.20354e-05	0.000387191
LOC102723996	0.673842	4.55448	35.8078	3.20471e-05	0.000387191
MZT2B	-0.498452	6.80831	35.7805	3.21745e-05	0.000388141
LRP4	-1.06363	1.88651	35.7748	3.22011e-05	0.000388141
FBL	-0.480899	7.8564	35.7738	3.22056e-05	0.000388141
RNF44	0.485827	7.0683	35.7689	3.22287e-05	0.000388141
RRN3P4	-1.31084	2.29807	35.7653	3.22454e-05	0.000388141
CHPF2	0.824731	5.69371	35.7587	3.22763e-05	0.000388225
ATR	0.502937	7.03604	35.7179	3.24679e-05	0.000390241
SAPCD2	-0.698854	6.76999	35.6877	3.26108e-05	0.000391667
HIF1AN	0.452885	6.40595	35.6649	3.27188e-05	0.000392642
HCLS1	0.470085	8.35557	35.6604	3.27403e-05	0.000392642
KATNA1	-0.679288	4.46026	35.6538	3.27716e-05	0.000392727
CENPO	-0.662204	4.40079	35.6468	3.28051e-05	0.000392838
HNRNPA1P12	-0.490486	5.98572	35.6379	3.28474e-05	0.000393055
CLCN7	0.633025	6.13595	35.6208	3.29294e-05	0.000393746
PPM1K	0.649118	8.30266	35.6135	3.29641e-05	0.000393804
HNRNPA1P7	-0.493573	8.99214	35.6075	3.29931e-05	0.000393804
ASF1B	-0.921429	6.00339	35.6046	3.30071e-05	0.000393804
LOC646471	0.72333	3.2031	35.5844	3.31041e-05	0.000394671
UBE2O	0.456039	7.45342	35.553	3.32559e-05	0.000395944
PLPP6	0.700537	2.92836	35.5522	3.32597e-05	0.000395944
SAMD12	0.922786	2.68732	35.5299	3.33678e-05	0.000396152
HDAC1	0.414428	8.88554	35.5293	3.33711e-05	0.000396152
GNG5	-0.471318	5.99708	35.5243	3.33955e-05	0.000396152
QSER1	-0.642996	5.66763	35.5117	3.34564e-05	0.000396152
SHMT2	-0.752276	8.65156	35.51	3.3465e-05	0.000396152
ATAD5	-1.19059	4.86765	35.5099	3.34656e-05	0.000396152
GRAPL	0.761581	5.50803	35.5074	3.34776e-05	0.000396152
TPGS2	-0.567893	7.57518	35.5047	3.34907e-05	0.000396152
CACNB1	-0.6055	3.88014	35.5035	3.34969e-05	0.000396152
RWDD2B	0.72072	4.35499	35.4902	3.35616e-05	0.000396628
DHFRP1	-0.667589	5.56492	35.4815	3.36046e-05	0.000396847
DMPK	0.613994	4.96145	35.4192	3.39112e-05	0.000399933
RIF1	-0.78439	6.2457	35.4088	3.39628e-05	0.000399933
TMEM209	-0.440251	5.86377	35.4067	3.39734e-05	0.000399933
RCBTB2	0.710038	4.79514	35.4048	3.3983e-05	0.000399933
CBFB	-0.450882	7.25093	35.4035	3.39891e-05	0.000399933
UPP1	-1.49777	-0.00976178	35.378	3.41163e-05	0.000400972
ATP6AP1	0.513141	5.90399	35.3733	3.41397e-05	0.000400972
SP140	0.736961	4.97541	35.3709	3.41515e-05	0.000400972
EHD3	1.09221	4.13539	35.3612	3.42001e-05	0.000401007
TNFRSF13C	0.498557	7.38291	35.3564	3.42242e-05	0.000401007
PTENP1	-0.449364	6.29976	35.3555	3.42287e-05	0.000401007
EMC9	-0.591667	4.19065	35.3396	3.43085e-05	0.000401613
IER3IP1	-0.468164	5.84387	35.3306	3.43534e-05	0.000401613
PSMC3IP	-0.833287	2.60195	35.3304	3.43546e-05	0.000401613
ZC3H8	0.597857	5.23854	35.2841	3.45882e-05	0.000404051
SMIM24	-1.93418	1.03694	35.2695	3.46624e-05	0.000404628
MAP3K5	-0.647258	4.46937	35.2533	3.47447e-05	0.000405297
OSGEP	0.665919	4.70622	35.2453	3.47855e-05	0.000405481
FKBP6	1.25233	1.19404	35.2395	3.48152e-05	0.000405536
QPCTL	0.632397	4.46085	35.2296	3.48659e-05	0.000405835
LOC105372948	1.81405	0.0643668	35.1573	3.52379e-05	0.000409871
NFATC1	-0.483968	5.56137	35.1401	3.53267e-05	0.000410609
VCP	0.534508	8.4721	35.1308	3.53753e-05	0.000410675
TIPIN	-0.80369	4.03775	35.1293	3.53829e-05	0.000410675
LOC105373239	1.66572	1.90074	35.1124	3.5471e-05	0.000411402
DAZAP1	-0.514913	8.01191	35.0983	3.55446e-05	0.000411962
SLC25A43	-0.579916	4.40405	35.0634	3.57275e-05	0.000413786
ZYX	-0.569426	5.16853	35.0516	3.57896e-05	0.000414209
VPS39	0.438782	6.85587	35.028	3.59145e-05	0.000415359
PRPSAP1	-0.678183	4.62893	35.0085	3.60177e-05	0.000416255
SRP72	-0.395796	7.5228	34.9714	3.6215e-05	0.000418238
SCPEP1	0.557956	5.48836	34.9663	3.62425e-05	0.000418258
DMTF1	0.505657	7.62209	34.9267	3.64545e-05	0.000420405
TMC6	0.72807	8.3758	34.9158	3.65134e-05	0.000420786
RPL28P3	0.498541	5.91237	34.8741	3.67388e-05	0.000423083
RAD51-AS1	1.26634	2.36858	34.8284	3.69879e-05	0.000425649
LINC00685	1.20646	1.93086	34.8205	3.70314e-05	0.000425848
LOC105373976	1.98759	-0.127524	34.7847	3.72279e-05	0.000427347
HNRNPA1P48	-0.488442	9.06722	34.7822	3.72418e-05	0.000427347
CHAC1	-3.02287	0.607898	34.7815	3.72454e-05	0.000427347
STX16	0.540879	6.76625	34.7776	3.72671e-05	0.000427347
H2AZP3	-0.867787	4.81541	34.7726	3.72946e-05	0.000427361
MLH1	-0.714085	5.47071	34.7213	3.75793e-05	0.000430319
TMC4	1.13561	0.926776	34.6657	3.78902e-05	0.000433573
COX17	-0.537354	4.91529	34.6595	3.79252e-05	0.000433668
LTB4R	0.67915	5.19914	34.6542	3.79554e-05	0.000433707
FOXO1	0.432131	7.56448	34.6195	3.81511e-05	0.000435637
CMC4	-0.779457	3.18231	34.6112	3.81983e-05	0.000435699
HNRNPA1P10	-0.472629	8.5472	34.6091	3.82102e-05	0.000435699
NCF1B	0.474433	6.04943	34.5697	3.84348e-05	0.000437952
CCHCR1	-0.497313	4.6833	34.5624	3.84763e-05	0.000438117
TMEM131	0.501071	7.128	34.5513	3.85399e-05	0.000438533
PASK	-0.897515	4.73934	34.5176	3.87336e-05	0.000440428
MIOS	-0.454815	5.77483	34.5127	3.87623e-05	0.000440446
KIF21B	-0.510565	6.52533	34.4949	3.88653e-05	0.000441307
SLC7A1	-0.539351	7.62801	34.4652	3.90372e-05	0.000442949
PNISR	0.485871	7.86471	34.4302	3.92418e-05	0.000444543
NCF1C	0.498168	8.02133	34.4287	3.92506e-05	0.000444543
ARID3A	-0.745762	3.82301	34.4271	3.92598e-05	0.000444543
ZMYND8	-0.58005	6.37671	34.4027	3.94028e-05	0.000445851
CYP2A7	2.07997	-0.203577	34.3768	3.95555e-05	0.000447267
RGS16	-1.00354	4.86214	34.3339	3.98099e-05	0.00044983
DDHD2	-0.470081	5.83911	34.3117	3.99422e-05	0.000451011
TSPAN31	0.705242	5.21421	34.2956	4.00383e-05	0.000451685
UBE2SP2	-0.790973	5.2288	34.2924	4.00576e-05	0.000451685
SPR	-1.20284	1.20127	34.2832	4.0113e-05	0.000451995
SUMO2P1	-0.467972	6.47212	34.254	4.02888e-05	0.000453661
ETS1	0.432391	8.48622	34.2445	4.03459e-05	0.000453878
AP5S1	0.824276	3.64209	34.2415	4.03639e-05	0.000453878
CENPA	-1.35559	4.68409	34.2254	4.04614e-05	0.000454658
SLC44A5	0.975844	3.36366	34.1967	4.0636e-05	0.000456304
TLCD3A	-0.73996	3.94445	34.1778	4.07512e-05	0.000457281
USP11	0.380441	6.3074	34.1258	4.10707e-05	0.000460548
KIF24	-0.821993	4.73253	34.1168	4.11262e-05	0.000460852
CEMIP2	1.61132	1.78859	34.0961	4.12543e-05	0.000461968
FBXO4	-1.23583	2.45519	34.0878	4.13053e-05	0.00046215
NENF	-1.10649	1.73269	34.0798	4.13553e-05	0.00046215
SMTN	-0.579719	4.65652	34.0797	4.13559e-05	0.00046215
CDH24	-1.17912	1.34541	34.0669	4.14354e-05	0.000462719
PGAM1	-0.641587	6.96846	34.0415	4.15943e-05	0.000464174
RNF168	-0.521833	6.12523	34.0225	4.1713e-05	0.000465178
CLPP	-0.578505	6.54241	34.017	4.17474e-05	0.000465243
SNAPC4	0.744748	5.80934	34.0044	4.18269e-05	0.000465808
CENPC	-0.722311	5.23801	33.9733	4.20229e-05	0.000467671
ZNF236-DT	1.27381	0.488333	33.9546	4.21415e-05	0.000468669
SBF2-AS1	-0.809328	3.00672	33.9495	4.2174e-05	0.000468709
MCAM	-1.83971	-0.155347	33.9337	4.22745e-05	0.000469504
PCGF7P	-1.06208	1.68838	33.9282	4.23097e-05	0.000469574
CD69	2.19921	1.15279	33.9221	4.23484e-05	0.000469682
JADE1	-0.540692	5.23127	33.8791	4.26244e-05	0.000472106
UGDH	-0.84108	2.87079	33.879	4.26252e-05	0.000472106
LOC112268063	0.830164	2.64819	33.856	4.27732e-05	0.000473126
TAF5	-0.739165	4.13662	33.8556	4.27755e-05	0.000473126
LOC107984316	-0.53214	4.86496	33.842	4.28635e-05	0.000473776
RUVBL2	-0.49837	6.72656	33.8296	4.29438e-05	0.00047434
CEP85L	0.668661	4.8147	33.7975	4.31527e-05	0.000476222
MLXIP	0.489766	6.38115	33.7932	4.31808e-05	0.000476222
KMT5AP1	-0.529427	4.54119	33.79	4.32022e-05	0.000476222
ESD	-0.468919	6.32496	33.7802	4.32659e-05	0.0004766
CTH	-1.3178	2.00129	33.771	4.33264e-05	0.00047668
CCNB1	-0.922927	7.09917	33.7701	4.33318e-05	0.00047668
PPP4R1	-0.573571	5.51776	33.7472	4.34823e-05	0.000478011
ZCCHC18	0.920605	2.39219	33.7299	4.35966e-05	0.000478943
MSANTD2	0.668998	4.2098	33.7123	4.37132e-05	0.00047976
LRR1	-0.670767	5.07601	33.7097	4.37301e-05	0.00047976
SUCLG2	-0.633118	5.28315	33.6871	4.38798e-05	0.000481077
ASB2	-0.718142	6.0414	33.6807	4.39225e-05	0.000481219
JADE2	-0.42006	6.30874	33.6612	4.4053e-05	0.000482218
LOC112267951	1.33322	1.32305	33.6582	4.4073e-05	0.000482218
BNIP1	-0.663855	3.48445	33.6464	4.41518e-05	0.000482755
MAP2K6	-0.771016	3.54844	33.6286	4.42714e-05	0.000483605
HSD17B14	-2.07103	-0.117509	33.6259	4.42892e-05	0.000483605
TMEM30A	0.427919	7.2302	33.5839	4.45723e-05	0.000486368
BRK1	0.429803	7.11519	33.566	4.46942e-05	0.000487203
TFAP2E	1.44193	1.99767	33.5638	4.47088e-05	0.000487203
ERCC6L2	0.488882	4.84243	33.5576	4.47512e-05	0.000487337
ORAI2	0.474294	8.46724	33.5278	4.49545e-05	0.000489223
RBM3	0.625777	7.97693	33.5172	4.50269e-05	0.000489428
LOC729652	0.938516	2.2292	33.516	4.50351e-05	0.000489428
COG6	-0.506315	5.3644	33.5081	4.50891e-05	0.000489428
MAGI3	-1.45982	1.24441	33.5074	4.5094e-05	0.000489428
ARSA	0.811485	5.12899	33.4948	4.51801e-05	0.000490035
CASD1	0.484809	5.71876	33.4866	4.52371e-05	0.000490325
MAST3	0.448519	6.75924	33.4476	4.55064e-05	0.000492916
IPO5	-0.390176	9.03327	33.4326	4.56108e-05	0.000493444
LOC643576	-0.676696	7.08953	33.4318	4.56161e-05	0.000493444
NUCKS1	-0.614026	8.33596	33.4157	4.57283e-05	0.000494329
SMG1	0.680174	7.8267	33.3983	4.58499e-05	0.000495243
KBTBD6	-0.967665	2.69615	33.3948	4.58739e-05	0.000495243
LSG1	0.604852	7.38258	33.3698	4.60493e-05	0.000496806
METTL25	0.658736	3.45785	33.3539	4.6161e-05	0.00049768
ATP13A1	0.484817	6.65944	33.3226	4.63821e-05	0.000499731
LOC105376269	2.65486	-0.623228	33.2957	4.65737e-05	0.000501463
TBL1X	-0.448831	5.67474	33.2865	4.66387e-05	0.00050183
RPL12P8	0.415377	6.7256	33.2784	4.6697e-05	0.000502124
ID3	-0.643498	6.06661	33.2193	4.71212e-05	0.00050635
CDKL1	0.816505	3.26516	33.2071	4.72093e-05	0.000506771
CDK18	-0.657156	3.23716	33.2052	4.72229e-05	0.000506771
DGCR2	0.45233	6.28714	33.197	4.7282e-05	0.000507071
TACC3	-0.79475	7.31175	33.1739	4.74499e-05	0.000508536
FCRL3	0.717245	5.38542	33.1636	4.75246e-05	0.000508999
FAM83D	-0.844573	4.45574	33.1431	4.76745e-05	0.000509978
LMAN1L	0.964612	2.37651	33.1425	4.76788e-05	0.000509978
WDR77	0.728729	6.57986	33.1159	4.78733e-05	0.000511507
RPS4XP2	0.933383	2.36105	33.1144	4.78848e-05	0.000511507
RNF224	1.54183	1.68956	33.1092	4.7923e-05	0.000511518
PRKAG1	0.76161	5.88703	33.1057	4.79489e-05	0.000511518
TACC1	0.812222	5.67193	33.0949	4.80285e-05	0.00051203
HMGB1P1	-0.656415	5.27655	33.0896	4.80672e-05	0.000512106
MKS1	-0.908987	2.61472	33.083	4.81158e-05	0.000512288
VRK1	-0.43644	6.25747	33.0484	4.83721e-05	0.000514679
EIF2S2P4	-0.427612	6.03259	33.016	4.86138e-05	0.000516912
NPIPB3	0.564931	6.48143	32.9894	4.8813e-05	0.00051869
FDXR	-0.917351	2.85747	32.9453	4.91455e-05	0.000521709
AACS	0.481296	6.69816	32.9432	4.91614e-05	0.000521709
CIT	-0.800418	5.98196	32.9158	4.93699e-05	0.000523579
LOC100129034	0.598203	8.1642	32.8793	4.96485e-05	0.00052619
POLA1	-0.832809	5.94212	32.8081	5.01972e-05	0.000531657
KLHL30	-1.44006	1.66832	32.8031	5.02355e-05	0.000531716
CELF6	1.50405	2.80457	32.7966	5.02862e-05	0.000531906
MCCC1	0.389459	6.62622	32.7918	5.03239e-05	0.000531958
ATG4C	-0.580083	5.21885	32.7781	5.04303e-05	0.000532735
CUTC	-0.546476	4.82667	32.7449	5.06897e-05	0.000535127
CFL2	-0.550427	4.47187	32.7319	5.07921e-05	0.000535641
RNGTT	0.481513	7.74375	32.7303	5.08043e-05	0.000535641
IGKC	0.4269	9.94652	32.7159	5.09175e-05	0.000536486
LOC105375724	0.437004	7.28178	32.7095	5.09684e-05	0.000536673
ITGAV	-1.10189	1.67075	32.6859	5.11549e-05	0.000538288
TIMM8A	0.760423	3.86655	32.679	5.12098e-05	0.000538516
AUNIP	-0.74947	3.28963	32.6528	5.14181e-05	0.000540356
LOC101926967	0.683533	3.19314	32.6394	5.15248e-05	0.00054099
GNA11	-0.746249	2.96288	32.6369	5.15451e-05	0.00054099
LOC105373618	1.30172	1.80569	32.6294	5.16051e-05	0.00054127
ABCC5	0.655838	6.83977	32.6025	5.18206e-05	0.000542587
RPS11	0.440675	10.4737	32.6018	5.18266e-05	0.000542587
SBF2	-0.791266	3.02492	32.6012	5.1831e-05	0.000542587
ZNF211	-1.18928	1.88513	32.5922	5.19034e-05	0.000542994
CDC20P1	-1.18033	3.63034	32.581	5.19935e-05	0.000543587
PTGES3P1	-0.44007	5.32124	32.56	5.21635e-05	0.000545012
HNRNPA1L2	-0.430433	7.98093	32.5401	5.23254e-05	0.000546028
TMEM129	0.618346	5.43738	32.5398	5.2328e-05	0.000546028
ORMDL1	0.462435	5.94581	32.5184	5.25023e-05	0.000547495
SNX10	-0.409986	7.07593	32.5093	5.25767e-05	0.000547918
SASS6	-0.696457	4.73248	32.4863	5.27652e-05	0.00054953
DLEU2	-0.638534	5.32744	32.4573	5.30034e-05	0.000551474
TMEM11	-0.532772	4.18414	32.4553	5.30199e-05	0.000551474
NPIPB9	0.779727	2.88294	32.4456	5.31002e-05	0.000551684
SLC25A40	-0.861486	5.53855	32.4441	5.31128e-05	0.000551684
LOC107987118	1.40124	0.7073	32.4405	5.3142e-05	0.000551684
LOC284581	1.3995	0.26584	32.4329	5.32053e-05	0.000551988
CSNK1D	0.420688	6.68902	32.4274	5.32509e-05	0.000552108
RPS8P8	0.4711	8.59602	32.3571	5.38382e-05	0.000557841
FGR	-1.0831	3.39748	32.3322	5.40476e-05	0.000559653
PPP1R35	-0.786282	3.71538	32.3117	5.4221e-05	0.00056109
MAEA	0.47986	5.65398	32.2669	5.46014e-05	0.000564666
PAFAH1B3	-0.587312	3.9425	32.2594	5.46658e-05	0.000564973
BCKDHB	0.459655	4.79963	32.2524	5.47257e-05	0.000565232
USP27X	-1.70493	0.581717	32.2344	5.48799e-05	0.000566464
LMTK3	-1.25019	1.11764	32.1961	5.52096e-05	0.000569505
FPGT	-0.715548	3.11301	32.1599	5.5524e-05	0.000572384
TMEM127	0.580802	5.73615	32.1535	5.55792e-05	0.000572589
CCNE2	-0.973357	2.90478	32.1457	5.56477e-05	0.000572932
LOC105373346	1.91117	-0.298049	32.1371	5.57229e-05	0.000573341
ILF3-DT	0.789244	3.2815	32.1	5.6048e-05	0.000576321
ZBTB7B	-0.677728	4.58243	32.0897	5.61387e-05	0.000576888
SLC12A2	0.512572	6.44579	32.0575	5.64234e-05	0.000579447
UPF1	-0.439736	7.06438	32.0492	5.64965e-05	0.00057983
HEMK1	0.626101	4.24862	32.0376	5.65997e-05	0.000580522
LINC01004	1.19708	3.36273	32.0298	5.66693e-05	0.000580869
HMMR	-1.09674	6.07466	32.0251	5.67112e-05	0.000580932
BECN1	0.645189	5.69852	32.0184	5.67708e-05	0.000581176
SERPINA9	0.593124	6.76805	31.9876	5.70465e-05	0.000583629
GCDH	0.576777	4.59317	31.9731	5.7177e-05	0.000584596
CENPX	-0.629158	4.75639	31.9667	5.72341e-05	0.000584812
CENPW	-0.949621	4.18996	31.9535	5.73538e-05	0.000585666
NOP9	0.580449	5.72266	31.9489	5.7395e-05	0.000585717
GNPTG	0.711598	3.94835	31.9341	5.75294e-05	0.00058672
PPIL3	-0.655133	5.04462	31.9045	5.77976e-05	0.000589085
EFCAB14	0.468794	6.78332	31.8956	5.78796e-05	0.000589213
TPI1	-0.61335	9.21875	31.8952	5.78827e-05	0.000589213
NLRC3	0.4414	8.00494	31.8822	5.80014e-05	0.00059005
DCPS	-0.522401	5.6833	31.8646	5.8163e-05	0.000590963
RABL2B	0.79656	4.29772	31.8645	5.8164e-05	0.000590963
NFKBIL1	-0.672313	3.40548	31.8603	5.82022e-05	0.000590982
MAN2B2	0.670121	5.867	31.8345	5.84396e-05	0.000593021
ZNF93	-0.961949	3.28651	31.8296	5.84849e-05	0.00059311
ZNF276	1.00117	3.60023	31.8029	5.87326e-05	0.00059525
LIN54	-0.556427	4.78156	31.7566	5.91632e-05	0.00059924
CTSA	0.795135	5.61894	31.7527	5.92005e-05	0.000599243
SULT1A1	0.492108	6.18331	31.7386	5.93324e-05	0.000600126
LOC105371693	1.14592	1.99221	31.7355	5.93617e-05	0.000600126
MEX3C	-0.661802	5.57337	31.7278	5.94338e-05	0.000600482
LOC105371480	1.21207	1.43373	31.6803	5.98823e-05	0.000604636
ZFP1	-0.496602	4.61716	31.6715	5.99657e-05	0.000604927
FBXO43	-1.60062	1.90262	31.6694	5.99857e-05	0.000604927
MPV17	0.431349	5.74094	31.6653	6.00253e-05	0.000604951
NUDT4	-0.409596	5.53644	31.659	6.00852e-05	0.000605178
NUDCD1	-0.530385	5.03449	31.6415	6.02518e-05	0.000606245
SRC	-1.56246	1.10687	31.6375	6.02904e-05	0.000606245
DYNC2I2	-0.627739	5.33603	31.6361	6.03031e-05	0.000606245
TUBAP2	-1.15625	6.71921	31.6319	6.03439e-05	0.000606279
NCAPH	-1.03157	5.72819	31.6241	6.04184e-05	0.000606652
VPREB3	0.464677	7.59455	31.5973	6.06755e-05	0.000608857
RPS6KA3	-0.479161	5.28605	31.5921	6.07256e-05	0.000608982
AQP3	-1.30297	1.13043	31.5727	6.09135e-05	0.000610489
RPS20P3	0.476852	5.98056	31.5222	6.14039e-05	0.000615025
LOC107985000	0.827266	2.80179	31.485	6.17681e-05	0.000618291
NAB1	-0.474069	4.47674	31.4701	6.1915e-05	0.000619115
UAP1L1	-1.03642	3.81986	31.4689	6.19268e-05	0.000619115
PAICSP4	-0.638477	4.73049	31.46	6.20144e-05	0.000619609
TMEM54	-1.68878	-0.0789387	31.4526	6.20875e-05	0.000619958
PCSK7	0.597592	6.04761	31.4412	6.22007e-05	0.000620706
KRI1	0.53578	6.31858	31.4306	6.23054e-05	0.00062137
ZNF219	-1.32435	0.276635	31.4131	6.24798e-05	0.000622441
KHDRBS1	-0.436917	8.18389	31.4061	6.25494e-05	0.000622441
BICD2	0.443603	7.28175	31.4045	6.25658e-05	0.000622441
KCNC4	-1.17349	2.34323	31.4018	6.25919e-05	0.000622441
CIAO2A	-0.467399	6.30642	31.4006	6.26047e-05	0.000622441
TBC1D15	-0.504893	5.69138	31.3701	6.29097e-05	0.000625091
PCDHGC3	0.810275	6.2328	31.3486	6.31258e-05	0.000626854
ZDBF2	0.78199	4.32699	31.3365	6.32476e-05	0.000627451
ZNF530	-1.04317	1.15678	31.335	6.32633e-05	0.000627451
IPO11	-0.564453	4.46125	31.3226	6.33883e-05	0.000628307
MPZL3	-0.741326	2.75241	31.312	6.34956e-05	0.000628986
GPI	-0.494423	8.42381	31.3036	6.35807e-05	0.000629446
SPDYE21	0.953537	2.04936	31.2864	6.37557e-05	0.000630793
LSM10	0.554838	5.53914	31.2648	6.39767e-05	0.000632593
FSD1	-1.69543	0.596567	31.2248	6.43878e-05	0.000636271
CTC1	0.490428	5.13708	31.2198	6.44389e-05	0.000636388
LPCAT4	-0.63872	4.56909	31.2125	6.45144e-05	0.000636746
HIGD2A	0.454058	5.74974	31.2006	6.46374e-05	0.000637573
RIMKLBP2	1.11028	1.5852	31.1887	6.47603e-05	0.000638205
ATP11A	0.620878	8.35828	31.1868	6.47802e-05	0.000638205
BCL2L11	0.442542	6.99659	31.1588	6.50717e-05	0.000640687
WSB2	-1.80612	0.698051	31.1156	6.55245e-05	0.000644755
SLC25A25-AS1	0.848201	4.58843	31.1056	6.56297e-05	0.000645399
RPL36	0.436853	9.98402	31.065	6.60584e-05	0.000648703
MCIDAS	-1.74845	0.282206	31.0578	6.61348e-05	0.000648703
ZNF260	-0.892196	3.4772	31.0575	6.61381e-05	0.000648703
MFSD12	0.682642	6.42179	31.0554	6.61608e-05	0.000648703
KIF4B	-1.39674	2.22774	31.0549	6.61656e-05	0.000648703
QKI	-0.392176	6.06907	31.0459	6.62619e-05	0.000649254
CACYBPP2	-0.535622	5.02014	31.0403	6.63218e-05	0.000649449
LOC112268035	0.979022	2.77807	31.0354	6.63742e-05	0.00064957
CYB561A3	0.572657	7.45932	31.0112	6.66321e-05	0.000651701
RPS8	0.468225	10.7651	31.0023	6.67276e-05	0.000652242
HNRNPA1P15	-0.496563	5.08739	30.9579	6.72069e-05	0.000656532
DNASE2	-0.774892	2.7315	30.9519	6.7272e-05	0.000656765
TUBA1B	-1.20407	10.2595	30.9482	6.73117e-05	0.000656765
C3orf62	0.826647	2.88689	30.9201	6.7617e-05	0.000659347
CKAP2	-0.455584	8.2109	30.8927	6.79166e-05	0.000661613
SHC1	-0.428209	5.98611	30.8911	6.79339e-05	0.000661613
SEC11A	-0.414788	5.69199	30.8877	6.79717e-05	0.000661613
ENO2	-1.26915	5.52897	30.8745	6.81166e-05	0.000662626
HLA-A	-0.465258	5.74375	30.8482	6.84063e-05	0.000665045
RPS20P6	0.49165	5.78117	30.8165	6.87569e-05	0.000667755
CIP2A	-0.700736	4.60836	30.8156	6.87674e-05	0.000667755
STK24	-0.388365	7.26255	30.807	6.88625e-05	0.000668279
ATP6V1G1	0.512493	6.57685	30.7841	6.91177e-05	0.000669936
DRC3	1.14872	1.89097	30.7832	6.91283e-05	0.000669936
NDFIP2	0.536331	4.66783	30.7781	6.9185e-05	0.000669936
TANGO6	-0.491399	4.13716	30.7769	6.91984e-05	0.000669936
PITRM1	0.437228	6.11392	30.7596	6.93925e-05	0.000671415
DEXI	0.541144	4.03615	30.7391	6.96228e-05	0.000673242
WDR11	0.480718	5.91269	30.7152	6.9893e-05	0.000675452
KIAA1841	-0.964016	2.464	30.6959	7.0112e-05	0.000677165
PRXL2A	-0.511461	4.57627	30.6887	7.01945e-05	0.000677558
NEMP2	-0.608158	3.86561	30.6691	7.04176e-05	0.000679308
PI16	-1.475	0.118445	30.6348	7.081e-05	0.000682687
TUBA1C	-0.875322	8.76302	30.6097	7.10993e-05	0.000685069
B3GNT9	1.23005	2.09376	30.5838	7.13986e-05	0.000687375
PLCG2	0.370336	9.60186	30.5817	7.14232e-05	0.000687375
GTF2IRD2	0.59488	3.87166	30.5714	7.15425e-05	0.000687759
PGS1	0.419407	5.51762	30.571	7.15479e-05	0.000687759
LTA4H	0.367812	7.54813	30.5493	7.18008e-05	0.000689781
TPI1P1	-0.585822	7.77091	30.5342	7.19774e-05	0.000690123
ZDHHC2	-0.48094	5.99838	30.53	7.20263e-05	0.000690123
TRMT1	0.871705	5.40786	30.5297	7.20292e-05	0.000690123
HEATR5B	0.437609	6.51045	30.5288	7.204e-05	0.000690123
IGLC5	2.79456	0.0509175	30.528	7.20491e-05	0.000690123
IQGAP2	-0.566038	5.44585	30.5216	7.21244e-05	0.000690437
RMI2	-0.983132	5.34169	30.515	7.22021e-05	0.000690773
ZC3H18-AS1	2.32886	-0.809602	30.467	7.27679e-05	0.000695776
C1orf198	-1.58621	1.0593	30.4581	7.28743e-05	0.000696383
CELF1	0.364303	7.7076	30.4485	7.29879e-05	0.000697058
SLC35E3	0.479386	4.58521	30.4215	7.33096e-05	0.000699719
RAB5B	0.430708	5.89248	30.4137	7.34039e-05	0.000700207
VMAC	1.10989	3.66708	30.4087	7.34634e-05	0.000700362
TPT1	0.578135	11.9702	30.4046	7.35129e-05	0.000700423
SPTBN5	1.96872	-0.184647	30.3677	7.39562e-05	0.000703859
PM20D1	1.47145	0.0796441	30.3672	7.39623e-05	0.000703859
ST3GAL5	-0.705179	3.41191	30.3633	7.40099e-05	0.000703859
MARCHF2	0.912088	3.71872	30.3602	7.4047e-05	0.000703859
XPOTP1	-0.518773	4.36327	30.3473	7.42031e-05	0.00070493
USP20	0.500136	5.77219	30.3295	7.44196e-05	0.000706328
HNRNPA1P8	-0.5572	4.43929	30.328	7.44374e-05	0.000706328
NOP14-AS1	0.813714	2.79803	30.3078	7.46836e-05	0.00070825
TMEM259	0.371916	8.48648	30.2908	7.48912e-05	0.000709804
ZNF217	-0.561201	5.95118	30.2716	7.51269e-05	0.000711622
RPL12P38	0.396178	5.58981	30.2632	7.52303e-05	0.000712186
CKS2	-0.699035	7.36035	30.2545	7.5338e-05	0.000712413
LOC100507156	1.54967	1.61356	30.2541	7.53421e-05	0.000712413
LOC107984495	1.34119	0.960224	30.2395	7.55228e-05	0.00071331
CNNM4	0.581637	4.8891	30.2394	7.55249e-05	0.00071331
RPS27P3	0.529387	8.84077	30.2301	7.56393e-05	0.000713975
DVL3	-0.374492	6.94981	30.2079	7.59148e-05	0.000716159
EFNB2	1.02923	2.19765	30.196	7.60632e-05	0.000717142
MRPL28	-0.417699	5.86116	30.1858	7.61903e-05	0.000717923
MGST2	-0.882983	3.06105	30.17	7.63882e-05	0.00071937
ACP3	-1.15774	2.73781	30.1655	7.64447e-05	0.000719485
RASSF1	-0.513348	4.53396	30.1503	7.6636e-05	0.000720574
MIR1204	0.821973	2.13434	30.1459	7.66915e-05	0.000720574
CKS1BP2	-0.802048	4.51068	30.1457	7.66936e-05	0.000720574
RMI1	-0.727875	4.92953	30.1352	7.68257e-05	0.000721397
PPP2R5D	-0.435734	5.76002	30.1229	7.69804e-05	0.000722431
AZI2	-0.74923	2.76731	30.1125	7.71122e-05	0.00072325
TNFAIP8L2	0.829195	2.15702	30.0782	7.75488e-05	0.0007264
TPT1P9	0.577223	8.09308	30.077	7.75632e-05	0.0007264
HYOU1	0.597782	6.64275	30.0755	7.75824e-05	0.0007264
SSR4	0.512167	6.14108	30.0619	7.77569e-05	0.000727615
LPAR5	-0.597555	4.33919	30.0552	7.78417e-05	0.000727934
MXD1	0.594582	4.08013	30.0522	7.78808e-05	0.000727934
HADH	-0.486006	6.52723	30.0331	7.81257e-05	0.000729802
ZBTB38	-1.00432	1.66534	30.0194	7.83018e-05	0.000731027
UTP3	0.390949	6.1692	30.0055	7.84809e-05	0.000732278
CPM	1.98439	-0.298585	29.9754	7.8872e-05	0.000735504
LINC00342	0.500526	4.55479	29.9607	7.90634e-05	0.000736866
DDX17	0.378327	9.33771	29.9434	7.92881e-05	0.000738209
NUP155	-0.531591	6.00756	29.94	7.9333e-05	0.000738209
IFT81	-0.823581	3.20158	29.9392	7.9344e-05	0.000738209
STAT6	0.455466	8.49617	29.9342	7.9409e-05	0.00073839
FHOD1	-0.535953	5.06174	29.9008	7.98481e-05	0.000741851
SIT1	-0.514399	6.3517	29.8989	7.98727e-05	0.000741851
ADGRA2	-3.80794	-0.985675	29.8927	7.99548e-05	0.000742189
PEX12	-1.08707	2.02302	29.8876	8.00218e-05	0.000742386
MTFR2	-0.879284	4.18824	29.8659	8.03098e-05	0.000744632
MRPS25	0.512056	6.45289	29.8394	8.0662e-05	0.000747072
HLTF	-0.507018	7.30551	29.8392	8.06649e-05	0.000747072
RUSC1	-0.551171	4.04616	29.8148	8.09902e-05	0.000749656
NT5DC2	-0.543334	6.64734	29.7916	8.13024e-05	0.000752117
ERLIN1	-0.697414	4.49967	29.7621	8.17005e-05	0.000754982
MACIR	-0.834512	2.90533	29.7617	8.17052e-05	0.000754982
TMEM255A	-0.782532	2.84194	29.746	8.19187e-05	0.000756524
TRAPPC2	0.471078	4.8673	29.7356	8.20592e-05	0.00075739
SINHCAF	-0.412427	6.99108	29.722	8.22442e-05	0.000758666
LOC107986211	0.819032	2.22873	29.7178	8.23019e-05	0.000758767
MRPS5	-0.371048	6.15404	29.7104	8.24034e-05	0.000759128
TSC2	0.439928	6.20036	29.7081	8.24346e-05	0.000759128
L3HYPDH	0.653123	4.31574	29.6953	8.26101e-05	0.000760313
PFDN4	-0.53874	5.08094	29.6905	8.26751e-05	0.00076048
ZBTB40	0.516125	5.13614	29.6865	8.27299e-05	0.000760552
SKA3	-1.17539	5.38008	29.6794	8.28279e-05	0.000760982
PRKAR1B	0.684901	5.40523	29.6755	8.28817e-05	0.000760982
H6PD	0.589088	5.47828	29.6729	8.29173e-05	0.000760982
BLK	0.381399	8.65988	29.6584	8.31176e-05	0.000762389
C21orf91	-0.415594	5.72843	29.621	8.36347e-05	0.000766698
ARHGAP33	-0.907443	4.7508	29.6161	8.37029e-05	0.000766891
SAMD10	-0.743223	3.99146	29.611	8.37735e-05	0.000767104
ARGLU1	0.407361	8.94653	29.5915	8.40467e-05	0.000769172
FCHO2	-1.85858	0.472032	29.5851	8.41349e-05	0.000769408
LOC105373195	1.02828	2.51817	29.5828	8.41674e-05	0.000769408
LRRC4	0.782667	4.25694	29.5626	8.44506e-05	0.000771563
RDH13	1.09418	2.16652	29.5562	8.45413e-05	0.000771957
LOC105376794	0.605793	5.0768	29.5475	8.4664e-05	0.000772642
ELL3	0.415308	7.00048	29.5385	8.47903e-05	0.00077336
NUDT16L1	0.695697	4.3833	29.5344	8.48482e-05	0.000773453
FNIP2	-1.98443	0.0106893	29.5263	8.49623e-05	0.000774058
TARBP1	0.587886	6.50684	29.5224	8.5018e-05	0.000774131
S100PBP	-0.637768	5.36691	29.5133	8.51469e-05	0.00077487
TARS1	-0.415807	6.00556	29.4986	8.53557e-05	0.000776335
LRRC37A17P	0.540157	4.1555	29.4826	8.55839e-05	0.000777681
PABPN1	0.489083	5.10302	29.4801	8.56201e-05	0.000777681
LINC01781	2.55854	0.563493	29.4781	8.56475e-05	0.000777681
C8orf82	0.503038	4.00539	29.4677	8.57966e-05	0.000778599
HACE1	-1.40871	0.955065	29.4622	8.58761e-05	0.000778885
FAM111B	-1.3562	6.14628	29.4272	8.63783e-05	0.000782577
CHAF1A	-0.865067	6.8801	29.4271	8.63796e-05	0.000782577
IGKV2D-23	0.557917	3.90975	29.4226	8.64443e-05	0.000782662
ICA1L	-1.06268	1.53521	29.4184	8.65058e-05	0.000782662
ANK2	-0.84921	2.93141	29.4145	8.65614e-05	0.000782662
NKPD1	1.09322	1.74622	29.4131	8.65819e-05	0.000782662
TTC14	0.545363	6.82583	29.4012	8.67539e-05	0.000783683
GEMIN2	-0.580788	3.9823	29.3986	8.67914e-05	0.000783683
SLC9A3	0.741416	3.72103	29.3933	8.68682e-05	0.000783939
DSTNP2	-0.993541	1.54587	29.3526	8.74611e-05	0.000788852
ORC3	-0.488085	4.81166	29.3308	8.77809e-05	0.000791296
NDST1	-0.414898	5.5076	29.322	8.79108e-05	0.000792027
PTBP2	-0.749197	4.87773	29.3115	8.80651e-05	0.000792976
MYBL1	0.551475	7.33424	29.3049	8.81633e-05	0.00079342
LOC105374809	0.838795	3.49192	29.2874	8.84211e-05	0.000794935
C4orf46	-0.718929	4.21871	29.2868	8.84296e-05	0.000794935
MGME1	0.583401	5.77919	29.2755	8.85975e-05	0.000796004
LINC01000	0.458565	6.43719	29.2548	8.8906e-05	0.000798334
CCDC78	0.490487	5.62301	29.2504	8.89705e-05	0.000798471
CWF19L1	-0.416304	5.27563	29.2241	8.93652e-05	0.00080157
RBM6	0.370273	7.86113	29.1837	8.99722e-05	0.000806461
EXOSC9	-0.556566	5.46318	29.1812	9.00099e-05	0.000806461
HNRNPC	-0.414313	8.99482	29.1564	9.03863e-05	0.000809386
HNRNPA1P4	-0.448846	6.3777	29.1486	9.05044e-05	0.000809997
UCK2	-0.511772	5.4324	29.1161	9.09997e-05	0.000813547
SLC9A7	0.440017	6.6245	29.116	9.10014e-05	0.000813547
MINDY1	-0.773905	2.38445	29.1123	9.10592e-05	0.000813616
THOC3	-0.601287	4.54681	29.0945	9.13313e-05	0.000815301
GARS1	-0.361445	8.01457	29.0934	9.13483e-05	0.000815301
LRRC40	-0.394516	5.53921	29.077	9.16005e-05	0.000817038
LINC00426	-0.657013	6.23819	29.0742	9.16436e-05	0.000817038
LOC107987169	1.1286	1.25548	29.0453	9.2091e-05	0.000820342
ADCY3	-0.504778	6.14229	29.0438	9.21153e-05	0.000820342
C11orf95	0.676213	5.32578	28.9973	9.28387e-05	0.000826331
TAGLN2	-0.38734	8.51572	28.994	9.28906e-05	0.000826339
LOC105374981	1.28507	0.548674	28.9858	9.30189e-05	0.000827027
GTF2A1	-0.507346	6.08916	28.9669	9.33167e-05	0.00082922
SOWAHD	-1.39482	1.63612	28.9486	9.36054e-05	0.000831331
LGR6	-2.08036	0.297343	28.9315	9.38769e-05	0.000833286
RPS27	0.479514	7.5872	28.924	9.39945e-05	0.000833874
THOC5	-0.419828	5.35834	28.8994	9.43868e-05	0.000836896
CENPJ	-0.566052	5.71028	28.8894	9.45458e-05	0.000837649
RPS27P4	0.538712	8.06723	28.8876	9.4575e-05	0.000837649
PROX1	1.11955	0.914973	28.8816	9.46719e-05	0.00083767
LYRM4-AS1	1.48419	1.22524	28.881	9.46806e-05	0.00083767
GSTM4	-1.37238	1.78712	28.8683	9.48852e-05	0.000839023
RRP12	0.699126	5.57116	28.8405	9.53326e-05	0.00084252
ZNF274	-0.702747	2.98905	28.8026	9.59466e-05	0.000847485
RAPGEFL1	0.621304	3.45903	28.7871	9.61978e-05	0.000849241
ICAM3	-0.4536	7.40341	28.7738	9.64151e-05	0.000850697
BANP	0.468733	4.96763	28.742	9.69374e-05	0.00085484
PRKCI	-0.410727	6.65405	28.7294	9.71447e-05	0.000855793
UROD	-0.439768	4.99128	28.729	9.71509e-05	0.000855793
ZNF277	-0.560866	5.39796	28.7021	9.75955e-05	0.000859079
RPL23	0.463261	10.5608	28.7001	9.76298e-05	0.000859079
WDR90	-0.662971	5.22758	28.6835	9.79052e-05	0.000861035
CCDC163	-1.13083	1.75164	28.6772	9.801e-05	0.00086149
RPL13	0.438829	10.5589	28.6575	9.83389e-05	0.000863913
TMEM80	0.638932	4.1159	28.6507	9.84532e-05	0.000864449
PPP1R3D	-0.848038	2.09507	28.6454	9.85415e-05	0.000864756
UBLCP1	0.506541	5.48179	28.6234	9.89116e-05	0.000867535
KCNMB2	-0.727428	6.71038	28.608	9.91707e-05	0.00086908
INSR	-0.59411	4.43439	28.605	9.92206e-05	0.00086908
LIMK2	-0.462861	5.32603	28.6009	9.92908e-05	0.00086908
LOC100129492	-0.583676	4.71242	28.6002	9.9302e-05	0.00086908
PANX1	-0.78926	3.50847	28.5953	9.93857e-05	0.000869344
LOC101927979	0.727312	2.71803	28.5899	9.94765e-05	0.000869669
NAE1	-0.398482	6.28419	28.5744	9.97392e-05	0.000871496
PIK3IP1-DT	1.33312	0.232198	28.5685	9.98402e-05	0.000871909
AZGP1	-2.13937	-0.525098	28.5556	0.00010006	0.000873356
PIGQ	0.623941	5.13123	28.5434	0.000100268	0.000874541
MRPL13	-0.512159	5.07011	28.5401	0.000100325	0.000874541
SENP7	-0.780603	2.74691	28.5382	0.000100357	0.000874541
AGTRAP	-0.73325	3.52879	28.495	0.0001011	0.00088054
UBE2Z	0.39182	6.08879	28.4883	0.000101215	0.000880595
SND1	0.367066	9.01653	28.4871	0.000101236	0.000880595
SNX22	0.54625	6.70733	28.4852	0.000101269	0.000880595
SLC36A4	-0.535781	4.20435	28.4803	0.000101353	0.000880857
LOC102724638	1.61742	0.110008	28.4716	0.000101504	0.00088169
DCTN6	-0.454737	4.97308	28.4628	0.000101658	0.000882557
PDE4C	-1.36301	1.25858	28.4359	0.000102125	0.000886139
RNF26	-0.432454	5.28546	28.4306	0.000102217	0.000886466
HTATSF1P2	0.606275	5.05397	28.4066	0.000102639	0.000889651
CALCOCO2	-0.588816	4.56212	28.398	0.000102789	0.000890475
KNL1	-0.544398	6.91248	28.3906	0.00010292	0.000891131
CDK5RAP3	0.43314	6.69249	28.3822	0.000103068	0.000891941
MTRNR2L2	0.648081	4.56314	28.3764	0.000103171	0.000892355
ACAP1	-0.468365	6.88773	28.3686	0.000103309	0.000893068
DBF4P1	-0.821034	2.1519	28.3346	0.000103912	0.000897802
TCEANC2	-0.514722	4.39812	28.3304	0.000103987	0.000897976
HLA-DMB	0.629407	7.02524	28.3198	0.000104176	0.000898896
C17orf100	0.784222	3.06166	28.3181	0.000104206	0.000898896
ARL10	-1.06313	1.82382	28.3151	0.00010426	0.000898896
AKNA	0.411579	8.1963	28.2997	0.000104536	0.000900801
LOC105376506	2.03843	-0.658038	28.2956	0.00010461	0.000900955
ZFP90	-0.696413	4.53365	28.2907	0.000104696	0.000901222
DNAJC12	-0.75051	2.64341	28.284	0.000104818	0.000901786
LOC286437	1.20324	1.58987	28.2724	0.000105027	0.000902356
ECPAS	-0.406812	6.83622	28.2712	0.000105048	0.000902356
POC1A	-0.721972	4.29784	28.2672	0.00010512	0.000902356
CPOX	-0.774169	2.43066	28.2654	0.000105152	0.000902356
EXTL3	-0.431503	5.26954	28.2649	0.000105162	0.000902356
MMD	-0.495007	5.23432	28.234	0.000105722	0.000906681
SPSB3	0.494137	5.40427	28.2165	0.000106039	0.000908923
RPRD1A	-0.36501	6.74721	28.1698	0.000106894	0.000915771
COP1	-0.443152	6.38694	28.1662	0.000106961	0.00091586
RHEB	-0.438042	5.17555	28.1537	0.000107191	0.000917346
ABHD17C	-1.40863	0.392447	28.1478	0.0001073	0.000917791
CARD9	1.29246	1.69349	28.1156	0.000107897	0.000922415
EIF2S2	-0.358176	6.41914	28.1081	0.000108036	0.000922737
SPRING1	0.368223	7.00774	28.1075	0.000108049	0.000922737
YWHAE	-0.405202	8.97843	28.0832	0.000108502	0.000925719
VAV3	-0.620755	4.09195	28.0821	0.000108523	0.000925719
DPH2	0.660284	4.99177	28.0796	0.000108569	0.000925719
NUP37	-0.511255	5.25085	28.0703	0.000108744	0.000926722
PAICS	-0.503138	8.33505	28.0578	0.000108978	0.000928225
WDR81	0.617931	5.80391	28.0526	0.000109077	0.000928585
TRNC	0.678009	3.92354	28.0492	0.00010914	0.000928639
ZNF121	-0.532311	5.10939	28.0389	0.000109334	0.000929326
BTRC	0.458172	4.33052	28.037	0.000109371	0.000929326
ANKRD28	-0.418007	6.15735	28.0358	0.000109393	0.000929326
MFSD13A	-0.76511	3.61343	28.0281	0.000109538	0.000930067
RACK1	0.384607	10.8149	28.0131	0.000109823	0.000932004
ENO3	-0.829175	3.08253	27.9689	0.000110665	0.000938654
LOC388436	1.09298	1.25207	27.9484	0.000111058	0.000941498
CENPM	-1.05012	5.01704	27.9073	0.00011185	0.000947579
FAM117A	0.399523	6.45935	27.9041	0.000111912	0.000947579
SLC12A9	0.630047	5.85069	27.9022	0.000111951	0.000947579
CASP7	-2.41025	-0.829573	27.8974	0.000112043	0.00094787
MEX3B	-1.48402	0.989217	27.8906	0.000112175	0.000948376
PHC1	-0.534345	4.50328	27.8883	0.00011222	0.000948376
GSTK1	0.462347	6.80827	27.8755	0.00011247	0.000949709
NEDD4	-1.45435	1.42037	27.8742	0.000112495	0.000949709
CDK9	0.519855	5.83376	27.8629	0.000112714	0.000951069
CGN	-1.16033	1.27438	27.8212	0.000113534	0.000957489
BORA	-0.608529	5.22704	27.8056	0.000113841	0.000959576
LOC100422300	-0.770467	2.69223	27.7852	0.000114246	0.00096249
DENND5B	0.478278	7.9084	27.7814	0.000114321	0.000962503
LMAN1	-0.422963	7.14304	27.7791	0.000114366	0.000962503
SACS	-0.597917	6.25837	27.7727	0.000114495	0.000963085
IVNS1ABP	-0.697304	5.45839	27.7649	0.000114649	0.00096388
OGA	0.434166	8.40838	27.7546	0.000114854	0.000965106
LOC105369816	1.28254	1.23965	27.7384	0.000115178	0.000967329
MPP1	-1.99013	1.26723	27.7242	0.000115464	0.000969111
HERPUD1	0.407967	6.72097	27.7219	0.00011551	0.000969111
CNDP2	0.480488	7.55396	27.6966	0.00011602	0.000972887
LOC101928055	1.13801	2.48915	27.6723	0.000116512	0.000976513
DENND5A	-0.887932	3.40017	27.6454	0.000117058	0.000980582
MBIP	-0.483848	4.23588	27.6322	0.000117328	0.000982337
NECTIN1	-2.00358	2.86334	27.6135	0.000117712	0.000985037
LOC107986589	0.784045	3.43301	27.5955	0.000118082	0.000987628
LOC105372279	2.09292	-0.0251283	27.5761	0.000118484	0.000990482
CALM2	-0.479112	8.63283	27.5641	0.000118732	0.000991688
WARS2-AS1	1.03689	2.26229	27.5632	0.000118751	0.000991688
RHOH	0.455468	6.60132	27.5513	0.000118997	0.000993235
RPS18P5	0.457981	7.5107	27.5471	0.000119086	0.000993463
ADD2	-0.396192	7.64486	27.5367	0.000119302	0.000994753
QTRT1	0.570296	5.13915	27.5191	0.00011967	0.00099731
EVI5L	0.743617	3.74324	27.4938	0.000120201	0.00100122
RPL10P16	0.389462	9.27052	27.4707	0.000120688	0.0010046
RPL10AP9	0.404596	6.56947	27.4687	0.00012073	0.0010046
WSB1	-0.835546	6.29529	27.4506	0.000121112	0.00100675
NDC1	-0.427945	7.72314	27.4506	0.000121113	0.00100675
FBLN7	1.21305	1.02104	27.4056	0.000122072	0.0010142
ZNF570	-2.03348	-0.399354	27.3673	0.000122896	0.00102052
TMCC1-AS1	1.99218	-0.703198	27.3591	0.000123071	0.00102146
COQ4	0.743265	4.75208	27.3521	0.000123225	0.00102221
PRAM1	1.06858	0.929217	27.3251	0.000123811	0.00102614
LOC107984482	1.3519	0.378593	27.3244	0.000123825	0.00102614
ZNF655	0.537462	5.5889	27.3138	0.000124056	0.00102753
LOC107984063	0.636644	2.96819	27.3022	0.000124309	0.0010291
ADAM9	-0.742271	3.04443	27.2825	0.000124741	0.00103215
UNC13B	0.636629	4.22725	27.2696	0.000125023	0.00103396
SLC17A9	-0.623567	5.24646	27.2606	0.000125222	0.00103507
DELE1	0.405898	6.57081	27.2536	0.000125377	0.00103583
REX1BD	0.506234	4.64826	27.2233	0.000126047	0.00104083
PXMP2	-0.890137	4.31967	27.2144	0.000126245	0.00104194
CATSPER2	1.35775	-0.0882741	27.2047	0.000126461	0.00104319
ENTPD6	0.638035	3.98652	27.1881	0.000126832	0.00104572
LOC102724624	1.10753	1.70085	27.1757	0.000127111	0.00104697
EEF1D	0.428742	8.22685	27.1755	0.000127113	0.00104697
IRF1	-0.666736	3.39419	27.1667	0.000127312	0.00104808
PPFIA3	-0.814595	2.71019	27.1544	0.000127588	0.00104982
HNRNPUL1	-0.419361	8.48183	27.1327	0.000128078	0.0010533
SMAP1	-0.582087	3.3427	27.1299	0.000128141	0.0010533
CKS1BP3	-0.704995	4.31433	27.0945	0.000128946	0.00105938
MCRIP1	0.623005	4.57062	27.0893	0.000129065	0.00105955
PPP2R5A	-0.344683	6.37277	27.085	0.000129163	0.00105955
PHOSPHO1	1.62941	1.91425	27.0833	0.000129202	0.00105955
DEPDC1P2	-1.26436	0.995469	27.0821	0.000129228	0.00105955
ABHD3	-0.522379	6.37134	27.0742	0.000129409	0.00106046
TXNDC16	0.516522	6.24012	27.0715	0.00012947	0.00106046
ARL4C	-0.912053	2.27103	27.0663	0.00012959	0.00106091
FCRLB	-0.65146	4.5891	27.0585	0.000129769	0.00106184
APLP2	0.35926	7.44387	27.0543	0.000129866	0.0010621
SCLT1	-0.45525	5.16452	27.051	0.000129942	0.00106219
NFATC4	-1.00666	5.53967	27.0479	0.000130014	0.00106224
C1orf122	0.847294	4.05923	27.0336	0.000130343	0.00106439
ZKSCAN1	0.429569	6.72491	27.0223	0.000130603	0.00106597
GTF2IRD1	-0.569955	4.74494	27.0175	0.000130715	0.00106635
FAM86C1P	0.791592	2.96074	26.9859	0.000131449	0.00107181
PQBP1	0.459451	5.33873	26.9698	0.000131823	0.00107432
BCDIN3D	0.719687	3.26627	26.9661	0.000131911	0.00107449
TAF4B	-0.417228	6.84442	26.9526	0.000132227	0.00107652
C1RL-AS1	-1.9381	-0.157531	26.93	0.000132758	0.00108
RNF138	-0.414797	5.85771	26.9288	0.000132786	0.00108
IMP3	0.424798	5.37129	26.9212	0.000132966	0.00108018
SRCAP	0.452129	7.53808	26.9204	0.000132985	0.00108018
NPIPB4	0.694692	3.43635	26.9194	0.000133009	0.00108018
GPR132	-0.77453	3.2973	26.9052	0.000133345	0.00108233
[truncated: 14,227 more rows]

## Sheet: EntoAZD vs AZD
genes	logFC	logCPM	F	PValue	FDR
BACH2	1.71149	7.61636	297.147	6.8036e-11	1.10395e-06
AIM2	1.13314	6.49146	186.405	1.54241e-09	7.78646e-06
AFF3	1.02602	6.04301	183.928	1.68477e-09	7.78646e-06
KANK2	1.38463	7.69983	180.326	1.9195e-09	7.78646e-06
SLC30A4	2.21311	3.50076	159.946	4.21649e-09	1.36834e-05
RNGTT	0.97473	7.74375	131.252	1.51871e-08	4.10708e-05
DGKA	0.820931	6.71435	111.146	4.38387e-08	0.000101618
RASGRP2	1.03141	6.21048	107.579	5.38613e-08	0.000109244
SLC8A1	-1.9694	2.17863	105.436	6.11344e-08	0.000110219
MELTF	-0.761855	5.33659	95.783	1.11434e-07	0.000180813
HIP1R	0.814636	7.47348	93.981	1.25385e-07	0.000184954
LOC105374377	1.47118	3.35416	91.2238	1.50772e-07	0.000203869
LOC102723528	1.59553	3.30585	85.181	2.29876e-07	0.000264208
SATB1	0.825641	5.36944	84.2982	2.45015e-07	0.000264208
PTPN18	0.672461	7.98589	84.1481	2.47703e-07	0.000264208
FBXO30	0.673136	5.88763	83.1335	2.66763e-07	0.000264208
SYTL2	0.998382	3.83304	82.6315	2.76811e-07	0.000264208
DNASE1	0.697207	6.86727	81.6369	2.98021e-07	0.000268649
RASSF6	2.47497	3.79135	76.4349	4.44251e-07	0.00037939
CD37	0.733641	9.15379	74.6717	5.11319e-07	0.000414833
AICDA	2.0008	4.2528	72.7503	5.97933e-07	0.00042077
DENND1B	-1.5429	2.71331	72.6798	6.01415e-07	0.00042077
ABLIM1	1.02156	7.27472	72.1771	6.26933e-07	0.00042077
SNTA1	0.826301	4.33821	71.8872	6.42209e-07	0.00042077
CEACAM1	1.58319	3.06644	71.7739	6.48295e-07	0.00042077
KLHL9	-0.829866	4.23051	70.6857	7.10221e-07	0.000443233
RHBDF2	0.773602	7.20074	70.1136	7.4547e-07	0.000448
SLC2A5	0.741788	7.80005	69.625	7.77167e-07	0.000450368
TMEM156	0.895461	6.4102	68.6592	8.44448e-07	0.000472483
HDAC9	-1.43368	3.11849	67.9066	9.01508e-07	0.000480882
ISG20	0.895624	5.9948	66.7124	1.00132e-06	0.000480882
BLK	0.573854	8.65988	66.7057	1.00192e-06	0.000480882
CREM	-0.786813	5.19606	66.6447	1.00735e-06	0.000480882
OR13A1	1.09784	5.95193	66.3733	1.03193e-06	0.000480882
FSD2	-1.09959	4.03796	66.3152	1.03728e-06	0.000480882
CYBB	0.804526	7.55116	65.738	1.09219e-06	0.000492273
LOC101926967	0.993694	3.19314	64.9444	1.17318e-06	0.000514485
COBLL1	1.15218	3.73704	63.3407	1.35871e-06	0.000567439
PLIN4	1.04163	3.42476	63.2997	1.36387e-06	0.000567439
ZNF860	0.681196	4.77878	61.8146	1.56696e-06	0.000635639
CHST15	0.565006	5.93881	60.1983	1.82829e-06	0.000707033
SLAMF1	-3.03204	0.746308	60.188	1.83011e-06	0.000707033
IRF2BP1	0.708368	4.3626	59.5856	1.94012e-06	0.000716904
IGHV5-78	0.751885	4.50732	59.4573	1.96451e-06	0.000716904
C10orf71	1.1726	2.35406	59.3344	1.98821e-06	0.000716904
CALR4P	1.92081	0.597062	58.8328	2.08835e-06	0.000736644
FCMR	2.19276	1.57516	58.2094	2.22095e-06	0.000762356
CYSTM1	-1.41065	2.13502	57.851	2.30152e-06	0.000762356
LOC105372217	1.61366	3.66562	57.8481	2.3022e-06	0.000762356
TAGAP	1.07658	5.4718	56.7985	2.55814e-06	0.000830167
LOC105373239	2.26039	1.90074	56.5654	2.61929e-06	0.000833346
LPP	1.22918	6.8076	55.9455	2.79025e-06	0.000861683
EPS15-AS1	1.15659	3.25281	55.8608	2.81457e-06	0.000861683
TDRD6	0.835104	3.2358	55.5515	2.90551e-06	0.000866744
ST14	0.617983	7.70069	55.4438	2.93793e-06	0.000866744
TRIM55	2.88419	1.90506	54.6512	3.18989e-06	0.00092427
TIPARP	-0.673046	6.23043	53.6104	3.55904e-06	0.00101314
HNRNPLL	-0.543317	6.10265	53.0076	3.79511e-06	0.00105753
SLC15A2	0.847464	4.85035	52.8848	3.84533e-06	0.00105753
GLIPR1	0.82471	6.24219	51.5405	4.44813e-06	0.00120292
SLC1A5	-0.487396	6.99523	51.17	4.63278e-06	0.00123232
LOC105371461	1.23639	2.82092	50.7646	4.84486e-06	0.0012416
IL16	0.635848	6.14182	50.6561	4.90353e-06	0.0012416
ELOVL6	-1.14557	4.5946	50.4722	5.00477e-06	0.0012416
ARRDC3	0.559261	7.49791	50.4336	5.02632e-06	0.0012416
FCRL3	0.893946	5.38542	49.9977	5.2772e-06	0.0012416
SERPINB9	-0.564143	6.91804	49.9309	5.3169e-06	0.0012416
HLA-B	0.846627	6.66131	49.9171	5.32518e-06	0.0012416
PLP2	-0.603019	5.06028	49.8015	5.39478e-06	0.0012416
SLC44A5	1.20377	3.36366	49.5659	5.53995e-06	0.0012416
TRIM22	0.650506	6.97423	49.562	5.54239e-06	0.0012416
ABCC4	-0.783895	4.8181	49.518	5.57004e-06	0.0012416
LINC01781	4.64624	0.563493	49.4928	5.5859e-06	0.0012416
EVL	0.850657	6.74949	49.2097	5.768e-06	0.00125055
HSPB1	-1.30247	2.59506	49.114	5.83106e-06	0.00125055
CBS	-0.794598	5.05647	49.0744	5.85736e-06	0.00125055
CASD1	0.583513	5.71876	47.9237	6.68524e-06	0.00140876
COLCA2	3.01443	-0.323572	47.4686	7.04895e-06	0.00146636
MTUS2	0.609108	4.61082	47.2525	7.22948e-06	0.00148488
PIK3IP1	0.628859	6.11952	46.7761	7.64657e-06	0.00155091
MBNL3	0.704433	6.64833	46.6166	7.79225e-06	0.00155343
LTB	1.00901	4.54833	46.5539	7.85044e-06	0.00155343
OSBPL10	0.539868	7.38181	46.4303	7.96652e-06	0.00155741
SDR16C5	2.33801	0.37978	46.243	8.14625e-06	0.00155874
TAPT1-AS1	1.70737	0.670757	46.2232	8.16548e-06	0.00155874
LOC105376412	0.972194	4.94502	46.0742	8.31207e-06	0.00156828
PGAM1	-0.739488	6.96846	45.0614	9.39244e-06	0.00175174
QRSL1	0.645439	6.71313	44.7533	9.75227e-06	0.00179819
TNF	-2.42012	-0.321059	44.4684	1.00992e-05	0.00184123
RUNX1	-0.634986	6.4445	44.2846	1.03303e-05	0.00186245
SLA	0.829006	4.69638	43.5924	1.12571e-05	0.00199612
SPCS1	-0.538944	6.27585	43.4372	1.14777e-05	0.00199612
PECAM1	1.20083	5.50558	43.436	1.14794e-05	0.00199612
LOC105374855	2.66969	0.467247	43.3775	1.15639e-05	0.00199612
EPB41L1	2.43679	0.929794	43.1705	1.18684e-05	0.00201188
HRK	2.0034	1.71071	43.1473	1.19031e-05	0.00201188
S100A4	-1.05176	3.90412	42.7152	1.25711e-05	0.00207798
LDHA	-0.907726	9.67588	42.6704	1.26429e-05	0.00207798
MYO1G	-0.622429	7.38664	42.6121	1.27367e-05	0.00207798
PLEK	-0.71993	7.54478	42.3877	1.3106e-05	0.00207798
LDHAP4	-0.948104	5.92454	42.3782	1.31219e-05	0.00207798
PRPS2	-0.631849	5.65201	42.3641	1.31455e-05	0.00207798
LOC643576	-0.762341	7.08953	42.3373	1.31907e-05	0.00207798
MDH1	-0.458016	7.4702	42.1551	1.35017e-05	0.00209649
LOC105373204	0.952361	3.39684	42.1177	1.35666e-05	0.00209649
MBD4	0.45958	6.48046	41.9074	1.39381e-05	0.00213144
FAM102A	0.509272	7.1713	41.8423	1.40555e-05	0.00213144
PID1	-0.935688	3.44075	41.7444	1.42341e-05	0.00213855
FAM214A	0.585214	7.15963	41.3916	1.48997e-05	0.00220249
ZNF106	0.574419	8.72675	41.372	1.49377e-05	0.00220249
POU2AF1	0.43122	8.79293	41.3057	1.5067e-05	0.00220249
LRRCC1	-1.272	3.13863	41.1819	1.53121e-05	0.00221833
ANK1	1.12862	3.42005	41.0406	1.55974e-05	0.00222698
LRRC37A3	0.656905	4.29941	41.0167	1.56463e-05	0.00222698
GGH	-0.675918	4.00789	40.8096	1.60769e-05	0.00224359
TMPRSS15	2.59194	1.63399	40.7741	1.6152e-05	0.00224359
LOC101929107	1.58491	1.73027	40.762	1.61778e-05	0.00224359
JAML	1.07475	3.26687	40.5507	1.66345e-05	0.00228633
LINC02338	-1.64312	0.243681	40.4903	1.67677e-05	0.00228633
LIMD2	0.677886	8.02946	40.4236	1.69163e-05	0.00228736
C12orf75	-0.509058	6.19155	40.3609	1.70573e-05	0.00228737
CD40	0.659872	6.46795	40.2407	1.73312e-05	0.00230506
USP53	0.649454	4.4739	40.0739	1.77201e-05	0.00233761
LRRTM4	-1.60563	3.17743	39.812	1.83506e-05	0.00237272
ZMAT1	1.03855	3.00213	39.8064	1.83646e-05	0.00237272
C21orf91	-0.48281	5.72843	39.7818	1.84249e-05	0.00237272
C16orf74	1.62195	2.30342	39.6259	1.88145e-05	0.00238779
BMP7	0.629398	5.95934	39.5071	1.91174e-05	0.00238779
HDAC7	0.44281	7.64365	39.4844	1.91759e-05	0.00238779
GGCT	-0.528046	6.45349	39.4793	1.91892e-05	0.00238779
LOC112268421	1.46407	1.08756	39.4451	1.92777e-05	0.00238779
TP53INP1	0.796212	7.60151	39.2838	1.97023e-05	0.00240521
ASMTL	-0.511626	5.5889	39.2756	1.97242e-05	0.00240521
ITPRID2	-0.561569	5.08008	39.2212	1.98698e-05	0.00240521
LOC107984282	1.51907	0.326825	39.1688	2.00113e-05	0.00240521
GPI	-0.552125	8.42381	39.0511	2.03335e-05	0.00240645
MYOM2	-1.1975	4.87688	39.0091	2.04498e-05	0.00240645
EZR	0.446405	8.16579	38.9828	2.0523e-05	0.00240645
MAPK10	0.418235	7.77723	38.95	2.06148e-05	0.00240645
BTRC	0.545876	4.33052	38.8448	2.09124e-05	0.00242374
SULT1A1	0.545325	6.18331	38.5953	2.1638e-05	0.002476
SLC4A8	1.12692	2.52076	38.585	2.16684e-05	0.002476
VPREB3	0.513422	7.59455	38.4559	2.2056e-05	0.00250266
SKP2	-0.555587	5.42716	38.2233	2.27738e-05	0.00256616
LINC01215	0.606831	4.7678	38.0599	2.32941e-05	0.00259542
LOC105377891	2.08028	0.393855	38.0416	2.33533e-05	0.00259542
BLCAP	0.63116	6.95553	37.6712	2.45876e-05	0.002714
LOC112267916	2.12913	-0.480796	37.5842	2.4888e-05	0.0027286
MAPK6	-0.596726	5.45833	37.501	2.51796e-05	0.0027313
SEPTIN11	-0.480202	6.05157	37.4812	2.52493e-05	0.0027313
RRAGD	-1.25514	2.72599	37.2532	2.60708e-05	0.00280149
LOC105375724	0.465775	7.28178	37.0476	2.68378e-05	0.00286224
RAD51AP1	-0.926889	6.00056	37.0078	2.69889e-05	0.00286224
TRANK1	0.764503	6.61807	36.8032	2.77831e-05	0.00292733
SP140	0.754537	4.97541	36.4134	2.93706e-05	0.00307463
FHOD3	0.690185	6.32129	36.3468	2.96522e-05	0.00308421
SYT17	0.993249	2.75147	36.2696	2.99821e-05	0.00309866
LOC284581	1.54468	0.26584	35.9499	3.1395e-05	0.00322415
SH2B1	0.479014	6.12316	35.8404	3.1896e-05	0.00324338
S1PR4	2.23748	0.545123	35.8219	3.1982e-05	0.00324338
HPRT1	-0.501883	6.5284	35.685	3.26231e-05	0.00328784
RAB36	1.62767	0.501011	35.4928	3.3549e-05	0.00336029
PROX1	1.2855	0.914973	35.3598	3.42072e-05	0.00340405
DEF8	0.452884	8.52947	35.3203	3.44055e-05	0.00340405
TRIB1	-1.09312	3.30617	35.1886	3.5076e-05	0.00343646
GLO1	-0.459056	6.58851	35.1325	3.53661e-05	0.00343646
TEAD2	0.902076	2.92659	35.1321	3.53684e-05	0.00343646
HSPA4L	-0.568372	4.25069	34.9916	3.61075e-05	0.00346904
ZNF367	-0.974808	4.09207	34.9871	3.61314e-05	0.00346904
SLC35E3	0.518204	4.58521	34.9423	3.63711e-05	0.00347151
PTGES3	-0.433743	8.26168	34.8661	3.67825e-05	0.00349025
HSPD1P1	-0.462563	6.9401	34.6931	3.77367e-05	0.00354812
IRF7	0.894526	3.1455	34.6765	3.78297e-05	0.00354812
BLOC1S6	0.442755	7.42963	34.4921	3.8881e-05	0.00362577
HLA-DOB	0.603946	6.40495	34.3705	3.9593e-05	0.00367107
SLC44A2	0.464819	7.82014	34.0352	4.16334e-05	0.00382124
C7orf50	-0.42769	8.11124	34.0272	4.16837e-05	0.00382124
LDHAP7	-0.984154	3.95479	33.9757	4.20078e-05	0.00382932
ADSS1	-1.54751	0.429491	33.9354	4.22635e-05	0.00383111
SRXN1	-0.573723	4.00012	33.8967	4.25114e-05	0.00383217
ECI2	-0.740579	4.84023	33.8135	4.30487e-05	0.0038416
LOC100996316	1.57543	0.855369	33.8072	4.30896e-05	0.0038416
FADS3	0.476189	7.26469	33.727	4.36154e-05	0.00386723
HSPA1B	-0.593536	4.66343	33.5164	4.50325e-05	0.003968
MIR1244-2	-0.513095	6.41015	33.486	4.5241e-05	0.003968
EIF4EP2	-0.452217	5.75971	33.3199	4.64014e-05	0.0040288
LOC105378184	0.498064	6.92333	33.3158	4.64307e-05	0.0040288
GCNT2	-0.541217	4.30478	33.2746	4.67241e-05	0.00403268
MXRA8	0.817531	2.90356	33.0924	4.80464e-05	0.00409213
PCED1B	0.465057	5.5319	33.0774	4.81574e-05	0.00409213
MYB	-1.79976	2.61527	33.0758	4.81694e-05	0.00409213
RNF144B	0.555192	6.24298	32.934	4.92311e-05	0.00416054
ABCA6	0.828064	3.37217	32.7227	5.08645e-05	0.00427631
LOC389834	0.580861	3.69212	32.5872	5.19435e-05	0.00433654
ARHGAP27P2	0.965005	2.26096	32.566	5.21154e-05	0.00433654
FHOD1	-0.560477	5.06174	32.4048	5.34387e-05	0.00440159
BARD1	-0.628703	5.2153	32.3964	5.35091e-05	0.00440159
CEP85L	0.658006	4.8147	32.3621	5.37962e-05	0.00440159
SUB1	-0.657886	4.76141	32.3158	5.41857e-05	0.00440159
TNFSF8	0.45818	5.43549	32.2917	5.43903e-05	0.00440159
LOC729683	0.837041	3.99189	32.2759	5.45248e-05	0.00440159
POLE2	-1.05316	3.55418	32.1404	5.56935e-05	0.00446983
CDK13	0.416091	7.42382	32.1144	5.5921e-05	0.00446983
TBC1D10C	0.479282	7.11664	32.0578	5.64206e-05	0.00448765
PNPLA7	0.683825	3.57562	31.8178	5.85945e-05	0.00463783
CLK1	0.421861	5.50796	31.7504	5.92216e-05	0.00466471
PKM	-0.517515	10.3738	31.7013	5.96832e-05	0.00467836
ENPP3	0.557179	5.59068	31.5008	6.16132e-05	0.00480128
PFKP	-0.616168	7.09394	31.4774	6.18431e-05	0.00480128
LOC642969	-0.730356	7.38666	31.3822	6.27883e-05	0.00483585
GNG7	0.605883	7.66072	31.3726	6.28846e-05	0.00483585
BFSP2	0.767363	2.65768	31.3169	6.34463e-05	0.00485604
ADA2	0.709801	4.18918	31.2154	6.44843e-05	0.0048879
SSPOP	1.10983	5.22233	31.2103	6.45375e-05	0.0048879
TPI1	-0.606379	9.21875	31.1732	6.49214e-05	0.0048879
ARL4C	-0.983369	2.27103	31.1299	6.53737e-05	0.0048879
PTGES3P1	-0.431775	5.32124	31.1091	6.55928e-05	0.0048879
PRKCA	-0.54172	5.86264	31.0975	6.57149e-05	0.0048879
SLC3A2	-0.369442	6.57106	31.0321	6.6409e-05	0.0048879
ASB16-AS1	0.599253	3.40513	31.0178	6.65623e-05	0.0048879
MZF1	0.565726	4.27414	30.9306	6.75026e-05	0.0048879
PSMG1	-0.514199	5.84734	30.9264	6.75485e-05	0.0048879
BCAT1	-0.476032	8.6824	30.8944	6.78984e-05	0.0048879
ARHGAP17	-0.530256	5.18929	30.8883	6.79653e-05	0.0048879
RNF44	0.451577	7.0683	30.8343	6.85595e-05	0.0048879
DDIT4	-1.48784	6.87656	30.8292	6.86158e-05	0.0048879
CALCOCO1	0.611618	5.01424	30.7971	6.89728e-05	0.0048879
LOC107985236	1.37199	1.8654	30.7586	6.9404e-05	0.0048879
MIR1244-3	-0.470814	5.60717	30.7383	6.96325e-05	0.0048879
LOC105376341	2.20489	-0.753165	30.7375	6.96409e-05	0.0048879
PAQR4	-0.677792	5.18422	30.7374	6.96426e-05	0.0048879
TMEM198B	0.488888	5.43467	30.7157	6.98874e-05	0.0048879
JAK1	0.401332	6.33934	30.6633	7.0484e-05	0.00490319
SEPTIN6	0.427541	7.24986	30.6435	7.07103e-05	0.00490319
DOCK7	-0.933925	2.63558	30.5747	7.15047e-05	0.00493717
LOC102724877	0.74989	4.10575	30.4361	7.31359e-05	0.00499885
RRM2P2	-1.15509	1.74083	30.4266	7.32488e-05	0.00499885
MTHFD1	-0.649445	6.24799	30.4205	7.33222e-05	0.00499885
COLCA1	1.78461	1.65294	30.2727	7.51132e-05	0.00509352
TPI1P1	-0.583743	7.77091	30.2544	7.53387e-05	0.00509352
DSCC1	-0.968318	4.92776	30.2016	7.59939e-05	0.00509629
EEF1A2	-0.435085	7.05038	30.1642	7.64609e-05	0.00509629
CYBC1	0.376285	7.06798	30.1581	7.6538e-05	0.00509629
FOXP1	0.501049	6.45397	30.1476	7.66695e-05	0.00509629
NRGN	-0.845577	5.06754	30.1081	7.71681e-05	0.00509629
DYRK1B	0.613372	4.42266	30.0991	7.72829e-05	0.00509629
GSDME	1.15822	2.12297	30.0759	7.75781e-05	0.00509629
PSMA3-AS1	0.581879	5.30285	29.9881	7.87073e-05	0.00514365
IGKV2-28	0.406159	8.10565	29.9707	7.89331e-05	0.00514365
WDHD1	-0.810026	5.51709	29.918	7.9621e-05	0.00516772
SMC2	-0.5293	7.39544	29.8499	8.05216e-05	0.0051965
CTNNAL1	-0.898532	4.87481	29.8362	8.0705e-05	0.0051965
NT5C2	0.418943	6.18877	29.8093	8.10647e-05	0.00519903
PI16	-1.47305	0.118445	29.6214	8.36294e-05	0.00534241
ALOX5	0.445712	8.18541	29.5963	8.39784e-05	0.00534366
PGAM4	-0.759858	3.87538	29.57	8.4347e-05	0.00534615
PTPRB	0.539164	6.20389	29.4264	8.63906e-05	0.0054392
LOC105378187	0.569303	8.40796	29.4052	8.66967e-05	0.0054392
LOC105376717	1.36454	1.89553	29.3966	8.68206e-05	0.0054392
CERCAM	-0.934673	2.74034	29.3618	8.73279e-05	0.00544133
LANCL1	-0.407397	6.70347	29.3482	8.75255e-05	0.00544133
ANKRD44	0.390344	7.71341	29.2982	8.82611e-05	0.00546612
PGM1	-0.542544	4.79939	29.2384	8.91504e-05	0.00547465
IL10RA	0.717983	4.04034	29.2289	8.92924e-05	0.00547465
TXN	-0.45586	6.92163	29.1811	9.00116e-05	0.00547465
NLRC5	0.661998	3.55242	29.1793	9.00392e-05	0.00547465
SLC35E2B	0.405313	6.85124	29.1544	9.04158e-05	0.00547465
ZNF280C	0.628936	4.12656	29.154	9.04231e-05	0.00547465
GFI1B	1.49496	1.70288	29.0628	9.18205e-05	0.00550258
LOC102724467	1.54223	0.473942	29.0574	9.19034e-05	0.00550258
MTHFD2	-0.45577	7.71989	29.0462	9.20771e-05	0.00550258
LOC105373618	1.22672	1.80569	29.0315	9.23062e-05	0.00550258
CD38	0.422917	8.36131	29.0003	9.27925e-05	0.00550258
TNFSF10	1.14937	1.89027	28.98	9.311e-05	0.00550258
MYH11	-1.09184	4.33499	28.9706	9.32583e-05	0.00550258
NNAT	1.23698	0.710017	28.9371	9.37871e-05	0.00551373
LOC441204	1.17596	0.683201	28.9045	9.43057e-05	0.0055242
GMPS	-0.452584	7.41277	28.7934	9.60965e-05	0.00560886
IKBIP	-0.507204	4.33151	28.7406	9.69608e-05	0.00563902
CD27	0.489786	6.88143	28.7167	9.73545e-05	0.00564169
SLC34A3	1.18307	2.77331	28.6499	9.84665e-05	0.00565333
PTTG1	-0.671634	6.98504	28.6485	9.84899e-05	0.00565333
ELF1	-0.414441	8.56865	28.6139	9.90709e-05	0.00565333
LCP1	-0.403632	11.314	28.6117	9.91073e-05	0.00565333
CYP1A2	1.78488	0.161025	28.5884	9.95017e-05	0.00565333
IGHG2	0.546631	6.91146	28.5615	9.99599e-05	0.00565333
PTPRE	0.524912	4.43683	28.5389	0.000100346	0.00565333
RHBDF1	1.4723	0.280425	28.5253	0.000100578	0.00565333
RBL1	-0.479349	5.20994	28.5187	0.000100691	0.00565333
P2RX5-TAX1BP3	0.70781	3.32877	28.4219	0.00010237	0.00572778
PLEKHM1P1	0.482061	4.44234	28.3595	0.00010347	0.00576941
SGK1	1.17322	3.33071	28.3283	0.000104025	0.0057757
LOC100505942	1.38394	0.477931	28.3132	0.000104294	0.0057757
MND1	-0.74762	5.32585	28.248	0.000105468	0.00582085
GMNN	-0.80952	5.0893	28.1734	0.000106828	0.00586933
FAM117B	0.431092	5.09617	28.1603	0.00010707	0.00586933
YPEL3	0.887137	5.1056	28.1285	0.000107658	0.0058744
TRPV1	1.26709	3.77852	28.1162	0.000107887	0.0058744
MBD6	0.411684	6.23405	28.05	0.000109124	0.00592037
PARP10	0.530761	5.19123	28.0208	0.000109677	0.00592037
LOC105369763	1.34396	0.971659	28.0129	0.000109826	0.00592037
PPP1R26	-0.989543	2.06596	27.9852	0.000110353	0.00592911
LRRC58	-0.358046	6.92843	27.9606	0.000110823	0.00593469
PHF19	-0.718977	5.52373	27.9333	0.000111348	0.00594318
ZHX2	0.406029	6.29285	27.8925	0.000112139	0.0059658
PTGER4	0.792153	3.9305	27.8671	0.000112632	0.00597166
NEIL1	0.897041	7.42026	27.8491	0.000112985	0.00597166
SESTD1	-1.20874	3.6535	27.8039	0.000113874	0.00599909
OAS1	0.567991	4.83392	27.7223	0.000115502	0.00606516
ADAMTS7P4	2.57842	-0.371901	27.6941	0.00011607	0.00607535
BSDC1	0.42818	5.41978	27.6591	0.000116779	0.00609279
MTCL1	1.16805	0.766023	27.6044	0.0001179	0.00613157
CXCR5	0.66626	6.41759	27.5763	0.000118478	0.00614194
LOC101929240	0.623682	3.31374	27.5266	0.000119513	0.00617587
RNF144A	-0.752853	2.58146	27.3999	0.000122195	0.00624498
LOC105379251	1.12495	1.23807	27.3873	0.000122465	0.00624498
BAZ2B	0.581683	3.76593	27.3786	0.000122652	0.00624498
RPRD1A	-0.360527	6.74721	27.3739	0.000122753	0.00624498
ARMH1	0.873669	2.83821	27.3695	0.000122848	0.00624498
YBX1P2	-0.440022	7.69718	27.3439	0.000123401	0.00624498
C2orf81	0.496972	4.01177	27.3373	0.000123545	0.00624498
PTPRVP	1.14005	2.69042	27.297	0.000124423	0.00626985
ASMTL-AS1	0.712457	4.02989	27.2754	0.000124896	0.00627419
SERPINB1	-0.426452	5.48689	27.256	0.000125325	0.0062763
LOC105372708	1.30062	1.02701	27.1861	0.000126876	0.00629092
MZT1	-0.494886	6.85105	27.1796	0.000127022	0.00629092
BAG2	-0.455596	5.56016	27.1313	0.000128111	0.00629092
YBX1P1	-0.433668	7.61072	27.127	0.000128208	0.00629092
LOC100506258	0.916371	2.15216	27.1269	0.00012821	0.00629092
LOXL2	0.817126	7.11541	27.0977	0.000128873	0.00629092
PNPLA2	0.407928	6.39391	27.0825	0.000129219	0.00629092
TCP11L2	0.798619	4.5971	27.0813	0.000129247	0.00629092
LOC388436	1.09906	1.25207	27.0732	0.000129431	0.00629092
FCGBP	1.37058	2.00865	27.0705	0.000129494	0.00629092
DCLRE1A	-0.750282	3.75483	27.0295	0.000130437	0.00631784
YBX1P10	-0.458433	6.58505	26.9669	0.000131892	0.006361
HSPA14	-0.434636	5.11702	26.9076	0.000133288	0.006361
LOC112268035	0.912808	2.77807	26.9058	0.00013333	0.006361
ARSG	0.652179	4.17266	26.9008	0.00013345	0.006361
PBK	-0.915725	6.54636	26.8981	0.000133513	0.006361
TSPO	-0.776674	3.48535	26.891	0.000133681	0.006361
HSPD1P4	-0.404006	6.03234	26.8443	0.000134796	0.00639533
MSR1	0.670614	3.59692	26.8159	0.000135479	0.00640898
YPEL2	0.653461	3.99275	26.7952	0.00013598	0.00641398
FAM111B	-1.27904	6.14628	26.7533	0.000136997	0.00643471
CNGA1	1.38022	0.832773	26.7325	0.000137509	0.00643471
BIN1	0.96916	2.14677	26.7251	0.000137689	0.00643471
CSE1L	-0.42481	7.79117	26.7122	0.000138006	0.00643471
RNF224	1.38567	1.68956	26.6358	0.000139903	0.00649463
WWC3	-0.514286	5.45324	26.6283	0.000140091	0.00649463
PFKFB2	0.937819	3.77071	26.5949	0.000140932	0.00651497
RNF41	0.410185	6.18646	26.5024	0.000143286	0.00658852
PGK1	-0.644127	8.73085	26.5005	0.000143335	0.00658852
YBX1	-0.441269	9.6008	26.428	0.000145215	0.00664748
LINC01054	1.53918	0.235527	26.4195	0.000145437	0.00664748
LOC105369709	1.75002	-0.124649	26.3774	0.000146543	0.00667925
STXBP6	2.08523	-0.33542	26.3457	0.000147381	0.0066803
GLRX3	-0.440109	6.5406	26.316	0.000148172	0.0066803
CLSTN1	0.363	8.40287	26.302	0.000148549	0.0066803
SAP25	0.881345	3.82184	26.3	0.000148602	0.0066803
LOC105369389	1.07024	1.3234	26.2983	0.000148647	0.0066803
UBA2	-0.359448	7.72706	26.2838	0.000149037	0.0066803
FAH	-0.902085	2.39725	26.2277	0.000150553	0.00672969
SLC6A16	0.715015	3.56686	26.1839	0.000151751	0.00676459
LMNB1	-0.650402	7.54895	26.1167	0.000153609	0.00682867
TRPC6	1.24384	3.04467	26.0817	0.000154588	0.00684341
TMX4	0.535309	6.65877	26.0747	0.000154784	0.00684341
LINC00174	0.621436	3.4697	26.049	0.000155509	0.00685339
DPEP2	1.13407	2.06424	26.0358	0.00015588	0.00685339
SGMS1	0.524339	4.90983	26.0218	0.000156277	0.00685339
LOC105378536	1.42624	3.63585	25.9865	0.000157284	0.00687167
LINC00685	1.04225	1.93086	25.9775	0.000157541	0.00687167
ANKRD36BP2	1.1667	4.05681	25.9556	0.000158172	0.00687591
HSF4	0.719543	3.72577	25.9447	0.000158486	0.00687591
TMEM106C	-0.506509	6.91342	25.9108	0.000159466	0.00689979
TOMM70	-0.3515	6.04049	25.8911	0.00016004	0.00689979
ARHGAP4	0.41635	7.62138	25.8614	0.000160911	0.00689979
C12orf57	0.561563	3.57896	25.8579	0.000161014	0.00689979
MREG	-0.773382	1.90481	25.8528	0.000161162	0.00689979
LOC105375065	-0.767306	3.73643	25.8311	0.000161803	0.00690899
LOC729652	0.828371	2.2292	25.7839	0.000163204	0.00695051
MTRNR2L8	0.35871	7.57958	25.651	0.000167226	0.00710074
FGR	-0.975048	3.39748	25.6386	0.000167607	0.00710074
CDT1	-1.09894	5.53772	25.568	0.000169794	0.00717466
IQCN	1.0334	2.86017	25.5187	0.000171341	0.00722126
LOC105371492	1.01547	2.12733	25.455	0.000173365	0.00726696
PTENP1	-0.382335	6.29976	25.4533	0.00017342	0.00726696
MAD2L1	-0.607772	6.60273	25.4415	0.000173796	0.00726696
DPY19L1	-0.62844	4.73701	25.4235	0.000174376	0.00726696
WWC1	-1.0738	1.38209	25.4145	0.000174665	0.00726696
INF2	-0.434632	5.70328	25.3744	0.000175962	0.00730219
CEP126	0.653697	4.16804	25.2738	0.000179272	0.00740232
RARA	-0.641803	4.0178	25.2622	0.000179655	0.00740232
UNC13D	0.751791	2.35021	25.2596	0.000179743	0.00740232
ENO1	-0.681401	9.84473	25.2134	0.00018129	0.00743761
CAMKV	-1.24464	1.25843	25.2066	0.000181517	0.00743761
CCDC85A	0.540325	6.63461	25.1761	0.000182551	0.00744878
PIK3CD	0.387705	6.20252	25.1714	0.000182708	0.00744878
WDR76	-0.898443	6.11069	25.1109	0.000184776	0.00751423
TSPO2	2.33833	-0.724836	25.033	0.000187478	0.00760504
DUSP28	0.668704	4.02355	24.9888	0.000189031	0.00764892
SLC41A1	0.455017	7.59136	24.9702	0.000189687	0.00765639
SACS	-0.567387	6.25837	24.922	0.000191404	0.00768483
LOC107984577	0.503819	5.97209	24.9185	0.000191532	0.00768483
PTK2B	0.408353	8.36446	24.9106	0.000191813	0.00768483
TMOD3	-0.382672	5.38978	24.871	0.000193241	0.00769663
PTMA	-0.42662	10.5884	24.8635	0.000193512	0.00769663
LRCH4	0.413804	6.76825	24.863	0.000193531	0.00769663
INTS3	0.378793	7.07536	24.8257	0.000194889	0.00769781
LOC642590	-0.687204	3.15911	24.8254	0.000194899	0.00769781
TBX1	1.36802	0.371445	24.8231	0.000194983	0.00769781
CECR7	0.443057	5.30997	24.8072	0.000195568	0.00770216
ARAP2	-1.1602	1.08406	24.7883	0.000196261	0.00771074
CASP3	-0.419562	5.22191	24.7608	0.000197277	0.00773191
CORO1C	-0.402569	7.71411	24.7008	0.000199515	0.00780081
LOC105371899	0.83264	3.76094	24.621	0.000202539	0.00789256
MSH2	-0.526547	6.67563	24.6132	0.000202835	0.00789256
PBXIP1	0.521932	6.21755	24.5356	0.000205832	0.0079706
CDK1	-0.85685	6.85484	24.5239	0.000206288	0.0079706
PMAIP1	0.518138	7.399	24.5152	0.000206627	0.0079706
SYK	0.417322	9.13331	24.5106	0.000206805	0.0079706
GGA2	0.331815	9.12726	24.4912	0.000207566	0.00798096
LOC79999	0.86051	2.79028	24.4771	0.00020812	0.00798336
TMEM234	0.596214	2.86149	24.4563	0.000208944	0.00798988
SAP30	-0.560092	3.99208	24.4479	0.000209275	0.00798988
LOC100289026	1.31147	0.359095	24.4209	0.000210349	0.00800124
MC1R	0.73398	3.45035	24.4156	0.000210559	0.00800124
GYPC	-0.363231	5.98128	24.3681	0.000212466	0.0080375
TTC34	1.57987	-0.388358	24.3672	0.000212504	0.0080375
RSRP1	0.575926	6.69038	24.3402	0.000213595	0.00805108
SEC31B	0.57003	5.68884	24.3338	0.000213855	0.00805108
LOC101928953	0.859818	3.39857	24.2913	0.000215592	0.00807931
HSPD1	-0.428509	9.18097	24.2911	0.000215601	0.00807931
IGHG4	0.527501	9.698	24.2546	0.000217102	0.00811682
OBI1	-0.472067	4.5956	24.2094	0.000218982	0.00816829
CTDSP2	0.41158	7.35274	24.1325	0.000222221	0.00827007
DEK	-0.592616	8.23199	24.0849	0.00022425	0.00832307
LOC105372718	0.76537	3.32724	24.0708	0.000224858	0.00832307
SNRPGP10	-0.550272	3.21416	24.0632	0.000225183	0.00832307
AUNIP	-0.650011	3.28963	24.0377	0.00022629	0.00833161
LOC102723809	1.9241	-0.569414	24.0342	0.000226442	0.00833161
TSPAN18	-0.572359	4.61724	24.0145	0.000227296	0.00834411
TPMT	-0.560496	4.65008	23.99	0.000228368	0.00834658
MTHFD2P5	-0.989615	1.17337	23.9839	0.000228635	0.00834658
CD34	1.18181	0.785608	23.9777	0.000228906	0.00834658
PCMTD2	0.362228	6.37166	23.9587	0.000229743	0.00835833
PSAT1	-0.474265	5.72223	23.9349	0.000230797	0.00837787
PAICSP4	-0.559482	4.73049	23.858	0.000234237	0.00846923
ATF5	0.611647	5.84767	23.8553	0.000234358	0.00846923
RCSD1	0.460919	7.56025	23.8277	0.000235608	0.00849549
CBSL	-0.624865	4.97285	23.7772	0.000237915	0.00854694
MRPL39	-0.485594	5.00469	23.7734	0.000238088	0.00854694
RGCC	0.621631	6.83461	23.7249	0.000240326	0.00859007
LOC102723690	1.01882	1.41467	23.7245	0.000240348	0.00859007
FAM72C	-0.824814	4.68389	23.6832	0.000242276	0.00862353
LRRC37A17P	0.486607	4.1555	23.6816	0.000242347	0.00862353
AP3S1	-0.351628	6.5235	23.6406	0.000244279	0.008655
LINC02576	0.976006	2.58925	23.6402	0.000244299	0.008655
SNX5	-0.378339	7.04223	23.6214	0.000245191	0.00866769
LDHAP5	-0.907177	3.0515	23.5805	0.000247143	0.00869433
IGHG1	0.425315	7.28311	23.5665	0.000247817	0.00869433
HAUS1	-0.460935	5.87738	23.5654	0.00024787	0.00869433
TCL1A	0.541544	6.86319	23.5608	0.000248088	0.00869433
ARHGEF18	0.337907	7.66674	23.5073	0.000250685	0.0087664
CCNJ	0.414884	4.27948	23.4894	0.000251557	0.008778
LRRTM4-AS1	-0.963624	3.12333	23.4399	0.000253993	0.00884398
KHK	-0.736861	2.87908	23.4122	0.000255367	0.00886263
CD69	1.77437	1.15279	23.4071	0.000255621	0.00886263
CLDN15	0.404676	5.31279	23.3778	0.000257089	0.00889453
DIAPH3	-0.938828	5.11729	23.3471	0.000258632	0.00891219
CCDC18-AS1	0.494595	5.68083	23.339	0.00025904	0.00891219
MAP2K5	0.427328	4.7248	23.3349	0.000259248	0.00891219
C12orf29	-0.400624	5.32649	23.3186	0.000260078	0.00892183
CNR1	1.03133	6.49424	23.2747	0.00026232	0.00896089
PRIM1	-0.768032	4.88017	23.2747	0.000262321	0.00896089
AP1S1	-0.353729	6.73772	23.2631	0.000262917	0.00896237
MORC4	-0.671447	3.69852	23.2265	0.000264809	0.00897741
SPSB1	-0.670102	3.61667	23.2225	0.000265017	0.00897741
MASP2	0.778846	2.37966	23.2225	0.000265018	0.00897741
ERV3-1	0.44369	4.8461	23.2068	0.000265835	0.00898023
FANCI	-0.732464	7.00788	23.1803	0.000267218	0.00898023
HGSNAT	0.518062	7.43914	23.1573	0.000268426	0.00898023
CARD8-AS1	0.597773	3.42451	23.1559	0.0002685	0.00898023
CPED1	-1.04972	1.48273	23.1431	0.000269178	0.00898023
WDR97	0.739874	1.90904	23.1306	0.00026984	0.00898023
WASHC4	0.422359	7.3216	23.128	0.000269977	0.00898023
PAQR8	-0.940726	2.57648	23.119	0.000270457	0.00898023
LOC102723961	0.794605	2.39583	23.1131	0.000270768	0.00898023
C22orf34	0.459167	4.59497	23.1089	0.000270991	0.00898023
CRACD	0.813085	3.23276	23.0906	0.00027197	0.00898023
IGF1R	1.24988	1.01815	23.0805	0.000272511	0.00898023
VDAC1	-0.369446	7.59647	23.0767	0.000272713	0.00898023
B3GNT2	-0.423916	4.38624	23.072	0.000272967	0.00898023
SDHA	-0.428389	6.61848	23.0578	0.000273731	0.00898023
ABAT	0.805373	6.59328	23.0277	0.000275359	0.00898023
PGD	-0.336812	7.3842	23.0271	0.000275394	0.00898023
SPPL2B	0.391033	7.37388	23.0262	0.000275442	0.00898023
ZFAND1	-0.390161	5.08547	23.023	0.000275617	0.00898023
LOC107985000	0.709684	2.80179	22.9876	0.000277545	0.00902494
NFAT5	0.609545	6.50291	22.9507	0.000279574	0.00907272
HMGN5	-0.590188	5.21476	22.9229	0.000281113	0.00909849
C19orf38	0.859401	3.34163	22.9162	0.000281489	0.00909849
DNAJB13	1.24002	2.09061	22.9014	0.000282315	0.00910704
CRTC1	0.45194	5.27572	22.8788	0.000283579	0.00912966
STX16-NPEPL1	1.96769	-0.848498	22.8588	0.000284705	0.00914778
SGO2	-0.708854	6.10401	22.8382	0.000285865	0.00916688
SULT6B2P	0.958744	3.17459	22.798	0.000288152	0.009222
CEP55	-0.727925	6.22417	22.7785	0.000289273	0.00923964
ZNF654	-0.522582	4.26668	22.7523	0.00029078	0.00926955
XPC	0.389448	6.87596	22.6857	0.000294654	0.00935336
ABCB10	-0.41108	4.88777	22.6789	0.000295055	0.00935336
RRM2	-1.05803	7.68216	22.6632	0.000295982	0.00935336
CDK2	-0.710571	6.27694	22.655	0.000296462	0.00935336
SAMD12	0.738422	2.68732	22.6507	0.000296714	0.00935336
KCNA6	0.553447	4.05987	22.6482	0.000296868	0.00935336
AANAT	0.65813	2.90526	22.6303	0.000297926	0.00936851
LOC105369614	0.725494	2.94094	22.619	0.0002986	0.00937152
LOC101927837	0.855562	1.73718	22.5865	0.000300538	0.00941414
PAK1	-0.648394	3.04355	22.5624	0.000301988	0.00942895
DMPK	0.490753	4.96145	22.5537	0.000302514	0.00942895
LOC100129492	-0.521646	4.71242	22.5498	0.000302754	0.00942895
RNR2	0.433309	14.241	22.5374	0.000303505	0.00943423
LOC107986589	0.712725	3.43301	22.4916	0.000306295	0.00950276
ITPRIPL1	-0.636989	3.3137	22.4539	0.000308617	0.00955653
OXCT1	-0.454525	6.91854	22.3976	0.000312122	0.00964665
IL12RB1	0.76105	4.64651	22.3584	0.000314589	0.00968718
DEPDC1B	-0.769998	4.52643	22.3577	0.000314627	0.00968718
FAM111A	-0.693931	5.52125	22.3435	0.00031553	0.00969658
GPR183	2.19777	0.882154	22.3192	0.000317073	0.00972557
AK4P3	0.978742	1.48639	22.307	0.000317856	0.00973067
SMS	-0.488764	5.76712	22.2979	0.000318439	0.00973067
LOC107985019	1.33807	1.49344	22.277	0.00031978	0.00975329
PAICS	-0.447754	8.33505	22.253	0.000321327	0.0097559
IGKV2D-28	0.366204	7.91189	22.2504	0.000321498	0.0097559
NRARP	-0.923328	1.88253	22.2395	0.000322204	0.0097559
PSMA2	-0.394194	7.43609	22.2302	0.000322809	0.0097559
LGALS1	-0.793766	4.48781	22.2234	0.000323255	0.0097559
IL18BP	0.581098	3.56236	22.22	0.000323473	0.0097559
PPP2R1B	-0.34687	6.39584	22.1646	0.000327113	0.00984737
RGS16	-0.809088	4.86214	22.1163	0.000330322	0.00992557
TMSB10	-0.359627	8.72089	22.0849	0.000332426	0.00996123
LOC613038	1.00238	2.36955	22.0633	0.000333883	0.00996123
CDCA4	-0.504865	4.98026	22.0548	0.000334463	0.00996123
PARP12	1.57951	0.132527	22.0537	0.000334532	0.00996123
MIR8071-1	0.520374	4.76109	22.043	0.00033526	0.00996123
MAU2	0.388974	6.17704	22.0378	0.000335617	0.00996123
WIPI2	0.329865	6.8543	22.035	0.000335806	0.00996123
POLQ	-0.752565	5.781	22.0193	0.000336876	0.00997471
LRRC4	0.679336	4.25694	22.0065	0.000337753	0.00998249
MIR4435-2HG	-1.17628	1.03024	21.9914	0.000338792	0.00999498
YPEL5	0.551307	6.5909	21.9244	0.000343439	0.0101137
GMPSP1	-0.522021	3.7831	21.8921	0.0003457	0.0101618
PLCB2	0.483674	6.48747	21.8653	0.000347591	0.0101989
ATAD2	-0.665748	6.7474	21.8191	0.000350886	0.010277
LINC00106	0.808632	1.72999	21.7754	0.00035403	0.0103346
SLC7A11	-0.962578	4.27403	21.7741	0.000354126	0.0103346
CTNS	0.472475	4.42618	21.7451	0.000356233	0.0103774
CACYBP	-0.357615	6.70795	21.7296	0.000357363	0.0103917
MALT1	-0.392023	6.46398	21.7204	0.000358031	0.0103925
LOC100505915	0.645357	3.96925	21.6827	0.000360809	0.01044
MSL3	0.435968	5.56384	21.6807	0.000360955	0.01044
TALDO1	-0.321205	7.0425	21.6631	0.000362265	0.0104451
CDHR1	1.2511	0.54331	21.661	0.00036242	0.0104451
CDYL	-0.455722	4.68993	21.6495	0.000363274	0.0104512
ZNF767P	0.41741	4.77407	21.6333	0.000364483	0.0104674
RFC5	-0.613052	5.30274	21.6136	0.000365957	0.0104912
TUBBP1	-0.694198	6.26163	21.5991	0.00036705	0.010504
SLC25A17	-0.377568	5.25881	21.5292	0.000372366	0.0106373
SLC35E2A	0.45674	4.84719	21.504	0.0003743	0.0106478
ARLNC1	1.2674	-0.180284	21.4921	0.000375219	0.0106478
AP1G2	0.371372	6.3348	21.4886	0.000375495	0.0106478
CDCA7	-0.76907	6.63795	21.4719	0.000376786	0.0106478
MTA3	0.336289	7.27398	21.4661	0.000377239	0.0106478
CD79B	0.532546	8.88134	21.4579	0.000377877	0.0106478
FAM72D	-0.803269	5.57978	21.4502	0.000378478	0.0106478
STK40	0.325666	7.17561	21.441	0.000379194	0.0106478
CD24	0.759463	2.722	21.4385	0.000379395	0.0106478
TAPBP	0.384536	7.34321	21.4378	0.000379444	0.0106478
PARVB	-0.517778	3.88178	21.4314	0.000379951	0.0106478
BANK1	0.579635	6.42853	21.4135	0.000381357	0.0106536
ARHGAP25	-0.337352	5.98162	21.412	0.00038147	0.0106536
PDCD4-AS1	0.838976	2.77043	21.3732	0.000384547	0.0107164
CDC7	-0.697668	5.27292	21.367	0.000385041	0.0107164
LOC105378083	1.48725	0.772489	21.3401	0.000387184	0.010723
GINS1	-0.911683	4.91597	21.3343	0.00038765	0.010723
FGF14	-0.949208	2.78279	21.3236	0.000388514	0.010723
IER2	-0.472629	5.43118	21.3148	0.000389222	0.010723
MCM6	-0.766583	7.35302	21.3076	0.000389801	0.010723
EIF4EBP1	-0.411797	5.22089	21.305	0.00039001	0.010723
MAP2K6	-0.621618	3.54844	21.2943	0.000390881	0.010723
STAT2	0.450563	6.38018	21.2929	0.000390992	0.010723
LOC102723648	0.860937	2.10593	21.29	0.000391224	0.010723
GGCTP1	-0.729775	2.14694	21.264	0.000393345	0.0107629
LINGO3	1.00785	1.0081	21.2505	0.000394448	0.0107749
UBAC2-AS1	0.565026	3.07513	21.2331	0.00039587	0.0107956
PTEN	-0.358053	8.52891	21.2069	0.00039803	0.0108363
MTHFD1L	-0.51912	5.797	21.1801	0.000400254	0.0108786
CPEB3	0.481113	3.62322	21.1507	0.000402712	0.010913
BCL2L2	1.06874	0.48218	21.1489	0.000402867	0.010913
LOC105371493	1.06624	1.45967	21.1267	0.000404735	0.0109353
LINC00893	0.708845	2.25425	21.1223	0.000405103	0.0109353
PIM2	0.790053	5.7773	21.1151	0.000405709	0.0109353
TK1	-0.911835	5.8223	21.096	0.000407326	0.0109497
HAT1	-0.421556	6.49112	21.0864	0.000408141	0.0109497
SLC2A13	-1.05643	1.43021	21.085	0.000408268	0.0109497
IL7R	-1.31194	1.66971	21.0751	0.000409106	0.0109515
GAPDHP61	-0.567174	4.34375	21.0683	0.000409687	0.0109515
BNIP3P1	-1.22078	4.07658	21.0525	0.000411045	0.0109628
LRBA	0.412385	8.50635	21.0434	0.000411821	0.0109628
PACS1	0.306591	7.22917	21.0387	0.000412233	0.0109628
ZNF862	0.643608	4.38623	21.032	0.00041281	0.0109628
CRB2	0.848887	2.76999	20.9861	0.000416786	0.0110503
FBXO45	-0.346357	6.04984	20.9632	0.000418787	0.0110777
LILRB1	0.374041	6.85931	20.9587	0.000419188	0.0110777
ZFAND4	0.34353	6.76595	20.915	0.000423037	0.0111613
FCHO1	0.321393	6.53754	20.9071	0.000423745	0.0111618
CDC25A	-0.971888	4.79861	20.8801	0.00042615	0.011207
BUB1B	-0.708842	6.89909	20.8667	0.000427348	0.0112203
DTL	-0.938089	5.37783	20.8031	0.000433104	0.0113531
CHEK1	-0.881582	5.52293	20.7394	0.000438945	0.0114799
NAA15	-0.38575	6.96305	20.735	0.000439359	0.0114799
AVPR2	1.07704	2.22109	20.7079	0.00044187	0.0115148
PGAM5	-0.413084	6.61388	20.7053	0.000442114	0.0115148
EVI2B	0.732783	7.53454	20.6642	0.000445964	0.0115965
JMJD6	-0.440338	4.47305	20.6455	0.000447732	0.0115966
KCNH8	0.858269	3.08485	20.6416	0.000448103	0.0115966
CREG1	-0.367725	5.42106	20.6415	0.000448114	0.0115966
PGK1P2	-0.560558	4.54499	20.622	0.000449966	0.01162
PSMG3-AS1	0.689917	3.90972	20.5996	0.0004521	0.01162
LOC105373195	0.854235	2.51817	20.5971	0.000452342	0.01162
GALNT3	-0.630766	3.6443	20.5971	0.000452345	0.01162
ABCA7	0.489752	7.67908	20.5901	0.000453009	0.01162
CENPK	-0.612074	4.93889	20.5843	0.000453565	0.01162
SYNRG	0.377885	6.96271	20.5795	0.000454029	0.01162
BLM	-0.53698	5.67652	20.5317	0.000458653	0.0117198
LOC105371870	0.412864	5.89818	20.4661	0.000465088	0.0118656
SKA1	-0.78389	5.41169	20.4492	0.000466765	0.0118731
BTNL9	0.447461	6.68033	20.4484	0.000466845	0.0118731
LOC105376387	-1.34709	-0.508966	20.4144	0.000470231	0.0119405
LAMP3	1.1525	2.53566	20.3552	0.000476196	0.0120731
WSB2	-1.52128	0.698051	20.3229	0.000479491	0.0121376
HASPIN	-0.620316	4.82667	20.294	0.000482459	0.0121601
TAF4B	-0.362484	6.84442	20.2874	0.000483142	0.0121601
COL9A3	0.599504	3.38962	20.286	0.000483289	0.0121601
RRM1	-0.708255	7.14277	20.2851	0.000483376	0.0121601
PRDX1	-0.400844	7.95665	20.2566	0.000486338	0.0121988
ITGA4	-0.323962	6.55546	20.2558	0.000486418	0.0121988
MRPL36	-0.502178	5.06855	20.2357	0.000488519	0.0122326
LOC105369890	1.4548	0.522224	20.2232	0.000489824	0.0122464
CENPU	-0.694893	5.73898	20.2131	0.000490881	0.0122539
SCAMP5	0.34326	5.6961	20.2002	0.000492243	0.012269
CLEC17A	1.10795	4.35476	20.1908	0.000493239	0.012275
MCMBP	-0.533912	6.38652	20.1325	0.000499445	0.0124104
LOC101929932	-0.388808	5.9892	20.1111	0.000501749	0.0124486
DCUN1D5	-0.365716	6.24389	20.0719	0.000505998	0.0125348
TRAM2	-0.506124	4.22473	20.0636	0.0005069	0.012538
LINC00598	0.917053	0.698551	20.053	0.000508056	0.0125475
L2HGDH	-0.425583	4.98136	20.038	0.000509695	0.0125689
RAB8B	-0.397215	6.59636	20.0058	0.000513249	0.0126244
RCBTB1	0.323489	6.66353	20.0035	0.000513505	0.0126244
FBXO22	-0.412461	4.80327	19.9894	0.000515063	0.0126436
CDC6	-0.884093	5.28611	19.9711	0.000517102	0.0126549
PCNA	-0.761246	7.01585	19.9677	0.000517479	0.0126549
MAP3K8	-0.436536	5.47747	19.9624	0.000518072	0.0126549
LOC105375384	0.833683	2.06158	19.9573	0.000518642	0.0126549
FIGNL1	-0.602083	5.76669	19.8935	0.000525842	0.0127909
WEE1	-0.669788	6.16114	19.8928	0.000525929	0.0127909
B3GALNT1	-0.781196	1.81151	19.887	0.000526582	0.0127909
CELF6	1.14546	2.80457	19.8658	0.00052901	0.0128134
TUBB6	-0.486653	6.78225	19.86	0.000529671	0.0128134
NKPD1	0.897359	1.74622	19.8582	0.000529876	0.0128134
ELL3	0.340509	7.00048	19.849	0.000530941	0.0128192
SLC25A15	-0.394671	4.93927	19.8424	0.000531696	0.0128192
VRK1	-0.338862	6.25747	19.794	0.000537308	0.0129308
PGK1P1	-0.732954	4.48424	19.7888	0.000537918	0.0129308
LOC107984525	0.561468	4.75595	19.7739	0.000539655	0.0129481
MMS22L	-0.581426	4.5841	19.765	0.000540696	0.0129481
MELK	-0.702796	5.0857	19.7617	0.000541087	0.0129481
METTL25	0.508101	3.45785	19.7554	0.000541833	0.0129481
SPC25	-0.856537	4.51926	19.7479	0.000542716	0.0129502
MCM4	-0.903818	8.45227	19.7196	0.00054606	0.0130108
CCDC15	-1.01389	2.45129	19.7057	0.000547715	0.0130311
SNRPGP15	-0.536328	3.60917	19.685	0.000550196	0.0130414
LOC100507006	0.707616	3.23217	19.6808	0.000550695	0.0130414
SLC16A4	0.656271	4.26464	19.6747	0.000551433	0.0130414
BZW2	-0.366296	7.09824	19.6687	0.000552148	0.0130414
ATP2A3	0.502294	9.85194	19.6686	0.000552165	0.0130414
EIF4E	-0.364145	5.54955	19.6573	0.000553526	0.0130545
MILR1	0.410618	6.07425	19.6505	0.000554343	0.0130548
IL21R	-0.459936	5.70441	19.636	0.000556101	0.0130627
ATG2A	0.364596	5.7972	19.6298	0.000556846	0.0130627
UBR5-AS1	0.841864	2.71199	19.6278	0.000557094	0.0130627
SLC30A3	-0.989013	2.46368	19.5974	0.000560803	0.0131215
FECH	-0.711989	3.17055	19.594	0.000561219	0.0131215
ENOPH1	-0.355611	5.89779	19.5854	0.000562278	0.0131274
SLC25A27	0.523467	6.98769	19.5617	0.000565189	0.0131764
HAUS2	-0.363041	5.86341	19.4873	0.000574468	0.0133735
CGN	-0.99559	1.27438	19.4632	0.000577516	0.0134252
ERI2	-0.947517	2.00077	19.4465	0.000579637	0.0134481
KLF10	-0.679943	4.52263	19.436	0.000580974	0.0134481
VDAC3	-0.304636	6.83545	19.4359	0.000580989	0.0134481
ZNHIT2	0.523262	3.55197	19.4009	0.000585471	0.0135325
N4BP2	0.454597	5.49821	19.3944	0.000586304	0.0135325
BATF	-1.0114	1.17696	19.3704	0.000589413	0.013585
LOC727803	-0.995045	1.40187	19.3163	0.000596464	0.0137273
MRPS28	-0.434551	4.3828	19.3101	0.00059728	0.0137273
GRK5	0.442741	4.58693	19.2927	0.000599575	0.0137605
NFE2L2	-0.366566	5.27814	19.2781	0.000601507	0.0137821
TPM4	-0.394676	7.00404	19.2728	0.000602212	0.0137821
IGHV4-59	0.499324	6.88786	19.2546	0.000604645	0.0138183
NPM3	-0.503407	5.61572	19.235	0.000607265	0.0138586
GPR137C	0.88682	1.61563	19.2212	0.000609117	0.0138687
GAS6	0.682121	3.83079	19.219	0.000609417	0.0138687
PAIP2B	0.799839	3.83337	19.2045	0.00061137	0.0138937
LINC00877	0.802486	3.01788	19.193	0.000612927	0.0139096
SLC43A3	-0.690286	6.50558	19.1857	0.000613923	0.0139127
HAUS6	-0.398019	5.7569	19.1762	0.000615204	0.0139223
FBL	-0.351778	7.8564	19.1403	0.000620112	0.0140138
CD99	-0.366407	7.72491	19.1319	0.000621273	0.0140206
LSM11	-0.428047	4.3778	19.1256	0.000622149	0.0140208
MAPKAPK3	-0.451826	5.06671	19.0798	0.000628499	0.0141443
NXPH4	-0.534819	6.66497	19.028	0.000635775	0.0142823
MASTL	-0.596076	4.56606	19.0236	0.000636391	0.0142823
FOXP1-AS1	1.45073	1.18882	19.0162	0.000637445	0.0142862
LYPLAL1	0.363121	4.97966	19.0033	0.00063928	0.0142992
IGHG3	0.504741	6.45829	18.9929	0.000640757	0.0142992
TARS3	0.995034	2.85808	18.9881	0.000641443	0.0142992
PNISR	0.360254	7.86471	18.9844	0.000641962	0.0142992
FAM214BP1	1.38104	-0.48636	18.9812	0.000642434	0.0142992
ESCO2	-0.685604	5.43153	18.958	0.000645751	0.0143465
ARID1B	0.364109	7.66587	18.954	0.000646326	0.0143465
ZNF280D	0.972736	2.26927	18.9431	0.000647909	0.014362
TCL6	1.24695	2.25756	18.8781	0.000657371	0.0145493
LINC00342	0.398638	4.55479	18.8717	0.000658307	0.0145493
DNHD1	0.428631	4.88927	18.8667	0.00065905	0.0145493
TRIM52	0.429829	4.93404	18.845	0.00066225	0.0146001
LOC101928841	0.807259	2.51409	18.8194	0.000666064	0.0146643
GAPDHP60	-0.415316	6.61579	18.8059	0.000668083	0.0146874
MCM10	-1.1456	4.71084	18.8002	0.000668925	0.0146874
LOC105375513	0.976252	1.11585	18.779	0.000672121	0.0147376
CLN6	-0.386957	5.93168	18.7642	0.000674343	0.0147606
RFX2	-0.89445	1.79732	18.7581	0.000675267	0.0147606
NUDCD1	-0.410759	5.03449	18.754	0.000675898	0.0147606
TFAP2E	1.05485	1.99767	18.7273	0.00067995	0.0148291
DNAJC12	-0.620234	2.64341	18.7116	0.00068236	0.0148475
ANLN	-0.770876	6.24244	18.7099	0.000682624	0.0148475
NAB2	-0.527151	4.15616	18.6674	0.000689168	0.0149698
TMX1	-0.30508	6.46355	18.6506	0.000691782	0.0149969
NPIPB5	0.384307	6.44234	18.6475	0.000692266	0.0149969
SLC7A5	-0.33292	7.868	18.6412	0.000693245	0.0149981
UBASH3B	-1.29543	0.504214	18.6339	0.000694394	0.015003
UCHL5	-0.315897	6.23716	18.614	0.000697517	0.0150504
ORC1	-0.956378	5.2649	18.5979	0.000700053	0.0150796
CPLX3	0.681091	2.69443	18.5936	0.000700728	0.0150796
BOLA3	-0.452414	4.91417	18.5812	0.000702687	0.0151017
TFEC	0.506245	4.29057	18.5638	0.000705446	0.0151382
NIPAL1	0.902251	2.08428	18.5588	0.000706249	0.0151382
PYM1	0.398501	5.85315	18.5503	0.000707608	0.0151473
LDLRAP1	-0.570328	3.00225	18.5437	0.000708669	0.01515
LOC107986211	0.648388	2.22873	18.533	0.00071038	0.0151666
MARF1	0.454384	6.74909	18.5223	0.000712101	0.0151753
CCDC24	0.68544	4.04101	18.5188	0.000712658	0.0151753
TMC4	0.819906	0.926776	18.4988	0.000715888	0.0152241
NUDT21	-0.372992	7.31516	18.4864	0.000717905	0.015247
CXCR4	0.726707	5.90233	18.4781	0.00071925	0.0152556
RGL2	0.490934	5.7898	18.4561	0.000722839	0.0153116
GTF2IRD2	0.463348	3.87166	18.4504	0.000723777	0.0153116
EIF2S1	-0.360409	6.63658	18.4229	0.000728299	0.0153648
GRAMD4	0.388673	5.81831	18.4173	0.000729227	0.0153648
PIP5KL1	1.06165	1.53507	18.4131	0.00072993	0.0153648
RAD54L	-0.83303	4.79054	18.4122	0.000730081	0.0153648
RASAL3	0.384991	5.1607	18.394	0.000733103	0.0154057
SERBP1	-0.356292	9.00868	18.3879	0.000734111	0.0154057
STAT1	-0.359203	4.9666	18.3834	0.000734869	0.0154057
MTMR2	-0.549025	3.11037	18.3538	0.000739819	0.015459
DHX32	-0.597624	2.9725	18.3526	0.000740016	0.015459
CCT8	-0.302288	8.85653	18.3511	0.000740272	0.015459
IGKJ4	0.594762	7.46104	18.2804	0.000752276	0.0156754
SPRING1	0.297215	7.00774	18.2788	0.000752564	0.0156754
VASH2	1.38601	0.348158	18.2009	0.000766061	0.015936
WNT5A	0.531876	4.75675	18.1893	0.000768081	0.0159363
UBR7	-0.437879	6.02846	18.1821	0.000769346	0.0159363
TXNP6	-0.558132	2.9049	18.1786	0.000769971	0.0159363
NFKBID	0.566801	3.36633	18.1702	0.000771445	0.0159363
TMEM255B	0.56044	2.7535	18.1653	0.00077232	0.0159363
CREBBP	0.371533	7.53731	18.1616	0.000772963	0.0159363
LOC728554	-0.455727	4.91507	18.157	0.000773771	0.0159363
LINC02604	0.54431	3.31884	18.1542	0.000774271	0.0159363
PAG1	-0.313312	8.62493	18.1506	0.000774913	0.0159363
TNR	1.53277	2.19906	18.1399	0.000776808	0.0159383
BCKDK	-0.367205	4.89946	18.139	0.000776977	0.0159383
TRAP1	-0.449665	6.99253	18.1285	0.000778852	0.0159463
PSMA3	-0.360769	6.4192	18.1258	0.000779332	0.0159463
DBI	-0.278424	7.42628	18.1095	0.000782238	0.0159856
DENND1C	0.327214	7.14356	18.0976	0.000784381	0.0159929
OXR1	-0.384415	5.91053	18.0901	0.000785723	0.0159929
IRF5	-0.430679	4.01454	18.0861	0.000786441	0.0159929
SAPCD2	-0.49697	6.76999	18.0831	0.000786996	0.0159929
POLD4	0.525692	7.85481	18.0802	0.000787521	0.0159929
PKMYT1	-0.8663	5.24924	18.0578	0.000791578	0.0160552
CBX5	-0.679672	7.90769	18.0509	0.00079282	0.0160603
IMPDH1P11	-1.0203	0.61772	18.0252	0.000797514	0.0161352
NELL2	0.288799	6.84173	18.001	0.000801976	0.0161941
TYK2	0.310475	7.64063	17.9986	0.00080242	0.0161941
SERBP1P1	-0.391568	5.47841	17.9809	0.000805683	0.0162275
SNX29P1	0.398155	6.84298	17.9777	0.000806284	0.0162275
PIK3CG	0.408712	8.67243	17.9734	0.000807075	0.0162275
LOC105375404	1.02005	0.282771	17.9502	0.000811398	0.0162942
FBXL8	0.742514	2.79674	17.9388	0.000813529	0.0163168
BNIP3	-1.19069	5.43615	17.9227	0.000816551	0.0163411
IRF9	0.464503	3.53787	17.9217	0.000816753	0.0163411
LOC107984754	0.683751	3.94057	17.8993	0.000820988	0.0164007
NCSTN	0.338496	6.16436	17.8952	0.000821755	0.0164007
RUVBL2	-0.362817	6.72656	17.8713	0.000826309	0.0164714
CDKN3	-0.651979	6.03187	17.8489	0.000830596	0.0165365
KIF2C	-0.74143	6.57666	17.8304	0.000834147	0.0165775
SNRPG	-0.499022	5.03701	17.8276	0.000834699	0.0165775
SCIMP	0.856627	2.37029	17.8169	0.000836761	0.0165982
KIF16B	-0.439589	4.43695	17.8044	0.000839184	0.0166259
ATM	0.622993	8.02161	17.7849	0.000842984	0.0166808
CD52	0.39767	7.17758	17.7709	0.000845723	0.0167146
FAM171A2	-0.66654	2.40363	17.7524	0.000849355	0.016752
NPIPB11	0.581363	3.85109	17.7508	0.000849678	0.016752
UAP1	-0.358009	4.74886	17.7427	0.000851279	0.0167542
PNRC1	0.335268	6.22468	17.7336	0.000853071	0.0167542
GTF2IRD2B	0.387742	4.77013	17.7295	0.000853878	0.0167542
IFIT2	0.869133	2.50728	17.7293	0.00085392	0.0167542
DBF4	-0.429487	6.43271	17.7176	0.000856241	0.0167794
PARP6	0.32141	5.33345	17.6947	0.000860813	0.0168487
SLC26A1	0.922104	2.61352	17.6647	0.000866839	0.0169462
E2F2	-1.00841	6.20899	17.6561	0.000868579	0.0169598
BCAT2	-0.517532	3.21612	17.6479	0.000870224	0.0169715
TG	1.70357	-0.0483517	17.6393	0.000871973	0.0169852
TMEM131	0.357635	7.128	17.6175	0.000876404	0.0170339
FGD2	0.443802	6.06922	17.6167	0.000876577	0.0170339
MRPL17	-0.420651	4.87815	17.6103	0.000877872	0.0170387
XRCC2	-0.687167	4.90189	17.5711	0.000885935	0.0171555
SFXN1	-0.388195	6.72177	17.5708	0.000886005	0.0171555
MIOS	-0.325688	5.77483	17.554	0.000889491	0.0171942
PLEKHF1	-0.955899	2.30527	17.5509	0.000890122	0.0171942
IGHGP	0.529121	4.08372	17.541	0.000892191	0.0172137
B4GALT2	-0.681067	4.15459	17.5207	0.000896428	0.0172745
STOM	-0.779654	1.86963	17.5128	0.000898097	0.0172745
VDAC1P2	-0.400369	4.17115	17.5107	0.00089854	0.0172745
MIR5195	0.631723	2.8	17.4902	0.00090284	0.0173367
UBAP1L	0.544704	2.81627	17.4845	0.000904047	0.017339
RFK	-0.356844	5.62454	17.4796	0.000905099	0.017339
CDCA2	-0.559235	6.72527	17.4563	0.000910038	0.0174131
AGAP3	-0.523467	4.1332	17.441	0.000913304	0.017455
MMP24OS	0.432776	4.02502	17.4277	0.000916158	0.0174889
RAPGEF1	0.484456	6.97865	17.4202	0.000917774	0.0174898
TXNP5	-0.691512	2.29375	17.4175	0.00091836	0.0174898
RN7SL674P	-1.25328	-0.0696609	17.3884	0.000924642	0.0175888
RNF11	-0.820138	1.96859	17.3729	0.00092803	0.0176153
NCAPG2	-0.673607	6.96536	17.372	0.000928205	0.0176153
LOC101927060	0.411908	4.38421	17.361	0.000930608	0.0176402
CFLAR	0.580979	4.50244	17.3415	0.000934886	0.0177007
HLA-C	0.343713	6.00011	17.3365	0.000935985	0.0177008
SUB1P3	-0.969473	1.20827	17.3297	0.000937491	0.0177087
RIMKLBP2	0.820299	1.5852	17.3161	0.000940503	0.0177449
PA2G4	-0.389174	8.0754	17.3056	0.000942817	0.0177679
METTL7A	0.300687	7.56334	17.2931	0.0009456	0.0177997
YBX1P6	-0.459826	4.05927	17.2822	0.000948032	0.017805
SLC9A3-AS1	0.492745	4.81409	17.282	0.000948078	0.017805
CRTAP	-0.334943	5.91686	17.2704	0.000950667	0.017833
GCSHP5	-0.494594	4.92093	17.2469	0.000955967	0.017902
DNA2	-0.555209	4.49905	17.2406	0.000957387	0.017902
MTRNR2L2	0.504913	4.56314	17.2394	0.000957655	0.017902
BCR	0.385517	6.18836	17.2269	0.000960471	0.0179339
LOC105373102	0.617238	3.48135	17.2101	0.00096429	0.0179846
NAMPTP1	-0.364784	6.02908	17.1892	0.000969079	0.0180053
MORF4L2	-0.330361	6.94576	17.1864	0.000969725	0.0180053
PPP1R14BP3	-0.437242	5.65508	17.1863	0.000969749	0.0180053
POLR3G	-0.465701	4.87382	17.1859	0.000969839	0.0180053
MRPL11	-0.380492	5.49237	17.1655	0.000974531	0.0180715
SPA17	-0.797148	1.89622	17.1562	0.000976658	0.0180715
ATAT1	0.494438	3.89069	17.1559	0.000976746	0.0180715
UNG	-0.732471	5.37332	17.1442	0.000979436	0.0181006
ILDR2	-0.557368	3.82378	17.127	0.00098345	0.0181448
NTN3	0.76519	1.68966	17.12	0.00098507	0.0181448
TCP1	-0.354049	8.39696	17.1195	0.000985185	0.0181448
SLC17A9	-0.497063	5.24646	17.1028	0.000989103	0.0181964
BBC3	0.930784	2.55551	17.0949	0.000990955	0.0182017
UPF3A	0.307195	7.00854	17.0912	0.000991813	0.0182017
CCDC150	-0.635964	2.83702	17.0872	0.000992758	0.0182017
BAIAP3	1.70941	0.54416	17.0606	0.00099904	0.0182962
AFF1	1.02289	3.43492	17.0482	0.00100201	0.0183167
NAMPT	-0.359512	6.85861	17.0464	0.00100242	0.0183167
DDX24	-0.345705	7.56903	17.0228	0.00100806	0.0183991
PDHX	-0.344094	4.96746	17.0032	0.00101277	0.0184643
RFC4	-0.464945	6.17567	16.9802	0.00101832	0.0185447
FAM200B	0.449946	3.49435	16.9648	0.00102209	0.0185775
NSG1	-0.320242	6.63657	16.9595	0.00102337	0.0185775
IGKC	0.307198	9.94652	16.9587	0.00102356	0.0185775
GAS6-AS1	0.536921	3.52285	16.9447	0.00102699	0.0186189
ALCAM	-0.395207	5.68621	16.9399	0.00102815	0.0186192
ADA	-0.680136	3.09427	16.9261	0.00103155	0.0186599
TJP2	0.820919	2.3403	16.9185	0.00103343	0.0186731
FAM72A	-0.840097	4.31633	16.9032	0.00103719	0.0187203
SLC29A1	-0.384392	6.25117	16.879	0.00104321	0.0188078
LOC105371693	0.831692	1.99221	16.8704	0.00104535	0.0188257
USP31	-0.578296	3.25684	16.8628	0.00104726	0.0188391
LENG8	0.416301	8.32392	16.8353	0.00105416	0.0189067
SPAG5	-0.572765	6.68882	16.8333	0.00105468	0.0189067
CMC4	-0.552535	3.18231	16.8286	0.00105587	0.0189067
DNAJB9	0.412738	4.15506	16.8243	0.00105694	0.0189067
CPNE5	0.403397	6.54164	16.8201	0.00105801	0.0189067
MIR1244-4	-0.437815	4.85394	16.8201	0.00105801	0.0189067
MRPL3	-0.297371	7.07522	16.8099	0.00106059	0.018932
LRRC32	-0.753307	5.86189	16.7853	0.00106688	0.0190233
ATP1A1	-0.30741	7.87455	16.7459	0.00107699	0.0191166
COLQ	1.05092	1.05767	16.7443	0.00107742	0.0191166
HSPA1A	-0.492657	4.04258	16.7435	0.00107762	0.0191166
NLRP1	0.587361	3.18941	16.7435	0.00107762	0.0191166
DTX3L	-0.724225	3.18708	16.742	0.00107801	0.0191166
SIGLEC10	0.52099	6.26086	16.7321	0.00108057	0.0191219
STIL	-0.603281	5.52282	16.7318	0.00108066	0.0191219
CORO1B	0.354172	5.5434	16.7057	0.00108746	0.0192024
MCM3	-0.607054	7.64389	16.7052	0.00108758	0.0192024
LINC01521	0.671931	2.60565	16.6943	0.00109043	0.0192319
PLEKHG1	0.305219	6.55889	16.6883	0.00109201	0.0192389
UBE2T	-0.561115	5.01159	16.6821	0.00109363	0.0192465
DUSP3	-0.860416	2.71262	16.6702	0.00109678	0.0192809
NIPSNAP3A	-0.446461	4.20703	16.6649	0.00109819	0.0192848
LINC01000	0.345929	6.43719	16.6438	0.00110377	0.0193318
SNX6P1	-1.20541	0.060758	16.6437	0.00110379	0.0193318
GPD2	-0.540228	4.36431	16.6413	0.00110444	0.0193318
DRAP1	-0.354147	5.09106	16.6123	0.00111218	0.0194297
RECQL5	0.342583	5.5173	16.6076	0.00111344	0.0194297
ZNF446	0.512366	3.09744	16.6066	0.0011137	0.0194297
TMUB2	0.347139	4.72695	16.6025	0.00111482	0.0194297
ZNRF1	-0.427997	4.2287	16.5928	0.00111742	0.0194542
KNSTRN	-0.506409	5.5722	16.5717	0.00112313	0.0195188
EPS8L1	0.808293	0.776097	16.568	0.00112413	0.0195188
HSDL2	-0.411181	4.19038	16.5658	0.00112474	0.0195188
PPARD	0.358991	5.03732	16.56	0.00112632	0.0195253
GRAPL	0.518082	5.50803	16.5531	0.00112819	0.0195369
FAM81A	-0.396108	5.79264	16.5429	0.00113098	0.0195632
BANP	0.356472	4.96763	16.5387	0.00113212	0.0195632
CYTH3	0.469722	3.61268	16.5268	0.0011354	0.0195737
RBBP8	-0.310465	7.08482	16.5247	0.00113596	0.0195737
GARS1	-0.272523	8.01457	16.5218	0.00113676	0.0195737
P2RX5	0.314598	6.58623	16.5161	0.00113833	0.0195737
CERS4	0.295241	6.70297	16.5145	0.00113877	0.0195737
LRRC56	0.616546	3.01603	16.5014	0.0011424	0.0196154
VDAC1P1	-0.358518	5.1956	16.4958	0.00114394	0.0196211
LSR	-0.488856	4.41094	16.4897	0.00114563	0.0196294
DDIAS	-0.446675	4.44142	16.4674	0.00115184	0.019715
LRRC37A4P	0.503922	3.32045	16.4505	0.00115657	0.0197509
ME2	-0.297191	8.05166	16.4503	0.00115662	0.0197509
POLM	0.302667	5.39554	16.4399	0.00115954	0.0197509
LOC101928556	1.23604	0.143828	16.4386	0.0011599	0.0197509
MIR142	0.957294	3.17578	16.4364	0.00116053	0.0197509
JUNB	-0.380709	5.04539	16.4259	0.00116349	0.0197509
ALDOAP2	-0.574803	4.1151	16.4257	0.00116356	0.0197509
ANP32E	-0.492252	7.57671	16.4252	0.00116368	0.0197509
FKBP7	-0.756561	1.89788	16.4164	0.00116619	0.0197728
CCDC167	-0.49146	4.86415	16.4049	0.00116943	0.0198004
LOC105376794	0.451494	5.0768	16.3984	0.0011713	0.0198004
ANKDD1A	0.75043	1.11673	16.3978	0.00117148	0.0198004
CTDSPL2	-0.382291	6.006	16.3776	0.00117724	0.0198625
LOC102724323	0.556915	3.18616	16.3729	0.00117857	0.0198625
RAD51	-0.978921	4.59126	16.3687	0.00117977	0.0198625
TUBB	-0.61933	10.4989	16.3678	0.00118005	0.0198625
RAP1A	-0.292555	7.18455	16.3607	0.00118209	0.0198694
WDR45	0.538844	3.70369	16.3578	0.00118291	0.0198694
SPP1	-1.29675	-0.251064	16.3487	0.00118554	0.0198719
PRC1	-0.692842	6.51038	16.3469	0.00118606	0.0198719
PM20D1	1.05281	0.0796441	16.3446	0.00118673	0.0198719
LOC105372055	0.704713	3.03709	16.3205	0.00119371	0.0199682
IGHJ5	0.561579	5.17428	16.3104	0.00119663	0.0199965
LOC374443	0.503435	4.91681	16.2772	0.00120639	0.0201161
BCL7A	0.2583	7.85454	16.2743	0.00120723	0.0201161
LDHB	-0.311489	10.3289	16.2734	0.00120751	0.0201161
CENPN	-0.5801	4.97048	16.2365	0.00121843	0.0202772
SNX29	0.315722	6.60086	16.2258	0.00122162	0.0203094
BID	-0.364781	5.28492	16.2159	0.00122458	0.0203377
ZNF580	0.404947	3.88294	16.2111	0.00122601	0.0203407
ADCY3	-0.377797	6.14229	16.1991	0.00122961	0.0203796
IRF2BP2	-0.506372	4.60787	16.1831	0.00123444	0.0204239
GRIPAP1	0.355913	5.94943	16.182	0.0012348	0.0204239
NT5DC2	-0.400437	6.64734	16.1721	0.00123779	0.0204525
POLD1	-0.473316	6.3659	16.1316	0.00125014	0.0206248
SERPINH1	-0.777627	2.19087	16.1295	0.00125076	0.0206248
HSD17B1P1	0.740384	1.57775	16.1183	0.00125421	0.0206505
GSR	-0.26846	7.47463	16.1162	0.00125486	0.0206505
DLGAP5	-0.817692	6.47398	16.1088	0.00125713	0.0206646
PDCD4	0.273007	7.71556	16.1052	0.00125827	0.0206646
ZNF184	-0.542032	3.95001	16.0947	0.00126151	0.0206817
RHOH	0.348147	6.60132	16.0913	0.00126254	0.0206817
RFC2	-0.501841	5.86879	16.0873	0.0012638	0.0206817
TIPIN	-0.550853	4.03775	16.0854	0.0012644	0.0206817
MTRNR2L1	0.476881	3.53272	16.0787	0.00126647	0.0206946
SDR39U1	0.488781	3.0161	16.0724	0.00126842	0.0207057
TXNDC5	-0.527921	3.0463	16.0682	0.00126973	0.0207062
SHMT2	-0.505927	8.65156	16.0626	0.00127151	0.0207135
TM9SF2	-0.331884	7.71029	16.0587	0.00127273	0.0207135
PTTG3P	-0.613016	3.60575	16.0537	0.00127429	0.0207181
LOC105379413	0.902857	1.69815	16.043	0.00127763	0.0207298
CYP2C8	1.14138	0.751737	16.0415	0.00127811	0.0207298
LHFPL6	-0.651212	4.25025	16.0392	0.00127885	0.0207298
POP1	-0.514376	4.15217	16.027	0.00128268	0.0207712
RPLP0P10	-0.418043	4.72511	16.0196	0.00128503	0.0207796
FAM162A	-0.673928	6.23251	16.0173	0.00128576	0.0207796
ERMN	0.798598	1.65373	16.0057	0.00128943	0.0208182
RPL39L	-0.601487	3.61702	15.9938	0.00129321	0.0208584
PLCXD1	-0.439404	4.81846	15.9828	0.00129673	0.0208946
FANCG	-0.569601	4.82796	15.9621	0.00130338	0.0209808
ZNF37BP	0.368267	5.73138	15.9548	0.00130571	0.0209816
KLHL3	0.692175	2.74755	15.9519	0.00130666	0.0209816
PSMD14	-0.300535	6.39294	15.9499	0.00130731	0.0209816
CHAF1B	-0.806643	3.88617	15.9211	0.00131662	0.0211102
CDK5RAP3	0.324251	6.69249	15.9049	0.00132191	0.021168
SNHG15	-0.344579	6.17685	15.9006	0.00132334	0.021168
CYP2A7	1.30476	-0.203577	15.8959	0.00132486	0.021168
LOC155060	0.528824	6.0996	15.8941	0.00132545	0.021168
CBX3	-0.298803	8.42836	15.8806	0.00132989	0.0212181
ZNF101	0.355999	4.24138	15.8354	0.00134486	0.0214358
OVCH1	0.77981	1.95324	15.8143	0.00135191	0.0215144
LOC105375884	0.902661	1.21409	15.8128	0.00135244	0.0215144
IGKV2-30	0.838812	2.30888	15.8062	0.00135466	0.0215197
RNF19B	0.321774	7.07088	15.8039	0.00135542	0.0215197
LSM4	-0.311931	7.0923	15.7948	0.00135847	0.0215229
LOC102724463	2.26006	-0.789448	15.7928	0.00135916	0.0215229
MYBL1	0.404827	7.33424	15.7915	0.00135961	0.0215229
YWHAE	-0.303712	8.97843	15.7834	0.00136235	0.0215453
CD19	0.320391	6.73172	15.773	0.00136586	0.0215695
TOMM5	-0.375758	6.71275	15.771	0.00136654	0.0215695
CUL7	0.362937	4.99617	15.7564	0.00137151	0.0216269
VPS45	-0.617062	2.89031	15.7473	0.00137463	0.0216537
LOC105378515	0.640047	2.99162	15.7425	0.00137626	0.0216537
HLA-DMB	0.468778	7.02524	15.737	0.00137814	0.0216537
GADD45A	0.55833	5.71449	15.734	0.00137918	0.0216537
PLPP6	0.464674	2.92836	15.7291	0.00138085	0.0216537
TNFRSF13C	0.332214	7.38291	15.7281	0.00138121	0.0216537
MAGOHB	-0.590147	4.08526	15.7115	0.00138693	0.0217224
SNX30	0.363773	6.19699	15.679	0.0013982	0.0218249
DONSON	-0.501818	5.17006	15.6777	0.00139866	0.0218249
PARP9	-0.811643	3.62977	15.6777	0.00139866	0.0218249
LRRK2	0.730696	4.79392	15.6699	0.00140138	0.0218249
CENPE	-0.633762	6.92776	15.6633	0.00140369	0.0218249
ADAM15	-0.308045	6.22644	15.661	0.00140449	0.0218249
NUDT4B	-0.414255	3.86694	15.6575	0.00140572	0.0218249
CARNMT1	-0.279352	5.89828	15.6554	0.00140645	0.0218249
STX7	0.289843	7.63133	15.6549	0.00140664	0.0218249
PDHA1	-0.322889	6.27719	15.6524	0.00140752	0.0218249
ARL3	-0.481868	3.73123	15.6498	0.00140842	0.0218249
NDC80	-0.727461	6.30559	15.6431	0.0014108	0.0218249
CACYBPP2	-0.382991	5.02014	15.6426	0.00141096	0.0218249
CCNA2	-0.837681	7.18293	15.6216	0.00141837	0.0219185
ARHGEF3	-0.512543	3.51905	15.5935	0.00142837	0.0220522
NTAQ1	-0.495784	3.53619	15.5861	0.00143103	0.0220721
FAM210A	-0.382018	5.60214	15.5816	0.00143262	0.0220746
LOC100287497	0.6265	3.04892	15.578	0.00143391	0.0220746
GPT	0.767978	3.22133	15.5732	0.00143564	0.0220802
NAIP	0.570851	2.03261	15.5689	0.00143719	0.0220832
ELF2P1	1.04913	0.374343	15.5579	0.00144114	0.022123
SERBP1P6	-0.383516	4.87871	15.5506	0.00144381	0.022143
CD24P4	1.36847	0.127992	15.5463	0.00144535	0.0221456
CLCF1	0.995919	1.88101	15.5397	0.00144774	0.0221614
H2AZ1	-0.538448	8.25375	15.5318	0.00145062	0.0221643
IKBKB	0.261099	6.4969	15.5285	0.00145182	0.0221643
COMTD1	-0.583489	3.50648	15.5279	0.00145203	0.0221643
SMARCB1	0.290619	7.92816	15.5216	0.00145432	0.0221649
AMPD3	0.631077	4.77001	15.5203	0.0014548	0.0221649
SWAP70	-0.306692	8.48517	15.507	0.00145967	0.0222182
BRWD1	0.514087	7.25742	15.4932	0.00146475	0.0222746
CASTOR3	0.640611	3.92876	15.4817	0.00146897	0.0223162
PITPNM1	0.352106	6.38406	15.476	0.00147106	0.0223162
ZNF333	0.396503	3.63472	15.4746	0.00147161	0.0223162
IFI30	-0.403605	8.35287	15.4655	0.00147497	0.0223436
ZNF70	0.944465	5.69325	15.4578	0.00147781	0.0223436
CHKB-DT	0.720833	1.9008	15.4567	0.00147823	0.0223436
TUBAP2	-0.800037	6.71921	15.4548	0.00147892	0.0223436
MTFR2	-0.640523	4.18824	15.4439	0.00148299	0.0223747
NOTCH2	0.702485	4.90913	15.4381	0.00148517	0.0223747
APC2	0.490182	4.27766	15.4376	0.00148536	0.0223747
ANKMY1	0.385816	4.96912	15.4345	0.0014865	0.0223747
SLC12A6	0.517064	3.5153	15.4241	0.0014904	0.0224126
TUBB8P8	-1.62549	-0.927501	15.4197	0.00149206	0.0224168
ANKRD27	-0.355941	5.81714	15.4119	0.00149499	0.0224185
VAV3	-0.464665	4.09195	15.4096	0.00149586	0.0224185
LOC101927673	0.672563	2.85121	15.4084	0.00149631	0.0224185
SNX29P2	0.343734	5.87702	15.4036	0.00149811	0.0224236
RRM2P3	-0.973504	3.01088	15.4001	0.00149942	0.0224236
AK2	-0.334392	7.51755	15.3837	0.00150564	0.022473
UCP2	0.447671	8.94526	15.3801	0.001507	0.022473
CIITA	0.365609	7.76346	15.3772	0.00150811	0.022473
GINS2	-0.907458	5.07275	15.3768	0.00150826	0.022473
TMPOP2	-0.967878	0.916042	15.3605	0.00151447	0.0225448
SETDB2	0.323169	5.61125	15.3447	0.00152054	0.0225465
ETFA	-0.244914	7.35874	15.3443	0.00152067	0.0225465
YWHAQ	-0.322586	8.09553	15.3434	0.00152104	0.0225465
SKIL	0.355309	6.59335	15.3431	0.00152116	0.0225465
LOC105372976	0.958665	2.41963	15.3384	0.00152295	0.0225465
POLR1E	-0.331998	5.85248	15.3378	0.00152318	0.0225465
CENPJ	-0.414336	5.71028	15.3348	0.00152432	0.0225465
DDX17	0.270384	9.33771	15.3152	0.00153189	0.0226379
LOC107984969	1.31658	-0.484563	15.3054	0.0015357	0.0226736
RMI1	-0.522855	4.92953	15.3016	0.00153718	0.0226748
ITPKB-IT1	0.841337	1.03357	15.2912	0.00154123	0.0226991
UCK2	-0.372593	5.4324	15.2902	0.00154163	0.0226991
L3MBTL1	0.463538	3.88679	15.2845	0.00154383	0.022711
ORAI2	0.319672	8.46724	15.2574	0.00155445	0.0228146
LOC112268063	0.553822	2.64819	15.2564	0.00155485	0.0228146
LOC441228	-0.336981	4.26989	15.2558	0.0015551	0.0228146
TTC39C	0.409629	4.36907	15.252	0.00155659	0.0228159
FBXW8	0.355121	6.21711	15.232	0.0015645	0.0228949
ALAS1	-0.278417	5.59763	15.2312	0.0015648	0.0228949
LMAN1L	0.649999	2.37651	15.222	0.00156848	0.0229006
CD63	-0.321287	6.80205	15.2197	0.0015694	0.0229006
ACAA2	-0.354536	6.09691	15.2196	0.00156942	0.0229006
SGO1	-0.469992	4.54171	15.2106	0.00157302	0.0229325
COPS3	-0.311728	6.94692	15.1966	0.00157859	0.0229858
ZC3H12D	0.428038	6.16407	15.1906	0.00158103	0.0229858
GAPDHP40	-0.497671	5.09319	15.1885	0.00158186	0.0229858
YEATS4	-0.346597	5.79241	15.1873	0.00158234	0.0229858
MAP3K20	-0.338796	5.92178	15.1829	0.00158412	0.0229909
H2AZP3	-0.576496	4.81541	15.1783	0.00158598	0.0229975
AAK1	1.31938	2.19354	15.1535	0.001596	0.023122
CLSPN	-0.952161	5.06037	15.114	0.00161213	0.0233224
UBE2V2	-0.279314	7.14387	15.1125	0.00161274	0.0233224
LOC107984659	0.593801	2.74987	15.1091	0.00161414	0.0233224
CTSS	0.383542	5.81451	15.0734	0.00162887	0.0235143
TYRO3	-0.781929	2.38408	15.0689	0.00163076	0.0235176
MAPK8IP2	0.705457	3.09604	15.0659	0.001632	0.0235176
GAPDH	-0.420901	11.9137	15.0414	0.00164224	0.0236212
PRAM1	0.78652	0.929217	15.0395	0.00164302	0.0236212
LMO2	-1.29276	4.2793	15.0382	0.00164355	0.0236212
NR2C2AP	-0.570929	2.94811	15.0238	0.00164962	0.0236862
SLC7A1	-0.355868	7.62801	15.0205	0.001651	0.0236862
XBP1	0.564402	2.69297	15.0045	0.00165778	0.0237273
NPIPB9	0.527148	2.88294	15.0041	0.00165797	0.0237273
RXRB	0.270569	5.7176	15.0034	0.00165825	0.0237273
FBLN5	1.03718	1.92257	14.9872	0.00166514	0.0238048
NUDT17	0.578503	3.02832	14.9613	0.0016762	0.023942
RNF138	-0.310474	5.85771	14.9557	0.0016786	0.0239552
YWHAQP2	-0.416842	4.23803	14.9315	0.00168905	0.024045
SPARCL1	-1.51975	-0.144579	14.929	0.00169016	0.024045
CCDC88B	0.552306	7.32862	14.9258	0.00169152	0.024045
IGHV4-39	0.56733	3.3256	14.9241	0.00169225	0.024045
ACSS1	0.884123	2.74397	14.924	0.00169231	0.024045
FSD1L	-0.573949	3.40195	14.8988	0.00170326	0.0241794
SATB2	0.913117	2.31274	14.8893	0.00170743	0.0242125
THOP1	-0.396503	7.15557	14.8867	0.00170857	0.0242125
PKMP4	-0.580259	3.27162	14.8828	0.0017103	0.0242158
XPOT	-0.293194	7.956	14.8764	0.00171309	0.0242176
PCDHGA6	0.631206	2.80517	14.8743	0.00171402	0.0242176
HMGB1P6	-0.43726	7.66331	14.8669	0.00171727	0.0242176
PPA1	-0.269744	8.1854	14.8656	0.00171788	0.0242176
EIF2S2P4	-0.288079	6.03259	14.8655	0.00171789	0.0242176
BUB1	-0.558446	7.12445	14.8608	0.00172	0.0242263
ANKRD23	0.522912	3.14641	14.8473	0.00172597	0.0242894
TUBA1C	-0.604602	8.76302	14.8402	0.0017291	0.0243123
CD79A	0.408234	9.67178	14.8363	0.00173087	0.0243162
RPA3	-0.473089	5.43464	14.8288	0.00173418	0.0243416
SLC16A3	-1.25515	2.95732	14.8238	0.00173642	0.0243519
ALDH1B1	-0.463134	3.18778	14.7777	0.00175717	0.0245884
NBR2	0.529539	2.50919	14.7774	0.00175733	0.0245884
TRAF5	0.426606	6.72113	14.7763	0.00175783	0.0245884
ENTPD1	0.30335	5.30994	14.7698	0.00176075	0.0245936
GABRB2	-0.390623	4.70516	14.7688	0.00176124	0.0245936
SORD2P	-0.447768	4.21284	14.7589	0.00176573	0.0246353
FH	-0.401106	5.03379	14.7429	0.00177303	0.0247158
ATP2B1-AS1	0.782966	1.79486	14.7153	0.0017857	0.0248633
SGSM3	0.249986	7.22928	14.7115	0.00178748	0.0248633
ABCD3	-0.270821	5.58909	14.7042	0.00179084	0.0248633
COL23A1	-1.2144	1.85504	14.7038	0.00179104	0.0248633
NEDD4	-1.09637	1.42037	14.7004	0.00179259	0.0248633
LOC107987118	0.917703	0.7073	14.7	0.0017928	0.0248633
MRPL19	-0.328911	4.98317	14.6789	0.00180259	0.0249574
IDH2	-0.398083	6.3442	14.6743	0.00180474	0.0249574
INTS6	0.266074	6.65268	14.6739	0.00180494	0.0249574
KPNA2	-0.547476	7.79709	14.6722	0.00180574	0.0249574
ZDBF2	0.532496	4.32699	14.6581	0.00181236	0.0250275
SRPK1	-0.297682	7.32454	14.6544	0.00181406	0.0250297
NDC1	-0.312805	7.72314	14.6466	0.00181773	0.025059
GAPDHP65	-0.409542	7.31012	14.6401	0.00182082	0.0250804
SEC11A	-0.286762	5.69199	14.6296	0.0018258	0.0251275
GALM	-0.596419	2.59756	14.6238	0.00182851	0.0251436
RRM2B	0.273646	7.58134	14.6099	0.00183515	0.0252135
LONP1	-0.399047	7.35495	14.6019	0.00183894	0.0252381
LMO4	0.329531	7.35473	14.5996	0.00184005	0.0252381
AURKAP2	-1.46676	0.172539	14.5844	0.00184731	0.0253162
SCN4A	0.8583	1.80489	14.5734	0.00185261	0.0253674
ZNF816	-0.529934	2.97882	14.5552	0.00186141	0.0254664
TRNL1	0.318373	6.80247	14.5473	0.0018652	0.0254854
RIPK2	-0.313682	5.29667	14.545	0.00186631	0.0254854
VAT1	-0.283568	5.93711	14.5426	0.00186751	0.0254854
ZNF608	0.438269	6.51568	14.5364	0.00187053	0.0254919
TCF19	-0.692055	5.88774	14.5351	0.00187112	0.0254919
SKA3	-0.824504	5.38008	14.5275	0.00187484	0.0255031
TXLNGY	0.368859	6.38333	14.527	0.00187509	0.0255031
SLC6A8	-1.13115	-0.36754	14.5225	0.0018773	0.0255118
GTF3C4	-0.306942	5.84665	14.5131	0.00188187	0.0255525
RNF141	0.420632	4.39935	14.5066	0.00188506	0.0255637
LILRB2	0.449859	3.8143	14.505	0.00188584	0.0255637
LOC102723814	1.21087	0.0291882	14.4987	0.00188896	0.0255697
AMN	0.830023	2.6794	14.4977	0.00188944	0.0255697
NDUFV2	-0.280422	6.90413	14.4623	0.00190698	0.0257732
FRY	0.403921	5.52594	14.4609	0.00190765	0.0257732
EEPD1	-0.335843	7.41341	14.4487	0.00191375	0.025834
PNOC	0.536372	4.63033	14.4438	0.00191623	0.025846
IGKV5-2	1.00037	0.475631	14.4363	0.00191997	0.0258749
CARD8	0.327051	5.51552	14.4319	0.00192217	0.0258831
PBX2	0.277012	6.25496	14.4246	0.00192583	0.0259109
MMP24	0.777082	0.971426	14.3982	0.00193917	0.0260502
PCDHGA9	1.2916	0.388566	14.3978	0.00193939	0.0260502
TMEM126B	-0.377646	5.37101	14.3893	0.00194372	0.0260867
AHCY	-0.271884	7.79943	14.3515	0.00196302	0.0263239
MAP4K1	0.294915	8.27854	14.3258	0.0019763	0.0264801
NLRP7	0.647996	1.98215	14.3201	0.00197926	0.0264979
NQO2	-0.363081	3.69819	14.3116	0.0019837	0.0265291
RGS10	-0.264408	6.07761	14.3094	0.00198486	0.0265291
IMPA2	-0.896816	3.52647	14.2946	0.00199258	0.0265946
SLAIN1	-0.32925	5.79336	14.2937	0.00199304	0.0265946
CERNA2	0.734156	2.74038	14.2895	0.00199524	0.0266021
CYTH2	0.278928	5.78686	14.2607	0.00201038	0.0267626
SLC12A4	-0.393346	5.51577	14.2604	0.00201057	0.0267626
NRIP2	0.53006	2.79314	14.2515	0.00201525	0.0267939
NDUFAF6	0.294842	5.46336	14.2449	0.00201877	0.0267939
FAM207A	-0.456237	3.83451	14.2437	0.0020194	0.0267939
KIF1C	-0.263788	6.40751	14.2435	0.00201953	0.0267939
KIF20B	-0.366746	6.66264	14.2294	0.00202702	0.0268712
CFAP20DC	0.605367	4.84157	14.2103	0.00203726	0.026985
MED21	-0.301261	4.99344	14.1999	0.00204283	0.0270298
LOC107986597	1.21531	-0.49814	14.1948	0.00204559	0.0270298
LOC107985942	0.763819	1.24132	14.1947	0.00204565	0.0270298
HMCES	0.459739	8.49161	14.1821	0.00205245	0.0270977
LOC105371082	1.39664	0.574196	14.1638	0.00206236	0.0271829
LOC101929894	1.05937	0.60442	14.1635	0.00206256	0.0271829
RUFY3	0.369291	5.7951	14.161	0.00206393	0.0271829
GMDS-DT	0.715381	1.00437	14.1454	0.00207245	0.0272538
MYORG	-0.342814	4.21476	14.145	0.00207268	0.0272538
LINC02666	0.700968	3.01767	14.1284	0.00208179	0.0273515
TICRR	-0.724414	5.12284	14.1199	0.00208644	0.0273904
ALKBH5	-0.259431	7.32077	14.1058	0.00209425	0.0274707
IFNG-AS1	0.536524	4.68848	14.0942	0.00210071	0.0275124
CENPI	-0.641599	4.54267	14.094	0.00210082	0.0275124
LOC105373105	0.855404	1.68223	14.0843	0.00210622	0.0275452
UBE2SP2	-0.509337	5.2288	14.0834	0.00210672	0.0275452
PINX1	-0.451066	4.67078	14.0745	0.00211168	0.0275878
ITFG2	0.31479	5.3186	14.06	0.00211978	0.0276714
VASN	0.59188	4.09243	14.0157	0.00214487	0.0279764
TARS1	-0.287632	6.00556	14.0021	0.00215259	0.0280414
LINC02422	1.87921	0.154455	13.9995	0.0021541	0.0280414
THAP7-AS1	0.670059	1.65318	13.9964	0.0021559	0.0280414
PI4K2B	-0.418876	5.55839	13.9948	0.00215677	0.0280414
C1orf220	0.409831	3.18977	13.9898	0.00215968	0.0280568
FAM43A	0.588634	6.50124	13.9737	0.00216891	0.0281542
LOC107984482	0.944163	0.378593	13.9699	0.00217112	0.0281603
RNASEH2A	-0.480423	4.95506	13.9652	0.00217381	0.0281727
LOC107984835	0.606373	1.66864	13.9551	0.00217969	0.0281932
SYTL1	0.408123	5.56093	13.9547	0.0021799	0.0281932
TRIM37	-0.283594	5.03402	13.9506	0.00218228	0.0281932
LINC01004	0.775778	3.36273	13.9505	0.00218234	0.0281932
HACD3	-0.278248	6.49462	13.9398	0.00218857	0.0282512
ZFYVE9	-1.35311	0.104732	13.9349	0.00219143	0.0282656
CCT6P2	-0.353806	4.29601	13.9298	0.00219444	0.028282
NUP62CL	-1.20304	0.872293	13.9194	0.00220052	0.0282955
HLA-DOA	0.355314	7.31779	13.9171	0.00220188	0.0282955
PKDREJ	1.14236	0.87029	13.9162	0.0022024	0.0282955
PRKD2	0.269382	6.44019	13.9161	0.00220246	0.0282955
HDAC2	-0.265299	6.84714	13.9011	0.00221129	0.0282987
CHCHD2P6	-0.278815	6.62113	13.8981	0.00221307	0.0282987
[truncated: 14,961 more rows]

## Sheet: EntoAZD vs Ento
genes	logFC	logCPM	F	PValue	FDR
[truncated: 16,226 more rows]
