# Supplementary material for: Evaluation of the Synergistic Potential of Simultaneous Pan- or Isoform-Specific BET and SYK Inhibition in B-Cell Lymphoma: An In Vitro Approach
Source: Cancers (Basel). 2022 Sep 27;14(19):4691. doi: 10.3390/cancers14194691 (PMC9564024; doi:10.3390/cancers14194691)
Supplement: Supplementary file 1 [file cancers-14-04691-s001.zip › cancers-1798753-supplementary/supplementary material/Supplementary tables/Raw data/rnaseqDEGSummary.xlsx]

## Sheet: DEGs
All DEGs for each comparison
Overxpressed															Underexpressed
Ento vs DMSO	logFC	FDR	AZD vs DMSO	logFC	FDR	EntoAZD vs DMSO	logFC	FDR	EntoAZD vs Ento	logFC	FDR	EntoAZD vs AZD	logFC	FDR	Ento vs DMSO	logFC	FDR	AZD vs DMSO	logFC	FDR	EntoAZD vs DMSO	logFC	FDR	EntoAZD vs Ento	logFC	FDR	EntoAZD vs AZD	logFC	FDR
LINC01781	4.17494	5.45389e-05	DCXR	1.00849	9.71814e-05	KIF26B	1.8437	0.0146873	DCXR	1.24132	3.30399e-05	BACH2	1.71149	1.10395e-06	BTN3A2	-1.00525	0.0148838	ARHGAP9	-1.27548	2.02311e-05	S100A10	-3.36658	0.00999809	COBLL1	-1.62722	0.000567439	SLC8A1	-1.9694	0.000110219
LOC105374855	3.26827	0.000130404	TASOR2	1.12458	0.000157541	ERI3-IT1	1.79454	0.0158286	NEAT1	1.09985	0.000212014	AIM2	1.13314	7.78646e-06	GSEC	-1.00918	0.0224725	COBLL1	-1.77701	2.02311e-05	SLC7A11-AS1	-1.94068	0.00780975	WNT5A	-1.3859	0.0159363	DENND1B	-1.5429	0.00042077
AICDA	2.99356	6.1831e-06	MIR3142HG	1.83155	0.00037633	LOC112267879	1.2012	0.0440361	LPIN1	1.04533	0.00021843	AFF3	1.02602	7.78646e-06	RDX	-1.01332	0.00134926	WNT5A	-1.54031	2.02311e-05	CTTNBP2NL	-1.80766	0.0222717	ARHGAP9	-1.10354	0.173339	HDAC9	-1.43368	0.000480882
LOC102724463	2.94331	0.0132306	LINC02352	1.28707	0.000385715	TMEM59L	1.23687	0.0263008	HSF4	1.27965	0.00021843	KANK2	1.38463	7.78646e-06	CDKN1B	-1.01802	0.0275286	GFI1B	-2.92151	2.87419e-05	ADGRA2	-3.80794	0.000742189	CD247	-1.39575	0.17436	FSD2	-1.09959	0.000480882
IGLC5	2.84386	0.00400865	TACC1	1.09721	0.000385715	CTAGE9	1.20488	0.0216812	TASOR2	1.04256	0.000307205	SLC30A4	2.21311	1.36834e-05	FGF14	-1.01949	0.00275813	GNB3	-1.43675	9.21081e-05	LOC392268	-1.42916	0.0162353	RASSF6	-2.14767	0.00037939	SLAMF1	-3.03204	0.000707033
CD69	2.60954	0.00091141	FAM222A	1.47812	0.000467387	ZNF132	1.79462	0.00230648	KCNC3	1.04868	0.000329864	RASGRP2	1.03141	0.000109244	LINC01749	-1.02016	0.0335822	DTX3L	-1.56824	9.99683e-05	DHDDS-AS1	-1.53712	0.0230305	MCM5	-1.08071	0.19186	CYSTM1	-1.41065	0.000762356
GPR183	2.60041	0.00306101	GAS6-AS1	1.03605	0.000479187	HMGB1P14	1.23548	0.0156225	FAM222A	1.54115	0.000346866	LOC105374377	1.47118	0.000203869	C1orf198	-1.02443	0.0299198	CAMP	-1.9547	9.99683e-05	USP51	-1.38757	0.0199717	ZNF367	-1.6165	0.00346904	ELOVL6	-1.14557	0.0012416
IGLC3	2.56309	0.000308565	CLHC1	1.12108	0.000488804	SNORD63B	1.26707	0.0137171	ZCCHC24	1.74769	0.000433714	LOC102723528	1.59553	0.000264208	CAPN5	-1.02584	0.0256845	MEIS1	-2.14288	9.99683e-05	TUBB8P8	-1.40477	0.0154986	GLI1	-1.41034	0.178765	HSPB1	-1.30247	0.00125055
SDR16C5	2.55352	0.000308565	GLYATL1P4	1.17711	0.000514547	LOC101928816	1.23136	0.0145316	PYGB	1.03337	0.000546543	RASSF6	2.47497	0.00037939	WDSUB1	-1.02737	0.0397445	CD247	-1.23798	9.99683e-05	SNORD4B	-1.28456	0.0280826	DTX3L	-1.66357	0.0191166	TNF	-2.42012	0.00184123
TMPRSS15	2.49794	0.000565083	PYGB	1.03352	0.000566868	GPR45	1.77817	0.00643354	REEP6	1.1592	0.000580012	AICDA	2.0008	0.00042077	C3orf18	-1.03639	0.0326156	CRIP1	-1.10101	9.99683e-05	PECR	-1.84982	0.00912146	PAQR4	-1.16153	0.0048879	S100A4	-1.05176	0.00207798
CYP1A2	2.44033	0.00114333	XBP1	1.1393	0.000577222	DFFBP1	1.03364	0.0435607	LOC105373102	1.05775	0.000648154	ABLIM1	1.02156	0.00042077	ACKR2	-1.04102	0.0356887	ABLIM1	-1.19077	0.000102874	SARDH	-2.09818	0.00179816	CLECL1	-1.49589	0.976502	LRRCC1	-1.272	0.00221833
SUGCT	2.31298	0.000602771	LOC107984334	2.7183	0.000722107	TAS2R15P	1.4822	0.00943004	IQCN	1.45307	0.00066109	CEACAM1	1.58319	0.00042077	LOC107986148	-1.04231	0.0101915	PLCXD1	-1.03346	0.000102874	SCN8A	-1.81724	0.0070211	GFI1B	-1.88353	0.00550258	LINC02338	-1.64312	0.00228633
LOC105373430	2.31294	0.000971743	LOC105378620	1.14808	0.000755147	EDDM13	1.91929	0.00873174	LINC02352	1.08655	0.000670424	OR13A1	1.09784	0.000480882	CPED1	-1.04489	0.0102439	CPT1A	-1.1668	0.000127023	ADD3-AS1	-2.07613	0.00234112	GNB3	-1.20199	0.0460984	LRRTM4	-1.60563	0.00237272
IGLL5	2.30996	0.000197923	CFAP44	1.42003	0.000991121	LOC105374167	1.51065	0.0114893	LYRM9	1.272	0.000763319	COBLL1	1.15218	0.000567439	TSPAN18	-1.05058	0.000160217	CILK1	-1.46583	0.000127023	ARHGEF11	-1.08861	0.0243212	WDR76	-1.6167	0.00751423	MYOM2	-1.1975	0.00240645
LOC105369709	2.2117	0.00460802	SLC26A1	1.64745	0.00100857	TMEM266	1.74286	0.00221025	ADCY10P1	1.05171	0.000772559	PLIN4	1.04163	0.000567439	C1orf54	-1.05058	0.0206139	LOC107984525	-1.17166	0.000127023	CASP7	-2.41025	0.00094787	BDH2	-1.23237	0.0490952	RRAGD	-1.25514	0.00280149
LOC102724638	2.15459	0.000487687	LOC107984754	1.11478	0.00101632	DENND5B-AS1	1.8495	0.00572737	LINC00893	1.05627	0.000779016	C10orf71	1.1726	0.000716904	COL23A1	-1.05081	0.0289662	RASSF6	-2.59482	0.000127023	MTAPP2	-1.17367	0.0397773	PARP9	-1.72585	0.0218249	TRIB1	-1.09312	0.00343646
LOC105373824	2.1443	0.00524557	MYOM2	1.20152	0.00113529	LOC107984275	1.56237	0.0127868	IDUA	1.47146	0.000894383	CALR4P	1.92081	0.000736644	LOC645177	-1.05937	0.010144	FOXJ2	-1.57923	0.000127023	ARHGAP22	-1.34061	0.0110812	POLE2	-1.58138	0.00446983	ADSS1	-1.54751	0.00383111
IGLC2	2.12283	0.000483619	CPM	2.13453	0.00140387	LOC105377805	1.10013	0.0207388	TRPV1	1.52752	0.00100356	FCMR	2.19276	0.000762356	TRAF1	-1.06246	0.000780199	SORBS3	-1.41979	0.00012884	RAD51AP1P1	-1.5272	0.0208627	TYRO3	-1.6199	0.0235176	MYB	-1.79976	0.00409213
LTB	2.02951	6.1831e-06	IQCN	1.34384	0.00173314	LOC100507053	1.56096	0.00315149	LOC105371492	1.28021	0.00102714	LOC105372217	1.61366	0.000762356	DNAJC6	-1.06936	0.0238359	LRRTM4-AS1	-1.56621	0.000150777	LOC221946	-1.3849	0.0221351	CAMKV	-1.95699	0.00743761	POLE2	-1.05316	0.00446983
RASSF6	2.02783	7.92356e-05	IDUA	1.3398	0.00186567	POLR2KP1	1.55709	0.0156225	TARS3	1.46174	0.0010616	TAGAP	1.07658	0.000830167	DUSP3	-1.08813	0.00384987	ZNF569	-1.51192	0.000187672	PRG2	-1.76743	0.00460462	ITPRIPL1	-1.10582	0.00955653	DDIT4	-1.48784	0.0048879
LOC107984334	2.00256	0.0125799	EPHB4	1.24079	0.00190617	IL4I1	1.16993	0.022881	MMP24	1.33056	0.0010935	LOC105373239	2.26039	0.000833346	JAKMIP3	-1.09974	0.0390257	NOTCH4	-1.66974	0.000208704	IGLV1-47	-2.07218	0.0023236	ANP32E	-1.01751	0.0197509	RRM2P2	-1.15509	0.00499885
LOC102723444	1.93236	0.0222516	PLGLB2	1.01949	0.00194784	LIX1L-AS1	1.18073	0.0362228	FBXL8	1.09532	0.00113044	LPP	1.22918	0.000861683	TUFT1	-1.10447	0.00406103	CORO2A	-1.5133	0.000231428	HNRNPA1P52	-1.21855	0.0113325	PPP1R26	-1.49763	0.00592911	PI16	-1.47305	0.00534241
FCGBP	1.93009	0.000306711	AGAP5	1.31303	0.00213265	ZC3H18-AS1	2.32886	0.000695776	TLL2	1.69128	0.00114474	EPS15-AS1	1.15659	0.000861683	KIF13B	-1.10488	0.0263845	HSPB1	-1.31364	0.000234197	RPL23AP25	-1.0505	0.0280115	FANCG	-1.15758	0.0209808	MYH11	-1.09184	0.00550258
ABCA6	1.8368	7.62432e-06	RFX5-AS1	1.31186	0.0022378	LOC105379271	1.70074	0.00290988	LOC105371493	1.41355	0.00133209	TRIM55	2.88419	0.00092427	PI16	-1.10933	0.0152474	B3GNT7	-1.05322	0.000249833	LRRIQ3	-1.02437	0.019556	GNA11	-1.06896	0.992763	SESTD1	-1.20874	0.00599909
PRKCH	1.82922	0.000495082	TMPRSS9	1.03416	0.00228417	LINC02615	2.04824	0.00441661	SLC26A1	1.29319	0.00166252	LOC105371461	1.23639	0.0012416	ABHD4	-1.11081	0.000750865	FGF14	-1.47164	0.00025507	IRF1-AS1	-1.62949	0.00295314	LOC102723690	-1.39548	0.00859007	FAM111B	-1.27904	0.00643471
STXBP6	1.82876	0.00509257	HSD11B1L	1.21757	0.00233153	NFE2L3P2	1.56406	0.00241115	CFAP44	1.11869	0.00171882	SLC44A5	1.20377	0.0012416	PRX	-1.11848	0.00565482	GALC	-1.35287	0.00025507	CHRD	-1.11904	0.0326533	CPT1A	-1.00011	0.885293	CDT1	-1.09894	0.00717466
LOC105373239	1.81279	0.00149367	FCER2	1.68246	0.00243722	MIR635	1.29507	0.0197728	ACVR1	2.07069	0.00178695	LINC01781	4.64624	0.0012416	ARAP2	-1.13144	0.00347092	UBE2L6	-1.84746	0.000274915	MAFF	-1.35278	0.00645773	EPSTI1	-1.45093	0.327021	WWC1	-1.0738	0.00726696
LOC105372948	1.77507	0.00369572	IGLC2	1.57291	0.00244876	LOC102724463	3.1871	0.00125173	LOC107984282	1.33241	0.00181042	COLCA2	3.01443	0.00146636	DNAJC1	-1.13202	0.0148143	DUSP1	-1.15725	0.000274915	VIM-AS1	-2.02043	0.00661464	WEE1	-1.21839	0.0127909	CAMKV	-1.24464	0.00743761
PSTPIP2	1.77034	0.0448984	LYRM4-AS1	1.48166	0.00257713	CATSPERE	1.18522	0.0284425	LINC00598	1.14015	0.00219327	LTB	1.00901	0.00155343	ZNF570	-1.13838	0.0498	TYRO3	-1.40991	0.000274915	PSD2	-1.0962	0.0421924	MSANTD3	-1.01191	0.176028	ARAP2	-1.1602	0.00771074
LOC105373976	1.75563	0.00725166	LOC105378951	1.27851	0.00266249	PSTPIP2	2.70914	0.0003786	MVP	1.04824	0.00223331	SDR16C5	2.33801	0.00155874	CMAHP	-1.13913	0.00639306	GOLGA2P5	-1.11065	0.000283138	RASSF4	-1.38083	0.0147384	UBASH3B	-2.18096	0.015003	CPED1	-1.04972	0.00898023
PSD3	1.74242	0.0178133	LOC105376269	2.50003	0.00267469	LOC105374140	1.63129	0.00516086	KCTD21	1.05181	0.00226143	TAPT1-AS1	1.70737	0.00155874	PPDPFL	-1.14213	0.00465546	CLIP2	-1.21524	0.000364017	RNU1-2	-1.77325	0.0473548	TFR2	-1.08302	0.0339808	RRM2	-1.05803	0.00935336
GMFG	1.73507	0.0054432	DHRS2	5.74997	0.0029656	JAM3	1.54298	0.044638	CEMIP2	1.49062	0.00226566	PECAM1	1.20083	0.00199612	RHOC	-1.14408	0.0499251	DDAH2	-1.18775	0.000372834	FBXO36	-1.61715	0.00360333	LOC105373652	-1.60178	0.254671	MIR4435-2HG	-1.17628	0.00999498
COLCA2	1.73213	0.027666	IGLC3	1.75416	0.00305911	LOC105376749	1.10776	0.0429559	LOC107984334	1.52805	0.00237289	LOC105374855	2.66969	0.00199612	BATF	-1.14806	0.00565482	PSRC1	-1.29558	0.000375407	RPA3P2	-1.46123	0.00196513	CAMP	-1.50378	0.180725	SLC2A13	-1.05643	0.0109497
CALR4P	1.729	0.00121797	TLL2	1.55252	0.00316024	LINC02695	1.15526	0.00796111	TMEM132B	1.30932	0.00237289	EPB41L1	2.43679	0.00201188	REEP2	-1.15866	0.0347998	PARP9	-1.4283	0.000375407	INHBC	-1.10839	0.015625	TMPOP2	-1.8109	0.0225448	IL7R	-1.31194	0.0109515
AEBP1	1.71416	0.00316514	C8orf89	2.23116	0.00319946	KLHL10	1.2309	0.00821872	USP32P1	1.14311	0.00240623	HRK	2.0034	0.00201188	HDAC9	-1.16817	0.00121925	BDH2	-1.04222	0.000375407	LOC107984143	-1.58832	0.0197622	SUGCT	-2.65379	0.128797	BNIP3P1	-1.22078	0.0109628
DENND5B-AS1	1.70212	0.0369718	TSNAXIP1	1.14923	0.00360207	DSCR9	1.42919	0.00798901	RAP2C-AS1	1.35444	0.00269316	ANK1	1.12862	0.00222698	ARG2	-1.17199	0.0273325	RTKN2	-2.16269	0.00037633	SEPTIN14P6	-1.32616	0.0331854	HUNK	-1.71556	0.32566	LOC105376387	-1.34709	0.0119405
GBGT1	1.69464	0.0154906	LOC105371480	1.09493	0.00361252	SLC22A7	1.44852	0.00425357	AGAP5	1.18735	0.00270087	TMPRSS15	2.59194	0.00224359	GSTM4	-1.17313	0.0109412	PPP1R26	-1.21584	0.00037633	CCNB2P1	-1.62065	0.00249876	KIAA0040	-1.14411	0.641832	WSB2	-1.52128	0.0121376
GPR45	1.69007	0.0335822	IGLC5	2.53272	0.00429352	SNORD94	1.10688	0.0289888	USP32P3	1.2406	0.00270087	LOC101929107	1.58491	0.00224359	SNTB1	-1.18552	0.0202437	GLI1	-1.06663	0.00037633	SLC2A3	-2.53902	0.0126931	HECW2	-1.8942	0.397571	CCDC15	-1.01389	0.0130311
S1PR4	1.66415	0.00103503	LINC02338	1.1516	0.00455878	LOC105376341	1.58191	0.0028984	FKBP6	1.11182	0.0027084	JAML	1.07475	0.00228633	MRPL23-AS1	-1.21038	0.0312196	BTN3A2	-1.94069	0.00037633	PRF1	-1.44137	0.0207755	CD84	-1.53124	0.0831505	BATF	-1.0114	0.013585
CR2	1.64718	0.00565482	CUEDC1	1.66577	0.00461407	LOC100132215	1.25568	0.0128419	NMT2	1.26695	0.0027354	ZMAT1	1.03855	0.00237272	FES	-1.21741	0.00269418	UBASH3B	-1.61026	0.000385715	C1RL	-1.48235	0.00195501	RAD51AP1	-1.17857	0.00286224	MCM10	-1.1456	0.0146874
EPB41L1	1.64376	0.00644586	FRMD8P1	1.29142	0.00496244	TPT1P10	1.11723	0.0306106	DACT3	1.13541	0.00285941	C16orf74	1.62195	0.00238779	PLEKHH3	-1.23988	0.00900707	EPSTI1	-1.31595	0.000385715	LOC101927952	-1.02438	0.0400932	FOXJ2	-1.39092	0.450347	UBASH3B	-1.29543	0.015003
ZPBP2	1.63771	0.0054432	IGLL5	1.26626	0.00520694	PLIN5	1.57525	0.0117256	PPP3CB-AS1	1.03882	0.00286322	LOC112268421	1.46407	0.00238779	HSPB1	-1.24241	0.000306711	JAML	-1.28125	0.000385715	LOC105373148	-1.18321	0.0417062	PSRC1	-1.34613	0.0299252	IMPDH1P11	-1.0203	0.0161352
LOC102723528	1.63153	0.000115754	LOC105371492	1.07618	0.00545143	LOC107984281	2.38346	0.00500136	USP32P2	1.1784	0.00298603	LOC107984282	1.51907	0.00240521	UPP1	-1.24478	0.0067974	ZNF280D	-1.62495	0.000385715	TNFAIP2	-2.23042	0.000103514	NOTCH4	-1.49707	0.886892	BNIP3	-1.19069	0.0163411
LOC284581	1.62797	0.00111429	PSTPIP2	2.22882	0.00569554	MYBPC3	1.15347	0.00687215	NUTM2D	1.06898	0.00304445	SLC4A8	1.12692	0.002476	HHIPL1	-1.25279	0.0496619	FES	-1.6044	0.000405344	OSBPL6	-1.77921	0.00710768	RACGAP1	-1.01279	0.0311092	E2F2	-1.00841	0.0169598
ARLNC1	1.61565	0.00773814	GBGT1	1.76445	0.0062426	SOGA3	1.41777	0.0155887	STX1B	1.41112	0.00305657	LOC105377891	2.08028	0.00259542	SLC7A11	-1.26879	0.00125351	KCNH8	-1.38161	0.000455177	TNFRSF14-AS1	-1.16219	0.0148808	CDCA7	-1.26501	0.0106478	RN7SL674P	-1.25328	0.0175888
FCER2	1.6125	0.00638346	LOC105371493	1.26308	0.00630436	TMCC1-AS1	1.99218	0.00102146	GPR137C	1.04828	0.00312739	LOC112267916	2.12913	0.0027286	LOC101927354	-1.28272	0.0134382	KLK1	-1.59738	0.000455177	CRIP1P4	-1.23983	0.014299	NOL4	-1.23519	0.040237	SNX6P1	-1.20541	0.0193318
LOC105377891	1.61034	0.00469318	LOC102723539	1.40285	0.00665873	LINC02728	1.41429	0.00761382	LOC105375513	1.14025	0.00357484	LOC284581	1.54468	0.00322415	ANKRD50	-1.28798	0.0399491	TMCC3	-1.94907	0.000455177	PRRG2	-1.05202	0.0298215	ZNF280D	-1.41478	0.014362	SPP1	-1.29675	0.0198719
LOC729945	1.53173	0.00385657	AS-PTPRE	1.19924	0.00684384	LOC143666	1.08056	0.0208488	COLQ	1.29357	0.003806	S1PR4	2.23748	0.00324338	RTKN2	-1.2969	0.00639306	NIPAL2	-1.26914	0.000467387	KLRC4	-1.96095	0.00125173	GINS3	-1.10821	0.0368379	TUBB8P8	-1.62549	0.0224168
LOC105371083	1.52731	0.0117193	MACROD2	1.41877	0.00720841	LOC107984387	1.26303	0.0093235	NUTM2HP	1.08009	0.00381447	RAB36	1.62767	0.00336029	CPAMD8	-1.31532	0.0164463	CFLAR	-1.02634	0.000467387	SEMA6B	-1.74601	0.00140182	CDT1	-1.62421	0.00717466	LMO2	-1.29276	0.0236212
LOC107985120	1.51381	0.0283305	LMO2	1.45921	0.00754313	LINC02811	1.15794	0.0157697	CCDC144A	1.25363	0.00389913	PROX1	1.2855	0.00340405	IGFBP6	-1.35927	0.0251474	KIAA0040	-1.06841	0.000486315	MAGEE1	-1.7545	0.00249688	TMPO	-1.02757	0.0290443	SPARCL1	-1.51975	0.024045
LOC107984282	1.50362	0.0101915	NCLP1	1.23281	0.00782144	GOLGA2P6	1.19377	0.0221983	LOC101928728	1.06461	0.00390837	LOC100996316	1.57543	0.0038416	C12orf77	-1.38468	0.000985974	CCDC74B	-1.30361	0.000520787	AZGP1	-2.13937	0.000873356	AICDA	-1.5005	0.00042077	SLC16A3	-1.25515	0.0243519
LOC105377468	1.49919	0.00029839	ZNF132	1.67482	0.00848779	LOC105376506	2.03843	0.000900955	CNN1	1.08998	0.00410293	SSPOP	1.10983	0.0048879	SORT1	-1.39502	0.00724321	PPDPFL	-1.56791	0.000529649	SLC12A5	-1.1563	0.00456859	PRKCH	-1.88107	0.0908003	COL23A1	-1.2144	0.0248633
REPIN1-AS1	1.49033	0.0339406	C10orf143	1.14088	0.0085657	LOC100507283	1.09588	0.0146385	BSN	1.2525	0.00441411	LOC107985236	1.37199	0.0048879	DENND1B	-1.40173	0.000291783	NFIB	-1.31057	0.000533269	ATP2B4	-1.93425	0.00909433	HSPB1	-1.3737	0.00125055	NEDD4	-1.09637	0.0248633
FOXP1-AS1	1.48308	0.0365335	MIR22HG	1.22917	0.00862846	LINC01293	1.33674	0.0254244	EPHB4	1.00055	0.00451799	LOC105376341	2.20489	0.0048879	LRRTM4	-1.40555	0.00245133	LYPD6B	-1.25398	0.000541845	LOC107984133	-1.53503	0.00649678	SORBS3	-1.17938	0.445517	AURKAP2	-1.46676	0.0253162
SELL	1.47075	0.00582515	UNC13A	1.51409	0.00885607	CYP2T1P	1.37097	0.00605789	DHRS2	3.11307	0.00472897	COLCA1	1.78461	0.00509352	TNFRSF11A	-1.41726	0.0113714	TNFRSF11A	-2.45186	0.000558625	P2RY10	-1.07863	0.0439588	SPC25	-1.39551	0.0129502	SLC6A8	-1.13115	0.0255118
LOC102723690	1.45027	0.000209638	PIK3IP1-DT	1.08404	0.00892067	LOC105373824	1.93586	0.00195819	LOC105376959	1.41041	0.00482367	GSDME	1.15822	0.00509629	ACVR1	-1.41937	0.0414314	NEURL1	-1.33754	0.000558625	ANO10	-1.19137	0.0286499	MEIS1	-1.66247	0.801108	ZFYVE9	-1.35311	0.0282656
HRK	1.44768	0.00435778	LOC285097	1.22515	0.00961013	LOC101927018	1.11413	0.0130293	LOC105378951	1.01503	0.00493931	LOC105376717	1.36454	0.0054392	LINC00643	-1.42392	0.00384987	ADA	-1.06367	0.000561393	FOXO6	-1.88119	0.0011756	TRAC	-1.83305	0.079742	NUP62CL	-1.20304	0.0282955
CELSR1	1.447	0.00469318	CEMIP2	1.17591	0.00976137	LOC102724938	1.16293	0.0108525	CCNYL6	1.43154	0.00495838	GFI1B	1.49496	0.00550258	LOC105376387	-1.48605	0.0150999	HUNK	-1.46147	0.000566868	LINC01605	-1.57636	0.0067016	RRN3P4	-1.58047	0.456499	ANKRD6	-1.42806	0.0299625
LOC105369763	1.43955	0.00091141	SPTBN5	1.55552	0.00983555	TMEM9B-AS1	1.0967	0.024722	CCDC144B	1.10394	0.00615277	LOC102724467	1.54223	0.00550258	JAM2	-1.48654	0.00465546	ATP8B3	-1.4191	0.000566868	LOC105377953	-1.09193	0.0244304	NINJ2	-1.14895	0.0760944	MIR210HG	-2.07476	0.0316456
C16orf74	1.43438	0.00620445	LOC107985120	1.60114	0.0103716	LOC105376269	2.65486	0.000501463	LOC105374013	1.10154	0.00623096	LOC105373618	1.22672	0.00550258	S100A4	-1.49317	7.6531e-05	CD84	-1.31543	0.000566868	MYO15A	-1.36207	0.0180486	FAM72D	-1.22787	0.0106478	E2F8	-1.01059	0.0339808
AAK1	1.43382	0.0224725	SLC6A8	1.17365	0.0109106	LRGUK	1.98796	0.00144201	LOC112267951	1.01712	0.00646925	TNFSF10	1.14937	0.00550258	SHISA3	-1.51663	0.00947377	LOC613038	-1.4516	0.000590836	GPR176	-1.20578	0.00909433	CFAP20DC	-1.09482	0.026985	MCIDAS	-1.18785	0.0359334
LOC105373346	1.41745	0.0248242	ZC3H18-AS1	1.83483	0.0110214	LOC100422225	1.05967	0.0492285	CPM	1.56036	0.00709345	NNAT	1.23698	0.00551373	LINC00639	-1.52313	0.0416847	CCL3L3	-1.44247	0.000624244	TTBK1	-1.51511	0.00813946	CDC25A	-1.49847	0.011207	USP27X	-1.11199	0.0387941
PARP12	1.41285	0.00891755	LOC107984282	1.31696	0.011094	LOC105371399	1.41787	0.0107073	LOC107986597	1.46292	0.00715339	LOC441204	1.17596	0.0055242	SLC16A14	-1.54583	0.00469318	SPTBN1	-1.05615	0.000624244	PLEKHG5	-1.76507	0.00162076	FAM72C	-1.19087	0.00862353	LOC101929340	-1.25725	0.039534
SGK1	1.40819	0.0025675	TNF	1.19726	0.0113918	PIMREGP1	1.24665	0.0276203	TAPT1-AS1	1.02619	0.0071615	SLC34A3	1.18307	0.00565333	RRAGD	-1.57637	0.000459627	S100A4	-1.01061	0.000675095	PRKG2	-1.49554	0.00433551	BIN1	-1.14681	0.00643471	DNAJC22	-1.50116	0.0409903
LOC105374377	1.40677	0.000130404	SNORD139	1.01283	0.0115083	TAS2R14	1.30369	0.0253994	LOC105372708	1.05386	0.00769886	CYP1A2	1.78488	0.00565333	KLHL30	-1.60322	0.00186144	IKZF2	-1.07144	0.000675095	LOC105369325	-1.13063	0.00884621	B4GALT2	-1.1377	0.0172745	LOC100419170	-1.06658	0.0459819
FCRL3	1.40222	2.9563e-05	CNTD1	1.1233	0.0121146	LOC105375287	1.26079	0.00600309	MIR22HG	1.2107	0.00788195	RHBDF1	1.4723	0.00565333	SLC12A5	-1.61789	0.00465546	MYRFL	-1.64435	0.000675095	CSMD1	-1.42743	0.0101399	RRM1	-1.11549	0.0121601	CYTOR	-1.1088	0.0484732
LINC02532	1.40161	0.0112224	CATSPER2	1.06451	0.0126012	LOC105377359	1.43267	0.0139712	MAP1A	1.28675	0.00805572	SGK1	1.17322	0.0057757	MYBPHL	-1.61926	0.0057478	MUC19	-1.59828	0.000687917	DOCK10	-1.44718	0.0151838	CDK1	-1.22438	0.0079706	TTBK1	-1.35484	0.0484732
NTM	1.3945	0.0315923	TMEM132B	1.02074	0.013678	KCNH3	1.13037	0.0257934	TBC1D16	1.33232	0.0084819	LOC100505942	1.38394	0.0057757	MIR4435-2HG	-1.6244	0.000811327	SERPINB9P1	-1.6156	0.000687917	CHRNA5	-1.39203	0.0215073	DTL	-1.44483	0.0113531	ASTL	-1.15024	0.0490463
LOC101929107	1.39044	0.00420873	GHRLOS	1.00474	0.0138016	LOC105373071	1.31183	0.00820889	TFAP2E	1.01705	0.00937161	TRPV1	1.26709	0.0058744	LRRTM4-AS1	-1.66004	9.77476e-05	IFIT2	-1.36116	0.000713352	CGAS	-2.08785	0.00029838	NUF2	-1.10234	0.0464725
LOC105372250	1.37814	0.0297758	DNER	1.25235	0.0138761	UNC13A	1.574	0.00297864	H4C15	1.43541	0.00939949	LOC105369763	1.34396	0.00592037	TNNT3	-1.68241	0.00793221	GPR15	-1.40419	0.000725226	TYMSOS	-1.44546	0.00820889	FGF14	-1.40136	0.010723
CHRNA10	1.37688	0.0273417	FAM71F2	1.13862	0.0139885	LOC105379355	1.70499	0.00247001	CFAP70	1.04454	0.00959366	ADAMTS7P4	2.57842	0.00607535	KIAA1549	-1.74757	0.00705986	LINC02006	-1.01614	0.000730576	LOC112268242	-1.15317	0.012733	MYB	-2.13444	0.00409213
LINC02666	1.36866	0.000968941	C1orf53	1.15747	0.0141533	SNORD52	1.04447	0.0376984	MIR3142HG	1.02201	0.0100032	MTCL1	1.16805	0.00613157	CRACR2B	-1.79056	0.00166514	HOXB7	-1.47615	0.000738214	HMGB1P8	-1.21842	0.0246185	PRDM15	-1.17401	0.372253
BACH2	1.36331	6.1831e-06	TRPV1	1.02508	0.014269	LOC107986597	2.1692	0.000331914	MOCOS	1.16026	0.0100904	LOC105379251	1.12495	0.00624498	ARL4C	-1.84236	9.35886e-05	CFAP20DC	-1.07324	0.00077136	LOC100420050	-1.22324	0.0229999	CHEK1	-1.33601	0.0114799
NCLP1	1.36282	0.00905313	SLAMF1	1.13996	0.0166662	COL10A1	1.10118	0.0160099	LOC102723750	1.09859	0.0104606	PTPRVP	1.14005	0.00626985	LINC02338	-1.85828	0.00506533	TMEM130	-1.02832	0.00077136	NT5DC4	-1.71671	0.00239936	FSD1	-2.06082	0.113105
TRIM55	1.35608	0.0154906	LOC105373346	1.34266	0.0169249	FAM214BP1	1.22353	0.00522668	CNFN	1.02579	0.0106047	LOC105372708	1.30062	0.00629092	NECTIN1	-1.88531	0.00767374	IQGAP3	-1.32873	0.00078287	PURG	-2.02076	0.00145712	E2F8	-1.89382	0.0339808
LOC107985536	1.35373	0.00858706	KANSL1L-AS1	1.16271	0.0177624	GAREM1	1.16647	0.00870056	POT1-AS1	1.60249	0.0106111	LOC388436	1.09906	0.00629092	CDKN1A	-1.89152	0.0204085	CERNA2	-1.2493	0.000853986	CCL3L1	-1.3199	0.0138175	ELOVL6	-1.11272	0.0012416
USP40	1.34938	0.0463277	PFN1P6	1.1091	0.0187469	LOC107984969	1.20252	0.00864232	FGFRL1	1.23312	0.0109544	FCGBP	1.37058	0.00629092	ADSS1	-1.91561	0.000487687	LINC02099	-1.42248	0.000911531	ZNF570	-2.03348	0.00102052	LRRCC1	-1.36067	0.00221833
ADAMTS7P4	1.3456	0.0434727	TMEM266	1.40619	0.0193632	LINC01547	1.04177	0.0469673	BDNF-AS	1.59602	0.0128215	CNGA1	1.38022	0.00643471	TNFAIP2	-2.051	0.00105027	GPR174	-1.22566	0.000911531	APOBEC3B	-1.0322	0.0417227	CDK2	-1.02445	0.00935336
SYTL4	1.34478	0.0200596	C9orf57	1.4137	0.0196342	LOC107984993	1.51976	0.0162575	SCUBE3	1.06131	0.0130392	RNF224	1.38567	0.00649463	LGR6	-2.10713	0.00474072	SOWAHD	-1.73995	0.000922108	GRIP1	-1.19584	0.0109554	PBK	-1.21096	0.006361
LOC105372217	1.33341	0.000968115	SNORD21	1.17838	0.0206603	C8orf89	2.07463	0.00209645	LOC107987251	1.36279	0.0133064	LINC01054	1.53918	0.00664748	DNAJC22	-2.17062	0.00192605	OTX1	-1.29572	0.000936681	RBPMS2	-1.29804	0.0330972	POLD3	-1.0609	0.028945
XBP1	1.33223	0.000275904	H2BC21	1.116	0.0207994	AK4	1.25263	0.00473251	LOC102724883	1.31461	0.0134453	LOC105369709	1.75002	0.00667925	SLAMF1	-2.38853	0.00576465	SLC12A5	-2.01566	0.000968883	MAGOH3P	-1.00705	0.0375286	PLIN2	-1.39516	0.0478443
TRPC6	1.33153	0.00205749	LOC105372708	1.08435	0.0208575	VASH1	1.0874	0.0291894	ZNRD2-AS1	1.06576	0.0138709	STXBP6	2.08523	0.0066803	SPARCL1	-2.69408	0.00029839	TRIM47	-1.72357	0.000968883	PGF	-1.24169	0.0327803	ADA	-1.10502	0.0186599
LOC105372708	1.3311	0.0139886	RPS24P4	1.10277	0.022563	LOC105377945	1.04144	0.0128853	CYP2A7	1.26306	0.0139295	LOC105369389	1.07024	0.0066803	SLC8A1	-2.73908	6.1831e-06	C19orf38	-1.1427	0.000968883	ZNF283	-1.23145	0.00634531	KIF2C	-1.19415	0.0165775
LOC105377137	1.32736	0.0257926	PIMREGP1	1.41479	0.0227436	KANSL1L-AS1	1.35072	0.00341342	ACSBG2	1.22039	0.0140406	TRPC6	1.24384	0.00684341				PLEKHH3	-1.72094	0.000981137	SAMD9L	-1.50122	0.00145303	E2F2	-1.62777	0.0169598
SLC30A4	1.32495	0.000291783	MAN1B1-DT	1.01873	0.0234508	LOC105376959	1.13053	0.00532094	TMCC1-AS1	1.38842	0.0147027	DPEP2	1.13407	0.00685339				ONECUT2	-1.15245	0.00098388	LOC105369602	-1.19079	0.00353797	CHAF1B	-1.34271	0.0211102
SYT17	1.32384	0.000308565	LOC105379271	1.3471	0.0256152	GOLGA8T	1.08458	0.0225933	LOC107983952	1.03448	0.0149445	LOC105378536	1.42624	0.00687167				CDKN1B	-1.78834	0.00098388	KIAA1549	-1.42757	0.00369005	BUB1B	-1.04862	0.0112203
COLCA1	1.31435	0.0219066	AGAP4	1.11814	0.026389	RPS12P4	1.14667	0.0403184	FOXP1-AS1	1.25427	0.015043	LINC00685	1.04225	0.00687167				PRX	-1.38623	0.00098388	MISP3	-1.82928	0.00271293	PKMYT1	-1.36488	0.0160552
LOC102724467	1.30526	0.00574675	LOC112268376	1.01634	0.0265057	LOC105375434	1.10694	0.0202372	PLGLB1	1.11714	0.0153902	ANKRD36BP2	1.1667	0.00687591				RAB26	-1.24825	0.00102933	ULBP1	-1.87947	0.00173678	PRC1	-1.14187	0.0198719
FCMR	1.29661	0.00387154	LOC102724851	1.02035	0.0271122	LOC105378452	1.59088	0.0081205	RSPH1	1.03412	0.0167348	IQCN	1.0334	0.00722126				FAM72C	-1.01662	0.00104961	PLAU	-1.73928	0.00371056	MCM7	-1.18453	0.0349776
LOC105369389	1.29047	0.00116426	PLGLB1	1.11921	0.0288252	ZNF154	1.16172	0.0303322	DNM3	1.24557	0.017059	LOC105371492	1.01547	0.00726696				FAM72D	-1.05759	0.00112444	H4C3	-1.18628	0.00889382	GMNN	-1.00806	0.00586933
C10orf71	1.28956	0.000124488	LOC105377359	1.37728	0.0294225	NEK10	1.65441	0.00358172	LOC100507053	1.30806	0.0174741	TSPO2	2.33833	0.00760504				LRRCC1	-1.08322	0.00112464	CFAP45	-1.51659	0.00248367	PINLYP	-1.37234	0.0853305
PCDH11Y	1.28747	0.0386375	KIF26B	1.7756	0.0302996	FN1	1.28046	0.0232203	RPS6KA2	1.21795	0.0176435	TBX1	1.36802	0.00769781				ENHO	-1.19926	0.00115214	LOC112268192	-1.12267	0.0268436	UBE2L6	-1.84365	0.0701771
TG	1.27858	0.0148143	POLN	1.26195	0.0305156	GTF2IRD1P1	1.42676	0.00253027	LINC02338	1.36676	0.017685	LOC100289026	1.31147	0.00800124				FAM72B	-1.14685	0.00115297	TNF	-1.22286	0.0283218	LINC01991	-1.18607	0.221842
SLC26A1	1.27637	0.00918039	ADAMTSL4	1.04199	0.0311177	DNM3	1.18828	0.00934672	GPRIN3	1.11574	0.0178062	TTC34	1.57987	0.0080375				KCNN4	-1.02634	0.00116977	ANKRD6	-1.76816	0.00189784	MELK	-1.03455	0.0129481
LOC105371080	1.26543	0.0316072	CHRNA10	1.17104	0.0318996	DOC2GP	1.05477	0.0317503	CUEDC1	1.19973	0.0203207	LOC102723809	1.9241	0.00833161				SCIMP	-1.22238	0.00116977	DLL3	-1.9256	0.00195401	NDC80	-1.19335	0.0218249
FAM214BP1	1.26161	0.0185048	SOGA3	1.36155	0.0319881	TPH1	1.22954	0.0099276	GAREM1	1.15109	0.0213922	CD34	1.18181	0.00834658				KCNA3	-1.93266	0.00116977	REEP2	-2.35503	0.00027333	LINC02099	-1.6592	0.0704552
LPP	1.25989	0.000418337	LOC107984993	1.45636	0.0339311	LOC101928762	1.34002	0.00679267	FAM106B	1.53108	0.0220987	LOC102723690	1.01882	0.00859007				LYSMD1	-1.24517	0.00117752	NPPC	-1.43248	0.0238296	SATB2	-1.32211	0.0242125
GSDME	1.25592	0.00301847	BOLA2	1.20481	0.0348464	SOX9	1.26262	0.0314258	CATSPERE	1.45774	0.0254571	CD69	1.77437	0.00886263				TCTN2	-1.26665	0.00117752	NUDT6	-1.47212	0.00706041	AURKA	-1.17984	0.030627
RASL10A	1.25489	0.00556353	TMCC1-AS1	1.30509	0.0353621	RHCE	1.5347	0.0063286	RPS18P11	1.28007	0.0256231	CNR1	1.03133	0.00896089				MIAT	-1.3587	0.00124875	LINC02709	-1.09416	0.0165394	GINS1	-1.26018	0.010723
LOC102724596	1.25443	0.0237422	FOXP1-AS1	1.28662	0.0370909	LOC107986197	1.00408	0.0253747	LOC107984397	1.17156	0.026322	IGF1R	1.24988	0.00898023				CHI3L2	-1.18862	0.00125148	TGM2	-1.06676	0.0330632	DMC1	-2.50362	0.168239
ARHGAP23	1.2537	0.0119672	LOC105372279	1.32435	0.0395873	LINC01372	1.2841	0.00220235	LOC105378452	1.42014	0.027853	DNAJB13	1.24002	0.00910704				CDC25C	-1.19529	0.00126933	CCDC184	-1.10157	0.0137692	NEURL1	-1.18842	0.595252
LOC107984118	1.24877	0.0375516	SNORD54	1.01095	0.0407001	LOC102724805	1.1946	0.020279	SLC22A7	1.14624	0.0279093	STX16-NPEPL1	1.96769	0.00914778				PARP16	-1.01435	0.00126933	PPP4R4	-1.02621	0.0131724	SPC24	-1.15688	0.0318135
SNORD21	1.24743	0.0303181	LOC107984986	1.03806	0.0410783	PPP1R12A-AS1	1.27893	0.00413369	AZIN2	1.28756	0.0284232	GPR183	2.19777	0.00972557				BTN3A1	-1.58226	0.00127894	FABP6	-1.43151	0.00450355	PCNA	-1.09245	0.0126549
EPS15-AS1	1.24299	0.000308565	GPX3	1.10927	0.0431104	ADAMTS7P4	1.18781	0.0263524	POLN	1.186	0.0293547	LOC107985019	1.33807	0.00975329				RGS9	-1.19648	0.00131874	LOC105377308	-1.06039	0.0115191	CCNA2	-1.36065	0.0219185
PTPRO	1.23212	0.0169855	LOC101928105	1.07454	0.0439757	PDZD7	1.1503	0.0305265	GGN	1.16459	0.0298908	LOC613038	1.00238	0.00996123				AZGP1	-2.59784	0.00133756	AVPI1	-1.53899	0.00458131	DDN	-1.37006	0.0376125
LOC105378536	1.22106	0.0121348	AGAP6	1.19122	0.049176	ADORA2B	1.0254	0.0355501	ZBTB8A	1.15881	0.0301047	PARP12	1.57951	0.00996123				KBTBD7	-1.32865	0.00134245	SHISA3	-2.65056	0.00010316	CCNE2	-1.09622	0.0345084
CLCF1	1.21701	0.00744472				DHRS2	6.4729	0.000185198	C6orf201	1.59712	0.0304074	CDHR1	1.2511	0.0104451				CRACR2B	-1.66234	0.00140256	ZNF649	-1.07973	0.0311888	CDIN1	-1.37418	0.0970602
LOC105371693	1.20111	0.00315195				LOC107987545	1.16662	0.0261032	LINC00639	1.46936	0.0309958	ARLNC1	1.2674	0.0106478				WDR76	-1.04578	0.00146604	RGS8	-1.78271	0.0278123	E2F7	-1.24044	0.228879
LOC105378833	1.19608	0.0353269				MFSD1P1	1.28227	0.00743838	RN7SL832P	1.07606	0.0322624	LOC105378083	1.48725	0.010723				CDT1	-1.2367	0.00150346	LOC101927978	-1.08015	0.047082	CDCA5	-1.09401	0.0317967
RFX5-AS1	1.19469	0.00850441				RN7SL832P	1.41501	0.00413379	LOC107985783	1.20223	0.0322918	LINGO3	1.00785	0.0107749				GRIN2B	-1.76487	0.00150927	LOC105371227	-1.29923	0.00403426	NCAPG2	-1.02809	0.0176153
LOC100996316	1.19385	0.00917631				STXBP6	1.39707	0.00656256	LOC101928762	1.12082	0.032357	BCL2L2	1.06874	0.010913				SNTB1	-1.84643	0.00153679	VIM	-2.34004	0.00283097	MCM6	-1.05427	0.010723
LOC112268421	1.19311	0.00667041				RDH5	1.17739	0.0184073	LOC102723809	1.14635	0.032445	LOC105371493	1.06624	0.0109353				SAMD9L	-1.86592	0.00155463	FBXO6	-1.41821	0.0111781	ORC1	-1.39183	0.0150796
CEACAM1	1.19241	0.00091141				SNORD83A	1.25896	0.0106304	LINC01547	1.36081	0.0336038	AVPR2	1.07704	0.0115148				TLL1	-1.13926	0.00155537	DNAI1	-1.47313	0.00582491	LOC729945	-1.74628	0.170611
SYTL2	1.1902	3.43276e-05				COLCA2	2.64975	0.000211203	NXN	1.036	0.0340022	LAMP3	1.1525	0.0120731				LINC01754	-1.30765	0.00155936	LRRC75B	-1.18155	0.0364083	RGS9	-1.27931	0.119959
SNTA1	1.19013	9.2124e-06				PCDHGA2	1.07151	0.0138384	C1orf53	1.06953	0.0352894	LOC105369890	1.4548	0.0122464				SMIM24	-1.88367	0.00158413	IGFBP6	-2.47799	0.00034444	CDC6	-1.23712	0.0126549
CCDC96	1.18792	0.0238359				LOC107985944	1.21593	0.0358731	CYP3A5	1.01028	0.0353018	CLEC17A	1.10795	0.012275				CALHM1	-1.29725	0.00158413	C1RL-AS1	-1.9381	0.00108	DOCK7	-1.05264	0.00493717
CLEC17A	1.18753	0.00813459				CPM	1.98439	0.000735504	LOC107984387	1.09936	0.0353296	CELF6	1.14546	0.0128134				NFATC4	-1.14993	0.00158413	MCAM	-1.83971	0.000469504	ZNF569	-1.10959	0.941772
BIN1	1.18504	0.000565083				LOC105373346	1.91117	0.000573341	LOC105374584	1.15782	0.037406	FOXP1-AS1	1.45073	0.0142862				SCML4	-1.56068	0.00159026	SPARCL1	-2.73986	4.15651e-05	SRC	-1.73461	0.985421
LOC102723811	1.18064	0.0485044				DCDC2B	1.42648	0.00265039	LOC112268422	1.04998	0.0377601	FAM214BP1	1.38104	0.0142992				MBOAT2	-1.11093	0.00161785	HSD17B14	-2.07103	0.000483605	MCM4	-1.27898	0.0130108
SLC34A3	1.17218	0.00769867				RBFOX1	1.364	0.00464484	TMEM59L	1.32429	0.0396748	TCL6	1.24695	0.0145493				NLRC4	-1.28272	0.00161785	ITGB4	-1.01607	0.0320111	HAP1	-1.68356	0.648396
HTR3A	1.1709	0.000246118				LOC107985184	1.67333	0.00324202	LOC105370852	1.3123	0.0404212	TFAP2E	1.05485	0.0148291				HOXA4	-1.34461	0.00161785	DNAJC22	-2.76363	8.84851e-05	TK1	-1.23654	0.0109497
LST1	1.16305	0.0487022				LOC107985014	1.66048	0.00170182	FAM71E1	1.05515	0.0412936	PIP5KL1	1.06165	0.0153648				BTN3A3	-1.50629	0.00162266	CXADR	-1.32334	0.0478419	NTAN1	-1.12013	0.0332361
LOC105370485	1.16262	0.00253988				LOC100133326	1.3994	0.0017279	LINC01635	1.14159	0.0413273	VASH2	1.38601	0.015936				GNB4	-1.22538	0.0016838	CCDC151	-1.09205	0.0436135	HEMGN	-1.35159	0.110998
ZNF70	1.15871	0.010585				FUT8-AS1	1.33691	0.00709706	ALDH1A3	1.17168	0.0421554	TNR	1.53277	0.0159383				LOC388242	-1.51992	0.00173314	KASH5	-1.00414	0.0155739	AZGP1	-2.4339	0.661424
MAN1B1-DT	1.15482	0.0244549				LOC107987095	1.50872	0.00236432	PLIN5	1.33867	0.0449625	LOC105375404	1.02005	0.0162942				KLRC4	-2.33636	0.00176032	ACKR4P1	-1.12807	0.020487	NEBL	-2.18884	0.0988259
CELF6	1.14922	0.0167417				LOC107984397	1.10871	0.0155588	SELENOM	1.12241	0.0454127	TG	1.70357	0.0169852				SLC7A11	-1.08818	0.00181626	TMEM54	-1.68878	0.000619958	DSCC1	-1.08601	0.00509629
LINC01054	1.14842	0.0159734				LOC107984986	1.07517	0.0219336	RHCE	1.13057	0.0459126	BAIAP3	1.70941	0.0182962				SHISA3	-1.88299	0.00186567	LOC105370877	-1.1591	0.00704154	UBE2C	-1.49274	0.144033
AK4P3	1.1426	0.00626366				LOC101928010	1.21858	0.00727623	LOC105376278	1.1333	0.0459794	AFF1	1.02289	0.0183167				GAB2	-1.52985	0.00192308	APOL2	-1.47408	0.0132238	UNG	-1.08925	0.0181006
HOMER2	1.13897	0.0399032				LOC105377449	1.05795	0.0334066	TEX52	1.05167	0.0464156	COLQ	1.05092	0.0191166				TBC1D9	-2.02393	0.00196842	LOC107986303	-1.29025	0.0030339	LHFPL2	-1.59103	0.89276
LOC101927402	1.13044	0.0167417				LOC107987251	1.83343	0.00133786	TNNT3	1.00646	0.0469058	LOC101928556	1.23604	0.0197509				SRC	-1.54914	0.00197785	CAMK2N2	-1.04956	0.037933	SCIMP	-1.09262	0.0165982
ALOX15	1.12902	0.00410896				MIR4322	1.09935	0.0077845	LOC105372279	1.07978	0.0469058	PM20D1	1.05281	0.0198719				SEMA6B	-2.02516	0.00198429	WDSUB1	-1.55203	0.00139771	TMCC3	-1.75141	0.533007
SPNS2	1.11868	0.0498085				LOC101929750	1.05644	0.0298458	TUBB2BP1	1.07046	0.0486221	CYP2C8	1.14138	0.0207298				NEBL	-2.36004	0.00207079	FRMD5	-1.80535	0.00201389	RAD54L	-1.17917	0.0153648
LOC105371461	1.11692	0.00124689				BDNF-AS	1.37224	0.0107796				CYP2A7	1.30476	0.021168				SUSD3	-1.02394	0.00207079	LOC107986110	-1.10537	0.0339653	DNMT3B	-1.04963	0.364756
PRR22	1.1139	0.0107093				LOC101928487	1.02636	0.0232527				LOC102724463	2.26006	0.0215229				C1orf54	-1.4708	0.002154	UPP1	-1.49777	0.000400972	MBOAT2	-1.27187	0.122657
LOC105377663	1.11121	0.0403706				CYP2A7	2.07997	0.000447267				ELF2P1	1.04913	0.022123				PLIN2	-1.07153	0.00216005	TLCD3B	-2.17851	0.000240339	FAM72B	-1.14442	0.038551
CYBB	1.10547	3.00714e-05				LOC102723811	1.5475	0.0023391				CD24P4	1.36847	0.0221456				LINC01749	-1.64137	0.00217408	SNTB1	-2.5198	8.84083e-05	LYSMD1	-1.31012	0.321127
LOC107984482	1.10402	0.0201832				LOC100131360	1.23246	0.0051669				LOC107984969	1.31658	0.0226736				PIM1	-1.14429	0.00223085	ID1	-1.09014	0.00778025	HJURP	-1.30288	0.0409903
MPEG1	1.10059	0.0141075				SPTBN5	1.96872	0.000703859				AAK1	1.31938	0.023122				B3GNT5	-1.5309	0.00226864	LOC105376266	-1.01302	0.0342873	CELSR1	-1.67282	0.0601427
PM20D1	1.09261	0.0255808				LOC107983952	1.32642	0.00165112				FBLN5	1.03718	0.0238048				JDP2	-1.17314	0.00231111	FZD1	-1.00431	0.00810596	RRM2	-1.34223	0.00935336
ADPGK-AS1	1.08288	0.0351807				ARLNC1	2.20047	8.54675e-05				LOC102723814	1.21087	0.0255697				S1PR4	-2.04429	0.00238452	FNIP2	-1.98443	0.000774058	S1PR4	-1.47096	0.00324338
TCL6	1.07587	0.0163278				REPIN1-AS1	1.51423	0.00843737				IGKV5-2	1.00037	0.0258749				FLT3LG	-2.12288	0.00244876	ZNF876P	-1.03896	0.00612418	GINS2	-1.37865	0.022473
TBX1	1.07495	0.0138119				LOC105379484	1.27764	0.0154771				PCDHGA9	1.2916	0.0260502				FCMR	-1.61771	0.00244876	MYBPC1	-1.31982	0.00477637	CERCAM	-1.02897	0.00544133
NEBL	1.07226	0.0491168				LOC102724632	1.02495	0.0154986				LOC107986597	1.21531	0.0270298				APOL6	-1.85975	0.00253738	DIXDC1	-1.1693	0.0176513	FOXM1	-1.1914	0.048429
ADGRG5	1.06982	0.0386375				LOC105373456	1.05544	0.0133837				LOC105371082	1.39664	0.0271829				MAGI3	-1.32336	0.00264627	ARHGEF34P	-1.09815	0.00897851	KIF23	-1.1066	0.0328704
SGPP2	1.0662	0.0154668				LOC105378516	1.73432	0.00112033				LOC101929894	1.05937	0.0271829				BDH2P1	-1.06591	0.00277815	LOC101927354	-1.20681	0.00387516	NRM	-1.0102	0.133208
UMODL1	1.06289	0.000284797				LOC107985783	1.64464	0.00400929				LINC02422	1.87921	0.0280414				CTH	-1.17998	0.00291249	HEY1	-1.1806	0.016188	ENOSF1	-1.05523	0.0359421
SATB2	1.06276	0.00525563				FGFBP3	1.16361	0.00746429				PKDREJ	1.14236	0.0282955				CPLX1	-1.1924	0.00292751	TREM1	-2.04731	0.00613413	FAM72A	-1.2009	0.0187203
GHRLOS	1.06036	0.0206139				LOC105373976	1.98759	0.000427347				ZNF80	1.49001	0.0282987				LOC105376035	-1.21943	0.00292751	PLPP3	-1.18387	0.0132238	MCIDAS	-1.87584	0.0359334
LINC01991	1.05643	0.00279677				LOC105369709	2.71984	9.64532e-05				LINC01977	1.08419	0.0283392				POU6F1	-1.73225	0.00293449	TNFRSF21	-1.14424	0.0153515	CHI3L2	-1.14499	0.504441
LINGO3	1.05569	0.00767374				SPIN2A	1.06892	0.0115284				LOC105373430	1.62945	0.028584				TRIM7	-1.27939	0.00293449	SNX24	-1.37632	0.00710768	RRM2P2	-1.23695	0.00499885
LOC100505942	1.05437	0.0145706				HM13-AS1	1.17983	0.0342017				LOC107987545	1.55686	0.0287281				SLC17A7	-1.1645	0.00293685	SLC6A9	-1.1348	0.0148317	RAD51	-1.41822	0.0198625
AIM2	1.05097	9.2124e-06				LINC00921	1.38417	0.00162454				CHIT1	1.3106	0.0288023				UBE2C	-1.25605	0.00294699	RHOC	-1.53087	0.0040623	TRIM47	-1.71047	0.355482
IRF2BP1	1.04537	3.00714e-05				LOC101929703	1.18188	0.0191659				RIMS2	1.4204	0.0288925				ACP3	-1.09895	0.0029656	HELB	-1.58783	0.0124519	GMFG	-2.0562	0.311204
AANAT	1.04101	0.000290744				MIR186	1.01629	0.00930047				LINC02532	1.35711	0.0289093				MMP14	-1.30189	0.00297924	FEN1P1	-1.21148	0.00767012	ANLN	-1.04595	0.0148475
LOC100507006	1.03646	0.00210426				CATSPER2	1.35775	0.00104319				DAPK2	1.44909	0.0290744				FBXO32	-1.2319	0.0029973	POU6F1	-1.65137	0.00131037	IL7R	-1.64171	0.0109515
TSNAXIP1	1.03527	0.01351				LOC105379273	1.16292	0.00312423				LOC105379417	1.62796	0.0292581				LOC105372233	-1.23444	0.00301236	CRACR2B	-2.49853	4.40925e-05	KIF18B	-1.18822	0.0393344
KANK2	1.03343	6.32175e-05				LOC102724596	1.32224	0.00391635				LOC105378833	1.69141	0.0294156				PLXND1	-1.80772	0.00303356	OTUD7A	-1.31089	0.00261709	CBX2	-1.09048	0.0915657
CDC42BPB	1.03129	0.0301895				LOC107984334	3.53061	1.41978e-05				LOC107984408	1.80312	0.0294779				SLC25A29	-1.27812	0.00303993	ARG2	-1.16365	0.00756867	TLL1	-1.06691	0.116789
PCDH11X	1.02951	0.0315923				LOC112268184	1.19359	0.00335553				PTCSC1	1.15632	0.0296022				TLCD3B	-1.63874	0.00305455	MAFG-DT	-1.11111	0.00969757	PLK1	-1.29168	0.0597927
FAM71F2	1.0264	0.0443704				NPDC1	1.35772	0.00648069				LOC102724596	1.12547	0.0305264				DMC1	-1.73703	0.00305911	LGALSL	-1.54888	0.000230178	SPINT1	-1.70209	0.322355
LOC107984408	1.02308	0.0403706				LOC105372279	2.09292	0.000990482				DNM1	1.30553	0.0305264				KIF20A	-1.15118	0.00305911	ZFYVE9	-1.51205	0.00362832	CENPF	-1.07028	0.0695389
LOC107984754	1.02194	0.00329551				POLN	1.69134	0.00254176				LOC101928010	1.17728	0.0305989				LINC00643	-1.27556	0.00310456	ZNF571	-1.1365	0.0206544	CDCA3	-1.23482	0.0584552
LOC105373618	1.01798	0.0154906				SNORD21	1.16545	0.0125586				PCDH11Y	1.66682	0.0308249				HEMGN	-1.06653	0.00312317	BEST4	-1.0286	0.0212421	BTN3A1	-1.59083	0.375338
LOC105374952	1.01726	0.0297704				CNTD1	1.01803	0.0112161				LOC100507053	1.26415	0.0311768				CMAHP	-1.13119	0.00312675	SLC16A10	-1.34114	0.00332568	LINC01754	-1.20644	0.0779808
DRC3	1.01524	0.00918906				LOC105369464	1.18273	0.0252218				RNF139-AS1	1.03819	0.0313006				LOC105369602	-1.45642	0.00319946	JSRP1	-1.07665	0.044177	ONECUT2	-1.1423	0.0422221
AVPR2	1.00949	0.0139886				LOC102723814	1.28427	0.00500822				LOC107984118	1.30106	0.0313553				IGF1R	-1.31296	0.00319946	PI16	-1.475	0.000682687	TBC1D9	-1.66314	0.0495839
COBLL1	1.00239	0.000284797				PLCG1-AS1	1.44168	0.00137428				MUC8	1.77817	0.0314416				TNFAIP2	-1.42249	0.00319946	KIF3C	-1.14605	0.0132532	ESPL1	-1.2859	0.0450723
RNF224	1.00197	0.0363677				NCLP1	1.08378	0.00851606				AK4	1.10515	0.0315894				DEPDC1P2	-1.23781	0.00326383	LOC100130550	-1.41033	0.00140182	FANCA	-1.09124	0.11555
						LILRA1	1.30483	0.00135337				CCDC146	1.01246	0.0329856				LOC101928092	-1.01974	0.00326383	TPST1	-1.44671	0.00290518	ZNF432	-1.27595	0.307536
						IGLC5	2.79456	0.000690123				NHLRC4	1.34559	0.0332449				NINJ1	-1.42918	0.00332292	ZNF438	-1.09282	0.0195621	BTN3A3	-1.8019	0.0728187
						LOC105372948	1.81405	0.000409871				PSD3	1.99283	0.0338987				SATB2	-1.17246	0.00332547	SPINT1	-1.85914	0.000202327	CYSTM1	-1.06608	0.000762356
						PM20D1	1.47145	0.000703859				LOC107984357	1.05807	0.0346725				GDF7	-1.46072	0.00338824	H4C12	-1.3469	0.0156222	SYNGR3	-1.66161	0.0587155
						LOC107984347	1.24577	0.00366044				RHCE	1.37509	0.034832				HCN2	-1.46357	0.0034332	RDM1	-1.29165	0.00722969	ERFE	-1.46081	0.0480703
						SPNS2	1.19968	0.0100059				FLT3LG	1.47302	0.0389373				BBC3	-1.11844	0.00359299	PLS1	-1.40217	0.00825466	SELL	-1.65186	0.743158
						LOC102724638	1.61742	0.00088169				LOC105377224	1.05014	0.0389998				GLIS2	-1.45967	0.00360945	AURKAP2	-2.24104	0.000229216	AEBP1	-1.67027	0.0604614
						LOC107985120	2.23901	0.000311598				PCDH11X	1.24435	0.0410159				SPINT1	-1.32193	0.00367175	PTK7	-1.36578	0.00228868	PIM1	-1.16702	0.410396
						COPG2IT1	1.08295	0.0117281				CYP1A1	1.63299	0.0414311				KIF3C	-1.79017	0.00367175	LOC101929340	-1.61102	0.00239255	GRIN2B	-1.47453	0.161212
						TSACC	1.12435	0.0101635				LOC107985783	1.27304	0.0420761				LOC107984408	-2.27106	0.00372654	SHF	-1.06719	0.0138836	CD1C	-1.93304	0.776717
						GHRLOS	1.03414	0.00577224				LOC102724883	1.09964	0.0424677				OSCP1	-1.42416	0.00388807	TSPAN4	-1.25245	0.0062084	MCM10	-1.45008	0.0146874
						GGN	1.19976	0.0126781				COL10A1	1.13949	0.0432798				ERFE	-1.10338	0.00405488	PKN3	-1.26507	0.00174812	BCAR1	-1.15403	0.142585
						TBC1D3L	1.02727	0.0143467				HNRNPA1P70	1.2282	0.044055				CCNA2	-1.0369	0.0041408	LOC105378250	-1.27544	0.0088527	LOC100419170	-1.67011	0.0459819
						C10orf95	1.14286	0.00674436				PDXP-DT	1.26277	0.0449564				LOC105372217	-1.0619	0.00426655	TNFRSF11A	-3.54476	2.56792e-05	MPEG1	-1.39847	0.135926
						DGCR5	1.14212	0.0128853				LOC112268022	1.05938	0.0454717				TRAC	-1.12042	0.00431408	ASXL3	-1.87487	0.0176328	OTX1	-1.16356	0.451668
						CYP1A2	2.5999	9.63627e-05				LOC105371399	1.30379	0.0470744				HACE1	-1.24363	0.00437368	LINC01749	-1.39182	0.00185187	SMIM24	-1.81625	0.951959
						LOC107986176	1.23052	0.00481751				VPS37B	1.04919	0.0473662				LRP1	-1.08874	0.00437478	CHDH	-1.96173	0.0024276	CKAP2L	-1.05683	0.0418632
						PTCH2	1.32794	0.00747648				PCDH12	1.00198	0.0475634				ZNF219	-1.11485	0.0043762	RIMBP3C	-1.13899	0.00450445	KIFC1	-1.1937	0.0576425
						LRRC18	1.45363	0.00157319				SIRPB1	1.20657	0.0475634				KIF14	-1.02276	0.00448078	HMGB1P40	-1.05958	0.0120415	BRIP1	-1.24256	0.0422825
						CCDC194	1.1387	0.00653516				LOC105375018	1.1288	0.0493795				KLHL30	-1.17514	0.00460839	SPTBN4	-1.63872	0.00815706	ZPBP2	-1.74556	0.216802
						LOC105377223	1.02898	0.00364195				LOC105374339	1.71865	0.0495839				RRN3P4	-1.01886	0.0048606	CPAMD8	-1.15834	0.00716119	PHACTR1	-1.44345	0.0379203
						C2orf92	1.32681	0.0214998				TBC1D9	1.27653	0.0495839				PRKG2	-1.74793	0.0048606	ZNF219	-1.32435	0.000622441	LOC105371227	-1.64055	0.826004
						PIK3IP1-DT	1.33312	0.000871909										CHDH	-2.01239	0.00489289	MCIDAS	-1.74845	0.000648703	AURKB	-1.36225	0.0952614
						AS-PTPRE	1.15876	0.00378282										FBXO43	-1.32398	0.00492904	LGR6	-2.08036	0.000833286	KIF20A	-1.21322	0.136983
						LOC105372421	1.00563	0.0037685										LOC101929894	-1.28585	0.00498186	ZNF815P	-1.21612	0.0101041	TOP2A	-1.16557	0.0674576
						PFN1P6	1.31823	0.00318859										ABHD17C	-1.2211	0.00498186	BTBD8	-1.33165	0.00245291	FBXO43	-1.54804	0.613567
						LOC644261	1.32866	0.00145633										AQP3	-1.06798	0.00506744	MAP3K6	-1.02118	0.0135914	MUC19	-1.35743	0.127744
						LOC284581	1.3995	0.000551988										HIP1	-1.07112	0.00508904	LOC391247	-1.48088	0.00170076	CDC45	-1.21982	0.0376472
						BMS1P4-AGAP5	1.05184	0.00606501										SYNGR3	-1.2108	0.00520281	CPNE7	-1.77544	0.00208719	IQGAP3	-1.19033	0.154795
						RHBDF1	1.11225	0.00372482										LOC105371227	-1.46274	0.00520281	RTKN2	-3.25428	1.21607e-05	DIAPH3	-1.03896	0.00891219
						MIR22HG	1.44738	0.00117605										CRIP1P4	-1.81736	0.00534381	ABHD17C	-1.40863	0.000917791	EXO1	-1.3752	0.0376129
						CCDC96	1.198	0.00560011										LAMP3	-1.18339	0.00546335	SNORD35A	-1.00392	0.00853027	HMGB2	-1.0633	0.0716657
						LOC107984282	2.83603	1.06821e-05										LGR6	-1.70728	0.00556861	RAB37	-1.50698	0.00445563	CDC25C	-1.06322	0.257035
						RPS24P4	1.25366	0.0056623										LCP2	-1.13978	0.00559654	LOC105372233	-1.59169	0.000236316	TICRR	-1.0177	0.0273904
						LOC107984888	1.1449	0.012214										PLEKHG5	-1.62622	0.00573497	ADSS1	-1.86612	8.55592e-05	CCDC15	-1.19309	0.0130311
						LOC107984118	1.23109	0.0114893										OTUD1	-1.21491	0.00573497	ENDOU	-1.09025	0.00927616	ZNF219	-1.27528	0.715326
						MAN1B1-DT	1.248	0.00357778										E2F8	-1.18897	0.00573497	BTN3A3	-2.52115	2.98506e-05	RTKN2	-1.95738	0.0970602
						LOC107986206	1.63486	0.00217322										DHX58	-1.11414	0.00581979	LOC107984814	-1.26946	0.00461893	VPS35L	-1.09841	0.610597
						ADAMTSL4	1.49591	0.00163638										MRO	-1.16659	0.00585522	TESMIN	-1.91187	0.00253379	TYMS	-1.20249	0.0282987
						LOC105372250	1.27591	0.0126931										APOL2	-2.13582	0.0059291	FCHO2	-1.85858	0.000769408	PDE4B	-1.04412	0.0391779
						LOC107984482	1.3519	0.00102614										BTG4	-1.59663	0.00609688	PEX11A	-1.7296	0.00193884	BTG3	-1.05776	0.0656381
						SDR16C5	2.21685	0.000163313										LOC100419170	-1.12972	0.00620128	UBE2CP4	-1.94111	0.00216822	UHRF1	-1.22014	0.0590978
						ALPK3	1.11981	0.0189561										GABBR1	-1.04802	0.00620215	CARMIL3	-1.16974	0.0024703	LINC01781	-1.6164	0.0012416
						LOC101928728	1.53746	0.000133365										RGS12	-1.03474	0.00621688	UBASH3B	-2.90569	5.64759e-06	PCLAF	-1.17868	0.0604657
						LOC105377891	1.3717	0.00254176										SRCIN1	-1.2411	0.00641914	UBE2L6	-2.7584	8.2086e-06	LOC101927297	-1.31557	0.762434
						AK4P1	1.08391	0.00629755										LOC105374339	-2.23357	0.00641914	TRIM2	-1.65921	0.000113981	DEPDC1P1	-1.1259	0.0346229
						SNORD83B	1.6532	0.0049366										ZNF230	-1.28206	0.00663865	DHX58	-1.0152	0.00409567	CORO2A	-1.01268	0.299494
						LOC105378951	1.7326	6.64885e-05										SPARCL1	-1.22011	0.00671374	LOC100419170	-2.1963	5.86225e-05	CPLX1	-1.14897	0.541776
						CFAP70	1.08728	0.00310242										P2RX4	-1.13409	0.00671374	FZD5	-1.29963	0.00403899	SLC2A3	-3.41447	0.249221
						LOC105373386	1.33093	0.00378851										CTSF	-1.0541	0.00671871	USP27X	-1.70493	0.000566464	RFX2	-1.04546	0.0147606
						CHIT1	1.19332	0.0122235										HSD17B14	-1.46899	0.00672042	LOC105371934	-1.06208	0.0173376	ERI2	-1.07787	0.0134481
						LOC112268022	1.07396	0.0142569										LOC105378250	-1.57811	0.00683438	SPATA12	-1.20818	0.0104959	LOC105372233	-1.31265	0.454867
						TEX52	1.26201	0.0115329										CDHR1	-1.18774	0.00683438	FSD1	-1.69543	0.000636271	PAXIP1-AS2	-1.05889	0.804202
						LOC105374855	2.48767	0.000207829										TPST1	-1.41424	0.00684384	CHAC1	-3.02287	0.000427347	LOC727803	-1.13176	0.0137273
						C9orf57	1.49725	0.0074963										E2F2	-1.04592	0.00684384	C3orf33	-1.13105	0.0093235	DLGAP5	-1.02599	0.0206646
						LOC105371414	1.71296	0.00281597										CCDC50	-1.01716	0.00684384	PLEKHA4	-1.20724	0.00455466	FAM111B	-1.24221	0.00643471
						ZNF236-DT	1.27381	0.000468669										LINC01605	-1.84418	0.00690998	LCP2	-1.11989	0.00271611	GABBR1	-1.12201	0.663087
						LRRC8E	1.54386	0.00174787										TFAP2E-AS1	-1.34939	0.00694031	GRIN2B	-1.0195	0.00865779	TSPAN4	-1.55945	0.410396
						C6orf163	1.23801	0.00463529										TRIM55	-1.8459	0.00695356	HAP1	-1.17145	0.00418859	SESTD1	-1.14499	0.00599909
						RFX5-AS1	1.54883	0.00017717										PTK7	-1.26713	0.00712242	PPDPFL	-2.3613	1.32736e-05	TRPC6	-1.06427	0.00684341
						CCDC154	1.10046	0.00834044										IGLV1-47	-1.88139	0.0071979	LOC107986437	-1.09211	0.00658063	MYRFL	-1.13954	0.19896
						LOC105369890	1.11543	0.00959728										JSRP1	-1.94634	0.00729464	ZNF563	-1.24364	0.00193884	HSD17B14	-1.84563	0.392378
						LOC100420547	1.4945	0.00112061										ZEB2	-1.04009	0.00757287	WSB2	-1.80612	0.000644755	LOC105369763	-1.00904	0.00592037
						LOC105374981	1.28507	0.000827027										RIMS2	-1.59716	0.00772752	OTULINL	-1.50606	0.00189704	LOC728688	-1.2616	0.0775641
						LINC01781	2.55854	0.000777681										NEK2P1	-1.07376	0.00773941	SLAMF1	-1.89207	0.0030587	LOC105376035	-1.06061	0.145584
						MTSS2	1.12742	0.00992564										LOC100130550	-1.18413	0.00783252	LINC00643	-1.62543	0.000259064	CPNE7	-1.88416	0.497057
						CLEC11A	1.00316	0.00244688										LOC105369325	-1.35019	0.00783252	ATP7B	-1.71334	0.000269504	ACP3	-1.05547	0.896733
						LOC102723539	1.31767	0.00441661										SLC16A14	-1.1709	0.00784359	HAUS1P1	-1.1457	0.00378851	KIF14	-1.05766	0.0649319
						LOC105372098	1.33969	0.00112348										MYO5C	-1.112	0.00831084	MNX1	-1.13546	0.00757414	MIAT	-1.02634	0.0442943
						CALR4P	2.16902	2.7937e-05										RUNDC3A	-1.51613	0.00834072	LOC402715	-1.16883	0.00117007	KLK1	-1.17971	0.278644
						AGAP5	1.56928	0.00014607										LOC105377308	-1.31398	0.00836959	DMC1	-2.74181	9.31999e-05	SKA3	-1.05021	0.0255031
						LOC107984421	1.15717	0.01464										GPR153	-2.17938	0.00846247	BTLA	-1.19787	0.00245291	GNPDA1	-1.00812	0.733482
						ARHGAP15-AS1	1.07883	0.0137918										MLLT11	-1.23378	0.0085657	SLC16A14	-1.81459	0.000284074	XYLB	-1.28902	0.153152
						H2BC5	1.01973	0.00614517										AURKB	-1.05478	0.0086185	VPS37D	-1.23018	0.00409567	TNFRSF14	-1.08344	0.927259
						SLC46A2	1.1533	0.0136996										LINC01102	-1.91721	0.00872766	UNC79	-1.20294	0.00447674	RRM2P3	-1.17219	0.0224236
						H1-2	1.02068	0.00618552										HES7	-1.12152	0.00892067	GPR19	-1.0606	0.0135765	LOC107984408	-1.49101	0.0294779
						LOC105372997	1.04522	0.0028498										XYLB	-1.02652	0.00927894	DNAJC1	-1.23021	0.00197223	SLC6A9	-1.54855	0.663055
						BSN	1.22675	0.0016932										BTBD8	-1.17322	0.00945534	PRICKLE2	-1.21958	0.0031936	LOC107987153	-1.14825	0.639463
						LOC102724851	1.73069	0.000357313										MYB	-1.0518	0.00961013	ZNF230	-1.29287	0.00282008	PLEKHH3	-1.56017	0.0558512
						LOC105372832	1.08973	0.00553142										C1RL-AS1	-1.43417	0.00971477	NUP62CL	-1.96231	0.000187176	BIRC5	-1.05728	0.0558512
						SPDYE14	1.11603	0.00128762										S100A1	-1.12332	0.00999021	LINC02099	-2.23842	1.81856e-05	KLRC4	-1.86196	0.697096
						TAPT1-AS1	1.77732	9.62393e-05										DNAJC22	-1.26247	0.0100006	MOXD1	-1.36794	0.00653484	NUP62CL	-1.46826	0.0282955
						LOC441204	1.35616	0.000285885										ULBP1	-1.50006	0.0103043	CALHM1	-2.03031	3.33501e-05	LOC105373430	-1.46088	0.028584
						LINC00598	1.85217	3.4148e-05										TMEM54	-1.12256	0.0109974	SAP30-DT	-2.3076	0.0012515	AQP3	-1.11435	0.598747
						LOC107987118	1.40124	0.000551684										LOC105376717	-1.03178	0.011038	TMPOP2	-1.70141	7.21366e-05	IGLVI-56	-1.64118	0.304029
						NNAT	1.56815	0.000160059										HOXA13	-1.33205	0.0111419	HOXA13	-2.51603	0.000186729	SLC30A3	-1.03609	0.0131215
						FAM229A	1.02135	0.00366044										IRF1-AS1	-1.40557	0.0115248	MYBPHL	-1.38298	0.00239936	TET1	-1.40485	0.696157
						TTYH1	1.21658	0.0132532										REXO5	-1.11925	0.0117841	GAB2	-1.8045	0.000227443	THAP5P1	-1.02126	0.704455
						MTCL1	1.59727	0.00011512										OTULINL	-1.22018	0.0117942	P2RX4	-1.34157	0.00112936	TTC24	-1.1398	0.495854
						LOC105378083	1.07895	0.0111646										CASP7	-1.58641	0.0118185	HACE1	-1.40871	0.000778885	PPDPFL	-1.21917	0.0780363
						EPS8L1	1.25818	0.00029996										NTNG2	-1.00407	0.0118366	SORT1	-1.15759	0.00385378	CENPA	-1.0519	0.17749
						NUTM2HP	1.45146	0.000203294										RASGRF1	-1.1181	0.0120688	MEX3B	-1.48402	0.000948376	CLSPN	-1.1063	0.0233224
						CD34	1.18559	0.00135902										RAB37	-1.38773	0.0123761	DEPDC1P2	-1.26436	0.00105955	MNS1	-1.27246	0.389184
						GPR183	2.15944	0.00181767										LOC107985877	-1.39438	0.0129153	CCL3L3	-1.5932	6.5383e-05	CALHM1	-1.18858	0.0954686
						LGMN	1.08396	0.00277604										CGAS	-1.14224	0.0130264	MIR4435-2HG	-1.83374	5.59826e-05	MYO5C	-1.10715	0.436753
						SNORD87	1.03507	0.00552707										ADAMTS19	-1.32656	0.0131252	SMIM24	-1.93418	0.000404628	MKI67	-1.06046	0.0590609
						LOC105376287	1.11823	0.0033606										SNX24	-1.37599	0.0133643	C1orf198	-1.58621	0.000696383	FCHO2	-1.59772	0.0702565
						MIR3142HG	1.18836	0.00175931										KLRK1-AS1	-2.02397	0.0133643	CDKN1A	-1.88752	0.00507346	TNFRSF11A	-2.1275	0.201893
						PROX1	1.11955	0.00083767										LOC100507507	-1.21099	0.0134632	ARAP2	-1.97363	1.97104e-05	DPF1	-1.20926	0.225739
						MYLK4	1.18058	0.00370807										LOC105377785	-1.08659	0.0139468	SRC	-1.56246	0.000606245	IMPA2	-1.04187	0.0265946
						TMC4	1.13561	0.000433573										SHF	-1.21374	0.0142183	KIF13B	-2.02057	0.000229322	LOC388242	-1.04037	0.0319646
						PRAM1	1.06858	0.00102614										CD1C	-1.38592	0.0143726	LMTK3	-1.25019	0.000569505	AURKAP2	-1.66357	0.0253162
						EPB41L1	1.41671	0.00329952										ABCB4	-1.0462	0.0146082	AQP3	-1.30297	0.000610489	ATP7B	-1.26939	0.105522
						LOC105374013	1.19188	0.00149393										LOC105379241	-1.63142	0.0146641	C1orf54	-2.02136	0.000101845	ZEB2	-1.01481	0.426091
						LOC731755	1.28366	0.00909433										LOC102724999	-1.4183	0.0146641	DHRS11	-1.24211	0.000294235	ZNF815P	-1.45712	0.829348
						MOCOS	1.46731	0.00112936										CELSR1	-1.4015	0.0148792	ZNF530	-1.04317	0.000627451	LOC391247	-1.37273	0.066721
						CLDN20	1.17131	0.00154755										KIF5A	-1.02344	0.0150481	CCDC50	-1.44437	0.000381656	IGLV6-57	-1.0636	0.900075
						LOC107984495	1.34119	0.00071331										IGLVI-56	-1.63757	0.0153467	MTHFD2P5	-1.28346	0.000185413	BTN3A2	-1.21977	0.586051
						CUEDC1	1.65137	0.00188984										REEP2	-1.20187	0.0153935	DPF1	-1.20644	0.00280062	FANCC	-1.03192	0.029411
						CIDEB	1.09855	0.0047451										ATP6V1B1-AS1	-1.27927	0.0155446	BATF	-1.35101	0.000325858	PTPRO	-1.28657	0.125472
						FBLN7	1.21305	0.0010142										HESX1	-1.1879	0.0155574	GLIS2	-1.37937	0.00194828	VPS37D	-1.27088	0.348026
						LOC105372708	2.38496	2.56792e-05										HELZ2	-1.52492	0.0157656	BDH2P1	-1.54504	9.26287e-05	TGM2	-1.54433	0.452382
						GBGT1	2.62702	9.45083e-05										FBXO2	-1.20529	0.0158879	SPR	-1.20284	0.000451995	DOCK10	-1.80478	0.252294
						NUTM2B	1.00637	0.0025604										ATP2B4	-1.93274	0.0159219	PINLYP	-1.49983	7.89452e-05	CGAS	-1.57859	0.134133
						COLQ	1.8675	0.000155382										CNGA1	-1.01767	0.0160032	MAGI3	-1.45982	0.000489428	CHDH	-1.87207	0.966081
						LOC107986065	1.11764	0.00338217										FZD2	-1.16898	0.0160591	NEK2P1	-1.26259	0.00133856	LOC643709	-1.54836	0.448799
						PLGLB1	2.01581	0.000232878										VIM-AS1	-1.82903	0.0163298	CMAHP	-1.62653	0.000113129	KCNA3	-1.15008	0.0652483
						LOC112268421	1.39379	0.000314974										PLEKHA4	-1.05637	0.016446	CAMKV	-2.015	2.47768e-05	RIMS2	-1.17552	0.0288925
						KDM5B	1.31221	0.00608618										PSD2	-1.6236	0.016558	PDE4C	-1.36301	0.000886139	S100A10	-3.74603	0.0988386
						LOC105375513	1.83494	6.36121e-05										ZNF570	-1.29861	0.016558	LOC105377785	-1.25476	0.00329444	PRKG2	-1.5121	0.765771
						TMEM150A	1.71628	0.00526397										MISP3	-1.40035	0.0165794	MPP1	-1.99013	0.000969111	USP27X	-1.31657	0.0387941
						TRIM59-IFT80	1.2691	0.00238183										TET1	-1.09767	0.0166537	ERFE	-1.99683	4.3538e-05	ADGRA2	-3.21125	0.197034
						TLL2	2.17904	6.45448e-05										FAM229B	-1.04278	0.0166662	CGN	-1.16033	0.000957489	FRMD5	-1.64046	0.0704364
						CD69	2.19921	0.000469682										ADD3-AS1	-1.51405	0.0167807	TSPAN9	-1.335	0.0114712	MCAM	-1.39684	0.11168
						LOC102723750	1.36509	0.00135284										NHLRC4	-1.36412	0.0167807	S100A1	-1.05282	0.00665041	SEMA6B	-1.50528	0.752282
						FOXP1-AS1	2.73735	8.41595e-05										ADGRA2	-1.90317	0.0173272	WNT10B	-1.12922	0.00121803	CHAC1	-2.28519	0.0954488
						FKBP6	1.25233	0.000405536										MYBPC1	-1.13757	0.0174494	ZNF516-DT	-1.56104	0.000202327	CDC27P7	-1.21836	0.0973849
						MIR4712	1.06515	0.00209645										RAB36	-1.05175	0.0174644	BTN3A2	-2.22501	2.8246e-05	KIF4B	-1.04995	0.0637286
						LYRM4-AS1	1.48419	0.00083767										GPR176	-1.18604	0.0176137	CDH24	-1.17912	0.000462719	GAB2	-1.22203	0.634114
						LOC105379251	1.29151	0.000380594										KIF13B	-1.03364	0.0177614	NOTCH4	-1.59585	3.62421e-05	WSB2	-1.39982	0.0121376
						LOC105369816	1.28254	0.000967329										IGFBP6	-1.24611	0.0180474	B3GNT5	-1.9314	0.000176135	POU6F1	-1.39355	0.923156
						LOC107985942	1.03359	0.00128287										LOC107986115	-1.29101	0.0184252	RN7SK	-2.01207	0.0139416	ADD3-AS1	-1.89388	0.556123
						LOC388436	1.09298	0.000941498										KLHDC7B	-1.51143	0.0185723	WWC1	-1.48297	9.26287e-05	UBE2CP4	-1.71403	0.234747
						LOC107987169	1.1286	0.000820342										PRRG2	-1.34373	0.0189093	KLK1	-2.04267	2.06697e-05	FAM27E3	-1.3689	0.0985215
						SGPP2	1.13853	0.00208726										CPNE7	-1.27138	0.0189987	LOC727803	-1.02527	0.00249688	SPATA12	-1.33758	0.939873
						CYP1A1	1.63203	0.0161273										DAPK2	-1.4066	0.0190871	ENHO	-1.78177	2.47768e-05	PTPN6	-1.05251	0.1196
						ASH1L-AS1	1.05861	0.00354735										MT2A	-1.91323	0.0194015	TMCC3	-2.28905	3.29253e-05	S100A1	-1.08182	0.908406
						LOC112267951	1.33322	0.000482218										LOC105374968	-1.00633	0.0195352	NEDD4	-1.45435	0.000949709	FABP6	-1.38565	0.579132
						TMOD2	1.06915	0.00560918										LOC107985405	-1.43099	0.0196898	SLC2A13	-1.06672	0.00210087	TLCD3B	-1.4802	0.436494
						ZNF425	1.25776	0.00289442										CD24P4	-1.23419	0.0199909	PRX	-1.51202	0.000134494	WNK2	-1.31269	0.0931069
						LOC105371480	1.21207	0.000604636										ITGB4	-1.29445	0.0199973	PACSIN3	-2.22936	0.000277488	LOC105372482	-1.03288	0.299669
						LOC642361	1.00321	0.00175088										IFI35	-1.15885	0.020399	IQGAP3	-1.8555	2.40371e-05	DHDDS-AS1	-1.88871	0.341502
						LOC105371493	2.32931	2.09153e-05										EEF1AKMT3	-1.06906	0.0205436	LYSMD1	-1.6171	5.69132e-05	LOC105372282	-1.11694	0.663087
						C10orf143	1.64664	0.000235685										MYBPHL	-1.01536	0.0205881	JAM2	-1.06874	0.00486353	VPREB1	-1.28245	0.460183
						TRIM73	1.01912	0.00648331										LOC105373148	-1.62111	0.0206383	FES	-1.83101	3.09591e-05	TFAP2E-AS1	-1.08561	0.343248
						AK4P3	1.48704	0.000123439										VIM	-1.65046	0.0207546	MLLT11	-1.35676	0.00242393	LOC105377137	-1.34853	0.566888
						INTS6-AS1	1.02296	0.00123967										PACSIN3	-1.12424	0.0208762	MBOAT2	-1.65454	3.76341e-05	PLAU	-1.59648	0.26973
						ASB16	1.37387	0.00011126										P2RY10	-1.4797	0.0212161	MTMR8	-1.0877	0.00183616	IGLV1-47	-1.78248	0.868388
						TSNAXIP1	1.86266	2.85973e-05										TESMIN	-1.37215	0.0216045	ICA1L	-1.06268	0.000782662	SCN8A	-1.81884	0.81191
						CFAP44	2.08565	1.33953e-05										TG	-1.44081	0.0216045	RNF24	-1.05516	0.00374772	ENDOU	-1.13292	0.520886
						CZ1P-ASNS	1.61303	0.00135656										CHAC1	-1.443	0.0220616	TET1	-1.32992	0.00327768	PTK7	-1.147	0.886759
						RAB11FIP1P1	1.2142	0.000140665										NT5DC4	-1.20211	0.0220616	MCF2L2	-1.11598	0.00139956	MLLT11	-1.13484	0.847096
						RAP2C-AS1	1.11972	0.00269679										TCL6	-1.00909	0.0220671	MNS1	-1.20659	0.00362091	MPP1	-1.48118	0.143522
						LINC01355	1.03386	0.00426918										ROCR	-1.28329	0.0223472	CORO2A	-1.85849	1.19071e-05	POU5F1	-1.01127	0.195459
						RIMKLBP2	1.11028	0.000638205										LOC112267916	-1.31644	0.0225359	SOWAHD	-1.39482	0.000831331	OTULINL	-1.22244	0.655283
						LOC286437	1.20324	0.000902356										SPATA12	-1.14753	0.0227263	KBTBD7	-1.41491	0.000232613	PACSIN3	-1.40344	0.0782587
						LOC105371941	1.22607	8.2786e-05										FNIP2	-1.11586	0.0228176	MYRFL	-1.11194	0.00156459	LOC105375427	-1.01461	0.915958
						LOC100507156	1.54967	0.000712413										TMEM140	-1.11298	0.0228982	OTX1	-1.57895	5.89001e-05	C1RL-AS1	-1.47502	0.504921
						GPR137C	1.44612	0.000130672										TCAF1	-1.06939	0.0229833	TRAC	-1.89342	6.5383e-05	LOC105376136	-1.28998	0.887316
						TMPRSS15	1.48543	0.00416598										LOC101929004	-1.1278	0.0230098	ZBTB38	-1.00432	0.000731027	CPNE2	-1.14305	0.866287
						COLCA1	1.63279	0.00112056										CD3E	-1.02629	0.0230245	KLHL30	-1.44006	0.000531716	LOC100419037	-1.11315	0.169909
						ERMN	1.0445	0.00108835										SCN8A	-1.55032	0.0230245	IL7R	-2.06208	6.42643e-05	SARDH	-1.69286	0.103801
						LOC105371816	1.61968	0.00267809										CCNB2P1	-1.12579	0.0230816	ITGAV	-1.10189	0.000538288	HOXA13	-1.50648	0.090289
						LOC285097	1.76242	0.000286087										ZNF571	-1.2455	0.0236563	PLEKHH3	-2.80006	1.88553e-05	FOXO6	-1.40757	0.224373
						ZNF213-AS1	1.1524	0.000144938										THSD7B	-1.19178	0.023669	CHCHD6	-1.33368	0.00186425	CRYBG2	-1.14327	0.537645
						ANP32A-IT1	1.01876	0.0168005										ZNF649	-1.31136	0.0236955	PCGF7P	-1.06208	0.000469574	TG	-1.01582	0.0169852
						RNF224	1.54183	0.000511518										IKZF4	-1.0212	0.0238511	BTN3A1	-2.01935	7.22399e-05	HES7	-1.06033	0.117677
						IGLC3	2.22767	0.000137968										SYT16	-1.00322	0.0241554	MEIS1	-2.26669	9.72809e-06	PLEKHG5	-1.34011	0.878085
						CARD9	1.29246	0.000922415										HRK	-1.09184	0.0263879	GFI1B	-1.42655	0.000119269	LTA	-1.30939	0.448446
						LOC102724624	1.10753	0.00104697										WNK2	-1.21686	0.0264749	BTG3	-1.31983	0.000163313	MAGEE1	-1.41526	0.1444
						LINC00106	1.52613	3.20399e-05										KIAA1549	-1.03522	0.0273287	CDIN1	-1.60326	6.42643e-05	HOMER2	-1.14892	0.936517
						LOC101929107	1.6345	0.00017085										PCDH11X	-1.20516	0.0275197	NENF	-1.10649	0.00046215	LOC105370877	-1.06666	0.357221
						NKPD1	1.09322	0.000782662										JAKMIP1	-1.1857	0.028638	RRM2P2	-1.38741	0.000149485	LOC107985297	-1.19099	0.828136
						REEP6	1.08804	0.000151113										SUGCT	-1.52587	0.0293529	CCDC163	-1.13083	0.00086149	LOC105371080	-1.16031	0.205386
						PLGLB2	1.43043	4.03187e-05										FOXO6	-1.05748	0.0296815	HSD17B6	-1.0766	0.00120032	TMPRSS15	-1.01252	0.00224359
						CEMIP2	1.61132	0.000461968										C9orf139	-1.42772	0.029998	CD1C	-1.17305	0.0169208	REXO5	-1.05329	0.190446
						ITIH4	1.35016	6.12024e-05										VASH2	-1.07358	0.0301023	HES7	-1.89326	0.000181524	TPST1	-1.12866	0.967857
						LOC105373618	1.30172	0.00054127										FABP6	-1.05409	0.030226	SYNGR3	-2.17345	6.32812e-05	SNTB1	-1.33428	0.336348
						DRC3	1.14872	0.000669936										PEX11A	-1.08671	0.0303328	REXO5	-1.78461	0.00037659	HELB	-1.54405	0.0903862
						LOC105373239	1.66572	0.000411402										ZNF815P	-1.05865	0.0304532	GSTM4	-1.37238	0.000839023	CASP7	-1.69847	0.375556
						CHKB-DT	1.41052	8.00573e-05										LOC102723809	-1.33606	0.0315713	RFX2	-1.61938	3.58451e-05	PURG	-1.46792	0.198835
						TRIM55	1.03829	0.0171513										FBXO36	-1.09278	0.0319822	ARL10	-1.06313	0.000898896	NT5DC4	-1.31375	0.481705
						WDR97	1.31552	3.5843e-05										ZNF157	-1.29922	0.0338662	CLCN5	-1.08724	0.00378927	RYR1	-1.09056	0.645621
						PHOSPHO1	1.62941	0.00105955										C1orf21	-1.15733	0.0340673	RARG	-1.21926	0.0001136	LST1	-1.17184	0.984156
						GPRIN3	1.03103	0.0130293										MOXD1	-1.05128	0.0344217	COL23A1	-1.87154	0.000297423	APOL6	-1.01712	0.0698293
						LINC00685	1.20646	0.000425848										CCDC151	-1.28589	0.0352795	LTBP3	-1.03205	0.00035589	LOC105373148	-1.41399	0.651493
						PRDM11	1.27116	0.00129057										NUDT6	-1.11224	0.0358243	HUNK	-1.84139	2.8246e-05	FNIP2	-1.29743	0.187463
						ATP8B1	1.19095	0.000166197										EIF4E1B	-1.21349	0.0364606	BCAR1	-1.4579	0.00010316	RPL27AP5	-2.16394	0.441607
						LOC105371693	1.14592	0.000600126										SPTBN4	-1.27074	0.0372175	ZNF211	-1.18928	0.000542994	LINC01605	-1.36109	0.783023
						TFAP2E	1.44193	0.000487203										LOC221946	-1.3465	0.0373716	LRP4	-1.06363	0.000388141	LOC105378250	-1.13905	0.682669
						FCGBP	1.06437	0.00392227										TINCR	-1.1229	0.0389558	CCDC74B	-1.34258	7.57521e-05	TESMIN	-1.41646	0.5076
						TRND	1.66489	0.000147641										RN7SK	-1.79602	0.0395475	DOK2	-1.14678	0.000170605	CHRNA5	-1.43361	0.557865
						LOC102723340	1.32102	0.000131913										MPP1	-1.03315	0.0395873	NEBL	-1.11658	0.0263354	ZC2HC1C	-1.16993	0.112709
						IGLC2	2.1301	6.37329e-05										PURG	-1.06536	0.0396633	FBXO43	-1.60062	0.000604927	NKX6-3	-1.41654	0.237223
						LOC105375384	1.33347	0.000122798										IL5RA	-1.28123	0.0402921	ZNF432	-1.36972	0.000319685	SNORD30	-1.02664	0.272608
						LOC727978	1.09362	0.00130973										AEBP1	-1.19023	0.0422093	TCTN2	-1.52942	8.54675e-05	APOL2	-1.36773	0.481939
						ZCCHC24	1.04394	0.00175931										HHIPL1	-1.08579	0.0431466	MELTF-AS1	-1.10633	0.00112638	LOC101929340	-1.1552	0.039534
						DNAJB13	1.13222	0.00285084										CSMD1	-1.10322	0.0443162	ONECUT2	-1.85334	1.49812e-05	SLC16A3	-1.02179	0.0243519
						B3GNT9	1.23005	0.000687375										SLC9A9	-1.20793	0.0445773	LOC107984111	-1.84354	0.0173611	NUDT6	-1.22602	0.642919
						PPP3CB-AS1	1.21766	0.000328606										TSPO2	-1.51229	0.0452959	ERI2	-1.47799	0.000100193	TYMSOS	-1.23701	0.534613
						GSDME	1.36486	0.000216589										LOC105377927	-1.22888	0.045579	CTH	-1.3178	0.00047668	DIXDC1	-1.12739	0.298163
						LOC105371492	2.09165	1.53865e-05										LOC105378833	-1.37869	0.0458437	JDP2	-1.30673	0.000386909	TP73-AS3	-1.07309	0.5998
						RDH13	1.09418	0.000771957										BAIAP3	-1.24724	0.0469108	PEX12	-1.08707	0.000742386	SAMD9L	-1.00315	0.61684
						TMPRSS9	1.66439	1.99642e-05										LRRC75B	-1.21487	0.0481124	DGKH	-1.18306	0.00346187	RDM1	-1.06273	0.507445
						LOC107987141	1.01772	0.000347085										SGCA	-1.2404	0.0481922	NEURL1	-1.15084	0.000277488	SPTBN4	-1.37697	0.684074
						AAK1	1.79175	0.00116103										B3GALT4	-1.069	0.0496272	XYLB	-1.65475	0.000236316	PRDM5	-1.48812	0.817011
						EFNB2	1.02923	0.000717142										UBE2CP4	-1.06478	0.0497493	PPP1R26	-2.20538	2.70491e-06	TNFRSF14-AS1	-1.06888	0.572117
						TNR	1.65103	0.00238278													MEX3A	-1.44012	8.48751e-05	LOC400499	-1.09741	0.96486
						FAM71F2	1.83307	0.000213145													BTN2A2	-1.05495	0.00111647	LOC105376156	-1.61387	0.359186
						GALNT6	1.03584	0.00148127													NFIB	-1.53052	3.76313e-05	DLL3	-1.32492	0.215277
						LINC00893	1.36258	3.06378e-05													HOXB7	-1.47707	0.000151113	CSMD1	-1.22332	0.694046
						TMEM44-AS1	1.02089	0.00319456													CYSTM1	-1.73463	1.55183e-05	IRF1-AS1	-1.17298	0.793469
						ARHGAP27P2	1.56781	2.1705e-05													TMEM237	-1.63629	0.000282311	KLRK1-AS1	-1.1818	0.124475
						WARS2-AS1	1.03689	0.000991688													PPT2	-1.14076	0.000110115	ARHGEF5	-1.19744	0.855948
						LOC107983998	1.30058	8.11402e-05													VANGL1	-1.40319	8.55592e-05	DDX18P4	-1.05869	0.0657836
						FAM86HP	1.66917	4.08749e-05													TSTD1	-1.1947	0.000260961	SCRT1	-1.49799	0.796739
						VPS9D1	1.39026	0.0010843													SLC8A1	-2.2698	4.4866e-06
						C16orf74	2.05631	5.7834e-05													SERPINH1	-1.31299	0.0001136
						LOC102723566	1.04045	0.00130973													LYPD6B	-1.09749	0.000238394
						LOC101927402	1.0088	0.00788178													NIPAL2	-1.74322	1.41437e-05
						RAD51-AS1	1.26634	0.000425649													KIF4B	-1.39674	0.000648703
						MASP2	1.14229	0.000122523													CDK5R1	-1.09872	0.000285499
						NPIPB2	1.01111	0.00034682													ZNF569	-1.48226	2.8246e-05
						LOC105372976	1.12055	0.00257389													RAB26	-1.2014	0.0003089
						NUTM2D	1.3934	0.00018413													RRN3P4	-1.31084	0.000388141
						ENAH	1.15697	0.00224432													NOL4L	-1.38526	4.05701e-05
						NUTM2A	1.19816	0.000346496													KCNC4	-1.17349	0.000622441
						LINC02352	1.67393	1.06821e-05													NLRC4	-1.01701	0.00196308
						LYRM9	1.15289	0.000291611													TRIM47	-2.19219	5.3285e-05
						LOC101928055	1.13801	0.000976513													FOXJ2	-1.82124	9.20501e-06
						UPK3BL2	1.22994	2.8246e-05													TYRO3	-2.19184	4.92247e-06
						LOC105373195	1.02828	0.000769408													RAC3	-1.21617	8.55592e-05
						SLC4A8	1.51495	3.95844e-05													BEND5	-1.1223	0.000275991
						FAM86JP	1.10908	0.00024918													CCDC15	-1.7205	5.00755e-05
						FCER2	2.4851	3.6743e-05													FBXO4	-1.23583	0.00046215
						LINC01521	1.10252	0.000186337													SLC30A3	-1.90417	2.1705e-05
						VPS9D1-AS1	1.1882	0.0028556													DARS-AS1	-1.33431	0.0109942
						SLC26A1	2.56956	9.2845e-06													CCL4L2	-1.12542	0.00010316
						TMEM132B	1.89618	7.0379e-05													AURKAP1	-1.14268	0.000243379
						LOC100506123	1.01479	0.00367696													TRIM21	-1.37628	1.41978e-05
						XBP1	1.7037	8.2086e-06													SIX1	-1.01925	0.000155382
						SYT17	1.29362	5.45145e-05													CAMP	-1.50065	4.38341e-05
						LOC101928429	1.03656	0.0071415													ARHGEF39	-1.30536	0.000379327
						CLHC1	1.36469	2.07439e-05													LRRC37B	-1.03048	0.000140777
						SH3BP5-AS1	1.26603	5.7834e-05													PAQR8	-1.20767	0.000263928
						SLC34A3	1.76434	5.73218e-05													RNF144A	-1.49584	8.2086e-06
						LOC79999	1.37172	5.89034e-05													CDKN1B	-1.8305	0.000219347
						FBXL8	1.38822	6.1434e-05													HSPB1	-2.61611	1.96005e-06
						NUTM2E	1.101	0.0015642													GALM	-1.27068	3.09591e-05
						CELF6	1.50405	0.000531906													C4orf33	-1.14257	0.000126564
						ADCK1	1.09491	0.00019804													GPR174	-1.80735	1.97104e-05
						UBAP1L	1.02757	5.78531e-05													MYB	-2.85156	1.53865e-05
						LOC105371461	1.01632	0.00036869													DOCK7	-1.71238	8.66934e-06
						TARS3	1.68486	0.000106846													PCSK4	-1.01294	0.00806301
						IQCN	2.37723	8.65023e-06													DNMT3B	-1.2386	8.55592e-05
						GLYATL1P4	1.31909	3.71185e-05													DUSP3	-1.76912	2.47768e-05
						MXRA8	1.76967	5.35521e-06													DENND1B	-1.8571	9.20501e-06
						LINC00863	1.28174	3.58451e-05													PHF13	-1.28566	4.23684e-05
						FAM222A	1.80911	1.88719e-05													RRAGD	-1.34124	0.000184453
						LOC105378620	1.21823	9.70704e-05													FOS	-1.02147	0.00564607
						ZMAT1	1.27427	5.87759e-05													BCL2A1	-1.34632	8.38692e-05
						LINC02666	1.5741	4.38341e-05													ACP3	-1.15774	0.000719485
						LINC00877	1.51169	4.63636e-05													CERCAM	-1.80132	8.19699e-06
						CAPS	1.17201	0.00130973													NRROS	-1.27421	5.03998e-05
						UBAC2-AS1	1.33467	9.10068e-06													NEK3	-1.34038	4.38341e-05
						MAPK8IP2	1.27489	0.00014295													FGF14	-2.42085	3.04598e-06
						IRF7	1.00704	0.000175617													GOLGA2P5	-1.03985	5.86225e-05
						MIR142	1.62705	0.000174582													GLI1	-1.38568	1.33953e-05
						GPT	1.62995	4.43781e-05													TMPO-AS1	-1.07549	0.00128762
						LOC100507006	1.32548	4.3538e-05													FANCC	-1.43724	0.000294235
						TDRD6	1.8045	1.96005e-06													DEPDC1P1	-1.40756	0.000194067
						EPS15-AS1	1.24707	4.15651e-05													GALC	-1.19872	7.02303e-05
						BIN2	1.23797	0.00499486													NECTIN1	-2.00358	0.000985037
						LOC102723528	1.72716	1.29018e-05													KHK	-1.1309	6.45448e-05
						LOC101929240	1.03558	2.88052e-05													HEXB	-1.2598	1.24195e-05
						LINC01238	1.14289	0.00130973													LOC105373652	-1.34492	0.000163509
						P2RX5-TAX1BP3	1.27126	1.81856e-05													PARP16	-1.36437	4.28628e-05
						SGK1	1.82871	4.59492e-05													RDX	-1.22226	5.56653e-05
						LOC105374377	1.46624	1.53865e-05													FAM161A	-1.10029	0.000163565
						LINC01004	1.19708	0.000580869													CEP57L1	-1.04807	0.000162314
						LOC105373204	1.22421	3.69798e-05													BDH2	-1.51426	7.63923e-06
						LOC101928953	1.58789	2.47768e-05													SLC16A3	-1.46904	0.00249554
						ASB16-AS1	1.17103	8.65023e-06													DPY19L4	-1.038	0.000151555
						PLIN4	1.30927	1.2928e-05													ATP8B3	-1.45232	8.85839e-05
						EPHB4	1.75505	4.09707e-05													APOBEC3G	-1.16482	2.47768e-05
						LOC105373102	1.5808	1.15976e-05													SLC25A29	-1.84028	9.94386e-05
						SLC30A4	1.28546	4.56904e-05													PCGF6	-1.07537	0.000232924
						GAS6-AS1	1.57298	5.85035e-06													RRM2P3	-1.52849	0.000260189
						ZNHIT2	1.0615	2.55514e-05													NTAN1	-1.4394	4.03187e-05
						ZNF276	1.00117	0.00059525													PAK1	-1.28402	1.44481e-05
						CCDC39	1.05286	1.53865e-05													MIR210HG	-1.61155	0.0361012
						VMAC	1.10989	0.000700362													MT2A	-2.31017	0.00396128
						HSF4	1.59278	8.2748e-06													MAST1	-1.11167	0.000277488
						PFKFB2	1.37334	7.57521e-05													HOMER3	-1.41695	5.64759e-06
						TRPV1	2.29216	2.16315e-05													ADA	-1.74381	7.16108e-06
						LOC105377468	1.11056	0.000380601													PCK2	-1.31381	0.000102136
						SAP25	1.25289	9.77573e-05													MTMR2	-1.15484	1.82925e-05
						RABL2A	1.06984	0.000191792													H2AZP1	-1.0022	0.00346278
						GAS6	1.41424	2.47768e-05													MSANTD3	-1.21684	1.33478e-05
						SYTL2	1.17474	8.65023e-06													HDAC9	-1.10267	0.000257365
						PSMG3-AS1	1.39961	2.25752e-05													LRRTM4-AS1	-2.52984	2.17336e-06
						LOC107984754	1.79853	9.05186e-06													NNT-AS1	-1.46396	9.89315e-06
						LOC100505915	1.20331	3.07498e-05													LRRCC1	-2.35522	3.74977e-06
						SERINC2	1.00709	0.00219718													SORBS3	-1.631	9.20501e-06
						LOC729683	1.19744	4.38341e-05													TMEM130	-1.17718	6.42643e-05
						ZNF778	1.10162	3.58451e-05													FECH	-1.12658	0.000101764
						DUSP28	1.02922	6.45448e-05													LRRTM4	-2.29086	1.92736e-05
						ASMTL-AS1	1.49564	8.66934e-06													DTX3L	-2.29246	2.17336e-06
						TTLL3	1.07048	2.22922e-05													MUC19	-2.23094	2.01144e-05
						ERVK13-1	1.13608	3.57584e-05													FAM234B	-1.11135	0.000202114
						FGFRL1	1.40193	0.00264445													EPSTI1	-1.61139	1.92736e-05
						B3GALT6	1.10374	9.4886e-05													E2F7	-1.28916	0.00017449
						EHD3	1.09221	0.000401007													B3GNT7	-1.36997	8.38889e-06
						AICDA	1.49306	0.000163313													PDIK1L	-1.095	0.000200718
						IRF2BP1	1.26646	2.17336e-06													CD84	-1.88809	1.41978e-05
						GPR135	1.06966	4.00903e-05													HEMGN	-1.63772	6.20768e-05
						LTB	1.40589	1.79511e-05													TRIB1	-1.15392	0.000259266
						C22orf34	1.13334	5.64759e-06													ITPRIPL1	-1.18302	2.0842e-05
						SLC2A11	1.14534	2.01144e-05													FGR	-1.0831	0.000559653
						HEXD	1.008	5.85035e-06													COL5A1	-2.81788	0.0147781
						LINC01215	1.01628	1.09958e-05													ATL3	-1.24311	1.88575e-05
						IGLL5	2.16852	3.7292e-05													GJC1	-1.21429	0.000120097
						KCNQ1OT1	1.15598	5.22462e-05													MINDY2	-1.15186	0.000220501
						SLC15A2	1.10912	1.76922e-05													PTPN6	-1.07677	0.00485208
						LOC105376412	1.25597	2.64197e-05													ABI2	-1.30485	4.28628e-05
						IDUA	2.15387	1.92327e-05													TSPO	-1.2677	2.7812e-05
						TRIM74	1.08776	4.36584e-05													COMTD1	-1.11269	5.89034e-05
						NCKAP5L	1.18073	6.5383e-05													IMPA2	-1.56188	0.000153736
						PSMA3-AS1	1.1459	8.66934e-06													POLE2	-1.94702	8.2086e-06
						SEC31B	1.28	8.2086e-06													CD247	-1.52703	4.56749e-06
						ZNF70	1.47539	0.000347444													TRIP10	-1.2957	4.77957e-05
						LOC155060	1.14271	3.09591e-05													PTTG3P	-1.10801	7.89547e-05
						SLC2A6	1.156	0.000302958													SPSB1	-1.08019	4.86524e-05
						KCNC3	1.06344	3.88195e-05													RPL39L	-1.2628	2.8246e-05
						PYGB	1.35048	1.81856e-05													ING2	-1.07567	6.8072e-05
						DCXR	1.20208	3.94056e-06													PARP9	-2.23994	5.64759e-06
						AIM2	1.20462	2.17336e-06													CDC20P1	-1.18033	0.000543587
						FAM43A	1.08505	0.000149862													DDAH2	-1.22935	3.99298e-05
						CPNE5	1.06089	8.65023e-06													GALNT3	-1.41145	9.20501e-06
						ABAT	1.35722	4.68648e-05													SESTD1	-2.11289	1.61622e-05
						RSRP1	1.56009	2.58937e-06													THRA	-1.28278	1.2928e-05
						DNASE1	1.04541	2.17336e-06													GPR15	-1.25328	0.000320168
						BLCAP	1.01594	1.41437e-05													DCLRE1A	-1.4736	9.05186e-06
						RAPGEF1	1.06291	2.09944e-05													PCBD1	-1.05208	8.38889e-06
						LOXL2	1.25647	4.76495e-05													LRRC34	-1.03815	4.63986e-05
						CCDC88B	1.12498	5.50131e-05													UAP1L1	-1.03642	0.000619115
						LOC105369315	1.16851	5.85035e-06													ILDR2	-1.04054	5.00755e-05
						BACH2	1.32974	2.17336e-06													LIME1	-1.06997	4.08749e-05
						ABCA7	1.00656	1.90627e-05													CPT1A	-1.12974	1.82925e-05
						LENG8	1.05333	1.06821e-05													LINC02006	-1.08724	9.26287e-05
						TASOR2	1.31747	9.05186e-06													BLVRB	-1.05128	0.000383519
						ATP2A3	1.08874	1.65267e-05													CHAF1B	-1.69175	2.8246e-05
						LAPTM5	1.05793	8.27787e-05													PSRC1	-1.95294	6.13309e-06
																					S100A4	-2.06237	2.50157e-06
																					PLIN2	-1.7526	2.68803e-05
																					EMP3	-1.12473	3.81831e-05
																					ZNF184	-1.28221	1.42908e-05
																					CDC25C	-1.5657	4.72518e-05
																					NEIL3	-1.17817	7.19669e-05
																					ZNF385A	-1.128	4.03187e-05
																					DDN	-1.04183	0.00171171
																					GGH	-1.19121	5.85035e-06
																					CBX2	-1.22996	0.000179874
																					IRF5	-1.32381	2.17336e-06
																					E2F8	-2.19956	4.42772e-05
																					BNIP3P1	-1.02913	0.00708157
																					APOBEC3C	-1.00723	4.14369e-05
																					EXO1	-1.61422	0.000259054
																					ZNF367	-1.815	6.20981e-06
																					AGAP3	-1.07366	2.55514e-05
																					TMEM107	-1.01069	4.56429e-05
																					B4GALT2	-1.55787	1.41437e-05
																					NAB2	-1.07052	2.22922e-05
																					RNF213	-1.21801	0.00144403
																					ABHD4	-1.09467	0.000108297
																					SLC37A4	-1.05345	6.8072e-05
																					NINJ2	-1.21641	6.52506e-05
																					TFR2	-1.28143	1.55233e-05
																					FUT11	-1.2354	0.00999809
																					RGS9	-1.71096	3.07498e-05
																					CLDN23	-1.12064	0.000101788
																					LHFPL6	-1.46096	1.92736e-05
																					NRM	-1.2584	7.00753e-05
																					SLC7A11	-2.05076	1.09958e-05
																					FAM72A	-1.76206	2.36112e-05
																					GPD2	-1.46745	6.13309e-06
																					PFKFB4	-2.09195	0.00538331
																					PARP2	-1.10663	2.40699e-05
																					SLF1	-1.25798	4.38341e-05
																					PHACTR1	-1.63009	0.000279102
																					LGALS1	-1.78514	8.2086e-06
																					PIF1	-1.43259	5.12612e-05
																					MICB	-1.09908	2.41258e-05
																					MXD3	-1.30431	1.27084e-05
																					SLC2A4RG	-1.26004	1.77826e-05
																					ARHGAP9	-1.06234	6.46775e-06
																					SPC25	-1.77228	1.79511e-05
																					KREMEN2	-1.07863	0.000180946
																					DEPDC1B	-1.42559	2.32778e-05
																					CCDC34	-1.08187	2.22922e-05
																					CENPI	-1.1747	0.000122798
																					MASTL	-1.14348	3.06378e-05
																					MMS22L	-1.28634	1.24195e-05
																					RAD51	-1.70605	0.00010286
																					ELOVL6	-1.8457	5.64759e-06
																					CLIP2	-1.13522	7.22399e-05
																					PIM1	-1.43487	0.000137761
																					SPTBN1	-1.36333	2.25752e-05
																					FAM72C	-1.84143	7.16108e-06
																					CENPA	-1.35559	0.000454658
																					GINS3	-1.1579	5.03018e-05
																					MCM10	-1.72886	0.00018884
																					DDB2	-1.19006	0.000140209
																					DPY19L1	-1.03885	3.20399e-05
																					BRIP1	-1.36945	0.00036939
																					WNT5A	-1.00844	2.89485e-05
																					RAD54L	-1.60432	3.37597e-05
																					HAUS4	-1.25302	2.16162e-05
																					CDC25A	-1.69542	4.38341e-05
																					KCNH2	-1.20386	9.63627e-05
																					PLCXD1	-1.47286	2.17336e-06
																					HASPIN	-1.13251	3.49102e-05
																					FANCG	-1.48778	8.65023e-06
																					ENOSF1	-1.15236	0.000195922
																					RGS16	-1.00354	0.00044983
																					CCDC167	-1.10461	1.90627e-05
																					FBXO5	-1.01278	6.45448e-05
																					CDC45	-1.4737	0.00020599
																					HEBP2	-1.18771	7.63923e-06
																					ATAD5	-1.19059	0.000396152
																					CTNNAL1	-1.61235	1.32736e-05
																					PRIM1	-1.4749	1.79344e-05
																					CEP41	-1.13051	6.55041e-05
																					LOC728688	-1.23977	0.00173493
																					XRCC2	-1.01967	0.000275904
																					GINS1	-1.52104	5.50131e-05
																					DSCC1	-1.57898	2.14049e-05
																					CENPK	-1.1783	2.40371e-05
																					CBSL	-1.09569	2.8246e-05
																					FANCA	-1.17082	0.000361812
																					MAPK3	-1.11454	3.26458e-05
																					UBE2T	-1.0107	7.57521e-05
																					CENPM	-1.05012	0.000947579
																					POLD3	-1.30687	3.11558e-05
																					CBS	-1.19816	8.65023e-06
																					PLP2	-1.19132	2.17336e-06
																					CLSPN	-1.16264	0.00198174
																					FAM72B	-1.80483	1.53865e-05
																					GINS2	-1.6702	9.26287e-05
																					MELK	-1.33354	3.07498e-05
																					GMNN	-1.19833	4.98441e-05
																					TRIB3	-1.01447	2.65231e-05
																					DIAPH3	-1.57931	3.99298e-05
																					TICRR	-1.35847	0.000107561
																					IKZF2	-1.27327	4.01089e-05
																					DONSON	-1.11901	2.25752e-05
																					TRAF1	-1.01565	0.000137761
																					PAQR4	-1.46759	4.34878e-06
																					HMGN5	-1.02008	3.49102e-05
																					BARD1	-1.02049	1.82925e-05
																					ITGB3BP	-1.14486	3.37597e-05
																					PKMYT1	-1.52621	7.14913e-05
																					SPC24	-1.46058	4.28628e-05
																					ORC1	-1.81398	3.90148e-05
																					CDC7	-1.43051	1.61622e-05
																					CDC6	-1.36054	0.000133437
																					RFC5	-1.09292	3.46808e-05
																					MND1	-1.73965	3.63577e-06
																					MELTF	-1.15719	1.96005e-06
																					HMGB3	-1.10176	0.000217147
																					PLK4	-1.21583	3.46808e-05
																					UNG	-1.12725	0.000236367
																					DTL	-1.92503	1.79511e-05
																					SKA3	-1.17539	0.000760982
																					KIF15	-1.20434	8.85839e-05
																					SKA1	-1.38439	4.42772e-05
																					G2E3	-1.00289	4.42772e-05
																					SKP2	-1.23369	2.17336e-06
																					TYMS	-1.45078	0.000257211
																					RPA3	-1.06345	2.6032e-05
																					CKAP2L	-1.41706	8.55592e-05
																					WNT10A	-1.34731	0.00641457
																					WDHD1	-1.31662	2.27711e-05
																					FAM111A	-1.25695	2.85973e-05
																					STIL	-1.12368	6.20994e-05
																					CHEK1	-1.67482	2.7937e-05
																					PHF19	-1.53851	6.16766e-06
																					ENO2	-1.26915	0.000662626
																					CDT1	-2.33564	8.38889e-06
																					NFATC4	-1.00666	0.00106224
																					CCP110	-1.0345	0.000113651
																					KIF14	-1.6683	5.70005e-05
																					KNSTRN	-1.16539	1.78907e-05
																					KIF18B	-1.5262	7.19669e-05
																					FAM72D	-1.86086	8.38889e-06
																					NEK2	-1.53504	2.78901e-05
																					CHI3L2	-1.4055	8.84083e-05
																					NUF2	-1.47071	1.80244e-05
																					GPSM2	-1.13818	5.69132e-05
																					DEPDC1	-1.33728	3.33501e-05
																					PRDM10	-1.18516	0.000140821
																					KIF4A	-1.30034	0.000297423
																					NCAPH	-1.03157	0.000606652
																					CENPU	-1.24925	4.19534e-05
																					FIGNL1	-1.00067	7.52697e-05
																					UBE2C	-1.81915	7.49015e-05
																					TK1	-1.53056	6.1434e-05
																					CDCA3	-1.57159	9.39714e-05
																					CENPH	-1.15204	2.01144e-05
																					ALDOC	-1.61436	0.00782786
																					HJURP	-1.71641	4.82682e-05
																					CCNF	-1.16135	6.78866e-05
																					KIF23	-1.49616	4.38341e-05
																					TCF19	-1.25782	0.000130672
																					AURKA	-1.56886	2.88261e-05
																					GTSE1	-1.28941	0.000193533
																					CRIP1	-1.2514	6.46775e-06
																					PCLAF	-1.50913	0.000179342
																					RAD51AP1	-1.76444	5.64759e-06
																					LIG1	-1.09243	0.000354741
																					CDKN3	-1.41364	1.97104e-05
																					HMMR	-1.09674	0.000580932
																					TROAP	-1.32315	5.73218e-05
																					SGO2	-1.42957	1.53865e-05
																					WDR76	-1.94423	8.38889e-06
																					AURKB	-1.7223	0.000148091
																					KIF20A	-1.67659	7.49015e-05
																					FAM111B	-1.3562	0.000782577
																					WEE1	-1.40711	1.79511e-05
																					RFC4	-1.0357	1.92736e-05
																					E2F2	-2.05433	3.20399e-05
																					CEP55	-1.35649	2.36112e-05
																					ANLN	-1.54273	2.8246e-05
																					TUBBP1	-1.01354	0.000152775
																					CDK2	-1.38585	1.88719e-05
																					NDC80	-1.58476	2.92148e-05
																					IDH2	-1.36642	2.50157e-06
																					ECT2	-1.0785	0.000140665
																					CDCA5	-1.37541	4.70241e-05
																					KIFC1	-1.48349	0.000161195
																					DLGAP5	-1.59751	5.62322e-05
																					NCAPG	-1.07997	0.000239445
																					CDC20	-1.34843	0.000380601
																					SLC43A3	-1.11595	0.0001136
																					PRC1	-1.58102	1.97104e-05
																					PBK	-1.66953	1.79511e-05
																					BIRC5	-1.49772	0.000192944
																					KIF2C	-1.73393	1.41437e-05
																					ESPL1	-1.68386	8.83566e-05
																					UHRF1	-1.21831	0.00108239
																					INCENP	-1.10656	0.000111812
																					CDCA7	-1.4773	2.40371e-05
																					RNASEH2B	-1.0338	2.68803e-05
																					CDCA8	-1.10024	0.000100031
																					SPAG5	-1.25993	2.16825e-05
																					TUBAP2	-1.15625	0.000606279
																					ATAD2	-1.26513	2.40371e-05
																					RACGAP1	-1.29551	1.44686e-05
																					MCM2	-1.06932	0.000122523
																					FOXM1	-1.60292	4.71486e-05
																					CCNB2	-1.24955	6.41504e-05
																					CDK1	-1.67113	1.60591e-05
																					DDIT4	-1.71451	0.000215352
																					BUB1B	-1.43228	1.97104e-05
																					PRDM15	-1.05928	0.000266509
																					PRR11	-1.28778	1.90627e-05
																					TMEM106C	-1.22407	4.04979e-06
																					CENPE	-1.49331	1.88719e-05
																					PLK1	-1.6221	9.70704e-05
																					NCAPG2	-1.39028	2.99147e-05
																					PTTG1	-1.18653	1.78907e-05
																					TPM4	-1.34418	1.96005e-06
																					FANCI	-1.41511	1.90627e-05
																					PCNA	-1.30063	6.62699e-05
																					KIAA0040	-1.18642	3.77359e-05
																					BUB1	-1.15788	4.71486e-05
																					RRM1	-1.41813	2.25389e-05
																					CCNA2	-1.87458	2.7695e-05
																					ASPM	-1.21501	0.000150862
																					MCM6	-1.37521	3.92165e-05
																					LMNB1	-1.22384	1.61622e-05
																					ANP32E	-1.16467	1.61622e-05
																					MCM3	-1.00442	0.000163199
																					RRM2	-1.65868	8.55592e-05
																					TPX2	-1.12562	8.91412e-05
																					NUSAP1	-1.13074	3.85675e-05
																					NSD2	-1.09894	4.63755e-05
																					CENPF	-1.34894	9.74044e-05
																					TMPO	-1.24712	2.11638e-05
																					MCM7	-1.35828	6.9418e-05
																					DEK	-1.17852	1.50391e-05
																					MCM4	-1.3787	0.00017137
																					STMN1	-1.11306	8.84083e-05
																					TOP2A	-1.51515	0.000121091
																					HMGB2	-1.42437	0.000111812
																					MKI67	-1.47372	0.000312147
																					TUBA1B	-1.20407	0.000656765

## Sheet: Unique
All DEGs unique to each treatment vs DMSO comparison
Overxpressed									Underexpressed
Ento vs DMSO	logFC	FDR	AZD vs DMSO	logFC	FDR	EntoAZD vs DMSO	logFC	FDR	Ento vs DMSO	logFC	FDR	AZD vs DMSO	logFC	FDR	EntoAZD vs DMSO	logFC	FDR
SUGCT	2.31298	0.000602771	TACC1	1.09721	0.000385715	ERI3-IT1	1.79454	0.0158286	GSEC	-1.00918	0.0224725	COBLL1	-1.77701	2.02311e-05	S100A10	-3.36658	0.00999809
LOC105373430	2.31294	0.000971743	MYOM2	1.20152	0.00113529	LOC112267879	1.2012	0.0440361	CAPN5	-1.02584	0.0256845	GNB3	-1.43675	9.21081e-05	SLC7A11-AS1	-1.94068	0.00780975
RASSF6	2.02783	7.92356e-05	HSD11B1L	1.21757	0.00233153	TMEM59L	1.23687	0.0263008	C3orf18	-1.03639	0.0326156	ABLIM1	-1.19077	0.000102874	CTTNBP2NL	-1.80766	0.0222717
LOC102723444	1.93236	0.0222516	LINC02338	1.1516	0.00455878	CTAGE9	1.20488	0.0216812	ACKR2	-1.04102	0.0356887	CILK1	-1.46583	0.000127023	LOC392268	-1.42916	0.0162353
ABCA6	1.8368	7.62432e-06	FRMD8P1	1.29142	0.00496244	HMGB1P14	1.23548	0.0156225	LOC107986148	-1.04231	0.0101915	LOC107984525	-1.17166	0.000127023	DHDDS-AS1	-1.53712	0.0230305
PRKCH	1.82922	0.000495082	MACROD2	1.41877	0.00720841	SNORD63B	1.26707	0.0137171	CPED1	-1.04489	0.0102439	RASSF6	-2.59482	0.000127023	USP51	-1.38757	0.0199717
PSD3	1.74242	0.0178133	LMO2	1.45921	0.00754313	LOC101928816	1.23136	0.0145316	TSPAN18	-1.05058	0.000160217	DUSP1	-1.15725	0.000274915	TUBB8P8	-1.40477	0.0154986
GMFG	1.73507	0.0054432	SLC6A8	1.17365	0.0109106	DFFBP1	1.03364	0.0435607	LOC645177	-1.05937	0.010144	JAML	-1.28125	0.000385715	SNORD4B	-1.28456	0.0280826
AEBP1	1.71416	0.00316514	TNF	1.19726	0.0113918	TAS2R15P	1.4822	0.00943004	DNAJC6	-1.06936	0.0238359	ZNF280D	-1.62495	0.000385715	PECR	-1.84982	0.00912146
S1PR4	1.66415	0.00103503	SNORD139	1.01283	0.0115083	EDDM13	1.91929	0.00873174	JAKMIP3	-1.09974	0.0390257	KCNH8	-1.38161	0.000455177	SARDH	-2.09818	0.00179816
CR2	1.64718	0.00565482	DNER	1.25235	0.0138761	LOC105374167	1.51065	0.0114893	TUFT1	-1.10447	0.00406103	CFLAR	-1.02634	0.000467387	ARHGEF11	-1.08861	0.0243212
ZPBP2	1.63771	0.0054432	C1orf53	1.15747	0.0141533	LOC107984275	1.56237	0.0127868	MRPL23-AS1	-1.21038	0.0312196	LOC613038	-1.4516	0.000590836	MTAPP2	-1.17367	0.0397773
LOC729945	1.53173	0.00385657	SLAMF1	1.13996	0.0166662	LOC105377805	1.10013	0.0207388	ANKRD50	-1.28798	0.0399491	SERPINB9P1	-1.6156	0.000687917	ARHGAP22	-1.34061	0.0110812
LOC105371083	1.52731	0.0117193	H2BC21	1.116	0.0207994	LOC100507053	1.56096	0.00315149	C12orf77	-1.38468	0.000985974	IFIT2	-1.36116	0.000713352	RAD51AP1P1	-1.5272	0.0208627
SELL	1.47075	0.00582515	AGAP4	1.11814	0.026389	POLR2KP1	1.55709	0.0156225	ACVR1	-1.41937	0.0414314	CFAP20DC	-1.07324	0.00077136	PRG2	-1.76743	0.00460462
LOC102723690	1.45027	0.000209638	LOC112268376	1.01634	0.0265057	IL4I1	1.16993	0.022881	LOC105376387	-1.48605	0.0150999	CERNA2	-1.2493	0.000853986	HNRNPA1P52	-1.21855	0.0113325
HRK	1.44768	0.00435778	BOLA2	1.20481	0.0348464	LIX1L-AS1	1.18073	0.0362228	LINC00639	-1.52313	0.0416847	C19orf38	-1.1427	0.000968883	RPL23AP25	-1.0505	0.0280115
CELSR1	1.447	0.00469318	SNORD54	1.01095	0.0407001	LINC02615	2.04824	0.00441661	TNNT3	-1.68241	0.00793221	KCNN4	-1.02634	0.00116977	LRRIQ3	-1.02437	0.019556
LOC105369763	1.43955	0.00091141	GPX3	1.10927	0.0431104	NFE2L3P2	1.56406	0.00241115	ARL4C	-1.84236	9.35886e-05	SCIMP	-1.22238	0.00116977	CHRD	-1.11904	0.0326533
PARP12	1.41285	0.00891755	LOC101928105	1.07454	0.0439757	MIR635	1.29507	0.0197728	LINC02338	-1.85828	0.00506533	KCNA3	-1.93266	0.00116977	MAFF	-1.35278	0.00645773
FCRL3	1.40222	2.9563e-05	AGAP6	1.19122	0.049176	CATSPERE	1.18522	0.0284425				MIAT	-1.3587	0.00124875	RASSF4	-1.38083	0.0147384
LINC02532	1.40161	0.0112224				LOC105374140	1.63129	0.00516086				TLL1	-1.13926	0.00155537	RNU1-2	-1.77325	0.0473548
NTM	1.3945	0.0315923				JAM3	1.54298	0.044638				LINC01754	-1.30765	0.00155936	RPA3P2	-1.46123	0.00196513
LOC107985536	1.35373	0.00858706				LOC105376749	1.10776	0.0429559				SCML4	-1.56068	0.00159026	INHBC	-1.10839	0.015625
USP40	1.34938	0.0463277				LINC02695	1.15526	0.00796111				HOXA4	-1.34461	0.00161785	LOC107984143	-1.58832	0.0197622
SYTL4	1.34478	0.0200596				KLHL10	1.2309	0.00821872				GNB4	-1.22538	0.0016838	SEPTIN14P6	-1.32616	0.0331854
LOC105372217	1.33341	0.000968115				DSCR9	1.42919	0.00798901				LOC388242	-1.51992	0.00173314	SLC2A3	-2.53902	0.0126931
TRPC6	1.33153	0.00205749				SLC22A7	1.44852	0.00425357				TBC1D9	-2.02393	0.00196842	PRF1	-1.44137	0.0207755
LOC105377137	1.32736	0.0257926				SNORD94	1.10688	0.0289888				SUSD3	-1.02394	0.00207079	C1RL	-1.48235	0.00195501
LOC102724467	1.30526	0.00574675				LOC105376341	1.58191	0.0028984				S1PR4	-2.04429	0.00238452	LOC101927952	-1.02438	0.0400932
FCMR	1.29661	0.00387154				LOC100132215	1.25568	0.0128419				FLT3LG	-2.12288	0.00244876	OSBPL6	-1.77921	0.00710768
LOC105369389	1.29047	0.00116426				TPT1P10	1.11723	0.0306106				FCMR	-1.61771	0.00244876	TNFRSF14-AS1	-1.16219	0.0148808
C10orf71	1.28956	0.000124488				PLIN5	1.57525	0.0117256				APOL6	-1.85975	0.00253738	MAGEE1	-1.7545	0.00249688
PCDH11Y	1.28747	0.0386375				LOC107984281	2.38346	0.00500136				CPLX1	-1.1924	0.00292751	LOC107984133	-1.53503	0.00649678
TG	1.27858	0.0148143				MYBPC3	1.15347	0.00687215				LOC105376035	-1.21943	0.00292751	ANO10	-1.19137	0.0286499
LOC105371080	1.26543	0.0316072				LINC02728	1.41429	0.00761382				TRIM7	-1.27939	0.00293449	LOC105377953	-1.09193	0.0244304
LPP	1.25989	0.000418337				LOC143666	1.08056	0.0208488				SLC17A7	-1.1645	0.00293685	MYO15A	-1.36207	0.0180486
RASL10A	1.25489	0.00556353				LOC107984387	1.26303	0.0093235				MMP14	-1.30189	0.00297924	TTBK1	-1.51511	0.00813946
ARHGAP23	1.2537	0.0119672				LINC02811	1.15794	0.0157697				FBXO32	-1.2319	0.0029973	DOCK10	-1.44718	0.0151838
PTPRO	1.23212	0.0169855				GOLGA2P6	1.19377	0.0221983				PLXND1	-1.80772	0.00303356	CHRNA5	-1.39203	0.0215073
LOC105378536	1.22106	0.0121348				LOC105376506	2.03843	0.000900955				IGF1R	-1.31296	0.00319946	TYMSOS	-1.44546	0.00820889
CLCF1	1.21701	0.00744472				LOC100507283	1.09588	0.0146385				LOC101928092	-1.01974	0.00326383	LOC112268242	-1.15317	0.012733
LOC105378833	1.19608	0.0353269				LINC01293	1.33674	0.0254244				NINJ1	-1.42918	0.00332292	HMGB1P8	-1.21842	0.0246185
LOC100996316	1.19385	0.00917631				CYP2T1P	1.37097	0.00605789				SATB2	-1.17246	0.00332547	LOC100420050	-1.22324	0.0229999
CEACAM1	1.19241	0.00091141				LOC101927018	1.11413	0.0130293				GDF7	-1.46072	0.00338824	CCL3L1	-1.3199	0.0138175
SNTA1	1.19013	9.2124e-06				LOC102724938	1.16293	0.0108525				HCN2	-1.46357	0.0034332	APOBEC3B	-1.0322	0.0417227
CLEC17A	1.18753	0.00813459				TMEM9B-AS1	1.0967	0.024722				BBC3	-1.11844	0.00359299	GRIP1	-1.19584	0.0109554
BIN1	1.18504	0.000565083				LRGUK	1.98796	0.00144201				LOC107984408	-2.27106	0.00372654	RBPMS2	-1.29804	0.0330972
HTR3A	1.1709	0.000246118				LOC100422225	1.05967	0.0492285				OSCP1	-1.42416	0.00388807	MAGOH3P	-1.00705	0.0375286
LST1	1.16305	0.0487022				LOC105371399	1.41787	0.0107073				LOC105372217	-1.0619	0.00426655	PGF	-1.24169	0.0327803
LOC105370485	1.16262	0.00253988				TAS2R14	1.30369	0.0253994				LRP1	-1.08874	0.00437478	ZNF283	-1.23145	0.00634531
LINC01054	1.14842	0.0159734				LOC105375287	1.26079	0.00600309				LOC101929894	-1.28585	0.00498186	PLAU	-1.73928	0.00371056
HOMER2	1.13897	0.0399032				KCNH3	1.13037	0.0257934				HIP1	-1.07112	0.00508904	H4C3	-1.18628	0.00889382
ALOX15	1.12902	0.00410896				LOC105373071	1.31183	0.00820889				LAMP3	-1.18339	0.00546335	CFAP45	-1.51659	0.00248367
PRR22	1.1139	0.0107093				LOC105379355	1.70499	0.00247001				OTUD1	-1.21491	0.00573497	LOC112268192	-1.12267	0.0268436
LOC105377663	1.11121	0.0403706				SNORD52	1.04447	0.0376984				MRO	-1.16659	0.00585522	TNF	-1.22286	0.0283218
CYBB	1.10547	3.00714e-05				LOC107986597	2.1692	0.000331914				BTG4	-1.59663	0.00609688	ANKRD6	-1.76816	0.00189784
MPEG1	1.10059	0.0141075				COL10A1	1.10118	0.0160099				GABBR1	-1.04802	0.00620215	DLL3	-1.9256	0.00195401
ADPGK-AS1	1.08288	0.0351807				GAREM1	1.16647	0.00870056				RGS12	-1.03474	0.00621688	NPPC	-1.43248	0.0238296
TCL6	1.07587	0.0163278				LOC107984969	1.20252	0.00864232				SRCIN1	-1.2411	0.00641914	LINC02709	-1.09416	0.0165394
TBX1	1.07495	0.0138119				LINC01547	1.04177	0.0469673				LOC105374339	-2.23357	0.00641914	TGM2	-1.06676	0.0330632
NEBL	1.07226	0.0491168				AK4	1.25263	0.00473251				CTSF	-1.0541	0.00671871	CCDC184	-1.10157	0.0137692
ADGRG5	1.06982	0.0386375				VASH1	1.0874	0.0291894				CDHR1	-1.18774	0.00683438	PPP4R4	-1.02621	0.0131724
UMODL1	1.06289	0.000284797				LOC105377945	1.04144	0.0128853				TFAP2E-AS1	-1.34939	0.00694031	AVPI1	-1.53899	0.00458131
SATB2	1.06276	0.00525563				LOC105376959	1.13053	0.00532094				TRIM55	-1.8459	0.00695356	RGS8	-1.78271	0.0278123
LINC01991	1.05643	0.00279677				GOLGA8T	1.08458	0.0225933				ZEB2	-1.04009	0.00757287	LOC101927978	-1.08015	0.047082
LINGO3	1.05569	0.00767374				RPS12P4	1.14667	0.0403184				RIMS2	-1.59716	0.00772752	FBXO6	-1.41821	0.0111781
LOC100505942	1.05437	0.0145706				LOC105375434	1.10694	0.0202372				MYO5C	-1.112	0.00831084	DNAI1	-1.47313	0.00582491
AANAT	1.04101	0.000290744				LOC105378452	1.59088	0.0081205				RUNDC3A	-1.51613	0.00834072	MCAM	-1.83971	0.000469504
KANK2	1.03343	6.32175e-05				ZNF154	1.16172	0.0303322				GPR153	-2.17938	0.00846247	CXADR	-1.32334	0.0478419
CDC42BPB	1.03129	0.0301895				NEK10	1.65441	0.00358172				LINC01102	-1.91721	0.00872766	KASH5	-1.00414	0.0155739
PCDH11X	1.02951	0.0315923				FN1	1.28046	0.0232203				LOC105376717	-1.03178	0.011038	ACKR4P1	-1.12807	0.020487
LOC107984408	1.02308	0.0403706				GTF2IRD1P1	1.42676	0.00253027				NTNG2	-1.00407	0.0118366	LOC105370877	-1.1591	0.00704154
LOC105374952	1.01726	0.0297704				DNM3	1.18828	0.00934672				RASGRF1	-1.1181	0.0120688	LOC107986303	-1.29025	0.0030339
AVPR2	1.00949	0.0139886				DOC2GP	1.05477	0.0317503				LOC107985877	-1.39438	0.0129153	CAMK2N2	-1.04956	0.037933
COBLL1	1.00239	0.000284797				TPH1	1.22954	0.0099276				ADAMTS19	-1.32656	0.0131252	FRMD5	-1.80535	0.00201389
						LOC101928762	1.34002	0.00679267				KLRK1-AS1	-2.02397	0.0133643	LOC107986110	-1.10537	0.0339653
						SOX9	1.26262	0.0314258				LOC100507507	-1.21099	0.0134632	ID1	-1.09014	0.00778025
						RHCE	1.5347	0.0063286				ABCB4	-1.0462	0.0146082	LOC105376266	-1.01302	0.0342873
						LOC107986197	1.00408	0.0253747				LOC105379241	-1.63142	0.0146641	FZD1	-1.00431	0.00810596
						LINC01372	1.2841	0.00220235				LOC102724999	-1.4183	0.0146641	ZNF876P	-1.03896	0.00612418
						LOC102724805	1.1946	0.020279				CELSR1	-1.4015	0.0148792	DIXDC1	-1.1693	0.0176513
						PPP1R12A-AS1	1.27893	0.00413369				KIF5A	-1.02344	0.0150481	ARHGEF34P	-1.09815	0.00897851
						PDZD7	1.1503	0.0305265				IGLVI-56	-1.63757	0.0153467	HEY1	-1.1806	0.016188
						ADORA2B	1.0254	0.0355501				ATP6V1B1-AS1	-1.27927	0.0155446	TREM1	-2.04731	0.00613413
						LOC107987545	1.16662	0.0261032				HESX1	-1.1879	0.0155574	PLPP3	-1.18387	0.0132238
						MFSD1P1	1.28227	0.00743838				HELZ2	-1.52492	0.0157656	TNFRSF21	-1.14424	0.0153515
						RN7SL832P	1.41501	0.00413379				FBXO2	-1.20529	0.0158879	SLC6A9	-1.1348	0.0148317
						RDH5	1.17739	0.0184073				CNGA1	-1.01767	0.0160032	HELB	-1.58783	0.0124519
						SNORD83A	1.25896	0.0106304				FZD2	-1.16898	0.0160591	FEN1P1	-1.21148	0.00767012
						PCDHGA2	1.07151	0.0138384				FAM229B	-1.04278	0.0166662	OTUD7A	-1.31089	0.00261709
						LOC107985944	1.21593	0.0358731				NHLRC4	-1.36412	0.0167807	MAFG-DT	-1.11111	0.00969757
						DCDC2B	1.42648	0.00265039				RAB36	-1.05175	0.0174644	LGALSL	-1.54888	0.000230178
						RBFOX1	1.364	0.00464484				LOC107986115	-1.29101	0.0184252	ZFYVE9	-1.51205	0.00362832
						LOC107985184	1.67333	0.00324202				KLHDC7B	-1.51143	0.0185723	BEST4	-1.0286	0.0212421
						LOC107985014	1.66048	0.00170182				DAPK2	-1.4066	0.0190871	SLC16A10	-1.34114	0.00332568
						LOC100133326	1.3994	0.0017279				LOC105374968	-1.00633	0.0195352	ZNF438	-1.09282	0.0195621
						FUT8-AS1	1.33691	0.00709706				LOC107985405	-1.43099	0.0196898	H4C12	-1.3469	0.0156222
						LOC107987095	1.50872	0.00236432				CD24P4	-1.23419	0.0199909	RDM1	-1.29165	0.00722969
						LOC107984397	1.10871	0.0155588				IFI35	-1.15885	0.020399	PLS1	-1.40217	0.00825466
						LOC101928010	1.21858	0.00727623				EEF1AKMT3	-1.06906	0.0205436	AURKAP2	-2.24104	0.000229216
						LOC105377449	1.05795	0.0334066				TG	-1.44081	0.0216045	LOC101929340	-1.61102	0.00239255
						LOC107987251	1.83343	0.00133786				TCL6	-1.00909	0.0220671	TSPAN4	-1.25245	0.0062084
						MIR4322	1.09935	0.0077845				ROCR	-1.28329	0.0223472	PKN3	-1.26507	0.00174812
						LOC101929750	1.05644	0.0298458				LOC112267916	-1.31644	0.0225359	ASXL3	-1.87487	0.0176328
						BDNF-AS	1.37224	0.0107796				TMEM140	-1.11298	0.0228982	RIMBP3C	-1.13899	0.00450445
						LOC101928487	1.02636	0.0232527				TCAF1	-1.06939	0.0229833	HMGB1P40	-1.05958	0.0120415
						CYP2A7	2.07997	0.000447267				LOC101929004	-1.1278	0.0230098	MCIDAS	-1.74845	0.000648703
						LOC100131360	1.23246	0.0051669				CD3E	-1.02629	0.0230245	MAP3K6	-1.02118	0.0135914
						LOC107983952	1.32642	0.00165112				THSD7B	-1.19178	0.023669	LOC391247	-1.48088	0.00170076
						LOC105379484	1.27764	0.0154771				IKZF4	-1.0212	0.0238511	SNORD35A	-1.00392	0.00853027
						LOC102724632	1.02495	0.0154986				SYT16	-1.00322	0.0241554	ENDOU	-1.09025	0.00927616
						LOC105373456	1.05544	0.0133837				HRK	-1.09184	0.0263879	LOC107984814	-1.26946	0.00461893
						LOC105378516	1.73432	0.00112033				WNK2	-1.21686	0.0264749	FCHO2	-1.85858	0.000769408
						LOC107985783	1.64464	0.00400929				PCDH11X	-1.20516	0.0275197	CARMIL3	-1.16974	0.0024703
						FGFBP3	1.16361	0.00746429				JAKMIP1	-1.1857	0.028638	TRIM2	-1.65921	0.000113981
						SPIN2A	1.06892	0.0115284				SUGCT	-1.52587	0.0293529	FZD5	-1.29963	0.00403899
						HM13-AS1	1.17983	0.0342017				C9orf139	-1.42772	0.029998	USP27X	-1.70493	0.000566464
						LINC00921	1.38417	0.00162454				VASH2	-1.07358	0.0301023	LOC105371934	-1.06208	0.0173376
						LOC101929703	1.18188	0.0191659				LOC102723809	-1.33606	0.0315713	FSD1	-1.69543	0.000636271
						MIR186	1.01629	0.00930047				ZNF157	-1.29922	0.0338662	C3orf33	-1.13105	0.0093235
						LOC105379273	1.16292	0.00312423				C1orf21	-1.15733	0.0340673	HAP1	-1.17145	0.00418859
						LOC112268184	1.19359	0.00335553				EIF4E1B	-1.21349	0.0364606	LOC107986437	-1.09211	0.00658063
						NPDC1	1.35772	0.00648069				TINCR	-1.1229	0.0389558	ZNF563	-1.24364	0.00193884
						LOC105369464	1.18273	0.0252218				IL5RA	-1.28123	0.0402921	WSB2	-1.80612	0.000644755
						LOC102723814	1.28427	0.00500822				AEBP1	-1.19023	0.0422093	ATP7B	-1.71334	0.000269504
						PLCG1-AS1	1.44168	0.00137428				SLC9A9	-1.20793	0.0445773	HAUS1P1	-1.1457	0.00378851
						LILRA1	1.30483	0.00135337				TSPO2	-1.51229	0.0452959	MNX1	-1.13546	0.00757414
						LOC107984347	1.24577	0.00366044				LOC105377927	-1.22888	0.045579	LOC402715	-1.16883	0.00117007
						COPG2IT1	1.08295	0.0117281				LOC105378833	-1.37869	0.0458437	BTLA	-1.19787	0.00245291
						TSACC	1.12435	0.0101635				BAIAP3	-1.24724	0.0469108	VPS37D	-1.23018	0.00409567
						GGN	1.19976	0.0126781				SGCA	-1.2404	0.0481922	UNC79	-1.20294	0.00447674
						TBC1D3L	1.02727	0.0143467				B3GALT4	-1.069	0.0496272	GPR19	-1.0606	0.0135765
						C10orf95	1.14286	0.00674436							PRICKLE2	-1.21958	0.0031936
						DGCR5	1.14212	0.0128853							NUP62CL	-1.96231	0.000187176
						LOC107986176	1.23052	0.00481751							SAP30-DT	-2.3076	0.0012515
						PTCH2	1.32794	0.00747648							TMPOP2	-1.70141	7.21366e-05
						LRRC18	1.45363	0.00157319							MEX3B	-1.48402	0.000948376
						CCDC194	1.1387	0.00653516							LMTK3	-1.25019	0.000569505
						LOC105377223	1.02898	0.00364195							DHRS11	-1.24211	0.000294235
						C2orf92	1.32681	0.0214998							ZNF530	-1.04317	0.000627451
						LOC105372421	1.00563	0.0037685							MTHFD2P5	-1.28346	0.000185413
						LOC644261	1.32866	0.00145633							DPF1	-1.20644	0.00280062
						BMS1P4-AGAP5	1.05184	0.00606501							SPR	-1.20284	0.000451995
						RHBDF1	1.11225	0.00372482							PINLYP	-1.49983	7.89452e-05
						LOC107984888	1.1449	0.012214							CAMKV	-2.015	2.47768e-05
						LOC107986206	1.63486	0.00217322							PDE4C	-1.36301	0.000886139
						ALPK3	1.11981	0.0189561							CGN	-1.16033	0.000957489
						LOC101928728	1.53746	0.000133365							TSPAN9	-1.335	0.0114712
						AK4P1	1.08391	0.00629755							WNT10B	-1.12922	0.00121803
						SNORD83B	1.6532	0.0049366							ZNF516-DT	-1.56104	0.000202327
						CFAP70	1.08728	0.00310242							CDH24	-1.17912	0.000462719
						LOC105373386	1.33093	0.00378851							WWC1	-1.48297	9.26287e-05
						CHIT1	1.19332	0.0122235							LOC727803	-1.02527	0.00249688
						LOC112268022	1.07396	0.0142569							NEDD4	-1.45435	0.000949709
						TEX52	1.26201	0.0115329							SLC2A13	-1.06672	0.00210087
						LOC105371414	1.71296	0.00281597							MTMR8	-1.0877	0.00183616
						ZNF236-DT	1.27381	0.000468669							ICA1L	-1.06268	0.000782662
						LRRC8E	1.54386	0.00174787							RNF24	-1.05516	0.00374772
						C6orf163	1.23801	0.00463529							MCF2L2	-1.11598	0.00139956
						CCDC154	1.10046	0.00834044							MNS1	-1.20659	0.00362091
						LOC105369890	1.11543	0.00959728							ZBTB38	-1.00432	0.000731027
						LOC100420547	1.4945	0.00112061							IL7R	-2.06208	6.42643e-05
						LOC105374981	1.28507	0.000827027							ITGAV	-1.10189	0.000538288
						MTSS2	1.12742	0.00992564							CHCHD6	-1.33368	0.00186425
						CLEC11A	1.00316	0.00244688							PCGF7P	-1.06208	0.000469574
						LOC105372098	1.33969	0.00112348							BTG3	-1.31983	0.000163313
						LOC107984421	1.15717	0.01464							CDIN1	-1.60326	6.42643e-05
						ARHGAP15-AS1	1.07883	0.0137918							NENF	-1.10649	0.00046215
						H2BC5	1.01973	0.00614517							RRM2P2	-1.38741	0.000149485
						SLC46A2	1.1533	0.0136996							CCDC163	-1.13083	0.00086149
						H1-2	1.02068	0.00618552							HSD17B6	-1.0766	0.00120032
						LOC105372997	1.04522	0.0028498							RFX2	-1.61938	3.58451e-05
						BSN	1.22675	0.0016932							ARL10	-1.06313	0.000898896
						LOC105372832	1.08973	0.00553142							CLCN5	-1.08724	0.00378927
						SPDYE14	1.11603	0.00128762							RARG	-1.21926	0.0001136
						TAPT1-AS1	1.77732	9.62393e-05							LTBP3	-1.03205	0.00035589
						LOC441204	1.35616	0.000285885							BCAR1	-1.4579	0.00010316
						LINC00598	1.85217	3.4148e-05							ZNF211	-1.18928	0.000542994
						LOC107987118	1.40124	0.000551684							LRP4	-1.06363	0.000388141
						NNAT	1.56815	0.000160059							DOK2	-1.14678	0.000170605
						FAM229A	1.02135	0.00366044							ZNF432	-1.36972	0.000319685
						TTYH1	1.21658	0.0132532							MELTF-AS1	-1.10633	0.00112638
						MTCL1	1.59727	0.00011512							LOC107984111	-1.84354	0.0173611
						LOC105378083	1.07895	0.0111646							ERI2	-1.47799	0.000100193
						EPS8L1	1.25818	0.00029996							PEX12	-1.08707	0.000742386
						NUTM2HP	1.45146	0.000203294							DGKH	-1.18306	0.00346187
						CD34	1.18559	0.00135902							MEX3A	-1.44012	8.48751e-05
						LGMN	1.08396	0.00277604							BTN2A2	-1.05495	0.00111647
						SNORD87	1.03507	0.00552707							CYSTM1	-1.73463	1.55183e-05
						LOC105376287	1.11823	0.0033606							TMEM237	-1.63629	0.000282311
						PROX1	1.11955	0.00083767							PPT2	-1.14076	0.000110115
						MYLK4	1.18058	0.00370807							VANGL1	-1.40319	8.55592e-05
						TMC4	1.13561	0.000433573							TSTD1	-1.1947	0.000260961
						PRAM1	1.06858	0.00102614							SERPINH1	-1.31299	0.0001136
						LOC105374013	1.19188	0.00149393							KIF4B	-1.39674	0.000648703
						LOC731755	1.28366	0.00909433							CDK5R1	-1.09872	0.000285499
						MOCOS	1.46731	0.00112936							NOL4L	-1.38526	4.05701e-05
						CLDN20	1.17131	0.00154755							KCNC4	-1.17349	0.000622441
						LOC107984495	1.34119	0.00071331							RAC3	-1.21617	8.55592e-05
						CIDEB	1.09855	0.0047451							BEND5	-1.1223	0.000275991
						FBLN7	1.21305	0.0010142							CCDC15	-1.7205	5.00755e-05
						NUTM2B	1.00637	0.0025604							FBXO4	-1.23583	0.00046215
						COLQ	1.8675	0.000155382							SLC30A3	-1.90417	2.1705e-05
						LOC107986065	1.11764	0.00338217							DARS-AS1	-1.33431	0.0109942
						KDM5B	1.31221	0.00608618							CCL4L2	-1.12542	0.00010316
						LOC105375513	1.83494	6.36121e-05							AURKAP1	-1.14268	0.000243379
						TMEM150A	1.71628	0.00526397							TRIM21	-1.37628	1.41978e-05
						TRIM59-IFT80	1.2691	0.00238183							SIX1	-1.01925	0.000155382
						LOC102723750	1.36509	0.00135284							ARHGEF39	-1.30536	0.000379327
						FKBP6	1.25233	0.000405536							LRRC37B	-1.03048	0.000140777
						MIR4712	1.06515	0.00209645							PAQR8	-1.20767	0.000263928
						LOC105379251	1.29151	0.000380594							RNF144A	-1.49584	8.2086e-06
						LOC105369816	1.28254	0.000967329							GALM	-1.27068	3.09591e-05
						LOC107985942	1.03359	0.00128287							C4orf33	-1.14257	0.000126564
						LOC388436	1.09298	0.000941498							DOCK7	-1.71238	8.66934e-06
						LOC107987169	1.1286	0.000820342							PCSK4	-1.01294	0.00806301
						CYP1A1	1.63203	0.0161273							DNMT3B	-1.2386	8.55592e-05
						ASH1L-AS1	1.05861	0.00354735							PHF13	-1.28566	4.23684e-05
						LOC112267951	1.33322	0.000482218							FOS	-1.02147	0.00564607
						TMOD2	1.06915	0.00560918							BCL2A1	-1.34632	8.38692e-05
						ZNF425	1.25776	0.00289442							CERCAM	-1.80132	8.19699e-06
						LOC642361	1.00321	0.00175088							NRROS	-1.27421	5.03998e-05
						TRIM73	1.01912	0.00648331							NEK3	-1.34038	4.38341e-05
						INTS6-AS1	1.02296	0.00123967							TMPO-AS1	-1.07549	0.00128762
						ASB16	1.37387	0.00011126							FANCC	-1.43724	0.000294235
						CZ1P-ASNS	1.61303	0.00135656							DEPDC1P1	-1.40756	0.000194067
						RAB11FIP1P1	1.2142	0.000140665							KHK	-1.1309	6.45448e-05
						RAP2C-AS1	1.11972	0.00269679							HEXB	-1.2598	1.24195e-05
						LINC01355	1.03386	0.00426918							LOC105373652	-1.34492	0.000163509
						RIMKLBP2	1.11028	0.000638205							FAM161A	-1.10029	0.000163565
						LOC286437	1.20324	0.000902356							CEP57L1	-1.04807	0.000162314
						LOC105371941	1.22607	8.2786e-05							SLC16A3	-1.46904	0.00249554
						LOC100507156	1.54967	0.000712413							DPY19L4	-1.038	0.000151555
						GPR137C	1.44612	0.000130672							APOBEC3G	-1.16482	2.47768e-05
						ERMN	1.0445	0.00108835							PCGF6	-1.07537	0.000232924
						LOC105371816	1.61968	0.00267809							RRM2P3	-1.52849	0.000260189
						ZNF213-AS1	1.1524	0.000144938							NTAN1	-1.4394	4.03187e-05
						ANP32A-IT1	1.01876	0.0168005							PAK1	-1.28402	1.44481e-05
						CARD9	1.29246	0.000922415							MIR210HG	-1.61155	0.0361012
						LOC102724624	1.10753	0.00104697							MAST1	-1.11167	0.000277488
						LINC00106	1.52613	3.20399e-05							HOMER3	-1.41695	5.64759e-06
						NKPD1	1.09322	0.000782662							PCK2	-1.31381	0.000102136
						REEP6	1.08804	0.000151113							MTMR2	-1.15484	1.82925e-05
						ITIH4	1.35016	6.12024e-05							H2AZP1	-1.0022	0.00346278
						CHKB-DT	1.41052	8.00573e-05							MSANTD3	-1.21684	1.33478e-05
						WDR97	1.31552	3.5843e-05							NNT-AS1	-1.46396	9.89315e-06
						PHOSPHO1	1.62941	0.00105955							FECH	-1.12658	0.000101764
						GPRIN3	1.03103	0.0130293							FAM234B	-1.11135	0.000202114
						LINC00685	1.20646	0.000425848							E2F7	-1.28916	0.00017449
						PRDM11	1.27116	0.00129057							PDIK1L	-1.095	0.000200718
						ATP8B1	1.19095	0.000166197							TRIB1	-1.15392	0.000259266
						TFAP2E	1.44193	0.000487203							ITPRIPL1	-1.18302	2.0842e-05
						TRND	1.66489	0.000147641							FGR	-1.0831	0.000559653
						LOC102723340	1.32102	0.000131913							COL5A1	-2.81788	0.0147781
						LOC105375384	1.33347	0.000122798							ATL3	-1.24311	1.88575e-05
						LOC727978	1.09362	0.00130973							GJC1	-1.21429	0.000120097
						ZCCHC24	1.04394	0.00175931							MINDY2	-1.15186	0.000220501
						DNAJB13	1.13222	0.00285084							PTPN6	-1.07677	0.00485208
						B3GNT9	1.23005	0.000687375							ABI2	-1.30485	4.28628e-05
						PPP3CB-AS1	1.21766	0.000328606							TSPO	-1.2677	2.7812e-05
						RDH13	1.09418	0.000771957							COMTD1	-1.11269	5.89034e-05
						LOC107987141	1.01772	0.000347085							IMPA2	-1.56188	0.000153736
						EFNB2	1.02923	0.000717142							POLE2	-1.94702	8.2086e-06
						TNR	1.65103	0.00238278							TRIP10	-1.2957	4.77957e-05
						GALNT6	1.03584	0.00148127							PTTG3P	-1.10801	7.89547e-05
						LINC00893	1.36258	3.06378e-05							SPSB1	-1.08019	4.86524e-05
						TMEM44-AS1	1.02089	0.00319456							RPL39L	-1.2628	2.8246e-05
						ARHGAP27P2	1.56781	2.1705e-05							ING2	-1.07567	6.8072e-05
						WARS2-AS1	1.03689	0.000991688							CDC20P1	-1.18033	0.000543587
						LOC107983998	1.30058	8.11402e-05							GALNT3	-1.41145	9.20501e-06
						FAM86HP	1.66917	4.08749e-05							SESTD1	-2.11289	1.61622e-05
						VPS9D1	1.39026	0.0010843							THRA	-1.28278	1.2928e-05
						LOC102723566	1.04045	0.00130973							DCLRE1A	-1.4736	9.05186e-06
						RAD51-AS1	1.26634	0.000425649							PCBD1	-1.05208	8.38889e-06
						MASP2	1.14229	0.000122523							LRRC34	-1.03815	4.63986e-05
						NPIPB2	1.01111	0.00034682							UAP1L1	-1.03642	0.000619115
						LOC105372976	1.12055	0.00257389							ILDR2	-1.04054	5.00755e-05
						NUTM2D	1.3934	0.00018413							LIME1	-1.06997	4.08749e-05
						ENAH	1.15697	0.00224432							BLVRB	-1.05128	0.000383519
						NUTM2A	1.19816	0.000346496							CHAF1B	-1.69175	2.8246e-05
						LYRM9	1.15289	0.000291611							EMP3	-1.12473	3.81831e-05
						LOC101928055	1.13801	0.000976513							ZNF184	-1.28221	1.42908e-05
						UPK3BL2	1.22994	2.8246e-05							NEIL3	-1.17817	7.19669e-05
						LOC105373195	1.02828	0.000769408							ZNF385A	-1.128	4.03187e-05
						SLC4A8	1.51495	3.95844e-05							DDN	-1.04183	0.00171171
						FAM86JP	1.10908	0.00024918							GGH	-1.19121	5.85035e-06
						LINC01521	1.10252	0.000186337							CBX2	-1.22996	0.000179874
						VPS9D1-AS1	1.1882	0.0028556							IRF5	-1.32381	2.17336e-06
						LOC100506123	1.01479	0.00367696							BNIP3P1	-1.02913	0.00708157
						LOC101928429	1.03656	0.0071415							APOBEC3C	-1.00723	4.14369e-05
						SH3BP5-AS1	1.26603	5.7834e-05							EXO1	-1.61422	0.000259054
						LOC79999	1.37172	5.89034e-05							ZNF367	-1.815	6.20981e-06
						FBXL8	1.38822	6.1434e-05							AGAP3	-1.07366	2.55514e-05
						NUTM2E	1.101	0.0015642							TMEM107	-1.01069	4.56429e-05
						ADCK1	1.09491	0.00019804							B4GALT2	-1.55787	1.41437e-05
						UBAP1L	1.02757	5.78531e-05							NAB2	-1.07052	2.22922e-05
						TARS3	1.68486	0.000106846							RNF213	-1.21801	0.00144403
						MXRA8	1.76967	5.35521e-06							SLC37A4	-1.05345	6.8072e-05
						LINC00863	1.28174	3.58451e-05							NINJ2	-1.21641	6.52506e-05
						ZMAT1	1.27427	5.87759e-05							TFR2	-1.28143	1.55233e-05
						LINC00877	1.51169	4.63636e-05							FUT11	-1.2354	0.00999809
						CAPS	1.17201	0.00130973							CLDN23	-1.12064	0.000101788
						UBAC2-AS1	1.33467	9.10068e-06							LHFPL6	-1.46096	1.92736e-05
						MAPK8IP2	1.27489	0.00014295							NRM	-1.2584	7.00753e-05
						IRF7	1.00704	0.000175617							FAM72A	-1.76206	2.36112e-05
						MIR142	1.62705	0.000174582							GPD2	-1.46745	6.13309e-06
						GPT	1.62995	4.43781e-05							PFKFB4	-2.09195	0.00538331
						TDRD6	1.8045	1.96005e-06							PARP2	-1.10663	2.40699e-05
						BIN2	1.23797	0.00499486							SLF1	-1.25798	4.38341e-05
						LOC101929240	1.03558	2.88052e-05							PHACTR1	-1.63009	0.000279102
						LINC01238	1.14289	0.00130973							LGALS1	-1.78514	8.2086e-06
						P2RX5-TAX1BP3	1.27126	1.81856e-05							PIF1	-1.43259	5.12612e-05
						LINC01004	1.19708	0.000580869							MICB	-1.09908	2.41258e-05
						LOC105373204	1.22421	3.69798e-05							MXD3	-1.30431	1.27084e-05
						LOC101928953	1.58789	2.47768e-05							SLC2A4RG	-1.26004	1.77826e-05
						ASB16-AS1	1.17103	8.65023e-06							SPC25	-1.77228	1.79511e-05
						PLIN4	1.30927	1.2928e-05							KREMEN2	-1.07863	0.000180946
						LOC105373102	1.5808	1.15976e-05							DEPDC1B	-1.42559	2.32778e-05
						ZNHIT2	1.0615	2.55514e-05							CCDC34	-1.08187	2.22922e-05
						ZNF276	1.00117	0.00059525							CENPI	-1.1747	0.000122798
						CCDC39	1.05286	1.53865e-05							MASTL	-1.14348	3.06378e-05
						VMAC	1.10989	0.000700362							MMS22L	-1.28634	1.24195e-05
						HSF4	1.59278	8.2748e-06							RAD51	-1.70605	0.00010286
						PFKFB2	1.37334	7.57521e-05							ELOVL6	-1.8457	5.64759e-06
						SAP25	1.25289	9.77573e-05							CENPA	-1.35559	0.000454658
						RABL2A	1.06984	0.000191792							GINS3	-1.1579	5.03018e-05
						GAS6	1.41424	2.47768e-05							MCM10	-1.72886	0.00018884
						PSMG3-AS1	1.39961	2.25752e-05							DDB2	-1.19006	0.000140209
						LOC100505915	1.20331	3.07498e-05							DPY19L1	-1.03885	3.20399e-05
						SERINC2	1.00709	0.00219718							BRIP1	-1.36945	0.00036939
						LOC729683	1.19744	4.38341e-05							RAD54L	-1.60432	3.37597e-05
						ZNF778	1.10162	3.58451e-05							HAUS4	-1.25302	2.16162e-05
						DUSP28	1.02922	6.45448e-05							CDC25A	-1.69542	4.38341e-05
						ASMTL-AS1	1.49564	8.66934e-06							KCNH2	-1.20386	9.63627e-05
						TTLL3	1.07048	2.22922e-05							HASPIN	-1.13251	3.49102e-05
						ERVK13-1	1.13608	3.57584e-05							FANCG	-1.48778	8.65023e-06
						FGFRL1	1.40193	0.00264445							ENOSF1	-1.15236	0.000195922
						B3GALT6	1.10374	9.4886e-05							RGS16	-1.00354	0.00044983
						EHD3	1.09221	0.000401007							CCDC167	-1.10461	1.90627e-05
						GPR135	1.06966	4.00903e-05							FBXO5	-1.01278	6.45448e-05
						C22orf34	1.13334	5.64759e-06							CDC45	-1.4737	0.00020599
						SLC2A11	1.14534	2.01144e-05							HEBP2	-1.18771	7.63923e-06
						HEXD	1.008	5.85035e-06							ATAD5	-1.19059	0.000396152
						LINC01215	1.01628	1.09958e-05							CTNNAL1	-1.61235	1.32736e-05
						KCNQ1OT1	1.15598	5.22462e-05							PRIM1	-1.4749	1.79344e-05
						SLC15A2	1.10912	1.76922e-05							CEP41	-1.13051	6.55041e-05
						LOC105376412	1.25597	2.64197e-05							LOC728688	-1.23977	0.00173493
						TRIM74	1.08776	4.36584e-05							XRCC2	-1.01967	0.000275904
						NCKAP5L	1.18073	6.5383e-05							GINS1	-1.52104	5.50131e-05
						PSMA3-AS1	1.1459	8.66934e-06							DSCC1	-1.57898	2.14049e-05
						SEC31B	1.28	8.2086e-06							CENPK	-1.1783	2.40371e-05
						LOC155060	1.14271	3.09591e-05							CBSL	-1.09569	2.8246e-05
						SLC2A6	1.156	0.000302958							FANCA	-1.17082	0.000361812
						KCNC3	1.06344	3.88195e-05							MAPK3	-1.11454	3.26458e-05
						FAM43A	1.08505	0.000149862							UBE2T	-1.0107	7.57521e-05
						CPNE5	1.06089	8.65023e-06							CENPM	-1.05012	0.000947579
						ABAT	1.35722	4.68648e-05							POLD3	-1.30687	3.11558e-05
						RSRP1	1.56009	2.58937e-06							CBS	-1.19816	8.65023e-06
						DNASE1	1.04541	2.17336e-06							PLP2	-1.19132	2.17336e-06
						BLCAP	1.01594	1.41437e-05							CLSPN	-1.16264	0.00198174
						RAPGEF1	1.06291	2.09944e-05							GINS2	-1.6702	9.26287e-05
						LOXL2	1.25647	4.76495e-05							MELK	-1.33354	3.07498e-05
						CCDC88B	1.12498	5.50131e-05							GMNN	-1.19833	4.98441e-05
						LOC105369315	1.16851	5.85035e-06							TRIB3	-1.01447	2.65231e-05
						ABCA7	1.00656	1.90627e-05							DIAPH3	-1.57931	3.99298e-05
						LENG8	1.05333	1.06821e-05							TICRR	-1.35847	0.000107561
						ATP2A3	1.08874	1.65267e-05							DONSON	-1.11901	2.25752e-05
						LAPTM5	1.05793	8.27787e-05							PAQR4	-1.46759	4.34878e-06
															HMGN5	-1.02008	3.49102e-05
															BARD1	-1.02049	1.82925e-05
															ITGB3BP	-1.14486	3.37597e-05
															PKMYT1	-1.52621	7.14913e-05
															SPC24	-1.46058	4.28628e-05
															ORC1	-1.81398	3.90148e-05
															CDC7	-1.43051	1.61622e-05
															CDC6	-1.36054	0.000133437
															RFC5	-1.09292	3.46808e-05
															MND1	-1.73965	3.63577e-06
															MELTF	-1.15719	1.96005e-06
															HMGB3	-1.10176	0.000217147
															PLK4	-1.21583	3.46808e-05
															UNG	-1.12725	0.000236367
															DTL	-1.92503	1.79511e-05
															SKA3	-1.17539	0.000760982
															KIF15	-1.20434	8.85839e-05
															SKA1	-1.38439	4.42772e-05
															G2E3	-1.00289	4.42772e-05
															SKP2	-1.23369	2.17336e-06
															TYMS	-1.45078	0.000257211
															RPA3	-1.06345	2.6032e-05
															CKAP2L	-1.41706	8.55592e-05
															WNT10A	-1.34731	0.00641457
															WDHD1	-1.31662	2.27711e-05
															FAM111A	-1.25695	2.85973e-05
															STIL	-1.12368	6.20994e-05
															CHEK1	-1.67482	2.7937e-05
															PHF19	-1.53851	6.16766e-06
															ENO2	-1.26915	0.000662626
															CCP110	-1.0345	0.000113651
															KNSTRN	-1.16539	1.78907e-05
															KIF18B	-1.5262	7.19669e-05
															NEK2	-1.53504	2.78901e-05
															NUF2	-1.47071	1.80244e-05
															GPSM2	-1.13818	5.69132e-05
															DEPDC1	-1.33728	3.33501e-05
															PRDM10	-1.18516	0.000140821
															KIF4A	-1.30034	0.000297423
															NCAPH	-1.03157	0.000606652
															CENPU	-1.24925	4.19534e-05
															FIGNL1	-1.00067	7.52697e-05
															TK1	-1.53056	6.1434e-05
															CDCA3	-1.57159	9.39714e-05
															CENPH	-1.15204	2.01144e-05
															ALDOC	-1.61436	0.00782786
															HJURP	-1.71641	4.82682e-05
															CCNF	-1.16135	6.78866e-05
															KIF23	-1.49616	4.38341e-05
															TCF19	-1.25782	0.000130672
															AURKA	-1.56886	2.88261e-05
															GTSE1	-1.28941	0.000193533
															PCLAF	-1.50913	0.000179342
															RAD51AP1	-1.76444	5.64759e-06
															LIG1	-1.09243	0.000354741
															CDKN3	-1.41364	1.97104e-05
															HMMR	-1.09674	0.000580932
															TROAP	-1.32315	5.73218e-05
															SGO2	-1.42957	1.53865e-05
															FAM111B	-1.3562	0.000782577
															WEE1	-1.40711	1.79511e-05
															RFC4	-1.0357	1.92736e-05
															CEP55	-1.35649	2.36112e-05
															ANLN	-1.54273	2.8246e-05
															TUBBP1	-1.01354	0.000152775
															CDK2	-1.38585	1.88719e-05
															NDC80	-1.58476	2.92148e-05
															IDH2	-1.36642	2.50157e-06
															ECT2	-1.0785	0.000140665
															CDCA5	-1.37541	4.70241e-05
															KIFC1	-1.48349	0.000161195
															DLGAP5	-1.59751	5.62322e-05
															NCAPG	-1.07997	0.000239445
															CDC20	-1.34843	0.000380601
															SLC43A3	-1.11595	0.0001136
															PRC1	-1.58102	1.97104e-05
															PBK	-1.66953	1.79511e-05
															BIRC5	-1.49772	0.000192944
															KIF2C	-1.73393	1.41437e-05
															ESPL1	-1.68386	8.83566e-05
															UHRF1	-1.21831	0.00108239
															INCENP	-1.10656	0.000111812
															CDCA7	-1.4773	2.40371e-05
															RNASEH2B	-1.0338	2.68803e-05
															CDCA8	-1.10024	0.000100031
															SPAG5	-1.25993	2.16825e-05
															TUBAP2	-1.15625	0.000606279
															ATAD2	-1.26513	2.40371e-05
															RACGAP1	-1.29551	1.44686e-05
															MCM2	-1.06932	0.000122523
															FOXM1	-1.60292	4.71486e-05
															CCNB2	-1.24955	6.41504e-05
															CDK1	-1.67113	1.60591e-05
															DDIT4	-1.71451	0.000215352
															BUB1B	-1.43228	1.97104e-05
															PRDM15	-1.05928	0.000266509
															PRR11	-1.28778	1.90627e-05
															TMEM106C	-1.22407	4.04979e-06
															CENPE	-1.49331	1.88719e-05
															PLK1	-1.6221	9.70704e-05
															NCAPG2	-1.39028	2.99147e-05
															PTTG1	-1.18653	1.78907e-05
															TPM4	-1.34418	1.96005e-06
															FANCI	-1.41511	1.90627e-05
															PCNA	-1.30063	6.62699e-05
															BUB1	-1.15788	4.71486e-05
															RRM1	-1.41813	2.25389e-05
															ASPM	-1.21501	0.000150862
															MCM6	-1.37521	3.92165e-05
															LMNB1	-1.22384	1.61622e-05
															ANP32E	-1.16467	1.61622e-05
															MCM3	-1.00442	0.000163199
															RRM2	-1.65868	8.55592e-05
															TPX2	-1.12562	8.91412e-05
															NUSAP1	-1.13074	3.85675e-05
															NSD2	-1.09894	4.63755e-05
															CENPF	-1.34894	9.74044e-05
															TMPO	-1.24712	2.11638e-05
															MCM7	-1.35828	6.9418e-05
															DEK	-1.17852	1.50391e-05
															MCM4	-1.3787	0.00017137
															STMN1	-1.11306	8.84083e-05
															TOP2A	-1.51515	0.000121091
															HMGB2	-1.42437	0.000111812
															MKI67	-1.47372	0.000312147
															TUBA1B	-1.20407	0.000656765

## Sheet: Intersects
All intersects of treatment vs DMSO results
Overexpressed			Underexpressed
Ento + EntoAZD	AZD + Ento AZD	Ento + AZD + EntoAZD	Ento + EntoAZD	AZD + Ento AZD	Ento + AZD + EntoAZD
AAK1	ADAMTSL4	FAM71F2	ABHD4	ABHD17C	BTN3A2
ADAMTS7P4	AGAP5	FCER2	ADSS1	ACP3	C1orf54
AICDA	AS-PTPRE	FOXP1-AS1	ARAP2	ADA	CDKN1B
AIM2	C10orf143	GBGT1	ARG2	ADD3-AS1	CMAHP
AK4P3	C8orf89	GHRLOS	BATF	ADGRA2	CRACR2B
ARLNC1	C9orf57	IGLC2	C1orf198	APOL2	DNAJC22
BACH2	CATSPER2	IGLC3	CDKN1A	AQP3	FES
C16orf74	CEMIP2	IGLC5	COL23A1	ARHGAP9	FGF14
CALR4P	CFAP44	IGLL5	CPAMD8	ATP2B4	HSPB1
CCDC96	CLHC1	LOC105372708	DENND1B	ATP8B3	IGFBP6
CD69	CNTD1	LOC105373346	DNAJC1	AURKB	KIAA1549
CELF6	CPM	LOC107984282	DUSP3	AZGP1	KIF13B
COLCA1	CUEDC1	LOC107984334	GSTM4	B3GNT5	KLHL30
COLCA2	DCXR	LOC107984754	HDAC9	B3GNT7	LGR6
CYP1A2	DHRS2	LOC107985120	JAM2	BDH2	LINC00643
DENND5B-AS1	EPHB4	MAN1B1-DT	LOC101927354	BDH2P1	LINC01749
DRC3	FAM222A	NCLP1	LRRTM4	BTBD8	LRRTM4-AS1
EPB41L1	GAS6-AS1	PSTPIP2	MIR4435-2HG	BTN3A1	MYBPHL
EPS15-AS1	GLYATL1P4	RFX5-AS1	NECTIN1	BTN3A3	PLEKHH3
FAM214BP1	IDUA	SLC26A1	PI16	C1RL-AS1	PPDPFL
FCGBP	IQCN	SNORD21	RDX	CALHM1	PRX
GPR183	KANSL1L-AS1	TSNAXIP1	RHOC	CAMP	REEP2
GPR45	KIF26B	XBP1	RRAGD	CASP7	RTKN2
GSDME	LINC02352		SLAMF1	CCDC151	S100A4
IRF2BP1	LOC102723539		SLC8A1	CCDC50	SHISA3
LINC01781	LOC102724851		SORT1	CCDC74B	SLC12A5
LINC02666	LOC105371480		TRAF1	CCL3L3	SLC16A14
LOC100507006	LOC105371492		UPP1	CCNA2	SLC7A11
LOC101927402	LOC105371493		WDSUB1	CCNB2P1	SNTB1
LOC101929107	LOC105372279			CD1C	SPARCL1
LOC102723528	LOC105376269			CD247	TNFAIP2
LOC102723811	LOC105377359			CD84	TNFRSF11A
LOC102724463	LOC105378620			CDC25C	ZNF570
LOC102724596	LOC105378951			CDT1
LOC102724638	LOC105379271			CGAS
LOC105369709	LOC107984986			CHAC1
LOC105371461	LOC107984993			CHDH
LOC105371693	LOC285097			CHI3L2
LOC105372250	LYRM4-AS1			CLIP2
LOC105372948	MIR22HG			CORO2A
LOC105373239	MIR3142HG			CPNE7
LOC105373618	PFN1P6			CPT1A
LOC105373824	PIK3IP1-DT			CRIP1
LOC105373976	PIMREGP1			CRIP1P4
LOC105374377	PLGLB1			CSMD1
LOC105374855	PLGLB2			CTH
LOC105377468	POLN			DDAH2
LOC105377891	PYGB			DEPDC1P2
LOC107984118	RPS24P4			DHX58
LOC107984482	SOGA3			DMC1
LOC112268421	SPTBN5			DTX3L
LOC284581	TASOR2			E2F2
LTB	TLL2			E2F8
PM20D1	TMCC1-AS1			ENHO
REPIN1-AS1	TMEM132B			EPSTI1
RNF224	TMEM266			ERFE
SDR16C5	TMPRSS9			FABP6
SGK1	TRPV1			FAM72B
SGPP2	UNC13A			FAM72C
SLC30A4	ZC3H18-AS1			FAM72D
SLC34A3	ZNF132			FBXO36
SPNS2				FBXO43
STXBP6				FNIP2
SYT17				FOXJ2
SYTL2				FOXO6
TMPRSS15				GAB2
TRIM55				GALC
ZNF70				GFI1B
				GLI1
				GLIS2
				GOLGA2P5
				GPR15
				GPR174
				GPR176
				GRIN2B
				HACE1
				HEMGN
				HES7
				HOXA13
				HOXB7
				HSD17B14
				HUNK
				IGLV1-47
				IKZF2
				IQGAP3
				IRF1-AS1
				ITGB4
				JDP2
				JSRP1
				KBTBD7
				KIAA0040
				KIF14
				KIF20A
				KIF3C
				KLK1
				KLRC4
				LCP2
				LINC01605
				LINC02006
				LINC02099
				LOC100130550
				LOC100419170
				LOC105369325
				LOC105369602
				LOC105371227
				LOC105372233
				LOC105373148
				LOC105377308
				LOC105377785
				LOC105378250
				LOC221946
				LRRC75B
				LRRCC1
				LYPD6B
				LYSMD1
				MAGI3
				MBOAT2
				MEIS1
				MISP3
				MLLT11
				MOXD1
				MPP1
				MT2A
				MUC19
				MYB
				MYBPC1
				MYRFL
				NEBL
				NEK2P1
				NEURL1
				NFATC4
				NFIB
				NIPAL2
				NLRC4
				NOTCH4
				NT5DC4
				NUDT6
				ONECUT2
				OTULINL
				OTX1
				P2RX4
				P2RY10
				PACSIN3
				PARP16
				PARP9
				PEX11A
				PIM1
				PLCXD1
				PLEKHA4
				PLEKHG5
				PLIN2
				POU6F1
				PPP1R26
				PRKG2
				PRRG2
				PSD2
				PSRC1
				PTK7
				PURG
				RAB26
				RAB37
				REXO5
				RGS9
				RN7SK
				RRN3P4
				S100A1
				SAMD9L
				SCN8A
				SEMA6B
				SHF
				SLC25A29
				SMIM24
				SNX24
				SORBS3
				SOWAHD
				SPATA12
				SPINT1
				SPTBN1
				SPTBN4
				SRC
				SYNGR3
				TCTN2
				TESMIN
				TET1
				TLCD3B
				TMCC3
				TMEM130
				TMEM54
				TPST1
				TRAC
				TRIM47
				TYRO3
				UBASH3B
				UBE2C
				UBE2CP4
				UBE2L6
				ULBP1
				VIM
				VIM-AS1
				WDR76
				WNT5A
				XYLB
				ZNF219
				ZNF230
				ZNF569
				ZNF571
				ZNF649
				ZNF815P
68	61	23	29	208	33
Overexpressed			Underexpressed
Ento + EntoAZD	AZD + Ento AZD	Ento + AZD + EntoAZD	Ento + EntoAZD	AZD + Ento AZD	Ento + AZD + EntoAZD
