# Supplementary material for: Evaluation of the Synergistic Potential of Simultaneous Pan- or Isoform-Specific BET and SYK Inhibition in B-Cell Lymphoma: An In Vitro Approach
Source: Cancers (Basel). 2022 Sep 27;14(19):4691. doi: 10.3390/cancers14194691 (PMC9564024; doi:10.3390/cancers14194691)
Supplement: Supplementary file 1 [file cancers-14-04691-s001.zip › cancers-1798753-supplementary/supplementary material/Supplementary tables/Supplementary table S1 RNASeq DEGs.xlsx]

## Sheet: Ento vs DMSO up
Supplementary table S1a: Significantly up-regulated genes by Ento single agent exposure identified by RNASeq
Ento_DMSO up regulated
genes	logFC	logCPM	F	PValue	FDR		values sorted by logFC and filtered by FDR < 0.05
LINC01781	4.17494	0.563493	107.605	5.37793e-08	5.45389e-05
DHRS2	3.35983	-0.359941	4.66522	0.0484211	0.199544
LOC105374855	3.26827	0.467247	85.7608	2.20515e-07	0.000130404
AICDA	2.99356	4.2528	188.403	1.43751e-09	6.1831e-06
LOC102724463	2.94331	-0.789448	20.9688	0.000418296	0.0132306
IGLC5	2.84386	0.0509175	32.7027	5.10216e-05	0.00400865
CD69	2.60954	1.15279	49.7875	5.40332e-06	0.00091141
GPR183	2.60041	0.882154	35.6032	3.30135e-05	0.00306101
IGLC3	2.56309	1.69066	65.5707	1.10871e-06	0.000308565
SDR16C5	2.55352	0.37978	64.916	1.1762e-06	0.000308565
TMPRSS15	2.49794	1.63399	55.9777	2.78107e-06	0.000565083
CYP1A2	2.44033	0.161025	46.1429	8.24416e-06	0.00114333
SUGCT	2.31298	1.0024	54.8622	3.12047e-06	0.000602771
LOC105373430	2.31294	0.348671	48.7066	6.10858e-06	0.000971743
IGLL5	2.30996	4.79848	77.6927	4.0253e-07	0.000197923
LOC105369709	2.2117	-0.124649	31.1112	6.55705e-05	0.00460802
LOC102724638	2.15459	0.110008	57.9142	2.28709e-06	0.000487687
LOC105373824	2.1443	-0.641671	29.6608	8.30834e-05	0.00524557
IGLC2	2.12283	2.05898	58.2795	2.20559e-06	0.000483619
LTB	2.02951	4.54833	186.739	1.52425e-09	6.1831e-06
RASSF6	2.02783	3.79135	98.6418	9.27817e-08	7.92356e-05
LOC107984334	2.00256	-0.0486873	21.3927	0.000382995	0.0125799
LOC102723444	1.93236	-0.819579	16.8439	0.00105199	0.0222516
FCGBP	1.93009	2.00865	66.496	1.02073e-06	0.000306711
ABCA6	1.8368	3.37217	174.873	2.34942e-09	7.62432e-06
PRKCH	1.82922	0.312999	57.5159	2.37991e-06	0.000495082
STXBP6	1.82876	-0.33542	29.9743	7.88852e-05	0.00509257
LOC105373239	1.81279	1.90074	42.8647	1.23353e-05	0.00149367
LOC105372948	1.77507	0.0643668	33.7142	4.37005e-05	0.00369572
PSTPIP2	1.77034	-0.788077	12.1785	0.00355845	0.0448984
LOC105373976	1.75563	-0.127524	26.4097	0.000145695	0.00725166
PSD3	1.74242	0.141535	18.459	0.00072237	0.0178133
GMFG	1.73507	-0.0602048	29.2554	8.88972e-05	0.0054432
COLCA2	1.73213	-0.323572	15.2208	0.00156897	0.027666
CALR4P	1.729	0.597062	45.1359	9.30779e-06	0.00121797
AEBP1	1.71416	0.8412	35.2963	3.45267e-05	0.00316514
DENND5B-AS1	1.70212	-0.849277	13.3952	0.00253414	0.0369718
GBGT1	1.69464	1.03345	19.5791	0.00056305	0.0154906
KIF26B	1.69351	-1.05641	9.57509	0.00784002	0.0709029
GPR45	1.69007	-0.900046	14.016	0.00214471	0.0335822
LOC107984281	1.67398	-0.737468	7.28473	0.0171664	0.109712
S1PR4	1.66415	0.545123	47.8583	6.73613e-06	0.00103503
CR2	1.64718	-0.379545	28.879	9.47132e-05	0.00565482
EPB41L1	1.64376	0.929794	27.5169	0.000119716	0.00644586
ZPBP2	1.63771	0.597038	29.2702	8.86766e-05	0.0054432
JAM3	1.63338	-0.770755	8.2968	0.0119989	0.0898138
LOC102723528	1.63153	3.30585	89.0872	1.7452e-07	0.000115754
LOC284581	1.62797	0.26584	46.6515	7.76009e-06	0.00111429
LOC105376269	1.61727	-0.623228	9.52305	0.00797281	0.0717907
ARLNC1	1.61565	-0.180284	25.8195	0.000162145	0.00773814
FCER2	1.6125	2.59789	27.6928	0.000116096	0.00638346
LOC105377891	1.61034	0.393855	30.7693	6.92842e-05	0.00469318
CYP1A1	1.58589	1.27394	10.6268	0.00563359	0.0591272
ZC3H18-AS1	1.53629	-0.809602	10.8915	0.00519707	0.0562559
LOC729945	1.53173	1.81153	33.1948	4.7298e-05	0.00385657
LOC105371083	1.52731	-0.288474	22.045	0.000335125	0.0117193
LOC107985120	1.51381	0.117811	15.0899	0.00162203	0.0283305
LOC107984282	1.50362	0.326825	23.1806	0.000267204	0.0101915
LOC105377468	1.49919	3.79845	67.8094	9.0919e-07	0.00029839
REPIN1-AS1	1.49033	-0.178562	13.9458	0.00218511	0.0339406
FOXP1-AS1	1.48308	1.18882	13.4662	0.0024857	0.0365335
SELL	1.47075	-0.345286	28.425	0.000102315	0.00582515
LOC102723690	1.45027	1.41467	76.5408	4.40552e-07	0.000209638
HRK	1.44768	1.71071	31.6231	6.04278e-05	0.00435778
CELSR1	1.447	0.38734	30.7482	6.95203e-05	0.00469318
LOC105369763	1.43955	0.971659	49.5443	5.55348e-06	0.00091141
C16orf74	1.43438	2.30342	27.8977	0.000112036	0.00620445
AAK1	1.43382	2.19354	16.7327	0.00108043	0.0224725
LOC105373346	1.41745	-0.298049	15.9761	0.00129889	0.0248242
PARP12	1.41285	0.132527	24.4311	0.000209941	0.00891755
SGK1	1.40819	3.33071	37.3734	2.56339e-05	0.0025675
LOC105374377	1.40677	3.35416	85.4778	2.25028e-07	0.000130404
LOC102723462	1.40389	-0.478376	11.0774	0.00491379	0.0544612
FCRL3	1.40222	5.38542	127.581	1.82195e-08	2.9563e-05
LINC02532	1.40161	1.05738	22.4007	0.000311925	0.0112224
NKX6-3	1.39699	-0.5295	10.7479	0.00542875	0.0577511
NTM	1.3945	-0.525278	14.3897	0.00194353	0.0315923
LOC101929107	1.39044	1.73027	32.073	5.62858e-05	0.00420873
LOC105372250	1.37814	0.378142	14.7759	0.00175799	0.0297758
CHRNA10	1.37688	-0.195021	15.3244	0.00152834	0.0273417
LINC02422	1.37558	0.154455	11.06	0.00493953	0.0547082
LOC105376506	1.37385	-0.658038	11.1232	0.00484669	0.0539756
LINC02666	1.36866	3.01767	48.8179	6.03125e-06	0.000968941
SOX9	1.36475	-0.393235	10.4192	0.00600545	0.0612473
BACH2	1.36331	7.61636	194.153	1.17824e-09	6.1831e-06
NCLP1	1.36282	0.0436321	24.2025	0.00021927	0.00905313
TRIM55	1.35608	1.90506	19.5678	0.000564438	0.0154906
LOC107985536	1.35373	0.0040935	24.7862	0.000196339	0.00858706
USP40	1.34938	-0.662021	12.0129	0.00373168	0.0463277
ADAMTS7P4	1.3456	-0.371901	12.3689	0.00337043	0.0434727
SYTL4	1.34478	1.15414	17.557	0.000888873	0.0200596
POLR2KP1	1.33529	-0.818345	8.01314	0.0132391	0.0943427
LOC105372217	1.33341	3.66562	48.9125	5.96644e-06	0.000968115
RPL27AP5	1.33304	2.37584	5.2149	0.0383527	0.173927
XBP1	1.33223	2.69297	71.1999	6.80152e-07	0.000275904
TRPC6	1.33153	3.04467	39.779	1.8432e-05	0.00205749
LOC105372708	1.3311	1.02701	20.4207	0.000469598	0.0139886
LOC105377137	1.32736	-0.536161	15.7	0.00139089	0.0257926
SLC30A4	1.32495	3.50076	68.6493	8.45173e-07	0.000291783
SYT17	1.32384	2.75147	64.8828	1.17975e-06	0.000308565
NEK10	1.31976	-0.415405	11.2137	0.00471732	0.0532443
COLCA1	1.31435	1.65294	16.9678	0.00102135	0.0219066
LOC102724467	1.30526	0.473942	28.5872	9.95216e-05	0.00574675
TMEM266	1.29988	-0.857997	11.0177	0.00500275	0.0549855
FCMR	1.29661	1.57516	33.042	4.842e-05	0.00387154
RPL35AP32	1.29535	-0.34217	10.9578	0.00509392	0.0554878
SENP3-EIF4A1	1.29175	-0.547614	10.6449	0.00560244	0.058991
LOC105369389	1.29047	1.3234	45.5752	8.82557e-06	0.00116426
C10orf71	1.28956	2.35406	87.1732	1.99476e-07	0.000124488
PCDH11Y	1.28747	0.21207	13.1565	0.00270506	0.0386375
CILP2	1.28695	-1.0461	8.30404	0.0119691	0.0897874
TG	1.27858	-0.0483517	19.9742	0.000516756	0.0148143
SLC26A1	1.27637	2.61352	24.0764	0.000224616	0.00918039
LOC105379599	1.26762	-0.0297402	8.99736	0.00947009	0.079207
LOC105371080	1.26543	0.574818	14.381	0.00194793	0.0316072
FAM214BP1	1.26161	-0.48636	18.1473	0.000775499	0.0185048
LPP	1.25989	6.8076	60.4824	1.77895e-06	0.000418337
FRG1-DT	1.25936	-0.999553	8.25262	0.0121829	0.0906375
GSDME	1.25592	2.12297	35.739	3.23686e-05	0.00301847
RASL10A	1.25489	1.88139	29.0582	9.18912e-05	0.00556353
LOC102724596	1.25443	-0.0720398	16.3397	0.00118813	0.0237422
ARHGAP23	1.2537	-0.176709	21.8269	0.000350329	0.0119672
LOC107984118	1.24877	0.355067	13.2993	0.00260126	0.0375516
SNORD21	1.24743	-0.0130297	14.6301	0.00182551	0.0303181
EPS15-AS1	1.24299	3.25281	66.0739	1.05984e-06	0.000308565
HPDL	1.24247	-0.780779	6.69093	0.0213908	0.125394
MIR635	1.23547	-0.789548	9.45005	0.00816345	0.0729004
PTPRO	1.23212	0.582428	18.7586	0.000675192	0.0169855
IL11	1.22654	-1.00875	6.91166	0.0196931	0.118656
LOC105378536	1.22106	3.63585	21.7076	0.000358972	0.0121348
LOC107985875	1.22026	-0.7257	6.35826	0.0242817	0.135283
CLCF1	1.21701	1.88101	26.163	0.000152326	0.00744472
LOC107987545	1.21401	-0.358136	10.2629	0.00630427	0.063066
C8orf89	1.20492	-0.468592	6.15884	0.0262321	0.140708
LOC105377449	1.20181	-0.238976	11.2266	0.00469919	0.0531352
LOC105371693	1.20111	1.99221	35.3635	3.41886e-05	0.00315195
LOC105378833	1.19608	-0.727656	13.6856	0.00234264	0.0353269
RFX5-AS1	1.19469	0.508387	24.8663	0.00019341	0.00850441
LOC100996316	1.19385	0.855369	24.1038	0.000223442	0.00917631
LOC112268421	1.19311	1.08756	27.2907	0.000124562	0.00667041
CEACAM1	1.19241	3.06644	49.5326	5.5608e-06	0.00091141
SYTL2	1.1902	3.83304	118.234	2.96183e-08	3.43276e-05
SNTA1	1.19013	4.33821	164.203	3.55103e-09	9.2124e-06
CCDC96	1.18792	0.313977	16.2933	0.00120164	0.0238359
CLEC17A	1.18753	4.35476	25.2226	0.00018098	0.00813459
BIN1	1.18504	2.14677	55.8389	2.82089e-06	0.000565083
LOC102723811	1.18064	-0.202638	11.7327	0.00404752	0.0485044
SLC34A3	1.17218	2.77331	25.8798	0.000160369	0.00769867
HTR3A	1.1709	5.87831	73.8596	5.46052e-07	0.000246118
AR	1.16906	-0.946882	10.1328	0.0065661	0.0644145
LOC101928421	1.16879	-0.584873	11.3714	0.00450111	0.0516513
LST1	1.16305	-0.681889	11.7061	0.00407903	0.0487022
ALDH3B2	1.16304	0.212806	9.43196	0.00821148	0.0730879
LOC105370485	1.16262	1.0232	37.5984	2.48388e-05	0.00253988
LOC105379484	1.16255	-0.174741	9.24989	0.00871371	0.0755073
TMEM88	1.16239	-0.366249	9.8632	0.0071495	0.0675088
LOC105376341	1.16171	-0.753165	9.89696	0.00707327	0.0671548
ZNF70	1.15871	5.69325	22.8986	0.000282466	0.010585
MAN1B1-DT	1.15482	0.370849	16.1192	0.00125394	0.0244549
SETBP1-DT	1.15407	-0.311199	10.465	0.00592116	0.060808
CELF6	1.14922	2.80457	18.8976	0.000654511	0.0167417
LOC105375434	1.14909	-0.425435	11.3302	0.00455651	0.0521396
LINC01054	1.14842	0.235527	19.3686	0.00058964	0.0159734
LOC105371399	1.14501	-0.599228	8.0825	0.0129227	0.0930523
MMP23B	1.144	-0.373303	10.6659	0.00556641	0.0588025
AK4P3	1.1426	1.48639	27.8233	0.000113492	0.00626366
HOMER2	1.13897	-0.708376	12.9638	0.00285269	0.0399032
LOC101927402	1.13044	2.3375	18.8743	0.000657936	0.0167417
ALOX15	1.12902	1.39239	32.2853	5.4445e-05	0.00410896
PIMREGP1	1.12338	-0.555611	7.19866	0.0177142	0.111802
CLEC18A	1.12149	-0.502448	10.0079	0.00682929	0.0658828
SPTBN5	1.11957	-0.184647	8.20575	0.0123818	0.0911141
SPNS2	1.11868	0.10334	11.5845	0.00422694	0.0498085
LOC105371461	1.11692	2.82092	44.7474	9.75932e-06	0.00124689
PRR22	1.1139	1.12816	22.7933	0.000288423	0.0107093
LINC01424	1.11171	-0.170882	9.30132	0.00856835	0.0746187
WEE2-AS1	1.11148	-0.95564	6.18937	0.025922	0.139979
LOC105377663	1.11121	0.327927	12.8725	0.00292591	0.0403706
PP2D1	1.10582	-0.328707	10.4807	0.00589248	0.0606287
CYBB	1.10547	7.55116	123.668	2.22395e-08	3.00714e-05
LOC107984482	1.10402	0.378593	17.5128	0.000898081	0.0201832
MPEG1	1.10059	4.74448	20.3102	0.000480798	0.0141075
BRWD1-AS2	1.09942	-0.379507	9.30954	0.00854536	0.0745067
PM20D1	1.09261	0.0796441	15.7701	0.00136685	0.0255808
LRGUK	1.08973	-0.613234	6.08437	0.0270068	0.142833
ADPGK-AS1	1.08288	-0.272846	13.7204	0.00232086	0.0351807
TCL6	1.07587	2.25756	19.1495	0.000618857	0.0163278
TBX1	1.07495	0.371445	20.548	0.000457067	0.0138119
WNK2	1.07436	4.27744	11.0025	0.0050257	0.0550994
NEBL	1.07226	1.89894	11.6546	0.004141	0.0491168
ADGRG5	1.06982	3.18279	13.1572	0.00270449	0.0386375
PHOSPHO1	1.06729	1.91425	11.2621	0.00464967	0.052833
SGPP2	1.0662	1.25834	19.6	0.00056049	0.0154668
LOC105375019	1.06484	-0.868578	5.77632	0.0305086	0.153403
FCN1	1.06446	0.082191	11.1694	0.00478013	0.0535036
UMODL1	1.06289	3.77492	70.3606	7.30016e-07	0.000284797
SATB2	1.06276	2.31274	29.5931	8.40243e-05	0.00525563
GHRLOS	1.06036	0.137571	17.3769	0.000927146	0.0206139
LOC105377359	1.05964	-0.524359	5.98744	0.0280555	0.145348
LINC01991	1.05643	3.43033	36.4298	2.93018e-05	0.00279677
LINGO3	1.05569	1.0081	25.9466	0.000158431	0.00767374
LOC100505942	1.05437	0.477931	20.0841	0.000504664	0.0145706
ARHGAP10	1.05353	-0.141254	7.5002	0.015879	0.104651
AIM2	1.05097	6.49146	161.4	3.97429e-09	9.2124e-06
ZDHHC14	1.04927	-1.00995	4.74586	0.0467651	0.195117
OR2A4	1.04788	-0.509152	7.76786	0.0144324	0.0996932
IRF2BP1	1.04537	4.3626	124.007	2.1854e-08	3.00714e-05
DGCR5	1.04415	0.160636	10.2064	0.00641648	0.0634875
ZNF132	1.04375	-0.922209	6.06007	0.0272654	0.143406
AANAT	1.04101	2.90526	69.726	7.70492e-07	0.000290744
LOC100507006	1.03646	3.23217	39.4777	1.91933e-05	0.00210426
TSNAXIP1	1.03527	1.54129	20.6963	0.000442951	0.01351
KANK2	1.03343	7.69983	104.1	6.62331e-08	6.32175e-05
LOC100421358	1.03245	-0.395178	6.50197	0.0229804	0.131371
LOC105371050	1.03242	-0.567068	6.226	0.0255555	0.139231
CDC42BPB	1.03129	0.244827	14.674	0.00180489	0.0301895
PCDH11X	1.02951	-0.0647289	14.3937	0.00194148	0.0315923
FAM71F2	1.0264	2.24458	12.2562	0.00348026	0.0443704
LOC107984408	1.02308	-0.602691	12.8918	0.00291021	0.0403706
LOC107984754	1.02194	3.94057	34.802	3.71327e-05	0.00329551
LOC643709	1.01905	0.279147	9.70476	0.00752015	0.0693008
LOC105373618	1.01798	1.80569	19.5619	0.000565168	0.0154906
LOC105374952	1.01726	0.524212	14.7859	0.00175347	0.0297704
RYR3	1.01725	-0.379091	8.0267	0.0131766	0.0941617
DRC3	1.01524	1.89097	24.0453	0.00022596	0.00918906
CTAGE9	1.01515	-0.933943	6.82075	0.0203727	0.121487
MUSTN1	1.01438	-0.625234	9.97515	0.00690028	0.0662117
LOC105373071	1.01355	-0.516429	8.06275	0.0130119	0.093421
LOC105372279	1.01314	-0.0251283	5.13986	0.039571	0.176638
LOC107986206	1.0128	0.374206	7.56122	0.0155349	0.103519
AVPR2	1.00949	2.22109	20.4125	0.000470417	0.0139886
LOC112267891	1.0091	-0.260618	9.31294	0.00853589	0.0744734
HAAO	1.00564	-0.590953	9.3397	0.00846169	0.0742159
ANP32A-IT1	1.00498	1.68057	10.7009	0.00550721	0.0583289
LOC112268376	1.00483	-0.273633	11.2033	0.00473191	0.0533165
SNORD63B	1.00402	-0.91024	7.11093	0.0182936	0.114096
LOC105379250	1.00322	-0.724187	6.52627	0.0227685	0.130729
COBLL1	1.00239	3.73704	70.2454	7.37179e-07	0.000284797
RNF224	1.00197	1.68956	13.4997	0.00246321	0.0363677
168

## Sheet: Ento vs DMSO down
Supplementary table S1b: Significantly down-regulated genes by Ento single agent exposure identified by RNASeq
Ento_DMSO down regulated
genes	logFC	logCPM	F	PValue	FDR		values sorted by logFC and filtered by FDR < 0.05
SLC8A1	-2.73908	2.17863	195.892	1.11067e-09	6.1831e-06
SPARCL1	-2.69408	-0.144579	67.442	9.38923e-07	0.00029839
SLAMF1	-2.38853	0.746308	28.5067	0.000100897	0.00576465
DNAJC22	-2.17062	-0.0991919	40.3977	1.69743e-05	0.00192605
LGR6	-2.10713	0.297343	30.6251	7.09212e-05	0.00474072
TNFAIP2	-2.051	-0.563399	47.6195	6.92588e-06	0.00105027
ADSS1	-1.91561	0.429491	57.7955	2.3143e-06	0.000487687
CDKN1A	-1.89152	1.06271	17.4418	0.000913135	0.0204085
NECTIN1	-1.88531	2.86334	25.9483	0.000158381	0.00767374
LINC02338	-1.85828	0.243681	30.0639	7.77313e-05	0.00506533
ARL4C	-1.84236	2.27103	95.2514	1.15356e-07	9.35886e-05
RGS8	-1.81551	-0.217705	9.69829	0.00753575	0.0693956
CRACR2B	-1.79056	0.0911769	41.6725	1.4367e-05	0.00166514
KIAA1549	-1.74757	-0.361913	26.6628	0.000139231	0.00705986
TNNT3	-1.68241	3.5768	25.5811	0.000169385	0.00793221
LRRTM4-AS1	-1.66004	3.12333	93.1446	1.32531e-07	9.77476e-05
RN7SK	-1.63141	1.35369	8.69892	0.0104636	0.0838435
MIR4435-2HG	-1.6244	1.03024	51.3336	4.55015e-06	0.000811327
MYBPHL	-1.61926	0.930369	28.5653	9.9894e-05	0.0057478
SLC12A5	-1.61789	-0.518346	30.8852	6.79986e-05	0.00465546
KLHL30	-1.60322	1.66832	40.7094	1.62902e-05	0.00186144
RRAGD	-1.57637	2.72599	59.0739	2.03952e-06	0.000459627
SLC16A14	-1.54583	0.810061	30.7317	6.97064e-05	0.00469318
LINC00639	-1.52313	-0.0836979	12.6263	0.00313419	0.0416847
SHISA3	-1.51663	-0.224168	23.7861	0.000237504	0.00947377
VIM	-1.50822	-0.181461	10.9889	0.00504641	0.055228
S100A4	-1.49317	3.90412	100.054	8.48982e-08	7.6531e-05
JAM2	-1.48654	1.4497	30.909	6.77385e-05	0.00465546
LOC105376387	-1.48605	-0.508966	19.797	0.000536954	0.0150999
COX5AP2	-1.47892	-0.684015	4.35901	0.0553726	0.213594
LINC00643	-1.42392	0.753623	33.2994	4.65473e-05	0.00384987
ACVR1	-1.41937	-0.871312	13.4392	0.0030988	0.0414314
TNFRSF11A	-1.41726	0.219322	22.3021	0.00031817	0.0113714
PRF1	-1.40908	-0.626199	10.0779	0.00668022	0.064984
LRRTM4	-1.40555	3.17743	38.0221	2.34165e-05	0.00245133
DENND1B	-1.40173	2.71331	69.3183	7.97843e-07	0.000291783
MT1XP1	-1.40159	-0.206674	5.00389	0.0418962	0.182548
SORT1	-1.39502	0.973538	26.4332	0.000145078	0.00724321
C12orf77	-1.38468	3.35127	48.4107	6.31957e-06	0.000985974
MT2A	-1.37679	3.06483	7.53998	0.0156537	0.103884
IGFBP6	-1.35927	-0.160052	15.8576	0.00133749	0.0251474
CPAMD8	-1.31532	0.266985	19.0948	0.000626407	0.0164463
GSTA4	-1.31195	-0.937979	7.32316	0.0169282	0.108783
RTKN2	-1.2969	0.391468	27.6387	0.000117197	0.00639306
ANKRD50	-1.28798	-0.195038	12.9526	0.00286155	0.0399491
LOC101927354	-1.28272	0.0303306	20.7874	0.000434532	0.0134382
RASSF4	-1.27646	-0.713393	10.5527	0.00576321	0.0598297
SLC7A11	-1.26879	4.27403	44.6401	9.88842e-06	0.00125351
ANO10	-1.26487	-0.505367	10.3132	0.00620629	0.0626772
NOXA1	-1.25675	-0.187458	9.29085	0.00859769	0.074687
HHIPL1	-1.25279	-0.0917867	11.5995	0.00420838	0.0496619
UPP1	-1.24478	-0.00976178	27.0909	0.000129027	0.0067974
HSPB1	-1.24241	2.59506	66.5456	1.01624e-06	0.000306711
PLEKHH3	-1.23988	1.674	24.31	0.000214824	0.00900707
FES	-1.21741	1.45383	36.9019	2.73968e-05	0.00269418
MRPL23-AS1	-1.21038	0.102731	14.4589	0.00190866	0.0312196
C6orf201	-1.20043	-1.00152	6.04679	0.0274079	0.14369
TRPV3	-1.19813	0.141357	9.63362	0.00769374	0.0702129
PSD2	-1.18619	-0.739702	8.62962	0.0107112	0.084837
SNTB1	-1.18552	0.000269465	17.4941	0.00090202	0.0202437
POT1-AS1	-1.18241	-0.812688	8.73478	0.0103381	0.0832899
SAP30-DT	-1.18064	0.90204	9.24603	0.00872473	0.0755429
GSTM4	-1.17313	1.78712	22.6284	0.000298041	0.0109412
ARG2	-1.17199	0.0933047	15.3354	0.00152412	0.0273325
HDAC9	-1.16817	3.11849	45.0612	9.39271e-06	0.00121925
REEP2	-1.15866	-0.288889	13.808	0.00226694	0.0347998
BATF	-1.14806	1.17696	28.8307	9.549e-05	0.00565482
RHOC	-1.14408	0.0541085	11.5593	0.00425838	0.0499251
PPDPFL	-1.14213	0.672373	30.916	6.76623e-05	0.00465546
CMAHP	-1.13913	1.25126	27.5898	0.0001182	0.00639306
ZNF570	-1.13838	-0.399354	11.5875	0.00422315	0.0498
DNAJC1	-1.13202	0.833784	19.9774	0.000516402	0.0148143
ARAP2	-1.13144	1.08406	34.3018	4.00014e-05	0.00347092
PCSK5	-1.13142	-0.615908	6.66133	0.0216311	0.1263
PRX	-1.11848	1.43311	28.8511	9.51615e-05	0.00565482
ABHD4	-1.11081	4.1853	52.4581	4.02596e-06	0.000750865
PI16	-1.10933	0.118445	19.7205	0.00054596	0.0152474
KIF13B	-1.10488	1.1159	15.5599	0.00144044	0.0263845
TUFT1	-1.10447	1.97386	32.4243	5.32763e-05	0.00406103
JAKMIP3	-1.09974	0.362989	13.0769	0.00276493	0.0390257
DUSP3	-1.08813	2.71262	33.306	4.65e-05	0.00384987
ACTG1P19	-1.07804	1.78076	4.34971	0.0556013	0.2137
RBPMS2	-1.07719	-0.390048	6.33213	0.0245274	0.135997
KIF3C	-1.07495	0.123311	11.0194	0.0050002	0.0549855
DNAJC6	-1.06936	-0.0508758	16.2941	0.00120142	0.0238359
TRAF1	-1.06246	5.18177	51.7922	4.3275e-06	0.000780199
LOC645177	-1.05937	4.19599	23.3083	0.000260604	0.010144
COL23A1	-1.05081	1.85504	14.9214	0.00169343	0.0289662
TINCR	-1.05078	0.116795	8.53902	0.0110453	0.0861636
C1orf54	-1.05058	1.13575	17.3757	0.000927411	0.0206139
TSPAN18	-1.05058	4.61724	81.2792	3.06097e-07	0.000160217
CPED1	-1.04489	1.48273	23.1356	0.000269576	0.0102439
MAFF	-1.0433	-0.759357	10.4831	0.00588805	0.0606215
ALDOC	-1.04262	5.8481	6.66419	0.0216078	0.126209
LOC107986148	-1.04231	1.17636	23.1858	0.000266932	0.0101915
ACKR2	-1.04102	-0.181496	13.6237	0.00238203	0.0356887
C3orf18	-1.03639	0.186155	14.1528	0.00206838	0.0326156
LOC102724745	-1.02872	-0.657541	5.01024	0.0417841	0.182255
WDSUB1	-1.02737	-0.048184	12.9844	0.00283645	0.0397445
ANKRD6	-1.0269	-0.320238	9.91457	0.00703387	0.0670201
CAPN5	-1.02584	1.1115	15.7399	0.00137714	0.0256845
C1orf198	-1.02443	1.0593	14.733	0.00177756	0.0299198
LINC01749	-1.02016	0.233821	14.0141	0.00214577	0.0335822
FGF14	-1.01949	2.78279	36.6101	2.8557e-05	0.00275813
CDKN1B	-1.01802	2.58629	15.2768	0.00154686	0.0275286
AGBL2	-1.01695	-0.595725	9.09896	0.00915701	0.0775883
RDX	-1.01332	2.90076	43.8562	1.08932e-05	0.00134926
LINC01635	-1.01089	-0.596259	7.62792	0.0151687	0.102
HOXA13	-1.00955	0.929555	10.3811	0.00607683	0.0617811
GSEC	-1.00918	0.854463	16.7379	0.00107908	0.0224725
KCTD16	-1.00784	-0.480865	9.01006	0.00943029	0.0789148
BTN3A2+A57:B115A49:B1A4:A115	-1.00525	1.34456	19.8876	0.00052652	0.0148838
83

## Sheet: AZD vs DMSO up
Supplementary table S1c: Significantly up-regulated genes by AZD single agent exposure identified by RNASeq
AZD_DMSO up regulated
genes	logFC	logCPM	F	PValue	FDR		values sorted by logFC and filtered by FDR < 0.05
DHRS2	5.74997	-0.359941	27.9069	0.000111859	0.0029656
LOC107984334	2.7183	-0.0486873	47.3822	7.12049e-06	0.000722107
IGLC5	2.53272	0.0509175	24.3091	0.000214861	0.00429352
LOC105376269	2.50003	-0.623228	28.8849	9.46181e-05	0.00267469
C8orf89	2.23116	-0.468592	26.9821	0.000131536	0.00319946
PSTPIP2	2.22882	-0.788077	21.8539	0.000348401	0.00569554
CPM	2.13453	-0.298585	37.0292	2.69076e-05	0.00140387
ZC3H18-AS1	1.83483	-0.809602	16.7873	0.00106636	0.0110214
MIR3142HG	1.83155	0.914157	62.4878	1.4709e-06	0.00037633
KIF26B	1.7756	-1.05641	10.7899	0.00535983	0.0302996
GBGT1	1.76445	1.03345	21.1404	0.00040358	0.0062426
IGLC3	1.75416	1.69066	27.5362	0.000119313	0.00305911
FCER2	1.68246	2.59789	29.9348	7.94011e-05	0.00243722
ZNF132	1.67482	-0.922209	18.5922	0.000700951	0.00848779
CUEDC1	1.66577	0.983985	23.593	0.000246543	0.00461407
SLC26A1	1.64745	2.61352	41.7107	1.42962e-05	0.00100857
SNORD12B	1.63258	-1.16659	7.94234	0.0135715	0.0562107
LOC107985120	1.60114	0.117811	17.1535	0.000977288	0.0103716
IGLC2	1.57291	2.05898	29.811	8.10416e-05	0.00244876
SPTBN5	1.55552	-0.184647	17.512	0.000898249	0.00983555
TLL2	1.55252	1.14927	27.1725	0.000127181	0.00316024
UNC13A	1.51409	-0.515289	18.3003	0.000748874	0.00885607
LYRM4-AS1	1.48166	1.22524	29.2523	8.89432e-05	0.00257713
FAM222A	1.47812	2.96268	56.411	2.66074e-06	0.000467387
ERI3-IT1	1.47345	-1.0102	7.04304	0.018757	0.0696935
LMO2	1.45921	4.2793	19.4753	0.000575985	0.00754313
LOC107984281	1.45698	-0.737468	5.1736	0.0390177	0.115193
LOC107984993	1.45636	-0.470514	10.2183	0.00639267	0.0339311
CFAP44	1.42003	1.54912	41.8797	1.39878e-05	0.000991121
MACROD2	1.41877	0.0817422	19.7546	0.000541927	0.00720841
PIMREGP1	1.41479	-0.555611	12.3117	0.00342569	0.0227436
C9orf57	1.4137	0.480615	13.1524	0.00270809	0.0196342
MAP1B	1.40919	-0.931921	5.60993	0.0326193	0.10157
TMEM266	1.40619	-0.857997	13.2346	0.00264768	0.0193632
LOC102723539	1.40285	0.582509	20.5753	0.000454432	0.00665873
SEMA7A	1.37846	-0.29124	7.78812	0.0143292	0.0582495
LOC105377359	1.37728	-0.524359	10.9451	0.00511349	0.0294225
SOGA3	1.36155	-0.722758	10.4959	0.00586494	0.0319881
LOC107986513	1.36015	-0.880119	6.22499	0.0255655	0.0861172
LOC105379271	1.3471	-0.809588	11.656	0.00413922	0.0256152
IQCN	1.34384	2.86017	33.8242	4.29789e-05	0.00173314
LOC105373346	1.34266	-0.298049	14.0217	0.00214143	0.0169249
IDUA	1.3398	5.06597	32.8937	4.95378e-05	0.00186567
LOC105372279	1.32435	-0.0251283	9.47531	0.00809688	0.0395873
LOC107984282	1.31696	0.326825	16.7537	0.00107498	0.011094
AGAP5	1.31303	0.604877	31.418	6.24313e-05	0.00213265
RFX5-AS1	1.31186	0.508387	30.7492	6.9509e-05	0.0022378
TMCC1-AS1	1.30509	-0.703198	9.99996	0.0068464	0.0353621
FRMD8P1	1.29142	0.0582859	23.0016	0.000276779	0.00496244
LINC02352	1.28707	2.46879	60.5773	1.76281e-06	0.000385715
FOXP1-AS1	1.28662	1.18882	9.76892	0.00736744	0.0370909
LOC105378951	1.27851	0.414014	28.9223	9.40223e-05	0.00266249
IGLL5	1.26626	4.79848	22.5521	0.00030261	0.00520694
RPL28P5	1.26593	-0.699255	7.60233	0.015308	0.0608942
LOC105371493	1.26308	1.45967	21.0749	0.000409127	0.00630436
POLN	1.26195	-0.0171617	10.7532	0.00542007	0.0305156
MAP7D2	1.25445	-0.744191	6.41181	0.023787	0.081815
DNER	1.25235	0.0123541	15.2992	0.00153809	0.0138761
EPHB4	1.24079	3.47108	32.5896	5.19244e-05	0.00190617
NCLP1	1.23281	0.0436321	19.2056	0.000611215	0.00782144
MIR22HG	1.22917	0.291869	18.4637	0.000721609	0.00862846
LOC285097	1.22515	1.66573	17.6855	0.000862652	0.00961013
HPDL	1.22097	-0.780779	6.40313	0.0238663	0.0819762
TMEM150A	1.21924	1.12664	7.9979	0.0133099	0.0554613
HSD11B1L	1.21757	0.426427	30.3074	7.46885e-05	0.00233153
BOLA2	1.20481	-0.763461	10.0775	0.00668109	0.0348464
MYOM2	1.20152	4.87688	40.3235	1.7142e-05	0.00113529
AS-PTPRE	1.19924	0.234308	20.2339	0.000488703	0.00684384
TNF	1.19726	-0.321059	16.6017	0.00111503	0.0113918
AGAP6	1.19122	-0.89266	8.5025	0.0111833	0.049176
LOC112267879	1.18427	-0.977593	7.19417	0.0177433	0.0673142
SNORD21	1.17838	-0.0130297	12.8226	0.00296675	0.0206603
GLYATL1P4	1.17711	2.86693	54.1514	3.36139e-06	0.000514547
CEMIP2	1.17591	1.78859	17.5625	0.000887714	0.00976137
SLC6A8	1.17365	-0.36754	16.8453	0.00105166	0.0109106
LRGUK	1.17362	-0.613234	7.22524	0.0175429	0.0668029
CHRNA10	1.17104	-0.195021	10.5191	0.00582317	0.0318996
KANSL1L-AS1	1.16271	-0.445645	13.7382	0.0023098	0.0177624
C1orf53	1.15747	-0.215389	15.1788	0.00158577	0.0141533
DENND5B-AS1	1.15423	-0.849277	5.26426	0.0375753	0.112302
TAS2R15P	1.15316	-0.880663	7.64603	0.015071	0.0602172
LINC02338	1.1516	0.243681	23.7031	0.000241341	0.00455878
TSNAXIP1	1.14923	1.54129	25.815	0.000162277	0.00360207
LOC105378620	1.14808	2.97821	46.4884	7.91169e-06	0.000755147
POLR2KP1	1.14194	-0.818345	5.52721	0.0337319	0.104001
LOC105371414	1.14168	0.482293	8.15652	0.0125947	0.0534137
C10orf143	1.14088	1.47147	18.5253	0.000711609	0.0085657
SLAMF1	1.13996	0.746308	14.1168	0.00208815	0.0166662
XBP1	1.1393	2.69297	50.9288	4.75765e-06	0.000577222
FAM71F2	1.13862	2.24458	15.2358	0.001563	0.0139885
RPL35AP32	1.13738	-0.34217	8.0752	0.0129556	0.0545171
TASOR2	1.12458	9.09702	81.5044	3.00984e-07	0.000157541
CNTD1	1.1233	0.00890375	16.1585	0.00124192	0.0121146
CLHC1	1.12108	2.7672	55.0495	3.06032e-06	0.000488804
RPL31P49	1.12053	-0.77169	7.93737	0.0135951	0.0562885
PLGLB1	1.11921	1.07589	11.0648	0.00493234	0.0288252
AGAP4	1.11814	-0.534795	11.4879	0.00434871	0.026389
H2BC21	1.116	0.340846	12.7847	0.00299827	0.0207994
LOC107984754	1.11478	3.94057	41.6179	1.44688e-05	0.00101632
GPX3	1.10927	-0.601225	9.08978	0.00918481	0.0431104
PFN1P6	1.1091	0.246554	13.4346	0.00250714	0.0187469
NPEPL1	1.10841	-0.79996	6.28988	0.0249308	0.0845054
LOC107987251	1.10781	-0.236945	7.97621	0.0134113	0.0557122
RPS24P4	1.10277	0.326851	12.3542	0.00338459	0.022563
TACC1	1.09721	5.67193	60.5578	1.76611e-06	0.000385715
LOC105371480	1.09493	1.43373	25.7768	0.000163416	0.00361252
LOC105372708	1.08435	1.02701	12.7731	0.00300803	0.0208575
PIK3IP1-DT	1.08404	0.232198	18.2179	0.00076309	0.00892067
LOC105371492	1.07618	2.12733	22.2345	0.00032253	0.00545143
LOC107985184	1.07484	-0.284935	7.03622	0.0188043	0.0697719
LOC101928105	1.07454	-0.501365	9.00188	0.00945589	0.0439757
CATSPER2	1.06451	-0.0882741	15.9148	0.0013187	0.0126012
LOC105375019	1.06211	-0.868578	5.75703	0.0307449	0.0977558
ITGB2-AS1	1.06097	0.261933	6.63565	0.0218422	0.0771634
NEK10	1.05403	-0.415405	6.65482	0.0216844	0.0767397
LOC105373976	1.05022	-0.127524	7.89912	0.013779	0.0566596
ADAMTSL4	1.04199	0.377551	10.6419	0.00560755	0.0311177
LOC105369313	1.0396	-0.999229	4.33888	0.0558694	0.146906
LOC107984986	1.03806	-0.246213	9.28825	0.00860502	0.0410783
GAS6-AS1	1.03605	3.52285	55.6892	2.86461e-06	0.000479187
TMPRSS9	1.03416	2.1688	30.5018	7.2357e-05	0.00228417
PYGB	1.03352	6.2232	51.3363	4.54882e-06	0.000566868
DSCR9	1.031	-0.760988	6.865	0.0200386	0.0726068
LOC105378516	1.02535	-0.160113	7.99232	0.0133359	0.055527
TRPV1	1.02508	3.77852	15.1273	0.00160665	0.014269
TMEM132B	1.02074	2.62739	15.4107	0.00149542	0.013678
LOC102724851	1.02035	0.651214	11.3574	0.00451981	0.0271122
PLGLB2	1.01949	1.78199	32.3355	5.40199e-05	0.00194784
MAN1B1-DT	1.01873	0.370849	12.142	0.00359582	0.0234508
RPS12P4	1.01752	-0.425659	5.89735	0.029073	0.0940469
LOC112268376	1.01634	-0.273633	11.465	0.00437825	0.0265057
SNORD139	1.01283	1.05324	16.5269	0.00113536	0.0115083
LOC105379355	1.01101	-0.502062	6.37059	0.0241667	0.082658
SNORD54	1.01095	-0.0819033	9.32962	0.00848955	0.0407001
DCXR	1.00849	6.29767	107.566	5.39031e-08	9.71814e-05
LOC102723811	1.00836	-0.202638	8.21965	0.0123224	0.0527277
LOC101928659	1.00619	-0.746384	4.85996	0.0445342	0.12611
GHRLOS	1.00474	0.137571	15.3572	0.00151575	0.0138016
LOC102724236	1.00147	-0.871378	6.85631	0.0201037	0.0727481
MIR635	1.00141	-0.789548	5.81243	0.0300718	0.0963555
LOC105371816	1.00092	1.65625	7.41854	0.0163532	0.0636019
106

## Sheet: AZD vs DMSO down
Supplementary table S1d: Significantly down-regulated genes by AZD single agent exposure identified by RNASeq
AZD_DMSO down regulated
genes	logFC	logCPM	F	PValue	FDR		values sorted by logFC and filtered by FDR < 0.05
GFI1B	-2.92151	1.70288	147.694	7.08539e-09	2.87419e-05
AZGP1	-2.59784	-0.525098	37.7747	2.42354e-05	0.00133756
RASSF6	-2.59482	3.79135	87.7865	1.9106e-07	0.000127023
TNFRSF11A	-2.45186	0.219322	52.0232	4.22005e-06	0.000558625
NEBL	-2.36004	1.89894	31.7584	5.91465e-05	0.00207079
KLRC4	-2.33636	-0.527084	33.6622	4.40461e-05	0.00176032
LOC107984408	-2.27106	-0.602691	25.5045	0.000171789	0.00372654
LOC105374339	-2.23357	0.383074	20.8819	0.000425989	0.00641914
GPR153	-2.17938	-0.0566732	18.6136	0.000697579	0.00846247
RTKN2	-2.16269	0.391468	62.2565	1.50313e-06	0.00037633
MEIS1	-2.14288	1.69522	101.794	7.62221e-08	9.99683e-05
APOL2	-2.13582	-0.0754967	21.5294	0.00037235	0.0059291
FLT3LG	-2.12288	0.468592	29.8414	8.06349e-05	0.00244876
LINC01781	-2.0877	0.563493	5.02297	0.0415605	0.1204
S1PR4	-2.04429	0.545123	30.1443	7.67113e-05	0.00238452
SEMA6B	-2.02516	-0.527057	32.0893	5.6142e-05	0.00198429
KLRK1-AS1	-2.02397	-0.884794	15.5596	0.00144056	0.0133643
TBC1D9	-2.02393	0.979915	32.1919	5.52462e-05	0.00196842
SLC12A5	-2.01566	-0.518346	42.656	1.26659e-05	0.000968883
CHDH	-2.01239	0.236894	23.0958	0.000271693	0.00489289
CAMP	-1.9547	2.55985	102.786	7.17283e-08	9.99683e-05
TMCC3	-1.94907	1.41017	56.9509	2.51903e-06	0.000455177
JSRP1	-1.94634	0.118069	19.6657	0.000552515	0.00729464
BTN3A2	-1.94069	1.34456	61.7204	1.58096e-06	0.00037633
ATP2B4	-1.93274	-0.514702	14.4437	0.00191628	0.0159219
KCNA3	-1.93266	0.760979	39.6917	1.8649e-05	0.00116977
LINC01102	-1.91721	-0.0651645	18.397	0.000732594	0.00872766
MT2A	-1.91323	3.06483	13.2195	0.00265865	0.0194015
ADGRA2	-1.90317	-0.985675	13.897	0.00221369	0.0173272
SMIM24	-1.88367	1.03694	35.1338	3.53597e-05	0.00158413
SHISA3	-1.88299	-0.224168	32.8869	4.95904e-05	0.00186567
IGLV1-47	-1.88139	-0.781987	19.791	0.000537655	0.0071979
SAMD9L	-1.86592	-0.369401	35.5946	3.30549e-05	0.00155463
APOL6	-1.85975	1.26705	29.4096	8.66332e-05	0.00253738
UBE2L6	-1.84746	0.509252	69.6988	7.72279e-07	0.000274915
SNTB1	-1.84643	0.000269465	35.8506	3.1849e-05	0.00153679
TRIM55	-1.8459	1.90506	20.0787	0.000505254	0.00695356
LINC01605	-1.84418	-0.502703	20.1357	0.000499106	0.00690998
VIM-AS1	-1.82903	-0.754715	14.2885	0.00199578	0.0163298
CRIP1P4	-1.81736	-0.535397	22.3804	0.000313199	0.00534381
PLXND1	-1.80772	1.63375	27.6424	0.000117121	0.00303356
RN7SK	-1.79602	1.35369	9.4819	0.00807962	0.0395475
KIF3C	-1.79017	0.123311	25.6069	0.000168584	0.00367175
CDKN1B	-1.78834	2.58629	42.0545	1.3677e-05	0.00098388
COBLL1	-1.77701	3.73704	163.328	3.67734e-09	2.02311e-05
GRIN2B	-1.76487	0.659094	36.1062	3.06952e-05	0.00150927
PRKG2	-1.74793	-0.478951	23.1578	0.000268402	0.0048606
SOWAHD	-1.73995	1.63612	43.5556	1.1309e-05	0.000922108
DMC1	-1.73703	0.799179	27.5228	0.000119591	0.00305911
POU6F1	-1.73225	0.0906299	28.0306	0.000109491	0.00293449
TRIM47	-1.72357	2.36294	42.5912	1.27707e-05	0.000968883
PLEKHH3	-1.72094	1.674	42.2711	1.33027e-05	0.000981137
LGR6	-1.70728	0.297343	22.0475	0.000334956	0.00556861
NOTCH4	-1.66974	1.34848	75.9117	4.63044e-07	0.000208704
CRACR2B	-1.66234	0.0911769	37.1275	2.65367e-05	0.00140256
VIM	-1.65046	-0.181461	12.794	0.00299053	0.0207546
MYRFL	-1.64435	1.64139	48.3864	6.33722e-06	0.000675095
LINC01749	-1.64137	0.233821	31.0687	6.60193e-05	0.00217408
TLCD3B	-1.63874	-0.0023589	27.5671	0.00011867	0.00305455
IGLVI-56	-1.63757	-0.824533	14.6848	0.00179987	0.0153467
LOC105379241	-1.63142	0.258337	14.946	0.00168279	0.0146641
PLEKHG5	-1.62622	-0.487234	21.7859	0.000353268	0.00573497
ZNF280D	-1.62495	2.26927	59.9211	1.87794e-06	0.000385715
PSD2	-1.6236	-0.739702	14.1983	0.00204369	0.016558
LOC105373148	-1.62111	-0.567164	12.828	0.00296232	0.0206383
FCMR	-1.61771	1.57516	29.817	8.09607e-05	0.00244876
SERPINB9P1	-1.6156	2.76696	48.0164	6.61377e-06	0.000687917
UBASH3B	-1.61026	0.504214	60.8836	1.71185e-06	0.000385715
FES	-1.6044	1.45383	59.2816	1.99849e-06	0.000405344
MUC19	-1.59828	3.19894	48.0316	6.60215e-06	0.000687917
KLK1	-1.59738	1.39968	57.2525	2.44363e-06	0.000455177
RIMS2	-1.59716	-0.220059	19.3215	0.00059578	0.00772752
BTG4	-1.59663	-0.222903	21.3018	0.000390272	0.00609688
CASP7	-1.58641	-0.829573	16.3127	0.00119598	0.0118185
BTN3A1	-1.58226	1.69222	38.5298	2.18332e-05	0.00127894
FOXJ2	-1.57923	2.37396	87.444	1.9571e-07	0.000127023
LOC105378250	-1.57811	0.211472	20.3261	0.00047917	0.00683438
DTX3L	-1.56824	3.18708	105.298	6.16384e-08	9.99683e-05
PPDPFL	-1.56791	0.672373	53.1098	3.75383e-06	0.000529649
LRRTM4-AS1	-1.56621	3.12333	83.474	2.60185e-07	0.000150777
SCML4	-1.56068	0.721925	35.0548	3.57726e-05	0.00159026
SCN8A	-1.55032	-0.886804	12.24	0.00349639	0.0230245
SRC	-1.54914	1.10687	32.1251	5.58275e-05	0.00197785
WNT5A	-1.54031	4.75675	162.904	3.7405e-09	2.02311e-05
B3GNT5	-1.5309	1.35121	30.6282	7.08862e-05	0.00226864
GAB2	-1.52985	0.94915	32.4525	5.30433e-05	0.00192308
SUGCT	-1.52587	1.0024	10.9646	0.00508345	0.0293529
HELZ2	-1.52492	-0.0134822	14.5081	0.00188433	0.0157656
LOC388242	-1.51992	2.03692	33.8219	4.29942e-05	0.00173314
RUNDC3A	-1.51613	0.995616	18.7111	0.000682432	0.00834072
ADD3-AS1	-1.51405	-0.847768	14.0782	0.00210959	0.0167807
CORO2A	-1.5133	1.63521	74.2806	5.27722e-07	0.000231428
TSPO2	-1.51229	-0.724836	8.86348	0.00990167	0.0452959
ZNF569	-1.51192	2.24136	78.3634	3.82122e-07	0.000187672
KLHDC7B	-1.51143	0.494911	13.4827	0.00247463	0.0185723
BTN3A3	-1.50629	0.446141	34.78	3.72538e-05	0.00162266
ULBP1	-1.50006	-0.356134	17.1984	0.000966969	0.0103043
C20orf203	-1.47979	-0.283997	4.3844	0.0547532	0.14483
P2RY10	-1.4797	-0.510946	12.6788	0.0030884	0.0212161
HOXB7	-1.47615	2.12442	46.7797	7.64329e-06	0.000738214
FGF14	-1.47164	2.78279	71.8017	6.46796e-07	0.00025507
C1orf54	-1.4708	1.13575	31.2769	6.38527e-05	0.002154
HSD17B14	-1.46899	-0.117509	20.4345	0.000468219	0.00672042
CILK1	-1.46583	2.53038	91.7903	1.45111e-07	0.000127023
HCN2	-1.46357	0.613401	26.2742	0.000149294	0.0034332
LOC105371227	-1.46274	-0.184079	22.5742	0.000301281	0.00520281
HUNK	-1.46147	1.88048	51.5994	4.41957e-06	0.000566868
GDF7	-1.46072	1.59625	26.3836	0.00014638	0.00338824
GLIS2	-1.45967	1.17753	25.7964	0.000162832	0.00360945
LOC105369602	-1.45642	-0.362129	27.0313	0.000130395	0.00319946
LOC613038	-1.4516	2.36955	50.6246	4.92067e-06	0.000590836
CHAC1	-1.443	0.607898	12.4663	0.00327869	0.0220616
CCL3L3	-1.44247	0.998587	49.7841	5.40534e-06	0.000624244
TG	-1.44081	-0.0483517	12.5856	0.00317023	0.0216045
RPL23P2	-1.43833	5.55038	2.49557	0.136265	0.272543
GNB3	-1.43675	4.52623	114.44	3.64362e-08	9.21081e-05
C1RL-AS1	-1.43417	-0.157531	17.6053	0.000878915	0.00971477
LOC107985405	-1.43099	-0.370173	13.1254	0.00272828	0.0196898
NINJ1	-1.42918	0.706549	26.5401	0.000142322	0.00332292
PARP9	-1.4283	3.62977	63.105	1.3887e-06	0.000375407
C9orf139	-1.42772	-0.874902	10.845	0.00527082	0.029998
OSCP1	-1.42416	0.213854	25.1118	0.000184747	0.00388807
TNFAIP2	-1.42249	-0.563399	26.966	0.000131914	0.00319946
LINC02099	-1.42248	0.877555	43.7891	1.09845e-05	0.000911531
SORBS3	-1.41979	3.15744	86.6869	2.06449e-07	0.00012884
ATP8B3	-1.4191	2.9874	51.4593	4.48788e-06	0.000566868
LOC102724999	-1.4183	-0.13625	14.944	0.00168367	0.0146641
TPST1	-1.41424	0.125475	20.2161	0.000490573	0.00684384
TYRO3	-1.40991	2.38408	69.2945	7.99473e-07	0.000274915
DAPK2	-1.4066	0.173029	13.3331	0.00257733	0.0190871
IRF1-AS1	-1.40557	-0.760199	16.5052	0.00114133	0.0115248
GPR15	-1.40419	3.75409	47.1639	7.30502e-06	0.000725226
CELSR1	-1.4015	0.38734	14.8664	0.00171753	0.0148792
MISP3	-1.40035	-0.356241	14.1863	0.00205015	0.0165794
LINC00565	-1.40014	-0.851122	7.66093	0.0149911	0.0599867
LOC107985877	-1.39438	-0.545566	15.7599	0.00137032	0.0129153
ADAMTS7P4	-1.3906	-0.371901	6.16991	0.0261191	0.0874013
RAB37	-1.38773	0.423868	16.0335	0.00128062	0.0123761
PRX	-1.38623	1.43311	42.0393	1.37037e-05	0.00098388
CD1C	-1.38592	1.75807	15.0946	0.00162008	0.0143726
KCNH8	-1.38161	3.08485	57.4948	2.38494e-06	0.000455177
LOC105378833	-1.37869	-0.727656	8.80237	0.0101062	0.0458437
SNX24	-1.37599	0.0488221	15.5611	0.00144002	0.0133643
TESMIN	-1.37215	0.455104	12.5868	0.0031692	0.0216045
TLR2	-1.36983	-0.388507	6.54074	0.0226433	0.0792262
NHLRC4	-1.36412	-0.612392	14.0761	0.00211077	0.0167807
IFIT2	-1.36116	2.50728	47.6013	6.94058e-06	0.000713352
MIAT	-1.3587	4.7485	38.9412	2.06394e-05	0.00124875
GALC	-1.35287	2.8469	71.5136	6.62528e-07	0.00025507
LOC105369325	-1.35019	-0.469419	19.1669	0.000616482	0.00783252
TFAP2E-AS1	-1.34939	0.0444156	20.0953	0.000503451	0.00694031
LOC221946	-1.3465	-0.808187	9.73002	0.0074596	0.0373716
HOXA4	-1.34461	1.53968	34.8278	3.69914e-05	0.00161785
PRRG2	-1.34373	-0.532328	13.3869	0.00253987	0.0189093
NEURL1	-1.33754	2.05025	51.9915	4.23462e-06	0.000558625
LOC102723809	-1.33606	-0.569414	10.5725	0.00572821	0.0315713
HOXA13	-1.33205	0.929555	16.718	0.00108425	0.0111419
IQGAP3	-1.32873	1.44549	45.7703	8.62064e-06	0.00078287
KBTBD7	-1.32865	1.64105	37.6757	2.45722e-05	0.00134245
ADAMTS19	-1.32656	0.339321	15.6578	0.00140561	0.0131252
FBXO43	-1.32398	1.90262	23.0415	0.000274612	0.00492904
MAGI3	-1.32336	1.24441	28.9896	9.29604e-05	0.00264627
SPINT1	-1.32193	0.138944	25.6234	0.000168074	0.00367175
COL5A1	-1.32116	3.41384	3.15883	0.0970179	0.215468
LOC112267916	-1.31644	-0.480796	12.3598	0.00337913	0.0225359
EPSTI1	-1.31595	3.25538	60.13	1.84039e-06	0.000385715
CD84	-1.31543	3.29922	51.4576	4.48871e-06	0.000566868
SIDT1	-1.31541	-1.00493	7.05065	0.0187044	0.0695907
LOC105377308	-1.31398	-0.23105	18.6877	0.000686032	0.00836959
HSPB1	-1.31364	2.59506	73.4865	5.62904e-07	0.000234197
IGF1R	-1.31296	1.01815	26.9681	0.000131864	0.00319946
ZNF649	-1.31136	-0.217735	12.0654	0.00367572	0.0236955
NFIB	-1.31057	2.12315	52.8851	3.84522e-06	0.000533269
LINC01754	-1.30765	4.17421	35.4166	3.39242e-05	0.00155936
CYSLTR1	-1.30598	0.383728	7.65072	0.0150458	0.0601546
CCDC74B	-1.30361	1.89456	53.5164	3.59474e-06	0.000520787
MMP14	-1.30189	0.572231	27.8234	0.00011349	0.00297924
ZNF157	-1.29922	-0.897746	10.2276	0.00637417	0.0338662
ZNF570	-1.29861	-0.399354	14.1978	0.00204399	0.016558
PSD3	-1.29819	0.141535	4.77343	0.0462142	0.128844
CALHM1	-1.29725	0.898646	35.1266	3.53968e-05	0.00158413
OTX1	-1.29572	1.65324	43.3298	1.16333e-05	0.000936681
PSRC1	-1.29558	3.89193	63.1472	1.38328e-06	0.000375407
ITGB4	-1.29445	-0.117359	13.0168	0.00281116	0.0199973
LOC107986115	-1.29101	-0.254799	13.5274	0.00244481	0.0184252
CCDC151	-1.28589	-0.0963595	10.0162	0.00681139	0.0352795
LOC101929894	-1.28585	0.60442	22.9452	0.000279878	0.00498186
ROCR	-1.28329	-0.557015	12.4011	0.00333983	0.0223472
NLRC4	-1.28272	2.3452	34.8512	3.68635e-05	0.00161785
ZNF230	-1.28206	0.840478	20.6027	0.000451807	0.00663865
JAML	-1.28125	3.26687	60.0375	1.85691e-06	0.000385715
IL5RA	-1.28123	-0.825815	9.37558	0.00836336	0.0402921
TRIM7	-1.27939	1.57228	28.0251	0.000109596	0.00293449
ATP6V1B1-AS1	-1.27927	-0.431419	14.599	0.00184033	0.0155446
SLC25A29	-1.27812	3.00621	27.6072	0.000117843	0.00303993
LINC00643	-1.27556	0.753623	27.4057	0.00012207	0.00310456
ARHGAP9	-1.27548	4.5182	179.597	1.97138e-09	2.02311e-05
CPNE7	-1.27138	0.391246	13.3594	0.00255896	0.0189987
SPTBN4	-1.27074	0.245234	9.74761	0.00741778	0.0372175
NIPAL2	-1.26914	2.19815	56.4475	2.65087e-06	0.000467387
PTK7	-1.26713	0.174894	19.878	0.000527619	0.00712242
TCTN2	-1.26665	1.9154	39.5761	1.89407e-05	0.00117752
DNAJC22	-1.26247	-0.0991919	17.3891	0.000924495	0.0100006
UBE2C	-1.25605	5.81354	27.979	0.000110471	0.00294699
LYPD6B	-1.25398	2.19604	52.5789	3.97384e-06	0.000541845
CERNA2	-1.2493	2.74038	44.7664	9.73669e-06	0.000853986
RAB26	-1.24825	2.28193	41.4864	1.47174e-05	0.00102933
BAIAP3	-1.24724	0.54416	8.69698	0.0104705	0.0469108
IGFBP6	-1.24611	-0.160052	13.6491	0.00236577	0.0180474
ZNF571	-1.2455	0.108786	12.0776	0.00366286	0.0236563
LYSMD1	-1.24517	1.446	39.5954	1.88916e-05	0.00117752
HACE1	-1.24363	0.955065	24.1479	0.000221568	0.00437368
SRCIN1	-1.2411	1.19117	20.8905	0.000425223	0.00641914
SGCA	-1.2404	-0.251222	8.58846	0.0108615	0.0481922
CD247	-1.23798	3.55495	100.231	8.39698e-08	9.99683e-05
DEPDC1P2	-1.23781	0.995469	26.7566	0.000136917	0.00326383
CDT1	-1.2367	5.53772	36.1965	3.02989e-05	0.00150346
LOC105372233	-1.23444	0.425423	27.7256	0.000115436	0.00301236
CD24P4	-1.23419	0.127992	13.0227	0.00280657	0.0199909
MLLT11	-1.23378	1.47372	18.5288	0.000711052	0.0085657
FBXO32	-1.2319	1.11273	27.771	0.000114528	0.0029973
LOC105377927	-1.22888	-0.720297	8.83054	0.0100113	0.045579
GPR174	-1.22566	2.61039	43.7177	1.10825e-05	0.000911531
GNB4	-1.22538	1.90642	34.4685	3.90181e-05	0.0016838
SCIMP	-1.22238	2.37029	39.7102	1.86026e-05	0.00116977
ABHD17C	-1.2211	0.392447	22.9373	0.000280318	0.00498186
OTULINL	-1.22018	0.725044	16.3316	0.00119048	0.0117942
SPARCL1	-1.22011	-0.144579	20.4736	0.000464347	0.00671374
LOC105376035	-1.21943	0.996482	28.0676	0.000108794	0.00292751
WNK2	-1.21686	4.27744	11.4743	0.00436626	0.0264749
PPP1R26	-1.21584	2.06596	62.0611	1.53098e-06	0.00037633
CLIP2	-1.21524	4.62637	64.3896	1.23388e-06	0.000364017
OTUD1	-1.21491	1.88636	21.78	0.000353698	0.00573497
LRRC75B	-1.21487	-0.161808	8.59658	0.0108317	0.0481124
SHF	-1.21374	0.19436	15.1478	0.00159831	0.0142183
EIF4E1B	-1.21349	-0.177339	9.84617	0.00718831	0.0364606
LOC100507507	-1.21099	0.549402	15.5143	0.00145701	0.0134632
SYNGR3	-1.2108	1.78521	22.5795	0.000300959	0.00520281
SLC9A9	-1.20793	-0.580401	8.94291	0.00964295	0.0445773
FBXO2	-1.20529	0.782258	14.4595	0.00190839	0.0158879
PCDH11X	-1.20516	-0.0647289	11.2873	0.00461489	0.0275197
NT5DC4	-1.20211	-0.411562	12.4645	0.00328037	0.0220616
REEP2	-1.20187	-0.288889	14.6628	0.00181011	0.0153935
ENHO	-1.19926	1.4031	40.1818	1.74674e-05	0.00115214
NKX6-3	-1.19919	-0.5295	3.96581	0.0661079	0.165327
RGS9	-1.19648	4.24535	38.0285	2.33958e-05	0.00131874
CDC25C	-1.19529	3.95708	38.6345	2.15221e-05	0.00126933
CPLX1	-1.1924	2.85718	28.0735	0.000108684	0.00292751
THSD7B	-1.19178	0.293826	12.0735	0.00366719	0.023669
ABLIM1	-1.19077	7.27472	97.8602	9.75012e-08	0.000102874
AEBP1	-1.19023	0.8412	9.18062	0.00891401	0.0422093
E2F8	-1.18897	4.03218	21.7798	0.00035371	0.00573497
CHI3L2	-1.18862	5.59072	38.8486	2.09017e-05	0.00125148
HESX1	-1.1879	-0.198532	14.5878	0.00184569	0.0155574
DDAH2	-1.18775	3.6373	63.5499	1.3327e-06	0.000372834
CDHR1	-1.18774	0.54331	20.3245	0.000479325	0.00683438
GPR176	-1.18604	-0.494163	13.7873	0.00227959	0.0176137
JAKMIP1	-1.1857	-0.691538	11.0943	0.00488889	0.028638
LOC100130550	-1.18413	0.12444	19.1728	0.000615675	0.00783252
LAMP3	-1.18339	2.53566	22.2185	0.000323572	0.00546335
CTH	-1.17998	2.00129	28.1361	0.000107518	0.00291249
KLHL30	-1.17514	1.66832	23.6173	0.000245387	0.00460839
BTBD8	-1.17322	0.351984	17.8335	0.000833553	0.00945534
JDP2	-1.17314	2.00274	30.4179	7.33527e-05	0.00231111
SATB2	-1.17246	2.31274	26.5195	0.000142848	0.00332547
LOC107984525	-1.17166	4.75595	89.7745	1.66444e-07	0.000127023
SLC16A14	-1.1709	0.810061	19.1187	0.000623098	0.00784359
FZD2	-1.16898	0.530966	14.3891	0.0019438	0.0160591
CPT1A	-1.1668	3.8616	92.9086	1.3463e-07	0.000127023
MRO	-1.16659	1.69644	21.6239	0.000365184	0.00585522
SLC17A7	-1.1645	0.892141	28.0109	0.000109865	0.00293685
SPATA25	-1.16051	-0.79273	7.46675	0.0160713	0.0628519
IFI35	-1.15885	0.365086	12.9072	0.0028978	0.020399
C1orf21	-1.15733	-0.48979	10.1971	0.00643513	0.0340673
DUSP1	-1.15725	3.83992	69.4947	7.85876e-07	0.000274915
ONECUT2	-1.15245	1.96452	42.1682	1.3479e-05	0.00098388
KIF20A	-1.15118	6.13572	27.508	0.000119903	0.00305911
NFATC4	-1.14993	5.53967	35.1192	3.54358e-05	0.00158413
SPATA12	-1.14753	0.595645	12.3172	0.00342029	0.0227263
FAM72B	-1.14685	5.06709	40.1459	1.75511e-05	0.00115297
CXADR	-1.14541	-0.0964662	5.59024	0.0328802	0.102128
PIM1	-1.14429	4.64253	30.8258	6.86535e-05	0.00223085
C19orf38	-1.1427	3.34163	42.5498	1.2838e-05	0.000968883
CFAP299	-1.14265	0.219295	8.29497	0.0120065	0.0517168
CGAS	-1.14224	-0.43536	15.7059	0.00138886	0.0130264
LCP2	-1.13978	0.651237	21.9927	0.000338703	0.00559654
TLL1	-1.13926	2.46898	35.5335	3.33504e-05	0.00155537
MYBPC1	-1.13757	0.017606	13.8585	0.00223656	0.0174494
P2RX4	-1.13409	0.953007	20.4637	0.000465327	0.00671374
CMAHP	-1.13119	1.25126	27.2766	0.00012487	0.00312675
SLC7A11-AS1	-1.13048	-1.06317	6.48226	0.0231539	0.0802595
LOC100419170	-1.12972	0.565285	21.1999	0.000398615	0.00620128
LOC101929004	-1.1278	1.66417	12.2465	0.0034899	0.0230098
PCDH11Y	-1.12753	0.21207	5.61811	0.0325117	0.101274
CCNB2P1	-1.12579	-0.643515	12.2271	0.00350933	0.0230816
PACSIN3	-1.12424	1.44041	12.7561	0.00302235	0.0208762
S100A1	-1.12332	1.27965	17.3992	0.000922306	0.00999021
TINCR	-1.1229	0.116795	9.54444	0.00791792	0.0389558
TMEM54	-1.12256	-0.0789387	16.8015	0.00106273	0.0109974
HES7	-1.12152	1.76158	18.2226	0.000762263	0.00892067
TRAC	-1.12042	1.65504	24.2776	0.000216156	0.00431408
REXO5	-1.11925	1.7857	16.3472	0.00118596	0.0117841
GMFG	-1.11884	-0.0602048	6.0427	0.027452	0.0905358
BBC3	-1.11844	2.55551	25.8812	0.00016033	0.00359299
RASGRF1	-1.1181	0.0165358	16.1877	0.00123305	0.0120688
NPPC	-1.11654	-0.284549	6.54129	0.0226386	0.0792262
FNIP2	-1.11586	0.0106893	12.2974	0.00343965	0.0228176
ZNF219	-1.11485	0.276635	24.1131	0.000223044	0.0043762
DHX58	-1.11414	0.557861	21.6632	0.000362257	0.00581979
TMEM140	-1.11298	-0.24757	12.2793	0.00345745	0.0228982
NUDT6	-1.11224	-0.278051	9.93633	0.00698556	0.0358243
MYO5C	-1.112	0.703651	18.7325	0.000679168	0.00831084
MBOAT2	-1.11093	1.51464	34.8638	3.67949e-05	0.00161785
GOLGA2P5	-1.11065	2.79093	68.0548	8.89933e-07	0.000283138
KCNN1	-1.10918	-0.814434	7.82027	0.0141673	0.057802
TMPRSS15	-1.10652	1.63399	5.82148	0.0299635	0.0961035
ERFE	-1.10338	1.2704	24.7838	0.000196428	0.00405488
CSMD1	-1.10322	-0.456015	8.96931	0.00955867	0.0443162
CRIP1	-1.10101	5.91323	99.8011	8.62539e-08	9.99683e-05
ACP3	-1.09895	2.73781	27.8913	0.000112162	0.0029656
TET1	-1.09767	1.56245	14.1464	0.0020719	0.0166537
CNNM3-DT	-1.09431	-0.864485	7.71217	0.0147203	0.0592832
FBXO36	-1.09278	-0.67109	10.4976	0.00586189	0.0319822
HRK	-1.09184	1.71071	11.4927	0.00434259	0.0263879
ADGRD1	-1.09054	0.237774	5.57783	0.0330459	0.102446
VCX2	-1.09029	-0.279447	6.03666	0.0275172	0.0906773
LRP1	-1.08874	3.09352	24.132	0.00022224	0.00437478
SLC7A11	-1.08818	4.27403	33.3601	4.61174e-05	0.00181626
LOC643709	-1.08687	0.279147	7.10276	0.0183486	0.0687951
PEX11A	-1.08671	0.496536	10.7832	0.00537077	0.0303328
LOC105377785	-1.08659	1.26548	15.2602	0.00155334	0.0139468
HHIPL1	-1.08579	-0.0917867	9.08387	0.00920275	0.0431466
LRRCC1	-1.08322	3.13863	40.4255	1.69119e-05	0.00112464
NEK2P1	-1.07376	1.24711	19.3073	0.000597651	0.00773941
VASH2	-1.07358	0.348158	10.8241	0.00530432	0.0301023
CFAP20DC	-1.07324	4.84157	46.0671	8.31918e-06	0.00077136
JAK3	-1.07312	-0.51261	4.61058	0.0495824	0.135419
PLIN2	-1.07153	3.909	31.2393	6.42379e-05	0.00216005
IKZF2	-1.07144	5.1291	48.4128	6.31801e-06	0.000675095
HIP1	-1.07112	3.50983	22.7584	0.000290426	0.00508904
TCAF1	-1.06939	-0.758608	12.2534	0.00348304	0.0229833
EEF1AKMT3	-1.06906	0.366364	12.8636	0.00293313	0.0205436
B3GALT4	-1.069	1.40984	8.46775	0.0113164	0.0496272
JMY	-1.06878	-0.370793	8.2161	0.0123375	0.0527646
KIAA0040	-1.06841	7.10081	55.4222	2.9445e-06	0.000486315
AQP3	-1.06798	1.13043	22.7908	0.000288569	0.00506744
CABP4	-1.06797	1.28041	6.96239	0.0193254	0.0709603
GLI1	-1.06663	2.79133	61.8875	1.55622e-06	0.00037633
HEMGN	-1.06653	3.30125	27.2919	0.000124534	0.00312317
BDH2P1	-1.06591	1.19702	28.5496	0.000100161	0.00277815
PURG	-1.06536	-0.406769	9.45616	0.00814729	0.0396633
UBE2CP4	-1.06478	0.497611	8.45772	0.0113552	0.0497493
ADA	-1.06367	3.09427	51.8716	4.29019e-06	0.000561393
LOC105372217	-1.0619	3.66562	24.3488	0.000213249	0.00426655
ZNF815P	-1.05865	0.320429	10.7633	0.00540334	0.0304532
FAM72D	-1.05759	5.57978	40.4579	1.68396e-05	0.00112444
FOXO6	-1.05748	-0.503454	10.8986	0.00518593	0.0296815
TMEM272	-1.05738	-0.655064	5.53604	0.033611	0.103782
PLEKHA4	-1.05637	0.641395	14.2311	0.00202611	0.016446
SPTBN1	-1.05615	4.64954	49.6938	5.46059e-06	0.000624244
AURKB	-1.05478	6.11919	18.4818	0.000718651	0.0086185
CTSF	-1.0541	2.69605	20.4419	0.000467486	0.00671871
FABP6	-1.05409	-0.242458	10.8042	0.00533664	0.030226
B3GNT7	-1.05322	3.27488	72.3918	6.15883e-07	0.000249833
MYB	-1.0518	2.61527	17.6741	0.000864945	0.00961013
RAB36	-1.05175	0.501011	13.8512	0.00224091	0.0174644
MOXD1	-1.05128	0.87907	10.1495	0.00653176	0.0344217
GABBR1	-1.04802	1.39101	21.1875	0.000399641	0.00620215
ABCB4	-1.0462	-0.111874	14.9757	0.00167004	0.0146082
E2F2	-1.04592	6.20899	20.2118	0.00049102	0.00684384
WDR76	-1.04578	6.11069	36.5015	2.90028e-05	0.00146604
FAM229B	-1.04278	1.13868	14.1169	0.00208811	0.0166662
BDH2	-1.04222	2.94248	62.7566	1.43444e-06	0.000375407
ASXL3	-1.04128	0.22539	4.29281	0.0570266	0.149076
ZNF772	-1.04023	-0.693826	5.77396	0.0305374	0.0973667
ZEB2	-1.04009	2.12324	19.4439	0.000579969	0.00757287
CCNA2	-1.0369	7.18293	24.5656	0.000204667	0.0041408
KIAA1549	-1.03522	-0.361913	11.317	0.00457444	0.0273287
ANO10	-1.0351	-0.505367	7.35708	0.0167211	0.0645529
RGS12	-1.03474	1.34982	21.1694	0.000401151	0.00621688
KIF13B	-1.03364	1.1159	13.7402	0.00230856	0.0177614
PLCXD1	-1.03346	4.81846	97.24	1.01441e-07	0.000102874
MPP1	-1.03315	1.26723	9.4758	0.00809561	0.0395873
LOC105376717	-1.03178	1.89553	16.7782	0.0010687	0.011038
DTNB-AS1	-1.02945	0.0558873	3.9349	0.067052	0.166716
TMEM130	-1.02832	3.1656	46.0194	8.36678e-06	0.00077136
XYLB	-1.02652	2.06221	17.9744	0.000806889	0.00927894
KCNN4	-1.02634	4.2057	39.7648	1.84671e-05	0.00116977
CFLAR	-1.02634	4.50244	56.1922	2.72074e-06	0.000467387
CD3E	-1.02629	0.248895	12.2426	0.00349384	0.0230245
SUSD3	-1.02394	5.20883	31.7339	5.93761e-05	0.00207079
KIF5A	-1.02344	0.61395	14.7936	0.00175001	0.0150481
OSBPL6	-1.02344	-0.557031	6.30048	0.0248289	0.0842831
LOC105376136	-1.02327	-0.597632	8.08822	0.012897	0.054341
KIF14	-1.02276	5.5715	23.8839	0.000233069	0.00448078
IKZF4	-1.0212	0.569146	12.018	0.00372627	0.0238511
EPB41L1	-1.02008	0.929794	5.92669	0.028737	0.0933693
LOC101928092	-1.01974	2.22481	26.7375	0.000137384	0.00326383
RRN3P4	-1.01886	2.29807	23.1633	0.000268111	0.0048606
PEBP4	-1.01848	-0.512913	4.66684	0.0483871	0.13314
CNGA1	-1.01767	0.832773	14.4064	0.00193505	0.0160032
VCX3A	-1.01766	-0.161919	6.13761	0.0264503	0.0880852
LOC105371411	-1.01747	-0.693926	5.60603	0.0326708	0.101652
CCDC50	-1.01716	1.1664	20.2084	0.000491376	0.00684384
FAM72C	-1.01662	4.68389	41.3032	1.5072e-05	0.00104961
LINC02006	-1.01614	3.87057	46.9184	7.51918e-06	0.000730576
MYBPHL	-1.01536	0.930369	12.8488	0.00294525	0.0205881
PARP16	-1.01435	2.89609	38.6112	2.1591e-05	0.00126933
CRLF3P2	-1.01224	-0.492578	7.52334	0.0157475	0.062039
S100A4	-1.01061	3.90412	48.4625	6.28203e-06	0.000675095
DLL3	-1.00931	-0.319825	8.30516	0.0119645	0.0516006
TCL6	-1.00909	2.25756	12.4617	0.003283	0.0220671
LOC105374968	-1.00633	0.497403	13.1773	0.00268961	0.0195352
NTNG2	-1.00407	0.760395	16.3031	0.00119878	0.0118366
374

## Sheet: EntoAZD vs DMSO up
Supplementary table S1e: Significantly up-regulated genes by Ento and AZD combined exposure identified by RNASeq
EntoAZD_DMSO up regulated
genes	logFC	logCPM	F	PValue	FDR		values sorted by logFC and filtered by FDR < 0.05
DHRS2	6.4729	-0.359941	43.514	1.1368e-05	0.000185198
LOC107984334	3.53061	-0.0486873	95.4666	1.1375e-07	1.41978e-05
LOC102724463	3.1871	-0.789448	25.8175	0.000162205	0.00125173
LOC107984282	2.83603	0.326825	105.295	6.16506e-08	1.06821e-05
IGLC5	2.79456	0.0509175	30.528	7.20491e-05	0.000690123
FOXP1-AS1	2.73735	1.18882	53.9927	3.41804e-06	8.41595e-05
LOC105369709	2.71984	-0.124649	52.0352	4.21455e-06	9.64532e-05
PSTPIP2	2.70914	-0.788077	36.0879	3.07761e-05	0.0003786
LOC105376269	2.65486	-0.623228	33.2957	4.65737e-05	0.000501463
COLCA2	2.64975	-0.323572	42.0899	1.36151e-05	0.000211203
GBGT1	2.62702	1.03345	52.3808	4.05968e-06	9.45083e-05
CYP1A2	2.5999	0.161025	52.0694	4.19893e-06	9.63627e-05
SLC26A1	2.56956	2.61352	108.54	5.09257e-08	9.2845e-06
LINC01781	2.55854	0.563493	29.4781	8.56475e-05	0.000777681
LOC105374855	2.48767	0.467247	42.2305	1.33719e-05	0.000207829
FCER2	2.4851	2.59789	68.5333	8.53698e-07	3.6743e-05
LOC105372708	2.38496	1.02701	76.5123	4.41544e-07	2.56792e-05
LOC107984281	2.38346	-0.737468	16.8132	0.00105976	0.00500136
IQCN	2.37723	2.86017	114.24	3.68428e-08	8.65023e-06
LOC105371493	2.32931	1.45967	82.1222	2.87447e-07	2.09153e-05
ZC3H18-AS1	2.32886	-0.809602	30.467	7.27679e-05	0.000695776
TRPV1	2.29216	3.77852	81.1408	3.09288e-07	2.16315e-05
LOC107985120	2.23901	0.117811	37.907	2.37933e-05	0.000311598
IGLC3	2.22767	1.69066	47.1157	7.34653e-06	0.000137968
SDR16C5	2.21685	0.37978	45.0897	9.36019e-06	0.000163313
ARLNC1	2.20047	-0.180284	53.8006	3.48808e-06	8.54675e-05
CD69	2.19921	1.15279	33.9221	4.23484e-05	0.000469682
TLL2	2.17904	1.14927	57.9925	2.26932e-06	6.45448e-05
LOC107986597	2.1692	-0.49814	37.3157	2.58426e-05	0.000331914
CALR4P	2.16902	0.597062	74.867	5.03348e-07	2.7937e-05
IGLL5	2.16852	4.79848	68.1805	8.80244e-07	3.7292e-05
GPR183	2.15944	0.882154	23.1365	0.000269525	0.00181767
IDUA	2.15387	5.06597	85.0342	2.32319e-07	1.92327e-05
IGLC2	2.1301	2.05898	58.3113	2.19865e-06	6.37329e-05
LOC105372279	2.09292	-0.0251283	27.5761	0.000118484	0.000990482
LOC105371492	2.09165	2.12733	92.899	1.34717e-07	1.53865e-05
CFAP44	2.08565	1.54912	97.4807	9.98911e-08	1.33953e-05
CYP2A7	2.07997	-0.203577	34.3768	3.95555e-05	0.000447267
C8orf89	2.07463	-0.468592	22.1634	0.000327188	0.00209645
C16orf74	2.05631	2.30342	59.802	1.89976e-06	5.7834e-05
LINC02615	2.04824	-0.796918	17.5329	0.000893883	0.00441661
LOC105376506	2.03843	-0.658038	28.2956	0.00010461	0.000900955
PLGLB1	2.01581	1.07589	41.0071	1.56659e-05	0.000232878
TMCC1-AS1	1.99218	-0.703198	27.3591	0.000123071	0.00102146
LRGUK	1.98796	-0.613234	24.7965	0.000195959	0.00144201
LOC105373976	1.98759	-0.127524	34.7847	3.72279e-05	0.000427347
CPM	1.98439	-0.298585	29.9754	7.8872e-05	0.000735504
SPTBN5	1.96872	-0.184647	30.3677	7.39562e-05	0.000703859
LOC105373824	1.93586	-0.641671	22.6215	0.000298447	0.00195819
EDDM13	1.91929	-0.860119	13.9269	0.00219612	0.00873174
LOC105373346	1.91117	-0.298049	32.1371	5.57229e-05	0.000573341
TMEM132B	1.89618	2.62739	56.4737	2.64381e-06	7.0379e-05
COLQ	1.8675	1.05767	45.7435	8.64846e-06	0.000155382
TSNAXIP1	1.86266	1.54129	73.9324	5.42831e-07	2.85973e-05
LINC00598	1.85217	0.698551	69.9561	7.55523e-07	3.4148e-05
DENND5B-AS1	1.8495	-0.849277	16.1026	0.00125906	0.00572737
KIF26B	1.8437	-1.05641	11.543	0.00427874	0.0146873
LOC105375513	1.83494	1.11585	58.3804	2.18365e-06	6.36121e-05
LOC107987251	1.83343	-0.236945	25.3168	0.000177848	0.00133786
FAM71F2	1.83307	2.24458	42.0037	1.37665e-05	0.000213145
SGK1	1.82871	3.33071	63.774	1.30547e-06	4.59492e-05
LOC105372948	1.81405	0.0643668	35.1573	3.52379e-05	0.000409871
FAM222A	1.80911	2.96268	85.7312	2.20983e-07	1.88719e-05
TDRD6	1.8045	3.2358	233.165	3.48171e-10	1.96005e-06
LOC107984754	1.79853	3.94057	110.718	4.49229e-08	9.05186e-06
ZNF132	1.79462	-0.922209	21.5788	0.000368588	0.00230648
ERI3-IT1	1.79454	-1.0102	11.1955	0.00474293	0.0158286
AAK1	1.79175	2.19354	26.3477	0.00014733	0.00116103
GPR45	1.77817	-0.900046	15.4891	0.00146624	0.00643354
TAPT1-AS1	1.77732	0.670757	52.0947	4.18741e-06	9.62393e-05
MXRA8	1.76967	2.90356	139.476	1.02657e-08	5.35521e-06
SLC34A3	1.76434	2.77331	59.9617	1.87058e-06	5.73218e-05
LOC285097	1.76242	1.66573	38.7267	2.12524e-05	0.000286087
EPHB4	1.75505	3.47108	66.0955	1.0578e-06	4.09707e-05
TMEM266	1.74286	-0.857997	21.8361	0.000349668	0.00221025
LOC105378516	1.73432	-0.160113	26.631	0.000140024	0.00112033
LOC105378951	1.7326	0.414014	57.376	2.41352e-06	6.64885e-05
LOC102724851	1.73069	0.651214	36.6036	2.85833e-05	0.000357313
LOC102723528	1.72716	3.30585	99.5787	8.74644e-08	1.29018e-05
TMEM150A	1.71628	1.12664	16.5479	0.00112961	0.00526397
LOC105371414	1.71296	0.482293	20.2622	0.000485757	0.00281597
LOC105379355	1.70499	-0.502062	21.1011	0.000406899	0.00247001
XBP1	1.7037	2.69297	118.994	2.8435e-08	8.2086e-06
LOC105379271	1.70074	-0.809588	20.0285	0.000510745	0.00290988
POLN	1.69134	-0.0171617	20.8984	0.000424514	0.00254176
TARS3	1.68486	2.85808	50.4845	4.9979e-06	0.000106846
LINC02352	1.67393	2.46879	105.055	6.25415e-08	1.06821e-05
LOC107985184	1.67333	-0.284935	19.3518	0.000591819	0.00324202
FAM86HP	1.66917	2.28213	66.1814	1.04972e-06	4.08749e-05
LOC105373239	1.66572	1.90074	35.1124	3.5471e-05	0.000411402
TRND	1.66489	2.01121	46.3399	8.05264e-06	0.000147641
TMPRSS9	1.66439	2.1688	83.6345	2.5715e-07	1.99642e-05
LOC107985014	1.66048	-0.277696	23.5792	0.000247207	0.00170182
NEK10	1.65441	-0.415405	18.7568	0.000675463	0.00358172
SNORD83B	1.6532	0.403357	16.9022	0.00103746	0.0049366
CUEDC1	1.65137	0.983985	22.87	0.00028407	0.00188984
TNR	1.65103	2.19906	21.3651	0.000385187	0.00238278
C10orf143	1.64664	1.47147	40.8706	1.59486e-05	0.000235685
LOC107985783	1.64464	-0.14623	18.0982	0.000784266	0.00400929
LOC107986206	1.63486	0.374206	21.9459	0.000341935	0.00217322
LOC101929107	1.6345	1.73027	44.6123	9.92223e-06	0.00017085
COLCA1	1.63279	1.65294	26.6239	0.0001402	0.00112056
CYP1A1	1.63203	1.27394	11.1187	0.0048533	0.0161273
LOC105374140	1.63129	-0.771769	16.6466	0.00110304	0.00516086
GPT	1.62995	3.22133	64.3205	1.24169e-06	4.43781e-05
PHOSPHO1	1.62941	1.91425	27.0833	0.000129202	0.00105955
MIR142	1.62705	3.17578	44.2688	1.03506e-05	0.000174582
LOC105371816	1.61968	1.65625	20.5759	0.000454381	0.00267809
LOC102724638	1.61742	0.110008	28.4716	0.000101504	0.00088169
CZ1P-ASNS	1.61303	1.55936	25.1971	0.000181838	0.00135656
CEMIP2	1.61132	1.78859	34.0961	4.12543e-05	0.000461968
MTCL1	1.59727	0.766023	49.3627	5.66875e-06	0.00011512
HSF4	1.59278	3.72577	117.325	3.11083e-08	8.2748e-06
LOC105378452	1.59088	-0.421249	14.275	0.00200285	0.0081205
LOC101928953	1.58789	3.39857	77.4778	4.09329e-07	2.47768e-05
LOC105376341	1.58191	-0.753165	20.0538	0.000507973	0.0028984
LOC105373102	1.5808	3.48135	102.68	7.21904e-08	1.15976e-05
PLIN5	1.57525	-0.740929	12.543	0.00320853	0.0117256
LINC02666	1.5741	3.01767	64.657	1.20418e-06	4.38341e-05
UNC13A	1.574	-0.515289	19.8798	0.000527413	0.00297864
GAS6-AS1	1.57298	3.52285	131.311	1.51433e-08	5.85035e-06
AGAP5	1.56928	0.604877	46.4488	7.94898e-06	0.00014607
NNAT	1.56815	0.710017	45.4293	8.9825e-06	0.000160059
ARHGAP27P2	1.56781	2.26096	80.8681	3.1569e-07	2.1705e-05
NFE2L3P2	1.56406	-0.790596	21.2788	0.000392139	0.00241115
LOC107984275	1.56237	-0.849194	12.1542	0.00358324	0.0127868
LOC100507053	1.56096	-0.820133	19.5476	0.000566942	0.00315149
RSRP1	1.56009	6.69038	169.64	2.86833e-09	2.58937e-06
POLR2KP1	1.55709	-0.818345	11.2491	0.00466769	0.0156225
LOC100507156	1.54967	1.61356	30.2541	7.53421e-05	0.000712413
RFX5-AS1	1.54883	0.508387	44.0744	1.06023e-05	0.00017717
LOC102723811	1.5475	-0.202638	21.49	0.000375386	0.0023391
LRRC8E	1.54386	0.493695	23.3877	0.00025659	0.00174787
JAM3	1.54298	-0.770755	7.18898	0.0177771	0.044638
RNF224	1.54183	1.68956	33.1092	4.7923e-05	0.000511518
LOC101928728	1.53746	0.384649	47.5349	6.99454e-06	0.000133365
RHCE	1.5347	-0.387102	15.5731	0.0014357	0.0063286
LINC00106	1.52613	1.72999	71.0605	6.88162e-07	3.20399e-05
LOC107984993	1.51976	-0.470514	11.0823	0.00490651	0.0162575
SLC4A8	1.51495	2.52076	67.0609	9.70947e-07	3.95844e-05
REPIN1-AS1	1.51423	-0.178562	14.0912	0.00210232	0.00843737
LINC00877	1.51169	3.01788	63.6294	1.32296e-06	4.63636e-05
LOC105374167	1.51065	-0.860038	12.6338	0.00312766	0.0114893
LOC107987095	1.50872	-0.264857	21.423	0.000380609	0.00236432
CELF6	1.50405	2.80457	32.7966	5.02862e-05	0.000531906
C9orf57	1.49725	0.480615	14.6757	0.00180408	0.0074963
ADAMTSL4	1.49591	0.377551	23.8489	0.000234645	0.00163638
ASMTL-AS1	1.49564	4.02989	112.556	4.04784e-08	8.66934e-06
LOC100420547	1.4945	0.546542	26.6186	0.000140335	0.00112061
AICDA	1.49306	4.2528	45.1022	9.34591e-06	0.000163313
AK4P3	1.48704	1.48639	48.5023	6.25337e-06	0.000123439
TMPRSS15	1.48543	1.63399	17.8637	0.000827752	0.00416598
LYRM4-AS1	1.48419	1.22524	28.881	9.46806e-05	0.00083767
TAS2R15P	1.4822	-0.880663	13.5465	0.00243219	0.00943004
ZNF70	1.47539	5.69325	36.8769	2.74941e-05	0.000347444
PM20D1	1.47145	0.0796441	30.3672	7.39623e-05	0.000703859
MOCOS	1.46731	0.943792	26.5477	0.000142127	0.00112936
LOC105374377	1.46624	3.35416	92.593	1.37498e-07	1.53865e-05
LRRC18	1.45363	0.187463	24.1714	0.000220573	0.00157319
NUTM2HP	1.45146	0.781946	42.4711	1.29674e-05	0.000203294
SLC22A7	1.44852	-0.760858	17.7503	0.000849762	0.00425357
MIR22HG	1.44738	0.291869	26.2564	0.000149776	0.00117605
GPR137C	1.44612	1.61563	47.8174	6.7682e-06	0.000130672
TFAP2E	1.44193	1.99767	33.5638	4.47088e-05	0.000487203
PLCG1-AS1	1.44168	0.0381444	25.1125	0.000184722	0.00137428
LOC105377359	1.43267	-0.524359	11.7611	0.00401417	0.0139712
PLGLB2	1.43043	1.78199	66.4911	1.02118e-06	4.03187e-05
DSCR9	1.42919	-0.760988	14.3611	0.00195811	0.00798901
GTF2IRD1P1	1.42676	-0.411423	20.9288	0.000421815	0.00253027
DCDC2B	1.42648	-0.294662	20.6416	0.000448105	0.00265039
LOC105371399	1.41787	-0.599228	12.9647	0.00285201	0.0107073
SOGA3	1.41777	-0.722758	11.2606	0.00465182	0.0155887
EPB41L1	1.41671	0.929794	19.2401	0.000606585	0.00329952
RN7SL832P	1.41501	-0.33647	17.9067	0.000819573	0.00413379
LINC02728	1.41429	-0.703196	14.6029	0.00183847	0.00761382
GAS6	1.41424	3.83079	77.5878	4.05833e-07	2.47768e-05
CYP46A1	1.41265	-0.85286	4.34067	0.055825	0.111075
CHKB-DT	1.41052	1.9008	54.6294	3.19716e-06	8.00573e-05
LTB	1.40589	4.54833	88.2406	1.85091e-07	1.79511e-05
FGFRL1	1.40193	4.124	20.658	0.000446555	0.00264445
LOC107986513	1.40144	-0.880119	6.64982	0.0217254	0.05238
LOC107987118	1.40124	0.7073	32.4405	5.3142e-05	0.000551684
PSMG3-AS1	1.39961	3.90972	79.7326	3.44021e-07	2.25752e-05
LOC284581	1.3995	0.26584	32.4329	5.32053e-05	0.000551988
LOC100133326	1.3994	-0.273029	23.4704	0.000252486	0.0017279
STXBP6	1.39707	-0.33542	15.3802	0.00150697	0.00656256
LOC112268421	1.39379	1.08756	37.7728	2.42418e-05	0.000314974
NUTM2D	1.3934	2.4381	43.6013	1.12447e-05	0.00018413
VPS9D1	1.39026	2.29913	26.8811	0.000133917	0.0010843
FBXL8	1.38822	2.79674	58.899	2.07481e-06	6.1434e-05
LINC00921	1.38417	-0.122346	23.9106	0.000231877	0.00162454
ASB16	1.37387	1.52097	49.9818	5.28666e-06	0.00011126
PFKFB2	1.37334	3.77071	55.3271	2.97358e-06	7.57521e-05
BDNF-AS	1.37224	-0.219735	12.9329	0.00287727	0.0107796
LOC79999	1.37172	2.79028	59.4491	1.96607e-06	5.89034e-05
LOC105377891	1.3717	0.393855	20.8993	0.000424438	0.00254176
CYP2T1P	1.37097	-0.64261	15.8022	0.00135599	0.00605789
LOC102723750	1.36509	1.16203	25.2193	0.000181091	0.00135284
GSDME	1.36486	2.12297	41.8404	1.4059e-05	0.000216589
CLHC1	1.36469	2.7672	82.4775	2.79978e-07	2.07439e-05
RBFOX1	1.364	-0.286203	17.2374	0.000958109	0.00464484
LINC00893	1.36258	2.25425	72.5407	6.08353e-07	3.06378e-05
CATSPER2	1.35775	-0.0882741	27.2047	0.000126461	0.00104319
NPDC1	1.35772	-0.0305917	15.4482	0.00148138	0.00648069
ABAT	1.35722	6.59328	63.3505	1.35748e-06	4.68648e-05
LOC441204	1.35616	0.683201	38.7463	2.11956e-05	0.000285885
LOC107984482	1.3519	0.378593	27.3244	0.000123825	0.00102614
KANSL1L-AS1	1.35072	-0.445645	19.0492	0.000632786	0.00341342
PYGB	1.35048	6.2232	87.1941	1.99182e-07	1.81856e-05
ITIH4	1.35016	1.79652	58.9747	2.05944e-06	6.12024e-05
LOC107984495	1.34119	0.960224	30.2395	7.55228e-05	0.00071331
LOC101928762	1.34002	-0.400312	15.1892	0.00158158	0.00679267
LOC105372098	1.33969	0.594554	26.5906	0.00014104	0.00112348
FUT8-AS1	1.33691	-0.266517	14.9688	0.00167301	0.00709706
LINC01293	1.33674	-0.644937	9.25062	0.00871163	0.0254244
UBAC2-AS1	1.33467	3.07513	110.095	4.65523e-08	9.10068e-06
LOC105375384	1.33347	2.06158	48.5583	6.21329e-06	0.000122798
LOC112267951	1.33322	1.32305	33.6582	4.4073e-05	0.000482218
PIK3IP1-DT	1.33312	0.232198	28.5685	9.98402e-05	0.000871909
LOC105373386	1.33093	0.445478	18.4233	0.000728236	0.00378851
BACH2	1.32974	7.61636	184.716	1.63789e-09	2.17336e-06
LOC644261	1.32866	0.251211	24.7078	0.000199252	0.00145633
PTCH2	1.32794	0.186972	14.6899	0.00179747	0.00747648
C2orf92	1.32681	0.231747	9.91546	0.0070319	0.0214998
LOC107983952	1.32642	-0.182361	23.795	0.000237096	0.00165112
LOC100507006	1.32548	3.23217	65.0008	1.1672e-06	4.3538e-05
LOC102724596	1.32224	-0.0720398	18.2298	0.000761016	0.00391635
LOC102723340	1.32102	2.01267	47.6794	6.87773e-06	0.000131913
GLYATL1P4	1.31909	2.86693	68.2944	8.71574e-07	3.71185e-05
PFN1P6	1.31823	0.246554	19.473	0.000576276	0.00318859
LOC102723539	1.31767	0.582509	17.5341	0.000893622	0.00441661
TASOR2	1.31747	9.09702	110.721	4.49137e-08	9.05186e-06
WDR97	1.31552	1.90904	69.069	8.15116e-07	3.5843e-05
KDM5B	1.31221	1.10543	15.7779	0.0013642	0.00608618
LOC105373071	1.31183	-0.516429	14.2225	0.00203072	0.00820889
PLIN4	1.30927	3.42476	99.1184	9.00321e-08	1.2928e-05
LILRA1	1.30483	0.0474117	25.2147	0.000181245	0.00135337
TAS2R14	1.30369	-0.550344	9.25682	0.00869395	0.0253994
LOC105373618	1.30172	1.80569	32.6294	5.16051e-05	0.00054127
LOC107983998	1.30058	2.2719	54.4714	3.25041e-06	8.11402e-05
MIR635	1.29507	-0.789548	10.2617	0.00630659	0.0197728
SYT17	1.29362	2.75147	60.9769	1.69665e-06	5.45145e-05
CARD9	1.29246	1.69349	28.1156	0.000107897	0.000922415
LOC105379251	1.29151	1.23807	36.0252	3.10555e-05	0.000380594
SLC30A4	1.28546	3.50076	63.8827	1.29249e-06	4.56904e-05
LOC105374981	1.28507	0.548674	28.9858	9.30189e-05	0.000827027
LOC102723814	1.28427	0.0291882	16.8041	0.00106208	0.00500822
LINC01372	1.2841	-0.378307	21.8628	0.00034777	0.00220235
LOC731755	1.28366	0.938521	13.7331	0.00231293	0.00909433
LOC105369816	1.28254	1.23965	27.7384	0.000115178	0.000967329
MFSD1P1	1.28227	-0.342348	14.7139	0.00178636	0.00743838
LINC00863	1.28174	2.94242	68.9344	8.24624e-07	3.58451e-05
FN1	1.28046	-0.414826	9.60613	0.00776205	0.0232203
SNORD12B	1.2803	-1.16659	4.31383	0.0564951	0.112037
SEC31B	1.28	5.68884	117.993	3.0006e-08	8.2086e-06
PPP1R12A-AS1	1.27893	-0.373184	17.9082	0.000819299	0.00413369
LOC105379484	1.27764	-0.174741	11.2958	0.00460326	0.0154771
LOC105372250	1.27591	0.378142	12.1884	0.00354838	0.0126931
MAPK8IP2	1.27489	3.09604	46.6788	7.73512e-06	0.00014295
ZMAT1	1.27427	3.00213	59.5588	1.94519e-06	5.87759e-05
ZNF236-DT	1.27381	0.488333	33.9546	4.21415e-05	0.000468669
P2RX5-TAX1BP3	1.27126	3.32877	87.271	1.98105e-07	1.81856e-05
PRDM11	1.27116	1.94457	25.5796	0.000169432	0.00129057
TRIM59-IFT80	1.2691	1.14376	21.3737	0.000384503	0.00238183
SNORD63B	1.26707	-0.91024	11.8464	0.00391579	0.0137171
IRF2BP1	1.26646	4.3626	182.646	1.76434e-09	2.17336e-06
RAD51-AS1	1.26634	2.36858	34.8284	3.69879e-05	0.000425649
SH3BP5-AS1	1.26603	2.77236	59.8041	1.89936e-06	5.7834e-05
LOC107984387	1.26303	-0.685482	13.6091	0.00239146	0.0093235
SOX9	1.26262	-0.393235	8.44826	0.0113919	0.0314258
TEX52	1.26201	0.464288	12.6131	0.00314585	0.0115329
LOC105375287	1.26079	-0.550107	15.8489	0.00134039	0.00600309
SNORD83A	1.25896	-0.326667	12.9966	0.00282696	0.0106304
EPS8L1	1.25818	0.776097	38.2819	2.25904e-05	0.00029996
ZNF425	1.25776	1.38849	20.0673	0.000506496	0.00289442
LOXL2	1.25647	7.11541	63.0118	1.40076e-06	4.76495e-05
LOC105376412	1.25597	4.94502	76.0178	4.59161e-07	2.64197e-05
LOC100132215	1.25568	-0.743741	12.1317	0.00360645	0.0128419
RPS24P4	1.25366	0.326851	16.1618	0.00124092	0.0056623
SAP25	1.25289	3.82184	51.7959	4.32576e-06	9.77573e-05
AK4	1.25263	-0.462452	17.1281	0.000983192	0.00473251
FKBP6	1.25233	1.19404	35.2395	3.48152e-05	0.000405536
MAN1B1-DT	1.248	0.370849	18.7632	0.000674499	0.00357778
EPS15-AS1	1.24707	3.25281	65.8263	1.08357e-06	4.15651e-05
PIMREGP1	1.24665	-0.555611	8.94127	0.00964822	0.0276203
LOC107984347	1.24577	0.0928165	18.6378	0.000693784	0.00366044
C6orf163	1.23801	0.505007	17.2524	0.000954711	0.00463529
BIN2	1.23797	3.30407	16.8311	0.00105524	0.00499486
TMEM59L	1.23687	-0.944374	9.11902	0.00909663	0.0263008
HMGB1P14	1.23548	-0.913429	11.25	0.00466643	0.0156225
LOC100131360	1.23246	-0.186608	16.6405	0.00110464	0.0051669
LOC101928816	1.23136	-0.900981	11.5908	0.00421904	0.0145316
LOC107984118	1.23109	0.355067	12.6325	0.00312877	0.0114893
KLHL10	1.2309	-0.76203	14.2151	0.00203467	0.00821872
LOC107986176	1.23052	0.177212	17.0256	0.00100738	0.00481751
B3GNT9	1.23005	2.09376	30.5838	7.13986e-05	0.000687375
UPK3BL2	1.22994	2.50216	74.187	5.31733e-07	2.8246e-05
TPH1	1.22954	-0.400539	13.3084	0.00259478	0.0099276
BSN	1.22675	0.647327	23.6185	0.000245329	0.0016932
LOC105371941	1.22607	1.61207	54.236	3.33165e-06	8.2786e-05
LOC105373204	1.22421	3.39684	68.3678	8.66039e-07	3.69798e-05
FAM214BP1	1.22353	-0.48636	16.5856	0.00111936	0.00522668
LOC101928010	1.21858	-0.245913	14.8291	0.00173408	0.00727623
LOC105378620	1.21823	2.97821	51.9248	4.26545e-06	9.70704e-05
PPP3CB-AS1	1.21766	2.10363	37.4003	2.55376e-05	0.000328606
TTYH1	1.21658	0.746413	11.9937	0.00375237	0.0132532
LOC107985944	1.21593	-0.300329	7.95425	0.0135149	0.0358731
RAB11FIP1P1	1.2142	1.57133	46.9051	7.53093e-06	0.000140665
POU5F1P3	1.21377	-1.05663	4.02173	0.0644399	0.124299
FBLN7	1.21305	1.02104	27.4056	0.000122072	0.0010142
LOC105371480	1.21207	1.43373	31.6803	5.98823e-05	0.000604636
LINC00685	1.20646	1.93086	34.8205	3.70314e-05	0.000425848
CTAGE9	1.20488	-0.933943	9.87863	0.00711454	0.0216812
AIM2	1.20462	6.49146	210.884	6.80639e-10	2.17336e-06
LOC102723444	1.20363	-0.819579	5.25641	0.0376978	0.0814384
LOC100505915	1.20331	3.96925	72.3642	6.17295e-07	3.07498e-05
LOC286437	1.20324	1.58987	28.2724	0.000105027	0.000902356
LOC107984969	1.20252	-0.484563	13.9785	0.00216617	0.00864232
DCXR	1.20208	6.29767	152.198	5.82852e-09	3.94056e-06
LOC112267879	1.2012	-0.977593	7.23714	0.0174668	0.0440361
GGN	1.19976	0.143869	12.1971	0.0035395	0.0126781
SPNS2	1.19968	0.10334	13.2693	0.00262266	0.0100059
NUTM2A	1.19816	2.46779	36.9237	2.73123e-05	0.000346496
CCDC96	1.198	0.313977	16.2242	0.00122211	0.00560011
LOC729683	1.19744	3.99189	64.7905	1.18966e-06	4.38341e-05
LINC01004	1.19708	3.36273	32.0298	5.66693e-05	0.000580869
LOC102724805	1.1946	-0.374161	10.1564	0.00651763	0.020279
GOLGA2P6	1.19377	-0.658879	9.78133	0.00733833	0.0221983
LOC112268184	1.19359	-0.0482579	19.153	0.000618376	0.00335553
CHIT1	1.19332	0.44607	12.3556	0.00338322	0.0122235
LOC105374013	1.19188	0.930017	24.5228	0.000206329	0.00149393
ATP8B1	1.19095	1.96781	44.8756	9.60757e-06	0.000166197
MIR3142HG	1.18836	0.914157	23.3396	0.00025901	0.00175931
DNM3	1.18828	-0.411061	13.5918	0.00240263	0.00934672
VPS9D1-AS1	1.1882	2.60567	20.1769	0.000494706	0.0028556
ADAMTS7P4	1.18781	-0.371901	9.11095	0.00912087	0.0263524
CD34	1.18559	0.785608	25.1849	0.000182253	0.00135902
CATSPERE	1.18522	-0.789357	8.83384	0.0100003	0.0284425
LOC105369464	1.18273	0.0224544	9.28764	0.00860674	0.0252218
LOC101929703	1.18188	-0.104871	10.3935	0.00605358	0.0191659
LIX1L-AS1	1.18073	-0.810892	7.91962	0.0136801	0.0362228
NCKAP5L	1.18073	5.21806	57.7675	2.32077e-06	6.5383e-05
MYLK4	1.18058	0.920459	18.554	0.000707019	0.00370807
HM13-AS1	1.17983	-0.123893	8.13737	0.0126786	0.0342017
RDH5	1.17739	-0.328267	10.5594	0.00575129	0.0184073
SYTL2	1.17474	3.83304	114.32	3.66796e-08	8.65023e-06
CAPS	1.17201	3.06837	25.4721	0.000172818	0.00130973
CLDN20	1.17131	0.952538	24.2894	0.000215669	0.00154755
ASB16-AS1	1.17103	3.40513	113.114	3.92302e-08	8.65023e-06
IL4I1	1.16993	-0.812002	9.66748	0.00761055	0.022881
LOC105369315	1.16851	7.49734	132.289	1.44376e-08	5.85035e-06
LOC107987545	1.16662	-0.358136	9.15006	0.00900406	0.0261032
GAREM1	1.16647	-0.484731	13.9458	0.00218508	0.00870056
SNORD21	1.16545	-0.0130297	12.2388	0.00349762	0.0125586
FGFBP3	1.16361	-0.144458	14.6992	0.00179316	0.00746429
LOC102724938	1.16293	-0.635122	12.9011	0.00290274	0.0108525
LOC105379273	1.16292	-0.0786043	19.5952	0.000561075	0.00312423
ZNF154	1.16172	-0.418044	8.58455	0.0108759	0.0303322
AS-PTPRE	1.15876	0.234308	18.4328	0.000726676	0.00378282
LINC02811	1.15794	-0.661284	11.2101	0.00472237	0.0157697
LOC107984421	1.15717	0.613172	11.5569	0.00426137	0.01464
ENAH	1.15697	2.43969	21.746	0.000356164	0.00224432
SLC2A6	1.156	6.1686	38.1921	2.28722e-05	0.000302958
KCNQ1OT1	1.15598	4.82391	61.5919	1.60029e-06	5.22462e-05
LOC105375019	1.15537	-0.868578	6.78846	0.0206205	0.0502009
LINC02695	1.15526	-0.762415	14.3812	0.00194784	0.00796111
MYBPC3	1.15347	-0.734479	15.1341	0.0016039	0.00687215
SLC46A2	1.1533	0.616798	11.8523	0.00390911	0.0136996
LYRM9	1.15289	2.48839	38.5513	2.17689e-05	0.000291611
ZNF213-AS1	1.1524	1.67274	46.5334	7.86951e-06	0.000144938
PDZD7	1.1503	-0.363519	8.56148	0.0109613	0.0305265
DRC3	1.14872	1.89097	30.7832	6.91283e-05	0.000669936
RPS12P4	1.14667	-0.425659	7.53502	0.0156816	0.0403184
LOC105371693	1.14592	1.99221	31.7355	5.93617e-05	0.000600126
PSMA3-AS1	1.1459	5.30285	112.43	4.07667e-08	8.66934e-06
SLC2A11	1.14534	4.59746	83.298	2.63561e-07	2.01144e-05
LOC107984888	1.1449	0.342155	12.3591	0.00337982	0.012214
LINC01238	1.14289	3.32644	25.4723	0.000172812	0.00130973
C10orf95	1.14286	0.158544	15.2288	0.00156576	0.00674436
LOC155060	1.14271	6.0996	72.0865	6.31662e-07	3.09591e-05
MASP2	1.14229	2.37966	48.6097	6.17674e-06	0.000122523
DGCR5	1.14212	0.160636	12.1167	0.00362196	0.0128853
CCDC194	1.1387	0.218955	15.3979	0.00150028	0.00653516
SGPP2	1.13853	1.25834	22.1898	0.00032545	0.00208726
LOC101928055	1.13801	2.48915	27.6723	0.000116512	0.000976513
HPDL	1.13665	-0.780779	5.29511	0.0370988	0.0803907
ERVK13-1	1.13608	4.09857	69.1281	8.10988e-07	3.57584e-05
TMC4	1.13561	0.926776	34.6657	3.78902e-05	0.000433573
C22orf34	1.13334	4.59497	134.674	1.28693e-08	5.64759e-06
SND1-IT1	1.13247	-0.911362	5.60632	0.032667	0.0724415
DNAJB13	1.13222	2.09061	20.1864	0.000493704	0.00285084
LOC105376959	1.13053	-0.439345	16.4797	0.0011484	0.00532094
KCNH3	1.13037	-0.518141	9.19618	0.00886856	0.0257934
LOC107987169	1.1286	1.25548	29.0453	9.2091e-05	0.000820342
MTSS2	1.12742	0.566953	13.3106	0.00259327	0.00992564
CCDC88B	1.12498	7.32862	60.7726	1.73012e-06	5.50131e-05
TSACC	1.12435	0.128831	13.1943	0.00267712	0.0101635
LOC105372976	1.12055	2.41963	20.8158	0.000431942	0.00257389
ALPK3	1.11981	0.382137	10.4372	0.0059721	0.0189561
RAP2C-AS1	1.11972	1.57873	20.5362	0.000458218	0.00269679
PROX1	1.11955	0.914973	28.8816	9.46719e-05	0.00083767
LOC105376287	1.11823	0.896504	19.1405	0.000620093	0.0033606
LOC107986065	1.11764	1.05882	19.0951	0.000626366	0.00338217
TPT1P10	1.11723	-0.74322	8.54901	0.0110078	0.0306106
SPDYE14	1.11603	0.670725	25.6003	0.000168788	0.00128762
LOC105369890	1.11543	0.522224	13.4667	0.00248538	0.00959728
LOC101927018	1.11413	-0.635315	12.0719	0.00366885	0.0130293
RHBDF1	1.11225	0.280425	18.5266	0.000711403	0.00372482
LOC105377468	1.11056	3.79845	36.0066	3.11389e-05	0.000380601
RIMKLBP2	1.11028	1.5852	31.1887	6.47603e-05	0.000638205
VMAC	1.10989	3.66708	30.4087	7.34634e-05	0.000700362
SLC15A2	1.10912	4.85035	89.3664	1.71186e-07	1.76922e-05
FAM86JP	1.10908	2.57954	40.2112	1.73993e-05	0.00024918
LOC107984397	1.10871	-0.252246	11.2705	0.00463811	0.0155588
LOC105376749	1.10776	-0.762654	7.32265	0.0169313	0.0429559
LOC102724624	1.10753	1.70085	27.1757	0.000127111	0.00104697
LOC105375434	1.10694	-0.425435	10.1649	0.00650044	0.0202372
SNORD94	1.10688	-0.753636	8.75572	0.0102656	0.0289888
B3GALT6	1.10374	4.12745	52.2778	4.10514e-06	9.4886e-05
LINC01521	1.10252	2.60565	43.4489	1.14609e-05	0.000186337
ZNF778	1.10162	3.99515	68.9573	8.22995e-07	3.58451e-05
FRG1-DT	1.10131	-0.999553	5.8661	0.029436	0.0666985
COL10A1	1.10118	-0.494111	11.1485	0.00481008	0.0160099
NUTM2E	1.101	2.80347	24.2153	0.000218734	0.0015642
CCDC154	1.10046	0.516575	14.1387	0.00207612	0.00834044
RSAD2	1.10015	-0.527201	6.69197	0.0213825	0.0518028
LOC105377805	1.10013	-0.831563	10.0662	0.00670504	0.0207388
MIR4322	1.09935	-0.232984	14.4922	0.00189215	0.0077845
CIDEB	1.09855	1.01899	17.1156	0.000986102	0.0047451
TMEM9B-AS1	1.0967	-0.626051	9.36507	0.00839202	0.024722
LOC100507283	1.09588	-0.653908	11.558	0.00426	0.0146385
ADCK1	1.09491	2.80541	42.7689	1.24858e-05	0.00019804
RDH13	1.09418	2.16652	29.5562	8.45413e-05	0.000771957
LOC727978	1.09362	2.08553	25.4796	0.000172581	0.00130973
NKPD1	1.09322	1.74622	29.4131	8.65819e-05	0.000782662
LOC388436	1.09298	1.25207	27.9484	0.000111058	0.000941498
EHD3	1.09221	4.13539	35.3612	3.42001e-05	0.000401007
LOC105372832	1.08973	0.651681	16.2839	0.0012044	0.00553142
ATP2A3	1.08874	9.85194	90.6419	1.56854e-07	1.65267e-05
REEP6	1.08804	1.74692	46.0532	8.33303e-06	0.000151113
TRIM74	1.08776	5.10772	64.9449	1.17312e-06	4.36584e-05
VASH1	1.0874	-0.460649	8.72607	0.0103684	0.0291894
CFAP70	1.08728	0.426974	19.6399	0.000555628	0.00310242
FAM43A	1.08505	6.50124	46.1487	8.23843e-06	0.000149862
GOLGA8T	1.08458	-0.431046	9.71449	0.00749677	0.0225933
LGMN	1.08396	0.892343	20.3542	0.000476303	0.00277604
AK4P1	1.08391	0.396422	15.5979	0.00142682	0.00629755
NCLP1	1.08378	0.0436321	14.0488	0.00212613	0.00851606
COPG2IT1	1.08295	0.120487	12.5414	0.00320994	0.0117281
LOC143666	1.08056	-0.688647	10.0427	0.00675471	0.0208488
LOC105378083	1.07895	0.772489	12.7679	0.00301238	0.0111646
ARHGAP15-AS1	1.07883	0.613795	11.8219	0.00394376	0.0137918
LOC107984986	1.07517	-0.246213	9.82952	0.0072265	0.0219336
LOC112268022	1.07396	0.464023	11.6785	0.00411207	0.0142569
PCDHGA2	1.07151	-0.308278	11.8049	0.00396334	0.0138384
TTLL3	1.07048	4.03234	80.2367	3.31099e-07	2.22922e-05
RABL2A	1.06984	3.82652	43.1239	1.19383e-05	0.000191792
GPR135	1.06966	4.39624	66.8039	9.9324e-07	4.00903e-05
TMOD2	1.06915	1.37022	16.2129	0.00122547	0.00560918
SPIN2A	1.06892	-0.124604	12.6153	0.00314391	0.0115284
PRAM1	1.06858	0.929217	27.3251	0.000123811	0.00102614
MIR4712	1.06515	1.19531	22.1646	0.000327113	0.00209645
FCGBP	1.06437	2.00865	18.219	0.000762891	0.00392227
KCNC3	1.06344	6.21291	67.3973	9.42615e-07	3.88195e-05
RAPGEF1	1.06291	6.97865	82.0112	2.89828e-07	2.09944e-05
RPL35AP32	1.06263	-0.34217	6.79431	0.0205754	0.0501286
ZNHIT2	1.0615	3.55197	76.7128	4.34622e-07	2.55514e-05
CPNE5	1.06089	6.54164	113.428	3.85472e-08	8.65023e-06
LOC100422225	1.05967	-0.608914	6.85602	0.0201058	0.0492285
LOC101927454	1.05944	-0.84979	6.34305	0.0244244	0.057484
ASH1L-AS1	1.05861	1.29154	18.805	0.000668218	0.00354735
LOC105377449	1.05795	-0.238976	8.22233	0.012311	0.0334066
LAPTM5	1.05793	10.1557	54.266	3.32115e-06	8.27787e-05
LOC107985875	1.05667	-0.7257	4.41277	0.0540708	0.108288
LOC101929750	1.05644	-0.231602	8.64301	0.0106629	0.0298458
LOC105373456	1.05544	-0.164225	11.9501	0.00379998	0.0133837
LOC107984741	1.05491	-0.723962	6.49359	0.023054	0.0548366
DOC2GP	1.05477	-0.408126	8.4147	0.0115233	0.0317503
LENG8	1.05333	8.32392	105.577	6.0622e-08	1.06821e-05
CCDC39	1.05286	3.61255	92.7645	1.35931e-07	1.53865e-05
BMS1P4-AGAP5	1.05184	0.272933	15.7964	0.00135795	0.00606501
COA6-AS1	1.0516	-0.502112	6.14645	0.0263592	0.0610657
DNASE1	1.04541	6.86727	180.966	1.8752e-09	2.17336e-06
LOC105372997	1.04522	0.635552	20.1897	0.000493349	0.0028498
ERMN	1.0445	1.65373	26.8489	0.000134685	0.00108835
SNORD52	1.04447	-0.499524	7.78012	0.0143698	0.0376984
ZCCHC24	1.04394	2.0905	23.3413	0.000258928	0.00175931
LOC105369313	1.04337	-0.999229	4.27443	0.0574961	0.113494
MAFA	1.04206	-1.09215	6.08304	0.0270209	0.062314
LINC01547	1.04177	-0.484108	7.01647	0.0189421	0.0469673
LRIG2-DT	1.04161	-0.581713	5.66325	0.0319249	0.0711139
LOC105377945	1.04144	-0.455367	12.1172	0.00362144	0.0128853
LOC100505728	1.04115	-0.549684	5.40083	0.0355186	0.077609
LOC102723566	1.04045	2.32892	25.4744	0.000172745	0.00130973
LOC112267967	1.04016	-0.697716	4.96523	0.0425863	0.0897388
TRIM55	1.03829	1.90506	10.8559	0.00525343	0.0171513
WARS2-AS1	1.03689	2.26229	27.5632	0.000118751	0.000991688
LOC101928429	1.03656	2.75425	14.9362	0.00168701	0.0071415
GALNT6	1.03584	2.25397	24.582	0.000204033	0.00148127
LOC101929240	1.03558	3.31374	73.7682	5.50125e-07	2.88052e-05
SNORD87	1.03507	0.893966	16.2895	0.00120277	0.00552707
LOC107984747	1.03472	-0.64387	4.37953	0.0548714	0.109554
GHRLOS	1.03414	0.137571	16.0595	0.00127248	0.00577224
LINC01355	1.03386	1.58081	17.7313	0.00085352	0.00426918
DFFBP1	1.03364	-0.891999	7.2763	0.0172192	0.0435607
LOC107985942	1.03359	1.24132	25.6358	0.000167692	0.00128287
MAP1B	1.03155	-0.931921	2.63235	0.126777	0.211026
GPRIN3	1.03103	1.91468	12.0722	0.00366853	0.0130293
EFNB2	1.02923	2.19765	30.196	7.60632e-05	0.000717142
DUSP28	1.02922	4.02355	57.9865	2.27068e-06	6.45448e-05
LOC105377223	1.02898	0.220472	18.6695	0.000688841	0.00364195
LOC105373195	1.02828	2.51817	29.5828	8.41674e-05	0.000769408
UBAP1L	1.02757	2.81627	59.7792	1.90395e-06	5.78531e-05
LOC100499191	1.02751	-0.602189	6.05685	0.0272999	0.0628145
TBC1D3L	1.02727	0.149063	11.649	0.00414768	0.0143467
LOC101928487	1.02636	-0.209101	9.60123	0.00777431	0.0232527
ADORA2B	1.0254	-0.362591	7.99507	0.0133231	0.0355501
LOC102724632	1.02495	-0.173438	11.2888	0.00461284	0.0154986
INTS6-AS1	1.02296	1.5041	25.901	0.000159753	0.00123967
LOC107984999	1.02214	-0.954715	6.37197	0.0241539	0.0569404
LOC107984813	1.02201	-0.351869	3.36261	0.0878165	0.158007
FAM229A	1.02135	0.726633	18.6355	0.000694144	0.00366044
TMEM44-AS1	1.02089	2.25561	19.4533	0.000578766	0.00319456
H1-2	1.02068	0.627018	15.6897	0.00139447	0.00618552
H2BC5	1.01973	0.614494	15.7193	0.00138423	0.00614517
TRIM73	1.01912	1.48325	15.4455	0.00148238	0.00648331
ANP32A-IT1	1.01876	1.68057	10.9382	0.00512422	0.0168005
CNTD1	1.01803	0.00890375	12.7457	0.0030311	0.0112161
LOC107987141	1.01772	2.17883	36.9007	2.74014e-05	0.000347085
LOC105371461	1.01632	2.82092	36.3254	2.97433e-05	0.00036869
MIR186	1.01629	-0.0982046	13.6237	0.002382	0.00930047
LINC01215	1.01628	4.7678	104.225	6.57333e-08	1.09958e-05
BLCAP	1.01594	6.95553	96.1441	1.08856e-07	1.41437e-05
LOC100506123	1.01479	2.64647	18.6083	0.000698409	0.00367696
NPIPB2	1.01111	2.4033	36.9116	2.73591e-05	0.00034682
CILP2	1.0098	-1.0461	4.59986	0.0498141	0.101358
LOC101927402	1.0088	2.3375	14.4272	0.00192454	0.00788178
HEXD	1.008	4.69181	131.64	1.49011e-08	5.85035e-06
SERINC2	1.00709	3.98537	21.8805	0.000346517	0.00219718
IRF7	1.00704	3.1455	44.179	1.0466e-05	0.000175617
ABCA7	1.00656	7.67908	85.4776	2.25033e-07	1.90627e-05
NUTM2B	1.00637	1.04549	20.8531	0.000428574	0.0025604
LOC105372421	1.00563	0.244499	18.4538	0.00072323	0.0037685
LOC107986197	1.00408	-0.378777	9.26474	0.00867144	0.0253747
LOC642361	1.00321	1.44174	23.3746	0.000257248	0.00175088
CLEC11A	1.00316	0.575324	21.1733	0.000400826	0.00244688
RPL37AP7	1.00197	-0.627902	6.34277	0.024427	0.057484
520

## Sheet: EntoAZD vs DMSO down
Supplementary table S1f: Significantly down-regulated genes by Ento and AZD combined exposure identified by RNASeq
EntoAZD_DMSO down regulated
genes	logFC	logCPM	F	PValue	FDR		values sorted by logFC and filtered by FDR < 0.05
ADGRA2	-3.80794	-0.985675	29.8927	7.99548e-05	0.000742189
TNFRSF11A	-3.54476	0.219322	76.5403	4.40571e-07	2.56792e-05
S100A10	-3.36658	-1.24937	13.2753	0.00261839	0.00999809
RTKN2	-3.25428	0.391468	101.431	7.79433e-08	1.21607e-05
CHAC1	-3.02287	0.607898	34.7815	3.72454e-05	0.000427347
UBASH3B	-2.90569	0.504214	136.478	1.18113e-08	5.64759e-06
MYB	-2.85156	2.61527	92.67	1.36792e-07	1.53865e-05
COL5A1	-2.81788	3.41384	11.5156	0.00431339	0.0147781
PLEKHH3	-2.80006	1.674	86.1932	2.13816e-07	1.88553e-05
DNAJC22	-2.76363	-0.0991919	53.2243	3.70824e-06	8.84851e-05
UBE2L6	-2.7584	0.509252	119.133	2.8225e-08	8.2086e-06
DMC1	-2.74181	0.799179	52.5902	3.96901e-06	9.31999e-05
SPARCL1	-2.73986	-0.144579	65.8619	1.08012e-06	4.15651e-05
SHISA3	-2.65056	-0.224168	50.9797	4.73095e-06	0.00010316
HSPB1	-2.61611	2.59506	227.19	4.14189e-10	1.96005e-06
SLC2A3	-2.53902	-0.634537	12.1891	0.00354759	0.0126931
LRRTM4-AS1	-2.52984	3.12333	183.863	1.68873e-09	2.17336e-06
BTN3A3	-2.52115	0.446141	73.0542	5.83178e-07	2.98506e-05
SNTB1	-2.5198	0.000269465	53.2462	3.69957e-06	8.84083e-05
HOXA13	-2.51603	0.929555	43.4091	1.15182e-05	0.000186729
CRACR2B	-2.49853	0.0911769	64.5126	1.22011e-06	4.40925e-05
IGFBP6	-2.47799	-0.160052	36.9934	2.7044e-05	0.00034444
FGF14	-2.42085	2.78279	161.601	3.94217e-09	3.04598e-06
CASP7	-2.41025	-0.829573	27.8974	0.000112043	0.00094787
PPDPFL	-2.3613	0.672373	98.2867	9.4893e-08	1.32736e-05
LRRCC1	-2.35522	3.13863	154.368	5.31522e-09	3.74977e-06
REEP2	-2.35503	-0.288889	39.2687	1.97426e-05	0.00027333
VIM	-2.34004	-0.181461	20.2257	0.000489567	0.00283097
CDT1	-2.33564	5.53772	115.356	3.46392e-08	8.38889e-06
MT2A	-2.31017	3.06483	18.1632	0.000772677	0.00396128
SAP30-DT	-2.3076	0.90204	25.8332	0.00016174	0.0012515
DTX3L	-2.29246	3.18708	195.839	1.11265e-09	2.17336e-06
LRRTM4	-2.29086	3.17743	84.8846	2.34837e-07	1.92736e-05
TMCC3	-2.28905	1.41017	70.5709	7.17139e-07	3.29253e-05
SLC8A1	-2.2698	2.17863	145.689	7.74219e-09	4.4866e-06
MEIS1	-2.26669	1.69522	107.548	5.39584e-08	9.72809e-06
AURKAP2	-2.24104	0.172539	41.2168	1.52425e-05	0.000229216
PARP9	-2.23994	3.62977	134.195	1.31676e-08	5.64759e-06
LINC02099	-2.23842	0.877555	87.1717	1.99497e-07	1.81856e-05
MUC19	-2.23094	3.19894	83.4588	2.60475e-07	2.01144e-05
TNFAIP2	-2.23042	-0.563399	50.8897	4.77824e-06	0.000103514
PACSIN3	-2.22936	1.44041	39.0906	2.02248e-05	0.000277488
BTN3A2	-2.22501	1.34456	74.4249	5.21599e-07	2.8246e-05
PPP1R26	-2.20538	2.06596	165.791	3.33405e-09	2.70491e-06
E2F8	-2.19956	4.03218	64.4148	1.23105e-06	4.42772e-05
LOC100419170	-2.1963	0.565285	59.6091	1.93568e-06	5.86225e-05
TRIM47	-2.19219	2.36294	61.2999	1.64525e-06	5.3285e-05
TYRO3	-2.19184	2.38408	142.098	9.10108e-09	4.92247e-06
TLCD3B	-2.17851	-0.0023589	40.5712	1.65894e-05	0.000240339
SYNGR3	-2.17345	1.78521	58.4513	2.16839e-06	6.32812e-05
AZGP1	-2.13937	-0.525098	28.5556	0.00010006	0.000873356
SESTD1	-2.11289	3.6535	91.1082	1.51959e-07	1.61622e-05
SARDH	-2.09818	-0.91841	23.2045	0.00026595	0.00179816
PFKFB4	-2.09195	4.40929	16.4153	0.0011665	0.00538331
CGAS	-2.08785	-0.43536	38.3262	2.2453e-05	0.00029838
LGR6	-2.08036	0.297343	28.9315	9.38769e-05	0.000833286
ADD3-AS1	-2.07613	-0.847768	21.4839	0.000375854	0.00234112
IGLV1-47	-2.07218	-0.781987	21.5297	0.000372325	0.0023236
HSD17B14	-2.07103	-0.117509	33.6259	4.42892e-05	0.000483605
S100A4	-2.06237	3.90412	173.906	2.43668e-09	2.50157e-06
IL7R	-2.06208	1.66971	58.1212	2.24048e-06	6.42643e-05
E2F2	-2.05433	6.20899	71.1202	6.84717e-07	3.20399e-05
SLC7A11	-2.05076	4.27403	104.27	6.55586e-08	1.09958e-05
TREM1	-2.04731	0.0429333	15.732	0.00137986	0.00613413
KLK1	-2.04267	1.39968	82.6502	2.76428e-07	2.06697e-05
ZNF570	-2.03348	-0.399354	27.3673	0.000122896	0.00102052
CALHM1	-2.03031	0.898646	70.3333	7.31705e-07	3.33501e-05
C1orf54	-2.02136	1.13575	51.1343	4.651e-06	0.000101845
PURG	-2.02076	-0.406769	24.702	0.00019947	0.00145712
KIF13B	-2.02057	1.1159	41.2009	1.52742e-05	0.000229322
VIM-AS1	-2.02043	-0.754715	15.3353	0.00152414	0.00661464
BTN3A1	-2.01935	1.69222	56.0421	2.76279e-06	7.22399e-05
CAMKV	-2.015	1.25843	77.3857	4.12285e-07	2.47768e-05
RN7SK	-2.01207	1.35369	11.7696	0.00400416	0.0139416
NECTIN1	-2.00358	2.86334	27.6135	0.000117712	0.000985037
ERFE	-1.99683	1.2704	65.0257	1.16457e-06	4.3538e-05
MPP1	-1.99013	1.26723	27.7242	0.000115464	0.000969111
FNIP2	-1.98443	0.0106893	29.5263	8.49623e-05	0.000774058
ARAP2	-1.97363	1.08406	83.9828	2.50699e-07	1.97104e-05
NUP62CL	-1.96231	0.872293	43.3811	1.15586e-05	0.000187176
CHDH	-1.96173	0.236894	21.2258	0.000396471	0.0024276
KLRC4	-1.96095	-0.527084	25.8165	0.000162233	0.00125173
PSRC1	-1.95294	3.89193	129.549	1.65158e-08	6.13309e-06
POLE2	-1.94702	3.55418	118.113	2.98124e-08	8.2086e-06
WDR76	-1.94423	6.11069	116.688	3.22044e-08	8.38889e-06
UBE2CP4	-1.94111	0.497611	21.9611	0.00034088	0.00216822
SLC7A11-AS1	-1.94068	-1.06317	14.4769	0.00189973	0.00780975
C1RL-AS1	-1.9381	-0.157531	26.93	0.000132758	0.00108
ATP2B4	-1.93425	-0.514702	13.7323	0.00231346	0.00909433
SMIM24	-1.93418	1.03694	35.2695	3.46624e-05	0.000404628
B3GNT5	-1.9314	1.35121	44.1404	1.0516e-05	0.000176135
DLL3	-1.9256	-0.319825	22.6485	0.000296846	0.00195401
DTL	-1.92503	5.37783	88.4221	1.82764e-07	1.79511e-05
TESMIN	-1.91187	0.455104	20.9187	0.000422715	0.00253379
SLC30A3	-1.90417	2.46368	80.9042	3.14834e-07	2.1705e-05
TRAC	-1.89342	1.65504	57.6972	2.33712e-06	6.5383e-05
HES7	-1.89326	1.76158	43.763	1.10202e-05	0.000181524
SLAMF1	-1.89207	0.746308	19.7209	0.000545914	0.0030587
CD84	-1.88809	3.29922	95.8416	1.11011e-07	1.41978e-05
CDKN1A	-1.88752	1.06271	16.7368	0.00107935	0.00507346
FOXO6	-1.88119	-0.503454	26.2651	0.00014954	0.0011756
ULBP1	-1.87947	-0.356134	23.4292	0.000254521	0.00173678
ASXL3	-1.87487	0.22539	10.7457	0.00543241	0.0176328
CCNA2	-1.87458	7.18293	75.1997	4.90095e-07	2.7695e-05
COL23A1	-1.87154	1.85504	38.3614	2.23443e-05	0.000297423
ADSS1	-1.86612	0.429491	53.6379	3.54871e-06	8.55592e-05
FAM72D	-1.86086	5.57978	116.41	3.26959e-08	8.38889e-06
SPINT1	-1.85914	0.138944	42.5237	1.28808e-05	0.000202327
FCHO2	-1.85858	0.472032	29.5851	8.41349e-05	0.000769408
CORO2A	-1.85849	1.63521	102.089	7.48503e-08	1.19071e-05
DENND1B	-1.8571	2.71331	109.392	4.84725e-08	9.20501e-06
IQGAP3	-1.8555	1.44549	78.2877	3.84364e-07	2.40371e-05
ONECUT2	-1.85334	1.96452	93.9591	1.25567e-07	1.49812e-05
PECR	-1.84982	-0.919306	13.7155	0.00232393	0.00912146
ELOVL6	-1.8457	4.5946	134.612	1.29074e-08	5.64759e-06
LOC107984111	-1.84354	1.97756	10.8053	0.00533479	0.0173611
FAM72C	-1.84143	4.68389	123.436	2.2508e-08	7.16108e-06
HUNK	-1.84139	1.88048	74.2891	5.27357e-07	2.8246e-05
SLC25A29	-1.84028	3.00621	51.5663	4.4356e-06	9.94386e-05
MCAM	-1.83971	-0.155347	33.9337	4.22745e-05	0.000469504
MIR4435-2HG	-1.83374	1.03024	60.4544	1.78374e-06	5.59826e-05
FES	-1.83101	1.45383	72.0161	6.35362e-07	3.09591e-05
CDKN1B	-1.8305	2.58629	41.6855	1.43429e-05	0.000219347
MISP3	-1.82928	-0.356241	20.5017	0.000461585	0.00271293
FOXJ2	-1.82124	2.37396	108.919	4.98172e-08	9.20501e-06
UBE2C	-1.81915	5.81354	55.5755	2.89833e-06	7.49015e-05
SCN8A	-1.81724	-0.886804	15.0262	0.00164862	0.0070211
ZNF367	-1.815	4.09207	128.266	1.76046e-08	6.20981e-06
SLC16A14	-1.81459	0.810061	38.8111	2.10088e-05	0.000284074
ORC1	-1.81398	5.2649	67.3114	9.49762e-07	3.90148e-05
CTTNBP2NL	-1.80766	-0.993943	9.76866	0.00736807	0.0222717
GPR174	-1.80735	2.61039	84.2032	2.46712e-07	1.97104e-05
WSB2	-1.80612	0.698051	31.1156	6.55245e-05	0.000644755
FRMD5	-1.80535	-0.0337895	22.4329	0.000309916	0.00201389
FAM72B	-1.80483	5.06709	93.0253	1.33588e-07	1.53865e-05
GAB2	-1.8045	0.94915	41.305	1.50685e-05	0.000227443
CERCAM	-1.80132	2.74034	119.772	2.72795e-08	8.19699e-06
LGALS1	-1.78514	4.48781	117.779	3.03535e-08	8.2086e-06
REXO5	-1.78461	1.7857	36.1354	3.05663e-05	0.00037659
RGS8	-1.78271	-0.217705	8.91781	0.00972383	0.0278123
ENHO	-1.78177	1.4031	77.5438	4.07226e-07	2.47768e-05
OSBPL6	-1.77921	-0.557031	14.9612	0.00167627	0.00710768
CPNE7	-1.77544	0.391246	22.1919	0.000325312	0.00208719
RNU1-2	-1.77325	-0.705124	6.9848	0.0191655	0.0473548
SPC25	-1.77228	4.51926	88.0235	1.87918e-07	1.79511e-05
DUSP3	-1.76912	2.71262	77.389	4.12178e-07	2.47768e-05
ANKRD6	-1.76816	-0.320238	22.8404	0.000285741	0.00189784
PRG2	-1.76743	-0.796555	17.2933	0.000945556	0.00460462
PLEKHG5	-1.76507	-0.487234	23.9272	0.000231138	0.00162076
RAD51AP1	-1.76444	6.00056	134.103	1.32262e-08	5.64759e-06
FAM72A	-1.76206	4.31633	78.6937	3.72508e-07	2.36112e-05
MAGEE1	-1.7545	-0.525472	21.01	0.00041471	0.00249688
PLIN2	-1.7526	3.909	75.6769	4.71771e-07	2.68803e-05
MCIDAS	-1.74845	0.282206	31.0578	6.61348e-05	0.000648703
SEMA6B	-1.74601	-0.527057	24.9719	0.000189626	0.00140182
ADA	-1.74381	3.09427	123.703	2.2199e-08	7.16108e-06
NIPAL2	-1.74322	2.19815	96.1296	1.08959e-07	1.41437e-05
MND1	-1.73965	5.32585	156.162	4.92955e-09	3.63577e-06
PLAU	-1.73928	-0.354495	18.5465	0.000708221	0.00371056
CYSTM1	-1.73463	2.13502	92.2611	1.40589e-07	1.55183e-05
KIF2C	-1.73393	6.57666	96.1381	1.08899e-07	1.41437e-05
PEX11A	-1.7296	0.496536	22.7053	0.00029351	0.00193884
MCM10	-1.72886	4.71084	43.2709	1.17196e-05	0.00018884
ATP4A	-1.72825	0.968271	4.11589	0.0617422	0.12008
AURKB	-1.7223	6.11919	46.2955	8.09542e-06	0.000148091
CCDC15	-1.7205	2.45129	62.2359	1.50603e-06	5.00755e-05
NT5DC4	-1.71671	-0.411562	21.3146	0.000389237	0.00239936
HJURP	-1.71641	5.87482	62.8058	1.42788e-06	4.82682e-05
DDIT4	-1.71451	6.87656	41.9088	1.39356e-05	0.000215352
ATP7B	-1.71334	0.755019	39.4429	1.92835e-05	0.000269504
DOCK7	-1.71238	2.63558	112.268	4.11401e-08	8.66934e-06
RGS9	-1.71096	4.24535	72.3798	6.16494e-07	3.07498e-05
RAD51	-1.70605	4.59126	51.0199	4.71004e-06	0.00010286
USP27X	-1.70493	0.581717	32.2344	5.48799e-05	0.000566464
TMPOP2	-1.70141	0.916042	56.1053	2.74497e-06	7.21366e-05
FSD1	-1.69543	0.596567	31.2248	6.43878e-05	0.000636271
CDC25A	-1.69542	4.79861	64.6878	1.20081e-06	4.38341e-05
CHAF1B	-1.69175	3.88617	74.1754	5.32233e-07	2.8246e-05
TMEM54	-1.68878	-0.0789387	31.4526	6.20875e-05	0.000619958
ESPL1	-1.68386	6.58876	53.2941	3.68073e-06	8.83566e-05
KIF20A	-1.67659	6.13572	55.5797	2.89708e-06	7.49015e-05
CHEK1	-1.67482	5.52293	74.9112	5.01565e-07	2.7937e-05
CDK1	-1.67113	6.85484	91.5515	1.47467e-07	1.60591e-05
GINS2	-1.6702	5.07275	52.7279	3.91066e-06	9.26287e-05
PBK	-1.66953	6.54636	88.1427	1.86359e-07	1.79511e-05
KIF14	-1.6683	5.5715	60.0995	1.84583e-06	5.70005e-05
TRIM2	-1.65921	0.548298	49.4897	5.58786e-06	0.000113981
RRM2	-1.65868	7.68216	53.688	3.52991e-06	8.55592e-05
XYLB	-1.65475	2.06221	40.826	1.60423e-05	0.000236316
MBOAT2	-1.65454	1.51464	67.8974	9.02234e-07	3.76341e-05
POU6F1	-1.65137	0.0906299	25.4644	0.000173063	0.00131037
SPTBN4	-1.63872	0.245234	14.25	0.00201604	0.00815706
HEMGN	-1.63772	3.30125	58.7561	2.10417e-06	6.20768e-05
TMEM237	-1.63629	2.13685	38.8628	2.0861e-05	0.000282311
SORBS3	-1.631	3.15744	109.297	4.87412e-08	9.20501e-06
PHACTR1	-1.63009	4.47794	39.0084	2.04518e-05	0.000279102
IRF1-AS1	-1.62949	-0.760199	19.939	0.000520703	0.00295314
CMAHP	-1.62653	1.25126	49.7302	5.43824e-06	0.000113129
LINC00643	-1.62543	0.753623	39.828	1.83113e-05	0.000259064
PLK1	-1.6221	6.96407	51.928	4.26397e-06	9.70704e-05
CCNB2P1	-1.62065	-0.643515	21.0028	0.00041533	0.00249876
RFX2	-1.61938	1.79732	69.0086	8.19366e-07	3.58451e-05
FBXO36	-1.61715	-0.67109	18.7286	0.00067976	0.00360333
LYSMD1	-1.6171	1.446	60.1643	1.8343e-06	5.69132e-05
ALDOC	-1.61436	5.8481	14.459	0.0019086	0.00782786
EXO1	-1.61422	4.09046	39.8472	1.82644e-05	0.000259054
CTNNAL1	-1.61235	4.87481	98.3782	9.43434e-08	1.32736e-05
MIR210HG	-1.61155	3.04924	7.93199	0.0136208	0.0361012
EPSTI1	-1.61139	3.25538	84.734	2.37405e-07	1.92736e-05
LOC101929340	-1.61102	0.184366	21.338	0.000387356	0.00239255
RAD54L	-1.60432	4.79054	70.1273	7.44603e-07	3.37597e-05
CDIN1	-1.60326	1.7224	58.1072	2.24359e-06	6.42643e-05
FOXM1	-1.60292	6.79723	63.1937	1.37732e-06	4.71486e-05
FBXO43	-1.60062	1.90262	31.6694	5.99857e-05	0.000604927
DLGAP5	-1.59751	6.47398	60.3681	1.79863e-06	5.62322e-05
NOTCH4	-1.59585	1.34848	68.7245	8.39692e-07	3.62421e-05
COX5AP2	-1.59345	-0.684015	4.74558	0.0467706	0.0965643
CCL3L3	-1.5932	0.998587	57.7092	2.33432e-06	6.5383e-05
LOC105372233	-1.59169	0.425423	40.8156	1.60641e-05	0.000236316
LOC107984143	-1.58832	-0.652486	10.2649	0.00630038	0.0197622
HELB	-1.58783	0.0576056	12.2757	0.003461	0.0124519
C1orf198	-1.58621	1.0593	30.4581	7.28743e-05	0.000696383
NDC80	-1.58476	6.30559	73.4331	5.65362e-07	2.92148e-05
PRC1	-1.58102	6.51038	84.131	2.4801e-07	1.97104e-05
DIAPH3	-1.57931	5.11729	66.9232	9.8282e-07	3.99298e-05
DSCC1	-1.57898	4.92776	81.4318	3.02621e-07	2.14049e-05
OTX1	-1.57895	1.65324	59.518	1.95293e-06	5.89001e-05
LINC01605	-1.57636	-0.502703	15.2644	0.0015517	0.0067016
CDCA3	-1.57159	5.84221	52.4469	4.03082e-06	9.39714e-05
AURKA	-1.56886	5.90337	73.7152	5.52503e-07	2.88261e-05
CDC25C	-1.5657	3.95708	63.147	1.38331e-06	4.72518e-05
SRC	-1.56246	1.10687	31.6375	6.02904e-05	0.000606245
IMPA2	-1.56188	3.52647	45.861	8.52718e-06	0.000153736
ZNF516-DT	-1.56104	1.32322	42.5278	1.2874e-05	0.000202327
B4GALT2	-1.55787	4.15459	96.4989	1.0639e-07	1.41437e-05
WDSUB1	-1.55203	-0.048184	24.9997	0.000188647	0.00139771
LGALSL	-1.54888	0.101675	41.1564	1.53631e-05	0.000230178
BDH2P1	-1.54504	1.19702	52.6743	3.93327e-06	9.26287e-05
ANLN	-1.54273	6.24244	74.5188	5.17663e-07	2.8246e-05
AVPI1	-1.53899	-0.225591	17.3213	0.000939357	0.00458131
PHF19	-1.53851	5.52373	128.843	1.71049e-08	6.16766e-06
DHDDS-AS1	-1.53712	-0.97	9.6374	0.00768441	0.0230305
NEK2	-1.53504	5.58194	74.9883	4.98468e-07	2.78901e-05
LOC107984133	-1.53503	-0.511234	15.4352	0.00148626	0.00649678
RHOC	-1.53087	0.0541085	18.0205	0.000798391	0.0040623
TK1	-1.53056	5.8223	58.9137	2.07181e-06	6.1434e-05
NFIB	-1.53052	2.12315	67.9678	8.96703e-07	3.76313e-05
TCTN2	-1.52942	1.9154	53.8136	3.4833e-06	8.54675e-05
RRM2P3	-1.52849	3.01088	39.782	1.84246e-05	0.000260189
RAD51AP1P1	-1.5272	-0.80985	10.0376	0.00676564	0.0208627
CD247	-1.52703	3.55495	144.504	8.16327e-09	4.56749e-06
PKMYT1	-1.52621	5.24924	56.264	2.70086e-06	7.14913e-05
KIF18B	-1.5262	5.5782	56.1776	2.7248e-06	7.19669e-05
GINS1	-1.52104	4.91597	60.7582	1.73251e-06	5.50131e-05
CFAP45	-1.51659	-0.327278	21.0514	0.000411139	0.00248367
TOP2A	-1.51515	8.87994	48.7665	6.06681e-06	0.000121091
TTBK1	-1.51511	-0.492875	14.2652	0.00200803	0.00813946
BDH2	-1.51426	2.94248	121.463	2.49463e-08	7.63923e-06
ZFYVE9	-1.51205	0.104732	18.6877	0.000686041	0.00362832
PRX	-1.51202	1.43311	47.4226	7.08694e-06	0.000134494
PCLAF	-1.50913	5.94875	43.9347	1.07875e-05	0.000179342
RAB37	-1.50698	0.423868	17.4862	0.000903702	0.00445563
OTULINL	-1.50606	0.725044	22.8446	0.000285502	0.00189704
SAMD9L	-1.50122	-0.369401	24.7259	0.000198577	0.00145303
CAMP	-1.50065	2.55985	64.7744	1.19141e-06	4.38341e-05
PINLYP	-1.49983	1.22398	54.7931	3.14302e-06	7.89452e-05
UPP1	-1.49777	-0.00976178	35.378	3.41163e-05	0.000400972
BIRC5	-1.49772	6.55939	43.0607	1.20337e-05	0.000192944
KIF23	-1.49616	5.887	64.7246	1.1968e-06	4.38341e-05
RNF144A	-1.49584	2.58146	117.841	3.0253e-08	8.2086e-06
PRKG2	-1.49554	-0.478951	17.6399	0.000871854	0.00433551
CENPE	-1.49331	6.92776	85.7962	2.19957e-07	1.88719e-05
FANCG	-1.48778	4.82796	113.014	3.94501e-08	8.65023e-06
MEX3B	-1.48402	0.989217	27.8906	0.000112175	0.000948376
KIFC1	-1.48349	6.42495	45.331	9.08995e-06	0.000161195
WWC1	-1.48297	1.38209	52.6814	3.93024e-06	9.26287e-05
C1RL	-1.48235	-0.608704	22.6422	0.000297221	0.00195501
ZNF569	-1.48226	2.24136	74.2449	5.2925e-07	2.8246e-05
LOC391247	-1.48088	0.377794	23.5848	0.000246936	0.00170076
ERI2	-1.47799	2.00077	51.4316	4.50148e-06	0.000100193
CDCA7	-1.4773	6.63795	78.3805	3.81617e-07	2.40371e-05
HOXB7	-1.47707	2.12442	46.0417	8.34449e-06	0.000151113
PI16	-1.475	0.118445	30.6348	7.081e-05	0.000682687
PRIM1	-1.4749	4.88017	88.6283	1.80162e-07	1.79344e-05
APOL2	-1.47408	-0.0754967	12.006	0.0037391	0.0132238
MKI67	-1.47372	9.31533	37.887	2.38595e-05	0.000312147
CDC45	-1.4737	4.86522	42.3213	1.32176e-05	0.00020599
DCLRE1A	-1.4736	3.75483	110.415	4.5707e-08	9.05186e-06
DNAI1	-1.47313	-0.167182	16.0058	0.0012894	0.00582491
PLCXD1	-1.47286	4.81846	187.633	1.4769e-09	2.17336e-06
NUDT6	-1.47212	-0.278051	14.9921	0.00166307	0.00706041
NUF2	-1.47071	5.60223	87.7036	1.92175e-07	1.80244e-05
SLC16A3	-1.46904	2.95732	21.0198	0.000413861	0.00249554
PAQR4	-1.46759	5.18422	147.215	7.23635e-09	4.34878e-06
GPD2	-1.46745	4.36431	129.408	1.66311e-08	6.13309e-06
NNT-AS1	-1.46396	3.12962	107.073	5.54836e-08	9.89315e-06
RPA3P2	-1.46123	-0.670233	22.5957	0.00029999	0.00196513
LHFPL6	-1.46096	4.25025	84.7611	2.3694e-07	1.92736e-05
SPC24	-1.46058	5.26188	65.323	1.13371e-06	4.28628e-05
MAGI3	-1.45982	1.24441	33.5074	4.5094e-05	0.000489428
BCAR1	-1.4579	1.88202	50.9599	4.74135e-06	0.00010316
NEDD4	-1.45435	1.42037	27.8742	0.000112495	0.000949709
ATP8B3	-1.45232	2.9874	53.1865	3.72323e-06	8.85839e-05
TYMS	-1.45078	5.42872	39.9268	1.8071e-05	0.000257211
DOCK10	-1.44718	-0.448957	11.3862	0.0044814	0.0151838
TPST1	-1.44671	0.125475	20.0392	0.000509562	0.00290518
TYMSOS	-1.44546	-0.434575	14.2225	0.00203072	0.00820889
CCDC50	-1.44437	1.1664	35.9642	3.13303e-05	0.000381656
PRF1	-1.44137	-0.626199	10.0592	0.00671978	0.0207755
MEX3A	-1.44012	2.06948	53.8981	3.45233e-06	8.48751e-05
KLHL30	-1.44006	1.66832	32.8031	5.02355e-05	0.000531716
NTAN1	-1.4394	3.03849	66.4978	1.02057e-06	4.03187e-05
FANCC	-1.43724	2.82444	38.4637	2.20323e-05	0.000294235
PIM1	-1.43487	4.64253	47.1415	7.32432e-06	0.000137761
PIF1	-1.43259	4.49043	61.8146	1.56696e-06	5.12612e-05
NPPC	-1.43248	-0.284549	9.50591	0.00801711	0.0238296
BUB1B	-1.43228	6.89909	83.9911	2.50548e-07	1.97104e-05
FABP6	-1.43151	-0.242458	17.4199	0.000917839	0.00450355
CDC7	-1.43051	5.27292	91.2213	1.50798e-07	1.61622e-05
SGO2	-1.42957	6.10401	92.978	1.34009e-07	1.53865e-05
LOC392268	-1.42916	-0.970478	11.0875	0.00489881	0.0162353
KIAA1549	-1.42757	-0.361913	18.5911	0.000701124	0.00369005
CSMD1	-1.42743	-0.456015	13.2062	0.00266839	0.0101399
GFI1B	-1.42655	1.70288	48.9526	5.9392e-06	0.000119269
DEPDC1B	-1.42559	4.52643	79.0317	3.62953e-07	2.32778e-05
HMGB2	-1.42437	8.99404	49.8915	5.34048e-06	0.000111812
FBXO6	-1.41821	-0.181213	12.762	0.00301737	0.0111781
RRM1	-1.41813	7.14277	79.9823	3.3755e-07	2.25389e-05
CKAP2L	-1.41706	5.44085	53.7135	3.52037e-06	8.55592e-05
HOMER3	-1.41695	3.08449	134.67	1.28717e-08	5.64759e-06
FANCI	-1.41511	7.00788	85.3487	2.27124e-07	1.90627e-05
KBTBD7	-1.41491	1.64105	41.0266	1.5626e-05	0.000232613
CDKN3	-1.41364	6.03187	83.9416	2.51452e-07	1.97104e-05
GALNT3	-1.41145	3.6443	109.211	4.89831e-08	9.20501e-06
LOC100130550	-1.41033	0.12444	24.9693	0.00018972	0.00140182
HACE1	-1.40871	0.955065	29.4622	8.58761e-05	0.000778885
ABHD17C	-1.40863	0.392447	28.1478	0.0001073	0.000917791
DEPDC1P1	-1.40756	2.84421	42.999	1.21277e-05	0.000194067
WEE1	-1.40711	6.16114	87.9284	1.89172e-07	1.79511e-05
CHI3L2	-1.4055	5.59072	53.2482	3.6988e-06	8.84083e-05
TUBB8P8	-1.40477	-0.927501	11.2884	0.00461348	0.0154986
VANGL1	-1.40319	2.15839	53.6629	3.53929e-06	8.55592e-05
PLS1	-1.40217	0.160624	14.1907	0.00204779	0.00825466
KIF4B	-1.39674	2.22774	31.0549	6.61656e-05	0.000648703
SOWAHD	-1.39482	1.63612	28.9486	9.36054e-05	0.000831331
CHRNA5	-1.39203	-0.446048	9.91376	0.00703568	0.0215073
LINC01749	-1.39182	0.233821	23.0249	0.000275509	0.00185187
NCAPG2	-1.39028	6.96536	72.9617	5.87624e-07	2.99147e-05
USP51	-1.38757	-0.940115	10.2194	0.00639056	0.0199717
RRM2P2	-1.38741	1.74083	46.1885	8.19931e-06	0.000149485
CDK2	-1.38585	6.27694	85.7759	2.20277e-07	1.88719e-05
GLI1	-1.38568	2.79133	97.5436	9.949e-08	1.33953e-05
NOL4L	-1.38526	2.31357	66.3619	1.03298e-06	4.05701e-05
LOC221946	-1.3849	-0.808187	9.79495	0.00730653	0.0221351
SKA1	-1.38439	5.41169	64.3831	1.23461e-06	4.42772e-05
MYBPHL	-1.38298	0.930369	21.312	0.00038945	0.00239936
RASSF4	-1.38083	-0.713393	11.5269	0.00429907	0.0147384
GLIS2	-1.37937	1.17753	22.6714	0.000295497	0.00194828
MCM4	-1.3787	8.45227	44.5387	1.00123e-05	0.00017137
SNX24	-1.37632	0.0488221	14.9609	0.00167639	0.00710768
TRIM21	-1.37628	2.54839	95.5268	1.13305e-07	1.41978e-05
CDCA5	-1.37541	6.38744	63.2908	1.36499e-06	4.70241e-05
MCM6	-1.37521	7.35302	67.1954	9.59507e-07	3.92165e-05
GSTM4	-1.37238	1.78712	28.8683	9.48852e-05	0.000839023
B3GNT7	-1.36997	3.27488	115.385	3.45852e-08	8.38889e-06
ZNF432	-1.36972	1.90923	37.6309	2.47261e-05	0.000319685
BRIP1	-1.36945	4.74775	36.3068	2.98226e-05	0.00036939
MOXD1	-1.36794	0.87907	15.3991	0.0014998	0.00653484
IDH2	-1.36642	6.3442	173.582	2.46673e-09	2.50157e-06
PTK7	-1.36578	0.174894	21.6202	0.000365461	0.00228868
PARP16	-1.36437	2.89609	65.2405	1.14219e-06	4.28628e-05
SPTBN1	-1.36333	4.64954	79.7053	3.44737e-07	2.25752e-05
PDE4C	-1.36301	1.25858	28.4359	0.000102125	0.000886139
MYO15A	-1.36207	-0.49614	10.6538	0.00558721	0.0180486
CDC6	-1.36054	5.28611	47.5202	7.00654e-06	0.000133437
TICRR	-1.35847	5.12284	50.401	5.0446e-06	0.000107561
MCM7	-1.35828	8.22315	56.7642	2.56704e-06	6.9418e-05
MLLT11	-1.35676	1.47372	21.2402	0.000395289	0.00242393
CEP55	-1.35649	6.22417	78.6934	3.72517e-07	2.36112e-05
FAM111B	-1.3562	6.14628	29.4272	8.63783e-05	0.000782577
CENPA	-1.35559	4.68409	34.2254	4.04614e-05	0.000454658
MAFF	-1.35278	-0.759357	15.4688	0.00147375	0.00645773
BATF	-1.35101	1.17696	37.4715	2.52839e-05	0.000325858
CENPF	-1.34894	8.06596	51.8803	4.28613e-06	9.74044e-05
CDC20	-1.34843	6.49124	35.996	3.11867e-05	0.000380601
WNT10A	-1.34731	5.45257	15.5019	0.00146152	0.00641457
H4C12	-1.3469	0.146946	11.2521	0.00466351	0.0156222
BCL2A1	-1.34632	2.73412	54.0399	3.40108e-06	8.38692e-05
LOC105373652	-1.34492	2.8885	45.0708	9.38169e-06	0.000163509
TPM4	-1.34418	7.00404	222.008	4.83187e-10	1.96005e-06
CCDC74B	-1.34258	1.89456	55.3437	2.96849e-06	7.57521e-05
P2RX4	-1.34157	0.953007	26.5487	0.000142102	0.00112936
RRAGD	-1.34124	2.72599	43.5784	1.12768e-05	0.000184453
SLC16A10	-1.34114	0.115327	19.1998	0.00061201	0.00332568
ARHGAP22	-1.34061	-0.825496	12.803	0.00298304	0.0110812
NEK3	-1.34038	2.74894	64.7013	1.19935e-06	4.38341e-05
DEPDC1	-1.33728	5.63036	70.3632	7.29849e-07	3.33501e-05
TSPAN9	-1.335	1.2745	12.6433	0.00311926	0.0114712
DARS-AS1	-1.33431	2.5049	12.8379	0.00295419	0.0109942
CHCHD6	-1.33368	1.68497	22.9784	0.00027805	0.00186425
MELK	-1.33354	5.0857	72.2436	6.23485e-07	3.07498e-05
BTBD8	-1.33165	0.351984	21.1504	0.000402735	0.00245291
TET1	-1.32992	1.56245	19.2869	0.000600349	0.00327768
SEPTIN14P6	-1.32616	-0.649797	8.2506	0.0121914	0.0331854
ZNF219	-1.32435	0.276635	31.4131	6.24798e-05	0.000622441
IRF5	-1.32381	4.01454	181.989	1.80681e-09	2.17336e-06
CXADR	-1.32334	-0.0964662	6.94942	0.0194186	0.0478419
TROAP	-1.32315	6.09455	59.9325	1.87587e-06	5.73218e-05
CCL3L1	-1.3199	-0.402991	11.8131	0.00395381	0.0138175
BTG3	-1.31983	1.70448	45.1175	9.32864e-06	0.000163313
MYBPC1	-1.31982	0.017606	17.0742	0.000995837	0.00477637
CTH	-1.3178	2.00129	33.771	4.33264e-05	0.00047668
WDHD1	-1.31662	5.51709	79.5276	3.49439e-07	2.27711e-05
PCK2	-1.31381	3.10621	51.0962	4.67058e-06	0.000102136
SERPINH1	-1.31299	2.19087	49.6367	5.49588e-06	0.0001136
OTUD7A	-1.31089	0.0927383	20.7207	0.00044068	0.00261709
RRN3P4	-1.31084	2.29807	35.7653	3.22454e-05	0.000388141
POLD3	-1.30687	5.0182	71.8321	6.45158e-07	3.11558e-05
JDP2	-1.30673	2.00274	35.8231	3.19761e-05	0.000386909
ARHGEF39	-1.30536	2.57291	36.0673	3.08677e-05	0.000379327
ABI2	-1.30485	3.47633	65.2668	1.13948e-06	4.28628e-05
MXD3	-1.30431	4.50602	99.9658	8.53702e-08	1.27084e-05
AQP3	-1.30297	1.13043	31.5727	6.09135e-05	0.000610489
PCNA	-1.30063	7.01585	57.4365	2.39892e-06	6.62699e-05
KIF4A	-1.30034	5.70613	38.3625	2.2341e-05	0.000297423
FZD5	-1.29963	0.566112	18.0496	0.000793063	0.00403899
LOC105371227	-1.29923	-0.184079	18.0602	0.000791139	0.00403426
RBPMS2	-1.29804	-0.390048	8.25978	0.0121529	0.0330972
TRIP10	-1.2957	3.59171	62.9563	1.40801e-06	4.77957e-05
RACGAP1	-1.29551	6.74834	94.6002	1.20378e-07	1.44686e-05
ZNF230	-1.29287	0.840478	20.252	0.000486819	0.00282008
RDM1	-1.29165	0.148026	14.8641	0.00171853	0.00722969
LOC107986303	-1.29025	-0.0600548	19.7724	0.000539828	0.0030339
GTSE1	-1.28941	5.90767	43.0287	1.20824e-05	0.000193533
E2F7	-1.28916	3.26311	44.2902	1.03232e-05	0.00017449
PRR11	-1.28778	6.90518	85.3471	2.2715e-07	1.90627e-05
MMS22L	-1.28634	4.5841	100.482	8.26643e-08	1.24195e-05
PHF13	-1.28566	2.7209	65.5343	1.11235e-06	4.23684e-05
SNORD4B	-1.28456	-0.92681	8.88141	0.00984257	0.0280826
PAK1	-1.28402	3.04355	94.9647	1.17537e-07	1.44481e-05
MTHFD2P5	-1.28346	1.17337	43.4967	1.13926e-05	0.000185413
THRA	-1.28278	3.7318	99.1333	8.99474e-08	1.2928e-05
LOC644387	-1.28256	-0.63394	5.04182	0.0412318	0.0874498
ZNF184	-1.28221	3.95001	95.2488	1.15376e-07	1.42908e-05
TFR2	-1.28143	4.23105	92.1554	1.4159e-07	1.55233e-05
H4C11	-1.27926	0.0499496	5.26906	0.0375007	0.0811207
LOC105378250	-1.27544	0.211472	13.8588	0.00223636	0.0088527
NRROS	-1.27421	2.74102	62.102	1.5251e-06	5.03998e-05
IKZF2	-1.27327	5.1291	66.7484	9.98132e-07	4.01089e-05
GALM	-1.27068	2.59756	72.0306	6.34599e-07	3.09591e-05
LOC107984814	-1.26946	0.44947	17.2763	0.00094935	0.00461893
ENO2	-1.26915	5.52897	30.8745	6.81166e-05	0.000662626
TSPO	-1.2677	3.48535	75.0663	4.95358e-07	2.7812e-05
ATAD2	-1.26513	6.7474	78.2619	3.85134e-07	2.40371e-05
PKN3	-1.26507	0.201511	23.3848	0.000256734	0.00174812
DEPDC1P2	-1.26436	0.995469	27.0821	0.000129228	0.00105955
RPL39L	-1.2628	3.61702	74.3958	5.22829e-07	2.8246e-05
NEK2P1	-1.26259	1.24711	25.3115	0.000178023	0.00133856
SLC2A4RG	-1.26004	4.51469	89.2007	1.73157e-07	1.77826e-05
SPAG5	-1.25993	6.68882	81.0521	3.11353e-07	2.16825e-05
HEXB	-1.2598	2.8826	100.622	8.19476e-08	1.24195e-05
NRM	-1.2584	4.26603	56.5898	2.61282e-06	7.00753e-05
SLF1	-1.25798	4.45997	64.6509	1.20486e-06	4.38341e-05
TCF19	-1.25782	5.88774	47.8116	6.7728e-06	0.000130672
FAM111A	-1.25695	5.52125	73.9585	5.41679e-07	2.85973e-05
LOC105377785	-1.25476	1.26548	19.2546	0.000604638	0.00329444
GPR15	-1.25328	3.75409	37.6144	2.47832e-05	0.000320168
HAUS4	-1.25302	4.79853	81.2078	3.07738e-07	2.16162e-05
TSPAN4	-1.25245	0.198531	15.6716	0.00140077	0.0062084
CRIP1	-1.2514	5.91323	126.873	1.88811e-08	6.46775e-06
LMTK3	-1.25019	1.11764	32.1961	5.52096e-05	0.000569505
CCNB2	-1.24955	6.80247	58.2051	2.2219e-06	6.41504e-05
CENPU	-1.24925	5.73898	65.67	1.09886e-06	4.19534e-05
TMPO	-1.24712	8.11544	81.7837	2.94775e-07	2.11638e-05
ZNF563	-1.24364	0.683162	22.7019	0.000293706	0.00193884
ATL3	-1.24311	3.42068	86.1155	2.15002e-07	1.88575e-05
DHRS11	-1.24211	1.1484	38.4666	2.20235e-05	0.000294235
PGF	-1.24169	-0.385159	8.29845	0.0119921	0.0327803
CRIP1P4	-1.23983	-0.535397	11.6655	0.00412772	0.014299
LOC728688	-1.23977	4.89813	23.4409	0.000253942	0.00173493
DNMT3B	-1.2386	2.69471	53.7085	3.52224e-06	8.55592e-05
FBXO4	-1.23583	2.45519	34.0878	4.13053e-05	0.00046215
FUT11	-1.2354	4.23416	13.2761	0.00261778	0.00999809
SKP2	-1.23369	5.42716	191.685	1.28238e-09	2.17336e-06
ZNF283	-1.23145	-0.374805	15.5539	0.00144261	0.00634531
DNAJC1	-1.23021	0.833784	22.5738	0.000301304	0.00197223
VPS37D	-1.23018	0.810593	17.9623	0.000809148	0.00409567
CBX2	-1.22996	4.01046	43.8798	1.08613e-05	0.000179874
DDAH2	-1.22935	3.6373	66.9057	9.84341e-07	3.99298e-05
TMEM106C	-1.22407	6.91342	150.612	6.23966e-09	4.04979e-06
LMNB1	-1.22384	7.54895	91.1069	1.51972e-07	1.61622e-05
LOC100420050	-1.22324	-0.416695	9.64499	0.00766568	0.0229999
TNF	-1.22286	-0.321059	8.84813	0.0099526	0.0283218
RDX	-1.22226	2.90076	60.5742	1.76334e-06	5.56653e-05
PRICKLE2	-1.21958	0.835624	19.4574	0.000578256	0.0031936
RARG	-1.21926	1.83144	49.639	5.49447e-06	0.0001136
HNRNPA1P52	-1.21855	-0.768618	12.6966	0.00307303	0.0113325
HMGB1P8	-1.21842	-0.423723	9.38131	0.00834776	0.0246185
UHRF1	-1.21831	6.58886	26.8966	0.000133547	0.00108239
RNF213	-1.21801	4.18134	24.7842	0.000196412	0.00144403
MSANTD3	-1.21684	3.11571	98.0637	9.62467e-08	1.33478e-05
NINJ2	-1.21641	4.21239	57.8217	2.30826e-06	6.52506e-05
RAC3	-1.21617	2.38629	53.7314	3.51372e-06	8.55592e-05
ZNF815P	-1.21612	0.320429	13.2225	0.00265647	0.0101041
PLK4	-1.21583	5.36133	69.6218	7.77378e-07	3.46808e-05
ASPM	-1.21501	7.32086	46.0836	8.30272e-06	0.000150862
GJC1	-1.21429	3.431	48.8812	5.98782e-06	0.000120097
FEN1P1	-1.21148	0.0643918	14.5677	0.00185537	0.00767012
SPATA12	-1.20818	0.595645	13.0494	0.00278601	0.0104959
PAQR8	-1.20767	2.57648	39.6432	1.87706e-05	0.000263928
PLEKHA4	-1.20724	0.641395	17.3525	0.000932489	0.00455466
LOC101927354	-1.20681	0.0303306	18.2915	0.000750386	0.00387516
MNS1	-1.20659	1.57434	18.6982	0.000684416	0.00362091
DPF1	-1.20644	1.17478	20.3078	0.000481038	0.00280062
GPR176	-1.20578	-0.494163	13.731	0.00231422	0.00909433
KIF15	-1.20434	5.40651	53.1863	3.7233e-06	8.85839e-05
TUBA1B	-1.20407	10.2595	30.9482	6.73117e-05	0.000656765
KCNH2	-1.20386	4.81034	52.0568	4.20466e-06	9.63627e-05
UNC79	-1.20294	0.818124	17.4646	0.000908283	0.00447674
SPR	-1.20284	1.20127	34.2832	4.0113e-05	0.000451995
RAB26	-1.2014	2.28193	37.9989	2.34921e-05	0.0003089
GALC	-1.19872	2.8469	56.54	2.62607e-06	7.02303e-05
GMNN	-1.19833	5.0893	62.3731	1.48678e-06	4.98441e-05
CBS	-1.19816	5.05647	113.107	3.92469e-08	8.65023e-06
BTLA	-1.19787	0.801851	21.1488	0.000402873	0.00245291
GRIP1	-1.19584	-0.39373	12.8571	0.00293844	0.0109554
TSTD1	-1.1947	2.16488	39.7469	1.85114e-05	0.000260961
LOC105376156	-1.19257	-0.604852	4.60331	0.0497394	0.101238
ANO10	-1.19137	-0.505367	8.8017	0.0101085	0.0286499
PLP2	-1.19132	5.06028	198.517	1.01686e-09	2.17336e-06
GGH	-1.19121	4.00789	132.242	1.44707e-08	5.85035e-06
LOC105369602	-1.19079	-0.362129	18.8307	0.000664378	0.00353797
ATAD5	-1.19059	4.86765	35.5099	3.34656e-05	0.000396152
DDB2	-1.19006	4.72822	46.9494	7.49174e-06	0.000140209
ZNF211	-1.18928	1.88513	32.5922	5.19034e-05	0.000542994
HEBP2	-1.18771	4.86682	121.459	2.49525e-08	7.63923e-06
PTTG1	-1.18653	6.98504	88.8952	1.76856e-07	1.78907e-05
KIAA0040	-1.18642	7.10081	67.837	9.07e-07	3.77359e-05
H4C3	-1.18628	-0.352137	13.8365	0.00224975	0.00889382
PRDM10	-1.18516	5.63759	46.8734	7.55919e-06	0.000140821
PLPP3	-1.18387	0.0470659	12.006	0.00373911	0.0132238
LOC105373148	-1.18321	-0.567164	7.42478	0.0163165	0.0417062
DGKH	-1.18306	2.03519	18.965	0.000644753	0.00346187
ITPRIPL1	-1.18302	3.3137	82.2301	2.85155e-07	2.0842e-05
LRRC75B	-1.18155	-0.161808	7.89906	0.0137793	0.0364083
HEY1	-1.1806	0.0351551	11.0993	0.00488155	0.016188
CDC20P1	-1.18033	3.63034	32.581	5.19935e-05	0.000543587
CDH24	-1.17912	1.34541	34.0669	4.14354e-05	0.000462719
DEK	-1.17852	8.23199	93.7899	1.26979e-07	1.50391e-05
CENPK	-1.1783	4.93889	78.2123	3.86614e-07	2.40371e-05
NEIL3	-1.17817	3.96966	56.1671	2.7277e-06	7.19669e-05
MSH5	-1.17783	-0.732252	5.26089	0.0376278	0.0813197
TMEM130	-1.17718	3.1656	58.0889	2.24769e-06	6.42643e-05
SKA3	-1.17539	5.38008	29.6794	8.28279e-05	0.000760982
CENPI	-1.1747	4.54267	48.5592	6.21265e-06	0.000122798
MTAPP2	-1.17367	-0.826671	7.58246	0.0154172	0.0397773
KCNC4	-1.17349	2.34323	31.4018	6.25919e-05	0.000622441
CD1C	-1.17305	1.75807	10.9111	0.00516633	0.0169208
HAP1	-1.17145	0.671843	17.8323	0.000833795	0.00418859
FANCA	-1.17082	5.00751	36.496	2.90256e-05	0.000361812
CARMIL3	-1.16974	0.503663	21.0961	0.000407323	0.0024703
DIXDC1	-1.1693	0.0224301	10.7416	0.00543922	0.0176513
LOC402715	-1.16883	0.796113	26.2966	0.000148693	0.00117007
KNSTRN	-1.16539	5.5722	88.8709	1.77154e-07	1.78907e-05
APOBEC3G	-1.16482	2.99118	77.4021	4.11758e-07	2.47768e-05
ANP32E	-1.16467	7.57671	91.0657	1.52398e-07	1.61622e-05
ARG2	-1.16365	0.0933047	14.6337	0.00182383	0.00756867
CLSPN	-1.16264	5.06037	22.5414	0.000303258	0.00198174
TNFRSF14-AS1	-1.16219	-0.540757	11.4837	0.0043542	0.0148808
CCNF	-1.16135	5.87656	57.1353	2.47264e-06	6.78866e-05
CGN	-1.16033	1.27438	27.8212	0.000113534	0.000957489
LOC105370877	-1.1591	-0.0762997	15.01	0.00165546	0.00704154
CPAMD8	-1.15834	0.266985	14.9214	0.00169344	0.00716119
GINS3	-1.1579	4.69381	62.1444	1.51904e-06	5.03018e-05
BUB1	-1.15788	7.12445	63.2035	1.37608e-06	4.71486e-05
ACP3	-1.15774	2.73781	30.1655	7.64447e-05	0.000719485
SORT1	-1.15759	0.973538	18.3186	0.000745771	0.00385378
MELTF	-1.15719	5.33659	223.393	4.63539e-10	1.96005e-06
SLC12A5	-1.1563	-0.518346	17.3369	0.000935905	0.00456859
TUBAP2	-1.15625	6.71921	31.6319	6.03439e-05	0.000606279
MTMR2	-1.15484	3.11037	86.8774	2.03685e-07	1.82925e-05
TRIB1	-1.15392	3.30617	39.815	1.83433e-05	0.000259266
LOC112268242	-1.15317	-0.432225	12.1751	0.00356188	0.012733
ENOSF1	-1.15236	4.855	42.877	1.23161e-05	0.000195922
CENPH	-1.15204	5.84346	83.3115	2.63301e-07	2.01144e-05
MINDY2	-1.15186	3.43401	41.6036	1.44956e-05	0.000220501
NEURL1	-1.15084	2.05025	39.0883	2.0231e-05	0.000277488
DOK2	-1.14678	1.89461	44.6356	9.89397e-06	0.000170605
KIF3C	-1.14605	0.123311	11.9927	0.00375345	0.0132532
HAUS1P1	-1.1457	0.760395	18.4235	0.000728205	0.00378851
ITGB3BP	-1.14486	5.24377	70.1234	7.44853e-07	3.37597e-05
TNFRSF21	-1.14424	0.0483666	11.3365	0.00454794	0.0153515
MASTL	-1.14348	4.56606	72.5103	6.09885e-07	3.06378e-05
AURKAP1	-1.14268	2.54723	40.4491	1.68592e-05	0.000243379
C4orf33	-1.14257	2.5977	48.2446	6.44165e-06	0.000126564
PPT2	-1.14076	2.15657	50.0973	5.21867e-06	0.000110115
RIMBP3C	-1.13899	0.237658	17.415	0.000918885	0.00450445
GPSM2	-1.13818	5.6034	60.1635	1.83444e-06	5.69132e-05
ZNF571	-1.1365	0.108786	10.0852	0.006665	0.0206544
MNX1	-1.13546	0.779277	14.6289	0.00182608	0.00757414
CLIP2	-1.13522	4.62637	56.0351	2.76476e-06	7.22399e-05
TNNI1	-1.1351	0.872066	4.70516	0.0475924	0.0978998
SLC6A9	-1.1348	0.0510584	11.5012	0.00433178	0.0148317
HASPIN	-1.13251	4.82667	69.475	7.87202e-07	3.49102e-05
C3orf33	-1.13105	0.634694	13.6085	0.00239179	0.0093235
KHK	-1.1309	2.87908	57.9484	2.27931e-06	6.45448e-05
CCDC163	-1.13083	1.75164	28.6772	9.801e-05	0.00086149
NUSAP1	-1.13074	7.94947	67.5295	9.31744e-07	3.85675e-05
LOC105369325	-1.13063	-0.469419	13.8625	0.00223418	0.00884621
CEP41	-1.13051	4.88819	57.6548	2.34706e-06	6.55041e-05
CPT1A	-1.12974	3.8616	86.9004	2.03354e-07	1.82925e-05
WNT10B	-1.12922	1.30839	26.0161	0.000156439	0.00121803
ACKR4P1	-1.12807	-0.0866273	10.1172	0.00659838	0.020487
ZNF385A	-1.128	3.9701	66.5962	1.01169e-06	4.03187e-05
UNG	-1.12725	5.37332	40.8071	1.60822e-05	0.000236367
FECH	-1.12658	3.17055	51.2402	4.59712e-06	0.000101764
TPX2	-1.12562	7.7716	53.1139	3.75222e-06	8.91412e-05
CCL4L2	-1.12542	2.53718	50.9328	4.75555e-06	0.00010316
EMP3	-1.12473	3.9386	67.673	9.20104e-07	3.81831e-05
STIL	-1.12368	5.52282	58.6972	2.11642e-06	6.20994e-05
LOC112268192	-1.12267	-0.322516	9.04375	0.00932561	0.0268436
BEND5	-1.1223	2.41035	39.1719	2.00028e-05	0.000275991
SIDT1	-1.12219	-1.00493	5.25486	0.0377219	0.0814581
CLDN23	-1.12064	4.2469	51.2009	4.61703e-06	0.000101788
LCP2	-1.11989	0.651237	20.494	0.000462338	0.00271611
CHRD	-1.11904	-0.759423	8.31283	0.0119329	0.0326533
DONSON	-1.11901	5.17006	79.6937	3.45042e-07	2.25752e-05
NEBL	-1.11658	1.89894	9.11345	0.00911334	0.0263354
LOC112267877	-1.11649	-0.768084	5.40555	0.03545	0.0775009
MCF2L2	-1.11598	1.56976	24.9901	0.000188983	0.00139956
SLC43A3	-1.11595	6.50558	49.6392	5.49432e-06	0.0001136
MAPK3	-1.11454	5.0105	70.7194	7.08204e-07	3.26458e-05
STMN1	-1.11306	8.45522	53.2673	3.69127e-06	8.84083e-05
COMTD1	-1.11269	3.50648	59.4414	1.96756e-06	5.89034e-05
MYRFL	-1.11194	1.64139	24.2117	0.000218884	0.00156459
MAST1	-1.11167	3.08008	39.0992	2.02012e-05	0.000277488
FAM234B	-1.11135	3.21946	42.5472	1.28423e-05	0.000202114
MAFG-DT	-1.11111	0.0957567	13.4179	0.00251852	0.00969757
INHBC	-1.10839	-0.666965	11.2472	0.00467037	0.015625
PTTG3P	-1.10801	3.60575	54.7771	3.14826e-06	7.89547e-05
PARP2	-1.10663	4.44207	78.1443	3.88655e-07	2.40699e-05
INCENP	-1.10656	6.63597	49.901	5.33482e-06	0.000111812
NENF	-1.10649	1.73269	34.0798	4.13553e-05	0.00046215
MELTF-AS1	-1.10633	1.92663	26.5707	0.000141543	0.00112638
LOC107986110	-1.10537	-0.0208515	8.16072	0.0125763	0.0339653
CCDC167	-1.10461	4.86415	85.3002	2.27915e-07	1.90627e-05
HDAC9	-1.10267	3.11849	39.9092	1.81136e-05	0.000257365
ITGAV	-1.10189	1.67075	32.6859	5.11549e-05	0.000538288
HMGB3	-1.10176	5.35277	41.8001	1.41321e-05	0.000217147
CCDC184	-1.10157	-0.255215	11.8289	0.00393577	0.0137692
FAM161A	-1.10029	2.9159	45.0592	9.39497e-06	0.000163565
CDCA8	-1.10024	6.66371	51.4715	4.48186e-06	0.000100031
MICB	-1.09908	4.50473	78.0653	3.91044e-07	2.41258e-05
NSD2	-1.09894	7.983	63.5863	1.32823e-06	4.63755e-05
CDK5R1	-1.09872	2.2321	38.7623	2.11494e-05	0.000285499
ARHGEF34P	-1.09815	0.0281365	13.7951	0.00227478	0.00897851
LYPD6B	-1.09749	2.19604	40.7018	1.63063e-05	0.000238394
HMMR	-1.09674	6.07466	32.0251	5.67112e-05	0.000580932
PSD2	-1.0962	-0.739702	7.38315	0.0165639	0.0421924
CBSL	-1.09569	4.97285	74.3471	5.24891e-07	2.8246e-05
PDIK1L	-1.095	3.29799	42.6093	1.27413e-05	0.000200718
ABHD4	-1.09467	4.1853	50.3173	5.09188e-06	0.000108297
LINC02709	-1.09416	-0.262286	10.9988	0.00503133	0.0165394
RFC5	-1.09292	5.30274	69.7398	7.6958e-07	3.46808e-05
ZNF438	-1.09282	0.129902	10.3057	0.00622091	0.0195621
LIG1	-1.09243	6.02433	36.6868	2.82464e-05	0.000354741
LOC107986437	-1.09211	0.681069	15.365	0.00151274	0.00658063
CCDC151	-1.09205	-0.0963595	7.26918	0.0172639	0.0436135
LOC105377953	-1.09193	-0.498218	9.4133	0.00826139	0.0244304
ENDOU	-1.09025	0.442375	13.6359	0.00237421	0.00927616
ID1	-1.09014	0.00254047	14.4963	0.00189016	0.00778025
ARHGEF11	-1.08861	-0.836012	9.43003	0.00821663	0.0243212
MTMR8	-1.0877	1.51807	23.0745	0.000272833	0.00183616
LINC02006	-1.08724	3.87057	52.6826	3.92976e-06	9.26287e-05
CLCN5	-1.08724	1.82574	18.421	0.000728616	0.00378927
PEX12	-1.08707	2.02302	29.8876	8.00218e-05	0.000742386
FGR	-1.0831	3.39748	32.3322	5.40476e-05	0.000559653
CCDC34	-1.08187	4.53411	80.254	3.30666e-07	2.22922e-05
SPSB1	-1.08019	3.61667	62.6984	1.44224e-06	4.86524e-05
LOC101927978	-1.08015	-0.193668	7.00427	0.0190277	0.047082
NCAPG	-1.07997	6.48178	40.6198	1.64834e-05	0.000239445
ZNF649	-1.07973	-0.217735	8.47543	0.0112869	0.0311888
KREMEN2	-1.07863	4.52347	43.8055	1.0962e-05	0.000180946
P2RY10	-1.07863	-0.510946	7.24278	0.0174309	0.0439588
ECT2	-1.0785	6.35787	46.9023	7.53345e-06	0.000140665
PTPN6	-1.07677	3.44673	16.9919	0.00101551	0.00485208
JSRP1	-1.07665	0.118069	7.22606	0.0175376	0.044177
HSD17B6	-1.0766	1.75237	26.1047	0.000153943	0.00120032
ING2	-1.07567	3.61781	57.008	2.50456e-06	6.8072e-05
TMPO-AS1	-1.07549	2.81697	25.602	0.000168737	0.00128762
PCGF6	-1.07537	3.00813	40.9927	1.56955e-05	0.000232924
AGAP3	-1.07366	4.1332	76.7381	4.33758e-07	2.55514e-05
NAB2	-1.07052	4.15616	80.313	3.29192e-07	2.22922e-05
LIME1	-1.06997	3.85228	66.1734	1.05046e-06	4.08749e-05
MCM2	-1.06932	6.78871	48.614	6.17373e-06	0.000122523
JAM2	-1.06874	1.4497	16.9806	0.00101824	0.00486353
SHF	-1.06719	0.19436	11.7878	0.00398309	0.0138836
C15orf65	-1.06683	-0.632352	4.17858	0.0600203	0.11752
TGM2	-1.06676	-0.258121	8.26422	0.0121343	0.0330632
SLC2A13	-1.06672	1.43021	22.1444	0.000328448	0.00210087
LRP4	-1.06363	1.88651	35.7748	3.22011e-05	0.000388141
RPA3	-1.06345	5.43464	76.2492	4.50818e-07	2.6032e-05
ARL10	-1.06313	1.82382	28.3151	0.00010426	0.000898896
ICA1L	-1.06268	1.53521	29.4184	8.65058e-05	0.000782662
ARHGAP9	-1.06234	4.5182	126.61	1.9133e-08	6.46775e-06
PCGF7P	-1.06208	1.68838	33.9282	4.23097e-05	0.000469574
LOC105371934	-1.06208	0.594465	10.8117	0.00532437	0.0173376
GPR19	-1.0606	0.831136	11.8909	0.00386561	0.0135765
LOC105377308	-1.06039	-0.23105	12.6206	0.00313924	0.0115191
HMGB1P40	-1.05958	0.243291	12.4219	0.00332022	0.0120415
PRDM15	-1.05928	6.90018	39.5515	1.90035e-05	0.000266509
RNF24	-1.05516	1.5577	18.4853	0.000718085	0.00374772
BTN2A2	-1.05495	2.08248	26.6586	0.000139335	0.00111647
SLC37A4	-1.05345	4.19978	57.0136	2.50314e-06	6.8072e-05
S100A1	-1.05282	1.27965	15.3053	0.00153575	0.00665041
PCBD1	-1.05208	3.80342	115.756	3.38878e-08	8.38889e-06
PRRG2	-1.05202	-0.532328	8.64593	0.0106524	0.0298215
BLVRB	-1.05128	3.87233	35.9097	3.15778e-05	0.000383519
MT1XP1	-1.05083	-0.206674	2.94034	0.108209	0.186134
RPL23AP25	-1.0505	-0.767061	8.89058	0.00981249	0.0280115
CENPM	-1.05012	5.01704	27.9073	0.00011185	0.000947579
CAMK2N2	-1.04956	-0.0490436	7.75937	0.0144758	0.037933
CEP57L1	-1.04807	2.92529	45.2424	9.18816e-06	0.000162314
PRDM5	-1.04422	-0.826239	4.17429	0.0601363	0.11769
ZNF530	-1.04317	1.15678	31.335	6.32633e-05	0.000627451
DDN	-1.04183	3.9743	23.5384	0.000249171	0.00171171
ILDR2	-1.04054	3.82378	62.2444	1.50483e-06	5.00755e-05
GOLGA2P5	-1.03985	2.79093	59.6048	1.9365e-06	5.86225e-05
ZNF876P	-1.03896	0.0161715	15.7396	0.00137724	0.00612418
DPY19L1	-1.03885	4.73701	71.0436	6.89137e-07	3.20399e-05
LRRC34	-1.03815	3.81679	63.5512	1.33254e-06	4.63986e-05
DPY19L4	-1.038	2.97264	46.008	8.37821e-06	0.000151555
UAP1L1	-1.03642	3.81986	31.4689	6.19268e-05	0.000619115
RFC4	-1.0357	6.17567	84.7247	2.37565e-07	1.92736e-05
CCP110	-1.0345	5.55625	49.559	5.5443e-06	0.000113651
RNASEH2B	-1.0338	6.64994	75.6672	4.72136e-07	2.68803e-05
APOBEC3B	-1.0322	-0.394538	7.42237	0.0163306	0.0417227
LTBP3	-1.03205	1.86516	36.6479	2.84036e-05	0.00035589
NCAPH	-1.03157	5.72819	31.6241	6.04184e-05	0.000606652
LRRC37B	-1.03048	2.57561	46.8858	7.54816e-06	0.000140777
BNIP3P1	-1.02913	4.07658	14.9783	0.00166892	0.00708157
BEST4	-1.0286	0.115126	9.96429	0.00692402	0.0212421
PPP4R4	-1.02621	-0.249598	12.0218	0.00372213	0.0131724
LOC727803	-1.02527	1.40187	21.0124	0.000414501	0.00249688
LOC101927952	-1.02438	-0.607533	7.55683	0.0155594	0.0400932
LRRIQ3	-1.02437	-0.760531	10.3079	0.00621654	0.019556
GSTA4	-1.02283	-0.937979	4.66648	0.0483946	0.0990978
FOS	-1.02147	2.73089	16.1783	0.00123591	0.00564607
MAP3K6	-1.02118	0.365785	11.8834	0.00387404	0.0135914
BARD1	-1.02049	5.2153	86.7741	2.05179e-07	1.82925e-05
HMGN5	-1.02008	5.21476	69.4714	7.87447e-07	3.49102e-05
XRCC2	-1.01967	4.90189	39.1805	1.99795e-05	0.000275904
GRIN2B	-1.0195	0.659094	13.9708	0.00217058	0.00865779
SIX1	-1.01925	2.55266	45.7467	8.64511e-06	0.000155382
NLRC4	-1.01701	2.3452	22.603	0.000299555	0.00196308
ITGB4	-1.01607	-0.117359	8.38435	0.0116436	0.0320111
TRAF1	-1.01565	5.18177	47.1384	7.32699e-06	0.000137761
DHX58	-1.0152	0.557861	17.9604	0.000809492	0.00409567
TRIB3	-1.01447	5.1102	75.9239	4.62594e-07	2.65231e-05
TUBBP1	-1.01354	6.26163	45.9225	8.46447e-06	0.000152775
LOC105376266	-1.01302	0.0038981	8.12586	0.0127294	0.0342873
PCSK4	-1.01294	2.65719	14.3211	0.00197873	0.00806301
FBXO5	-1.01278	4.86426	57.9503	2.27889e-06	6.45448e-05
UBE2T	-1.0107	5.01159	55.3312	2.97233e-06	7.57521e-05
TMEM107	-1.01069	4.15415	63.9178	1.28833e-06	4.56429e-05
WNT5A	-1.00844	4.75675	73.6238	5.56633e-07	2.89485e-05
APOBEC3C	-1.00723	4.08192	65.9403	1.07257e-06	4.14369e-05
MAGOH3P	-1.00705	-0.38613	7.79791	0.0142797	0.0375286
NFATC4	-1.00666	5.53967	27.0479	0.000130014	0.00106224
MCM3	-1.00442	7.64389	45.1396	9.30352e-06	0.000163199
ZBTB38	-1.00432	1.66534	30.0194	7.83018e-05	0.000731027
FZD1	-1.00431	0.0100988	14.2904	0.00199477	0.00810596
LOC100420880	-1.00431	-0.470193	6.7756	0.0207203	0.0504134
KASH5	-1.00414	-0.092795	11.2658	0.00464452	0.0155739
SNORD35A	-1.00392	0.394638	14.0397	0.00213125	0.00853027
RGS16	-1.00354	4.86214	34.3339	3.98099e-05	0.00044983
G2E3	-1.00289	5.42301	64.3696	1.23614e-06	4.42772e-05
H2AZP1	-1.0022	3.11078	18.9612	0.00064529	0.00346278
FIGNL1	-1.00067	5.76669	55.449	2.93638e-06	7.52697e-05
765

## Sheet: EntoAZD vs Ento up
Supplementary table S1g: Significantly up-regulated genes by Ento and AZD combined exposure vs. Ento single agent identified by RNASeq
EntoAZD_Ento up regulated
genes	logFC	logCPM	F	PValue	FDR		values sorted by logFC and filtered by FDR < 0.05
DHRS2	3.11307	-0.359941	22.7319	0.00029196	0.00472897
ACVR1	2.07069	-0.871312	32.1621	5.5505e-05	0.00178695
ZCCHC24	1.74769	2.0905	56.1927	2.7206e-06	0.000433714
TLL2	1.69128	1.14927	37.168	2.63855e-05	0.00114474
POT1-AS1	1.60249	-0.812688	16.7356	0.00107966	0.0106111
C6orf201	1.59712	-1.00152	11.0097	0.0050148	0.0304074
BDNF-AS	1.59602	-0.219735	15.635	0.00141363	0.0128215
CPM	1.56036	-0.298585	19.4807	0.00057531	0.00709345
FAM222A	1.54115	2.96268	63.244	1.37092e-06	0.000346866
FAM106B	1.53108	-0.222184	12.6228	0.00313726	0.0220987
LOC107984334	1.52805	-0.0486873	28.8098	9.58291e-05	0.00237289
TRPV1	1.52752	3.77852	39.7216	1.85742e-05	0.00100356
CEMIP2	1.49062	1.78859	29.3181	8.79676e-05	0.00226566
ACTG1P19	1.47206	1.78076	8.24937	0.0121966	0.0553654
IDUA	1.47146	5.06597	42.0189	1.37398e-05	0.000894383
LINC00639	1.46936	-0.0836979	10.9008	0.00518251	0.0309958
LOC107986597	1.46292	-0.49814	19.4009	0.000585462	0.00715339
TARS3	1.46174	2.85808	38.4537	2.20625e-05	0.0010616
CATSPERE	1.45774	-0.789357	11.8949	0.00386108	0.0254571
IQCN	1.45307	2.86017	47.8237	6.76327e-06	0.00066109
H4C15	1.43541	-0.157007	17.5498	0.000890362	0.00939949
CCNYL6	1.43154	-0.049141	22.2602	0.000320862	0.00495838
LOC105378452	1.42014	-0.421249	11.4609	0.00438355	0.027853
LOC105371493	1.41355	1.45967	35.2408	3.48087e-05	0.00133209
STX1B	1.41112	0.616959	26.3556	0.000147121	0.00305657
LOC105376959	1.41041	-0.439345	22.5581	0.000302249	0.00482367
TMCC1-AS1	1.38842	-0.703198	14.8509	0.00172435	0.0147027
LINC02338	1.36676	0.243681	13.7828	0.00228229	0.017685
LOC107987251	1.36279	-0.236945	15.3924	0.00150236	0.0133064
LINC01547	1.36081	-0.484108	10.5073	0.00584432	0.0336038
RAP2C-AS1	1.35444	1.57873	27.7296	0.000115355	0.00269316
PLIN5	1.33867	-0.740929	9.1587	0.0089785	0.0449625
EDDM13	1.33581	-0.860119	7.45463	0.0161417	0.0665335
LOC107984282	1.33241	0.326825	31.9663	5.7238e-05	0.00181042
TBC1D16	1.33232	-0.375746	18.1963	0.000766852	0.0084819
MMP24	1.33056	0.971426	37.8676	2.3924e-05	0.0010935
TMEM59L	1.32429	-0.944374	9.73083	0.00745766	0.0396748
LOC102724883	1.31461	-0.526277	15.3318	0.0015255	0.0134453
LOC105370852	1.3123	-0.292773	9.6381	0.00768267	0.0404212
TMEM132B	1.30932	2.62739	28.7854	9.62259e-05	0.00237289
LOC100507053	1.30806	-0.820133	13.8605	0.00223537	0.0174741
COLQ	1.29357	1.05767	24.4966	0.000207353	0.003806
SLC26A1	1.29319	2.61352	32.995	4.87711e-05	0.00166252
AZIN2	1.28756	-0.527606	11.3617	0.00451415	0.0284232
MAP1A	1.28675	1.0384	18.5724	0.000704086	0.00805572
LOC105371492	1.28021	2.12733	39.0789	2.02569e-05	0.00102714
RPS18P11	1.28007	-0.716689	11.8599	0.00390047	0.0256231
HSF4	1.27965	3.72577	77.2306	4.17313e-07	0.00021843
LYRM9	1.272	2.48839	45.1299	9.3145e-06	0.000763319
NMT2	1.26695	0.926181	27.3962	0.000122274	0.0027354
LOC105369313	1.26681	-0.999229	5.57145	0.0331314	0.108824
CYP2A7	1.26306	-0.203577	15.1348	0.00160362	0.0139295
FOXP1-AS1	1.25427	1.18882	14.7317	0.00177817	0.015043
CCDC144A	1.25363	6.20137	24.301	0.000215195	0.00389913
BSN	1.2525	0.647327	23.3402	0.000258981	0.00441411
DNM3	1.24557	-0.411061	14.0067	0.00214999	0.017059
DCXR	1.24132	6.29767	160.799	4.07247e-09	3.30399e-05
USP32P3	1.2406	4.18074	27.6802	0.000116351	0.00270087
FGFRL1	1.23312	4.124	16.5608	0.00112609	0.0109544
ACSBG2	1.22039	-0.594146	15.0972	0.00161901	0.0140406
RPS6KA2	1.21795	0.496203	13.7988	0.00227258	0.0176435
MIR22HG	1.2107	0.291869	18.7202	0.000681037	0.00788195
LOC107985783	1.20223	-0.14623	10.6859	0.00553255	0.0322918
CUEDC1	1.19973	0.983985	13.0536	0.00278274	0.0203207
AGAP5	1.18735	0.604877	27.6893	0.000116166	0.00270087
POLN	1.186	-0.0171617	11.1939	0.00474532	0.0293547
USP32P2	1.1784	4.36724	26.5939	0.000140957	0.00298603
ALDH1A3	1.17168	-0.214006	9.45121	0.00816036	0.0421554
LOC107984397	1.17156	-0.252246	11.7383	0.00404094	0.026322
GGN	1.16459	0.143869	11.1015	0.0048783	0.0298908
LOC105372232	1.1606	-0.772024	8.23299	0.0122658	0.0555469
MOCOS	1.16026	0.943792	17.044	0.001003	0.0100904
REEP6	1.1592	1.74692	49.9155	5.32613e-06	0.000580012
ZBTB8A	1.15881	-0.831571	11.0591	0.00494076	0.0301047
LOC105374584	1.15782	-0.401921	9.9847	0.00687949	0.037406
GAREM1	1.15109	-0.484731	12.8056	0.00298088	0.0213922
LOC102723809	1.14635	-0.569414	10.666	0.00556629	0.032445
SLC22A7	1.14624	-0.760858	11.4496	0.00439814	0.0279093
USP32P1	1.14311	6.24755	28.6675	9.81711e-05	0.00240623
LINC01635	1.14159	-0.596259	9.54219	0.00792369	0.0413273
LOC105375513	1.14025	1.11585	25.0138	0.00018815	0.00357484
LINC00598	1.14015	0.698551	29.7464	8.1913e-05	0.00219327
DACT3	1.13541	1.87308	27.0493	0.000129981	0.00285941
LOC105376278	1.1333	-0.643198	9.05109	0.00930299	0.0459794
ZBTB32	1.13139	-0.799428	6.00649	0.0278457	0.0966777
LOC105374167	1.131	-0.860038	7.42689	0.016304	0.0669821
RHCE	1.13057	-0.387102	9.05998	0.00927569	0.0459126
RPS20P24	1.12599	-0.763861	5.68559	0.031639	0.105373
SELENOM	1.12241	-0.255211	9.11364	0.00911276	0.0454127
LOC101928762	1.12082	-0.400312	10.6781	0.00554572	0.032357
CFAP44	1.11869	1.54912	32.6981	5.10583e-05	0.00171882
PLGLB1	1.11714	1.07589	14.6214	0.00182964	0.0153902
GPRIN3	1.11574	1.91468	13.7467	0.00230451	0.0178062
FKBP6	1.11182	1.19404	27.573	0.000118547	0.0027084
CCDC144B	1.10394	5.52289	20.556	0.000456296	0.00615277
LOC105374013	1.10154	0.930017	20.4509	0.000466596	0.00623096
NEAT1	1.09985	8.31883	78.9279	3.65857e-07	0.000212014
LOC107984387	1.09936	-0.685482	10.2545	0.00632084	0.0353296
LOC102723750	1.09859	1.16203	16.8332	0.0010547	0.0104606
LINC02615	1.09668	-0.796918	6.19356	0.0258797	0.0919726
FBXL8	1.09532	2.79674	37.3917	2.55683e-05	0.00113044
FAM8A6P	1.09359	-0.883616	6.47182	0.0232465	0.085513
CNN1	1.08998	1.25066	23.8993	0.00023238	0.00410293
TSPO2	1.08782	-0.724836	7.86631	0.013939	0.0602943
LINC02352	1.08655	2.46879	47.3493	7.148e-06	0.000670424
LINC01293	1.08454	-0.644937	6.24691	0.0253491	0.0905779
NUTM2HP	1.08009	0.781946	24.467	0.000208519	0.00381447
LOC105372279	1.07978	-0.0251283	8.95806	0.00959449	0.0469058
RN7SL832P	1.07606	-0.33647	10.6983	0.0055116	0.0322624
TMEM150A	1.0755	1.12664	7.17054	0.0178975	0.0715814
TAS2R15P	1.07445	-0.880663	7.5315	0.0157014	0.0654601
TUBB2BP1	1.07046	-0.346051	8.7976	0.0101224	0.0486221
C1orf53	1.06953	-0.215389	10.2604	0.00630928	0.0352894
NUTM2D	1.06898	2.4381	26.3919	0.000146162	0.00304445
ZNRD2-AS1	1.06576	0.203111	15.1703	0.00158917	0.0138709
C2orf16	1.0657	-0.29965	5.96835	0.0282677	0.0976458
LOC101928728	1.06461	0.384649	24.274	0.000216302	0.00390837
SCUBE3	1.06131	-0.0265622	15.5211	0.00145452	0.0130392
LOC105373102	1.05775	3.48135	48.2452	6.44116e-06	0.000648154
LINC00893	1.05627	2.25425	44.6784	9.84212e-06	0.000779016
FAM71E1	1.05515	-0.471707	9.54887	0.00790661	0.0412936
LOC105372708	1.05386	1.02701	18.9102	0.000652677	0.00769886
KCTD21	1.05181	2.22935	29.3388	8.76641e-05	0.00226143
ADCY10P1	1.05171	2.05045	44.9248	9.55016e-06	0.000772559
TEX52	1.05167	0.464288	9.00608	0.00944274	0.0464156
LOC112268422	1.04998	-0.43322	9.94347	0.00696978	0.0377601
KCNC3	1.04868	6.21291	65.0809	1.15877e-06	0.000329864
LOC105370365	1.04835	-0.503343	5.91883	0.0288266	0.0989717
GPR137C	1.04828	1.61563	26.15	0.000152686	0.00312739
MVP	1.04824	4.33907	29.4327	8.62988e-05	0.00223331
LPIN1	1.04533	7.71071	77.5512	4.06993e-07	0.00021843
CFAP70	1.04454	0.426974	17.4118	0.000919586	0.00959366
TASOR2	1.04256	9.09702	70.2238	7.38532e-07	0.000307205
CYP46A1	1.0389	-0.85286	2.48517	0.137021	0.285625
PPP3CB-AS1	1.03882	2.10363	27.0195	0.000130667	0.00286322
LOC105376269	1.03759	-0.623228	7.59642	0.0153404	0.0643852
NXN	1.036	1.05139	10.4385	0.00596975	0.0340022
LOC107983952	1.03448	-0.182361	14.7694	0.00176095	0.0149445
RSPH1	1.03412	0.445583	14.1293	0.00208128	0.0167348
PYGB	1.03337	6.2232	51.8983	4.27776e-06	0.000546543
LOC107986785	1.02845	-0.209279	8.58271	0.0108827	0.0511136
STX16-NPEPL1	1.0276	-0.848498	8.19872	0.0124119	0.055988
TAPT1-AS1	1.02619	0.670757	19.3924	0.000586567	0.0071615
CNFN	1.02579	0.270885	16.7431	0.00107772	0.0106047
MIR3142HG	1.02201	0.914157	17.1118	0.000987	0.0100032
LOC112267951	1.01712	1.32305	20.215	0.000490687	0.00646925
TFAP2E	1.01705	1.99767	17.5727	0.000885622	0.00937161
LOC105378951	1.01503	0.414014	22.2841	0.000319323	0.00493931
MACROD2	1.01217	0.0817422	7.94184	0.0135738	0.0593983
CYP3A5	1.01028	-0.608972	10.2581	0.00631369	0.0353018
PCSK5	1.00947	-0.615908	4.73938	0.0468955	0.137824
TNNT3	1.00646	3.5768	8.95838	0.00959346	0.0469058
LOC105377805	1.00474	-0.831563	8.19071	0.0124463	0.0560984
LOC105379752	1.00183	0.347737	6.19844	0.0258307	0.0918337
EPHB4	1.00055	3.47108	23.1154	0.000270645	0.00451799
132

## Sheet: EntoAZD vs Ento down
Supplementary table S1h: Significantly down-regulated genes by Ento and AZD combined exposure vs. Ento single agent identified by RNASeq
EntoAZD_Ento down regulated
genes	logFC	logCPM	F	PValue	FDR		values sorted by logFC and filtered by FDR < 0.05
S100A10	-3.74603	-1.24937	17.7111	0.000857528	0.00915411
SLC2A3	-3.41447	-0.634537	26.6535	0.000139461	0.0029775
ADGRA2	-3.21125	-0.985675	17.4072	0.00092058	0.00959366
SUGCT	-2.65379	1.0024	63.1073	1.3884e-06	0.000346866
DMC1	-2.50362	0.799179	41.4944	1.4702e-05	0.000921062
AZGP1	-2.4339	-0.525098	38.6191	2.15675e-05	0.00105408
CHAC1	-2.28519	0.607898	16.9141	0.0010345	0.0103359
NEBL	-2.18884	1.89894	38.4566	2.20539e-05	0.0010616
UBASH3B	-2.18096	0.504214	65.1841	1.14801e-06	0.000329864
RPL27AP5	-2.16394	2.37584	10.591	0.00569576	0.0329481
RASSF6	-2.14767	3.79135	105.002	6.274e-08	0.000119737
MYB	-2.13444	2.61527	48.8066	6.03908e-06	0.000628142
TNFRSF11A	-2.1275	0.219322	19.9692	0.000517312	0.00668305
COL5A1	-2.06282	3.41384	6.0073	0.0278368	0.0966777
FSD1	-2.06082	0.596567	47.9051	6.69969e-06	0.00066109
GMFG	-2.0562	-0.0602048	35.1142	3.54617e-05	0.00134754
RTKN2	-1.95738	0.391468	28.0113	0.000109858	0.00260226
CAMKV	-1.95699	1.25843	70.8167	7.0242e-07	0.000307006
CD1C	-1.93304	1.75807	30.5788	7.14573e-05	0.00206882
HECW2	-1.8942	2.10348	62.4339	1.47834e-06	0.000352758
ADD3-AS1	-1.89388	-0.847768	16.4783	0.0011488	0.0110607
E2F8	-1.89382	4.03218	47.6788	6.8782e-06	0.000663671
DHDDS-AS1	-1.88871	-0.97	15.3416	0.00152172	0.0134338
CPNE7	-1.88416	0.391246	24.5945	0.000203555	0.00376611
GFI1B	-1.88353	1.70288	87.1113	2.00348e-07	0.000171097
PRKCH	-1.88107	0.312999	55.5087	2.91835e-06	0.000442553
MCIDAS	-1.87584	0.282206	35.7084	3.25124e-05	0.00128045
CHDH	-1.87207	0.236894	18.3138	0.00074658	0.00830272
KLRC4	-1.86196	-0.527084	22.0669	0.000333639	0.00509073
HSD17B14	-1.84563	-0.117509	24.9556	0.000190208	0.00360129
UBE2L6	-1.84365	0.509252	43.8437	1.09102e-05	0.000800595
ATP4A	-1.83644	0.968271	4.58529	0.050131	0.144071
TRAC	-1.83305	1.65504	53.0134	3.79275e-06	0.000512843
SCN8A	-1.81884	-0.886804	14.4831	0.00189667	0.0156666
SMIM24	-1.81625	1.03694	30.1567	7.65546e-05	0.00212701
TMPOP2	-1.8109	0.916042	63.3976	1.35157e-06	0.000346866
DOCK10	-1.80478	-0.448957	18.787	0.000670907	0.0078205
BTN3A3	-1.8019	0.446141	31.6338	6.03252e-05	0.00187177
IGLV1-47	-1.78248	-0.781987	14.502	0.00188734	0.0156649
TMCC3	-1.75141	1.41017	37.7715	2.4246e-05	0.00109892
LOC729945	-1.74628	1.81153	39.8282	1.83108e-05	0.00100141
ZPBP2	-1.74556	0.597038	30.0689	7.76666e-05	0.00214044
SRC	-1.73461	1.10687	39.2858	1.9697e-05	0.00101461
PARP9	-1.72585	3.62977	76.7662	4.32803e-07	0.000219458
HUNK	-1.71556	1.88048	62.8382	1.42358e-06	0.000346866
UBE2CP4	-1.71403	0.497611	16.3394	0.00118823	0.0113081
TRIM47	-1.71047	2.36294	35.1388	3.53336e-05	0.00134583
SPINT1	-1.70209	0.138944	33.5301	4.49383e-05	0.00158405
CASP7	-1.69847	-0.829573	11.1361	0.00482797	0.0296737
SARDH	-1.69286	-0.91841	13.0852	0.00275859	0.0202172
HAP1	-1.68356	0.671843	39.1316	2.01126e-05	0.00102625
CELSR1	-1.67282	0.38734	36.5743	2.87031e-05	0.00120345
AEBP1	-1.67027	0.8412	31.1724	6.49296e-05	0.00194382
LOC100419170	-1.67011	0.565285	30.3967	7.3607e-05	0.00210259
DTX3L	-1.66357	3.18708	98.1737	9.55762e-08	0.000129235
AURKAP2	-1.66357	0.172539	19.5726	0.000563848	0.00703769
TBC1D9	-1.66314	0.979915	32.1354	5.57374e-05	0.00179088
MEIS1	-1.66247	1.69522	53.0978	3.75865e-06	0.000512843
SYNGR3	-1.66161	1.78521	31.6211	6.04467e-05	0.00187177
LINC02099	-1.6592	0.877555	42.4121	1.30653e-05	0.000877363
SELL	-1.65186	-0.345286	31.3915	6.26954e-05	0.00191354
IL7R	-1.64171	1.66971	34.4938	3.88715e-05	0.00144331
IGLVI-56	-1.64118	-0.824533	21.8287	0.0003502	0.00524686
LOC105371227	-1.64055	-0.184079	29.9514	7.91843e-05	0.0021594
FRMD5	-1.64046	-0.0337895	17.1892	0.000969082	0.0098833
E2F2	-1.62777	6.20899	46.0336	8.35255e-06	0.000736618
COBLL1	-1.62722	3.73704	167.62	3.10286e-09	3.30399e-05
CDT1	-1.62421	5.53772	56.6704	2.59154e-06	0.000428373
TYRO3	-1.6199	2.38408	72.5406	6.08358e-07	0.000282035
WDR76	-1.6167	6.11069	81.8379	2.93588e-07	0.000181038
ZNF367	-1.6165	4.09207	100.681	8.16486e-08	0.000128921
LINC01781	-1.6164	0.563493	27.4363	0.000121416	0.0027354
LOC105376156	-1.61387	-0.604852	9.00654	0.00944129	0.0464156
LOC105373652	-1.60178	2.8885	64.1381	1.26257e-06	0.000346377
FCHO2	-1.59772	0.472032	20.0309	0.000510478	0.00663172
PLAU	-1.59648	-0.354495	14.6591	0.00181186	0.0152803
LHFPL2	-1.59103	1.99898	38.1908	2.28762e-05	0.00106971
BTN3A1	-1.59083	1.69222	32.6146	5.17236e-05	0.00172639
POLE2	-1.58138	3.55418	76.0654	4.57429e-07	0.000224916
RRN3P4	-1.58047	2.29807	52.4447	4.03177e-06	0.000527787
CGAS	-1.57859	-0.43536	18.7674	0.000673861	0.00784366
PLEKHH3	-1.56017	1.674	22.4489	0.000308928	0.00486318
TSPAN4	-1.55945	0.198531	25.054	0.000186747	0.0035618
SLC6A9	-1.54855	0.0510584	22.6244	0.000298277	0.00478718
LOC643709	-1.54836	0.279147	18.3079	0.000747582	0.00830272
FBXO43	-1.54804	1.90262	29.4413	8.61759e-05	0.00223331
TGM2	-1.54433	-0.258121	18.802	0.000668655	0.00781275
HELB	-1.54405	0.0576056	11.1511	0.0048063	0.0295854
CD84	-1.53124	3.29922	61.2713	1.64972e-06	0.00037702
RPL27AP	-1.51947	-0.769574	3.09879	0.0999479	0.229223
PRKG2	-1.5121	-0.478951	17.5309	0.000894289	0.00942868
HOXA13	-1.50648	0.929555	12.8009	0.00298481	0.0213984
SEMA6B	-1.50528	-0.527057	16.9986	0.00101389	0.0101615
CAMP	-1.50378	2.55985	63.8137	1.30071e-06	0.000346377
AICDA	-1.5005	4.2528	56.0653	2.75623e-06	0.000434199
CDC25A	-1.49847	4.79861	50.8209	4.81474e-06	0.000558734
SCRT1	-1.49799	-0.264081	8.71071	0.0104222	0.049525
PPP1R26	-1.49763	2.06596	69.6127	7.77983e-07	0.000307205
NOTCH4	-1.49707	1.34848	58.4288	2.17323e-06	0.000407364
CLECL1	-1.49589	3.4677	90.5042	1.58333e-07	0.00016057
UBE2C	-1.49274	5.81354	38.3354	2.24244e-05	0.0010616
LOC107984408	-1.49101	-0.602691	22.6808	0.000294942	0.00474775
PRDM5	-1.48812	-0.826239	9.16727	0.00895323	0.0448518
MPP1	-1.48118	1.26723	14.0756	0.00211104	0.0168572
TLCD3B	-1.4802	-0.0023589	15.6388	0.00141229	0.0128165
C1RL-AS1	-1.47502	-0.157531	13.6913	0.00233907	0.0179961
GRIN2B	-1.47453	0.659094	30.7064	6.9993e-05	0.00205065
S1PR4	-1.47096	0.545123	36.2984	2.98585e-05	0.00124546
NUP62CL	-1.46826	0.872293	21.9585	0.000341064	0.00515759
PURG	-1.46792	-0.406769	11.0945	0.00488857	0.0299102
LOC105373430	-1.46088	0.348671	21.9249	0.000343401	0.00518775
ERFE	-1.46081	1.2704	31.4705	6.19114e-05	0.00189901
ZNF815P	-1.45712	0.320429	19.3673	0.000589815	0.0071618
CTTNBP2NL	-1.45591	-0.993943	5.52803	0.0337206	0.110268
EPSTI1	-1.45093	3.25538	66.9832	9.77628e-07	0.000316746
MCM10	-1.45008	4.71084	30.5727	7.15278e-05	0.00206882
DTL	-1.44483	5.37783	50.1793	5.17098e-06	0.000566921
PHACTR1	-1.44345	4.47794	29.9872	7.87188e-05	0.00215386
VIM-AS1	-1.438	-0.754715	6.54247	0.0226285	0.0840682
CHRNA5	-1.43361	-0.446048	10.2457	0.00633816	0.0354021
RAD51	-1.41822	4.59126	35.3484	3.42643e-05	0.00132629
NKX6-3	-1.41654	-0.5295	9.89069	0.00708735	0.0382566
TESMIN	-1.41646	0.455104	10.3848	0.00606984	0.0343168
MAGEE1	-1.41526	-0.525472	12.13	0.00360816	0.0242836
ZNF280D	-1.41478	2.26927	56.8488	2.54515e-06	0.000428373
LOC105373148	-1.41399	-0.567164	10.7704	0.00539175	0.0317847
OSBPL6	-1.41237	-0.557031	8.39652	0.0115952	0.0535717
GLI1	-1.41034	2.79133	99.5907	8.73986e-08	0.000128921
FOXO6	-1.40757	-0.503454	12.6375	0.00312439	0.0220412
TET1	-1.40485	1.56245	21.4111	0.000381546	0.00554746
PACSIN3	-1.40344	1.44041	13.8216	0.00225875	0.0175894
FGF14	-1.40136	2.78279	49.0938	5.84447e-06	0.000615794
WSB2	-1.39982	0.698051	16.7948	0.00106446	0.0105381
MPEG1	-1.39847	4.74448	30.3234	7.44932e-05	0.0021058
MCAM	-1.39684	-0.155347	17.156	0.000976718	0.00993487
CD247	-1.39575	3.55495	118.84	2.86703e-08	7.75341e-05
SPC25	-1.39551	4.51926	54.3127	3.30491e-06	0.000474561
LOC102723690	-1.39548	1.41467	67.5546	9.29696e-07	0.000316746
PLIN2	-1.39516	3.909	47.126	7.33767e-06	0.000676483
POU6F1	-1.39355	0.0906299	16.7591	0.00107359	0.0105976
ORC1	-1.39183	5.2649	40.0199	1.78481e-05	0.000988409
FOXJ2	-1.39092	2.37396	60.2605	1.81735e-06	0.00040395
WNT5A	-1.3859	4.75675	139.02	1.04852e-08	5.02564e-05
FABP6	-1.38565	-0.242458	15.6916	0.0013938	0.0127127
GINS2	-1.37865	5.07275	36.2155	3.02163e-05	0.00125074
SPTBN4	-1.37697	0.245234	9.20985	0.00882886	0.0443795
EXO1	-1.3752	4.09046	28.9367	9.37941e-05	0.00234139
CDIN1	-1.37418	1.7224	40.7453	1.62133e-05	0.000939857
HSPB1	-1.3737	2.59506	55.3191	2.97604e-06	0.000447123
LOC391247	-1.37273	0.377794	19.3647	0.000590149	0.0071618
PINLYP	-1.37234	1.22398	43.9238	1.0802e-05	0.000800595
DDN	-1.37006	3.9743	40.9492	1.5785e-05	0.000934932
FAM27E3	-1.3689	-0.747236	16.0909	0.00126269	0.0118361
APOL2	-1.36773	-0.0754967	9.68666	0.00756389	0.0399778
PKMYT1	-1.36488	5.24924	45.4497	8.96033e-06	0.000749785
AURKB	-1.36225	6.11919	29.932	7.94376e-05	0.00216267
LINC01605	-1.36109	-0.502703	10.4657	0.00591982	0.0338315
LRRCC1	-1.36067	3.13863	47.5353	6.99419e-06	0.000663671
CCNA2	-1.36065	7.18293	41.0907	1.54956e-05	0.000927793
MUC19	-1.35743	3.19894	29.2643	8.87639e-05	0.00226935
PFKFB4	-1.35583	4.40929	6.68958	0.0214017	0.0811553
HEMGN	-1.35159	3.30125	39.0083	2.0452e-05	0.00102762
LOC105377137	-1.34853	-0.536161	14.7693	0.00176099	0.0149445
PSRC1	-1.34613	3.89193	59.8395	1.89286e-06	0.000406989
CHAF1B	-1.34271	3.88617	45.9516	8.43498e-06	0.000736618
RRM2	-1.34223	7.68216	36.3386	2.96871e-05	0.0012415
PLEKHG5	-1.34011	-0.487234	12.1405	0.0035973	0.02425
SPATA12	-1.33758	0.595645	15.9647	0.00130254	0.012107
CHEK1	-1.33601	5.52293	48.1517	6.5111e-06	0.000648154
NPPC	-1.33495	-0.284549	7.89523	0.0137979	0.0600549
SNTB1	-1.33428	0.000269465	11.1775	0.00476862	0.0293981
DLL3	-1.32492	-0.319825	8.96207	0.0095817	0.0469058
SATB2	-1.32211	2.31274	42.2731	1.32993e-05	0.000879904
USP27X	-1.31657	0.581717	17.4125	0.000919441	0.00959366
LOC101927297	-1.31557	0.776726	26.8806	0.000133929	0.00291305
NT5DC4	-1.31375	-0.411562	11.0214	0.00499724	0.0303417
WNK2	-1.31269	4.27744	15.5721	0.00143605	0.0129524
LOC105372233	-1.31265	0.425423	25.6108	0.000168462	0.00333833
LYSMD1	-1.31012	1.446	37.0919	2.66703e-05	0.00115094
LTA	-1.30939	0.0478553	12.1384	0.00359946	0.0242545
HJURP	-1.30288	5.87482	36.7513	2.79884e-05	0.001186
FNIP2	-1.29743	0.0106893	10.7539	0.00541892	0.0318693
PLK1	-1.29168	6.96407	34.0144	4.17639e-05	0.00150615
LOC105376136	-1.28998	-0.597632	13.5463	0.00243232	0.018503
XYLB	-1.28902	2.06221	23.5448	0.000248862	0.00430035
PTPRO	-1.28657	0.582428	18.9547	0.000646229	0.00766575
ESPL1	-1.2859	6.58876	32.0266	5.66978e-05	0.00180672
VPREB1	-1.28245	0.0396251	15.0415	0.00164217	0.0141809
RGS9	-1.27931	4.24535	39.7985	1.83838e-05	0.00100141
MCM4	-1.27898	8.45227	39.2199	1.98731e-05	0.00102045
ZNF432	-1.27595	1.90923	31.7739	5.90021e-05	0.0018482
LOC107984143	-1.27588	-0.652486	5.93548	0.0286372	0.0984906
ZNF219	-1.27528	0.276635	28.0148	0.000109791	0.00260226
C15orf65	-1.27423	-0.632352	5.98238	0.0281116	0.0973408
MNS1	-1.27246	1.57434	20.6544	0.000446897	0.00607316
MBOAT2	-1.27187	1.51464	37.4966	2.51951e-05	0.00112622
VPS37D	-1.27088	0.810593	18.8036	0.000668419	0.00781275
ATP7B	-1.26939	0.755019	19.5571	0.000565767	0.00705079
CDCA7	-1.26501	6.63795	58.1486	2.2344e-06	0.000407364
LOC728688	-1.2616	4.89813	24.6614	0.000201	0.00374135
GINS1	-1.26018	4.91597	41.6907	1.43331e-05	0.000912036
LOC392268	-1.24975	-0.970478	7.77575	0.0143921	0.0616976
ASXL3	-1.2451	0.22539	4.21501	0.0590456	0.160859
BRIP1	-1.24256	4.74775	30.0748	7.75916e-05	0.00214044
FAM111B	-1.24221	6.14628	25.3914	0.000175412	0.00341276
E2F7	-1.24044	3.26311	40.7429	1.62184e-05	0.000939857
CDC6	-1.23712	5.28611	39.6174	1.8836e-05	0.00100356
TYMSOS	-1.23701	-0.434575	9.55863	0.00788175	0.041228
RRM2P2	-1.23695	1.74083	35.408	3.3967e-05	0.0013217
TK1	-1.23654	5.8223	39.0807	2.0252e-05	0.00102714
SLC34A1	-1.23587	-0.28766	8.48741	0.0112409	0.052292
NOL4	-1.23519	3.89012	56.9672	2.51489e-06	0.000428373
CDCA3	-1.23482	5.84221	33.0906	4.80602e-05	0.00165147
BDH2	-1.23237	2.94248	77.7062	4.02106e-07	0.00021843
FAM72D	-1.22787	5.57978	50.9779	4.73193e-06	0.000558734
NUDT6	-1.22602	-0.278051	9.59295	0.00779505	0.0408931
CDK1	-1.22438	6.85484	50.2032	5.1572e-06	0.000566921
CSMD1	-1.22332	-0.456015	8.90884	0.00975297	0.0473665
OTULINL	-1.22244	0.725044	13.9575	0.00217831	0.0171746
GAB2	-1.22203	0.94915	16.838	0.00105348	0.0104549
UHRF1	-1.22014	6.58886	27.5826	0.000118348	0.0027084
CDC45	-1.21982	4.86522	29.2385	8.91482e-05	0.0022744
BTN3A2	-1.21977	1.34456	19.2103	0.000610585	0.00734966
PPDPFL	-1.21917	0.672373	20.8998	0.000424393	0.00591789
WEE1	-1.21839	6.16114	66.122	1.05529e-06	0.000322991
CDC27P7	-1.21836	0.0471923	16.8651	0.00104668	0.0104141
KIF20A	-1.21322	6.13572	29.9091	7.97382e-05	0.0021636
USP51	-1.2124	-0.940115	7.20285	0.0176871	0.0709671
PBK	-1.21096	6.54636	47.2582	7.22464e-06	0.000673719
DPF1	-1.20926	1.17478	19.8512	0.000530685	0.00675364
TREM1	-1.20926	0.0429333	4.40285	0.0543083	0.151854
LINC01754	-1.20644	4.17421	32.59	5.19214e-05	0.00172639
H4C11	-1.20369	0.0499496	4.46179	0.0529155	0.149641
TYMS	-1.20249	5.42872	27.8718	0.000112541	0.00265034
GNB3	-1.20199	4.52623	83.5017	2.59659e-07	0.000181038
FAM72A	-1.2009	4.31633	35.7639	3.22519e-05	0.00127639
PECR	-1.20073	-0.919306	4.67433	0.0482306	0.140324
ARHGEF5	-1.19744	-0.407881	8.74893	0.010289	0.0491317
REEP2	-1.19637	-0.288889	7.44185	0.0162162	0.066715
KIF2C	-1.19415	6.57666	46.5038	7.89725e-06	0.000711894
KIFC1	-1.1937	6.42495	30.1006	7.72637e-05	0.00213939
NDC80	-1.19335	6.30559	42.4146	1.30611e-05	0.000877363
CCDC15	-1.19309	2.45129	28.1345	0.000107546	0.00255872
FOXM1	-1.1914	6.79723	35.9229	3.15179e-05	0.00127005
LOC107985297	-1.19099	-0.132926	11.9098	0.00384451	0.0253994
FAM72C	-1.19087	4.68389	50.7453	4.85527e-06	0.000558734
IQGAP3	-1.19033	1.44549	29.0606	9.18549e-05	0.00231794
CALHM1	-1.18858	0.898646	20.459	0.000465795	0.00623096
NEURL1	-1.18842	2.05025	41.3625	1.49561e-05	0.000921062
KIF18B	-1.18822	5.5782	34.4554	3.90947e-05	0.00144829
LINC01991	-1.18607	3.43033	43.8227	1.09386e-05	0.000800595
MCM7	-1.18453	8.22315	44.107	1.05596e-05	0.000800595
KLRK1-AS1	-1.1818	-0.884794	8.7944	0.0101332	0.0486599
AURKA	-1.17984	5.90337	42.2491	1.33401e-05	0.000879904
KLK1	-1.17971	1.39968	23.9907	0.000228337	0.0040625
SORBS3	-1.17938	3.15744	54.763	3.1529e-06	0.000460892
RAD54L	-1.17917	4.79054	37.722	2.4414e-05	0.0011004
PCLAF	-1.17868	5.94875	27.3937	0.000122327	0.0027354
RAD51AP1	-1.17857	6.00056	60.3131	1.80817e-06	0.00040395
RIMS2	-1.17552	-0.220059	18.0042	0.000801387	0.00871535
PRDM15	-1.17401	6.90018	48.625	6.16594e-06	0.000631105
IRF1-AS1	-1.17298	-0.760199	8.8626	0.00990458	0.0478879
MISP3	-1.17245	-0.356241	7.0007	0.019053	0.0746823
RRM2P3	-1.17219	3.01088	22.7876	0.000288748	0.00469461
LST1	-1.17184	-0.681889	10.9121	0.00516476	0.0309466
ZC2HC1C	-1.16993	-0.786234	10.0018	0.00684253	0.0373187
PIM1	-1.16702	4.64253	30.9167	6.76545e-05	0.00199957
TOP2A	-1.16557	8.87994	29.8898	7.99926e-05	0.00216688
CYSLTR1	-1.16486	0.383728	7.37509	0.0166123	0.0677601
OTX1	-1.16356	1.65324	30.1749	7.63263e-05	0.00212431
PAQR4	-1.16153	5.18422	91.7873	1.4514e-07	0.000157002
LOC105371080	-1.16031	0.574818	11.8652	0.00389452	0.0256151
FANCG	-1.15758	4.82796	67.9268	8.99923e-07	0.000316746
MIR210HG	-1.15709	3.04924	3.88266	0.0686844	0.178202
SPC24	-1.15688	5.26188	41.1583	1.53594e-05	0.000923763
LOC101929340	-1.1552	0.184366	9.67794	0.00758505	0.0400504
BCAR1	-1.15403	1.88202	30.5048	7.23216e-05	0.00208238
KCNA3	-1.15008	0.760979	18.0201	0.000798457	0.00870099
ATP2B4	-1.14928	-0.514702	3.92855	0.0672482	0.175968
CPLX1	-1.14897	2.85718	26.7055	0.000138172	0.00296452
NINJ2	-1.14895	4.21239	51.1906	4.62228e-06	0.000558734
HOMER2	-1.14892	-0.708376	12.1097	0.00362921	0.024374
LOC107987153	-1.14825	1.06035	22.4601	0.00030823	0.00486318
PTK7	-1.147	0.174894	14.1319	0.00207981	0.0167313
BIN1	-1.14681	2.14677	50.5123	4.9825e-06	0.000561431
CHI3L2	-1.14499	5.59072	35.4979	3.35239e-05	0.00131074
SESTD1	-1.14499	3.6535	25.0507	0.000186859	0.0035618
FAM72B	-1.14442	5.06709	37.2003	2.62657e-05	0.00114427
KIAA0040	-1.14411	7.10081	62.7883	1.4302e-06	0.000346866
CRYBG2	-1.14327	-0.776201	12.343	0.00339531	0.023364
CPNE2	-1.14305	-0.0996751	13.2988	0.00260158	0.0193994
SIDT1	-1.14296	-1.00493	5.28714	0.0372212	0.118051
ONECUT2	-1.1423	1.96452	32.4102	5.33938e-05	0.00175024
PRC1	-1.14187	6.51038	44.5991	9.9383e-06	0.00078198
TTC24	-1.1398	0.741288	21.17	0.000401096	0.00573617
MYRFL	-1.13954	1.64139	24.9685	0.000189748	0.00359678
LOC105378250	-1.13905	0.211472	10.4648	0.00592145	0.0338315
B4GALT2	-1.1377	4.15459	50.3326	5.08319e-06	0.000566921
MLLT11	-1.13484	1.47372	14.0762	0.00211071	0.0168572
SHISA3	-1.13393	-0.224168	6.40639	0.0238365	0.0868865
ENDOU	-1.13292	0.442375	14.4017	0.00193739	0.0158688
LOC727803	-1.13176	1.40187	25.5499	0.000170359	0.00336693
SLC7A11-AS1	-1.1296	-1.06317	3.81679	0.0708107	0.182047
TPST1	-1.12866	0.125475	11.2544	0.00466039	0.0289952
DIXDC1	-1.12739	0.0224301	9.54871	0.00790701	0.0412936
SAP30-DT	-1.12695	0.90204	4.88241	0.0441102	0.132249
DEPDC1P1	-1.1259	2.84421	26.7784	0.000136386	0.00294674
GABBR1	-1.12201	1.39101	25.2339	0.000180602	0.00347466
NTAN1	-1.12013	3.03849	39.056	2.03199e-05	0.00102714
IGFBP6	-1.11872	-0.160052	5.34399	0.0363582	0.116246
LOC105372282	-1.11694	0.0041912	15.2129	0.00157208	0.0137661
RRM1	-1.11549	7.14277	50.2827	5.11157e-06	0.000566921
AQP3	-1.11435	1.13043	21.8735	0.00034701	0.00521351
MTAPP2	-1.11331	-0.826671	6.47463	0.0232216	0.0854615
LOC100419037	-1.11315	-0.341019	13.1796	0.00268793	0.0198789
ULBP1	-1.11277	-0.356134	6.6399	0.0218072	0.0819719
ELOVL6	-1.11272	4.5946	47.5952	6.94551e-06	0.000663671
ZNF569	-1.10959	2.24136	39.4799	1.91877e-05	0.00101084
PKMP5	-1.10892	-0.355184	8.06909	0.0129832	0.0577473
GINS3	-1.10821	4.69381	56.8457	2.54595e-06	0.000428373
MYO5C	-1.10715	0.703651	20.4482	0.000466863	0.00623096
KIF23	-1.1066	5.887	35.8686	3.17661e-05	0.00127005
CLSPN	-1.1063	5.06037	20.6682	0.00044559	0.00607316
ITPRIPL1	-1.10582	3.3137	70.6199	7.14174e-07	0.000307006
ADA	-1.10502	3.09427	46.7953	7.62923e-06	0.000691575
ARHGAP9	-1.10354	4.5182	135.471	1.23891e-08	5.02564e-05
NUF2	-1.10234	5.60223	49.4577	5.6081e-06	0.000598665
VPS35L	-1.09841	1.12401	27.9032	0.000111931	0.00264365
LOC105379599	-1.09791	-0.0297402	6.56751	0.022414	0.0834533
LOC400499	-1.09741	1.8884	9.11775	0.00910043	0.0453885
TNF	-1.09676	-0.321059	6.59307	0.0221975	0.0829294
CCNE2	-1.09622	2.90478	40.7974	1.61026e-05	0.000939857
CFAP20DC	-1.09482	4.84157	50.9672	4.7375e-06	0.000558734
H4C12	-1.09404	0.146946	6.9436	0.0194606	0.0757602
CDCA5	-1.09401	6.38744	40.5792	1.65719e-05	0.000953531
SCIMP	-1.09262	2.37029	37.9113	2.37793e-05	0.0010919
PCNA	-1.09245	7.01585	41.1523	1.53714e-05	0.000923763
FANCA	-1.09124	5.00751	31.8756	5.80624e-05	0.00182803
RYR1	-1.09056	-0.491047	11.0074	0.00501824	0.0304169
CBX2	-1.09048	4.01046	34.2073	4.05717e-05	0.00147904
UNG	-1.08925	5.37332	38.3243	2.24588e-05	0.0010616
DSCC1	-1.08601	4.92776	38.352	2.23732e-05	0.0010616
TFAP2E-AS1	-1.08561	0.0444156	14.7971	0.00174843	0.0148534
TNFRSF14	-1.08344	0.925384	23.4105	0.000255451	0.00438155
TUBB8P8	-1.08342	-0.927501	5.9214	0.0287973	0.098913
TFR2	-1.08302	4.23105	64.8784	1.18022e-06	0.000330176
S100A1	-1.08182	1.27965	15.812	0.00135271	0.0124287
MCM5	-1.08071	7.16049	104.055	6.64142e-08	0.000119737
LOC107984111	-1.0792	1.97756	3.35094	0.0883144	0.210827
HMGB1P8	-1.07813	-0.423723	6.83901	0.020234	0.077911
ERI2	-1.07787	2.00077	25.6998	0.000165734	0.00330913
CCNB2P1	-1.07481	-0.643515	7.72664	0.0146448	0.0624557
LOC105371592	-1.07412	-0.815187	7.88399	0.0138525	0.0600832
TP73-AS3	-1.07309	0.169639	9.54276	0.0079222	0.0413273
CENPF	-1.07028	8.06596	33.4456	4.55199e-05	0.00159526
GNA11	-1.06896	2.96288	67.6103	9.25168e-07	0.000316746
TNFRSF14-AS1	-1.06888	-0.540757	9.14148	0.00902954	0.0451366
CTAGE13P	-1.06692	-0.93737	5.65384	0.0320461	0.106314
TLL1	-1.06691	2.46898	34.1937	4.06539e-05	0.00147904
LOC105370877	-1.06666	-0.0762997	12.0624	0.00367893	0.0246264
CYSTM1	-1.06608	2.13502	31.6219	6.04394e-05	0.00187177
TRPC6	-1.06427	3.04467	25.046	0.000187024	0.0035618
IGLV6-57	-1.0636	1.6948	19.33	0.000594674	0.00720626
HMGB2	-1.0633	8.99404	28.7455	9.68793e-05	0.00238538
CDC25C	-1.06322	3.95708	28.4716	0.000101505	0.00245091
RDM1	-1.06273	0.148026	9.42935	0.00821844	0.042319
POLD3	-1.0609	5.0182	47.1657	7.3035e-06	0.000676483
LOC105376035	-1.06061	0.996482	24.6549	0.000201249	0.00374135
MKI67	-1.06046	9.31533	20.3636	0.000475344	0.00632726
HES7	-1.06033	1.76158	12.2357	0.00350068	0.0237876
PAXIP1-AS2	-1.05889	0.858156	25.6042	0.000168669	0.00333833
DDX18P4	-1.05869	-0.346101	8.71253	0.0104158	0.049525
BTG3	-1.05776	1.70448	27.6138	0.000117706	0.0027084
KIF14	-1.05766	5.5715	24.4707	0.000208373	0.00381447
BIRC5	-1.05728	6.55939	22.1397	0.000328763	0.00504684
CKAP2L	-1.05683	5.44085	30.1202	7.70156e-05	0.00213616
ACP3	-1.05547	2.73781	24.5185	0.000206495	0.00379455
ENOSF1	-1.05523	4.855	35.7743	3.22035e-05	0.00127639
MCM6	-1.05427	7.35302	40.2322	1.73509e-05	0.000975176
REXO5	-1.05329	1.7857	11.4506	0.00439684	0.0279093
DOCK7	-1.05264	2.63558	39.5114	1.91063e-05	0.00100983
PTPN6	-1.05251	3.44673	15.9261	0.00131502	0.0121512
CENPA	-1.0519	4.68409	20.7639	0.000436685	0.00600479
SKA3	-1.05021	5.38008	23.9577	0.000229789	0.00407047
KIF4B	-1.04995	2.22774	16.8482	0.00105093	0.0104424
DNMT3B	-1.04963	2.69471	37.6373	2.47041e-05	0.00111038
BUB1B	-1.04862	6.89909	45.7034	8.6903e-06	0.000741364
PSD3	-1.04778	0.141535	7.33858	0.0168337	0.0684371
ANLN	-1.04595	6.24244	34.7153	3.76129e-05	0.00140624
RFX2	-1.04546	1.79732	26.3774	0.000146542	0.00304844
PDE4B	-1.04412	1.76184	27.6153	0.000117675	0.0027084
AR	-1.0424	-0.946882	7.66521	0.0149683	0.0633645
IMPA2	-1.04187	3.52647	19.7615	0.000541115	0.00684344
LOC388242	-1.04037	2.03692	19.5881	0.000561938	0.00701925
DIAPH3	-1.03896	5.11729	28.9397	9.37467e-05	0.00234139
SLC30A3	-1.03609	2.46368	21.6859	0.000360576	0.0053249
CHRD	-1.0352	-0.759423	6.6854	0.0214355	0.08117
MELK	-1.03455	5.0857	43.4761	1.1422e-05	0.000813407
CFP	-1.03335	-0.65634	4.49883	0.0520615	0.148095
LOC105372482	-1.03288	0.585924	15.5124	0.0014577	0.0130533
LOC107984133	-1.03213	-0.511234	6.00467	0.0278657	0.0967164
FANCC	-1.03192	2.82444	19.1502	0.000618759	0.00741556
UBE2V2P3	-1.03081	-0.925867	5.47833	0.0344102	0.111716
LOC390860	-1.02919	-0.739608	6.84072	0.0202211	0.0778797
CERCAM	-1.02897	2.74034	36.053	3.09314e-05	0.00126104
NCAPG2	-1.02809	6.96536	40.5483	1.66397e-05	0.000954051
TMPO	-1.02757	8.11544	56.1718	2.72641e-06	0.000433714
SNORD30	-1.02664	0.0549034	9.75856	0.00739187	0.0394023
MIAT	-1.02634	4.7485	24.2966	0.000215372	0.00389913
DLGAP5	-1.02599	6.47398	25.5414	0.000170628	0.00336814
CDK2	-1.02445	6.27694	47.3651	7.13478e-06	0.000670424
LOC101928879	-1.02183	-0.70077	6.1316	0.0265125	0.0936013
SLC16A3	-1.02179	2.95732	9.67025	0.00760379	0.040132
PLS1	-1.02146	0.160624	6.81302	0.0204317	0.0784117
THAP5P1	-1.02126	0.613233	21.4057	0.000381973	0.0055487
ZNF649	-1.02104	-0.217735	7.26927	0.0172633	0.0696283
APOBEC3B	-1.02038	-0.394538	7.04074	0.0187729	0.0739285
TICRR	-1.0177	5.12284	28.2736	0.000105005	0.00251177
ANP32E	-1.01751	7.57671	69.8275	7.63848e-07	0.000307205
APOL6	-1.01712	1.26705	10.7807	0.00537492	0.0317371
RNF43	-1.01702	-0.62016	7.7194	0.0146826	0.0625793
TG	-1.01582	-0.0483517	12.3301	0.00340784	0.0234204
ZEB2	-1.01481	2.12324	19.4972	0.000573225	0.00709345
LOC105375427	-1.01461	2.08692	13.7361	0.0023111	0.0178401
RACGAP1	-1.01279	6.74834	58.2094	2.22095e-06	0.000407364
CORO2A	-1.01268	1.63521	26.7591	0.000136857	0.00295297
TMPRSS15	-1.01252	1.63399	11.4612	0.00438315	0.027853
MSANTD3	-1.01191	3.11571	65.9159	1.07491e-06	0.000322991
POU5F1	-1.01127	-0.112539	14.0288	0.00213742	0.0170009
LOC100420880	-1.01097	-0.470193	6.62442	0.0219353	0.0821968
NRM	-1.0102	4.26603	35.8495	3.18541e-05	0.00127005
LOC105369763	-1.00904	0.971659	24.8835	0.000192791	0.00362904
GNPDA1	-1.00812	2.88967	23.629	0.00024483	0.00424878
GMNN	-1.00806	5.0893	44.0552	1.06275e-05	0.000800595
SAMD9L	-1.00315	-0.369401	9.53163	0.00795073	0.0414286
CPT1A	-1.00011	3.8616	66.9833	9.77617e-07	0.000316746
384

## Sheet: EntoAZD vs AZD up
Supplementary table S1i: Significantly up-regulated genes by Ento and AZD combined exposure vs. AZD single agent identified by RNASeq
EntoAZD_AZD up regulated
genes	logFC	logCPM	F	PValue	FDR		values sorted by logFC and filtered by FDR < 0.05
LINC01781	4.64624	0.563493	49.4928	5.5859e-06	0.0012416
COLCA2	3.01443	-0.323572	47.4686	7.04895e-06	0.00146636
TRIM55	2.88419	1.90506	54.6512	3.18989e-06	0.00092427
LOC105374855	2.66969	0.467247	43.3775	1.15639e-05	0.00199612
TMPRSS15	2.59194	1.63399	40.7741	1.6152e-05	0.00224359
ADAMTS7P4	2.57842	-0.371901	27.6941	0.00011607	0.00607535
RASSF6	2.47497	3.79135	76.4349	4.44251e-07	0.00037939
EPB41L1	2.43679	0.929794	43.1705	1.18684e-05	0.00201188
TSPO2	2.33833	-0.724836	25.033	0.000187478	0.00760504
SDR16C5	2.33801	0.37978	46.243	8.14625e-06	0.00155874
LOC105373239	2.26039	1.90074	56.5654	2.61929e-06	0.000833346
LOC102724463	2.26006	-0.789448	15.7928	0.00135916	0.0215229
S1PR4	2.23748	0.545123	35.8219	3.1982e-05	0.00324338
SLC30A4	2.21311	3.50076	159.946	4.21649e-09	1.36834e-05
LOC105376341	2.20489	-0.753165	30.7375	6.96409e-05	0.0048879
GPR183	2.19777	0.882154	22.3192	0.000317073	0.00972557
FCMR	2.19276	1.57516	58.2094	2.22095e-06	0.000762356
LOC112267916	2.12913	-0.480796	37.5842	2.4888e-05	0.0027286
STXBP6	2.08523	-0.33542	26.3457	0.000147381	0.0066803
LOC105377891	2.08028	0.393855	38.0416	2.33533e-05	0.00259542
HRK	2.0034	1.71071	43.1473	1.19031e-05	0.00201188
AICDA	2.0008	4.2528	72.7503	5.97933e-07	0.00042077
PSD3	1.99283	0.141535	12.6965	0.00307315	0.0338987
STX16-NPEPL1	1.96769	-0.848498	22.8588	0.000284705	0.00914778
LOC102723809	1.9241	-0.569414	24.0342	0.000226442	0.00833161
CALR4P	1.92081	0.597062	58.8328	2.08835e-06	0.000736644
LINC02422	1.87921	0.154455	13.9995	0.0021541	0.0280414
LOC107984408	1.80312	-0.602691	13.5349	0.00243984	0.0294779
CYP1A2	1.78488	0.161025	28.5884	9.95017e-05	0.00565333
COLCA1	1.78461	1.65294	30.2727	7.51132e-05	0.00509352
MUC8	1.77817	0.0159718	13.1047	0.00274383	0.0314416
CD69	1.77437	1.15279	23.4071	0.000255621	0.00886263
LOC105369709	1.75002	-0.124649	26.3774	0.000146543	0.00667925
LOC105374339	1.71865	0.383074	10.3969	0.00604716	0.0495839
BACH2	1.71149	7.61636	297.147	6.8036e-11	1.10395e-06
BAIAP3	1.70941	0.54416	17.0606	0.00099904	0.0182962
TAPT1-AS1	1.70737	0.670757	46.2232	8.16548e-06	0.00155874
TG	1.70357	-0.0483517	17.6393	0.000871973	0.0169852
LOC105378833	1.69141	-0.727656	13.5488	0.00243072	0.0294156
PCDH11Y	1.66682	0.21207	13.223	0.00265609	0.0308249
CYP1A1	1.63299	1.27394	11.4624	0.0043816	0.0414311
LOC105373430	1.62945	0.348671	13.8076	0.0022672	0.028584
LOC105379417	1.62796	-0.465986	13.5953	0.00240037	0.0292581
RAB36	1.62767	0.501011	35.4928	3.3549e-05	0.00336029
C16orf74	1.62195	2.30342	39.6259	1.88145e-05	0.00238779
LOC105372217	1.61366	3.66562	57.8481	2.3022e-06	0.000762356
LOC102723528	1.59553	3.30585	85.181	2.29876e-07	0.000264208
LOC101929107	1.58491	1.73027	40.762	1.61778e-05	0.00224359
CEACAM1	1.58319	3.06644	71.7739	6.48295e-07	0.00042077
TTC34	1.57987	-0.388358	24.3672	0.000212504	0.0080375
PARP12	1.57951	0.132527	22.0537	0.000334532	0.00996123
LOC100996316	1.57543	0.855369	33.8072	4.30896e-05	0.0038416
LOC107987545	1.55686	-0.358136	13.7513	0.00230168	0.0287281
LOC284581	1.54468	0.26584	35.9499	3.1395e-05	0.00322415
LOC102724467	1.54223	0.473942	29.0574	9.19034e-05	0.00550258
LINC01054	1.53918	0.235527	26.4195	0.000145437	0.00664748
LINC00494	1.53477	-0.926573	4.73392	0.0470059	0.168317
TNR	1.53277	2.19906	18.1399	0.000776808	0.0159383
LOC102723462	1.52854	-0.478376	9.26043	0.00868369	0.0615874
LOC101928462	1.52043	-0.718669	8.43312	0.011451	0.0721288
LOC107984282	1.51907	0.326825	39.1688	2.00113e-05	0.00240521
LINC00565	1.50656	-0.851122	8.52679	0.0110912	0.0709927
JAM3	1.49637	-0.770755	6.58418	0.0222725	0.107943
GFI1B	1.49496	1.70288	29.0628	9.18205e-05	0.00550258
ZNF80	1.49001	0.0341841	13.8817	0.00222272	0.0282987
LOC105378083	1.48725	0.772489	21.3401	0.000387184	0.010723
FLT3LG	1.47302	0.468592	11.846	0.00391628	0.0389373
RHBDF1	1.4723	0.280425	28.5253	0.000100578	0.00565333
LOC105374377	1.47118	3.35416	91.2238	1.50772e-07	0.000203869
LOC112268421	1.46407	1.08756	39.4451	1.92777e-05	0.00238779
LOC105369890	1.4548	0.522224	20.2232	0.000489824	0.0122464
FOXP1-AS1	1.45073	1.18882	19.0162	0.000637445	0.0142862
DAPK2	1.44909	0.173029	13.6528	0.00236343	0.0290744
LOC105378536	1.42624	3.63585	25.9865	0.000157284	0.00687167
RIMS2	1.4204	-0.220059	13.706	0.00232986	0.0288925
JAK3	1.41539	-0.51261	8.19345	0.0124346	0.0757824
LINC01102	1.40065	-0.0651645	8.28486	0.0120483	0.0743049
LOC105371082	1.39664	0.574196	14.1638	0.00206236	0.0271829
KLRK1-AS1	1.39285	-0.884794	5.94229	0.0285603	0.124475
VASH2	1.38601	0.348158	18.2009	0.000766061	0.015936
RNF224	1.38567	1.68956	26.6358	0.000139903	0.00649463
KANK2	1.38463	7.69983	180.326	1.9195e-09	7.78646e-06
LOC100505942	1.38394	0.477931	28.3132	0.000104294	0.0057757
FAM214BP1	1.38104	-0.48636	18.9812	0.000642434	0.0142992
CNGA1	1.38022	0.832773	26.7325	0.000137509	0.00643471
RHCE	1.37509	-0.387102	12.5252	0.00322463	0.034832
LOC107985236	1.37199	1.8654	30.7586	6.9404e-05	0.0048879
FCGBP	1.37058	2.00865	27.0705	0.000129494	0.00629092
CD24P4	1.36847	0.127992	15.5463	0.00144535	0.0221456
TBX1	1.36802	0.371445	24.8231	0.000194983	0.00769781
LOC105376717	1.36454	1.89553	29.3966	8.68206e-05	0.0054392
LINC02532	1.35711	1.05738	13.6966	0.0023357	0.0289093
NHLRC4	1.34559	-0.612392	12.8003	0.00298526	0.0332449
LOC105369763	1.34396	0.971659	28.0129	0.000109826	0.00592037
LOC107985019	1.33807	1.49344	22.277	0.00031978	0.00975329
ANKRD44-IT1	1.33065	-0.202784	9.06575	0.00925802	0.064118
LOC101927454	1.32937	-0.84979	8.64319	0.0106622	0.069373
AAK1	1.31938	2.19354	15.1535	0.001596	0.023122
SPATA25	1.31761	-0.79273	9.52196	0.00797561	0.0585311
LOC107984969	1.31658	-0.484563	15.3054	0.0015357	0.0226736
LOC100289026	1.31147	0.359095	24.4209	0.000210349	0.00800124
CHIT1	1.3106	0.44607	13.7217	0.00232002	0.0288023
DNM1	1.30553	0.183812	13.3052	0.00259706	0.0305264
CYP2A7	1.30476	-0.203577	15.8959	0.00132486	0.021168
LOC105371399	1.30379	-0.599228	10.7066	0.00549772	0.0470744
LOC107984118	1.30106	0.355067	13.1173	0.00273436	0.0313553
LOC105372708	1.30062	1.02701	27.1861	0.000126876	0.00629092
PCDHGA9	1.2916	0.388566	14.3978	0.00193939	0.0260502
PROX1	1.2855	0.914973	35.3598	3.42072e-05	0.00340405
TBC1D9	1.27653	0.979915	10.3967	0.00604749	0.0495839
LOC107985783	1.27304	-0.14623	11.3652	0.00450945	0.0420761
ARLNC1	1.2674	-0.180284	21.4921	0.000375219	0.0106478
TRPV1	1.26709	3.77852	28.1162	0.000107887	0.0058744
LOC100507053	1.26415	-0.820133	13.1555	0.00270576	0.0311768
PDXP-DT	1.26277	-0.270132	10.9766	0.00506515	0.0449564
LINC02615	1.25763	-0.796918	7.66718	0.0149578	0.0851298
CDHR1	1.2511	0.54331	21.661	0.00036242	0.0104451
IGF1R	1.24988	1.01815	23.0805	0.000272511	0.00898023
TCL6	1.24695	2.25756	18.8781	0.000657371	0.0145493
PCDH11X	1.24435	-0.0647289	11.521	0.00430656	0.0410159
TRPC6	1.24384	3.04467	26.0817	0.000154588	0.00684341
NEBL	1.24345	1.89894	6.95221	0.0193985	0.0988259
DNAJB13	1.24002	2.09061	22.9014	0.000282315	0.00910704
NNAT	1.23698	0.710017	28.9371	9.37871e-05	0.00551373
LOC105371461	1.23639	2.82092	50.7646	4.84486e-06	0.0012416
LOC101928556	1.23604	0.143828	16.4386	0.0011599	0.0197509
AEBP1	1.23412	0.8412	9.3544	0.00842123	0.0604614
LPP	1.22918	6.8076	55.9455	2.79025e-06	0.000861683
HNRNPA1P70	1.2282	-0.0330432	11.0955	0.00488716	0.044055
GPR45	1.22808	-0.900046	8.09532	0.0128652	0.0775162
LOC105373618	1.22672	1.80569	29.0315	9.23062e-05	0.00550258
SOX9	1.21982	-0.393235	7.48679	0.0159557	0.0881947
OR2A4	1.21539	-0.509152	7.66066	0.0149926	0.0852375
LOC107986597	1.21531	-0.49814	14.1948	0.00204559	0.0270298
SNORD140	1.21491	-1.05908	8.47098	0.011304	0.0716657
LOC102723814	1.21087	0.0291882	14.4987	0.00188896	0.0255697
PLIN5	1.20747	-0.740929	7.68708	0.0148522	0.0847072
SIRPB1	1.20657	-0.13181	10.6453	0.00560173	0.0475634
CCND1	1.2052	-1.16575	3.50203	0.0821221	0.237271
SLC44A5	1.20377	3.36366	49.5659	5.53995e-06	0.0012416
PECAM1	1.20083	5.50558	43.436	1.14794e-05	0.00199612
LOC105371083	1.18622	-0.288474	9.34248	0.008454	0.0605093
SUGCT	1.18506	1.0024	5.78839	0.0303617	0.128797
GPR153	1.18425	-0.0566732	4.12029	0.0616194	0.198972
SLC34A3	1.18307	2.77331	28.6499	9.84665e-05	0.00565333
CD34	1.18181	0.785608	23.9777	0.000228906	0.00834658
NKX6-3	1.17964	-0.5295	3.50282	0.082091	0.237223
LOC101928010	1.17728	-0.245913	13.2897	0.00260806	0.0305989
LOC441204	1.17596	0.683201	28.9045	9.43057e-05	0.0055242
CELSR1	1.17567	0.38734	9.37471	0.00836571	0.0601427
SGK1	1.17322	3.33071	28.3283	0.000104025	0.0057757
C10orf71	1.1726	2.35406	59.3344	1.98821e-06	0.000716904
MTCL1	1.16805	0.766023	27.6044	0.0001179	0.00613157
ANKRD36BP2	1.1667	4.05681	25.9556	0.000158172	0.00687591
GSDME	1.15822	2.12297	30.0759	7.75781e-05	0.00509629
EPS15-AS1	1.15659	3.25281	55.8608	2.81457e-06	0.000861683
PTCSC1	1.15632	0.750971	13.5006	0.00246263	0.0296022
LAMP3	1.1525	2.53566	20.3552	0.000476196	0.0120731
COBLL1	1.15218	3.73704	63.3407	1.35871e-06	0.000567439
CYP46A1	1.15215	-0.85286	2.92773	0.108902	0.283225
TNFSF10	1.14937	1.89027	28.98	9.311e-05	0.00550258
ZMYND10	1.14754	-0.40587	9.19558	0.00887029	0.0624763
CELF6	1.14546	2.80457	19.8658	0.00052901	0.0128134
CFAP299	1.14512	0.219295	7.74249	0.0145627	0.0837923
LOC107987174	1.14478	-1.02553	6.60211	0.0221215	0.107541
KCNMB3P1	1.14254	-0.518727	6.80267	0.020511	0.102688
PKDREJ	1.14236	0.87029	13.9162	0.0022024	0.0282955
CYP2C8	1.14138	0.751737	16.0415	0.00127811	0.0207298
PTPRVP	1.14005	2.69042	27.297	0.000124423	0.00626985
COL10A1	1.13949	-0.494111	11.1771	0.00476915	0.0432798
DPEP2	1.13407	2.06424	26.0358	0.00015588	0.00685339
AIM2	1.13314	6.49146	186.405	1.54241e-09	7.78646e-06
C20orf203	1.13043	-0.283997	2.33998	0.148144	0.342598
LOC105373824	1.1289	-0.641671	9.12805	0.00906958	0.0634864
LOC105375018	1.1288	-0.601427	10.421	0.0060022	0.0493795
ANK1	1.12862	3.42005	41.0406	1.55974e-05	0.00222698
SLC4A8	1.12692	2.52076	38.585	2.16684e-05	0.002476
LOC102724596	1.12547	-0.0720398	13.3073	0.00259556	0.0305264
LOC105379251	1.12495	1.23807	27.3873	0.000122465	0.00624498
LINC01635	1.119	-0.596259	9.16969	0.00894609	0.0628667
LOC105375184	1.11584	-0.946322	5.29155	0.0371535	0.145617
ZBTB32	1.11511	-0.799428	5.7345	0.0310236	0.130639
LOC107985405	1.11072	-0.370173	6.9222	0.0196161	0.0995857
SSPOP	1.10983	5.22233	31.2103	6.45375e-05	0.0048879
TMEM272	1.10949	-0.655064	5.7967	0.0302612	0.128606
LOC100422296	1.1082	-0.755279	6.72698	0.0211023	0.104572
CLEC17A	1.10795	4.35476	20.1908	0.000493239	0.012275
CFAP58-DT	1.10568	0.00137304	9.19018	0.00888607	0.0625533
AK4	1.10515	-0.462452	13.078	0.00276412	0.0315894
ANGPTL1	1.10365	-0.54387	7.6607	0.0149924	0.0852375
APOL6	1.10362	1.26705	8.60353	0.0108062	0.0698293
LOC105372250	1.10215	0.378142	9.12547	0.0090773	0.0634864
LOC102724883	1.09964	-0.526277	11.3035	0.0045927	0.0424677
LOC388436	1.09906	1.25207	27.0732	0.000129431	0.00629092
OR13A1	1.09784	5.95193	66.3733	1.03193e-06	0.000480882
SYTL4	1.08947	1.15414	9.73088	0.00745755	0.0562637
BTG4	1.08488	-0.222903	8.04757	0.013081	0.0782776
LINC01977	1.08419	0.775202	13.8631	0.00223381	0.0283392
RUNDC3A	1.08187	0.995616	8.43039	0.0114617	0.0721375
SGCA	1.08163	-0.251222	6.00793	0.0278299	0.122952
ADGRD1	1.08097	0.237774	5.27436	0.0374185	0.145985
AVPR2	1.07704	2.22109	20.7079	0.00044187	0.0115148
TAGAP	1.07658	5.4718	56.7985	2.55814e-06	0.000830167
JAML	1.07475	3.26687	40.5507	1.66345e-05	0.00228633
MFSD1P1	1.07428	-0.342348	10.2777	0.0062752	0.0506182
JAKMIP1	1.07386	-0.691538	8.36332	0.0117279	0.0730504
RPL3P12	1.07363	-0.389754	9.52206	0.00797536	0.0585311
LOC105369389	1.07024	1.3234	26.2983	0.000148647	0.0066803
BCL2L2	1.06874	0.48218	21.1489	0.000402867	0.010913
LOC105371493	1.06624	1.45967	21.1267	0.000404735	0.0109353
CACNA1A	1.06299	-0.62603	5.90982	0.0289297	0.125472
PIP5KL1	1.06165	1.53507	18.4131	0.00072993	0.0153648
CCDC191	1.06034	0.21976	6.96629	0.0192974	0.0987009
LOC105376506	1.06033	-0.658038	9.44485	0.00817723	0.0594696
CFB	1.06001	-0.727073	8.04074	0.0131122	0.0783929
LOC112268022	1.05938	0.464023	10.9031	0.00517883	0.0454717
LOC101929894	1.05937	0.60442	14.1635	0.00206256	0.0271829
LOC107984357	1.05807	0.337521	12.56	0.00319315	0.0346725
TFAP2E	1.05485	1.99767	18.7273	0.00067995	0.0148291
PM20D1	1.05281	0.0796441	16.3446	0.00118673	0.0198719
COLQ	1.05092	1.05767	16.7443	0.00107742	0.0191166
LOC105377224	1.05014	-0.425289	11.8383	0.00392497	0.0389998
VPS37B	1.04919	1.12753	10.6784	0.00554516	0.0473662
ELF2P1	1.04913	0.374343	15.5579	0.00144114	0.022123
RPL23P2	1.04893	5.55038	1.48938	0.242269	0.460609
EDDM13	1.04733	-0.860119	4.9533	0.042802	0.158635
LINC00685	1.04225	1.93086	25.9775	0.000157541	0.00687167
RPL13P6	1.0417	-0.636025	9.31256	0.00853696	0.0608347
PLIN4	1.04163	3.42476	63.2997	1.36387e-06	0.000567439
ZMAT1	1.03855	3.00213	39.8064	1.83646e-05	0.00237272
RNF139-AS1	1.03819	0.393898	13.1325	0.00272291	0.0313006
FBLN5	1.03718	1.92257	14.9872	0.00166514	0.0238048
LOC101928816	1.03655	-0.900981	8.17652	0.0125077	0.076011
DTNB-AS1	1.03548	0.0558873	3.77111	0.0723313	0.219538
IQCN	1.0334	2.86017	25.5187	0.000171341	0.00722126
LOC105373071	1.03297	-0.516429	9.04189	0.00933137	0.0644575
RASGRP2	1.03141	6.21048	107.579	5.38613e-08	0.000109244
CNR1	1.03133	6.49424	23.2747	0.00026232	0.00896089
LPP-AS1	1.0311	-0.903678	5.61229	0.0325882	0.134754
KCNA3	1.03052	0.760979	8.96787	0.00956324	0.0652483
LOC105375127	1.02941	-0.978008	7.40502	0.0164333	0.089843
AFF3	1.02602	6.04301	183.928	1.68477e-09	7.78646e-06
AFF1	1.02289	3.43492	17.0482	0.00100201	0.0183167
RAD9B	1.02184	-0.318219	6.93227	0.0195428	0.099262
ABLIM1	1.02156	7.27472	72.1771	6.26933e-07	0.00042077
LOC105375404	1.02005	0.282771	17.9502	0.000811398	0.0162942
PHYH	1.0191	0.998565	7.64685	0.0150666	0.0853598
LOC102723690	1.01882	1.41467	23.7245	0.000240348	0.00859007
LOC105371492	1.01547	2.12733	25.455	0.000173365	0.00726696
NFE2L3P2	1.01404	-0.790596	9.86103	0.00715444	0.05508
LOC105379378	1.01295	-0.605808	3.47452	0.0832098	0.239645
ALDH3B2	1.01281	0.212806	6.24752	0.025343	0.116657
SMAD9	1.01272	-0.340711	7.09118	0.018427	0.0959246
CCDC146	1.01246	2.22102	12.8508	0.00294362	0.0329856
LOC105377663	1.01052	0.327927	8.71756	0.0103982	0.0683634
SPAG8	1.01031	-0.708945	7.45041	0.0161662	0.0889904
LTB	1.00901	4.54833	46.5539	7.85044e-06	0.00155343
LOC105371750	1.00889	0.530418	5.40138	0.0355107	0.141781
LINGO3	1.00785	1.0081	21.2505	0.000394448	0.0107749
IL5RA	1.00329	-0.825815	4.93304	0.0431712	0.159385
KLHDC1	1.00263	0.0390949	8.53246	0.0110699	0.0709119
LOC613038	1.00238	2.36955	22.0633	0.000333883	0.00996123
PCDH12	1.00198	0.21154	10.646	0.00560057	0.0475634
ADGRG5	1.00113	3.18279	10.0864	0.00666257	0.0526324
IGKV5-2	1.00037	0.475631	14.4363	0.00191997	0.0258749
190

## Sheet: EntoAZD vs AZD down
Supplementary table S1j: Significantly down-regulated genes by Ento and AZD combined exposure vs. AZD single agent identified by RNASeq
EntoAZD_AZD down regulated
genes	logFC	logCPM	F	PValue	FDR		values sorted by logFC and filtered by FDR < 0.05
SLAMF1	-3.03204	0.746308	60.188	1.83011e-06	0.000707033
S100A10	-2.72543	-1.24937	6.95102	0.0194071	0.0988386
TNF	-2.42012	-0.321059	44.4684	1.00992e-05	0.00184123
MIR210HG	-2.07476	3.04924	13.0685	0.00277138	0.0316456
SLC8A1	-1.9694	2.17863	105.436	6.11344e-08	0.000110219
ATP4A	-1.90985	0.968271	4.8662	0.044416	0.162115
ADGRA2	-1.90477	-0.985675	4.15656	0.0606184	0.197034
MYB	-1.79976	2.61527	33.0758	4.81694e-05	0.00409213
LINC02338	-1.64312	0.243681	40.4903	1.67677e-05	0.00228633
PFKFB4	-1.63239	4.40929	9.70798	0.0075124	0.0563344
TUBB8P8	-1.62549	-0.927501	15.4197	0.00149206	0.0224168
LRRTM4	-1.60563	3.17743	39.812	1.83506e-05	0.00237272
CHAC1	-1.57987	0.607898	7.11135	0.0182908	0.0954488
SAP30-DT	-1.5628	0.90204	10.1438	0.00654341	0.0520203
SLC2A3	-1.54862	-0.634537	3.33444	0.0890239	0.249221
ADSS1	-1.54751	0.429491	33.9354	4.22635e-05	0.00383111
DENND1B	-1.5429	2.71331	72.6798	6.01415e-07	0.00042077
WSB2	-1.52128	0.698051	20.3229	0.000479491	0.0121376
SPARCL1	-1.51975	-0.144579	14.929	0.00169016	0.024045
DNAJC22	-1.50116	-0.0991919	11.546	0.004275	0.0409903
COL5A1	-1.49672	3.41384	2.94572	0.107915	0.281879
DDIT4	-1.48784	6.87656	30.8292	6.86158e-05	0.0048879
PI16	-1.47305	0.118445	29.6214	8.36294e-05	0.00534241
TREM1	-1.47153	0.0429333	6.95906	0.0193493	0.0987753
AURKAP2	-1.46676	0.172539	14.5844	0.00184731	0.0253162
PECR	-1.44457	-0.919306	7.17264	0.0178838	0.0940271
HDAC9	-1.43368	3.11849	67.9066	9.01508e-07	0.000480882
ANKRD6	-1.42806	-0.320238	13.4189	0.00251782	0.0299625
CYSTM1	-1.41065	2.13502	57.851	2.30152e-06	0.000762356
MAP7D2	-1.39066	-0.744191	6.92064	0.0196275	0.0995857
CDKN1A	-1.35905	1.06271	7.93968	0.0135841	0.080122
TTBK1	-1.35484	-0.492875	10.5429	0.00578058	0.0484732
ZFYVE9	-1.35311	0.104732	13.9349	0.00219143	0.0282656
HIF1A-AS3	-1.34739	-0.684971	7.94327	0.013567	0.0801013
LOC105376387	-1.34709	-0.508966	20.4144	0.000470231	0.0119405
RGS8	-1.34648	-0.217705	4.52287	0.0515161	0.178407
IL7R	-1.31194	1.66971	21.0751	0.000409106	0.0109515
HSPB1	-1.30247	2.59506	49.114	5.83106e-06	0.00125055
SPP1	-1.29675	-0.251064	16.3487	0.00118554	0.0198719
HELB	-1.29581	0.0576056	7.379	0.0165888	0.0903862
UBASH3B	-1.29543	0.504214	18.6339	0.000694394	0.015003
LMO2	-1.29276	4.2793	15.0382	0.00164355	0.0236212
SARDH	-1.28836	-0.91841	6.75345	0.0208932	0.103801
FAM111B	-1.27904	6.14628	26.7533	0.000136997	0.00643471
LRRCC1	-1.272	3.13863	41.1819	1.53121e-05	0.00221833
RBPMS2	-1.26968	-0.390048	7.58228	0.0154182	0.086596
ALDOC	-1.26433	5.8481	8.84121	0.00997566	0.066721
LOC101929340	-1.25725	0.184366	11.7601	0.00401528	0.039534
SLC16A3	-1.25515	2.95732	14.8238	0.00173642	0.0243519
RRAGD	-1.25514	2.72599	37.2532	2.60708e-05	0.00280149
RN7SL674P	-1.25328	-0.0696609	17.3884	0.000924642	0.0175888
CAMKV	-1.24464	1.25843	25.2066	0.000181517	0.00743761
IGFBP6	-1.23188	-0.160052	6.66312	0.0216165	0.106063
UBE2V2P3	-1.22842	-0.925867	8.14933	0.0126261	0.0765873
BNIP3P1	-1.22078	4.07658	21.0525	0.000411045	0.0109628
FRMD5	-1.22068	-0.0337895	8.56615	0.010944	0.0704364
COL23A1	-1.2144	1.85504	14.7038	0.00179104	0.0248633
CHRD	-1.21373	-0.759423	9.65056	0.00765199	0.0570452
SESTD1	-1.20874	3.6535	27.8039	0.000113874	0.00599909
SNX6P1	-1.20541	0.060758	16.6437	0.00110379	0.0193318
NUP62CL	-1.20304	0.872293	13.9194	0.00220052	0.0282955
MYOM2	-1.1975	4.87688	39.0091	2.04498e-05	0.00240645
BNIP3	-1.19069	5.43615	17.9227	0.000816551	0.0163411
MCIDAS	-1.18785	0.282206	12.3366	0.00340156	0.0359334
PRG2	-1.1874	-0.796555	6.45479	0.0233984	0.11098
HOXA13	-1.18398	0.929555	7.38475	0.0165543	0.090289
MIR4435-2HG	-1.17628	1.03024	21.9914	0.000338792	0.00999498
LOC107984111	-1.16819	1.97756	3.91736	0.067595	0.210525
ARAP2	-1.1602	1.08406	24.7883	0.000196261	0.00771074
RRM2P2	-1.15509	1.74083	30.4266	7.32488e-05	0.00499885
NECTIN1	-1.15403	2.86334	8.58417	0.0108773	0.0701771
REEP2	-1.15317	-0.288889	6.83787	0.0202427	0.101753
ASTL	-1.15024	-0.0775156	10.4864	0.00588217	0.0490463
MCM10	-1.1456	4.71084	18.8002	0.000668925	0.0146874
ELOVL6	-1.14557	4.5946	50.4722	5.00477e-06	0.0012416
SLC6A8	-1.13115	-0.36754	14.5225	0.0018773	0.0255118
USP27X	-1.11199	0.581717	11.8714	0.00388754	0.0387941
CYTOR	-1.1088	-0.227918	10.5448	0.00577718	0.0484732
PACSIN3	-1.10512	1.44041	8.04988	0.0130704	0.0782587
FSD2	-1.09959	4.03796	66.3152	1.03728e-06	0.000480882
CDT1	-1.09894	5.53772	25.568	0.000169794	0.00717466
FCHO2	-1.09887	0.472032	8.57732	0.0109026	0.0702565
NEDD4	-1.09637	1.42037	14.7004	0.00179259	0.0248633
TRIB1	-1.09312	3.30617	35.1886	3.5076e-05	0.00343646
TNFRSF11A	-1.0929	0.219322	4.07107	0.0630091	0.201893
MYH11	-1.09184	4.33499	28.9706	9.32583e-05	0.00550258
RTKN2	-1.0916	0.391468	7.0333	0.0188246	0.0970602
PLEKHH3	-1.07911	1.674	9.77958	0.00734242	0.0558512
CTAGE13P	-1.07708	-0.93737	5.77064	0.0305779	0.129444
LOC644387	-1.07401	-0.63394	3.19863	0.0951329	0.259914
WWC1	-1.0738	1.38209	25.4145	0.000174665	0.00726696
WNT10A	-1.07179	5.45257	9.7202	0.00748308	0.0562924
DDX18P4	-1.07044	-0.346101	8.90838	0.00975443	0.0657836
GAPDHP58	-1.06928	-0.991101	6.49464	0.0230448	0.109895
PKMP5	-1.06726	-0.355184	7.37511	0.0166122	0.0904355
LOC100419170	-1.06658	0.565285	10.8429	0.00527414	0.0459819
RRM2	-1.05803	7.68216	22.6632	0.000295982	0.00935336
SLC2A13	-1.05643	1.43021	21.085	0.000408268	0.0109497
PKMP2	-1.05493	-0.735185	9.85825	0.00716075	0.0550846
POLE2	-1.05316	3.55418	32.1404	5.56935e-05	0.00446983
S100A4	-1.05176	3.90412	42.7152	1.25711e-05	0.00207798
CPED1	-1.04972	1.48273	23.1431	0.000269178	0.00898023
IMPDH1P11	-1.0203	0.61772	18.0252	0.000797514	0.0161352
FUT11	-1.01529	4.23416	8.82244	0.0100385	0.0670307
BTN3A3	-1.01486	0.446141	8.37819	0.0116682	0.0728187
CCDC15	-1.01389	2.45129	19.7057	0.000547715	0.0130311
TXNP4	-1.01276	0.769054	9.44691	0.00817174	0.0594696
BATF	-1.0114	1.17696	19.3704	0.000589413	0.013585
E2F8	-1.01059	4.03218	12.6803	0.00308713	0.0339808
E2F2	-1.00841	6.20899	17.6561	0.000868579	0.0169598
LOC100420880	-1.00832	-0.470193	6.54727	0.0225872	0.10885
DMC1	-1.00477	0.799179	4.7383	0.0469174	0.168239
68
