# Supplementary material for: Evaluation of the Synergistic Potential of Simultaneous Pan- or Isoform-Specific BET and SYK Inhibition in B-Cell Lymphoma: An In Vitro Approach
Source: Cancers (Basel). 2022 Sep 27;14(19):4691. doi: 10.3390/cancers14194691 (PMC9564024; doi:10.3390/cancers14194691)
Supplement: Supplementary file 1 [file cancers-14-04691-s001.zip › cancers-1798753-supplementary/supplementary material/Supplementary tables/Supplementary table S2 SU-DHL-4 Microarray.xlsx]

## Sheet: SU - Ento vs DMSO up
Supplementary table S2.1a: Significantly up-regulated genes by Ento exposure vs. DMSO in SU-DHL-4 identified by Microarray
SYMBOL	logFC	AveExpr	t	P.Value	adj.P.Val	B
AICDA	2.47752	7.16093	14.4515	3.9432e-09	0.000100847	7.63366
TMPRSS15	2.07091	3.35249	11.8589	3.92451e-08	0.000501846	6.5742
PLEKHG7	1.88855	4.61013	6.18109	4.07841e-05	0.0535545	2.06458
ABCA6	1.6606	5.36951	7.59754	5.20231e-06	0.0259177	3.59077
GPR183	1.66004	4.42167	4.13535	0.00129073	0.285605	-0.756723
TRPC6	1.64881	5.3505	6.99518	1.20966e-05	0.0326976	2.98231
IGLL5	1.54905	7.03183	6.45916	2.66591e-05	0.0487005	2.39088
PLEKHG7	1.48173	2.61092	3.32103	0.00584922	0.416995	-2.05358
LPP	1.43793	8.7556	8.56798	1.46323e-06	0.00935555	4.4569
RASSF6	1.41322	4.28811	3.92558	0.00189507	0.314491	-1.08429
LINC01054	1.37429	5.06762	6.0056	5.36288e-05	0.0596329	1.85161
CD69	1.372	5.0347	5.60945	0.000101084	0.0833943	1.35053
DPY19L2P1	1.37128	3.16343	5.20663	0.000196968	0.129165	0.811943
SLC30A4	1.32055	6.13414	5.34408	0.000156471	0.114336	0.999002
BACH2	1.32038	8.30233	8.69626	1.24709e-06	0.00935555	4.5617
SGK1	1.25433	5.83479	3.70937	0.00282748	0.327262	-1.42732
SNORA14A	1.23672	7.00357	3.7883	0.00244209	0.318706	-1.30151
LINC01781	1.21281	3.50003	6.95678	1.2785e-05	0.0326976	2.94155
CEACAM1	1.13574	6.57738	6.67211	1.93875e-05	0.0412603	2.63168
CADPS	1.11841	3.85045	3.64517	0.0031865	0.348985	-1.53008
PSD3	1.08973	2.39453	3.9564	0.00179062	0.309772	-1.03582
HTR3A	1.08049	8.4953	4.91538	0.000323551	0.168874	0.404477
FCRL3	1.07441	7.90848	6.16397	4.18804e-05	0.0535545	2.04404
AFF3	1.07222	8.35868	6.35316	3.13108e-05	0.0533849	2.26808
C8orf89	1.07131	3.77069	2.98924	0.0109311	0.467589	-2.59338
CHRNA6	1.03682	5.67158	5.37537	0.000148538	0.111731	1.04111
LTB	1.0168	7.02765	6.72651	1.78899e-05	0.0412603	2.69195
MIR1284	1.01181	5.0952	3.27265	0.00640684	0.416995	-2.13219
SNORD19	1.01123	4.95525	2.98847	0.010947	0.467589	-2.59464
FCMR	1.00738	5.33073	4.09909	0.00137888	0.287256	-0.812938
AP4S1	1.00519	4.57959	5.06325	0.000251117	0.148317	0.613225
COBLL1	0.994262	5.49197	2.81505	0.0151747	0.486668	-2.87604
SYTL2	0.96232	6.09692	4.84577	0.000364925	0.17948	0.304885
TAGAP	0.938792	7.84956	6.61918	2.0973e-05	0.0412603	2.57254
ANP32A-IT1	0.931561	5.64301	4.99806	0.000280702	0.152744	0.521657
ZNF70	0.930936	7.37893	3.2627	0.00652803	0.419483	-2.14837
MPEG1	0.927674	6.82076	3.01631	0.0103873	0.465136	-2.54935
SDR16C5	0.922849	2.81751	4.18382	0.00118189	0.279877	-0.681854
TLR7	0.919584	5.76463	3.31112	0.00595921	0.416995	-2.06966
LPP-AS1	0.917281	3.12369	5.19103	0.000202214	0.129291	0.7905
ROCR	0.914922	5.76945	5.75703	7.96189e-05	0.0738228	1.54051
NUP50-DT	0.91304	4.94296	4.52705	0.000638268	0.240054	-0.161535
CATSPER2P1	0.901328	4.75345	5.05386	0.00025517	0.148317	0.600077
SP140	0.898493	7.15991	3.96024	0.00177802	0.309772	-1.02978
LOC100507006	0.889495	8.34935	4.94072	0.000309735	0.165031	0.440517
LINC01222	0.888451	3.08576	2.6829	0.0194455	0.50487	-3.08914
MIR4524A	0.881116	3.09149	4.26054	0.00102862	0.266255	-0.564041
LINC00106	0.868914	4.9478	3.47736	0.00436082	0.385715	-1.80025
SLC44A5	0.866661	6.15086	3.66889	0.0030487	0.337534	-1.49206
CYBB	0.847304	10.1736	5.56882	0.000108009	0.0863226	1.29753
LAMP3	0.846485	5.38493	3.00115	0.0106884	0.467501	-2.57401
C10orf88B	0.842226	2.54743	4.00879	0.00162643	0.302585	-0.953686
LINC00106	0.833411	4.65166	2.75533	0.0169765	0.496356	-2.97254
ILF3-DT	0.832956	6.15874	4.63904	0.000523647	0.216005	0.00427658
XBP1	0.829753	5.66568	4.22465	0.00109759	0.269912	-0.619055
PROX1	0.827003	3.83309	3.04836	0.00977811	0.459549	-2.4972
JAML	0.808087	5.43595	4.01157	0.00161817	0.302585	-0.949341
ANK1	0.802865	6.91958	3.67318	0.00302447	0.336308	-1.4852
TCL1A	0.795351	9.24241	5.29616	0.000169492	0.117156	0.93418
PECAM1	0.79479	7.3759	2.96292	0.0114872	0.467793	-2.63618
AIM2	0.793712	9.19876	3.89652	0.00199932	0.314922	-1.1301
TCL1B	0.791342	6.21998	3.04383	0.00986188	0.460251	-2.50456
NAPEPLD	0.790485	4.20137	2.60688	0.0224155	0.520353	-3.21096
SCARNA27	0.789836	5.1344	4.89915	0.000332741	0.168909	0.381324
SGMS1	0.785328	8.21045	4.05442	0.00149608	0.294325	-0.882432
SLC2A5	0.781711	10.1828	5.40796	0.000140723	0.109061	1.08478
LRRTM4	0.779529	3.43357	3.82516	0.00228096	0.318706	-1.24298
MIR374B	0.776701	2.19639	4.48607	0.000686482	0.242172	-0.222712
TNFSF10	0.77663	6.24657	3.78916	0.0024382	0.318706	-1.30015
LINC00852	0.772823	5.92647	3.93567	0.00186022	0.312995	-1.06842
TRANK1	0.763923	7.24782	4.47468	0.000700537	0.242172	-0.239755
LMO7DN-IT1	0.761658	2.31585	3.38461	0.00519013	0.413834	-1.95041
ANKRD18B	0.759914	3.99479	2.32995	0.0374319	0.551482	-3.6475
GMFG	0.7581	5.0996	2.27773	0.041185	0.55857	-3.7282
GSDME	0.755494	4.10882	2.19148	0.0481769	0.578631	-3.86006
VIT	0.754121	2.18702	3.70197	0.00286664	0.329552	-1.43913
SCIMP	0.749903	6.1308	2.58642	0.0232875	0.523077	-3.24361
MIR6500	0.743972	3.23496	3.27938	0.00632615	0.416995	-2.12124
MIR3942	0.74126	3.81517	3.98782	0.00169019	0.302585	-0.986514
DGKA	0.740005	7.18308	3.6893	0.00293505	0.332142	-1.4594
ZNF860	0.736427	7.72801	4.50764	0.000660647	0.242172	-0.190474
CLEC17A	0.731966	6.42306	4.89208	0.000336828	0.168909	0.371226
LINC01221	0.724669	2.08975	4.67589	0.000490805	0.209578	0.0583793
MIR1299	0.723377	9.16205	4.48942	0.000682406	0.242172	-0.217705
MIR599	0.721931	1.94158	4.12845	0.00130704	0.285605	-0.767405
SP2-AS1	0.720827	3.30668	1.83748	0.0902001	0.644285	-4.37811
BCL10-AS1	0.715184	4.68123	4.43181	0.0007562	0.242172	-0.304111
MIR3941	0.709401	1.93294	2.85868	0.013979	0.480014	-2.80538
SNAI3-AS1	0.707962	6.0571	3.20222	0.00731589	0.435774	-2.24675
FCER2	0.707738	5.70685	2.55349	0.0247612	0.524358	-3.29607
MIR19B2	0.70257	4.2939	2.39338	0.0333116	0.541459	-3.5487
LPAR6	0.694068	2.94446	4.0801	0.00142751	0.289751	-0.842456
SLED1	0.693924	2.71534	2.79411	0.0157839	0.487195	-2.9099
MIR2116	0.689479	3.9578	1.90085	0.0808046	0.630949	-4.28856
DPY19L2P2	0.686774	5.77929	4.25944	0.00103066	0.266255	-0.565721
DPY19L2	0.683269	3.37719	2.08106	0.0587668	0.602762	-4.02598
LINC01973	0.682228	3.8639	3.6376	0.00323179	0.350224	-1.54221
MIR28	0.681644	2.85329	3.78547	0.00245494	0.318706	-1.30602
MIR5194	0.680568	5.36292	2.48044	0.02836	0.534177	-3.41186
FBXO30	0.679963	7.87614	3.76545	0.0025478	0.325483	-1.33788
CATIP-AS2	0.676869	2.26496	3.25737	0.00659387	0.420544	-2.15703
FHOD3	0.674388	8.00445	4.34402	0.000885001	0.2473	-0.436802
TTC39C	0.672295	6.33372	3.23559	0.00686997	0.426256	-2.19245
SLC15A2	0.671082	6.51783	3.62565	0.00330461	0.354391	-1.56139
GPER1	0.667519	6.97065	2.5982	0.0227812	0.522277	-3.22481
MIRLET7G	0.66405	3.00307	2.76379	0.016709	0.49517	-2.95888
CHN2	0.661782	3.4077	2.06608	0.0603611	0.603084	-4.04822
TATDN2	0.659179	4.94255	2.81823	0.0150843	0.486668	-2.8709
PRRT3-AS1	0.658972	5.24302	2.46303	0.0292899	0.538718	-3.43934
IFNG-AS1	0.658883	8.3267	3.58164	0.00358761	0.362661	-1.6321
EEF1DP3	0.657512	6.74166	4.07486	0.00144124	0.290233	-0.850605
MIR1205	0.656788	3.5552	2.54304	0.0252473	0.524358	-3.31268
BOK-AS1	0.656171	5.56116	3.57251	0.00364935	0.36357	-1.6468
MIR544B	0.648229	3.84325	3.01772	0.0103597	0.465136	-2.54706
SNORD109B	0.645132	1.8569	3.60703	0.00342151	0.354391	-1.5913
MSR1	0.642844	5.87765	4.18941	0.00116996	0.279877	-0.673245
KCNMB3	0.642691	6.45943	3.60186	0.00345464	0.354391	-1.59959
AIF1	0.640187	4.87241	2.82185	0.014982	0.486145	-2.86504
SNORD105	0.639582	4.44811	2.41045	0.0322791	0.541459	-3.52197
TMEM9B-AS1	0.638245	4.16716	2.76127	0.0167883	0.495224	-2.96295
CCDC85A	0.637813	8.37558	4.15062	0.00125538	0.285605	-0.73311
SNORD124	0.637635	3.87927	2.05146	0.0619556	0.605578	-4.06985
LRBA	0.636868	10.5678	4.37276	0.000840501	0.2473	-0.393234
MIR8066	0.636058	3.99879	1.9396	0.0755071	0.626696	-4.23305
LINC01543	0.633956	3.83866	2.11557	0.0552433	0.592141	-3.9745
RNF144B	0.633455	8.16583	4.15907	0.00123623	0.285605	-0.720045
MIR103B1	0.632814	2.11692	3.11819	0.00857166	0.448602	-2.38353
RANBP3L	0.632501	2.47347	2.34175	0.0366303	0.550078	-3.62919
PTPRO	0.632414	3.67771	2.0844	0.0584176	0.602489	-4.02102
MIR32	0.630936	2.74552	3.40596	0.00498601	0.41216	-1.91579
ZNF106	0.630255	9.37881	3.9798	0.00171527	0.302585	-0.99909
LOH12CR2	0.6292	3.00462	3.43842	0.00469126	0.405334	-1.86323
MIR562	0.628186	3.21473	3.04721	0.00979928	0.459549	-2.49907
FMO5	0.627858	3.9938	1.83809	0.0901049	0.644285	-4.37726
PSG9	0.626686	4.20565	2.30121	0.0394545	0.555032	-3.69198
MIR623	0.62642	5.11027	2.9799	0.0111252	0.467589	-2.60857
ZNF674-AS1	0.623363	3.9479	2.62352	0.0217296	0.515524	-3.18435
LRRC69	0.622734	2.56105	2.40984	0.0323156	0.541459	-3.52293
PMCHL1	0.620821	1.99413	4.00574	0.00163555	0.302585	-0.958459
SAMD15	0.620169	5.62048	3.15502	0.00799663	0.446082	-2.32357
LOC100134317	0.619994	4.5069	2.72452	0.0179866	0.502551	-3.02219
SLC16A4	0.619758	7.47143	3.10896	0.00872213	0.448602	-2.39855
LOC100506076	0.618087	8.0084	3.19796	0.00737478	0.435774	-2.25367
DPP10-AS3	0.617228	1.7107	2.47393	0.0287043	0.535764	-3.42214
ABCA7	0.615707	8.73488	4.27079	0.00100975	0.26623	-0.548354
ZMAT1	0.615312	4.89887	2.79473	0.0157656	0.487195	-2.90891
OAS1	0.615153	8.43173	3.6955	0.0029014	0.329792	-1.44949
MTUS2	0.614535	5.70679	2.84846	0.0142504	0.482744	-2.82194
PWRN1	0.613349	2.46248	3.84	0.00221924	0.318706	-1.21947
APC	0.612935	8.84545	3.50365	0.00415122	0.381099	-1.7578
SCARNA18	0.612785	5.0247	3.9835	0.00170367	0.302585	-0.993295
PARP14	0.60879	3.04799	2.93832	0.0120321	0.468813	-2.67615
MIR4540	0.608783	5.05169	2.75273	0.0170595	0.496356	-2.97673
BCR	0.607907	6.05489	2.82073	0.0150135	0.486145	-2.86685
SNORD115-5	0.606989	1.6742	2.93263	0.0121618	0.468813	-2.68539
SNORD115-5	0.606989	1.6742	2.93263	0.0121618	0.468813	-2.68539
SNORD115-5	0.606989	1.6742	2.93263	0.0121618	0.468813	-2.68539
MMP23B	0.606944	4.96754	3.92324	0.00190326	0.314491	-1.08798
FKSG29	0.606657	5.68901	2.72809	0.0178668	0.501916	-3.01645
ATP2A3	0.604045	10.2047	4.16089	0.00123216	0.285605	-0.717242
TMEM156	0.602206	8.64458	2.96429	0.0114576	0.467793	-2.63395
CXCR4	0.599851	9.57616	3.18764	0.00751972	0.438732	-2.27048
MIR3674	0.595845	5.90565	2.73636	0.0175915	0.500447	-3.00311
MIR3116-2	0.594968	3.76504	2.30463	0.0392089	0.554322	-3.6867
FRY	0.594427	5.05011	2.87236	0.0136236	0.47664	-2.7832
OTUD1	0.59401	5.10943	3.27929	0.00632716	0.416995	-2.12138
LINC00605	0.593292	2.91503	1.81579	0.0936358	0.646006	-4.40839
PTAFR	0.591178	7.93537	2.42375	0.0314966	0.541459	-3.50112
PIM2	0.59079	8.86353	3.01792	0.0103558	0.465136	-2.54673
LINC01497	0.590376	3.65463	3.30364	0.00604378	0.416995	-2.08183
LAMTOR5-AS1	0.589211	2.54247	2.02043	0.06547	0.614376	-4.11554
MIR548C	0.587182	6.64997	1.96635	0.0720391	0.622359	-4.19442
MIR644A	0.585054	5.61534	1.88522	0.0830348	0.632678	-4.31079
MIR519C	0.584489	1.85667	2.65666	0.0204243	0.511106	-3.13126
MIR1266	0.582761	3.01172	2.14925	0.051996	0.587509	-3.92392
LOC102724034	0.582472	2.19566	3.80552	0.00236541	0.318706	-1.27415
FNBP1L	0.582341	2.53287	1.98115	0.0701829	0.618678	-4.17292
BMP7	0.578722	7.25674	3.10267	0.00882616	0.448602	-2.40879
CPNE5	0.575705	8.30692	2.83583	0.0145932	0.485965	-2.84241
MIRLET7BHG	0.57565	3.30638	2.8277	0.014818	0.486145	-2.85556
FAM43A	0.575128	7.50778	3.10048	0.00886273	0.448602	-2.41235
KCNQ5-IT1	0.573153	7.10886	2.32992	0.037434	0.551482	-3.64755
FAM177B	0.572933	3.07444	2.35507	0.0357448	0.546883	-3.60847
TNFSF8	0.572814	8.18716	2.85854	0.0139828	0.480014	-2.80562
LINC00323	0.572728	1.83675	2.00302	0.0675222	0.617153	-4.14105
PTGER4	0.572537	6.77053	3.0816	0.009184	0.450345	-2.44309
SNORD62A	0.570499	5.45435	2.37625	0.034379	0.545719	-3.57546
SNORD62A	0.570499	5.45435	2.37625	0.034379	0.545719	-3.57546
SNORA14B	0.570448	7.09079	2.56707	0.0241425	0.523206	-3.27445
SNORD115-22	0.570366	1.71088	2.3649	0.0351047	0.545796	-3.59316
MIR6769B	0.569711	4.89456	3.43577	0.00471463	0.405982	-1.86752
LINC01215	0.569535	7.75477	3.38088	0.00522659	0.413834	-1.95645
PINK1-AS	0.56885	5.5907	2.93618	0.0120807	0.468813	-2.67962
MIR29A	0.567606	4.86522	2.31028	0.0388055	0.554132	-3.67797
LINC01123	0.567278	4.73954	2.69291	0.0190843	0.50487	-3.07305
LOC100507053	0.567015	1.88943	2.5434	0.0252303	0.524358	-3.3121
TRNT1	0.566996	5.63532	2.59753	0.02281	0.522277	-3.22589
BMS1P20	0.566406	7.63306	2.70061	0.018811	0.50487	-3.06067
SLC6A16	0.566202	6.3101	3.37188	0.00531573	0.413834	-1.97104
PLGLA	0.566173	4.50947	3.72704	0.0027361	0.327262	-1.3991
MIR128-1	0.565592	3.32872	2.55765	0.0245697	0.523206	-3.28944
EVL	0.564975	7.93037	2.88759	0.0132388	0.474622	-2.75852
ZNF528-AS1	0.564465	4.08489	3.04658	0.00981089	0.459549	-2.50009
TRIM61	0.564009	3.86341	2.8806	0.0134139	0.474806	-2.76984
THUMPD3-AS1	0.563535	6.49196	2.19366	0.0479871	0.578628	-3.85675
RARA-AS1	0.561753	4.47149	2.31643	0.0383707	0.553149	-3.66845
SLFNL1-AS1	0.558979	4.39447	1.75993	0.103035	0.657091	-4.48549
MIR553	0.55888	2.72141	2.3688	0.0348535	0.545763	-3.58708
KDM5B	0.555739	4.39431	1.8825	0.0834285	0.633145	-4.31465
ATP2B1-AS1	0.554759	3.80761	2.38778	0.0336569	0.541459	-3.55745
CT66	0.554722	4.11808	2.64297	0.020954	0.513275	-3.15321
LOC389906	0.553265	5.52729	2.44365	0.0303591	0.541459	-3.46985
OR6C75	0.552025	2.73958	2.65136	0.0206279	0.513036	-3.13976
TMLHE-AS1	0.551657	2.62621	4.09626	0.00138602	0.287256	-0.817336
CCDC24	0.548134	5.88036	2.49077	0.0278218	0.53329	-3.39553
LINC00938	0.547928	7.83766	3.34628	0.00557786	0.413834	-2.01258
CACNA1F	0.547789	3.16048	3.12783	0.00841722	0.448602	-2.36783
CLHC1	0.547785	3.03034	2.29532	0.0398818	0.555846	-3.70107
LINC01419	0.546848	2.28405	2.71172	0.0184236	0.50448	-3.04281
CLK1	0.544629	6.44932	2.85906	0.013969	0.480014	-2.80477
PRL	0.542599	3.17483	2.83798	0.0145342	0.485263	-2.83892
KCNAB3	0.540567	4.94369	2.41478	0.0320225	0.541459	-3.51519
ANKRD44-IT1	0.540381	7.30793	2.24031	0.0440914	0.567818	-3.78563
MIR335	0.538241	3.9756	3.2405	0.00680672	0.425628	-2.18446
EZR	0.538012	10.6478	4.01868	0.00159723	0.302585	-0.938227
FAM238A	0.536222	5.06856	2.15642	0.0513275	0.586352	-3.91311
TRMT1	0.535836	8.11531	2.35744	0.0355893	0.545796	-3.60478
LOC101928535	0.534612	2.59063	2.52373	0.0261704	0.528342	-3.34334
ZDHHC11	0.53416	5.50732	2.30664	0.039065	0.554322	-3.6836
MIR4729	0.534134	2.23835	1.62003	0.130353	0.686612	-4.67244
POTEM	0.530873	2.53353	3.16504	0.00784702	0.442485	-2.30726
ETS1	0.530472	9.12001	3.60611	0.00342736	0.354391	-1.59277
LRRC31	0.530255	2.7065	3.33563	0.00569068	0.416995	-2.02986
UGGT1	0.530157	9.61098	3.52268	0.00400591	0.380859	-1.72709
CYB561A3	0.5296	9.70897	3.24699	0.00672402	0.423563	-2.1739
LINC01256	0.528171	2.42847	2.17705	0.0494512	0.580865	-3.88193
SNORD114-11	0.528022	2.72988	2.8746	0.0135663	0.475285	-2.77957
LINC01915	0.527793	1.84724	3.02924	0.010137	0.463782	-2.52831
SLC24A2	0.52747	2.60965	2.47872	0.0284503	0.534177	-3.41457
PIGW	0.526876	6.34227	1.83608	0.0904173	0.644285	-4.38007
LINC00210	0.526757	3.5678	2.93746	0.0120517	0.468813	-2.67755
LOC101929380	0.525693	1.7677	2.47168	0.0288239	0.536906	-3.42568
TARS3	0.525226	4.41303	2.3646	0.035124	0.545796	-3.59363
RUBCNL	0.524792	7.23458	2.43091	0.0310826	0.541459	-3.48988
PLEKHM3	0.52445	4.72309	1.80218	0.0958514	0.648741	-4.4273
SELL	0.524278	3.83529	2.36474	0.0351152	0.545796	-3.59342
TLR4	0.524259	5.72965	1.95	0.0741417	0.624357	-4.21806
NAALADL2-AS2	0.522067	5.86055	2.27102	0.041692	0.559053	-3.73851
EML4-AS1	0.521639	3.68273	2.61707	0.0219929	0.516774	-3.19466
LINC01104	0.521192	4.33168	2.19777	0.047631	0.577801	-3.8505
OVOL3	0.52115	4.05703	3.36394	0.00539567	0.413834	-1.98392
NEIL1	0.520919	8.06762	2.9267	0.0122986	0.47016	-2.69503
DEPDC1-AS1	0.519402	3.75875	2.38123	0.0340653	0.545098	-3.56769
MIR1200	0.518489	4.89236	1.72247	0.1098	0.662916	-4.53643
LINC01356	0.517929	4.19887	1.76922	0.101415	0.654662	-4.47276
NCF1C	0.517806	9.93201	3.82386	0.00228649	0.318706	-1.24506
MIR5580	0.51718	1.78941	2.71517	0.0183047	0.50284	-3.03725
LINC02245	0.516549	4.53705	2.53885	0.0254449	0.524358	-3.31934
VPS35L	0.515742	4.67077	2.83386	0.0146474	0.486145	-2.8456
LOC100507634	0.514569	4.78432	2.37391	0.0345276	0.545719	-3.57911
OVCH1	0.514516	2.79636	2.08417	0.0584409	0.602489	-4.02135
ANKRD36BP2	0.514098	9.09126	3.38423	0.00519381	0.413834	-1.95102
CEACAM6	0.513374	5.19495	2.83954	0.0144916	0.484821	-2.83639
DYNLT5	0.513153	1.85078	3.18069	0.0076189	0.439387	-2.28179
LOC100506076	0.511676	6.70096	2.2317	0.0447872	0.56789	-3.7988
FOXP1-AS1	0.511195	3.90525	2.01182	0.0664774	0.61531	-4.12817
NOVA1	0.510378	2.83488	2.02503	0.0649376	0.614196	-4.10879
YAE1	0.509811	5.79869	1.8339	0.0907596	0.644285	-4.38313
MIR1294	0.508033	2.05897	2.72037	0.0181271	0.502551	-3.02887
TSHR	0.507557	3.36038	1.94052	0.0753852	0.626696	-4.23172
PRSS38	0.506824	2.38806	2.67113	0.0198789	0.50487	-3.10805
CD1C	0.506462	5.62157	1.68489	0.116981	0.672747	-4.5869
MIR16-2	0.50631	4.92594	2.43564	0.0308122	0.541459	-3.48245
BMS1P18	0.505172	2.18653	2.60449	0.0225154	0.520353	-3.21476
PCDHGB8P	0.505103	5.79251	2.58225	0.0234693	0.523206	-3.25026
CCDC183-AS1	0.504712	6.19561	3.06281	0.0095152	0.455714	-2.47367
GDNF-AS1	0.504335	3.1315	2.88492	0.0133054	0.474622	-2.76284
BAZ2B	0.503745	5.78724	2.63366	0.0213219	0.513275	-3.16812
LOC101927434	0.502943	1.66275	2.80487	0.015468	0.487184	-2.89251
LOC101928002	0.502691	2.88961	1.32454	0.209206	0.754008	-5.03393
CD40	0.502399	8.70666	3.26987	0.00644039	0.416995	-2.1367
PRKCE	0.500768	7.60353	2.55606	0.0246428	0.524326	-3.29198
MIPEPP3	0.500307	5.17265	3.13139	0.00836097	0.448602	-2.36204
S1PR1	0.500222	4.73193	2.03702	0.0635683	0.612338	-4.09115
LTB4R	0.49945	5.54213	2.6062	0.0224438	0.520353	-3.21203
MIR1206	0.499366	4.85539	1.31604	0.211959	0.755721	-5.04358
OSBPL10	0.499064	9.85025	3.48501	0.00429881	0.383073	-1.78791
CEACAM5	0.497987	4.9115	2.32814	0.0375563	0.551553	-3.65031
CD19	0.497929	7.39048	2.82718	0.0148324	0.486145	-2.8564
ENPP3	0.497559	9.2293	3.29021	0.00619847	0.416995	-2.10364
LINC01484	0.496022	3.76174	1.54279	0.147998	0.701909	-4.77158
TMPRSS11GP	0.49593	2.23777	2.65257	0.0205811	0.513036	-3.13782
MMP23A	0.495399	5.42472	2.70701	0.0185869	0.50487	-3.05039
FAM13B	0.495059	7.63212	2.79057	0.0158893	0.487195	-2.91563
MIR4420	0.494743	4.13801	2.53899	0.025438	0.524358	-3.31911
LOC414300	0.493823	4.25276	2.26389	0.0422376	0.560353	-3.74947
TMEM140	0.493614	7.34746	2.49243	0.0277365	0.53329	-3.39292
FOXP1	0.492395	8.97121	3.41134	0.00493596	0.411196	-1.90709
COL10A1	0.492229	3.37863	1.8621	0.0864375	0.639144	-4.3435
OSGEPL1-AS1	0.491262	2.01062	3.32143	0.00584475	0.416995	-2.05292
LOC103908605	0.491136	6.54102	3.13963	0.0082321	0.448602	-2.34863
LINC00685	0.490249	4.28553	2.21492	0.0461728	0.572567	-3.8244
LINC00685	0.490249	4.28553	2.21492	0.0461728	0.572567	-3.8244
LINC00607	0.488761	2.88766	2.35753	0.0355833	0.545796	-3.60464
MIR3681HG	0.487987	3.27328	1.8135	0.0940055	0.646288	-4.41158
LHFPL2	0.487947	5.28429	1.97705	0.0706926	0.619284	-4.17888
MIR563	0.486853	2.43862	1.93365	0.0763001	0.62693	-4.24161
ZNF773	0.486844	5.23842	2.25428	0.0429836	0.563457	-3.76422
FAR2P2	0.486081	8.78614	3.4157	0.0048957	0.410517	-1.90003
FRY-AS1	0.486052	2.07545	2.75402	0.0170183	0.496356	-2.97465
LINC01440	0.484662	1.93048	2.38362	0.0339159	0.543824	-3.56396
MIR6127	0.48463	4.21151	2.44235	0.030432	0.541459	-3.47189
MIR1262	0.484005	1.71036	2.9792	0.01114	0.467589	-2.60971
MIR509-1	0.482934	2.31542	2.22846	0.0450517	0.569267	-3.80375
MIR509-3	0.482934	2.31542	2.22846	0.0450517	0.569267	-3.80375
PLSCR4	0.482633	2.98453	1.87184	0.0849898	0.63668	-4.32976
MYH2	0.482176	3.41806	2.06847	0.0601044	0.603038	-4.04468
WDR5B-DT	0.480969	3.55316	1.97973	0.0703591	0.618678	-4.17499
LOC100506497	0.480794	4.59464	2.95088	0.0117507	0.46824	-2.65573
MIR575	0.480612	3.81829	2.21232	0.0463912	0.572567	-3.82836
LOC100505915	0.480566	5.36987	2.47549	0.0286216	0.535103	-3.41968
LY86	0.480454	9.83461	2.45201	0.0298934	0.538718	-3.4567
LINC01346	0.480393	4.6052	2.93749	0.012051	0.468813	-2.6775
MIR543	0.479941	1.59643	3.17367	0.00772039	0.440667	-2.29322
RAB3B	0.47959	3.03798	2.15657	0.0513144	0.586352	-3.91289
POTEH-AS1	0.47957	1.65652	3.0556	0.00964541	0.459369	-2.4854
MIR5685	0.479151	3.78347	2.97839	0.0111569	0.467589	-2.61102
LOC284412	0.478914	5.49419	3.14746	0.00811139	0.448602	-2.33587
MIR3161	0.478902	3.9687	2.89649	0.0130185	0.474622	-2.74406
PTK2B	0.478817	8.87554	3.27075	0.0064298	0.416995	-2.13528
RNASEH1-DT	0.478805	4.38081	3.27953	0.00632434	0.416995	-2.121
MIR92A2	0.478651	3.75937	3.37513	0.00528338	0.413834	-1.96577
LINC00877	0.477047	5.15579	2.00782	0.0669504	0.616009	-4.13403
IL15	0.476926	1.608	2.78251	0.0161316	0.487195	-2.92865
SFXN2	0.476491	6.80792	3.11823	0.008571	0.448602	-2.38346
MIR588	0.476153	1.69734	3.09867	0.0088931	0.448602	-2.41531
LYPLAL1-DT	0.476053	2.93037	1.31349	0.212792	0.755735	-5.04646
LOC103344931	0.475556	3.31576	1.98324	0.0699242	0.618678	-4.16988
NLGN4X	0.475453	7.65036	2.63444	0.0212907	0.513275	-3.16687
FBXW7-AS1	0.475226	2.03725	2.08088	0.0587858	0.602762	-4.02625
WDR77	0.475149	9.50033	2.72137	0.0180933	0.502551	-3.02727
KCNMA1-AS3	0.475072	3.76087	2.01146	0.0665198	0.61531	-4.12869
SNORA70G	0.474523	6.05878	2.67127	0.0198734	0.50487	-3.10781
DDX43	0.47445	2.23109	2.98627	0.0109925	0.467589	-2.59821
MIR151B	0.474298	4.59515	2.2649	0.0421598	0.559992	-3.74792
NIPBL-DT	0.474088	5.99291	2.89691	0.0130084	0.474622	-2.74339
FAM118B	0.473659	6.88762	1.75601	0.103724	0.657455	-4.49085
RAVER2	0.473233	2.30964	2.70426	0.0186828	0.50487	-3.0548
FAM95B1	0.472802	2.85128	2.01143	0.0665233	0.61531	-4.12874
ELK3	0.472746	6.66852	2.86474	0.0138204	0.479198	-2.79556
OCLNP1	0.472562	4.63105	1.70268	0.113532	0.668105	-4.56309
EXT1	0.472209	6.24626	2.21163	0.0464489	0.572567	-3.82941
MIR5195	0.472113	8.39686	3.1427	0.00818448	0.448602	-2.34362
SNORD11B	0.471464	5.80711	2.89253	0.0131161	0.474622	-2.7505
SLC2A6	0.471143	6.87564	2.75859	0.0168729	0.495436	-2.96728
BTRC	0.470322	6.93865	3.05098	0.00972989	0.459549	-2.49293
CTSS	0.470121	8.96329	3.09884	0.00889016	0.448602	-2.41502
IL4R	0.469061	8.50072	2.81359	0.0152163	0.486668	-2.87839
PKD1L2	0.46905	2.63625	1.91211	0.0792315	0.6293	-4.27249
SERPINB10	0.468868	3.11218	2.08742	0.0581022	0.602489	-4.01652
GLIPR1	0.468716	10.4721	3.08304	0.00915898	0.450345	-2.44074
CCDC152	0.468478	3.87494	0.9745	0.348428	0.832516	-5.39059
AEN	0.467451	7.32112	2.84643	0.0143051	0.482744	-2.82524
LOC101927418	0.466972	4.21412	2.74865	0.0171906	0.497905	-2.98331
LINC02114	0.46696	2.23415	2.39546	0.033184	0.541459	-3.54545
XGY2	0.466909	2.25594	2.71793	0.0182103	0.502776	-3.03281
BZW1-AS1	0.466483	4.10499	1.77801	0.099904	0.653969	-4.46068
IQCN	0.465962	5.7642	2.88489	0.0133061	0.474622	-2.76289
TTPAL	0.464975	7.33364	2.81529	0.0151679	0.486668	-2.87565
ST14	0.464759	9.19924	3.22927	0.00695236	0.426256	-2.20274
HLA-DOB	0.464589	8.80066	3.02481	0.0102221	0.465103	-2.53552
OR2J2	0.463861	2.49435	2.41582	0.031961	0.541459	-3.51356
RPS16P5	0.463772	4.46746	2.0473	0.0624161	0.607186	-4.07599
STOML3	0.463186	2.5931	2.28184	0.0408764	0.557554	-3.72186
RHOH	0.463031	8.89374	3.06505	0.00947516	0.455502	-2.47003
APOA1-AS	0.462912	2.66772	2.50431	0.0271318	0.532786	-3.37412
GEN1	0.46276	8.05989	2.07989	0.0588907	0.602762	-4.02773
TSPAN6	0.462262	2.30368	2.80905	0.0153468	0.486668	-2.88574
SMIM14	0.461754	8.40742	2.7195	0.0181567	0.502551	-3.03028
LOC105274304	0.461028	2.78127	2.19146	0.0481787	0.578631	-3.86009
IFNLR1	0.460411	7.32005	2.81064	0.0153011	0.486668	-2.88318
DNAJB8-AS1	0.460119	3.81576	2.48002	0.0283823	0.534177	-3.41253
FAM167A-AS1	0.459625	3.82856	2.13495	0.0533517	0.587919	-3.94543
NOL9	0.459513	6.91534	2.04391	0.0627946	0.608739	-4.081
MIR548AU	0.458959	1.55196	2.8058	0.015441	0.486934	-2.89101
CELSR3	0.458147	4.01074	2.0552	0.0615441	0.605308	-4.06432
ADAMTS19	0.457681	2.83433	2.12034	0.0547726	0.592012	-3.96736
AAK1	0.457401	4.43923	1.562	0.143427	0.696409	-4.74721
UBE2Q1-AS1	0.457262	2.07599	2.43959	0.0305879	0.541459	-3.47624
SLC35E3	0.456272	7.85575	2.03431	0.0638756	0.612755	-4.09514
MIR4524B	0.456006	1.97777	1.7843	0.0988352	0.65308	-4.45202
LOC100507156	0.455689	4.97111	2.84449	0.0143573	0.482744	-2.82837
LINC00189	0.4551	1.93682	2.48835	0.027947	0.53329	-3.39936
PIK3IP1-DT	0.454944	5.61749	2.64925	0.0207093	0.513036	-3.14314
MIR4999	0.454883	1.43226	2.86094	0.0139196	0.480014	-2.80172
SNORA46	0.454362	5.90877	1.95459	0.0735449	0.624312	-4.21143
OR5H2	0.45422	4.16325	1.45108	0.171571	0.72116	-4.88516
CXCL16	0.453365	3.94963	1.88702	0.0827755	0.632678	-4.30824
MIR576	0.452936	2.51859	1.79285	0.0973974	0.650886	-4.44021
P4HA3-AS1	0.452764	2.28494	2.67827	0.0196148	0.50487	-3.09658
PFKFB2	0.452132	4.23015	1.92466	0.0775102	0.62775	-4.25451
ATP11A	0.451399	7.84263	2.80657	0.0154186	0.486934	-2.88976
BLCAP	0.451147	9.19932	3.0868	0.00909432	0.450253	-2.43462
SNORA30	0.451013	3.24076	1.29438	0.21911	0.762294	-5.06795
TAAR8	0.449471	2.05536	2.48973	0.0278757	0.53329	-3.39718
ISG20	0.44909	6.99926	2.69733	0.018927	0.50487	-3.06595
STAG3L5P-PVRIG2P-PILRB	0.448703	8.82037	3.01253	0.0104614	0.465136	-2.55549
LINC02227	0.448671	1.43661	2.54328	0.0252362	0.524358	-3.3123
MBD4	0.448419	8.60447	2.67029	0.01991	0.504909	-3.10939
ZNF280D	0.448277	5.52025	1.65533	0.122918	0.680142	-4.62613
AVEN	0.448018	6.21754	2.35901	0.0354866	0.545796	-3.60233
MIR4295	0.447623	3.70039	1.86833	0.0855082	0.638022	-4.33471
SNORA77	0.446578	4.69053	2.47032	0.028897	0.537247	-3.42784
PLCD4	0.446339	4.63	3.10184	0.00884007	0.448602	-2.41014
DDX56	0.44592	8.48919	2.88027	0.0134223	0.474806	-2.77038
GPR75	0.445439	5.03826	1.5666	0.142351	0.694536	-4.74134
SUMF1	0.445183	4.32121	3.32141	0.00584502	0.416995	-2.05296
LHX4-AS1	0.445106	5.36974	1.75926	0.103151	0.657091	-4.4864
CD5L	0.444593	3.41074	2.2577	0.0427169	0.561605	-3.75897
LINC02359	0.444396	2.71865	2.99341	0.0108455	0.467501	-2.5866
MIR6514	0.443656	5.00281	2.26547	0.0421162	0.559992	-3.74705
MIR8071-1	0.443486	6.76932	2.74316	0.0173685	0.499101	-2.99216
MIR8071-1	0.443486	6.76932	2.74316	0.0173685	0.499101	-2.99216
SAMHD1	0.443152	9.81087	2.15756	0.0512221	0.586352	-3.91138
PLEKHG1	0.44312	8.23004	2.96157	0.0115164	0.467793	-2.63837
SNORD125	0.442786	3.82682	1.7259	0.109165	0.662916	-4.53179
MIR4431	0.442342	1.8043	2.24895	0.0434034	0.566058	-3.7724
RHBDF2	0.441987	8.46415	3.17586	0.00768857	0.440557	-2.28965
SLC41A1	0.44198	9.76464	3.18005	0.00762806	0.439387	-2.28283
SNORA70E	0.441656	6.9973	2.47798	0.0284894	0.534177	-3.41574
PSPH	0.441313	7.72913	2.07015	0.0599245	0.602762	-4.04219
GAS6-AS1	0.441187	6.96908	2.3509	0.0360198	0.548337	-3.61496
NT5DC3	0.44114	5.17408	1.77225	0.100891	0.654662	-4.46859
ABCB11	0.440569	2.40395	1.34351	0.203168	0.748031	-5.01225
KCNC4-DT	0.440342	2.90917	1.4335	0.176436	0.726099	-4.9064
CHST15	0.440261	8.39612	2.68085	0.0195205	0.50487	-3.09244
MIR597	0.440216	6.08406	2.5298	0.0258766	0.526486	-3.3337
LRRC19	0.439862	2.24002	2.07343	0.0595737	0.602762	-4.03731
PDCD11	0.439451	8.20999	2.59301	0.0230032	0.522277	-3.2331
LINC01355	0.439207	4.52585	1.68273	0.117407	0.672747	-4.58978
ZC3H12D	0.437678	8.21678	2.34663	0.0363031	0.549706	-3.6216
DDR2	0.436935	4.09128	2.53757	0.0255054	0.524358	-3.32137
LINC00392	0.43682	1.9782	2.32275	0.0379292	0.552965	-3.65866
MIR6134	0.436455	2.6964	2.19736	0.0476668	0.577801	-3.85113
AQP7P3	0.435972	3.75016	2.17243	0.0498657	0.581898	-3.88893
LINC01001	0.435865	8.94903	2.85042	0.0141981	0.482744	-2.81878
MIR4422	0.435733	2.65841	1.53014	0.151075	0.70644	-4.78752
MIR3199-1	0.435726	1.7455	2.02551	0.0648825	0.614196	-4.10809
LOC606724	0.435516	6.68863	2.96346	0.0114755	0.467793	-2.6353
DAAM1	0.435026	9.42627	2.88026	0.0134227	0.474806	-2.7704
PRR7-AS1	0.434513	5.2784	2.55892	0.024512	0.523206	-3.28743
HERC2P4	0.434306	3.67561	2.0801	0.0588683	0.602762	-4.02741
MIR1256	0.433241	2.12168	1.90352	0.080429	0.630586	-4.28476
LOC284344	0.432739	2.66354	2.81287	0.015237	0.486668	-2.87956
SCAT1	0.432062	2.63251	2.6298	0.0214763	0.513275	-3.1743
LRIG2	0.431052	5.89963	2.40926	0.0323503	0.541459	-3.52384
MED19	0.431	6.59289	2.68116	0.0195089	0.50487	-3.09193
ASIC5	0.430862	1.75791	1.95613	0.0733469	0.624123	-4.20921
TXNDC2	0.430843	4.86475	2.21068	0.0465292	0.572567	-3.83086
GOLGA8B	0.430695	8.54603	2.95561	0.0116465	0.46824	-2.64806
SYK	0.430524	9.19089	3.14022	0.00822294	0.448602	-2.34767
SNORD6	0.430293	6.50398	2.4024	0.0327622	0.541459	-3.53459
FLJ12825	0.429886	2.27754	2.53416	0.0256676	0.526	-3.32678
ANKFN1	0.428903	2.0302	2.39362	0.033297	0.541459	-3.54833
SNORD92	0.428757	7.02901	2.62753	0.0215676	0.513275	-3.17794
ARHGAP24	0.428442	4.74122	1.84005	0.0897996	0.644285	-4.3745
DDHD1-DT	0.428294	3.1878	2.66523	0.0200994	0.506945	-3.11751
ANXA13	0.42822	2.53913	1.83943	0.0898971	0.644285	-4.37538
UTRN	0.427966	6.7008	1.39931	0.186224	0.734492	-4.94718
SNORA71A	0.427778	8.47795	2.3728	0.0345981	0.545719	-3.58084
CECR3	0.427695	3.0156	1.90102	0.0807797	0.630949	-4.28831
LOC101927048	0.427459	2.45616	2.30417	0.0392417	0.554384	-3.68741
LINC00861	0.427374	3.00453	2.59828	0.022778	0.522277	-3.22469
LINC00316	0.426975	4.10174	1.48607	0.162226	0.713244	-4.84237
CRMP1	0.426551	4.7146	1.8472	0.0886967	0.644285	-4.36447
OR9A2	0.426509	3.22825	1.55845	0.144261	0.69659	-4.75172
BIN1	0.425429	6.09199	1.81527	0.0937205	0.646006	-4.40913
LINC00642	0.425285	2.45613	1.41739	0.180992	0.730682	-4.92569
LOC100129534	0.424875	3.92687	1.94512	0.0747797	0.625593	-4.2251
LOC728673	0.424827	6.12715	2.00103	0.0677602	0.617571	-4.14395
MIR1976	0.424679	5.44964	2.28763	0.0404465	0.556985	-3.71294
LOC441242	0.424597	4.78545	2.08648	0.0582	0.602489	-4.01792
ZNF37BP	0.423974	6.33423	1.7491	0.104951	0.659621	-4.50028
PYM1	0.423953	7.77792	2.90502	0.0128111	0.474622	-2.73022
ALG1	0.423713	6.37514	1.80607	0.0952133	0.647968	-4.4219
SPRYD4	0.42325	7.55081	2.40593	0.0325496	0.541459	-3.52906
KANSL1L-AS1	0.422866	4.43871	2.00806	0.0669212	0.616009	-4.13366
KLKP1	0.42277	2.4195	2.18196	0.0490143	0.579581	-3.8745
PLEKHA2	0.42197	9.35367	2.97163	0.0113	0.467589	-2.62201
POLR1A	0.421712	8.1874	1.93838	0.0756692	0.626696	-4.2348
TRMT10C	0.421367	5.96348	2.01453	0.0661587	0.61531	-4.1242
MIR548J	0.42101	1.97203	1.92942	0.076868	0.62775	-4.24769
KRT73-AS1	0.420952	3.31468	1.73619	0.107278	0.66158	-4.51785
STX11	0.420844	3.11883	2.16294	0.0507278	0.584925	-3.90327
RIPK2-DT	0.420816	3.52658	2.52581	0.0260695	0.528325	-3.34004
CD79B	0.419466	10.3234	3.02602	0.0101988	0.465103	-2.53355
LINC00539	0.418652	3.90423	2.78694	0.0159979	0.487195	-2.92149
MIR4458	0.418125	3.22765	1.70085	0.113882	0.668932	-4.56554
MIR381HG	0.418013	2.79045	1.86206	0.0864435	0.639144	-4.34356
MIR4474	0.417568	2.38055	1.7405	0.106495	0.659688	-4.51198
ST8SIA3	0.417405	1.86902	1.9019	0.0806566	0.630949	-4.28707
MIR6779	0.4171	5.0013	2.50193	0.0272518	0.532786	-3.37789
DKC1	0.417091	8.37651	2.23503	0.0445165	0.567818	-3.7937
XXYLT1-AS1	0.416998	4.0568	1.82622	0.0919691	0.644368	-4.39386
LRTM1	0.416871	2.72336	2.43553	0.0308187	0.541459	-3.48263
MIRLET7F2	0.416838	1.61263	1.78051	0.0994778	0.653472	-4.45724
PDCL3P4	0.416825	4.16038	2.13296	0.0535438	0.588184	-3.94843
SUGCT	0.416783	4.60448	3.16451	0.00785487	0.442485	-2.30813
KCNH8	0.41606	4.38839	1.66612	0.120721	0.676124	-4.61186
GTSE1-DT	0.415969	2.77255	2.41061	0.03227	0.541459	-3.52173
MIR4283-1	0.415906	4.10727	2.37713	0.0343234	0.545719	-3.57408
MYLIP	0.415572	8.34684	2.19725	0.0476763	0.577801	-3.8513
GLYR1	0.415184	8.65762	2.53444	0.0256544	0.526	-3.32634
CERK	0.415137	7.74495	2.23577	0.0444565	0.567818	-3.79257
LINC01257	0.414867	3.52626	1.94036	0.0754075	0.626696	-4.23196
LINC01744	0.414796	2.74551	1.47322	0.165607	0.716485	-4.85816
OR13A1	0.414527	7.01615	1.85701	0.0872036	0.642163	-4.35068
PNLIPRP3	0.414481	2.05858	2.40202	0.0327854	0.541459	-3.53519
PDE4B	0.414174	4.34829	2.32059	0.0380797	0.553149	-3.66201
TIMM8A	0.414052	6.89746	2.37369	0.0345415	0.545719	-3.57946
SMIM43	0.413988	2.86529	2.32575	0.037721	0.552675	-3.65401
LOC100420587	0.413634	3.44154	1.15749	0.268874	0.793824	-5.21485
XPC	0.413599	8.44969	2.6716	0.0198613	0.50487	-3.10729
SLCO6A1	0.413593	1.87952	1.79466	0.0970958	0.650042	-4.43771
LOC101409256	0.413586	2.68914	1.99306	0.0687215	0.617571	-4.15558
CHKB-DT	0.412935	4.74182	2.17956	0.0492275	0.579914	-3.87814
LOC101927691	0.412856	2.50691	1.94496	0.0748001	0.625593	-4.22532
LINC01782	0.412293	2.08727	1.58362	0.138428	0.692486	-4.71955
MCPH1-DT	0.412086	5.60072	2.67886	0.0195932	0.50487	-3.09563
LINC00293	0.411877	2.19679	2.30525	0.0391642	0.554322	-3.68574
COPB2-DT	0.411843	5.1436	2.15016	0.051911	0.587444	-3.92256
LINC00417	0.411711	3.178	2.27449	0.0414292	0.559053	-3.73318
APOL3	0.41122	2.73553	2.23583	0.0444521	0.567818	-3.79248
HMGN2P46	0.41091	4.1484	2.60768	0.0223818	0.520353	-3.20967
MED17	0.41071	6.75741	2.54263	0.0252666	0.524358	-3.31333
ZPLD2P	0.410575	3.64226	2.41172	0.0322041	0.541459	-3.52
HIC2	0.410511	4.70282	2.30978	0.0388406	0.554166	-3.67873
NBEAL2	0.410488	7.66408	2.31674	0.0383488	0.553149	-3.66797
MIR7848	0.410211	3.31282	2.07123	0.0598086	0.602762	-4.04058
STXBP6	0.409541	4.92477	1.9237	0.0776407	0.62775	-4.25589
NAP1L5	0.408368	3.16639	1.49221	0.160632	0.712263	-4.83479
IGHV7-81	0.408364	3.62356	2.79157	0.0158595	0.487195	-2.91402
PCAT29	0.408343	3.24616	1.96457	0.0722651	0.622359	-4.19699
AIMP2	0.408313	7.91172	2.21155	0.0464561	0.572567	-3.82954
OR1D5	0.408079	2.23033	2.60281	0.0225863	0.520401	-3.21745
TERT	0.407999	4.60054	2.12567	0.0542499	0.590854	-3.95936
LINC01800	0.40783	3.75441	1.88897	0.0824946	0.632244	-4.30546
AFG3L1P	0.407587	5.62313	1.91506	0.0788236	0.628819	-4.26827
PAXIP1-DT	0.407401	6.52643	2.42769	0.0312681	0.541459	-3.49494
MIR1302-7	0.407146	1.40559	2.18684	0.0485834	0.578631	-3.8671
LINC02365	0.406751	3.07953	2.33997	0.0367499	0.550078	-3.63195
ZSWIM7	0.40652	6.27756	2.02263	0.0652145	0.614313	-4.11231
NCOA7-AS1	0.40648	3.62332	2.08711	0.0581347	0.602489	-4.01698
ANKFY1	0.406335	6.97867	2.57676	0.0237105	0.523206	-3.25901
RRS1	0.406108	7.18664	2.32796	0.0375682	0.551553	-3.65058
GUSBP10	0.405627	3.69833	1.50701	0.156844	0.709587	-4.81644
IZUMO4	0.405003	6.94354	2.71967	0.0181511	0.502551	-3.03001
LINC02240	0.404859	1.38528	2.16624	0.0504261	0.583815	-3.89828
GNA12	0.404791	7.30285	2.0968	0.0571343	0.597755	-4.00254
C3orf62	0.404737	5.42355	2.1316	0.0536744	0.588394	-3.95046
SRRD	0.404382	8.2426	2.27389	0.0414746	0.559053	-3.73411
LINC00511	0.403993	3.86455	2.46207	0.0293416	0.538718	-3.44084
SLC19A1	0.403926	7.77641	2.18325	0.0489001	0.579453	-3.87255
PAN3-AS1	0.403677	6.31694	2.39304	0.0333324	0.541459	-3.54923
SLC25A21-AS1	0.403604	1.99084	1.9837	0.0698675	0.618678	-4.16921
MIR223	0.403019	4.61312	2.16174	0.0508372	0.585368	-3.90508
PDCD4-AS1	0.402989	6.18908	1.75938	0.103131	0.657091	-4.48624
PRKCB	0.40268	8.13563	1.76039	0.102953	0.657091	-4.48486
ZC2HC1B	0.402118	3.73427	2.07225	0.0597	0.602762	-4.03907
LINC00838	0.401784	4.18709	2.65297	0.0205657	0.513036	-3.13718
CHMP7	0.401458	8.29122	2.76051	0.016812	0.495353	-2.96417
MIR4303	0.401426	1.47886	2.45145	0.029924	0.538718	-3.45757
CCDC169	0.401295	1.92973	2.45693	0.0296224	0.538718	-3.44895
POF1B	0.401231	2.03601	2.14717	0.052191	0.587752	-3.92705
KMO	0.401059	5.83783	1.67573	0.118793	0.674602	-4.5991
TEX36-AS1	0.400452	2.7332	2.51751	0.0264745	0.530384	-3.3532
PDK2	0.399994	8.10972	2.2323	0.0447381	0.56789	-3.79788
MIR4317	0.399524	1.25106	2.57283	0.0238849	0.523206	-3.26528
TG	0.399433	2.94472	2.16589	0.0504584	0.583818	-3.89882
LOC100190986	0.399117	8.8124	2.21001	0.046586	0.572807	-3.83188
MIR103A2	0.398304	2.84557	1.02428	0.325262	0.821667	-5.34524
LINC00431	0.398293	3.47073	2.59323	0.0229936	0.522277	-3.23275
MIR6786	0.398031	4.76688	1.98298	0.0699564	0.618678	-4.17026
MIR6747	0.397579	4.13723	2.34878	0.0361604	0.549294	-3.61826
MIR7155	0.397225	3.79993	2.60635	0.0224376	0.520353	-3.2118
SLC22A8	0.396996	3.35642	2.2109	0.0465109	0.572567	-3.83053
GRAMD4	0.3968	5.88448	1.74201	0.106223	0.659621	-4.50993
OVOL1-AS1	0.396689	5.81753	2.68774	0.0192701	0.50487	-3.08137
MIR3124	0.396524	2.72497	1.99367	0.0686481	0.617571	-4.1547
LINC00597	0.396238	2.86651	2.64777	0.0207667	0.513036	-3.14551
SELENOP	0.396106	1.97538	2.0822	0.0586472	0.602489	-4.02428
IL12RB1	0.395862	6.2736	2.04325	0.0628675	0.608739	-4.08196
LINC00359	0.395493	1.76893	1.95216	0.0738597	0.624343	-4.21493
SAMD7	0.395451	3.29745	1.56584	0.142528	0.694796	-4.74231
CLP1	0.39468	6.16126	1.68664	0.116638	0.672747	-4.58456
SPIB	0.394426	7.94252	2.26329	0.0422843	0.560353	-3.7504
B3GLCT	0.39412	5.98347	2.68044	0.0195355	0.50487	-3.0931
PATZ1	0.393834	7.71795	2.15524	0.0514374	0.586352	-3.91489
DMWD	0.39361	6.97535	2.41234	0.032167	0.541459	-3.51902
FAAP100	0.392964	6.30901	2.61765	0.021969	0.516774	-3.19373
MIRLET7D	0.392852	3.98497	1.92777	0.0770901	0.62775	-4.25006
PLBD1-AS1	0.392727	1.7922	2.20106	0.0473483	0.576634	-3.8455
LINC01777	0.392657	2.36166	2.29564	0.0398589	0.555829	-3.70059
ARNTL2	0.392423	1.97171	2.1552	0.0514412	0.586352	-3.91496
C12orf57	0.392266	7.3591	2.57007	0.0240081	0.523206	-3.26967
NAPSB	0.392233	9.22561	2.80274	0.01553	0.487195	-2.89595
RHEX	0.392206	6.44457	2.76857	0.0165597	0.494182	-2.95117
RUVBL1-AS1	0.391944	5.31352	1.72616	0.109117	0.662916	-4.53144
MIR3609	0.391795	2.02717	2.15184	0.051754	0.586972	-3.92002
FAM87B	0.391679	4.93367	2.66152	0.0202396	0.508974	-3.12347
ZNF789	0.391595	6.7855	2.54295	0.0252516	0.524358	-3.31283
MIR3140	0.391228	2.88147	1.14114	0.27536	0.796554	-5.23153
HERC2P7	0.391056	6.80021	2.57241	0.0239038	0.523206	-3.26595
IZUMO1	0.390969	2.12393	2.15504	0.0514557	0.586352	-3.91519
PPP2R2C	0.390867	3.16882	2.71696	0.0182435	0.502776	-3.03437
GADD45A	0.390387	7.26753	1.92866	0.07697	0.62775	-4.24878
IRS2	0.389944	4.07592	1.86793	0.0855685	0.638022	-4.33528
TRIM74	0.389932	5.10517	1.72508	0.109317	0.662916	-4.53291
KRTAP10-9	0.389925	5.11151	2.04445	0.0627333	0.608739	-4.08019
OSGEP	0.389689	6.83583	1.73905	0.106758	0.660298	-4.51396
DNAJB12	0.388659	7.57195	2.89401	0.0130795	0.474622	-2.74809
HECTD2-AS1	0.388352	2.84888	2.17281	0.0498312	0.581898	-3.88835
DOCK10	0.388237	3.39365	1.83858	0.0900285	0.644285	-4.37657
NEDD9	0.388162	7.0627	1.8639	0.0861681	0.63889	-4.34096
FAM102A	0.388142	7.95124	2.6497	0.0206921	0.513036	-3.14243
SNORD115-11	0.388084	1.71179	1.59315	0.136274	0.690274	-4.70728
SNORD115-11	0.388084	1.71179	1.59315	0.136274	0.690274	-4.70728
SNORD115-11	0.388084	1.71179	1.59315	0.136274	0.690274	-4.70728
SNORD115-11	0.388084	1.71179	1.59315	0.136274	0.690274	-4.70728
RFX5-AS1	0.387683	5.50915	1.83468	0.0906363	0.644285	-4.38203
IKZF3	0.387363	7.64368	2.52217	0.0262461	0.528342	-3.3458
HIP1R	0.387084	6.98483	2.55243	0.02481	0.524358	-3.29775
USP36	0.386977	7.69758	2.40801	0.032425	0.541459	-3.5258
IGSF6	0.386881	4.18672	2.14659	0.0522457	0.587919	-3.92793
ANKAR	0.386664	3.12791	2.40128	0.0328298	0.541459	-3.53634
SNX29P1	0.38624	10.6381	2.92179	0.0124127	0.470819	-2.70299
NPR2	0.386208	4.2395	2.47455	0.0286715	0.535626	-3.42117
LOC101929439	0.386204	3.0511	1.53028	0.151041	0.70644	-4.78734
COL6A4P1	0.385581	4.28704	2.06591	0.0603794	0.603084	-4.04847
LOC286437	0.385573	4.22639	1.43621	0.175679	0.725216	-4.90314
SLC9B1	0.385274	3.01062	1.72497	0.109336	0.662916	-4.53305
NCOA5	0.385211	7.44719	2.21501	0.0461657	0.572567	-3.82427
PNOC	0.385197	8.29391	2.73171	0.0177456	0.501439	-3.01061
ITFG2	0.385178	8.77798	2.74894	0.0171812	0.497905	-2.98283
RBM3	0.384853	10.1441	2.29679	0.0397753	0.555829	-3.69882
CCDC180	0.384207	3.45226	1.53185	0.150657	0.706255	-4.78537
LOC284581	0.384153	4.64889	2.08209	0.0586588	0.602489	-4.02445
ADH4	0.383306	3.38913	2.37938	0.0341821	0.545357	-3.57059
C1orf141	0.383251	2.02523	1.80863	0.0947966	0.647818	-4.41836
SLC20A2	0.382425	7.6803	2.21598	0.0460837	0.572567	-3.82278
ATP1A1-AS1	0.382297	5.19751	2.2033	0.0471562	0.575535	-3.84209
KLHL18	0.38228	7.98058	2.51081	0.0268059	0.531443	-3.36381
CXCR5	0.382278	8.39499	2.48726	0.0280037	0.53329	-3.40109
MIR4457	0.382275	2.29149	1.50851	0.156464	0.709271	-4.81457
KLHL3	0.382054	3.72227	1.72796	0.108785	0.662916	-4.529
LINC01708	0.381971	1.67243	2.11204	0.055595	0.592546	-3.97979
LINC01856	0.381953	3.71112	1.47688	0.164637	0.716485	-4.85367
LOC101927243	0.381345	2.59408	2.06332	0.0606595	0.603976	-4.05231
GNL3L	0.381187	7.70327	2.30396	0.0392567	0.554384	-3.68773
BCL7A	0.380978	8.43525	2.80872	0.0153565	0.486668	-2.88628
DNASE1	0.380969	7.59627	2.72941	0.0178224	0.501439	-3.01432
BTG4	0.380956	2.00824	2.36634	0.0350118	0.545796	-3.59092
SLC25A25-AS1	0.380896	6.74933	2.61601	0.0220364	0.516844	-3.19635
CMPK2	0.380891	4.23638	1.15084	0.271498	0.795528	-5.22166
CDH17	0.380793	3.59249	1.52371	0.152659	0.708113	-4.79558
TRIM55	0.380621	4.57156	1.88576	0.0829569	0.632678	-4.31002
DNMBP-AS1	0.380473	2.64447	1.90501	0.0802195	0.629943	-4.28262
MLXIP	0.380323	5.66967	2.11227	0.0555718	0.592546	-3.97944
CLEC4D	0.380317	2.24361	1.68732	0.116505	0.672747	-4.58365
BACH1-IT2	0.380315	5.90301	2.32205	0.0379779	0.552965	-3.65975
TMEM260	0.379604	6.95079	1.74383	0.105896	0.659621	-4.50746
RIPOR3-AS1	0.379583	3.25061	1.9141	0.0789565	0.628931	-4.26965
AFP	0.379465	2.17355	1.98301	0.0699527	0.618678	-4.17022
LINC00680	0.379048	7.02738	2.38112	0.0340723	0.545098	-3.56786
UBE2E1-AS1	0.37904	5.323	2.00022	0.0678571	0.617571	-4.14513
ZFAT-AS1	0.379021	1.77778	2.13909	0.0529563	0.587919	-3.93922
MSL3	0.37891	7.29422	1.70571	0.112954	0.666708	-4.55902
LINC01494	0.378679	3.37762	2.20849	0.0467142	0.573556	-3.83419
L3MBTL1	0.378256	4.73872	1.85591	0.0873698	0.642582	-4.35223
MIR181B2	0.378152	3.49905	1.62012	0.130334	0.686612	-4.67232
TTTY9A	0.377766	1.67038	2.24451	0.0437552	0.567465	-3.77919
PSD2-AS1	0.377585	2.05557	1.62461	0.129366	0.68661	-4.66646
FLJ13224	0.37756	7.00711	2.37611	0.0343879	0.545719	-3.57568
TMOD2	0.377341	3.21422	1.75236	0.104372	0.659108	-4.49584
LINC01106	0.377316	4.2039	1.64555	0.12494	0.68167	-4.63903
KCTD4	0.377215	4.5092	1.8966	0.0814052	0.630949	-4.29461
SNORD103A	0.377162	4.81141	1.66	0.121962	0.678513	-4.61996
SNORD103A	0.377162	4.81141	1.66	0.121962	0.678513	-4.61996
SNORD109B	0.377119	1.73864	2.78279	0.0161231	0.487195	-2.92819
DBH-AS1	0.377099	4.45259	1.94576	0.0746957	0.625593	-4.22418
PBX3-DT	0.37684	3.42286	1.65274	0.123451	0.681621	-4.62955
GEMIN8	0.376791	7.06258	1.92095	0.0780158	0.62775	-4.25984
DEFB135	0.376666	2.47595	1.57132	0.141255	0.694044	-4.73532
MIRLET7I	0.376336	3.62789	1.79575	0.0969148	0.650042	-4.4362
LINC00587	0.375999	2.52228	1.87047	0.0851922	0.637147	-4.33169
RUNX1-IT1	0.375939	7.08717	1.91043	0.0794647	0.629943	-4.27489
CATSPER3	0.375725	4.13026	1.48076	0.163617	0.715056	-4.84891
BCO2	0.375698	2.89058	1.94524	0.0747631	0.625593	-4.22492
URB2	0.375684	6.76991	1.88923	0.0824578	0.632234	-4.3051
LOC100272217	0.375389	1.82566	1.9771	0.0706863	0.619284	-4.17881
PDIA4	0.374902	8.156	2.53618	0.0255716	0.524875	-3.32358
LTA	0.374831	5.01559	1.79206	0.0975304	0.6513	-4.44131
FAM86JP	0.374806	8.72068	2.17691	0.0494635	0.580865	-3.88214
FAS-AS1	0.374342	2.79918	2.18757	0.0485186	0.578631	-3.86598
ATG9B	0.374323	3.53488	1.88873	0.0825296	0.632323	-4.30581
BASP1	0.374193	8.94132	1.93127	0.0766181	0.627645	-4.24502
BMS1P18	0.374125	2.78081	1.78761	0.0982769	0.652487	-4.44746
DTX3	0.3741	5.11231	2.32957	0.0374576	0.551513	-3.64809
HOXA5	0.373879	5.27787	2.34449	0.0364463	0.550078	-3.62493
CDK5RAP1	0.373554	7.59698	2.02559	0.0648732	0.614196	-4.10797
FUT10	0.37351	7.39521	2.34833	0.03619	0.549294	-3.61895
C12orf56	0.373452	2.36067	1.66273	0.121408	0.677061	-4.61635
PI4K2A	0.373403	7.43953	2.36195	0.0352958	0.545796	-3.59776
LOC100506675	0.373342	1.67471	1.62305	0.129702	0.68661	-4.6685
DIAPH1	0.373157	8.32815	2.5594	0.0244902	0.523206	-3.28667
BMS1P18	0.372911	2.10169	1.93198	0.0765231	0.627645	-4.24401
F8A2	0.372896	6.83977	2.20716	0.0468273	0.574392	-3.83622
SNORA75	0.372785	8.45552	2.38461	0.033854	0.543513	-3.56241
SYNJ2-IT1	0.372696	3.43462	2.15976	0.0510192	0.585908	-3.90807
FLJ46284	0.372447	1.84264	2.1828	0.0489391	0.579453	-3.87321
KCNJ2-AS1	0.372345	3.06504	2.48246	0.0282537	0.534177	-3.40866
TCAM1P	0.372127	3.86725	1.62463	0.129362	0.68661	-4.66644
ASAP1-IT1	0.371799	3.17756	1.19784	0.253366	0.782306	-5.17286
LINC01080	0.371674	3.00232	1.89251	0.081988	0.63177	-4.30044
POGLUT1	0.371338	5.11174	1.27702	0.22498	0.765481	-5.08727
DNAJB9	0.371213	7.60669	2.30305	0.0393224	0.554632	-3.68915
LOC101928048	0.371167	3.39639	1.88915	0.0824685	0.632234	-4.30521
LINC01806	0.371054	4.3938	1.59546	0.135757	0.689568	-4.7043
ATG14	0.371051	6.49522	1.84032	0.0897579	0.644285	-4.37413
DMP1	0.370706	2.87104	2.17505	0.0496303	0.580876	-3.88496
MIR6816	0.370594	5.02691	1.93859	0.0756415	0.626696	-4.2345
CLEC12B	0.370472	3.55744	1.97983	0.0703464	0.618678	-4.17484
SETD1A	0.370447	8.09063	1.96394	0.0723451	0.622359	-4.1979
MGLL	0.370354	6.38385	1.79143	0.0976351	0.6513	-4.44217
OTULINL	0.370054	1.98979	1.83306	0.0908913	0.644285	-4.3843
LINC00583	0.370007	1.31368	2.17184	0.0499193	0.581898	-3.88982
SNHG27	0.369956	1.85813	2.51561	0.0265682	0.53043	-3.35621
MBNL3	0.369934	8.96778	2.73944	0.0174901	0.499252	-2.99815
VPS37B	0.369885	3.56834	1.76933	0.101397	0.654662	-4.47261
AUTS2	0.369817	6.69483	2.36977	0.0347916	0.545763	-3.58557
MZF1-AS1	0.369784	5.33915	1.74423	0.105824	0.659621	-4.50692
POU2AF1	0.369478	9.65303	2.35183	0.0359583	0.548337	-3.61352
MIR1263	0.369064	1.59039	1.65225	0.123551	0.681621	-4.6302
NRXN3	0.36895	2.90422	1.35167	0.200614	0.746394	-5.00286
MAPT-AS1	0.368549	1.87708	2.04824	0.0623119	0.606633	-4.07461
CAHM	0.368326	4.23772	1.79993	0.0962221	0.649392	-4.43041
ARHGEF35	0.368291	4.61911	1.46276	0.168404	0.718944	-4.87096
ZNF271P	0.368178	4.24178	1.38006	0.191933	0.73834	-4.96984
NEGR1	0.368127	3.42545	2.09622	0.0571941	0.597769	-4.00341
PDCL3	0.367408	6.43585	1.43658	0.175575	0.725216	-4.90269
SERHL	0.367299	5.49428	1.39346	0.187945	0.734881	-4.95409
NTM	0.367277	2.73254	2.0234	0.0651262	0.614196	-4.11119
C2orf92	0.367195	2.57142	1.43783	0.175227	0.725216	-4.90118
RABL2A	0.367158	7.05193	1.74139	0.106336	0.659621	-4.51079
LOC101928731	0.366881	1.71827	2.1234	0.0544714	0.591799	-3.96276
MAB21L1	0.366667	7.34231	1.55936	0.144047	0.69659	-4.75056
GPAT4	0.366552	8.37898	2.51152	0.0267708	0.531323	-3.3627
PCNX3	0.36653	6.83842	2.43841	0.030655	0.541459	-3.4781
CEP135	0.366399	7.87465	1.92945	0.0768627	0.62775	-4.24764
BRPF1	0.36637	5.53628	1.45455	0.170625	0.719915	-4.88095
IFI44L	0.366306	2.05728	1.93139	0.0766031	0.627645	-4.24486
TMCC1-DT	0.366291	4.77424	1.99547	0.0684303	0.617571	-4.15207
LINC02579	0.365926	2.41679	2.21406	0.0462447	0.572567	-3.82571
CCNJ	0.365689	7.39083	2.49972	0.0273639	0.53329	-3.38139
DIAPH1-AS1	0.365687	1.84291	2.07615	0.059285	0.602762	-4.03327
NCAM2	0.365377	2.24411	2.01889	0.0656495	0.614376	-4.11781
TMEM161B-DT	0.365184	6.6921	2.15755	0.0512233	0.586352	-3.91141
TREML2	0.365122	4.52875	2.19852	0.0475663	0.577801	-3.84936
TTTY4	0.364523	1.95828	2.26593	0.0420811	0.559992	-3.74634
LINC02273	0.36382	2.78718	1.59159	0.136624	0.690819	-4.70929
NABP1	0.363697	7.00217	1.71628	0.110955	0.663528	-4.54478
NOP56	0.363615	9.76519	2.13941	0.0529254	0.587919	-3.93873
ZFHX3	0.363376	4.3223	2.28602	0.0405656	0.557443	-3.71542
DNAJC14	0.362883	6.10029	1.72293	0.109715	0.662916	-4.53581
LINC01797	0.362591	3.0964	1.72934	0.108531	0.662916	-4.52714
OR5D14	0.362487	2.12276	1.58997	0.136989	0.691614	-4.71138
MCM8-AS1	0.36237	3.766	1.89599	0.0814918	0.630949	-4.29548
PIEZO2	0.362294	3.3836	2.03259	0.0640711	0.612797	-4.09767
LINC00934	0.361958	2.28348	1.96	0.0728482	0.622915	-4.2036
GZMK	0.361889	2.04341	2.34739	0.0362525	0.549436	-3.62041
MIR3192	0.361793	6.70815	2.10095	0.056711	0.595885	-3.99635
DEFB108B	0.361718	3.09591	1.79883	0.0964043	0.64978	-4.43194
SMG7-AS1	0.361338	4.27239	2.39988	0.032915	0.541459	-3.53854
MIR3130-1	0.361048	4.59445	2.11854	0.0549496	0.592012	-3.97005
IL18BP	0.360885	7.16204	2.01893	0.0656441	0.614376	-4.11774
MIR3117	0.360873	2.01213	2.04223	0.062982	0.608739	-4.08347
MDM2	0.360702	8.47505	1.92732	0.077151	0.62775	-4.2507
PCBD2	0.360666	6.59669	2.2202	0.0457323	0.572493	-3.81635
HSPA9	0.360576	10.1689	2.45933	0.0294911	0.538718	-3.44517
LOC101928491	0.360549	2.86344	1.75318	0.104225	0.658818	-4.49471
LINC00706	0.360279	1.86907	2.06268	0.0607281	0.603976	-4.05325
PMM2	0.360118	7.98766	2.43724	0.0307209	0.541459	-3.47992
MLLT10P1	0.359636	2.72116	1.26767	0.228195	0.766883	-5.09759
AREL1	0.359509	8.15293	2.29571	0.0398538	0.555829	-3.70048
XKRY2	0.359423	2.32717	1.81057	0.0944798	0.647319	-4.41565
SEPTIN6	0.358847	9.7566	2.6015	0.0226415	0.520733	-3.21954
MIR580	0.358774	2.85884	1.75745	0.10347	0.657455	-4.48888
SLC2A3	0.358741	3.32158	1.69715	0.114595	0.670719	-4.57051
BYSL	0.358686	7.14161	2.18398	0.048835	0.579453	-3.87143
MIR29B2	0.357884	4.41216	1.94533	0.0747514	0.625593	-4.22479
ARPC4-TTLL3	0.35763	8.19377	2.48942	0.0278917	0.53329	-3.39767
IL1RN	0.357563	3.01195	2.16916	0.0501609	0.582326	-3.89387
ELAC1	0.357534	6.35307	1.61303	0.131873	0.686825	-4.68155
TMEM234	0.357247	6.63506	1.68341	0.117273	0.672747	-4.58888
ADI1	0.357179	8.26614	1.78486	0.0987399	0.653011	-4.45124
MORF4L2-AS1	0.357172	3.78567	1.70609	0.11288	0.666708	-4.5585
MARCHF1	0.356728	8.79332	1.51671	0.154401	0.708113	-4.80434
HSF5	0.356563	2.39767	1.60485	0.13367	0.687959	-4.69217
LINC02790	0.35651	1.86086	1.90323	0.08047	0.630715	-4.28517
LINC02620	0.356187	2.34498	2.25562	0.0428791	0.56278	-3.76217
PER3P1	0.356115	1.42501	2.41818	0.031822	0.541459	-3.50986
LOC100130238	0.355933	4.77964	2.44535	0.0302639	0.541459	-3.46718
LINC00322	0.355849	3.94957	1.31306	0.212934	0.755834	-5.04695
GBAP1	0.355438	7.1684	2.36093	0.0353621	0.545796	-3.59935
ZNF101	0.355395	7.41731	1.50644	0.156987	0.709664	-4.81714
MIR6505	0.355226	4.64856	1.54332	0.147869	0.701751	-4.7709
KCTD3	0.354885	3.01842	1.55714	0.144572	0.69659	-4.75339
SNED1	0.354612	7.2708	2.13848	0.0530138	0.587919	-3.94012
GNL3	0.354278	8.30796	1.41581	0.181446	0.730813	-4.92758
NEXN	0.354091	3.07234	1.74208	0.106211	0.659621	-4.50984
DPYD	0.354062	7.71531	2.32396	0.0378451	0.552965	-3.65679
MRRF	0.353806	9.33486	2.37319	0.0345736	0.545719	-3.58024
CTAGE8	0.353719	4.45423	2.18091	0.0491069	0.57984	-3.87608
RAD51-AS1	0.353691	4.05071	2.25216	0.0431504	0.56529	-3.76748
TAF1	0.353602	7.51855	2.16019	0.0509801	0.585722	-3.90742
MGAT5	0.353555	8.94392	2.31151	0.0387178	0.553808	-3.67606
STX7	0.353523	8.5917	2.33158	0.0373196	0.550525	-3.64496
MPHOSPH8	0.353462	4.79891	1.31843	0.211184	0.755721	-5.04087
VASP	0.353329	7.79077	2.12996	0.0538334	0.589632	-3.95293
LINC00330	0.352826	2.65091	1.86911	0.0853926	0.637972	-4.33361
ALG11	0.352777	6.57549	1.6051	0.133615	0.687841	-4.69184
MIR4668	0.352611	2.08289	1.57038	0.141471	0.694044	-4.73651
LINC02127	0.352375	1.75943	2.12601	0.0542169	0.590854	-3.95886
SIGLEC10	0.352131	8.6476	2.37555	0.0344236	0.545719	-3.57656
TGFBR3	0.352074	2.55449	1.68724	0.116521	0.672747	-4.58377
ZNF480	0.351973	8.0112	2.12008	0.0547973	0.592012	-3.96774
UBD	0.35195	3.70488	1.83376	0.0907813	0.644285	-4.38332
SNORD94	0.351913	7.031	2.43328	0.0309469	0.541459	-3.48616
MIR8070	0.350749	2.72287	1.48736	0.161889	0.713083	-4.84077
TTC7A	0.350664	6.93953	1.92475	0.0774992	0.62775	-4.25439
LINC00862	0.350664	5.44867	2.21136	0.0464717	0.572567	-3.82982
TMTC2	0.350273	8.16323	2.56094	0.02442	0.523206	-3.28422
EVC2	0.350165	5.35617	1.65091	0.123828	0.68167	-4.63197
SEM1	0.350054	3.74274	1.12154	0.283298	0.800079	-5.2513
BRWD1	0.349845	8.24758	1.94649	0.0745997	0.625593	-4.22312
SNX29P2	0.349592	10.8803	2.55896	0.02451	0.523206	-3.28736
LINC00446	0.349585	1.79484	1.81977	0.0929971	0.646006	-4.40286
NORAD	0.349552	7.33724	1.64952	0.124116	0.68167	-4.6338
ICA1-AS1	0.349366	3.33005	1.99856	0.0680573	0.617571	-4.14756
LINC01096	0.348996	3.29615	1.62576	0.12912	0.68661	-4.66496
MIR4421	0.348932	2.34047	1.82993	0.0913828	0.644285	-4.38868
MC5R	0.34888	3.1211	1.74733	0.105268	0.659621	-4.5027
RCSD1	0.348797	7.12357	2.28012	0.0410053	0.558031	-3.72451
LINC02297	0.348698	1.44069	2.53074	0.0258315	0.526407	-3.33222
BLOC1S4	0.348579	5.79832	1.80921	0.0947007	0.647611	-4.41754
LINC00528	0.348427	4.84	1.91795	0.0784265	0.628553	-4.26413
DUSP5P1	0.348309	3.50938	1.49184	0.160729	0.712263	-4.83525
POTEKP	0.348287	2.02562	1.76982	0.101311	0.654662	-4.47194
OR6C3	0.347983	2.1273	1.41558	0.181511	0.730813	-4.92786
SNORA38	0.34791	7.10711	1.7018	0.1137	0.668634	-4.56427
PDE6C	0.347839	3.36251	2.19502	0.0478687	0.578135	-3.85467
ZNF594	0.347754	4.98596	1.72553	0.109233	0.662916	-4.53229
OR1F2P	0.347685	3.02388	2.16548	0.0504952	0.583818	-3.89943
LINC00652	0.347308	2.03771	1.62962	0.128296	0.685523	-4.65992
RPL21P44	0.347301	3.74414	2.24188	0.0439651	0.567818	-3.78322
MIR590	0.347261	6.80246	2.45557	0.0296969	0.538718	-3.45108
PACRG-AS1	0.347182	1.69918	2.56119	0.0244084	0.523206	-3.28381
MIR331	0.347107	4.4607	1.94002	0.0754515	0.626696	-4.23244
LINC02864	0.34652	3.00904	1.9903	0.0690576	0.618165	-4.1596
MIR548H2	0.346448	4.76977	2.01167	0.0664947	0.61531	-4.12838
CT45A1	0.346422	1.59095	2.0614	0.060867	0.604074	-4.05515
CLRN1	0.346325	2.22615	2.23422	0.0445818	0.567818	-3.79493
TSPOAP1-AS1	0.346076	6.79446	2.31617	0.0383891	0.553149	-3.66885
LOC101929148	0.346028	3.27639	1.64266	0.125543	0.68241	-4.64282
CBLN3	0.346018	5.47578	1.81698	0.0934447	0.646006	-4.40674
ISM1-AS1	0.345949	2.66069	2.39755	0.0330565	0.541459	-3.54218
COMETT	0.345787	1.94018	1.66934	0.120073	0.675607	-4.6076
RHOXF1-AS1	0.345718	2.49458	1.58862	0.137295	0.69181	-4.71312
C7orf26	0.345717	7.00779	2.46609	0.0291241	0.538718	-3.43451
LOC155060	0.345709	7.28072	1.98257	0.0700072	0.618678	-4.17086
HOXC-AS1	0.345532	4.0425	1.74602	0.105502	0.659621	-4.50447
FOXC2-AS1	0.345316	3.51754	1.59823	0.135137	0.688954	-4.70073
SPDYA	0.345228	2.19229	1.83708	0.0902614	0.644285	-4.37867
MTRR	0.345211	7.98329	1.67269	0.1194	0.674989	-4.60314
CECR7	0.34485	7.8613	2.36882	0.0348527	0.545763	-3.58706
MIR181A2	0.344677	3.73108	1.90541	0.0801633	0.629943	-4.28205
SNAR-H	0.344656	5.16334	1.41081	0.182883	0.73196	-4.93354
LOC101927798	0.344581	2.1704	2.25858	0.0426482	0.561605	-3.75762
MIR6069	0.344508	6.07942	1.67075	0.11979	0.675607	-4.60572
DLGAP2	0.344408	3.54791	2.34168	0.0366345	0.550078	-3.62929
LINC01450	0.344382	3.18622	1.6721	0.119518	0.67533	-4.60392
NAALADL2	0.344239	3.70601	1.01893	0.327699	0.822168	-5.35021
SNTA1	0.343969	5.98051	2.39793	0.0330332	0.541459	-3.54158
CLECL1	0.343731	7.02652	1.5787	0.139552	0.693742	-4.72586
WFDC11	0.343536	2.35358	1.98083	0.0702226	0.618678	-4.17339
FRMD6-AS2	0.343373	1.78655	2.28729	0.040472	0.556985	-3.71347
LINC01461	0.343205	4.56077	1.38745	0.189723	0.736087	-4.96116
ACSF3	0.343102	7.83868	2.11685	0.0551166	0.592012	-3.97258
SNORD4A	0.342985	7.35896	2.10329	0.0564736	0.595281	-3.99285
LOC101929551	0.342957	3.66377	1.78065	0.0994536	0.653472	-4.45705
ENPP7P13	0.342879	3.33664	1.46123	0.168816	0.718944	-4.87282
LINC00266-3	0.34281	5.16461	2.06649	0.0603165	0.603084	-4.0476
MIR6892	0.342123	4.50799	1.41928	0.180453	0.73049	-4.92344
GNLY	0.342028	2.90672	1.67786	0.11837	0.673995	-4.59626
TSTD2	0.341864	6.16336	1.7519	0.104452	0.659108	-4.49646
LOC101928279	0.341502	4.65401	1.78458	0.0987878	0.653011	-4.45164
RRP7A	0.341163	8.18391	1.7702	0.101245	0.654662	-4.47141
MIR4786	0.341134	4.94336	1.77443	0.100517	0.654588	-4.4656
ST6GAL1	0.340921	10.5471	2.53778	0.0254956	0.524358	-3.32104
LINC02396	0.340641	3.85535	1.52018	0.153537	0.708113	-4.80001
ORAI2	0.340419	8.30205	2.3954	0.0331877	0.541459	-3.54554
DENND5B-AS1	0.340345	5.67415	2.01307	0.0663298	0.61531	-4.12633
POLD4	0.340283	9.16825	2.43287	0.0309701	0.541459	-3.4868
CNR2	0.340174	6.73919	1.9852	0.0696831	0.618678	-4.16703
MUC4	0.339886	3.37794	1.27218	0.226638	0.766588	-5.09261
CEP295	0.33987	6.38195	1.17868	0.260639	0.789117	-5.19293
GACAT1	0.339824	3.06201	2.59655	0.0228514	0.522277	-3.22744
TMEM200A	0.339662	2.88151	1.28795	0.221271	0.76401	-5.07513
INO80C	0.339644	6.2339	1.86686	0.085727	0.638087	-4.33679
STX16-NPEPL1	0.339581	5.71089	0.969268	0.35093	0.83354	-5.39525
MIR5692C2	0.339491	1.65289	1.25892	0.231235	0.769549	-5.1072
RPP40	0.339463	7.07356	1.32909	0.207744	0.753519	-5.02875
SNORD20	0.339107	8.89317	2.28906	0.0403409	0.556985	-3.71073
C16orf78	0.339074	2.81086	2.48805	0.0279628	0.53329	-3.39984
XPNPEP3	0.339054	7.44961	2.2823	0.0408424	0.557554	-3.72115
ARSL	0.338988	2.9307	1.69599	0.114819	0.671445	-4.57206
SLC2A14	0.338864	4.92816	1.63812	0.126496	0.683672	-4.64879
BICD1	0.338739	7.89293	2.17718	0.0494397	0.580865	-3.88174
ERVH48-1	0.338601	4.72773	1.16143	0.267326	0.792925	-5.21079
LOC101928909	0.338541	2.38518	1.41435	0.181865	0.730813	-4.92933
SNORD114-1	0.338228	3.30538	1.43399	0.176299	0.726099	-4.90581
SNORD83A	0.338047	5.94441	1.79136	0.0976468	0.6513	-4.44227
SLAMF7	0.337917	4.92336	1.73256	0.107941	0.662528	-4.52277
JAK1	0.337902	7.76663	2.22606	0.0452481	0.570195	-3.80741
NLRP1	0.3374	4.88885	1.57751	0.139827	0.693843	-4.72739
SMARCA1	0.337258	3.99223	1.69828	0.114377	0.670324	-4.56899
PPAN-P2RY11	0.337209	7.44885	1.66439	0.121071	0.677045	-4.61415
CNR1	0.336952	8.49843	1.76218	0.10264	0.656181	-4.48241
ZFYVE26	0.336878	7.16591	1.8258	0.0920353	0.644368	-4.39444
SLC2A11	0.33672	7.37683	2.43045	0.0311089	0.541459	-3.4906
ATG16L1	0.336707	5.93857	2.07036	0.0599015	0.602762	-4.04187
NOL6	0.336546	6.29143	1.389	0.189263	0.73601	-4.95934
DLGAP1-AS1	0.336375	4.7047	1.56436	0.142873	0.695331	-4.74419
CYP4V2	0.336205	6.94936	1.4735	0.165533	0.716485	-4.85782
OR5B17	0.336078	2.65101	1.38266	0.191153	0.737376	-4.96679
HAS2	0.335976	2.16144	2.02452	0.0649967	0.614196	-4.10954
ANKRD44	0.335478	8.45861	2.33149	0.0373259	0.550525	-3.64511
SNORD116-2	0.335403	2.06559	1.3137	0.212725	0.755721	-5.04623
DIP2C	0.335084	6.13049	1.74661	0.105396	0.659621	-4.50367
LINC01864	0.335038	2.93766	2.01844	0.0657016	0.614376	-4.11846
MIR7973-1	0.334746	2.21896	1.21948	0.24534	0.778852	-5.14988
IFIT1B	0.334406	2.54108	1.61675	0.131064	0.686825	-4.67671
LINC00239	0.334184	3.96144	1.58888	0.137236	0.69181	-4.71278
ALG1L2	0.333805	6.91745	1.52799	0.151602	0.707555	-4.79021
C6orf120	0.33377	6.58064	2.00691	0.0670576	0.616455	-4.13535
WDR45	0.333472	6.26693	1.77288	0.100783	0.654662	-4.46773
AOC2	0.333468	3.70008	1.09097	0.296022	0.804373	-5.28157
LOC729218	0.33346	7.44153	2.27983	0.0410269	0.558031	-3.72495
CACHD1	0.33332	1.94478	2.09239	0.0575875	0.600204	-4.00911
IFI44	0.33329	2.74071	1.80386	0.0955756	0.648539	-4.42497
MIR548Y	0.333241	2.30821	1.88277	0.0833891	0.633145	-4.31426
TNS3	0.333166	6.7686	1.48442	0.162658	0.71371	-4.8444
BCL2L11	0.333128	8.73166	2.0968	0.0571344	0.597755	-4.00254
LINS1	0.333059	6.96996	1.68002	0.117941	0.673738	-4.59339
RMDN2	0.332755	3.85095	0.904501	0.38296	0.849746	-5.45111
ACYP2	0.332622	6.90906	2.05858	0.0611745	0.604859	-4.05933
GOLGA8A	0.332333	8.58413	2.18172	0.0490352	0.579581	-3.87486
LINC01141	0.332319	5.28395	1.83932	0.0899137	0.644285	-4.37554
MALL	0.332298	5.40067	1.90737	0.0798901	0.629943	-4.27926
LINC01150	0.332037	4.74381	2.22857	0.0450421	0.569267	-3.80357
CFAP43	0.331946	2.15226	2.05381	0.0616966	0.605578	-4.06638
EIF2AK3	0.331888	8.17489	2.15427	0.0515272	0.586474	-3.91635
GZMM	0.331869	4.48065	1.98563	0.0696297	0.618678	-4.1664
ZNF540	0.331865	2.26467	1.23216	0.240733	0.777075	-5.13627
ABCA5	0.331842	4.10382	1.41783	0.180867	0.73049	-4.92517
LINC00184	0.331728	3.21228	1.09137	0.295852	0.804192	-5.28118
LOC151760	0.331471	2.80217	1.51619	0.154533	0.708113	-4.805
SYT4	0.331395	3.73773	1.82849	0.0916106	0.644285	-4.39069
TTTY17A	0.331373	1.86322	1.56997	0.141566	0.694044	-4.73703
TTTY17A	0.331373	1.86322	1.56997	0.141566	0.694044	-4.73703
USP49	0.331341	5.84218	1.78945	0.0979678	0.652195	-4.44492
DHRS12	0.331177	6.627	1.59578	0.135686	0.689531	-4.7039
ITIH5	0.33101	4.62861	2.01685	0.0658871	0.61531	-4.1208
SELENOI	0.330793	7.30483	1.89601	0.0814886	0.630949	-4.29545
LINC01205	0.330774	3.99573	1.83736	0.0902185	0.644285	-4.37828
TNFSF15	0.330482	6.00488	1.98042	0.0702733	0.618678	-4.17398
LINC01793	0.330465	2.17407	1.74461	0.105755	0.659621	-4.5064
CPT1B	0.330451	7.24668	2.14411	0.0524798	0.587919	-3.93167
MAPK8IP1P2	0.330076	4.82854	1.72746	0.108878	0.662916	-4.52969
LINC00353	0.330007	5.13188	1.74699	0.105329	0.659621	-4.50316
IGSF10	0.329694	2.19304	1.43034	0.177322	0.727314	-4.9102
CDKN2A-DT	0.329181	2.52081	2.21252	0.0463742	0.572567	-3.82806
TACC1	0.329126	6.28713	1.43668	0.175547	0.725216	-4.90257
KRTAP19-2	0.329016	2.46379	1.55709	0.144583	0.69659	-4.75345
FITM1	0.329015	4.52413	1.37209	0.194337	0.740862	-4.97916
ESR2	0.32901	6.31332	1.38006	0.191933	0.73834	-4.96984
SNORD114-27	0.328984	2.7194	2.18824	0.0484601	0.578631	-3.86497
LINC01344	0.328802	2.29472	1.57028	0.141495	0.694044	-4.73665
LOC101929532	0.32828	1.91888	1.69405	0.115194	0.671477	-4.57466
NXPE4	0.328084	1.86586	1.75471	0.103955	0.65808	-4.49263
TYW1	0.328008	6.58912	1.50457	0.157462	0.710181	-4.81947
CNTN4-AS2	0.327997	3.62504	1.63825	0.126468	0.683672	-4.64862
LINC00445	0.327697	2.74029	1.72136	0.110006	0.662916	-4.53793
OR2W1	0.327645	2.2697	1.61947	0.130474	0.686648	-4.67317
CPEB3	0.327475	5.76886	1.75308	0.104243	0.658818	-4.49485
OOSP1	0.327352	1.98339	1.75774	0.103419	0.657454	-4.48848
LINC02201	0.327113	1.6564	1.64611	0.124824	0.68167	-4.63829
TRIM15	0.326916	1.74036	1.7303	0.108354	0.662916	-4.52583
C15orf48	0.326906	2.30031	2.04161	0.0630518	0.608739	-4.08439
MIR3616	0.326684	3.7791	1.74699	0.105328	0.659621	-4.50315
MIR548AI	0.326409	3.05575	0.364829	0.721383	0.951048	-5.77722
ORMDL2	0.326237	8.09101	1.42946	0.17757	0.727314	-4.91125
MIR1302-9	0.326105	3.58615	1.3015	0.21674	0.758729	-5.05998
ARHGEF7-AS1	0.326043	3.14782	1.48989	0.161232	0.712793	-4.83765
BLNK	0.325842	8.5533	2.38779	0.0336565	0.541459	-3.55744
GSPT2	0.325777	4.01256	1.17507	0.262027	0.790345	-5.19669
LINC01396	0.32572	3.19701	2.15529	0.0514323	0.586352	-3.91481
SUPT6H	0.325548	8.55157	1.9385	0.075654	0.626696	-4.23464
SH3BP5-AS1	0.325399	7.04585	1.94692	0.074544	0.625593	-4.22251
ZSWIM9	0.325388	3.70626	1.14443	0.274046	0.796411	-5.22819
PSMD6-AS2	0.325212	6.46568	1.33399	0.206181	0.751899	-5.02316
PRKAR1B	0.32518	6.87959	1.60413	0.133829	0.687973	-4.6931
TRIM52-AS1	0.325021	4.36168	1.57423	0.140581	0.694044	-4.73159
PIK3IP1	0.324516	7.48548	2.22229	0.045559	0.571723	-3.81316
SMG1P1	0.324504	8.86024	2.33459	0.0371142	0.550078	-3.64029
TRG-AS1	0.324355	2.74063	1.78299	0.0990567	0.653437	-4.45382
PPRC1	0.32411	6.57118	1.47153	0.166057	0.716583	-4.86024
MIR4529	0.32411	3.71601	1.82869	0.091578	0.644285	-4.3904
RRN3P3	0.323854	8.95204	2.23746	0.0443201	0.567818	-3.78998
EOLA2-DT	0.323455	5.88891	2.06774	0.0601827	0.603084	-4.04576
NBEAP1	0.323435	2.28729	1.4006	0.185848	0.734492	-4.94566
BPIFA4P	0.323012	2.50248	1.81928	0.0930758	0.646006	-4.40354
INTS6-AS1	0.322472	2.48941	1.60383	0.133894	0.688031	-4.69348
CCT6B	0.322274	2.75755	1.32003	0.210665	0.755721	-5.03906
ZNF791	0.321944	6.25536	1.32571	0.208831	0.753895	-5.03261
MIR30C1	0.32191	2.74222	1.95189	0.0738959	0.624343	-4.21534
HMCES	0.321907	9.49613	1.80559	0.0952923	0.647968	-4.42257
NIBAN3	0.321874	7.31966	1.91493	0.0788417	0.628819	-4.26846
SEMA4A	0.321747	9.40144	2.13347	0.0534946	0.588184	-3.94766
EPM2A	0.321694	5.92262	1.56212	0.143399	0.696409	-4.74706
MLLT3	0.321653	5.45558	1.80453	0.0954658	0.648139	-4.42404
FRG1CP	0.32148	8.14429	2.09416	0.0574051	0.598994	-4.00647
LOC642361	0.321405	6.30443	1.64731	0.124574	0.68167	-4.63671
SMCR2	0.321383	3.55924	1.66668	0.120608	0.675841	-4.61111
MIR4677	0.321258	3.27752	1.34068	0.204061	0.748971	-5.0155
NLGN1-AS1	0.321228	1.41022	2.05679	0.0613702	0.604859	-4.06198
THEMIS	0.321148	1.68766	1.75713	0.103527	0.657455	-4.48932
YRDC	0.321124	7.56128	1.90657	0.0800014	0.629943	-4.2804
TFEC	0.320887	6.30275	1.61362	0.131744	0.686825	-4.68078
ATG7	0.32067	7.25037	2.1416	0.0527176	0.587919	-3.93544
LOC100335030	0.320504	5.99147	2.36221	0.0352789	0.545796	-3.59736
OR4C12	0.320353	2.94741	1.42053	0.180098	0.7303	-4.92195
OR1C1	0.319973	2.16359	1.44989	0.171897	0.721642	-4.8866
DNAJC30	0.319877	5.49196	1.83295	0.0909073	0.644285	-4.38445
MIR924HG	0.319666	1.8953	1.99066	0.0690143	0.618165	-4.15908
KEL	0.319658	2.85618	1.96201	0.0725913	0.622719	-4.2007
SP100	0.319548	7.37535	1.24085	0.237615	0.774831	-5.12688
C18orf61	0.31934	3.93743	1.95572	0.0733996	0.624123	-4.2098
FAM230C	0.319275	3.25528	1.91928	0.0782437	0.628086	-4.26222
PLD6	0.319012	6.66858	1.91222	0.0792162	0.6293	-4.27233
MIR4653	0.318994	3.34856	0.820054	0.427661	0.869693	-5.51888
RASL11A	0.318893	6.779	1.71745	0.110736	0.663523	-4.5432
POM121L8P	0.31885	4.95514	1.90625	0.0800469	0.629943	-4.28086
POLR2L	0.318842	8.21457	1.71472	0.111248	0.664401	-4.54689
PLAAT2	0.318837	3.86723	1.42705	0.178248	0.727396	-4.91414
LINC00917	0.318712	3.57789	2.07511	0.0593955	0.602762	-4.03482
WAC-AS1	0.318145	7.32319	1.5151	0.154805	0.708113	-4.80635
NAIP	0.317989	4.9659	2.24648	0.0435986	0.566805	-3.77617
TTC39A-AS1	0.317948	4.84421	1.6308	0.128044	0.685523	-4.65838
LOC389834	0.317731	5.27916	1.26464	0.229242	0.767289	-5.10092
MIR6796	0.317591	5.17818	1.9676	0.07188	0.622228	-4.1926
B3GALNT2	0.317576	6.07853	1.50048	0.158505	0.711063	-4.82455
ADPGK-AS1	0.317437	3.28087	1.67963	0.118019	0.673738	-4.59391
FAM90A7P	0.317348	4.47511	2.12697	0.0541232	0.590854	-3.95741
VAV1	0.316846	8.43053	2.20164	0.0472987	0.576305	-3.84463
DNAJC18	0.31636	5.2477	1.20493	0.250714	0.781716	-5.16537
USP30-AS1	0.316158	5.73286	1.59199	0.136536	0.690819	-4.70879
WASIR2	0.316117	3.99844	1.93337	0.076337	0.62693	-4.24201
CA3-AS1	0.316036	2.24081	1.88593	0.0829331	0.632678	-4.30979
HRH2	0.315964	3.43958	1.63672	0.12679	0.684102	-4.65062
PLSCR5	0.315785	2.17009	1.59112	0.13673	0.691082	-4.7099
LOC101928565	0.315594	3.75652	2.0116	0.0665029	0.61531	-4.12848
ATM	0.315336	10.0883	2.01612	0.0659725	0.61531	-4.12187
SERPINB9P1	0.315008	5.35682	1.5824	0.138708	0.692998	-4.72112
MIR627	0.314879	1.60477	1.63039	0.128132	0.685523	-4.65891
ZNF527	0.314671	2.82028	1.58956	0.137082	0.691652	-4.71191
P2RY2	0.314546	4.13477	1.78046	0.0994869	0.653472	-4.45732
LINC01202	0.314518	1.56857	1.53631	0.149567	0.705697	-4.77975
C3orf52	0.314489	3.407	1.56634	0.14241	0.694536	-4.74167
MTMR14	0.314177	8.93062	2.15053	0.0518756	0.587304	-3.92199
MIR379	0.314033	1.69521	1.31974	0.210758	0.755721	-5.03939
LINC00476	0.313784	5.82736	2.04359	0.0628303	0.608739	-4.08148
IRF8	0.313628	10.6951	2.35998	0.0354237	0.545796	-3.60083
PAX5	0.313534	8.4176	2.35494	0.0357532	0.546883	-3.60867
GFOD1	0.313513	6.1933	1.72088	0.110097	0.662916	-4.53858
LINC01445	0.31344	3.66374	2.03419	0.063889	0.612755	-4.09532
KLRG1	0.313426	6.6289	1.86251	0.0863763	0.639144	-4.34293
MAP4K1	0.313258	9.3992	2.064	0.0605857	0.603976	-4.0513
C16orf54	0.312909	6.28542	2.02475	0.0649702	0.614196	-4.10921
ADARB2	0.312857	3.99905	1.54828	0.146678	0.699477	-4.76463
LINC02608	0.312625	2.13905	1.2432	0.236776	0.77446	-5.12433
LOC102723439	0.312613	3.39223	1.80569	0.0952758	0.647968	-4.42243
RRP1	0.31256	7.25141	1.86728	0.0856641	0.638087	-4.33619
ADGRG6	0.31246	3.14629	1.26519	0.229053	0.766922	-5.10032
RUFY1-AS1	0.312404	4.4999	2.22065	0.0456954	0.572311	-3.81567
MIR25	0.312074	6.72709	1.61897	0.130583	0.68666	-4.67382
SHISAL2A	0.31205	7.67937	2.24854	0.0434357	0.566192	-3.77302
IKZF1	0.312024	10.1361	2.29822	0.0396713	0.555829	-3.6966
BCRP2	0.31197	6.70087	2.18289	0.0489312	0.579453	-3.87308
RAB30	0.311831	7.88885	1.37605	0.19314	0.739534	-4.97453
MIR505	0.311799	3.66319	2.04486	0.0626884	0.608739	-4.0796
STEAP3-AS1	0.311772	3.36617	1.31236	0.213163	0.756018	-5.04775
MIR598	0.311653	6.21421	1.72063	0.110142	0.662916	-4.53891
IBA57-DT	0.311513	3.73593	1.77095	0.101117	0.654662	-4.47039
NDST2	0.311407	6.98777	1.77889	0.0997535	0.653969	-4.45947
PSMG3-AS1	0.311366	5.9519	1.94003	0.0754506	0.626696	-4.23243
LINC02115	0.311327	1.81606	1.70284	0.113502	0.668081	-4.56288
GBF1	0.311305	8.51357	2.36617	0.0350228	0.545796	-3.59118
MIR8084	0.311257	1.17747	1.98958	0.0691462	0.618165	-4.16066
NFYC-AS1	0.311065	5.70747	1.67362	0.119214	0.674602	-4.6019
HERC2P9	0.311045	8.49668	2.28437	0.0406881	0.557554	-3.71796
MIR7107	0.310732	1.67464	1.4875	0.161853	0.713083	-4.8406
SIK3	0.310715	6.96256	1.95674	0.0732672	0.624123	-4.20832
OR2M7	0.310679	2.43571	2.1834	0.0488864	0.579453	-3.87231
LINC00881	0.310647	3.06198	1.51195	0.155596	0.708771	-4.81028
JUND	0.310255	6.95765	2.06257	0.0607401	0.603976	-4.05341
ADPGK	0.310157	7.13314	2.15739	0.0512384	0.586352	-3.91165
ABCC6P2	0.310089	4.53151	1.51695	0.154341	0.708113	-4.80404
STAG3L3	0.309975	9.46126	1.97713	0.0706831	0.619284	-4.17877
GAPLINC	0.309974	1.40757	1.4525	0.171182	0.72116	-4.88343
GS1-600G8.3	0.309918	2.67112	1.57135	0.141248	0.694044	-4.73528
ERP27	0.309767	6.66278	1.49677	0.159456	0.711917	-4.82914
WASHC4	0.309634	8.60406	1.75302	0.104254	0.658818	-4.49493
ZEB2	0.309598	5.49777	1.95823	0.0730761	0.624013	-4.20617
LINC01291	0.309536	2.41285	1.72693	0.108974	0.662916	-4.53039
SNORD113-1	0.30952	1.39675	1.80802	0.0948961	0.647968	-4.4192
UBIAD1	0.309459	8.42781	2.10359	0.0564439	0.595281	-3.99242
ARPC4	0.309433	9.26065	2.15141	0.0517938	0.586972	-3.92067
SATB1	0.309411	7.2186	1.69195	0.115602	0.672092	-4.57747
MIR4776-2	0.309108	5.45238	2.20585	0.0469383	0.574736	-3.83821
MIR151A	0.309005	2.89491	1.51131	0.155757	0.708771	-4.81108
OR13D1	0.308984	1.95496	1.83227	0.0910146	0.644285	-4.3854
FPR3	0.308954	2.32728	1.13042	0.279683	0.799283	-5.24239
PSMD9	0.308884	7.48372	1.47362	0.1655	0.716485	-4.85767
LINC01209	0.308865	2.99356	1.15965	0.268024	0.793351	-5.21263
LINC02861	0.308822	3.79269	1.0887	0.296986	0.804513	-5.2838
BORCS6	0.308786	5.18871	1.46072	0.168953	0.719028	-4.87344
PTGES3L-AARSD1	0.308783	6.48917	1.73216	0.108014	0.662692	-4.52332
C10orf55	0.30877	3.05701	1.60009	0.134723	0.688809	-4.69832
AP3B1	0.308743	8.05611	1.66675	0.120595	0.675841	-4.61103
SMG1P5	0.308514	9.20511	1.7347	0.107549	0.661989	-4.51987
LCAL1	0.308281	1.95356	1.72951	0.108499	0.662916	-4.5269
ATP6V0D1	0.308016	9.96351	2.05723	0.0613221	0.604859	-4.06133
MIR649	0.30792	1.41285	1.95199	0.0738822	0.624343	-4.21518
GHET1	0.307707	3.97939	1.57969	0.139326	0.693719	-4.72459
HAL	0.3077	4.60152	2.24066	0.0440632	0.567818	-3.78509
FAM153B	0.307554	2.87332	1.72863	0.108661	0.662916	-4.5281
EIF4ENIF1	0.307433	7.47782	1.57716	0.139905	0.694044	-4.72783
PTPRB	0.307311	2.45343	1.20458	0.250845	0.781716	-5.16574
AP3B2	0.307277	3.84682	1.69662	0.114698	0.671103	-4.57122
KLK5	0.307257	3.8303	2.29752	0.0397222	0.555829	-3.69769
SRM	0.307255	9.54439	1.51266	0.155416	0.708771	-4.80939
LOC728024	0.30715	3.33441	1.10448	0.290345	0.802373	-5.26827
C6orf163	0.307134	3.33785	1.34816	0.201708	0.7469	-5.0069
LINC02087	0.307	3.44695	1.38971	0.189053	0.73601	-4.95851
RASSF2	0.306981	9.70701	2.01226	0.0664249	0.61531	-4.12751
NSMCE1-DT	0.306957	5.34217	2.1464	0.0522631	0.587919	-3.92821
HPYR1	0.306952	2.00152	1.35103	0.200813	0.746589	-5.00359
GRAP2	0.306686	3.67979	1.40282	0.1852	0.734455	-4.94303
HSD3BP4	0.306626	3.10421	1.1951	0.254395	0.78375	-5.17575
CRACD	0.306084	4.72475	1.98909	0.0692057	0.618426	-4.16137
S1PR2	0.306046	8.73724	2.19834	0.0475823	0.577801	-3.84964
PCAT2	0.306015	1.90549	1.41132	0.182736	0.731716	-4.93293
LOC102724874	0.305992	1.57469	1.96305	0.072459	0.622359	-4.1992
KANSL3	0.305625	7.45524	2.11775	0.0550277	0.592012	-3.97124
ZNF425	0.305451	4.14457	0.757619	0.462828	0.880615	-5.56518
NPY6R	0.305379	2.87227	1.12577	0.281571	0.799482	-5.24706
POLR3B	0.305269	7.55686	1.71161	0.111834	0.665758	-4.55108
SLC39A1	0.304836	5.14788	2.11716	0.055086	0.592012	-3.97212
MIR1269B	0.304762	2.90343	1.40292	0.185171	0.734453	-4.94291
LINC00616	0.304477	1.82132	1.64844	0.124339	0.68167	-4.63521
TOR3A	0.304332	6.86999	1.60689	0.133219	0.687384	-4.68952
KCNK16	0.304307	3.67621	1.51546	0.154714	0.708113	-4.8059
IL6-AS1	0.304269	1.87183	1.37648	0.193009	0.739506	-4.97403
LHFPL3-AS1	0.304025	2.13934	1.64689	0.124661	0.68167	-4.63726
BANK1	0.304014	7.64619	1.31252	0.213108	0.756018	-5.04756
LOC101926908	0.304007	2.02041	1.55366	0.145396	0.697718	-4.75781
MIR6813	0.303977	3.14092	1.19596	0.25407	0.783345	-5.17484
HERC2P3	0.303961	7.64645	1.88399	0.083213	0.632758	-4.31254
SLC25A32	0.303624	9.3353	1.90707	0.0799321	0.629943	-4.27969
DNAH7	0.303491	2.44398	1.4544	0.170667	0.719915	-4.88113
ACP2	0.303382	6.62042	1.68131	0.117687	0.673284	-4.59167
SCN3A	0.303373	2.38686	1.40461	0.18468	0.733654	-4.94091
IFNA16	0.303286	2.04039	1.74268	0.106103	0.659621	-4.50903
BCRP3	0.30326	6.47554	1.63905	0.1263	0.683624	-4.64757
MIATNB	0.303179	6.72146	2.06158	0.060848	0.604074	-4.05489
CRCP	0.303148	8.9372	2.21155	0.0464561	0.572567	-3.82954
CTSA	0.303107	8.54802	1.49442	0.160061	0.711917	-4.83205
XYLT1	0.302931	8.19543	2.03274	0.0640537	0.612797	-4.09745
PTOV1-AS2	0.302923	6.22528	1.93132	0.0766112	0.627645	-4.24495
EPHA2	0.302818	4.22574	1.78847	0.0981318	0.652384	-4.44627
RRP9	0.302783	5.55498	1.33153	0.206964	0.752933	-5.02597
LINC01309	0.302733	5.98855	1.47546	0.165013	0.716485	-4.85541
NCF1B	0.302671	11.34	2.32665	0.0376588	0.55225	-3.65261
UMPS	0.302612	7.06862	1.71965	0.110326	0.662916	-4.54024
NUP88	0.30261	7.9685	1.391	0.188672	0.735922	-4.95699
MIR4662A	0.302523	1.16396	2.13915	0.0529503	0.587919	-3.93912
SSX4B	0.302522	2.21073	1.37975	0.192025	0.73834	-4.9702
SMTNL2	0.302387	4.62364	1.35339	0.200079	0.745956	-5.00087
LOC100130964	0.302041	1.80008	1.92089	0.0780237	0.62775	-4.25992
UBE3D	0.301974	6.66283	2.0997	0.056839	0.596494	-3.99822
ABCB4	0.301974	3.34743	1.4004	0.185907	0.734492	-4.94589
HAS3	0.301885	3.57605	0.868549	0.401585	0.857291	-5.48067
UNC93B1	0.301826	8.07051	1.91373	0.0790065	0.628931	-4.27016
SLC43A2	0.301673	8.84956	2.00798	0.0669317	0.616009	-4.13379
SMU1	0.301552	8.82908	1.6644	0.12107	0.677045	-4.61415
ZNF417	0.301303	7.75198	1.88545	0.0830019	0.632678	-4.31047
WDR43	0.301267	9.17967	1.97	0.0715766	0.621503	-4.18912
MIR302E	0.301226	1.16827	1.9651	0.0721981	0.622359	-4.19623
OPTN	0.300866	4.84232	1.80842	0.0948295	0.647818	-4.41864
RIPOR2	0.300737	9.49509	1.98659	0.069512	0.618678	-4.16501
SMAD5-AS1	0.300726	3.44843	1.0287	0.323259	0.820093	-5.34112
MIR4764	0.300596	1.86781	1.53496	0.149895	0.705697	-4.78145
SOCS2-AS1	0.300526	2.9574	1.86866	0.0854591	0.637972	-4.33424
TUBA4A	0.300521	10.3772	1.93701	0.0758516	0.626735	-4.23678
TFRC	0.300423	9.43244	1.49002	0.1612	0.712776	-4.8375
LINC01447	0.300316	2.15851	1.89125	0.0821674	0.631856	-4.30222
ARMC3	0.300313	2.87859	1.77222	0.100897	0.654662	-4.46864
TRPV1	0.300237	6.16093	1.37232	0.194269	0.740862	-4.97889
USP2-AS1	0.300229	7.20217	1.62079	0.130189	0.686612	-4.67145
LINC01512	0.300206	2.50046	1.43654	0.175587	0.725216	-4.90274
OLFM4	0.300186	3.49413	1.15732	0.26894	0.793824	-5.21502
HDAC1	0.300137	10.1997	2.03389	0.063923	0.612755	-4.09576
TSPAN16	0.299851	2.90148	1.46278	0.168398	0.718944	-4.87093
CCR5AS	0.299484	2.10723	1.27237	0.226575	0.766588	-5.09241
CT45A3	0.299346	1.82319	1.53507	0.14987	0.705697	-4.78132
PSMA3-AS1	0.299236	7.73749	1.91745	0.0784944	0.628553	-4.26484
WIPI2	0.299218	9.16547	2.10241	0.0565633	0.595801	-3.99417
MIR6828	0.299212	1.96431	1.30474	0.215668	0.758154	-5.05634
LINC02125	0.299118	3.25797	1.65801	0.122369	0.679432	-4.62259
LINC01301	0.299082	2.59519	1.19261	0.255336	0.78375	-5.17837
MIR6882	0.299061	5.00278	2.08029	0.0588479	0.602762	-4.02712
MIR6829	0.298983	8.16091	1.70509	0.113072	0.666777	-4.55985
RUVBL1	0.298753	8.31806	1.44863	0.172241	0.721642	-4.88812
CTPS1	0.29873	7.67255	1.66394	0.121163	0.677045	-4.61475
ZNF77	0.298658	4.52498	1.60415	0.133823	0.687973	-4.69306
UBTF	0.298609	8.67163	2.03261	0.0640688	0.612797	-4.09764
URB1	0.298489	6.06809	1.66988	0.119965	0.675607	-4.60688
ZHX2	0.298405	8.52412	1.94146	0.0752611	0.626627	-4.23037
SMAD1-AS1	0.298028	5.61807	1.32113	0.210308	0.755425	-5.03781
VAV2	0.298012	7.98601	1.94241	0.0751367	0.626583	-4.22901
TNFSF4	0.29797	3.7782	1.62142	0.130052	0.686612	-4.67062
SNORD113-9	0.297959	1.7044	1.63281	0.127618	0.685271	-4.65575
CD1B	0.297921	4.05917	2.10723	0.0560764	0.593607	-3.98697
MSMP	0.297844	5.72681	1.84635	0.0888278	0.644285	-4.36567
MTA3	0.297572	8.97775	1.40849	0.183554	0.732246	-4.9363
DGCR8	0.297486	6.00877	1.73689	0.10715	0.661123	-4.51689
TP53INP1	0.297412	8.71343	2.11212	0.0555866	0.592546	-3.97966
MIR1302-8	0.297312	1.52979	1.48183	0.163335	0.714503	-4.84759
XPO4	0.29718	8.90516	1.91338	0.0790556	0.628931	-4.27067
TMEM191A	0.29713	4.1047	1.57842	0.139616	0.693742	-4.72622
APCDD1L-DT	0.296956	2.20882	1.87288	0.0848352	0.63668	-4.32827
MIR6759	0.296917	5.5853	1.80752	0.0949772	0.647968	-4.41989
RASSF8-AS1	0.296669	3.35581	1.86624	0.085819	0.638215	-4.33766
LOC100379224	0.296654	4.10023	1.61525	0.131389	0.686825	-4.67866
TTLL7	0.296558	2.3649	1.20555	0.250483	0.781716	-5.16471
CPNE8	0.296423	2.30495	2.05743	0.0612994	0.604859	-4.06102
SSX2	0.29591	4.01051	2.14186	0.0526929	0.587919	-3.93505
LOC643201	0.295652	2.09398	1.89709	0.0813365	0.630949	-4.29392
NCF1	0.295633	11.4867	2.22593	0.0452589	0.570195	-3.80761
C1orf50	0.295621	5.89381	1.63533	0.127083	0.684964	-4.65244
SMARCAD1-DT	0.295593	1.29287	1.59986	0.134774	0.688809	-4.69861
ZBTB2	0.295363	6.90768	1.47278	0.165724	0.716485	-4.8587
POLR3H	0.29526	8.05347	1.77703	0.100071	0.654055	-4.46203
RBM12B-AS1	0.295225	4.65407	1.25165	0.233783	0.771615	-5.11514
RPIA	0.295168	6.52256	1.56058	0.143761	0.69659	-4.74902
HOXC13	0.294998	2.80009	1.59135	0.136679	0.690959	-4.7096
LSM10	0.294878	7.53671	2.05923	0.0611039	0.604859	-4.05837
LINC01030	0.294877	3.02463	1.40313	0.18511	0.734391	-4.94266
ZNF587	0.294655	7.2168	2.07051	0.059886	0.602762	-4.04165
LCT-AS1	0.294572	2.28269	1.63941	0.126225	0.683439	-4.6471
LOC285626	0.294505	2.97195	1.26328	0.229716	0.768071	-5.10242
BLK	0.294397	9.98221	2.26832	0.0418979	0.559112	-3.74267
PELP1-DT	0.294275	5.73306	1.91486	0.0788513	0.628819	-4.26856
MIR548AT	0.294257	3.05674	1.39666	0.187003	0.734804	-4.95032
RSRP1	0.294106	8.59649	1.27482	0.225734	0.766022	-5.0897
SLC16A1-AS1	0.294038	6.93267	2.06075	0.0609383	0.604074	-4.05612
SRRM5	0.293953	4.97667	1.76	0.103022	0.657091	-4.4854
MIR4755	0.293902	3.19576	0.789399	0.444705	0.875742	-5.54202
PAX6	0.293897	2.31115	1.31036	0.213816	0.756568	-5.05
MIR7160	0.29366	4.35655	1.27933	0.224191	0.765279	-5.0847
LINC00278	0.293632	5.39633	1.9981	0.0681118	0.617571	-4.14822
LINC01628	0.293426	1.60848	1.89585	0.0815115	0.630949	-4.29568
RFPL4B	0.293389	2.42049	1.44404	0.173504	0.722701	-4.89368
SGO1-AS1	0.293179	6.50673	1.6275	0.128748	0.685553	-4.66269
LINC01241	0.293037	1.67818	1.40643	0.184148	0.733293	-4.93874
PDZD2	0.292967	3.96377	1.72191	0.109905	0.662916	-4.53719
ATAD3B	0.292922	6.51285	1.8505	0.0881927	0.643701	-4.35985
RNASE7	0.292662	4.98555	1.61983	0.130396	0.686612	-4.6727
FAM86B3P	0.292647	7.61186	1.88658	0.0828388	0.632678	-4.30886
ZNF474	0.292626	2.68267	0.897458	0.386561	0.850589	-5.45698
LOC100507144	0.29257	3.19677	0.940599	0.364866	0.840444	-5.42038
PHACTR2-AS1	0.292565	2.02043	1.75615	0.103699	0.657455	-4.49065
LINC00028	0.292557	5.10498	1.94669	0.0745734	0.625593	-4.22283
MTVR2	0.292501	4.42212	1.4959	0.159681	0.711917	-4.83023
OR5P2	0.292468	1.95162	1.76952	0.101362	0.654662	-4.47234
MYL12-AS1	0.292362	2.5944	2.05354	0.0617267	0.605578	-4.06678
OR2T35	0.292238	3.24632	1.33288	0.206535	0.752117	-5.02443
GDF9	0.292221	3.14205	1.76442	0.102249	0.655888	-4.47935
LINC01495	0.2922	3.46552	1.78253	0.0991351	0.653472	-4.45446
SCARNA20	0.292121	4.93142	1.92144	0.0779495	0.62775	-4.25914
ZNF663P	0.292078	1.48842	2.01119	0.0665515	0.615349	-4.12909
MYHAS	0.2919	2.20875	1.12911	0.280213	0.799288	-5.2437
LINC02587	0.291861	2.70848	1.41325	0.182179	0.730813	-4.93063
PRKAR1A	0.291834	8.19524	1.85001	0.0882663	0.64387	-4.36052
TMCO5B	0.291726	1.89416	1.92847	0.0769951	0.62775	-4.24905
LINC02139	0.2917	3.32824	1.55701	0.144602	0.69659	-4.75355
ATPSCKMT	0.291662	6.9812	1.28347	0.222786	0.764285	-5.08012
CDRT8	0.291374	2.548	1.71886	0.110473	0.662916	-4.54131
TAPBPL	0.291276	6.76567	1.92997	0.0767937	0.62775	-4.2469
LOC400710	0.291262	2.96751	1.83881	0.0899928	0.644285	-4.37625
LINC02483	0.291175	2.03629	1.64839	0.124351	0.68167	-4.63529
LINC01503	0.291112	4.65533	1.40373	0.184933	0.734197	-4.94194
FBXL18	0.291063	6.95057	1.76964	0.101343	0.654662	-4.47219
SESN1	0.291053	4.30792	0.983643	0.344087	0.829916	-5.38241
ATP6V0E1	0.290969	11.617	1.82684	0.0918704	0.644368	-4.39299
SLC5A6	0.290818	6.49806	1.96412	0.0723226	0.622359	-4.19765
ATP6V0A4	0.290766	3.37411	1.18144	0.259581	0.788861	-5.19006
LINC00664	0.290665	3.63239	1.32481	0.20912	0.753895	-5.03363
CHD3	0.290622	7.90295	1.79371	0.0972555	0.650602	-4.43903
LINC00609	0.290488	3.00355	1.62013	0.13033	0.686612	-4.6723
ACKR4	0.290438	3.78082	1.16727	0.265047	0.792353	-5.20477
IL2RG	0.290358	9.10832	1.70556	0.112982	0.666708	-4.55922
SPAM1	0.290356	1.79078	1.30901	0.214261	0.756903	-5.05153
TNRC18P1	0.290264	2.30489	1.84466	0.089088	0.644285	-4.36805
MTF1	0.290259	7.83983	1.91333	0.0790621	0.628931	-4.27074
MIR4478	0.290244	3.49834	1.87313	0.0847983	0.63668	-4.32792
IL10RB-DT	0.290147	5.66217	1.22288	0.2441	0.778216	-5.14625
MIR215	0.290102	1.37288	1.90716	0.0799198	0.629943	-4.27956
MIR642B	0.290078	3.49946	1.25242	0.233513	0.77129	-5.1143
LOC101929315	0.29005	1.38514	1.6833	0.117294	0.672747	-4.58902
TDRD6	0.289934	4.28378	1.30637	0.21513	0.757942	-5.0545
SNORA70B	0.289895	7.05018	1.74061	0.106476	0.659688	-4.51184
ADAM12	0.289721	2.17747	1.31162	0.213404	0.75614	-5.04858
GFI1B	0.289576	5.51783	1.694	0.115203	0.671477	-4.57472
FOSL2-AS1	0.289547	3.33148	1.07008	0.304961	0.809315	-5.30187
MIR3158-1	0.289505	3.28392	1.44572	0.173044	0.722194	-4.89166
EPB41L1	0.289319	4.16561	1.08674	0.297815	0.805052	-5.28571
CYTH3	0.289145	5.71177	1.14537	0.273673	0.796411	-5.22724
LINC01919	0.289129	1.52139	1.28695	0.221608	0.76401	-5.07624
WDFY4	0.28879	7.74858	1.63554	0.127039	0.684922	-4.65216
TAP2	0.288779	8.54909	1.85431	0.087612	0.642582	-4.35448
DEFB107A	0.288613	2.68769	1.58788	0.137462	0.69181	-4.71407
BGLT3	0.288407	1.86354	1.3734	0.193941	0.740674	-4.97763
LINC00499	0.288279	2.82077	1.79126	0.0976631	0.6513	-4.44241
PTGR1	0.288126	2.68724	1.37771	0.192638	0.738854	-4.97259
CASC18	0.288099	2.3877	1.67699	0.118543	0.674556	-4.59743
MIR4324	0.287529	4.09465	1.46622	0.167474	0.718206	-4.86673
SASH1	0.287354	3.71677	1.79694	0.0967177	0.650042	-4.43456
BMP3	0.28734	5.0559	1.38483	0.190504	0.73664	-4.96424
LINC01583	0.287332	2.82915	1.89833	0.0811596	0.630949	-4.29214
LINC01176	0.287305	4.49752	1.20204	0.25179	0.78176	-5.16842
KMT2B	0.287232	5.72607	1.36214	0.197376	0.743684	-4.99074
MARVELD1	0.287217	2.77007	1.54333	0.147867	0.701751	-4.77089
OR1L6	0.28713	3.7779	1.55566	0.14492	0.696942	-4.75526
OR8U1	0.287072	2.47858	1.24872	0.23482	0.772902	-5.11834
FAM90A25P	0.286991	4.29762	1.59328	0.136245	0.690274	-4.70711
PLVAP	0.286918	2.116	1.47468	0.165219	0.716485	-4.85637
ACSL5	0.286883	8.53283	1.58987	0.137012	0.691614	-4.71151
ARHGAP44	0.286647	6.13543	0.938995	0.365657	0.840862	-5.42177
SYT1	0.286463	2.67666	1.15254	0.270824	0.795306	-5.21992
NPVF	0.286408	1.88348	1.95306	0.073743	0.624312	-4.21364
DCN	0.286291	9.13741	2.13041	0.0537896	0.589405	-3.95225
C19orf44	0.286278	6.33335	1.87495	0.0845309	0.63668	-4.32535
FBXW8	0.286152	8.21663	1.69455	0.115097	0.671477	-4.57399
CLN8	0.286084	6.96087	1.8448	0.0890662	0.644285	-4.36785
MIR3182	0.285984	3.32819	1.31698	0.211656	0.755721	-5.04252
LINC00996	0.285933	4.65534	1.25962	0.230989	0.769212	-5.10643
MIR1302-1	0.285912	1.26242	1.90448	0.0802946	0.630184	-4.28339
STX18-AS1	0.285843	7.12927	1.8638	0.0861832	0.63889	-4.34111
MIR6812	0.285777	6.76083	1.51726	0.154265	0.708113	-4.80366
MDN1	0.285742	7.47777	1.48167	0.163377	0.714503	-4.84779
GFUS	0.2857	8.20465	1.53502	0.149881	0.705697	-4.78138
CRSP8P	0.285489	5.53678	1.51045	0.155974	0.708805	-4.81216
LOC101929710	0.285471	2.83062	1.6209	0.130166	0.686612	-4.67131
CDRT1	0.285466	3.41691	1.16591	0.265578	0.792361	-5.20618
SEPTIN7-DT	0.285466	3.98	1.88496	0.0830725	0.632678	-4.31116
SH3BGR	0.285423	4.54855	1.33343	0.20636	0.752017	-5.02381
MIR4635	0.285222	4.35817	1.53117	0.150822	0.706325	-4.78622
SYNRG	0.285175	9.09683	1.7805	0.0994789	0.653472	-4.45725
HGSNAT	0.285173	9.98924	1.96177	0.0726223	0.622719	-4.20105
ACY1	0.285008	4.9149	1.42227	0.179601	0.729674	-4.91986
SPDYE7P	0.284724	6.51743	1.74982	0.104823	0.659621	-4.4993
SDHAF2	0.284673	7.80886	1.75721	0.103513	0.657455	-4.48921
CDK9	0.284296	8.7453	1.95953	0.0729091	0.623004	-4.20429
OR52E4	0.284159	2.41556	1.32715	0.208368	0.753873	-5.03097
OR52I2	0.283942	2.37971	1.11726	0.285053	0.800516	-5.25558
MIR3678	0.283783	1.82034	0.967089	0.351976	0.833808	-5.39718
DNM1P41	0.283711	4.96187	1.63594	0.126954	0.684846	-4.65164
ARHGEF18	0.283569	9.1159	2.04626	0.0625325	0.607856	-4.07754
KCNJ1	0.283318	2.8209	1.01137	0.331158	0.824511	-5.35718
SYNE1	0.283301	5.57413	1.37567	0.193255	0.739564	-4.97498
LINC00208	0.283254	2.73352	1.36007	0.198012	0.743684	-4.99314
LINC02443	0.283228	2.07627	1.59084	0.136793	0.691212	-4.71026
ITIH4	0.283049	4.60038	1.38604	0.190144	0.736522	-4.96282
KCNS2	0.282999	3.2203	1.82853	0.0916037	0.644285	-4.39063
ANKRD22	0.282876	2.43587	1.53156	0.150725	0.706308	-4.78572
MIR135A2	0.282562	1.43216	1.28343	0.222798	0.764285	-5.08016
LINC02042	0.28251	2.23856	1.56467	0.142802	0.695331	-4.74381
UBTFL1	0.282355	2.01657	1.26671	0.228526	0.766883	-5.09865
DEFB121	0.282209	1.85197	1.90539	0.0801663	0.629943	-4.28208
LINC02585	0.28205	5.04108	1.31449	0.212466	0.755721	-5.04533
PTPRCAP	0.281574	8.76391	1.91886	0.0783015	0.628156	-4.26283
NR6A1	0.281543	5.19164	1.41284	0.182298	0.730986	-4.93112
EBNA1BP2	0.281449	8.69072	1.68023	0.117901	0.673738	-4.59312
DNAJA1P5	0.281366	2.15427	2.05055	0.0620558	0.605578	-4.07119
CYP3A7	0.281342	2.53195	0.903213	0.383616	0.849746	-5.45218
DIS3L2	0.281182	7.07106	1.32576	0.208815	0.753895	-5.03255
DIO2-AS1	0.281024	2.32983	1.48505	0.162494	0.713699	-4.84363
MIR3200	0.280967	3.08125	1.48773	0.161795	0.713083	-4.84032
LINC02059	0.280894	1.51843	1.86802	0.0855545	0.638022	-4.33515
NFE4	0.280862	4.20619	1.62406	0.129485	0.68661	-4.66719
SLC25A41	0.28072	3.46317	1.61514	0.131414	0.686825	-4.67881
BLOC1S6	0.280691	9.91596	1.97105	0.0714441	0.620775	-4.18759
MCTP1	0.280557	4.1679	1.1617	0.267223	0.792833	-5.21052
RPS6KA4	0.280524	5.01231	1.31086	0.213652	0.756505	-5.04943
ZEB2-AS1	0.280514	4.41082	1.93411	0.0762378	0.62693	-4.24094
ELL3	0.280447	10.0166	2.0137	0.0662562	0.61531	-4.12541
EPM2A-DT	0.280361	7.466	1.75815	0.103348	0.657454	-4.48793
GPR35	0.280306	4.90064	1.602	0.134301	0.688315	-4.69586
TUBGCP5	0.28029	6.53284	1.47265	0.165758	0.716485	-4.85886
SMG1P2	0.280276	10.2888	1.83132	0.0911643	0.644285	-4.38674
PHYH	0.280251	4.4695	1.33576	0.205617	0.75113	-5.02114
MIR4470	0.280198	3.52433	1.0793	0.300992	0.806075	-5.29295
FASN	0.280009	7.81978	1.71136	0.111882	0.665758	-4.55142
KRTAP7-1	0.279886	3.86845	1.71364	0.111452	0.665048	-4.54835
MIR642A	0.279804	5.16636	1.63199	0.127791	0.685271	-4.65682
ANGPTL1	0.279789	3.35273	1.54242	0.148087	0.702136	-4.77204
LINC01467	0.279751	1.53195	1.85358	0.0877227	0.642582	-4.3555
DDX27	0.279565	7.83228	1.12396	0.282311	0.799482	-5.24888
MIR4790	0.279564	1.22075	2.00515	0.0672676	0.616455	-4.13793
FLJ40194	0.279564	4.36731	1.77981	0.0995963	0.653472	-4.4582
MCM5	0.279457	8.76665	1.85402	0.0876558	0.642582	-4.35488
FLJ30679	0.279448	3.71608	1.46722	0.167207	0.717745	-4.86551
CAMKK1	0.279367	3.68676	1.16355	0.266499	0.792361	-5.20861
LOC101927692	0.279365	2.60542	1.92595	0.0773359	0.62775	-4.25267
SLC44A2	0.279331	8.2842	1.87044	0.0851964	0.637147	-4.33173
EFCAB12	0.279104	2.69588	1.14466	0.273956	0.796411	-5.22796
FOXO1	0.279004	7.87747	1.82008	0.0929472	0.646006	-4.40242
RBM25	0.278974	7.77948	1.42317	0.179347	0.729242	-4.91879
DCAF4	0.278951	6.78944	1.50337	0.157767	0.710465	-4.82096
WWP2	0.278919	6.96578	1.54858	0.146605	0.699477	-4.76424
MIR569	0.278855	1.50577	1.44017	0.174575	0.724132	-4.89835
LINC00559	0.278735	2.72759	1.25252	0.233479	0.771278	-5.1142
PGBD2	0.278712	3.62795	0.704124	0.494362	0.891798	-5.60221
CIPC	0.278686	6.82763	1.66798	0.120346	0.675726	-4.60939
ADCY2	0.278593	2.82836	1.51366	0.155167	0.708643	-4.80816
B4GALT7	0.278384	6.84029	1.67407	0.119126	0.674602	-4.60132
LINC02367	0.278298	4.77567	1.76313	0.102474	0.656181	-4.48111
LOC100506725	0.27815	1.96569	1.71449	0.111292	0.664401	-4.5472
FXN	0.278118	7.9101	1.62065	0.130218	0.686612	-4.67162
MIR3120	0.278062	4.5408	1.55808	0.144349	0.69659	-4.75219
LINC01370	0.278037	1.87596	1.05661	0.310834	0.813398	-5.31479
NAPA-AS1	0.278024	7.03689	2.05017	0.062098	0.605578	-4.07176
SUSD6	0.277948	7.88167	1.72789	0.108798	0.662916	-4.5291
LINC00159	0.27772	2.50757	1.14347	0.274432	0.796411	-5.22918
CLEC12A	0.277542	1.90455	1.52095	0.153345	0.708113	-4.79904
MIR1251	0.277489	2.42179	1.14836	0.272482	0.795882	-5.22419
FUNDC2P2	0.277391	3.62157	1.34627	0.202299	0.746928	-5.00907
IL10RA	0.27737	5.81234	1.27699	0.22499	0.765481	-5.0873
LOC729737	0.277343	7.49219	1.67603	0.118734	0.674602	-4.59871
MIR125B2	0.277303	1.41458	1.61938	0.130494	0.686648	-4.67329
SLC20A1	0.277148	7.43513	1.17287	0.262879	0.790875	-5.19898
OR56A3	0.277122	1.73442	1.8548	0.0875384	0.642582	-4.35379
TAS2R4	0.277106	4.21061	1.12395	0.282315	0.799482	-5.24889
SNORD69	0.276982	8.11376	1.92425	0.0775662	0.62775	-4.2551
LSMEM2	0.276969	4.86964	1.14962	0.271982	0.795766	-5.22291
FAM181A-AS1	0.276955	4.1563	1.17744	0.261117	0.789263	-5.19423
MIR4454	0.276875	7.56604	1.95354	0.073681	0.624312	-4.21294
MIR4454	0.276875	7.56604	1.95354	0.073681	0.624312	-4.21294
MIR4454	0.276875	7.56604	1.95354	0.073681	0.624312	-4.21294
GMDS-DT	0.276826	5.96917	1.8935	0.0818457	0.631283	-4.29902
NAT10	0.276821	8.60259	1.51182	0.155628	0.708771	-4.81044
MZF1	0.276809	6.07466	1.748	0.105148	0.659621	-4.50178
ST7-AS2	0.27677	2.12394	1.60587	0.133444	0.687794	-4.69084
PRKY	0.2767	6.75961	1.55408	0.145296	0.697642	-4.75727
ENOX2	0.27666	6.84068	1.25515	0.232552	0.77098	-5.11132
TFIP11	0.276654	6.6143	1.24999	0.234371	0.772398	-5.11695
RAB42	0.276517	4.58624	1.03114	0.322158	0.819264	-5.33884
CNDP2	0.276451	9.64831	1.85347	0.0877394	0.642582	-4.35566
SON	0.27625	8.56056	1.80546	0.095314	0.647968	-4.42275
COX10-DT	0.276167	6.84879	1.7178	0.11067	0.663477	-4.54273
MFAP5	0.27611	3.29525	1.14724	0.272928	0.796331	-5.22534
LINC00298	0.276103	3.07291	1.95514	0.0734742	0.624287	-4.21064
FOXD2-AS1	0.275912	5.41413	1.59774	0.135247	0.68921	-4.70136
BEND3P3	0.275739	2.82667	1.81027	0.0945288	0.647421	-4.41607
ST6GALNAC6	0.275672	7.79199	1.82909	0.091515	0.644285	-4.38985
EXO5	0.275668	4.72694	1.55853	0.144243	0.69659	-4.75162
TECRL	0.275562	1.74229	1.47956	0.163932	0.715576	-4.85038
MAT2A	0.275538	9.93476	1.75507	0.10389	0.658042	-4.49213
FCGR1A	0.275528	3.06481	1.11871	0.28446	0.800435	-5.25414
RAPGEF2	0.275422	6.66989	1.09862	0.292799	0.803207	-5.27406
TOB2	0.275385	7.79357	1.8848	0.0830954	0.632678	-4.31138
F8A2	0.275356	6.97041	1.60195	0.134311	0.688315	-4.69592
MIR4275	0.275331	4.12613	1.83536	0.0905311	0.644285	-4.38108
STX17-DT	0.275169	2.87498	1.72203	0.109883	0.662916	-4.53703
LINC02493	0.275001	1.95844	1.68982	0.116016	0.672747	-4.58031
AKNA	0.274989	7.6683	2.06685	0.0602786	0.603084	-4.04708
LOC389705	0.274794	2.16675	1.14746	0.272839	0.796195	-5.22511
ZNF433	0.274459	1.94944	1.42124	0.179895	0.730218	-4.9211
ZNF814	0.274375	6.65959	1.90222	0.0806119	0.630901	-4.28661
LSG1	0.274349	9.86079	1.8611	0.0865873	0.639637	-4.34491
KRTAP9-4	0.274301	4.50202	1.12067	0.283656	0.800235	-5.25218
PRKXP1	0.274258	4.13548	1.45645	0.170109	0.71929	-4.87864
KDM2B	0.274212	8.39289	1.72738	0.108892	0.662916	-4.52979
FAM214A	0.274195	8.06082	1.20824	0.249483	0.780587	-5.16185
RIIAD1	0.274148	3.75512	1.65134	0.123739	0.68167	-4.6314
MIR7856	0.273947	2.01378	1.66923	0.120094	0.675607	-4.60774
NBR2	0.273681	7.16842	1.76884	0.101481	0.654662	-4.47329
ZMAT2	0.273652	6.98096	1.46746	0.167141	0.717579	-4.86521
OR10A5	0.273643	2.32018	1.6835	0.117255	0.672747	-4.58875
LINC00276	0.273537	1.72892	1.61545	0.131346	0.686825	-4.6784
NGDN	0.273457	8.02276	1.63494	0.127166	0.685111	-4.65296
MIR3671	0.273243	1.36375	1.89845	0.0811439	0.630949	-4.29199
MIAT	0.273165	2.53495	1.83159	0.0911221	0.644285	-4.38636
LINC01756	0.273061	3.66898	1.14793	0.272654	0.795928	-5.22463
SNORA2C	0.273001	8.13641	1.49646	0.159535	0.711917	-4.82953
ANAPC1P2	0.272972	9.23171	1.90849	0.0797342	0.629943	-4.27766
SLC25A5-AS1	0.272934	2.52806	1.24524	0.236051	0.773682	-5.12212
SPRTN	0.272847	7.25434	1.93656	0.0759112	0.626832	-4.23742
VPS9D1-AS1	0.272695	6.74295	1.46803	0.166991	0.717417	-4.86452
MIR488	0.272549	1.49433	2.101	0.0567065	0.595885	-3.99628
MIR301A	0.272358	1.29024	1.67512	0.118915	0.674602	-4.59991
GLYCTK-AS1	0.272214	3.15696	1.0198	0.327302	0.822168	-5.34941
AP1G2-AS1	0.272205	6.00116	1.52814	0.151567	0.707555	-4.79003
PRRG3	0.272094	4.62035	1.40244	0.18531	0.734492	-4.94348
LOC101928381	0.271994	2.947	0.932034	0.369104	0.843034	-5.42777
PCDHGC3	0.271935	7.47144	1.43765	0.175277	0.725216	-4.9014
CACNA1C-IT3	0.271895	2.79794	1.28455	0.222418	0.764048	-5.07891
SCAMP1-AS1	0.271816	5.18608	1.61244	0.132002	0.686825	-4.68231
SCAF8	0.271579	8.37634	1.41595	0.181405	0.730813	-4.92742
NPHP3-AS1	0.27157	3.60159	1.37008	0.194949	0.74125	-4.98151
CALR	0.271523	11.4738	1.82605	0.0919963	0.644368	-4.3941
STARD7-AS1	0.271279	5.44021	1.45618	0.170183	0.71929	-4.87897
SNX29	0.271229	7.43987	1.67602	0.118737	0.674602	-4.59872
ALX1	0.271124	2.12641	1.53022	0.151056	0.70644	-4.78742
MIR1255B2	0.271123	4.62824	1.95196	0.0738867	0.624343	-4.21523
THSD4-AS2	0.271096	2.7312	1.25696	0.231918	0.770052	-5.10934
PLGLB1	0.271086	4.30208	1.33056	0.207275	0.753189	-5.02708
HTRA4	0.270958	3.7746	1.35151	0.200664	0.746459	-5.00304
C12orf76	0.27085	5.44262	1.06359	0.307781	0.810903	-5.30812
ZNF32-AS1	0.270849	1.81143	1.32536	0.208944	0.753895	-5.03301
PPP1R32	0.270802	4.72406	1.29028	0.220485	0.763174	-5.07253
ZIC3	0.270534	3.1223	1.09847	0.292861	0.803207	-5.27421
TIMM13	0.270518	8.40863	1.68369	0.117218	0.672747	-4.5885
LINC02209	0.270485	3.22043	1.69306	0.115386	0.671477	-4.57598
LINC01162	0.270442	1.84213	1.73963	0.106653	0.660298	-4.51317
SF3B3	0.270285	9.34371	1.91501	0.07883	0.628819	-4.26833
CASD1	0.270199	9.14963	1.93332	0.0763434	0.62693	-4.24208
PTCSC1	0.270193	3.67415	1.34067	0.204061	0.748971	-5.01551
PIFO	0.270188	3.56223	1.26248	0.229993	0.768194	-5.10329
BTBD9	0.270079	6.00681	1.48699	0.161987	0.713083	-4.84124
PRKD2	0.269999	7.33266	1.74226	0.106178	0.659621	-4.50959
FAM74A1	0.269954	2.55858	1.28553	0.222088	0.764043	-5.07783
NUP153	0.269909	9.34132	1.65658	0.122663	0.679613	-4.62449
MUC13	0.269886	1.56242	1.78894	0.0980522	0.652363	-4.44561
PARP6	0.269867	7.38737	1.9414	0.0752687	0.626627	-4.23045
FGD5-AS1	0.26985	7.98423	1.99518	0.0684646	0.617571	-4.15249
MIR938	0.269839	1.79476	1.19736	0.253546	0.782671	-5.17337
LOC103908605	0.269832	6.36494	1.33962	0.204394	0.748971	-5.01672
GPR18	0.269707	11.3078	1.60814	0.132945	0.687384	-4.6879
TRAF5	0.269698	8.05707	1.43293	0.176596	0.726232	-4.90708
TAPT1-AS1	0.269686	5.17916	2.05711	0.0613348	0.604859	-4.0615
CD99P1	0.269361	6.09666	1.71673	0.110871	0.663528	-4.54418
CT45A5	0.269336	1.55704	1.77976	0.099605	0.653472	-4.45827
LINC01535	0.269193	1.3425	1.34806	0.201741	0.7469	-5.00702
P2RX7	0.269134	2.80075	1.42655	0.178391	0.727531	-4.91475
LRMDA	0.26912	4.54555	1.52006	0.153565	0.708113	-4.80015
MIR500A	0.269072	4.32993	1.46918	0.166682	0.716825	-4.86311
MIR26B	0.268972	3.59902	1.70509	0.113071	0.666777	-4.55985
MIR6818	0.268971	2.01605	1.27934	0.224189	0.765279	-5.0847
LOC101928371	0.268766	4.60906	1.70445	0.113194	0.666883	-4.56071
FAM238B	0.268745	6.814	1.63045	0.128119	0.685523	-4.65884
FBXO42	0.268732	6.16608	1.66676	0.120592	0.675841	-4.61101
LINC01085	0.268576	2.43644	1.07886	0.30118	0.806075	-5.29338
OR4S1	0.268544	3.72841	1.93359	0.0763076	0.62693	-4.24169
PTCSC3	0.268536	3.9043	1.35427	0.199806	0.74572	-4.99985
STK38	0.268509	8.42822	1.35937	0.198227	0.743684	-4.99394
LINC01317	0.268497	2.17099	1.35774	0.19873	0.743942	-4.99583
VNN2	0.268416	9.12166	1.15827	0.268567	0.793824	-5.21405
LOC101927045	0.268395	5.55262	1.32619	0.208677	0.753895	-5.03206
TSC22D1-AS1	0.268384	4.02714	1.05791	0.310261	0.812626	-5.31355
CRYBG3	0.26834	2.28582	1.15351	0.270441	0.794774	-5.21893
MIR3143	0.268102	5.53798	1.32876	0.207851	0.753584	-5.02913
MIR320B2	0.268009	1.63731	1.74991	0.104807	0.659621	-4.49918
LOC101928446	0.267992	2.07171	1.36959	0.195098	0.74125	-4.98208
ZNF407-AS1	0.267879	6.15883	1.42412	0.179076	0.728815	-4.91765
TMEM131	0.267852	8.9296	1.84189	0.089515	0.644285	-4.37193
SPDYE5	0.267676	5.98207	1.12447	0.2821	0.799482	-5.24836
MORC2	0.26766	5.95337	1.55235	0.145707	0.698376	-4.75947
DEF8	0.267411	8.86265	1.96462	0.0722583	0.622359	-4.19692
LRP2BP	0.267238	4.2151	1.07351	0.30348	0.807649	-5.29856
SPAG7	0.267157	5.70084	1.7686	0.101522	0.654662	-4.47361
NFX1	0.267152	9.21711	1.98099	0.070203	0.618678	-4.17316
MBNL1-AS1	0.267049	5.37562	1.17705	0.261267	0.789263	-5.19464
FMO1	0.266979	1.8703	1.48291	0.163052	0.714049	-4.84626
LINC00709	0.266742	1.60736	1.34254	0.203472	0.74821	-5.01336
TESPA1	0.266669	9.96064	1.85149	0.0880409	0.642839	-4.35845
CSK	0.266543	8.52638	1.89903	0.0810605	0.630949	-4.29115
CREBBP	0.266505	8.77074	1.80433	0.0954982	0.648186	-4.42431
LRRC7	0.266259	1.78503	1.35474	0.19966	0.745461	-4.99931
GDPGP1	0.266255	6.42881	1.53227	0.150552	0.706102	-4.78483
LOC101929719	0.266149	3.54597	1.48415	0.162729	0.71371	-4.84474
FAM225A	0.266116	4.14892	0.696005	0.499258	0.89294	-5.60762
DUOXA2	0.266106	2.80918	1.48675	0.16205	0.713083	-4.84154
MIR7849	0.266052	1.6744	1.51583	0.154623	0.708113	-4.80545
FABP5P3	0.266051	4.19432	1.15748	0.268875	0.793824	-5.21485
RP2	0.265979	8.2276	1.6785	0.118244	0.673995	-4.59542
MYRFL	0.265918	6.2621	0.93451	0.367875	0.84221	-5.42564
LINC01143	0.265902	5.78189	1.56656	0.142361	0.694536	-4.7414
DSG2-AS1	0.265726	2.42242	1.43802	0.175173	0.725216	-4.90095
LOC100129931	0.265672	4.32903	1.07907	0.301089	0.806075	-5.29317
NXF1	0.265507	7.6708	1.16845	0.264591	0.792226	-5.20356
ZDHHC5	0.265481	8.48154	1.51678	0.154384	0.708113	-4.80425
H2BW4P	0.265356	4.20452	0.760875	0.46095	0.880446	-5.56285
LINC01430	0.265292	4.66614	1.32194	0.210048	0.755425	-5.0369
MTRES1	0.265235	7.26998	1.08139	0.300098	0.805725	-5.29092
BRI3BP	0.265118	9.10135	1.84063	0.0897108	0.644285	-4.3737
TSSC2	0.265099	6.91277	2.00753	0.0669842	0.616009	-4.13444
LTV1	0.26505	7.72593	1.12356	0.282471	0.799487	-5.24927
MIR4443	0.264992	2.46325	1.05237	0.312699	0.814072	-5.31883
SRRT	0.264983	8.68041	1.49459	0.160017	0.711917	-4.83184
IMP3	0.264868	8.27806	1.89055	0.0822675	0.631856	-4.30322
AA06	0.264703	2.24525	1.81525	0.0937229	0.646006	-4.40915
LZTS1-AS1	0.264672	3.43678	1.10692	0.28933	0.802054	-5.26586
LINC00513	0.264637	5.74432	1.77421	0.100555	0.654588	-4.46591
SH3BGRL3	0.264618	8.88992	1.38658	0.189984	0.736301	-4.9622
CASC23	0.264611	1.54681	1.51959	0.153682	0.708113	-4.80074
STAG3L2	0.264474	9.29589	1.67344	0.119251	0.674602	-4.60215
OR8B4	0.264367	2.11462	1.19711	0.253641	0.782696	-5.17363
MIR1243	0.264354	1.76552	1.09263	0.295321	0.80411	-5.27995
GRB14	0.2643	1.83997	1.5733	0.140795	0.694044	-4.73278
SNORD115-48	0.264274	1.57663	1.40308	0.185124	0.734391	-4.94272
CACNB4	0.264209	3.37789	1.21493	0.247013	0.77915	-5.15474
TLE1-DT	0.264122	4.99047	1.43108	0.177113	0.727238	-4.9093
MEN1	0.263934	7.82439	1.81509	0.0937488	0.646006	-4.40937
MFSD1	0.263652	10.5888	1.57142	0.14123	0.694044	-4.73518
IRAIN	0.263649	5.12872	1.21944	0.245357	0.778852	-5.14993
TSIX	0.263648	2.31425	1.25278	0.233388	0.771275	-5.11391
ETNK1	0.263421	8.57983	1.98157	0.0701307	0.618678	-4.17231
MIR665	0.263327	5.27058	1.2572	0.231836	0.769925	-5.10908
PWP2	0.263056	5.95782	1.44746	0.172564	0.722074	-4.88955
LINC00601	0.262838	3.10864	1.50648	0.156979	0.709664	-4.8171
ZNF507	0.262646	7.2716	1.72495	0.10934	0.662916	-4.53307
MIR1202	0.262542	6.58712	1.45673	0.170031	0.71929	-4.87829
DLEU1-AS1	0.262472	5.26441	1.73209	0.108026	0.662692	-4.52341
GPATCH4	0.26242	9.24475	1.39487	0.18753	0.734863	-4.95243
TBX5-AS1	0.2624	3.39079	1.42976	0.177483	0.727314	-4.91088
PARD6G-AS1	0.262376	5.77644	1.74967	0.10485	0.659621	-4.4995
PRNCR1	0.262328	2.04048	1.37768	0.192649	0.738854	-4.97263
LINC01963	0.262187	5.44878	1.50723	0.156789	0.709586	-4.81617
MIR106B	0.26213	5.18218	1.30814	0.214546	0.757169	-5.0525
MIR6739	0.261866	3.83999	1.48788	0.161754	0.713083	-4.84013
LENG8	0.261625	8.97634	1.87491	0.0845373	0.63668	-4.32541
JAM3	0.26155	3.82482	1.51619	0.154532	0.708113	-4.80499
MIR4464	0.261409	1.57198	1.20854	0.249373	0.780587	-5.16154
KLF6	0.261327	8.07574	1.4552	0.170449	0.719821	-4.88016
ZSCAN23	0.261193	2.80848	1.6172	0.130965	0.686825	-4.67612
TMEM199	0.261087	7.54581	1.51055	0.155948	0.708805	-4.81203
OR5K2	0.260948	1.96334	1.612	0.132098	0.686825	-4.68289
TAFA2	0.260748	3.10825	1.31569	0.212076	0.755721	-5.04398
ANKMY1	0.260734	7.30179	1.84949	0.088347	0.64388	-4.36126
MAP3K5-AS1	0.260648	1.96799	1.369	0.195278	0.74125	-4.98276
MIR516A1	0.26061	1.99622	1.52186	0.153118	0.708113	-4.7979
S100A8	0.260498	2.74345	1.7451	0.105667	0.659621	-4.50573
MIR140	0.260389	2.15027	1.58782	0.137477	0.69181	-4.71415
HNRNPCL2	0.260299	3.40429	1.8533	0.0877657	0.642582	-4.3559
EP400P1	0.260292	5.9249	1.33981	0.204333	0.748971	-5.0165
GPR150	0.260162	3.35378	1.78934	0.0979861	0.652195	-4.44507
LINC-PINT	0.26015	6.9459	1.56464	0.142808	0.695331	-4.74384
NFAT5	0.260139	7.32623	1.16908	0.264347	0.792226	-5.20291
NMU	0.260098	2.47533	1.57784	0.139751	0.693834	-4.72697
C8orf33	0.260074	6.42656	1.36043	0.1979	0.743684	-4.99272
ADGB-DT	0.260043	3.71488	1.13084	0.279509	0.799283	-5.24195
UHRF2	0.260012	8.60261	1.61175	0.132153	0.686825	-4.68321
EP400	0.259987	7.68683	1.75447	0.103997	0.658183	-4.49295
PLEKHA8P1	0.25993	6.49331	1.56763	0.142111	0.694536	-4.74003
LINC02421	0.25958	3.65935	1.3067	0.21502	0.757875	-5.05413
PTPRE	0.259573	5.72249	1.36315	0.197065	0.743462	-4.98956
ZNF551	0.259372	5.45981	1.4489	0.172168	0.721642	-4.8878
PINX1	0.259369	8.33931	1.87529	0.084482	0.63668	-4.32487
NEURL4	0.259358	5.29727	0.939192	0.36556	0.840862	-5.4216
ALOX5	0.259352	9.23394	1.96911	0.0716894	0.621815	-4.19041
VCPKMT	0.25935	7.29411	1.76273	0.102543	0.656181	-4.48165
MAP3K14-AS1	0.259218	5.24813	1.61891	0.130596	0.68666	-4.6739
GFRA3	0.25918	3.13154	1.27146	0.226888	0.766588	-5.09341
DGCR2	0.259147	6.6634	1.71648	0.110918	0.663528	-4.54452
LIX1	0.258974	4.13426	1.03167	0.321921	0.819228	-5.33835
HRAT17	0.258923	1.8487	1.57457	0.140503	0.694044	-4.73116
LINC00434	0.258888	2.23187	1.88597	0.082927	0.632678	-4.30973
MIR3689A	0.258757	5.01123	1.03659	0.319712	0.81815	-5.33374
MKNK1-AS1	0.258731	4.3194	1.31722	0.211577	0.755721	-5.04225
LCK	0.258698	8.45889	1.60209	0.13428	0.688315	-4.69573
SMIM4	0.258683	4.71622	1.28495	0.222285	0.764043	-5.07847
KDM4E	0.2586	3.71704	1.44844	0.172294	0.721642	-4.88836
RXFP2	0.258536	2.12452	1.43721	0.1754	0.725216	-4.90193
TRPM7	0.258441	7.4248	1.34946	0.201301	0.7469	-5.0054
MUC12-AS1	0.258392	5.76702	1.91746	0.0784941	0.628553	-4.26484
OR2T11	0.25838	2.75341	1.77556	0.100322	0.654444	-4.46405
ANKRD26P1	0.258347	1.73667	1.72234	0.109825	0.662916	-4.53661
BDH1	0.258199	7.86499	1.40855	0.183535	0.732246	-4.93622
LOC102724784	0.258081	3.04957	0.980368	0.345638	0.830657	-5.38535
OR51A2	0.258009	3.13235	0.996452	0.33807	0.828559	-5.37083
LINC02589	0.257949	5.14373	1.51496	0.154839	0.708113	-4.80652
N4BP2L2-IT2	0.257936	4.57893	1.48478	0.162564	0.713699	-4.84396
DTNBP1	0.257918	6.57606	1.64176	0.125732	0.682855	-4.64401
MIR4488	0.257822	5.70416	1.52225	0.153022	0.708113	-4.79741
ZNRD1ASP	0.257604	5.48036	1.23562	0.239487	0.775142	-5.13254
C3orf20	0.257604	6.70116	1.18501	0.258217	0.787266	-5.18633
TMPRSS11BNL	0.257585	1.56631	1.92697	0.0771981	0.62775	-4.2512
CITED2	0.257432	7.64227	1.48735	0.161894	0.713083	-4.8408
ELSPBP1	0.257408	4.14757	1.33952	0.204425	0.748971	-5.01683
LINC02036	0.25727	3.26264	0.982012	0.344859	0.83034	-5.38387
GPR1-AS	0.257229	3.05518	1.73939	0.106696	0.660298	-4.5135
KEAP1	0.257224	7.6616	1.4542	0.170721	0.720019	-4.88138
LINC01398	0.257141	2.91747	1.41492	0.181701	0.730813	-4.92865
IRAK3	0.257088	2.5465	0.994331	0.339061	0.829015	-5.37275
MARK2P9	0.257062	2.35904	1.34074	0.20404	0.748971	-5.01543
MPDU1	0.257047	8.71316	1.7614	0.102776	0.656608	-4.48348
LINC01620	0.256974	2.24752	1.13986	0.275875	0.796598	-5.23284
SNORD113-5	0.256949	2.14747	1.12713	0.281017	0.799482	-5.24569
OR52N5	0.256913	1.75029	1.39756	0.186736	0.734804	-4.94924
LINC01285	0.256912	3.72897	1.47363	0.165497	0.716485	-4.85766
MIR4455	0.256877	4.52142	1.02962	0.322846	0.820007	-5.34027
FRMPD3-AS1	0.256711	3.44679	1.16286	0.266768	0.792361	-5.20932
ZBTB45	0.256666	5.71969	1.36056	0.197862	0.743684	-4.99257
MIR5588	0.256597	1.81739	1.32133	0.210243	0.755425	-5.03758
PMEPA1	0.256525	5.42487	1.40125	0.185658	0.734492	-4.94489
DDX21	0.256364	9.82521	1.55671	0.144674	0.696656	-4.75394
RPS10P7	0.256346	6.12587	1.61397	0.131668	0.686825	-4.68033
URM1	0.256264	6.73703	1.29339	0.219442	0.762473	-5.06906
MIR1264	0.256129	2.07106	0.913468	0.378408	0.847442	-5.44357
DEFB1	0.256013	2.17659	1.12517	0.281815	0.799482	-5.24766
MIR520H	0.256004	1.97585	0.968125	0.351478	0.83354	-5.39626
TERB2	0.255883	1.97459	1.40078	0.185796	0.734492	-4.94545
TMEM176A	0.255862	2.69696	1.2823	0.22318	0.764714	-5.08141
MPHOSPH10	0.255695	7.23389	1.01789	0.328172	0.822486	-5.35117
SCFD2	0.255688	8.36357	1.74487	0.105709	0.659621	-4.50605
SCART1	0.255631	4.47116	1.4385	0.17504	0.725147	-4.90037
VPREB3	0.255568	10.9342	1.89629	0.0814496	0.630949	-4.29506
FLJ37201	0.255565	2.77758	1.64662	0.124718	0.68167	-4.63762
HLA-DMA	0.255461	10.6902	1.78761	0.0982766	0.652487	-4.44745
MIR8075	0.255344	8.80103	1.31907	0.210976	0.755721	-5.04015
E2F3	0.255247	6.19541	0.819719	0.427845	0.869693	-5.51913
VTI1A	0.25522	6.97718	1.13578	0.277516	0.798276	-5.23697
METTL25	0.255142	6.10228	1.33576	0.205616	0.75113	-5.02113
VWA5B2	0.25513	4.46514	1.42009	0.180222	0.730479	-4.92247
MIR93	0.255115	4.06282	0.933293	0.368479	0.842755	-5.42668
NIP7	0.255068	8.98857	1.67781	0.118381	0.673995	-4.59634
NT5C2	0.254981	9.75856	1.48763	0.161822	0.713083	-4.84045
ESPNP	0.254897	5.23209	1.21856	0.245679	0.779123	-5.15087
SMC2-DT	0.254767	3.19284	1.42977	0.177483	0.727314	-4.91088
LRP8	0.254715	7.43283	1.3167	0.211744	0.755721	-5.04283
FCGBP	0.254673	4.82093	1.80261	0.0957808	0.648741	-4.4267
NCRNA00250	0.254664	2.8525	1.45886	0.169455	0.719184	-4.8757
RASSF5	0.254651	9.13228	1.74241	0.106151	0.659621	-4.50939
DBNL	0.254632	8.86624	1.84522	0.0890016	0.644285	-4.36726
RPL23AP32	0.254485	3.64261	1.08454	0.298752	0.805052	-5.28785
CCDC12	0.254393	7.87031	1.69719	0.114587	0.670719	-4.57046
WFDC13	0.254366	4.27312	1.50397	0.157615	0.710181	-4.82021
ABCC1	0.254363	8.18383	1.83139	0.0911535	0.644285	-4.38664
MIR4500HG	0.254355	1.30401	1.32523	0.208984	0.753895	-5.03315
FEV	0.254243	3.84661	1.39913	0.186277	0.734492	-4.94739
FGD6	0.254154	8.8797	1.68373	0.117209	0.672747	-4.58844
TXLNG	0.254137	6.88602	1.48319	0.16298	0.713916	-4.84592
ABL1	0.254119	6.79312	1.43554	0.175866	0.725216	-4.90394
DNAH14	0.253964	1.5761	1.66852	0.120237	0.675631	-4.60868
C11orf94	0.25393	4.86457	1.51522	0.154775	0.708113	-4.80621
CDK13	0.25393	10.0766	1.654	0.123193	0.681221	-4.6279
MIR516A2	0.253833	1.931	1.81237	0.0941891	0.646313	-4.41316
FTX	0.253662	6.65187	1.49191	0.160709	0.712263	-4.83516
LOC101928211	0.253649	2.29451	1.45943	0.1693	0.719111	-4.87501
LOC643441	0.253642	3.13812	1.20703	0.249933	0.781612	-5.16314
STK40	0.253624	8.10138	1.80838	0.0948361	0.647818	-4.41869
LRRC27	0.253595	5.27866	1.38265	0.191155	0.737376	-4.9668
SLC43A1	0.253458	7.62438	1.83861	0.090024	0.644285	-4.37653
MIR4269	0.25344	4.87115	1.6077	0.133041	0.687384	-4.68847
TBCB	0.253439	8.84734	1.6869	0.116587	0.672747	-4.58422
FBXL13	0.253409	2.48952	1.10625	0.28961	0.802263	-5.26653
C5orf60	0.253308	1.97158	1.21542	0.246831	0.77915	-5.15422
PNO1	0.253153	7.23226	1.11793	0.284781	0.800435	-5.25491
MYL4	0.253126	4.86905	1.03783	0.319154	0.81815	-5.33257
RRN3P1	0.253042	8.94251	1.89462	0.0816871	0.63125	-4.29744
DDX49	0.252871	7.23123	1.3176	0.211452	0.755721	-5.04181
CAP2	0.252799	3.87483	1.61368	0.13173	0.686825	-4.6807
PCMTD2	0.252756	7.97527	1.52799	0.151604	0.707555	-4.79022
ZNF655	0.252734	7.4262	1.83181	0.0910863	0.644285	-4.38604
TBCEL	0.252698	7.85579	1.74149	0.106317	0.659621	-4.51065
THSD4	0.252617	2.25474	1.52198	0.153089	0.708113	-4.79775
SDCBP2-AS1	0.25253	5.20721	1.1298	0.279931	0.799288	-5.243
AQP7P3	0.252472	4.19672	1.09458	0.294497	0.80376	-5.27803
PGM5P3-AS1	0.252277	6.79338	1.58411	0.138318	0.692486	-4.71892
PIK3C2B	0.25225	7.02572	1.47529	0.16506	0.716485	-4.85563
LOC101928441	0.252208	2.09337	1.35824	0.198576	0.743942	-4.99526
LOC101929331	0.25219	3.97132	1.69972	0.1141	0.669473	-4.56707
ZC3H8	0.252056	8.41793	1.39617	0.187145	0.734804	-4.95089
ZNF793-AS1	0.252053	3.63412	1.0538	0.312068	0.813712	-5.31747
PARVG	0.252028	5.72037	1.41151	0.18268	0.731716	-4.9327
MIR559	0.252023	1.24919	1.73299	0.107862	0.662319	-4.52219
LRRC8D	0.252015	8.88598	1.77646	0.100169	0.654358	-4.46281
CCAT1	0.251974	1.92712	1.44367	0.173608	0.722757	-4.89413
SNORD9	0.251886	7.43467	1.27892	0.224331	0.765279	-5.08516
SEZ6L	0.251786	4.76428	1.22245	0.244255	0.778231	-5.1467
PUM3	0.251768	7.34618	1.60566	0.133491	0.687837	-4.69112
RECQL5	0.251656	6.57117	1.42853	0.177832	0.727314	-4.91237
DTD1-AS1	0.251641	1.80138	1.46854	0.166853	0.717205	-4.86389
PARG	0.251585	7.39429	1.36787	0.195621	0.741482	-4.98408
POM121L9P	0.251581	5.59783	1.40513	0.184526	0.7336	-4.94028
UTP25	0.251447	7.30054	1.45103	0.171584	0.72116	-4.88521
NPIPB5	0.25132	9.67819	1.49713	0.159364	0.711917	-4.8287
SORCS2	0.251297	4.98178	1.17714	0.261231	0.789263	-5.19454
HOXA-AS2	0.251055	4.31737	1.41516	0.181632	0.730813	-4.92836
SLC7A6	0.251054	8.72986	1.67808	0.118326	0.673995	-4.59597
SULT1A2	0.250961	7.47146	1.6598	0.122004	0.678513	-4.62023
MIR3649	0.250924	3.387	1.19381	0.254883	0.78375	-5.17711
LDLR	0.250725	8.01486	1.64433	0.125194	0.681678	-4.64063
MIR4440	0.250669	5.18499	1.33031	0.207354	0.753189	-5.02736
ITPK1-AS1	0.250437	3.22223	1.0702	0.304912	0.809269	-5.30176
SPECC1L-ADORA2A	0.250382	9.1855	1.68557	0.116847	0.672747	-4.58599
ATIC	0.250347	8.87453	1.50464	0.157445	0.710181	-4.81938
MIR4688	0.250322	5.45585	1.14648	0.27323	0.796411	-5.22611
TP53TG3HP	0.250314	3.86286	1.78682	0.0984098	0.652682	-4.44855
DYNLL2-DT	0.250193	2.27035	1.0085	0.33248	0.824762	-5.35982
CALHM5	0.250186	3.35589	1.03657	0.31972	0.81815	-5.33376
KCNE1	0.250178	2.59542	1.71686	0.110846	0.663528	-4.544
EFCAB6-AS1	0.250151	2.89928	0.97202	0.349612	0.83354	-5.3928
COX14	0.250092	7.63894	1.84471	0.0890796	0.644285	-4.36797
ATXN7L1	0.25008	3.2181	1.01061	0.33151	0.82457	-5.35789
CHORDC1	0.25007	9.22784	1.75934	0.103139	0.657091	-4.4863
C19orf38	0.250017	4.50832	1.35696	0.198972	0.744259	-4.99674
PODNL1	0.249882	5.17186	1.0626	0.308213	0.811357	-5.30907
NELL2	0.249882	9.10995	1.66746	0.120451	0.675841	-4.61009
KRTAP4-1	0.249791	3.06901	0.926602	0.371809	0.844108	-5.43242
CIAPIN1	0.249766	7.47538	1.52599	0.152095	0.708113	-4.79272
HARS2	0.249755	6.5498	1.45771	0.169767	0.71929	-4.8771
FAM217A	0.249732	1.59844	1.05852	0.309996	0.812393	-5.31297
LINC01069	0.249696	1.98015	1.37882	0.192305	0.73834	-4.97129
FAT1	0.24964	2.18817	1.23952	0.238091	0.775011	-5.12832
SH3RF3-AS1	0.249569	3.80836	1.14483	0.273889	0.796411	-5.22779
CNTD1	0.249562	2.99613	1.35226	0.200428	0.746081	-5.00217
STEAP2	0.249514	1.98215	1.309	0.214264	0.756903	-5.05154
NDUFAF8	0.249512	8.20543	1.94197	0.0751943	0.626619	-4.22964
SLC10A5	0.249512	2.67185	1.32121	0.210283	0.755425	-5.03772
WDR74	0.249453	8.27882	1.64478	0.1251	0.681678	-4.64003
SERINC2	0.249364	7.18479	1.11653	0.285356	0.800516	-5.25631
DHCR24	0.249359	8.6448	1.71894	0.110458	0.662916	-4.5412
TTC28-AS1	0.2493	2.9793	1.16597	0.265556	0.792361	-5.20612
JPT1	0.249095	9.45759	1.53564	0.149729	0.705697	-4.78059
NSUN2	0.249001	8.04915	1.68224	0.117504	0.672747	-4.59044
MUC16	0.248909	4.68413	1.41166	0.182639	0.731671	-4.93253
U2AF1	0.248849	9.63603	1.55793	0.144386	0.69659	-4.75239
PLEKHD1	0.248839	3.09253	1.11352	0.286595	0.800897	-5.25931
MIR8061	0.248814	4.65754	1.201	0.252181	0.78176	-5.16953
L1CAM-AS1	0.24871	5.09774	1.61712	0.130983	0.686825	-4.67623
OSBPL3	0.248693	8.88146	1.47405	0.165387	0.716485	-4.85715
CTAGE9	0.248647	3.18715	1.0831	0.299367	0.805504	-5.28926
BTBD19	0.24855	4.90819	1.01526	0.329376	0.82305	-5.3536
AP1B1	0.248313	8.39024	1.61533	0.131372	0.686825	-4.67856
LOC100132287	0.247951	10.2885	1.68725	0.116519	0.672747	-4.58375
LINC00665	0.247932	6.71109	1.33107	0.207113	0.753182	-5.0265
TRMO	0.247896	6.79213	1.21649	0.246438	0.77915	-5.15308
WDR3	0.247865	8.52866	1.3399	0.204305	0.748971	-5.01639
MAPK8IP2	0.247841	4.18224	1.24523	0.236056	0.773682	-5.12213
LINC01591	0.247731	2.37589	1.45973	0.169221	0.719103	-4.87465
CT83	0.247681	2.35182	1.11452	0.286183	0.800804	-5.25831
CDK15	0.247657	2.46213	1.10542	0.289955	0.802341	-5.26735
MIR4306	0.247613	2.57064	1.14993	0.271857	0.795528	-5.22259
LINC01375	0.2476	1.65022	1.45541	0.17039	0.719691	-4.8799
KANTR	0.247562	5.57843	1.53095	0.150877	0.706325	-4.7865
LYAR	0.247482	7.82992	1.39625	0.187124	0.734804	-4.9508
ZNF786	0.247464	6.84394	1.41847	0.180685	0.73049	-4.92441
CDYL2	0.24737	5.52299	1.13221	0.278957	0.799283	-5.24058
GGA2	0.247356	9.66795	1.87273	0.0848573	0.63668	-4.32849
LINC00342	0.247184	7.06516	1.58194	0.138813	0.693251	-4.72171
CACNA1G-AS1	0.247171	5.0434	1.30699	0.214926	0.757647	-5.0538
NUP133-DT	0.247125	3.06092	0.800264	0.438615	0.873747	-5.53391
CCDC125	0.247099	7.34834	1.72288	0.109724	0.662916	-4.53587
MIR6738	0.247079	5.53598	1.25209	0.23363	0.771478	-5.11467
MIR181B1	0.247078	7.264	1.47352	0.165527	0.716485	-4.85779
MIR1289-2	0.247065	3.2294	1.62202	0.129923	0.68661	-4.66984
EXOSC4	0.246947	5.90337	1.5868	0.137706	0.691954	-4.71546
OR2M3	0.246921	1.85275	1.34985	0.201182	0.7469	-5.00496
NOCT	0.246847	7.16422	1.51235	0.155495	0.708771	-4.80978
MIR142	0.246799	7.18653	1.66332	0.121287	0.677045	-4.61557
LINC01100	0.246637	2.26828	1.42077	0.18003	0.730218	-4.92167
JMJD4	0.246593	7.29676	1.56684	0.142295	0.694536	-4.74104
LINC02492	0.246537	3.44272	1.37066	0.194771	0.74125	-4.98082
PRAMEF36P	0.246493	1.5202	1.40066	0.18583	0.734492	-4.94559
LINC02308	0.246465	1.81849	1.65805	0.122361	0.679432	-4.62254
SRPX	0.246453	3.07404	0.983448	0.344179	0.829943	-5.38258
MIR4496	0.246438	5.42095	1.18653	0.25764	0.786528	-5.18474
LOC729867	0.246298	5.82472	1.13114	0.279388	0.799283	-5.24165
FNDC10	0.246282	5.3681	1.32484	0.209111	0.753895	-5.0336
ENC1	0.246221	4.15076	1.13424	0.278135	0.799246	-5.23852
KPTN	0.246187	5.45082	1.47258	0.165777	0.716485	-4.85895
MTSS2	0.245992	5.00132	1.47605	0.164856	0.716485	-4.85469
BTBD16	0.245755	3.76127	1.75073	0.104661	0.659621	-4.49806
BIRC6	0.245598	8.33182	1.7039	0.113298	0.667186	-4.56144
TMEM202	0.245527	2.86383	1.36714	0.195844	0.741482	-4.98493
CTSK	0.245488	4.4125	1.45802	0.169682	0.71929	-4.87672
SAMD12	0.245387	5.29643	1.47252	0.165793	0.716485	-4.85902
TXLNA	0.245352	7.15368	1.23793	0.238659	0.775027	-5.13004
KIAA1656	0.245331	3.22255	0.959049	0.355854	0.834581	-5.40428
GPR22	0.245319	1.73615	1.14998	0.27184	0.795528	-5.22254
MMP3	0.245262	2.44757	1.70855	0.112413	0.666629	-4.5552
LOC101928254	0.24519	2.90381	1.78732	0.0983258	0.652487	-4.44786
SNORD15B	0.245186	10.0246	1.73362	0.107747	0.662223	-4.52134
RWDD2B	0.245152	6.92845	1.27294	0.226376	0.766588	-5.09177
MIR3148	0.24513	1.4841	1.49138	0.160846	0.712366	-4.83581
PLEKHG2	0.24504	5.51208	1.6138	0.131706	0.686825	-4.68055
TOMM40	0.245028	8.07169	1.25788	0.231597	0.769789	-5.10834
RBM6	0.244869	9.91867	1.7172	0.110783	0.663523	-4.54354
MIR4454	0.244831	7.72305	1.72938	0.108523	0.662916	-4.52708
LY6K	0.244685	3.90468	0.875113	0.398139	0.855468	-5.47535
HCLS1	0.244673	9.44835	1.834	0.0907439	0.644285	-4.38299
WDR61	0.244656	5.42889	0.789738	0.444514	0.875574	-5.54177
CTSH	0.244584	8.1294	1.1872	0.257384	0.786437	-5.18404
MIR217	0.244475	1.40604	1.51519	0.154783	0.708113	-4.80624
MIR17HG	0.244464	5.14914	0.750104	0.467181	0.88224	-5.57053
FAM74A3	0.244447	1.99625	1.10654	0.289491	0.802253	-5.26624
EIF4G1	0.244398	8.68632	1.40965	0.183218	0.732023	-4.93492
MIR4454	0.244377	7.73837	1.72586	0.109172	0.662916	-4.53185
MIR4454	0.244377	7.73837	1.72586	0.109172	0.662916	-4.53185
MIR4454	0.244377	7.73837	1.72586	0.109172	0.662916	-4.53185
LINC02735	0.244331	2.59186	1.01985	0.327275	0.822168	-5.34935
FOLH1	0.244223	3.14959	1.56126	0.1436	0.69659	-4.74814
CLDN10	0.244182	2.78423	1.44234	0.173974	0.722981	-4.89573
ACTG1P25	0.244108	4.76273	1.3153	0.212201	0.755721	-5.04442
ITGB1BP2	0.244009	3.92764	1.02073	0.326876	0.822168	-5.34854
DEXI	0.243954	6.93674	1.64528	0.124996	0.68167	-4.63938
FEM1A	0.243892	6.44311	1.62003	0.130353	0.686612	-4.67244
PACRG	0.243881	3.45109	1.65271	0.123458	0.681621	-4.6296
RABGEF1P1	0.24383	7.01142	1.21834	0.245758	0.779123	-5.1511
RSU1P2	0.24378	4.00521	1.66025	0.121913	0.678513	-4.61964
PIK3CA-DT	0.243672	4.02492	1.71535	0.11113	0.663898	-4.54604
SCAF4	0.243457	9.43116	1.50054	0.158491	0.711063	-4.82448
HSPA5	0.243324	10.6943	1.68264	0.117424	0.672747	-4.5899
MIR342	0.243213	4.71338	1.40907	0.183386	0.732246	-4.93561
MIR124-2	0.24308	5.76986	1.61551	0.131334	0.686825	-4.67833
CARD8-AS1	0.243033	5.60063	1.05996	0.309364	0.812326	-5.31159
MRPS21	0.242903	9.70953	1.65118	0.123773	0.68167	-4.63161
FCRL2	0.242893	7.019	1.1689	0.264416	0.792226	-5.20309
PARM1	0.24288	5.97547	1.08729	0.297584	0.804769	-5.28517
L3MBTL2	0.242866	6.98883	0.959522	0.355625	0.834581	-5.40387
FAM133A	0.242856	1.81475	1.37035	0.194867	0.74125	-4.98119
CYTIP	0.242799	9.58533	1.64008	0.126083	0.683243	-4.64621
EAF2	0.242786	8.76386	1.30203	0.216562	0.758729	-5.05937
ADORA2A	0.242587	8.1933	1.80211	0.0958633	0.648741	-4.4274
OCLN	0.242586	4.98776	0.841275	0.416116	0.86498	-5.5024
STAG3L1	0.242577	9.65539	1.64035	0.126027	0.683243	-4.64586
FCRL4	0.242576	3.60091	1.28872	0.22101	0.763519	-5.07427
TMEM210	0.242402	4.24879	1.26879	0.227806	0.766588	-5.09635
CAMKV	0.242352	3.94296	0.839742	0.416943	0.86498	-5.5036
USP27X-DT	0.242277	2.46707	1.36829	0.195492	0.74125	-4.98358
FAM117B	0.242241	9.0332	1.71942	0.110368	0.662916	-4.54055
WNT5A	0.242007	6.54991	0.921598	0.374314	0.844923	-5.43668
SLC15A1	0.241889	3.30164	1.21386	0.247405	0.779489	-5.15588
DOK6	0.24186	1.91627	1.42676	0.178329	0.727396	-4.91449
ICMT	0.241627	7.76544	1.44274	0.173865	0.722981	-4.89525
CYBA	0.241579	9.65232	1.79659	0.096775	0.650042	-4.43504
BANCR	0.241372	1.62185	1.37758	0.192677	0.738854	-4.97274
SCARNA15	0.241358	5.26826	1.09211	0.29554	0.80411	-5.28046
IL12RB2	0.241325	2.947	1.20146	0.252007	0.78176	-5.16903
VASH1-AS1	0.241295	5.85403	1.71913	0.110423	0.662916	-4.54095
CD99P1	0.241286	6.58355	1.62079	0.130189	0.686612	-4.67145
ZFP36L1	0.2412	8.30415	1.61172	0.132158	0.686825	-4.68325
GSDMC	0.241121	3.12381	1.10632	0.289579	0.802263	-5.26645
CLDN20	0.241117	2.88046	1.53368	0.150208	0.705821	-4.78306
GPR84	0.241083	2.49157	1.31266	0.213062	0.756018	-5.0474
SCARNA14	0.240682	5.22054	0.997875	0.337407	0.828405	-5.36954
PEG3-AS1	0.240641	2.01855	1.47479	0.165192	0.716485	-4.85624
BIRC3	0.240566	6.58078	1.18138	0.259606	0.788861	-5.19013
LINC02681	0.240517	2.56555	1.39604	0.187184	0.734804	-4.95105
VAV3-AS1	0.240507	3.19656	1.08656	0.297895	0.805052	-5.28589
TFAP2A-AS1	0.24033	4.79067	1.30257	0.216385	0.758729	-5.05877
MIR550A1	0.240314	3.51572	1.36685	0.195933	0.74166	-4.98526
APLP2	0.240302	9.70064	1.51799	0.154081	0.708113	-4.80274
DPH7	0.24025	6.53524	1.52093	0.153349	0.708113	-4.79906
DCAF13	0.240213	9.55511	1.64548	0.124955	0.68167	-4.63912
MGC27382	0.24016	2.48453	1.1624	0.266947	0.792361	-5.2098
CNNM1	0.240024	4.95271	1.41372	0.182045	0.730813	-4.93007
ISOC2	0.239932	7.59036	1.45641	0.17012	0.71929	-4.87869
ZBED6CL	0.239845	3.75855	1.23643	0.239196	0.775027	-5.13166
LOC101928786	0.23983	4.33954	1.22646	0.242798	0.777589	-5.14241
MAGEF1	0.239736	7.51247	1.78352	0.098966	0.653359	-4.45309
UQCC1	0.23971	7.74186	1.62638	0.128987	0.686345	-4.66415
FBXO10	0.239688	7.67975	1.51384	0.155121	0.708557	-4.80793
OR4C15	0.239508	1.97264	1.44909	0.172117	0.721642	-4.88757
[truncated: 23,577 more rows]

## Sheet: SU - Ento vs DMSO down
Supplementary table S2.1b: Significantly down-regulated genes by Ento exposure vs. DMSO in SU-DHL-4 identified by Microarray
SYMBOL	logFC	AveExpr	t	P.Value	adj.P.Val	B
SNORA2A	-2.01335	6.70713	-3.6306	0.00327423	0.353327	-1.55344
LRRTM4-AS1	-1.78213	5.94946	-6.05439	4.96769e-05	0.0577494	1.91137
DENND1B	-1.61929	3.98108	-7.00136	1.19896e-05	0.0326976	2.98885
JAM2	-1.51194	5.33861	-5.09201	0.000239122	0.145608	0.653375
LRRCC1	-1.46462	4.76687	-5.01965	0.00027052	0.150403	0.552063
SCARNA3	-1.3948	6.24895	-4.67487	0.000491679	0.209578	0.0568943
SORT1	-1.2419	3.5691	-5.8664	6.68409e-05	0.0683782	1.67876
RTKN2	-1.18934	3.64089	-4.24605	0.0010559	0.268085	-0.586221
S100A4	-1.17854	6.02493	-6.11634	4.50973e-05	0.054922	1.98663
SLC8A1	-1.1766	3.28126	-4.4497	0.000732436	0.242172	-0.277223
RRAGD	-1.17599	5.73792	-6.26512	3.5827e-05	0.0535545	2.16461
C1orf54	-1.17214	5.04059	-7.05518	1.10985e-05	0.0326976	3.04553
LINC02909	-1.15252	8.01944	-4.3862	0.000820492	0.246872	-0.372901
RDX	-1.14069	4.09624	-2.90251	0.0128718	0.474622	-2.7343
NPHP3	-1.0646	4.20872	-3.31899	0.00587167	0.416995	-2.05689
ADSS1	-1.06404	3.93254	-4.46207	0.000716454	0.242172	-0.258655
UBE2Q2P2	-1.03239	4.28977	-6.22688	3.79988e-05	0.0535545	2.11924
SPARCL1	-1.01587	2.92017	-7.48374	6.08039e-06	0.0259177	3.48018
G2E3	-1.01245	5.35006	-2.36993	0.0347814	0.545763	-3.58532
ANKRD30B	-1.00984	1.83296	-5.92961	6.04597e-05	0.0644274	1.75768
CDKN1B	-1.00711	5.4925	-5.7477	8.08227e-05	0.0738228	1.52861
ABHD17C	-0.982092	3.55993	-3.4394	0.00468262	0.405334	-1.86164
LINC01599	-0.979664	4.63886	-4.54216	0.000621385	0.240054	-0.139037
OSGEPL1	-0.97769	5.86799	-3.60293	0.00344774	0.354391	-1.59787
ABCD2	-0.948851	3.43535	-4.70076	0.000469853	0.207181	0.0947739
MMP24	-0.925471	3.44444	-3.76328	0.00255805	0.325483	-1.34132
NECTIN1	-0.919463	4.82097	-3.32345	0.00582262	0.416995	-2.04965
ZBTB38	-0.918133	4.58868	-3.80391	0.00237249	0.318706	-1.27671
LOC100506178	-0.911437	4.46079	-4.44315	0.000741045	0.242172	-0.287061
HAUS4	-0.91077	6.29369	-5.02305	0.000268952	0.150403	0.556844
GALNT3	-0.910545	6.04176	-4.22607	0.00109477	0.269912	-0.616873
RNF213	-0.900403	4.28283	-3.35224	0.00551568	0.413834	-2.0029
TOX2	-0.894853	4.10032	-4.0976	0.00138263	0.287256	-0.815249
PRAM1	-0.891223	4.68953	-6.25166	3.6576e-05	0.0535545	2.14867
DMRT3	-0.889184	4.36924	-3.71471	0.00279956	0.327262	-1.41879
GSTM4	-0.887471	5.26257	-5.31152	0.0001652	0.117156	0.954997
ID1	-0.887275	3.77573	-2.50553	0.0270702	0.532786	-3.37218
FOLR1	-0.879902	3.42588	-3.4953	0.00421669	0.381099	-1.77128
MT1B	-0.877324	7.57384	-2.54506	0.0251524	0.524358	-3.30946
CR1	-0.872093	3.42538	-5.6344	9.70653e-05	0.0833943	1.38292
ADCY10P1	-0.871384	3.6949	-2.84244	0.0144128	0.483736	-2.8317
MT2A	-0.865868	8.52004	-2.22133	0.045639	0.571885	-3.81463
SPAG8	-0.865363	2.81692	-4.77092	0.000415632	0.193269	0.196875
NFE2L3	-0.859169	4.76539	-3.90135	0.0019816	0.314778	-1.12248
LACTB	-0.849716	5.1447	-3.54017	0.00387691	0.374158	-1.69889
ADHFE1	-0.846908	2.92975	-4.77736	0.000410993	0.193269	0.206206
GJB6	-0.843011	3.43435	-3.36168	0.00541868	0.413834	-1.98759
NDFIP1	-0.834648	5.78342	-5.09865	0.00023644	0.145608	0.662623
SLC16A10	-0.832863	5.11409	-2.78917	0.015931	0.487195	-2.91788
CEP57L1	-0.832426	4.99162	-3.27905	0.00633007	0.416995	-2.12178
MCF2L2	-0.83191	5.25309	-4.34113	0.000889604	0.2473	-0.441185
SESTD1	-0.830945	4.22961	-3.12919	0.00839574	0.448602	-2.36562
SAMSN1	-0.827994	3.36749	-2.5723	0.0239084	0.523206	-3.26612
H2AC2P	-0.827198	2.39685	-3.81619	0.00231916	0.318706	-1.25722
CCNO	-0.818449	3.70778	-3.05363	0.00968131	0.459515	-2.48861
PTF1A	-0.817664	3.60148	-5.77906	7.68513e-05	0.0738228	1.56853
SLAMF1	-0.817461	3.60676	-3.82104	0.00229843	0.318706	-1.24952
CFP	-0.816137	5.06651	-3.75355	0.00260468	0.326542	-1.35683
MBL2	-0.814316	4.36374	-3.50442	0.00414523	0.381099	-1.75655
INPP4A	-0.811416	4.46195	-3.18685	0.00753093	0.438732	-2.27176
MT1H	-0.804992	6.2592	-2.58904	0.0231738	0.523077	-3.23943
MT1IP	-0.804154	4.26996	-2.13563	0.0532873	0.587919	-3.94442
LTBP4	-0.803732	5.01943	-4.53364	0.000630852	0.240054	-0.151725
HOXA13	-0.803345	4.11536	-4.72299	0.000451921	0.203282	0.127207
LGALS1	-0.798999	7.662	-4.28907	0.000977001	0.263019	-0.520439
TPM1	-0.798533	3.17744	-4.10523	0.00136353	0.287256	-0.803405
NINJ2-AS1	-0.798371	5.3415	-4.34417	0.000884759	0.2473	-0.436571
MUC19	-0.797024	6.11799	-2.23948	0.0441581	0.567818	-3.7869
TBX6	-0.796699	4.20232	-5.23091	0.000189082	0.127257	0.84524
OPCML	-0.795228	2.61199	-4.66018	0.000504538	0.211534	0.0353374
TRIM16	-0.795193	4.58449	-4.44195	0.000742644	0.242172	-0.288876
ARHGAP18	-0.791919	4.90872	-3.74691	0.00263696	0.327262	-1.3674
ANKEF1	-0.791173	4.43975	-2.36936	0.034818	0.545763	-3.58621
ZNF304	-0.790145	4.24539	-2.24646	0.0436008	0.566805	-3.77622
RNF39	-0.789282	3.61384	-4.13659	0.00128781	0.285605	-0.754798
MIB1	-0.788007	7.09445	-3.71143	0.00281669	0.327262	-1.42403
MT1E	-0.787356	4.61684	-3.27422	0.00638791	0.416995	-2.12963
FLACC1	-0.787013	2.80423	-5.61351	0.000100418	0.0833943	1.35581
NUDT6	-0.781417	4.18642	-2.32703	0.0376328	0.552185	-3.65203
KRT77	-0.781382	4.8853	-4.55232	0.0006103	0.240054	-0.123938
ERICH6-AS1	-0.779707	5.03673	-4.39353	0.000809796	0.246554	-0.361832
LINC00602	-0.778792	3.40291	-3.33567	0.00569027	0.416995	-2.0298
GUCY1A2	-0.7783	2.60145	-4.44648	0.000736657	0.242172	-0.282061
CCL16	-0.776139	4.06453	-4.12146	0.0013238	0.285605	-0.778241
AVPR1B	-0.775822	4.79287	-3.80069	0.00238668	0.318706	-1.28183
METTL18	-0.775393	5.00397	-2.43026	0.0311202	0.541459	-3.49091
ZNF449	-0.774088	5.12638	-3.42088	0.00484833	0.409001	-1.89164
PPDPFL	-0.770891	5.14856	-1.87363	0.0847248	0.63668	-4.32721
EDN2	-0.770046	2.97735	-2.6113	0.0222313	0.519417	-3.20389
KLHL33	-0.769285	4.16994	-3.95366	0.00179966	0.309772	-1.04012
SLC7A11	-0.769268	6.89479	-4.62293	0.000538725	0.218697	-0.0194596
INAFM1	-0.768953	4.47694	-2.82341	0.0149381	0.486145	-2.86251
CPED1	-0.76523	4.0996	-2.6298	0.021476	0.513275	-3.17429
CFAP299	-0.765098	3.83498	-2.76144	0.0167827	0.495224	-2.96267
LSAMP	-0.764831	4.75182	-2.80628	0.0154269	0.486934	-2.89022
ZNF155	-0.764318	2.83297	-3.31111	0.00595934	0.416995	-2.06968
KLHL7	-0.763491	7.02878	-2.72948	0.01782	0.501439	-3.0142
ADA	-0.763054	4.93967	-3.01011	0.0105093	0.465136	-2.55943
TMEM174	-0.761173	3.56574	-3.31146	0.00595544	0.416995	-2.06912
TMEM65	-0.759325	5.99556	-3.60338	0.00344487	0.354391	-1.59716
PCDH19	-0.759223	3.20174	-4.58682	0.000574166	0.229442	-0.0727862
TSTD1	-0.758713	5.84266	-3.62182	0.00332834	0.354391	-1.56754
CPB2	-0.75865	2.60049	-3.82449	0.00228381	0.318706	-1.24405
LOC100506990	-0.758436	5.58223	-2.94321	0.0119219	0.468813	-2.66821
RAB27A	-0.757256	5.41227	-2.96911	0.0113538	0.467589	-2.6261
ADAM2	-0.755813	3.0312	-3.50252	0.00416006	0.381099	-1.75963
RAD51AP1	-0.753491	7.91363	-3.30451	0.00603391	0.416995	-2.08041
UBE2W	-0.752992	5.74185	-3.7107	0.00282048	0.327262	-1.42519
NINJ1	-0.750568	6.14324	-4.09317	0.00139385	0.287256	-0.82213
ZCCHC18	-0.750285	4.0942	-3.86556	0.00211685	0.318706	-1.179
ZNF618	-0.748728	3.77383	-2.7954	0.0157457	0.487195	-2.90782
PPM1L	-0.748411	5.22576	-3.94849	0.00181684	0.309772	-1.04825
DMC1	-0.747996	3.68027	-2.33521	0.0370719	0.550078	-3.63933
MT1L	-0.746197	7.6857	-2.28981	0.0402859	0.556985	-3.70958
LINC01480	-0.744768	4.06818	-2.02899	0.0644822	0.614196	-4.10297
ALAS2	-0.743752	4.07824	-2.88869	0.0132113	0.474622	-2.75673
DOK4	-0.743654	3.56763	-2.99303	0.0108533	0.467501	-2.58722
TCEA3	-0.743298	3.89112	-4.34713	0.000880062	0.2473	-0.432074
NHSL1	-0.741724	3.42328	-4.83135	0.000374163	0.180551	0.284157
HMGN5	-0.741724	8.10485	-2.78941	0.015924	0.487195	-2.91751
SLC16A9	-0.734961	3.14319	-3.53134	0.00394146	0.378617	-1.71312
CAMK4	-0.734904	2.84524	-3.42362	0.00482339	0.408985	-1.88719
PAEP	-0.734375	2.70988	-3.15673	0.00797089	0.446073	-2.32079
CYTOR	-0.734187	5.02243	-3.64178	0.00320671	0.348985	-1.53551
RYK	-0.733804	6.34052	-3.1044	0.0087975	0.448602	-2.40598
EML1	-0.733647	2.73548	-2.61111	0.022239	0.519417	-3.20419
C18orf54	-0.733641	5.69261	-2.59446	0.0229407	0.522277	-3.23078
LPAR3	-0.733565	4.05719	-4.28165	0.000990158	0.263784	-0.531763
URB1-AS1	-0.733095	4.55126	-4.31871	0.000926195	0.253087	-0.475258
PTGES	-0.732707	5.67655	-3.27832	0.0063388	0.416995	-2.12297
ADRB2	-0.732475	6.25186	-2.97076	0.0113186	0.467589	-2.62343
MIR92B	-0.732113	2.48831	-2.19879	0.0475433	0.577801	-3.84895
BBS4	-0.73188	5.61152	-2.79636	0.0157172	0.487195	-2.90626
GK	-0.730751	5.30624	-2.87505	0.0135548	0.475285	-2.77884
C2orf15	-0.729476	4.79688	-3.37185	0.00531606	0.413834	-1.97109
AVPI1	-0.729347	5.3258	-4.39641	0.00080563	0.246554	-0.357481
CNN3-DT	-0.727133	3.68891	-3.74894	0.00262704	0.327262	-1.36417
CXCL14	-0.727002	3.89809	-4.22708	0.00109277	0.269912	-0.615321
SIDT1	-0.725846	4.72479	-3.70996	0.00282438	0.327262	-1.42637
PRKAR2B	-0.725546	4.25424	-3.26573	0.00649084	0.418982	-2.14343
VANGL1	-0.725431	4.73749	-3.37012	0.00533337	0.413834	-1.9739
ASCL1	-0.725423	3.50916	-3.21922	0.0070852	0.430413	-2.21908
CA2	-0.725062	5.34266	-2.64797	0.0207591	0.513036	-3.1452
ATCAY	-0.724446	4.09783	-3.87239	0.00209032	0.318706	-1.16821
LINC01443	-0.72327	2.44477	-3.99462	0.00166926	0.302585	-0.975873
FAM161A	-0.723238	3.97912	-3.39692	0.00507139	0.413834	-1.93044
PTPN12	-0.722773	4.56696	-1.57646	0.140067	0.694044	-4.72873
UNC80	-0.722453	4.41463	-3.81627	0.00231881	0.318706	-1.25709
LINC01529	-0.721474	3.37712	-3.17506	0.00770005	0.440557	-2.29094
LINC01189	-0.721364	2.50223	-3.44562	0.00462828	0.402614	-1.85158
KCTD16	-0.72131	1.8644	-3.82828	0.00226787	0.318706	-1.23805
HEXB	-0.720877	6.46339	-3.80828	0.00235339	0.318706	-1.26978
ARHGEF3	-0.720444	3.98349	-2.74431	0.0173311	0.499101	-2.9903
ANKMY2	-0.720416	6.34685	-3.72314	0.002756	0.327262	-1.40532
OR4C13	-0.720033	3.10146	-3.54413	0.0038483	0.372804	-1.69251
THBS4	-0.719948	3.19593	-3.90368	0.00197311	0.314778	-1.11881
DNAH6	-0.719212	3.76327	-2.37261	0.0346102	0.545719	-3.58114
ZC3H6	-0.717889	5.96508	-4.02359	0.00158293	0.302585	-0.930551
LY75-CD302	-0.717114	2.95085	-3.78555	0.00245456	0.318706	-1.30588
MYL1	-0.717088	4.19022	-3.71254	0.00281084	0.327262	-1.42224
H4C4	-0.715426	7.75676	-4.12776	0.00130868	0.285605	-0.768473
PSRC1	-0.715184	4.76706	-2.71876	0.0181821	0.502709	-3.03148
ELOVL6	-0.713576	7.13387	-3.04198	0.00989636	0.460531	-2.50757
HEBP1	-0.712563	3.4989	-3.8944	0.00200713	0.314922	-1.13344
ANKRD19P	-0.711877	3.33057	-1.88561	0.0829785	0.632678	-4.31024
USP17L12	-0.709317	3.01659	-4.3465	0.000881054	0.2473	-0.433025
SAMD5	-0.708869	2.64968	-3.90863	0.00195519	0.314491	-1.111
CHAD	-0.707735	3.61396	-4.04828	0.00151297	0.295375	-0.892
LILRA1	-0.706219	4.85039	-4.1518	0.00125268	0.285605	-0.731285
LMO2	-0.705031	6.50459	-2.01338	0.0662932	0.61531	-4.12587
FBXO48	-0.70495	4.84856	-2.44658	0.030195	0.541459	-3.46524
CCDC140	-0.70437	4.46631	-4.24458	0.00105871	0.268085	-0.588477
CYLC1	-0.70435	1.91476	-3.84474	0.00219987	0.318706	-1.21196
PLA2G2F	-0.704045	4.39291	-2.70102	0.0187965	0.50487	-3.06001
C5orf67	-0.703375	2.79045	-2.99122	0.0108904	0.467589	-2.59016
RHEBL1	-0.702331	2.77734	-2.54626	0.0250965	0.524358	-3.30756
SKA1	-0.70101	6.75075	-2.15919	0.0510723	0.585991	-3.90894
RGS4	-0.700032	3.18842	-2.78982	0.0159117	0.487195	-2.91684
ARAP2	-0.699352	3.20142	-2.1413	0.0527454	0.587919	-3.93588
KCNE1	-0.696971	2.97669	-3.49439	0.00422384	0.381099	-1.77274
VSIG4	-0.69694	2.91114	-3.81216	0.00233654	0.318706	-1.26362
SRGN	-0.696341	3.40528	-3.02245	0.0102676	0.465103	-2.53936
ROPN1L	-0.694961	2.99312	-2.75473	0.0169955	0.496356	-2.9735
FANK1	-0.693477	3.45636	-3.37983	0.00523693	0.413834	-1.95815
CES1P2	-0.692831	4.33919	-3.5121	0.00408607	0.381099	-1.74416
SOAT2	-0.69244	4.62691	-3.10603	0.00877043	0.448602	-2.40332
WNT3A	-0.692138	3.36841	-3.4306	0.00476064	0.407202	-1.87589
IL6ST	-0.691772	3.34984	-2.56433	0.0242664	0.523206	-3.27882
MELTF-AS1	-0.691514	4.1007	-3.40491	0.00499588	0.41216	-1.9175
CMA1	-0.690752	2.85988	-3.98462	0.00170016	0.302585	-0.991532
DLGAP1	-0.688464	3.05362	-3.75529	0.00259626	0.326542	-1.35405
VSIG8	-0.687978	3.25384	-2.59576	0.0228852	0.522277	-3.2287
ZNF141	-0.687764	3.97623	-2.60871	0.0223388	0.520353	-3.20802
CHGB	-0.68709	3.87887	-4.72154	0.000453062	0.203282	0.125107
ASIC2	-0.685602	4.96401	-3.11808	0.00857335	0.448602	-2.38369
MYH11	-0.685317	5.22537	-2.98027	0.0111176	0.467589	-2.60797
TIPARP	-0.684972	8.78161	-4.46568	0.000711868	0.242172	-0.253252
FAM72B	-0.684944	9.02117	-2.70496	0.0186583	0.50487	-3.05367
LYPD1	-0.683585	3.7363	-3.90936	0.00195254	0.314491	-1.10985
TGM7	-0.683543	3.65754	-2.82402	0.0149209	0.486145	-2.86152
MIR4747	-0.682595	3.90669	-1.93874	0.0756222	0.626696	-4.23429
ZFYVE16	-0.682527	5.39712	-2.71361	0.0183584	0.503231	-3.03976
ZNF781	-0.682522	3.28347	-4.37001	0.000844654	0.2473	-0.397394
ADD3-AS1	-0.68197	3.49443	-3.49381	0.00422843	0.381099	-1.77368
RNF148	-0.680654	2.05917	-3.36262	0.00540909	0.413834	-1.98606
MT1DP	-0.680276	8.05864	-2.00328	0.0674908	0.617153	-4.14066
MTNR1A	-0.679855	4.5914	-3.81626	0.00231887	0.318706	-1.25711
AWAT1	-0.679156	3.64019	-2.72958	0.0178166	0.501439	-3.01404
KRT84	-0.679027	3.3007	-2.88829	0.0132212	0.474622	-2.75737
PECR	-0.678505	3.80521	-2.31245	0.0386517	0.553481	-3.67461
LCA5L	-0.678505	2.29632	-2.60408	0.0225326	0.520353	-3.21542
TMEM108	-0.678443	2.6918	-3.57191	0.00365347	0.36357	-1.64777
ODF3	-0.677925	4.56099	-4.055	0.0014945	0.294325	-0.881529
NAAA	-0.677727	6.84831	-3.75856	0.00258058	0.326542	-1.34885
ABI2	-0.677543	4.60679	-2.66334	0.0201708	0.508245	-3.12055
MIR3662	-0.676346	3.30111	-3.04158	0.00990388	0.460531	-2.50823
ALDOC	-0.675135	8.03176	-1.78747	0.0982993	0.652487	-4.44764
KLHL31	-0.674208	2.79993	-3.34584	0.00558252	0.413834	-2.0133
ZNF699	-0.672805	4.74431	-2.49353	0.0276797	0.53329	-3.39117
LOC284950	-0.671954	3.15235	-3.83845	0.00222557	0.318706	-1.22191
SERPINB1	-0.671157	7.64016	-2.79988	0.0156136	0.487195	-2.90057
TFDP2	-0.670444	5.75311	-2.25865	0.0426431	0.561605	-3.75752
SLC9A9	-0.669902	2.76777	-2.63215	0.0213822	0.513275	-3.17054
POLR2J4	-0.669793	7.16345	-3.02325	0.0102523	0.465103	-2.53806
MIR4521	-0.669415	4.68146	-2.05095	0.0620123	0.605578	-4.07061
SGO2	-0.669066	5.86659	-2.10931	0.0558673	0.592546	-3.98386
JAKMIP1	-0.668993	4.11488	-3.23519	0.00687516	0.426256	-2.1931
MYRF-AS1	-0.668639	3.38706	-3.23844	0.00683319	0.426241	-2.18781
MYBPH	-0.668508	4.58363	-3.29694	0.00612041	0.416995	-2.0927
DPY19L1	-0.668048	6.59287	-3.68016	0.00298542	0.333416	-1.47403
MIR4713	-0.667611	3.96857	-3.54589	0.0038356	0.372804	-1.68966
MT1A	-0.667096	7.61601	-1.92074	0.078044	0.62775	-4.26013
FAM72D	-0.666965	9.1058	-2.64737	0.0207822	0.513036	-3.14615
SPTBN1	-0.666656	5.95254	-3.60038	0.00346423	0.354391	-1.60198
LY96	-0.666339	4.90846	-1.78744	0.0983044	0.652487	-4.44768
PACSIN1	-0.666258	4.5302	-3.11356	0.00864678	0.448602	-2.39106
ZNF415	-0.665903	6.45527	-2.00784	0.0669482	0.616009	-4.134
TTC30B	-0.665376	2.56936	-2.15457	0.0514995	0.58642	-3.9159
LCNL1	-0.665161	4.35567	-3.07489	0.0093009	0.452264	-2.45401
HES7	-0.665092	4.41197	-4.19817	0.00115152	0.279877	-0.659753
PTTG3P	-0.661969	4.08238	-3.85205	0.00217035	0.318706	-1.20039
DGCR6	-0.661746	4.59561	-2.67461	0.0197497	0.50487	-3.10246
NEDD1	-0.661285	6.62607	-1.9991	0.0679919	0.617571	-4.14677
MVB12B	-0.661129	2.7094	-2.59083	0.0230966	0.522277	-3.23657
HEBP2	-0.661053	7.31731	-3.44733	0.00461348	0.402614	-1.84882
IRF2BP2	-0.660929	5.83427	-3.88068	0.0020586	0.318706	-1.15511
RWDD2A	-0.6603	4.52296	-3.32164	0.00584243	0.416995	-2.05258
NIPAL2	-0.659711	4.57089	-2.29706	0.0397554	0.555829	-3.69839
CERCAM	-0.659219	4.96733	-3.73414	0.00270025	0.327262	-1.38777
OR51M1	-0.658308	2.84414	-2.89436	0.0130709	0.474622	-2.74752
ARHGEF11	-0.658051	3.47338	-2.82382	0.0149265	0.486145	-2.86185
FAM72A	-0.658034	8.92938	-2.35668	0.0356395	0.545796	-3.60597
GPR137B	-0.657353	5.99228	-2.36372	0.0351809	0.545796	-3.595
KIF5A	-0.656134	3.57259	-4.41048	0.000785601	0.245021	-0.336253
COL25A1	-0.656002	4.34034	-3.91683	0.00192587	0.314491	-1.09808
MT1X	-0.655815	8.29086	-1.92922	0.0768941	0.62775	-4.24797
USP17L21	-0.6558	3.04132	-3.4746	0.00438344	0.385715	-1.80471
MND1	-0.655688	7.44689	-2.87873	0.0134614	0.475285	-2.77288
ERC2-IT1	-0.65511	3.72086	-3.54983	0.00380749	0.372521	-1.68333
LPIN1	-0.655094	8.64074	-4.43083	0.000757526	0.242172	-0.305587
SLC26A7	-0.65407	1.87709	-3.48963	0.00426175	0.381099	-1.78044
MIR1276	-0.654066	2.54299	-2.64655	0.0208141	0.513275	-3.14746
DMRT1	-0.653308	4.11469	-3.05718	0.00961684	0.459369	-2.48284
CDC7	-0.652373	7.31173	-2.58452	0.0233704	0.523077	-3.24665
FLRT1	-0.652026	3.8893	-3.22817	0.00696676	0.426256	-2.20453
RDM1	-0.651648	4.02499	-2.74942	0.0171657	0.497905	-2.98206
CD160	-0.651632	3.51761	-3.05624	0.00963392	0.459369	-2.48438
NEK3	-0.650758	6.08707	-3.94378	0.00183266	0.3104	-1.05566
MEGF11	-0.650514	3.73671	-2.46396	0.0292391	0.538718	-3.43786
ELFN1	-0.650419	3.84554	-2.77963	0.0162191	0.488579	-2.9333
DNAJC1	-0.6504	3.92766	-2.93002	0.0122217	0.469326	-2.68963
RCVRN	-0.650085	3.59051	-2.58543	0.0233305	0.523077	-3.24519
PIP5K1B	-0.649864	6.45329	-3.04722	0.00979907	0.459549	-2.49905
RAMP3	-0.649701	4.73439	-3.35506	0.00548649	0.413834	-1.99833
TCTN1	-0.649624	5.48216	-2.37684	0.0343418	0.545719	-3.57454
ACSM4	-0.649101	4.36045	-3.28004	0.00631834	0.416995	-2.12018
LINC02347	-0.64873	3.08309	-3.24445	0.00675627	0.424101	-2.17804
FOXA1	-0.648405	4.59726	-3.41942	0.00486163	0.409001	-1.894
CTH	-0.648081	3.97755	-3.28956	0.0062061	0.416995	-2.1047
IL20RB	-0.647351	4.38593	-2.40516	0.032596	0.541459	-3.53027
SLC16A14	-0.6472	5.15263	-3.97972	0.00171553	0.302585	-0.999222
CBLN2	-0.647082	3.68942	-2.99662	0.0107801	0.467501	-2.58138
C11orf21	-0.64498	4.5607	-3.29531	0.0061392	0.416995	-2.09535
KLF8	-0.643359	2.60234	-4.1854	0.0011785	0.279877	-0.679417
GJA8	-0.641264	2.33769	-3.98274	0.00170606	0.302585	-0.994491
LINC00888	-0.638723	3.03264	-3.8215	0.00229648	0.318706	-1.24879
HSPB1	-0.638598	7.07055	-3.30566	0.00602086	0.416995	-2.07854
HOXD10	-0.63724	3.25082	-3.13561	0.00829463	0.448602	-2.35516
PDE4DIP	-0.636902	3.31058	-2.55875	0.0245195	0.523206	-3.28769
CDK8	-0.63627	7.14903	-2.22756	0.0451249	0.569761	-3.80512
FSD2	-0.635994	5.14468	-2.35957	0.0354506	0.545796	-3.60147
LINC00910	-0.635481	4.32238	-2.23202	0.0447608	0.56789	-3.7983
FGF7	-0.635324	2.16007	-2.7618	0.0167715	0.495224	-2.96209
MIR616	-0.635127	5.5006	-2.88304	0.0133526	0.474806	-2.76589
MFFP2	-0.634195	4.8734	-3.5289	0.00395951	0.378617	-1.71705
STRADB	-0.633614	5.9208	-2.6725	0.0198278	0.50487	-3.10584
PPM1M	-0.633341	4.92566	-3.68343	0.0029673	0.332845	-1.46879
SCRT1	-0.632885	4.4043	-3.23379	0.00689337	0.426256	-2.19538
MIR218-2	-0.6327	3.23413	-2.89302	0.0131041	0.474622	-2.74971
SCN4A	-0.631339	3.9272	-3.28961	0.00620552	0.416995	-2.10462
AKR1C3	-0.631203	2.65528	-4.31631	0.000930212	0.253087	-0.478918
SORBS3	-0.630886	4.72789	-3.88422	0.00204518	0.318706	-1.14951
H3C3	-0.629303	3.2441	-2.85502	0.0140756	0.481676	-2.81131
RPA3	-0.627587	6.94115	-2.50244	0.0272258	0.532786	-3.37707
INSRR	-0.62753	4.9528	-2.71735	0.0182302	0.502776	-3.03375
HOXC9	-0.627192	3.30282	-2.31087	0.0387632	0.554132	-3.67705
TRAF1	-0.62661	6.59391	-3.1569	0.00796827	0.446073	-2.3205
CORO6	-0.625857	3.6122	-2.23891	0.0442035	0.567818	-3.78777
SLC26A2	-0.625156	3.96216	-2.50346	0.0271743	0.532786	-3.37546
ZNRF4	-0.625119	3.28461	-3.0309	0.0101054	0.463782	-2.52561
CFAP276	-0.624269	3.49172	-2.58108	0.0235206	0.523206	-3.25213
CYP27B1	-0.624195	4.95596	-3.34759	0.00556418	0.413834	-2.01046
EFCAB11	-0.62415	5.61968	-2.05701	0.0613455	0.604859	-4.06164
ACVR2A	-0.623365	4.4474	-2.86374	0.0138466	0.479198	-2.79719
TMEM67	-0.623082	4.36296	-3.32065	0.00585331	0.416995	-2.05418
BTBD8	-0.622292	2.46636	-3.38881	0.0051493	0.413834	-1.94359
TCAF2	-0.622123	4.76001	-3.27557	0.00637169	0.416995	-2.12744
ITGAV	-0.621915	3.31124	-2.73441	0.0176561	0.500452	-3.00627
OOEP	-0.621354	4.55609	-3.19851	0.00736721	0.435774	-2.25278
CDT1	-0.621168	6.21443	-3.12807	0.0084134	0.448602	-2.36744
ADARB1	-0.620652	4.32973	-4.12706	0.00131035	0.285605	-0.769557
EFCAB6	-0.620579	4.11255	-3.25817	0.00658395	0.420544	-2.15573
KIZ	-0.620257	4.69746	-3.19647	0.0073956	0.435774	-2.2561
TNIP3	-0.619388	2.52259	-2.53102	0.0258182	0.526407	-3.33177
GNRHR	-0.61747	2.44825	-2.48444	0.0281502	0.53329	-3.40553
MDFIC	-0.617122	3.17046	-3.59246	0.00351586	0.356818	-1.61471
SLC25A29	-0.616783	4.70607	-3.21289	0.00717022	0.432496	-2.22938
CNGA3	-0.616523	3.27892	-3.12352	0.00848594	0.448602	-2.37485
GPR32	-0.616158	3.35931	-3.06397	0.00949435	0.455568	-2.47178
CALB2	-0.616022	3.04941	-4.06761	0.00146045	0.291805	-0.861891
KBTBD6	-0.615662	4.49064	-2.69547	0.0189931	0.50487	-3.06894
GPR119	-0.615333	3.24829	-2.97606	0.0112061	0.467589	-2.61481
MGP	-0.61522	2.26377	-2.72651	0.0179195	0.501963	-3.01899
PFKFB1	-0.614969	3.8578	-2.2702	0.0417547	0.559053	-3.73978
RILP	-0.614791	4.58278	-3.01007	0.0105101	0.465136	-2.5595
SPATA25	-0.613937	4.48223	-3.64239	0.00320305	0.348985	-1.53453
KIF2C	-0.612767	8.09319	-1.852	0.0879641	0.642582	-4.35774
DMGDH	-0.612485	3.01912	-2.92428	0.0123547	0.470819	-2.69895
FCER1G	-0.61243	2.59568	-2.09929	0.0568808	0.596688	-3.99884
LINC01588	-0.611289	3.70993	-2.79652	0.0157125	0.487195	-2.906
TERF1	-0.611021	8.13169	-2.05264	0.0618253	0.605578	-4.06811
LINC02229	-0.610639	2.33066	-2.48169	0.0282943	0.534177	-3.40988
OSBPL6	-0.61045	2.4982	-2.81651	0.0151332	0.486668	-2.87368
PDIK1L	-0.610347	5.80667	-3.30188	0.00606376	0.416995	-2.08467
ARSF	-0.610277	3.71458	-3.72874	0.00272751	0.327262	-1.39639
C9orf72	-0.609856	5.98127	-1.66879	0.120184	0.675631	-4.60833
SLF1	-0.609751	4.86684	-2.13833	0.0530286	0.587919	-3.94035
RHOT1	-0.60937	7.73337	-1.95344	0.0736942	0.624312	-4.21309
SMAD7	-0.608847	6.08971	-2.9322	0.0121717	0.468813	-2.68609
FLRT3	-0.608555	2.5426	-3.91134	0.00194544	0.314491	-1.10673
HOGA1	-0.607298	4.13493	-3.50131	0.00416944	0.381099	-1.76157
POLE2	-0.606792	6.4315	-2.13915	0.0529507	0.587919	-3.93913
TMEFF2	-0.606619	3.85824	-3.30789	0.00599563	0.416995	-2.07492
H4-16	-0.606446	4.97131	-2.93656	0.0120722	0.468813	-2.67901
GLI3	-0.606327	2.46907	-3.30256	0.00605603	0.416995	-2.08357
IL21R	-0.606264	5.3384	-2.95343	0.0116945	0.46824	-2.6516
PTPRQ	-0.606179	2.48615	-2.88762	0.0132379	0.474622	-2.75846
SERPINB3	-0.605977	2.21612	-3.74194	0.00266145	0.327262	-1.37534
MSLN	-0.605825	2.44594	-2.7651	0.0166677	0.49517	-2.95676
GGTLC2	-0.605732	5.58784	-2.75765	0.0169025	0.495737	-2.96878
CTRC	-0.605536	3.78094	-2.88815	0.0132248	0.474622	-2.75761
PEMT	-0.604729	6.28671	-3.79298	0.00242103	0.318706	-1.29408
BAAT	-0.604576	2.84561	-2.91338	0.0126111	0.472915	-2.71666
IRF2	-0.603469	5.48796	-1.87998	0.0837949	0.634132	-4.31822
DKK3	-0.603332	3.49072	-3.35697	0.00546686	0.413834	-1.99523
EVA1A	-0.603038	2.86859	-2.72125	0.0180973	0.502551	-3.02746
ADAM22	-0.60286	4.70502	-2.27301	0.041541	0.559053	-3.73546
DIAPH3	-0.602765	7.36577	-2.32862	0.0375228	0.55152	-3.64956
DKK2	-0.602629	4.31277	-3.00491	0.0106128	0.466106	-2.56789
LINC01567	-0.602436	3.33164	-2.78608	0.0160239	0.487195	-2.92288
ZFP69	-0.602177	5.39601	-1.98239	0.07003	0.618678	-4.17113
H2BC4	-0.602028	6.15119	-2.55311	0.0247785	0.524358	-3.29667
HBB	-0.601763	3.63357	-2.06232	0.0607672	0.604011	-4.05378
CLDN12	-0.601541	4.28965	-1.92918	0.0768997	0.62775	-4.24803
LOC101929140	-0.600975	4.2796	-3.40222	0.00502116	0.412914	-1.92185
HORMAD2-AS1	-0.600826	3.90063	-2.90663	0.0127724	0.474622	-2.72761
GKAP1	-0.600558	4.52668	-1.80168	0.095935	0.648741	-4.428
ASPM	-0.600539	7.94927	-2.93068	0.0122066	0.469326	-2.68856
LILRB3	-0.60041	4.4423	-3.72566	0.00274314	0.327262	-1.4013
TSPAN18	-0.60022	6.9803	-2.95259	0.011713	0.46824	-2.65296
MBOAT2	-0.600156	3.28691	-2.19514	0.0478589	0.578135	-3.8545
FPGT	-0.599826	6.02195	-3.20189	0.00732038	0.435774	-2.24728
CFAP53	-0.599695	3.37525	-2.63551	0.0212482	0.513275	-3.16516
TNFAIP2	-0.599588	4.84727	-3.18121	0.00761134	0.439387	-2.28093
SORCS3	-0.599448	3.46812	-2.83916	0.014502	0.484821	-2.83701
FBN2	-0.5993	4.52171	-2.4082	0.0324138	0.541459	-3.52551
RBP7	-0.598844	2.78215	-3.08636	0.00910189	0.450253	-2.43534
GPSM2	-0.598653	7.26139	-2.33515	0.0370765	0.550078	-3.63943
TCEAL2	-0.598308	2.81484	-3.49341	0.0042316	0.381099	-1.77433
CASP7	-0.598296	3.7752	-3.03288	0.0100676	0.463782	-2.52238
MOXD1	-0.598089	3.01865	-1.88435	0.0831604	0.632758	-4.31202
ISX	-0.597982	4.74872	-3.69962	0.00287924	0.329552	-1.4429
RASA4	-0.597873	6.461	-2.8613	0.0139103	0.480014	-2.80114
SPATA31A5	-0.597441	5.03128	-2.81048	0.0153057	0.486668	-2.88343
ENDOV	-0.597044	4.89135	-3.74177	0.00266228	0.327262	-1.37561
SPSB1	-0.596628	6.02364	-3.768	0.00253579	0.325483	-1.33382
OR5K4	-0.596334	3.07665	-2.34224	0.036597	0.550078	-3.62842
MXRA7	-0.596306	5.20621	-3.38334	0.00520252	0.413834	-1.95247
RAPGEF4	-0.596132	3.16177	-3.03445	0.0100379	0.463782	-2.51983
KIF14	-0.595676	7.07462	-2.16152	0.0508578	0.585368	-3.90541
ARG2	-0.595462	4.29722	-2.03395	0.0639164	0.612755	-4.09567
NLRP12	-0.595309	3.35238	-2.30251	0.039361	0.554632	-3.68997
TDRD7	-0.595084	2.62611	-3.22904	0.00695525	0.426256	-2.2031
SPACA7	-0.594921	2.31933	-2.63348	0.0213288	0.513275	-3.1684
RBPMS	-0.59414	3.57677	-2.92888	0.012248	0.46963	-2.69148
LINC02913	-0.594134	5.05854	-3.36718	0.00536293	0.413834	-1.97867
OOSP2	-0.593767	2.95694	-1.8139	0.0939404	0.646233	-4.41102
RSPH1	-0.593176	3.24531	-2.74505	0.0173072	0.499101	-2.98911
ZNF696	-0.592604	4.63349	-1.77494	0.10043	0.654446	-4.46491
DHFR2	-0.592455	6.19862	-2.4028	0.0327384	0.541459	-3.53397
SHF	-0.592241	4.70725	-3.60746	0.00341875	0.354391	-1.5906
FMO2	-0.592041	1.74612	-4.11934	0.00132891	0.285605	-0.781524
TRIM63	-0.591817	3.69471	-2.78982	0.0159116	0.487195	-2.91684
TNNT3	-0.59176	5.18056	-2.56654	0.0241664	0.523206	-3.27529
SARAF	-0.591675	7.43193	-3.86854	0.00210523	0.318706	-1.17429
MINDY1	-0.590408	4.1715	-3.20919	0.00722044	0.432774	-2.23541
VPS26B	-0.590192	6.48722	-2.78812	0.0159625	0.487195	-2.91958
SLC26A10	-0.590111	3.44538	-2.51992	0.0263564	0.528918	-3.34938
KIFBP	-0.590079	4.67337	-2.0628	0.0607153	0.603976	-4.05307
HCG11	-0.590062	4.60339	-2.92135	0.012423	0.470819	-2.7037
CFAP20DC	-0.589736	5.15369	-2.74961	0.0171596	0.497905	-2.98175
CDCA3	-0.589489	7.14744	-2.13737	0.0531204	0.587919	-3.9418
LINC01392	-0.589291	1.84693	-3.01036	0.0105045	0.465136	-2.55903
SPA17	-0.588689	6.83584	-2.73399	0.0176699	0.500452	-3.00694
TEX55	-0.588599	2.20988	-3.45619	0.00453746	0.397416	-1.83449
SLC17A4	-0.588243	3.23651	-2.08449	0.058408	0.602489	-4.02088
CENPH	-0.588151	7.30698	-3.23248	0.00691037	0.426256	-2.19751
ABHD4	-0.587835	5.08573	-3.8359	0.00223611	0.318706	-1.22596
ZNF284	-0.587538	3.0245	-3.2967	0.00612316	0.416995	-2.09309
LOC100506403	-0.58724	3.92875	-2.66599	0.0200709	0.506725	-3.11629
RNU5D-1	-0.586716	9.71576	-3.43338	0.00473582	0.406438	-1.87139
BBS9	-0.586177	5.90289	-2.17502	0.0496331	0.580876	-3.88501
CDKN1A	-0.585998	4.47077	-3.60442	0.00343821	0.354391	-1.59549
CREG1	-0.585363	8.25806	-4.4134	0.0007815	0.245021	-0.331841
DEFB119	-0.585121	3.80055	-3.30885	0.00598479	0.416995	-2.07336
ACTL6B	-0.585024	3.76964	-2.29626	0.0398139	0.555829	-3.69963
RNF157	-0.584979	2.47801	-4.03699	0.00154456	0.299259	-0.909622
LOC101929372	-0.58486	4.15626	-3.0115	0.0104818	0.465136	-2.55717
C10orf90	-0.584695	2.68062	-2.42646	0.0313391	0.541459	-3.49686
MAFG	-0.584605	4.82617	-3.34873	0.00555226	0.413834	-2.00861
DISC2	-0.584409	1.95873	-1.82005	0.0929519	0.646006	-4.40246
DARS1-AS1	-0.584398	6.00013	-1.87843	0.0840214	0.635231	-4.32042
ZKSCAN3	-0.584355	5.2341	-2.67326	0.0197997	0.50487	-3.10463
BCDIN3D-AS1	-0.584196	3.20294	-2.78422	0.0160798	0.487195	-2.92588
DACH2	-0.583445	2.94145	-2.6695	0.0199397	0.504909	-3.11067
DDIT4	-0.583399	8.92673	-2.21831	0.0458893	0.572567	-3.81923
TRIM3	-0.583337	3.2273	-2.49859	0.0274212	0.53329	-3.38317
JDP2	-0.583207	5.3791	-2.30721	0.0390238	0.554322	-3.68271
LINC00205	-0.583126	4.94647	-2.51156	0.026769	0.531323	-3.36264
NIBAN2	-0.583072	2.50907	-3.04408	0.00985737	0.460251	-2.50417
CEP55	-0.582884	7.12065	-2.17458	0.0496725	0.580876	-3.88568
GCLM	-0.582824	5.90357	-2.11351	0.0554485	0.592546	-3.97759
GIMAP4	-0.582777	2.56942	-2.83402	0.014643	0.486145	-2.84534
USP17L15	-0.582234	3.79181	-2.70775	0.0185611	0.50487	-3.04919
DNAJC6	-0.581993	2.79343	-1.74485	0.105711	0.659621	-4.50607
TMEM143	-0.581892	4.32021	-2.43865	0.030641	0.541459	-3.47771
LOC101928295	-0.581711	3.85922	-2.60203	0.0226191	0.520686	-3.21869
DTX3L	-0.581479	5.18864	-2.13576	0.0532743	0.587919	-3.94422
MT1G	-0.5813	6.98532	-1.86338	0.0862465	0.63889	-4.3417
RFLNB	-0.5806	2.96502	-1.6037	0.133923	0.688038	-4.69365
LINC00958	-0.579761	2.78836	-2.84423	0.0143643	0.482744	-2.8288
SULT6B1	-0.579436	2.16266	-2.46477	0.0291954	0.538718	-3.43659
TCAF2P1	-0.579194	4.57451	-1.74382	0.105897	0.659621	-4.50747
FEZ2	-0.578345	6.08199	-3.71018	0.0028232	0.327262	-1.42601
ASPDH	-0.578291	4.4981	-3.95157	0.00180659	0.309772	-1.04341
CPSF4L	-0.578155	2.8956	-2.34722	0.0362638	0.549436	-3.62068
IL10RB	-0.577717	7.02616	-2.62882	0.0215154	0.513275	-3.17586
NEUROG2	-0.577469	3.90695	-3.57513	0.00363158	0.36357	-1.64259
ARL6	-0.577325	2.91506	-3.69828	0.0028864	0.329552	-1.44504
METTL7B	-0.57729	4.56738	-2.12835	0.0539889	0.590828	-3.95534
CFAP126	-0.577166	3.4804	-3.08402	0.00914206	0.450345	-2.43914
FFAR4	-0.576655	4.05262	-3.78604	0.00245236	0.318706	-1.30511
LINC00643	-0.576223	2.60154	-1.68933	0.116113	0.672747	-4.58098
ARID3C	-0.576145	3.55143	-3.42793	0.00478456	0.407884	-1.88022
CFHR4	-0.576129	3.3116	-2.38384	0.0339023	0.543824	-3.56362
CDKN3	-0.575795	8.64058	-2.45517	0.0297188	0.538718	-3.45171
LUCAT1	-0.57567	3.19452	-3.5486	0.00381625	0.372521	-1.68531
C20orf85	-0.575546	4.67205	-3.18529	0.00755303	0.43902	-2.27429
OBSL1	-0.575444	3.01457	-3.02999	0.0101227	0.463782	-2.52709
DDAH2	-0.575432	6.37683	-3.80675	0.00236006	0.318706	-1.27221
ZNF879	-0.575406	3.89033	-2.5537	0.0247512	0.524358	-3.29573
TLE1	-0.575318	4.46989	-3.99674	0.00166277	0.302585	-0.972547
GPD2	-0.575301	5.17728	-2.39984	0.0329174	0.541459	-3.5386
HERC6	-0.574365	5.22482	-2.51135	0.0267791	0.531323	-3.36296
SGK2	-0.573687	3.76221	-2.75895	0.0168615	0.495436	-2.96669
TMEM191B	-0.573423	4.54766	-3.07932	0.00922362	0.45104	-2.44681
FAM72C	-0.572931	9.41701	-2.49462	0.0276241	0.53329	-3.38945
EPB41L5	-0.572892	4.67254	-3.25444	0.00663029	0.421815	-2.16179
CLDN2	-0.572555	2.70599	-2.9928	0.0108581	0.467501	-2.5876
CBFA2T3	-0.572314	5.54676	-3.77465	0.0025047	0.323523	-1.32323
USP17L19	-0.571144	3.09079	-2.19705	0.0476931	0.577801	-3.85159
RGS2	-0.571104	6.93558	-2.90531	0.0128043	0.474622	-2.72976
VAMP5	-0.571077	5.32216	-3.8038	0.00237298	0.318706	-1.27689
TRIM43B	-0.57053	2.62139	-2.58543	0.0233303	0.523077	-3.24518
CSRNP2	-0.570463	4.76232	-3.31571	0.005908	0.416995	-2.06221
AGXT2	-0.570436	3.7832	-2.48077	0.0283425	0.534177	-3.41133
GGH	-0.570101	5.55496	-2.06118	0.0608912	0.604074	-4.05548
NME9	-0.569804	4.42631	-3.17546	0.00769433	0.440557	-2.29029
ZNF558	-0.569499	5.79117	-2.14304	0.0525808	0.587919	-3.93327
ARHGEF4	-0.569473	2.70904	-2.48022	0.0283713	0.534177	-3.4122
MIR670HG	-0.569024	1.75684	-3.38259	0.00520983	0.413834	-1.95368
IGDCC4	-0.568865	4.24528	-3.8316	0.00225398	0.318706	-1.23278
HCFC1R1	-0.568471	6.7133	-3.50303	0.00415604	0.381099	-1.7588
PYROXD2	-0.568336	4.32574	-2.26889	0.0418546	0.559053	-3.74179
MSH4	-0.567682	2.01029	-2.94285	0.01193	0.468813	-2.66879
ASRGL1	-0.567501	4.68708	-3.01484	0.010416	0.465136	-2.55174
AGTR2	-0.567222	3.23504	-2.56871	0.024069	0.523206	-3.27184
UQCRHL	-0.566009	6.52736	-2.56942	0.0240374	0.523206	-3.27072
AKIP1	-0.565991	5.15561	-3.07372	0.00932138	0.452361	-2.45591
NUF2	-0.56571	7.7111	-1.8339	0.0907587	0.644285	-4.38312
FEZ1	-0.565603	2.66448	-3.51444	0.00406819	0.381099	-1.74038
ATP6V0D2	-0.565147	4.35066	-2.63183	0.0213949	0.513275	-3.17105
C4orf47	-0.565134	3.63573	-2.18961	0.0483399	0.578631	-3.86289
GSS	-0.564612	6.17126	-2.11219	0.0555794	0.592546	-3.97955
TMEM269	-0.564553	3.95523	-2.42978	0.0311477	0.541459	-3.49166
IDI2	-0.564214	3.03967	-3.29087	0.00619083	0.416995	-2.10258
FANCI	-0.564054	7.30591	-1.84069	0.0897012	0.644285	-4.37362
CCL14	-0.563371	4.3999	-2.09971	0.0568376	0.596494	-3.9982
NF1P2	-0.563142	2.73962	-2.48362	0.0281932	0.533709	-3.40683
TIGD6	-0.562735	4.68439	-1.92814	0.0770394	0.62775	-4.24952
NRP2	-0.562652	5.88259	-2.50348	0.0271735	0.532786	-3.37543
GSTM1	-0.562326	3.67796	-2.86807	0.0137341	0.479198	-2.79016
FLNC	-0.562296	5.87557	-4.0892	0.00140399	0.287256	-0.828303
TGFB3	-0.561981	4.53118	-2.5138	0.0266578	0.531323	-3.35909
NT5C1A	-0.561795	4.14286	-3.38636	0.00517309	0.413834	-1.94757
PARP9	-0.561351	6.49058	-2.19227	0.0481083	0.578631	-3.85886
ARHGAP8	-0.56107	2.74096	-2.73537	0.0176244	0.500452	-3.00472
C5orf64	-0.559777	4.11604	-2.6842	0.0193982	0.50487	-3.08705
RXFP4	-0.559734	3.6223	-2.41976	0.0317295	0.541459	-3.50738
TAL1	-0.559516	3.22628	-2.59296	0.0230053	0.522277	-3.23318
MRGPRX2	-0.559472	3.61106	-3.3468	0.00557245	0.413834	-2.01174
MSTN	-0.559179	2.21418	-2.91688	0.0125281	0.472138	-2.71097
PRRT2	-0.559118	5.30309	-2.56317	0.0243186	0.523206	-3.28066
CAMK2B	-0.558982	3.55458	-3.09166	0.00901133	0.450253	-2.42671
DZIP1L	-0.558937	2.9947	-3.03198	0.0100847	0.463782	-2.52384
PELI3	-0.558678	5.05579	-2.56416	0.024274	0.523206	-3.27909
MELTF	-0.558597	5.52228	-3.61264	0.00338583	0.354391	-1.58228
PREX1	-0.558573	3.24247	-2.23516	0.0445061	0.567818	-3.79351
PDZD3	-0.558481	3.23334	-2.11455	0.0553443	0.592546	-3.97602
SLC2A9	-0.558469	2.87978	-2.68577	0.0193414	0.50487	-3.08454
MIR5589	-0.558123	3.25016	-1.39344	0.187951	0.734881	-4.95412
PBK	-0.557928	8.40217	-1.97205	0.0713194	0.620775	-4.18615
LGALS7	-0.557779	5.12084	-2.88787	0.0132316	0.474622	-2.75805
PURG	-0.556716	3.74672	-2.52224	0.026243	0.528342	-3.34571
SLC35G5	-0.556126	5.21243	-2.39739	0.0330661	0.541459	-3.54243
PADI2	-0.556055	4.26744	-1.89218	0.0820355	0.631856	-4.30091
ALCAM	-0.555861	7.52031	-3.49063	0.00425376	0.381099	-1.77883
PRAMEF8	-0.555624	2.95537	-2.02697	0.0647143	0.614196	-4.10594
SPEM2	-0.5552	2.88648	-2.13425	0.0534197	0.588123	-3.94649
CES1	-0.554878	5.04674	-2.46177	0.0293581	0.538718	-3.44132
PLCXD1	-0.554732	5.77644	-2.33565	0.0370424	0.550078	-3.63866
IVL	-0.554517	2.63785	-3.0964	0.00893125	0.449639	-2.419
CKMT1B	-0.554466	4.19739	-2.06909	0.0600381	0.602856	-4.04376
C11orf65	-0.554374	3.9324	-2.79147	0.0158623	0.487195	-2.91416
MAP2K6	-0.554153	5.80588	-3.9211	0.00191078	0.314491	-1.09135
CSTA	-0.55396	3.00996	-2.39422	0.0332603	0.541459	-3.54739
SERPINA2	-0.552467	3.43179	-2.42917	0.0311827	0.541459	-3.49261
ALDH6A1	-0.55239	5.03539	-2.27332	0.0415173	0.559053	-3.73497
PROKR2	-0.552281	3.72133	-3.06506	0.00947496	0.455502	-2.47002
C1QL3	-0.552163	4.54932	-3.50423	0.00414669	0.381099	-1.75685
RAB13	-0.552136	3.24933	-2.46377	0.0292494	0.538718	-3.43816
LCN9	-0.552131	2.47975	-3.11383	0.00864242	0.448602	-2.39062
RAD51	-0.551858	5.48477	-2.39711	0.0330831	0.541459	-3.54286
LANCL1	-0.551595	8.02835	-3.31063	0.00596471	0.416995	-2.07046
MT1F	-0.55143	5.45995	-2.58131	0.0235105	0.523206	-3.25176
CFL1P1	-0.551235	3.11695	-2.95657	0.0116255	0.46824	-2.6465
SNTG1	-0.551041	3.41853	-3.09199	0.00900581	0.450253	-2.42618
HCN4	-0.550831	4.4904	-2.33703	0.036949	0.550078	-3.63652
LOC101927964	-0.55053	3.37556	-3.35232	0.00551487	0.413834	-2.00278
GEM	-0.550527	4.54675	-1.89436	0.0817232	0.63125	-4.2978
PPP3R2	-0.550216	2.58338	-3.35374	0.00550019	0.413834	-2.00048
TUB	-0.550075	3.91576	-2.39055	0.0334858	0.541459	-3.55313
PTTG1IP	-0.549982	8.29414	-1.84787	0.088595	0.644285	-4.36354
GPR143	-0.549659	3.79394	-2.21243	0.0463819	0.572567	-3.8282
HCRTR1	-0.549385	4.51441	-2.50632	0.0270303	0.532786	-3.37093
TAMALIN	-0.549291	3.31057	-2.51267	0.0267135	0.531323	-3.36087
PRDM1	-0.549033	2.35335	-2.85456	0.0140877	0.481676	-2.81206
ZBTB8A	-0.548982	2.96599	-3.10814	0.00873564	0.448602	-2.39988
OR11A1	-0.548762	2.43969	-2.41613	0.0319428	0.541459	-3.51308
YAP1	-0.548681	2.47606	-2.60405	0.022534	0.520353	-3.21547
PLA2G2C	-0.548263	3.2038	-3.03176	0.010089	0.463782	-2.52421
MAST4	-0.548178	4.36758	-2.62083	0.021839	0.516715	-3.18865
METTL21C	-0.548014	3.05687	-2.64216	0.0209858	0.513275	-3.1545
MECP2	-0.547985	5.73264	-2.93238	0.0121677	0.468813	-2.6858
SPATA4	-0.547899	3.31706	-2.55791	0.0245582	0.523206	-3.28904
ZBTB41	-0.547874	6.08144	-2.0523	0.0618631	0.605578	-4.06861
ACSM3	-0.547274	3.93274	-2.16776	0.0502884	0.582779	-3.89599
MMP16	-0.547086	3.2018	-2.12169	0.0546392	0.592012	-3.96533
ZNF616	-0.546997	6.17056	-2.88054	0.0134157	0.474806	-2.76995
FAM71E2	-0.546825	4.69775	-2.24599	0.0436379	0.566805	-3.77693
TPBG	-0.546806	2.27964	-2.70958	0.0184977	0.50487	-3.04626
PCDH11Y	-0.546788	2.24117	-3.08917	0.0090538	0.450253	-2.43077
FABP4	-0.546761	2.26983	-2.54124	0.025332	0.524358	-3.31554
CLIP2	-0.546592	5.78894	-3.55502	0.00377069	0.372521	-1.67496
SPATA31A1	-0.54658	5.29231	-2.45688	0.0296252	0.538718	-3.44903
CCL3	-0.546035	5.62819	-2.86648	0.0137753	0.479198	-2.79274
CCDC3	-0.546026	4.6658	-3.10118	0.00885108	0.448602	-2.41122
H4C3	-0.545972	11.568	-3.3064	0.00601243	0.416995	-2.07734
ARHGAP5	-0.545478	4.2278	-2.40696	0.0324878	0.541459	-3.52745
S1PR3	-0.545438	4.63394	-3.10627	0.00876647	0.448602	-2.40293
LOC101928622	-0.545378	3.03777	-2.50239	0.0272286	0.532786	-3.37716
MYADM	-0.545157	5.79117	-2.82575	0.0148724	0.486145	-2.85872
KIF4A	-0.54472	7.11582	-1.64105	0.125881	0.683179	-4.64494
OR5K3	-0.544449	2.7753	-2.35125	0.0359969	0.548337	-3.61442
SOST	-0.544445	5.12244	-3.49098	0.00425094	0.381099	-1.77826
H2BW2	-0.544406	5.16151	-2.64287	0.0209579	0.513275	-3.15337
LAPTM4B	-0.544215	2.72586	-1.62911	0.128404	0.685523	-4.66059
RASL12	-0.544103	4.20184	-3.64644	0.00317893	0.348985	-1.52803
TCP11L1	-0.543877	5.02914	-3.52782	0.00396753	0.378617	-1.7188
TRIP10	-0.543794	6.62047	-3.10218	0.00883442	0.448602	-2.40959
YBX3	-0.543599	5.18375	-2.4138	0.0320806	0.541459	-3.51673
DPYSL3	-0.543246	2.74393	-1.99331	0.0686912	0.617571	-4.15521
FAM166A	-0.542944	5.04429	-3.1293	0.008394	0.448602	-2.36544
CUZD1	-0.542593	2.72559	-2.39111	0.0334511	0.541459	-3.55225
HMGCLL1	-0.542367	3.14	-1.89315	0.0818965	0.631283	-4.29953
MIR4435-2HG	-0.542181	5.52257	-2.45393	0.0297875	0.538718	-3.45368
RHOXF1	-0.542134	2.98267	-3.3863	0.00517365	0.413834	-1.94766
MIR298	-0.542032	4.42131	-2.21526	0.0461441	0.572567	-3.82388
KCNJ15	-0.541877	3.24065	-1.71069	0.112008	0.666032	-4.55232
GPRIN2	-0.541498	4.27581	-2.77532	0.0163511	0.489642	-2.94027
CKMT1A	-0.541377	3.72006	-3.27516	0.00637661	0.416995	-2.1281
VPS9D1	-0.54131	5.07739	-2.23558	0.0444722	0.567818	-3.79287
KRT79	-0.54125	3.85712	-3.51222	0.0040851	0.381099	-1.74396
BBOF1	-0.540568	3.23029	-2.12396	0.054417	0.591715	-3.96193
CD27-AS1	-0.540518	5.89125	-2.47846	0.0284643	0.534177	-3.41499
SMAP1	-0.540339	7.06466	-2.99623	0.010788	0.467501	-2.58201
ARL4C	-0.540053	3.86508	-2.81439	0.0151937	0.486668	-2.87711
ALS2	-0.53986	4.58466	-2.90896	0.0127165	0.474622	-2.72383
ZNF528	-0.539587	3.75487	-2.33463	0.0371117	0.550078	-3.64024
TMEM219	-0.539444	6.23834	-2.90327	0.0128536	0.474622	-2.73307
WDSUB1	-0.539394	3.41865	-1.77752	0.099988	0.653969	-4.46136
LOC100289580	-0.539345	4.14936	-1.5893	0.13714	0.691652	-4.71224
IGFL2	-0.539265	4.29839	-1.83871	0.090008	0.644285	-4.37639
PRAMEF2	-0.538895	2.57251	-3.10214	0.0088351	0.448602	-2.40966
RHOC	-0.538557	4.75866	-1.96123	0.0726916	0.622719	-4.20183
C2orf80	-0.538233	2.18925	-2.41778	0.0318456	0.541459	-3.51049
HSPA4L	-0.538223	6.94889	-2.45165	0.0299131	0.538718	-3.45726
WNT3	-0.537401	4.67544	-2.91436	0.0125878	0.472736	-2.71507
OR10K2	-0.53716	4.53423	-2.48105	0.0283281	0.534177	-3.4109
OR2B6	-0.536765	4.02874	-2.38233	0.0339965	0.544775	-3.56597
LAG3	-0.536434	4.03215	-2.95903	0.0115717	0.46824	-2.6425
NUCB2	-0.536252	8.64402	-3.84422	0.00220197	0.318706	-1.21278
RGL4	-0.536164	4.24502	-2.9552	0.0116556	0.46824	-2.64873
PRRT4	-0.535715	5.67272	-3.47395	0.00438879	0.385715	-1.80576
MYO6	-0.535548	5.14809	-2.01261	0.0663837	0.61531	-4.127
PEX7	-0.535268	4.65798	-3.31226	0.00594644	0.416995	-2.06781
GRIP1	-0.535137	3.92373	-2.28957	0.0403038	0.556985	-3.70995
CLUL1	-0.535121	4.01019	-2.94317	0.0119228	0.468813	-2.66827
RHBDD1	-0.535052	7.22576	-2.7424	0.0173935	0.499252	-2.99339
ZNF14	-0.534887	3.90582	-1.61389	0.131686	0.686825	-4.68043
MRLN	-0.534401	2.54298	-2.95073	0.0117541	0.46824	-2.65598
MAJIN	-0.534317	3.77804	-1.91125	0.0793504	0.629853	-4.27372
BCL2A1	-0.534269	7.80095	-2.93593	0.0120865	0.468813	-2.68003
SERPINE1	-0.533724	3.27971	-2.32158	0.0380102	0.552965	-3.66047
H4C2	-0.533516	6.35329	-3.36955	0.00533907	0.413834	-1.97482
TAAR2	-0.533496	1.78446	-2.8464	0.0143057	0.482744	-2.82528
GLDN	-0.533256	4.08164	-3.00548	0.0106014	0.466106	-2.56696
AZI2	-0.533189	4.73507	-2.4932	0.0276967	0.53329	-3.39169
LOC286059	-0.533158	5.589	-3.01266	0.010459	0.465136	-2.55529
LINC00921	-0.532981	3.30815	-2.28675	0.0405116	0.557035	-3.71429
CDC34	-0.53297	4.74785	-2.89714	0.0130028	0.474622	-2.74302
DYDC1	-0.53295	2.60414	-3.61815	0.00335121	0.354391	-1.57343
MTLN	-0.532666	2.92342	-2.80738	0.0153951	0.486934	-2.88845
F11R	-0.532585	5.2245	-3.14343	0.00817322	0.448602	-2.34243
SLC16A2	-0.532373	3.44502	-2.56293	0.0243297	0.523206	-3.28105
ZNF182	-0.532218	6.62801	-3.09985	0.00887322	0.448602	-2.41338
DCTD	-0.531966	7.05334	-3.57382	0.00364043	0.36357	-1.64469
LINC01563	-0.531868	4.43874	-2.56574	0.0242025	0.523206	-3.27657
CLYBL	-0.531756	6.06421	-3.12123	0.0085227	0.448602	-2.37858
TJP3	-0.531494	3.53389	-2.78597	0.0160272	0.487195	-2.92306
P2RX4	-0.531477	4.1237	-2.63525	0.0212586	0.513275	-3.16557
RDH12	-0.531071	4.16291	-3.16467	0.00785239	0.442485	-2.30785
ILDR2	-0.530955	4.54049	-1.92074	0.078045	0.62775	-4.26014
LY6E	-0.530818	5.66005	-1.73748	0.107043	0.660796	-4.51609
ONECUT3	-0.530668	5.11558	-2.67637	0.0196848	0.50487	-3.09963
MAGED2	-0.530569	6.80212	-2.86028	0.0139369	0.480014	-2.80279
LYPD8	-0.529728	3.70442	-3.40877	0.00495981	0.411841	-1.91125
CHMP4C	-0.529635	3.60547	-2.18723	0.0485487	0.578631	-3.8665
CLDN34	-0.529632	3.17074	-2.77684	0.0163043	0.489642	-2.9378
GALNT17	-0.52962	3.50785	-3.12453	0.00846981	0.448602	-2.3732
TSPAN8	-0.529546	2.54563	-2.78307	0.0161146	0.487195	-2.92774
CD151	-0.528449	5.00335	-3.01879	0.0103387	0.465136	-2.54531
ZNF99	-0.528433	2.2148	-2.27101	0.0416926	0.559053	-3.73853
BLACAT1	-0.528162	3.78176	-2.74741	0.0172306	0.498498	-2.9853
CCDC121	-0.528132	5.01033	-1.9272	0.077167	0.62775	-4.25087
ADRB1	-0.527945	5.18772	-3.30892	0.00598397	0.416995	-2.07324
DHRS11	-0.527887	4.67382	-1.5147	0.154904	0.708113	-4.80685
LY6G6D	-0.52778	5.30376	-2.41959	0.0317395	0.541459	-3.50765
LOC100129434	-0.527757	2.80555	-1.57763	0.139798	0.693834	-4.72723
GLIPR2	-0.527167	6.27747	-2.27074	0.0417132	0.559053	-3.73894
AMT	-0.52606	4.81235	-3.24371	0.00676571	0.424101	-2.17924
DPY19L4	-0.525624	5.80944	-2.17718	0.0494395	0.580865	-3.88174
SUB1	-0.525458	9.21382	-2.89178	0.0131347	0.474622	-2.75171
LINC01547	-0.525311	5.12582	-3.10897	0.00872194	0.448602	-2.39853
CLCN5	-0.52531	3.15168	-2.69904	0.0188664	0.50487	-3.0632
KDM7A	-0.52517	6.17216	-2.58751	0.0232403	0.523077	-3.24188
VAV3	-0.525018	5.14482	-3.02207	0.010275	0.465103	-2.53997
ATL1	-0.524638	3.75752	-2.72714	0.0178985	0.501924	-3.01798
AK4	-0.524628	4.17857	-3.26467	0.00650384	0.418982	-2.14516
JAKMIP3	-0.524593	4.90189	-2.5593	0.0244944	0.523206	-3.28682
NEFM	-0.524468	2.191	-2.35275	0.0358976	0.547781	-3.61208
ACER3	-0.524356	5.16113	-1.45977	0.169209	0.719103	-4.87459
PDIA2	-0.523984	5.09341	-2.40462	0.0326286	0.541459	-3.53112
KRTAP9-3	-0.523697	4.74979	-2.37013	0.0347686	0.545763	-3.58501
TRIM64	-0.523322	2.43964	-3.22098	0.00706169	0.430006	-2.21621
FAM124B	-0.523256	2.17791	-3.37248	0.00530978	0.413834	-1.97007
IL6R	-0.523121	4.94701	-2.59334	0.0229888	0.522277	-3.23257
HSDL2	-0.523059	6.60556	-2.02335	0.0651312	0.614196	-4.11125
C9orf92	-0.522947	2.1786	-2.19926	0.0475023	0.577801	-3.84823
TMEM163	-0.522945	4.16397	-2.34751	0.0362446	0.549436	-3.62023
FCER1A	-0.52262	2.15743	-2.5283	0.0259491	0.52725	-3.33609
APOH	-0.521899	3.20369	-2.54969	0.0249369	0.524358	-3.30211
PLEKHA5	-0.5216	2.43236	-2.96125	0.0115233	0.467793	-2.63889
MORN1	-0.521153	5.88275	-2.28345	0.0407565	0.557554	-3.71938
COMTD1	-0.521152	5.43751	-3.05346	0.00968441	0.459515	-2.48889
TBC1D30	-0.5209	4.18707	-1.781	0.099395	0.653472	-4.45657
ZNF322	-0.520765	5.90906	-2.08222	0.0586458	0.602489	-4.02426
MT1JP	-0.520745	6.48852	-1.80685	0.0950868	0.647968	-4.42083
ASPG	-0.520421	4.96212	-3.22176	0.00705134	0.430006	-2.21495
PRKG2	-0.520381	4.43595	-2.35335	0.0358577	0.547781	-3.61114
MYRF	-0.520333	5.38901	-3.55254	0.00378822	0.372521	-1.67896
SLC2A12	-0.519824	4.15372	-2.57178	0.0239318	0.523206	-3.26695
ABRA	-0.519778	4.39427	-3.16139	0.00790116	0.444115	-2.3132
LINC00595	-0.519701	4.89471	-3.03467	0.0100339	0.463782	-2.51948
ENTPD3-AS1	-0.519677	4.84141	-3.60639	0.00342555	0.354391	-1.59231
RAMP2	-0.519525	4.95381	-2.2713	0.0416709	0.559053	-3.73809
KIR3DX1	-0.519405	4.08508	-2.35854	0.0355177	0.545796	-3.60307
SBF2	-0.519363	5.90704	-2.30031	0.03952	0.555343	-3.69338
GOLM2	-0.519337	8.27748	-2.37037	0.0347535	0.545763	-3.58464
GPR179	-0.518935	3.40828	-2.89147	0.0131422	0.474622	-2.75221
CALCOCO2	-0.518665	7.19705	-3.20922	0.00721996	0.432774	-2.23535
MICU1	-0.518656	6.7715	-2.07178	0.0597498	0.602762	-4.03976
PSG1	-0.518606	2.40282	-2.16561	0.050484	0.583818	-3.89924
MIOS-DT	-0.518409	4.37573	-2.25453	0.0429645	0.563457	-3.76384
DYNLT1	-0.518092	2.80537	-2.71453	0.0183266	0.502901	-3.03828
HEMGN	-0.517826	4.50476	-1.86632	0.0858068	0.638215	-4.33755
PLAAT4	-0.517617	5.03189	-2.58681	0.0232706	0.523077	-3.24299
PHACTR1	-0.517601	4.64993	-2.93227	0.0121701	0.468813	-2.68598
CLDN6	-0.517483	3.78482	-3.24908	0.00669762	0.422942	-2.17051
MAGEB5	-0.517476	3.53989	-2.52578	0.0260706	0.528325	-3.34008
PCBD1	-0.517272	6.52378	-2.93831	0.0120324	0.468813	-2.67616
FGFR3	-0.517193	4.21256	-2.82548	0.0148801	0.486145	-2.85917
CHDH	-0.517123	3.5768	-2.16524	0.0505176	0.583818	-3.8998
GPR151	-0.516824	2.2852	-2.62685	0.0215947	0.513275	-3.17901
KIR2DS5	-0.516795	3.4872	-1.58528	0.138052	0.692424	-4.71742
PAGE2	-0.516765	3.13276	-2.17206	0.0498988	0.581898	-3.88948
FAM90A1	-0.51669	4.32447	-2.46902	0.0289663	0.5376	-3.42988
DDHD2	-0.516562	7.20107	-2.32516	0.0377615	0.552675	-3.65492
ENPP7	-0.516495	3.53674	-2.21214	0.0464066	0.572567	-3.82864
PWWP3B	-0.516253	3.58783	-3.36375	0.00539761	0.413834	-1.98423
PRICKLE1	-0.516015	6.48103	-2.11186	0.0556126	0.592546	-3.98005
SH2D1B	-0.516007	2.3958	-2.35809	0.0355471	0.545796	-3.60377
TNNI1	-0.515926	5.09652	-2.37726	0.0343153	0.545719	-3.57389
SYNM	-0.515719	5.63964	-1.83658	0.0903399	0.644285	-4.37937
SSX2IP	-0.515643	5.55891	-2.10966	0.0558325	0.592546	-3.98334
SOX8	-0.515427	5.39064	-2.7799	0.0162109	0.488579	-2.93287
ACTN3	-0.515365	3.76005	-1.99736	0.0682017	0.617571	-4.14931
RHOB	-0.515341	4.02472	-3.21352	0.00716172	0.432496	-2.22836
HHIPL2	-0.515302	3.04593	-2.42521	0.0314116	0.541459	-3.49883
ANLN	-0.514828	9.44872	-2.79699	0.0156987	0.487195	-2.90525
CTNNA1	-0.514766	5.28069	-2.21115	0.0464896	0.572567	-3.83014
APLF	-0.514483	5.17303	-1.70222	0.113619	0.668464	-4.5637
IKZF4	-0.514258	4.29742	-2.1369	0.053165	0.587919	-3.9425
STK3	-0.513967	4.59679	-1.72141	0.109998	0.662916	-4.53787
GSTA4	-0.513758	4.68492	-3.08892	0.00905809	0.450253	-2.43118
DERA	-0.513736	6.37273	-2.92326	0.0123785	0.470819	-2.70061
NODAL	-0.513644	3.45266	-2.55276	0.0247947	0.524358	-3.29723
DUSP3	-0.513466	4.84229	-1.9809	0.0702141	0.618678	-4.17329
DNAJB3	-0.513445	2.87067	-3.41232	0.00492684	0.411196	-1.90549
LINC00592	-0.513067	2.48717	-2.31799	0.0382615	0.553149	-3.66604
MYO3A	-0.513047	2.25622	-3.10732	0.00874921	0.448602	-2.40123
AMACR	-0.512969	5.38992	-2.02612	0.0648115	0.614196	-4.10718
ZNF10	-0.512931	4.43363	-1.40878	0.18347	0.732246	-4.93596
LINC01163	-0.512817	1.92184	-3.29811	0.00610694	0.416995	-2.0908
STC1	-0.512662	4.48428	-2.23354	0.0446377	0.56789	-3.79599
FAM172A	-0.512562	6.86911	-2.43104	0.0310754	0.541459	-3.48968
LINC01587	-0.512517	4.23865	-1.50169	0.158196	0.710465	-4.82304
PRIMA1	-0.512504	5.32123	-3.48169	0.00432562	0.384124	-1.79327
PHF24	-0.512461	4.9018	-2.13687	0.0531681	0.587919	-3.94255
FAM83A	-0.512318	4.61907	-2.73077	0.0177771	0.501439	-3.01213
TNFSF11	-0.512306	2.38352	-2.14816	0.0520982	0.587524	-3.92556
RGS16	-0.51207	6.38072	-3.00017	0.0107083	0.467501	-2.57561
SCOC-AS1	-0.511934	3.88658	-2.02172	0.0653201	0.614376	-4.11365
TMPRSS3	-0.511833	3.22614	-2.10166	0.0566389	0.595885	-3.99529
LINC02362	-0.511748	3.8537	-2.22321	0.0454832	0.571332	-3.81176
POLR3GL	-0.511603	7.51141	-3.00997	0.0105122	0.465136	-2.55966
CD300A	-0.511572	4.86928	-2.03265	0.0640641	0.612797	-4.09758
CCDC15	-0.511484	3.93372	-1.6355	0.127049	0.684922	-4.65223
ACTN2	-0.510992	5.64426	-3.22988	0.00694435	0.426256	-2.20174
LINC01498	-0.510927	2.76152	-2.90368	0.0128436	0.474622	-2.7324
KRT85	-0.510617	3.63827	-1.82944	0.0914604	0.644285	-4.38936
CD58	-0.51052	1.83946	-2.27651	0.0412767	0.558645	-3.73007
H3-4	-0.510057	5.03738	-2.82109	0.0150033	0.486145	-2.86626
HAUS1	-0.50981	7.24961	-2.41202	0.0321861	0.541459	-3.51952
IL1RAP	-0.509802	3.97179	-1.34155	0.203786	0.748725	-5.0145
RP1L1	-0.509736	4.11211	-2.37279	0.034599	0.545719	-3.58087
OLR1	-0.509196	3.42142	-3.15232	0.00803733	0.446858	-2.32795
IL36A	-0.508915	3.07422	-2.89656	0.013017	0.474622	-2.74396
GALC	-0.508719	5.50571	-1.91655	0.0786183	0.628819	-4.26613
GCNA	-0.508664	3.27472	-1.44021	0.174566	0.724132	-4.89831
SDR42E1	-0.508633	3.55284	-2.01387	0.0662363	0.61531	-4.12516
OR4C46	-0.508564	2.38407	-2.18847	0.04844	0.578631	-3.86462
CFB	-0.50841	2.46434	-2.39794	0.0330328	0.541459	-3.54157
TMSB15A	-0.508384	3.39823	-2.21552	0.0461222	0.572567	-3.82348
PRPSAP1	-0.508264	6.76264	-2.99939	0.0107239	0.467501	-2.57687
IFT74	-0.50768	2.27035	-1.55798	0.144372	0.69659	-4.75232
E2F8	-0.507438	6.93342	-1.31051	0.213768	0.756568	-5.04983
TSPY10	-0.507432	2.59807	-2.28085	0.0409509	0.557678	-3.72339
CENPE	-0.507297	8.21462	-2.36645	0.0350047	0.545796	-3.59075
UROC1	-0.507081	4.2461	-3.03344	0.0100571	0.463782	-2.52148
ANTXR2	-0.506611	4.65132	-1.57396	0.140644	0.694044	-4.73194
GPX8	-0.506558	2.64698	-2.28576	0.0405849	0.557443	-3.71582
DCAF4L1	-0.506468	3.5489	-1.98953	0.0691523	0.618165	-4.16073
H19	-0.506326	4.76528	-1.746	0.105505	0.659621	-4.5045
TNFRSF21	-0.506221	5.27813	-2.19071	0.0482444	0.578631	-3.86123
PITX2	-0.505787	4.97829	-2.36918	0.0348292	0.545763	-3.58649
TTTY21	-0.505454	2.64317	-2.80091	0.0155833	0.487195	-2.8989
MAK	-0.505443	2.91483	-2.61773	0.0219659	0.516774	-3.19361
SLC16A11	-0.505384	6.00355	-3.01554	0.0104023	0.465136	-2.5506
TPSD1	-0.50502	4.46597	-2.89748	0.0129945	0.474622	-2.74247
ZNF667	-0.504965	4.35288	-2.9216	0.0124172	0.470819	-2.7033
ATP23	-0.50493	7.62232	-2.32512	0.0377646	0.552675	-3.65499
OLFML2B	-0.5049	3.19434	-2.91659	0.012535	0.472138	-2.71144
CUBN	-0.504622	2.58354	-2.975	0.0112285	0.467589	-2.61653
FAN1	-0.504597	2.4809	-1.67327	0.119285	0.674602	-4.60238
SMCR5	-0.504316	2.74565	-2.1809	0.0491079	0.57984	-3.8761
MYO1G	-0.504252	7.94681	-3.68428	0.00296262	0.332845	-1.46744
MRGPRX4	-0.504166	3.27042	-2.58626	0.0232943	0.523077	-3.24386
DHFRP3	-0.504141	3.22735	-3.55015	0.00380519	0.372521	-1.68281
KRTAP20-1	-0.503993	3.55792	-2.00802	0.0669262	0.616009	-4.13373
FRK	-0.503538	4.74667	-2.0195	0.065578	0.614376	-4.11691
ZNF610	-0.50352	5.67656	-3.27697	0.00635496	0.416995	-2.12517
COLGALT2	-0.503415	3.01971	-2.17419	0.0497075	0.581019	-3.88626
CIBAR1	-0.50331	3.0122	-1.80644	0.0951535	0.647968	-4.42139
TNFSF13B	-0.503221	2.69352	-2.21197	0.0464209	0.572567	-3.8289
C1orf116	-0.503064	4.54853	-2.52536	0.0260909	0.528325	-3.34074
LINC00461	-0.50296	3.54142	-3.07613	0.00927921	0.452264	-2.452
POMGNT2	-0.502926	3.60754	-3.2585	0.00657987	0.420544	-2.15519
NAP1L3	-0.502866	2.20349	-2.7911	0.0158734	0.487195	-2.91477
FSTL3	-0.50285	5.69098	-2.73942	0.0174909	0.499252	-2.99819
ZNF677	-0.502546	2.8073	-1.83173	0.0910992	0.644285	-4.38616
NCEH1	-0.502545	5.73905	-2.13664	0.0531906	0.587919	-3.9429
TRIM42	-0.502328	2.89585	-2.12673	0.0541469	0.590854	-3.95778
NPHS2	-0.502292	3.17957	-2.71626	0.0182674	0.50284	-3.0355
LOC285000	-0.502199	3.90057	-2.56301	0.0243258	0.523206	-3.28091
CACNA1G	-0.502183	4.0129	-2.27344	0.0415087	0.559053	-3.7348
SLC16A3	-0.501853	5.95889	-1.47661	0.164711	0.716485	-4.85401
NTN4	-0.5017	3.54654	-1.89419	0.0817478	0.63125	-4.29804
C1QL1	-0.501574	5.40924	-3.25282	0.00665056	0.422055	-2.16442
LRRFIP2	-0.501436	6.6118	-2.34355	0.0365093	0.550078	-3.62639
LINC01133	-0.501381	2.89039	-2.23683	0.0443711	0.567818	-3.79095
ABI3BP	-0.501352	3.10896	-2.16098	0.0509076	0.585415	-3.90623
PGAM4	-0.501241	5.22744	-2.87803	0.013479	0.475285	-2.77401
KBTBD7	-0.501194	3.41767	-2.05392	0.0616845	0.605578	-4.06622
FAM219A	-0.501117	5.58973	-3.3048	0.00603056	0.416995	-2.07993
H2AC4	-0.500767	8.14108	-1.80675	0.0951031	0.647968	-4.42096
E2F6	-0.500524	4.2698	-2.45342	0.0298155	0.538718	-3.45448
DPYSL5	-0.500518	2.471	-2.17534	0.0496037	0.580876	-3.88451
INPP5F	-0.500458	4.42424	-1.50783	0.156637	0.709271	-4.81542
DEPDC1	-0.500257	7.59761	-1.78175	0.0992674	0.653472	-4.45554
RBMS2	-0.500137	4.89489	-2.78474	0.0160642	0.487195	-2.92504
RBIS	-0.500065	7.05626	-2.10437	0.0563646	0.59518	-3.99124
IRAK2	-0.500037	3.69101	-2.24383	0.0438096	0.567818	-3.78024
BMP8B	-0.499864	3.73384	-1.76901	0.101451	0.654662	-4.47305
GPR174	-0.499789	4.29876	-2.43039	0.0311124	0.541459	-3.49069
CCL23	-0.499781	3.59526	-2.77582	0.0163356	0.489642	-2.93945
TPM2	-0.499253	4.33747	-1.55974	0.143958	0.69659	-4.75008
LHX6	-0.499227	5.0604	-2.77495	0.0163623	0.489642	-2.94086
SEPTIN8	-0.4992	4.10068	-2.9815	0.0110918	0.467589	-2.60597
GPRASP2	-0.498921	2.59981	-2.6208	0.0218404	0.516715	-3.1887
SPIN4	-0.498903	4.91489	-1.8916	0.0821183	0.631856	-4.30173
PPP2R3C	-0.49886	7.14478	-1.3599	0.198065	0.743684	-4.99333
ZNF624	-0.498631	4.60411	-2.17222	0.0498847	0.581898	-3.88924
MINDY2	-0.49839	3.65817	-1.56359	0.143054	0.695851	-4.74518
CPT1A	-0.498093	4.45252	-3.08115	0.00919179	0.450345	-2.44383
CYP21A1P	-0.498031	5.0484	-2.19144	0.0481807	0.578631	-3.86012
LINC01815	-0.498014	2.33588	-3.27218	0.00641244	0.416995	-2.13294
OR4C16	-0.497981	2.18315	-2.29384	0.0399901	0.55679	-3.70336
GBA3	-0.497824	2.48155	-1.96562	0.0721318	0.622359	-4.19547
LRRC75A	-0.497746	4.62478	-2.71527	0.0183013	0.50284	-3.03709
ASNS	-0.497704	9.15357	-2.64133	0.0210183	0.513275	-3.15583
LMNA	-0.497655	5.64095	-3.04696	0.00980395	0.459549	-2.49948
LINC00452	-0.497591	6.7279	-3.42295	0.00482946	0.408985	-1.88827
CCL5	-0.497588	4.71582	-2.45211	0.029888	0.538718	-3.45654
IL7R	-0.497549	4.92073	-1.34128	0.203868	0.748912	-5.0148
KRT76	-0.497531	5.25349	-2.68985	0.019194	0.50487	-3.07797
GPR3	-0.497218	4.33854	-2.78481	0.0160621	0.487195	-2.92493
HNRNPCL3	-0.497112	3.51893	-1.70579	0.112938	0.666708	-4.55891
APOBEC4	-0.496793	1.61476	-3.06662	0.00944715	0.455502	-2.46748
TLK1	-0.496775	6.81827	-1.49528	0.15984	0.711917	-4.83099
RALB	-0.496399	7.12289	-2.73321	0.0176959	0.500634	-3.0082
MS4A2	-0.496375	2.70414	-2.88343	0.0133429	0.474806	-2.76526
MAP3K13	-0.496355	2.94442	-2.67771	0.0196356	0.50487	-3.09749
MAPK11	-0.496246	5.13758	-2.6741	0.0197685	0.50487	-3.10327
DYNC2LI1	-0.49614	4.22495	-1.28272	0.223039	0.764496	-5.08095
KY	-0.495794	3.55553	-2.82105	0.0150046	0.486145	-2.86634
CIDEC	-0.495726	3.85764	-2.7536	0.0170317	0.496356	-2.97532
GYG2P1	-0.495707	4.75561	-2.89033	0.0131704	0.474622	-2.75406
KCNC4	-0.495535	4.85783	-2.60334	0.0225639	0.520353	-3.2166
KIF20A	-0.495358	7.77826	-1.43533	0.175925	0.725338	-4.9042
UGGT2	-0.495328	6.71945	-2.20334	0.0471527	0.575535	-3.84203
IL9	-0.495029	3.56236	-1.47262	0.165767	0.716485	-4.8589
IQCK	-0.494984	4.60808	-2.03573	0.0637146	0.612755	-4.09305
CAPRIN2	-0.494975	7.00589	-2.31559	0.0384295	0.553149	-3.66974
CRYBA4	-0.494862	3.15934	-2.15066	0.0518637	0.587304	-3.92179
SATL1	-0.494726	2.0851	-2.31669	0.0383526	0.553149	-3.66805
PRKCG	-0.494474	3.72242	-1.87022	0.085229	0.637162	-4.33204
DNMT3A	-0.494215	4.47068	-1.79926	0.0963335	0.649614	-4.43135
OR4F13P	-0.494083	2.3384	-2.29374	0.0399973	0.55679	-3.70351
PINLYP	-0.494057	6.33872	-2.82652	0.014851	0.486145	-2.85748
CMC4	-0.494009	5.10205	-1.58333	0.138495	0.692486	-4.71992
NCALD	-0.493775	5.01498	-2.51967	0.0263684	0.528918	-3.34977
GALNT10	-0.493736	6.67282	-2.14505	0.0523908	0.587919	-3.93025
MYCBPAP	-0.493609	3.03582	-3.1544	0.00800592	0.446082	-2.32457
SPATA7	-0.493445	5.04053	-2.78835	0.0159556	0.487195	-2.91921
LYST	-0.493406	4.29543	-2.06059	0.060955	0.604074	-4.05634
MOGAT2	-0.493264	2.88052	-3.70928	0.00282795	0.327262	-1.42746
EMP3	-0.493261	8.47756	-3.24961	0.00669098	0.422942	-2.16965
APOOP5	-0.493237	5.84093	-2.94234	0.0119414	0.468813	-2.66962
SNORD72	-0.493068	6.39997	-2.40508	0.0326006	0.541459	-3.53039
CD3E	-0.492924	3.94669	-1.76957	0.101355	0.654662	-4.47229
CALR3	-0.492776	3.36491	-1.75889	0.103217	0.657091	-4.48691
STAT1	-0.492743	7.62015	-3.28378	0.00627401	0.416995	-2.1141
MICA	-0.492573	5.82047	-2.96725	0.0113937	0.467793	-2.62913
CHIA	-0.492518	3.18174	-2.47016	0.0289053	0.537247	-3.42808
SDSL	-0.492382	4.73715	-2.0658	0.0603909	0.603084	-4.04863
KBTBD11-OT1	-0.492244	3.13973	-2.86531	0.0138057	0.479198	-2.79464
PLCXD1	-0.491796	5.57782	-2.76462	0.0166828	0.49517	-2.95754
MECOM	-0.4917	3.26703	-1.97198	0.071328	0.620775	-4.18625
FANCB	-0.491494	6.63093	-1.8718	0.0849943	0.63668	-4.3298
MCC	-0.491123	4.58463	-2.66728	0.0200224	0.506002	-3.11422
MIR105-1	-0.490898	2.23858	-2.50076	0.0273112	0.532786	-3.37974
ZNF184	-0.490896	7.52684	-2.72082	0.0181119	0.502551	-3.02815
GAB3	-0.49059	4.07213	-2.9698	0.0113391	0.467589	-2.62499
VWA2	-0.490589	3.70149	-3.08757	0.00908122	0.450253	-2.43338
CEP57	-0.4905	7.65294	-2.08462	0.058394	0.602489	-4.02068
ZNF629	-0.490491	5.09851	-3.38952	0.00514242	0.413834	-1.94244
PPP1R13B-DT	-0.490299	3.56254	-2.37633	0.0343743	0.545719	-3.57534
MYLK2	-0.490201	3.22802	-1.95285	0.0737702	0.624312	-4.21394
KRTAP20-4	-0.490174	3.14124	-2.84621	0.014311	0.482744	-2.82559
ARHGEF15	-0.490004	4.55336	-2.918	0.0125017	0.472138	-2.70915
MAGEB3	-0.489988	2.77551	-2.11006	0.055792	0.592546	-3.98274
FAM153CP	-0.489669	3.61428	-2.73868	0.0175153	0.499392	-2.99939
PHKG1	-0.489514	3.5222	-2.95473	0.0116659	0.46824	-2.64949
TEX36	-0.489406	3.56953	-2.18663	0.048602	0.578631	-3.86742
TBX1	-0.489298	5.10435	-1.82042	0.0928929	0.646006	-4.40195
LGALSL	-0.489215	4.2196	-2.11154	0.0556446	0.592546	-3.98053
TESMIN	-0.488897	4.52631	-1.65948	0.122069	0.678676	-4.62065
OR8B12	-0.488793	3.56422	-2.17965	0.0492191	0.579914	-3.87799
ARMCX5-GPRASP2	-0.488548	3.74505	-2.50923	0.026885	0.532597	-3.36633
CCPG1	-0.488499	4.92804	-2.09669	0.0571459	0.597755	-4.00271
KCNIP1	-0.488477	2.31367	-3.16692	0.00781918	0.442485	-2.30419
ESYT3	-0.488436	3.1234	-2.1876	0.0485162	0.578631	-3.86594
ETHE1	-0.488422	6.20645	-2.5885	0.0231975	0.523077	-3.2403
MIR3158-2	-0.488259	3.21872	-3.0043	0.0106252	0.466106	-2.56889
REXO1L2P	-0.487888	4.48038	-2.43476	0.0308626	0.541459	-3.48384
ANGPTL2	-0.487706	3.44101	-2.49545	0.0275815	0.53329	-3.38814
REEP2	-0.487569	3.6574	-3.19763	0.00737947	0.435774	-2.25422
ECI2	-0.48749	8.81627	-2.89831	0.0129742	0.474622	-2.74112
MIR4762	-0.487325	1.96963	-2.69011	0.0191847	0.50487	-3.07755
F8	-0.487319	3.46221	-1.77284	0.10079	0.654662	-4.46779
RBFOX2	-0.487195	6.14062	-2.74384	0.0173463	0.499101	-2.99105
ALPK1	-0.487024	5.17996	-1.11388	0.286446	0.800897	-5.25895
IL21R-AS1	-0.487023	3.76488	-2.23194	0.0447677	0.56789	-3.79843
LIG3	-0.486983	5.6032	-2.07296	0.0596243	0.602762	-4.03802
FBLIM1	-0.486711	4.70373	-2.86527	0.0138067	0.479198	-2.7947
H2BC6	-0.486697	5.71917	-2.38785	0.0336525	0.541459	-3.55734
LCE2D	-0.48669	4.54961	-2.90071	0.0129155	0.474622	-2.73722
CAMSAP3	-0.486432	5.62741	-2.52981	0.0258762	0.526486	-3.33369
ANGPTL8	-0.486328	5.5408	-2.20525	0.0469902	0.574736	-3.83913
NENF	-0.485891	5.35642	-3.17195	0.00774534	0.440667	-2.296
PCLAF	-0.485764	8.25526	-1.41543	0.181554	0.730813	-4.92804
CROT	-0.485204	4.92735	-1.18665	0.257592	0.786524	-5.18461
RPL39L	-0.48498	6.08128	-2.47655	0.028565	0.53481	-3.418
FSD1L	-0.484948	4.84232	-1.76547	0.102066	0.655368	-4.4779
TBC1D2	-0.484706	5.04104	-2.51589	0.0265543	0.53043	-3.35577
SLAIN1	-0.484662	7.65394	-1.95398	0.0736244	0.624312	-4.21231
RTEL1	-0.484537	5.78148	-3.11633	0.00860169	0.448602	-2.38654
CLU	-0.484516	2.66342	-2.44648	0.0302006	0.541459	-3.4654
GNL1	-0.484298	5.33621	-2.81724	0.0151123	0.486668	-2.87249
MYB	-0.484015	5.86644	-1.57287	0.140895	0.694044	-4.73333
MIR4486	-0.483819	3.26655	-1.57963	0.13934	0.693719	-4.72468
TSPYL5	-0.483564	2.88613	-1.85265	0.0878644	0.642582	-4.35682
ZNF714	-0.483058	7.31914	-2.26881	0.0418607	0.559053	-3.74192
MIR5699	-0.482991	3.72763	-2.02684	0.0647286	0.614196	-4.10612
HPN-AS1	-0.482973	5.87917	-3.3067	0.00600907	0.416995	-2.07685
CDK1	-0.482856	8.54161	-1.91959	0.078201	0.628086	-4.26178
CCDC187	-0.482465	4.24707	-2.30963	0.0388512	0.554166	-3.67896
H2AZ1-DT	-0.482244	2.78496	-2.31559	0.0384301	0.553149	-3.66975
ZRANB3	-0.482203	5.95979	-1.84039	0.0897468	0.644285	-4.37403
PCDHB16	-0.482012	2.4887	-2.30868	0.0389194	0.554322	-3.68044
KRT31	-0.481775	5.33521	-2.30571	0.0391315	0.554322	-3.68503
DLG3	-0.481612	3.41161	-1.68716	0.116535	0.672747	-4.58386
CRYAA	-0.481607	4.73132	-2.45296	0.0298405	0.538718	-3.45519
SH3PXD2A	-0.481582	4.48279	-2.46054	0.0294249	0.538718	-3.44325
REXO1L2P	-0.481237	4.57416	-1.88079	0.0836772	0.633826	-4.31707
C9orf116	-0.481198	4.01064	-2.93235	0.0121684	0.468813	-2.68586
CCL3L3	-0.481011	5.64667	-1.68467	0.117026	0.672747	-4.5872
MAN1C1	-0.480805	2.58242	-2.56585	0.0241977	0.523206	-3.2764
MYH4	-0.480765	2.10052	-2.68385	0.0194111	0.50487	-3.08762
BIRC8	-0.480727	2.81564	-2.37093	0.0347176	0.545763	-3.58377
TBX15	-0.480579	3.53295	-1.9657	0.0721217	0.622359	-4.19536
CYP27A1	-0.480479	2.12974	-2.76579	0.0166462	0.49517	-2.95565
LOC407835	-0.480363	5.92927	-2.8135	0.015219	0.486668	-2.87855
DHRS4L2	-0.480232	7.41544	-3.10548	0.00877962	0.448602	-2.40422
FAM205BP	-0.480229	2.17222	-2.69251	0.0190986	0.50487	-3.07369
IDO1	-0.479886	2.21923	-3.20881	0.0072256	0.432774	-2.23602
CACNA2D1	-0.47967	1.64006	-2.69439	0.0190317	0.50487	-3.07069
CHRFAM7A	-0.479657	3.10917	-2.29631	0.0398101	0.555829	-3.69955
CLCA2	-0.479656	1.59644	-2.79736	0.0156879	0.487195	-2.90466
TH	-0.479385	5.72876	-3.10114	0.00885167	0.448602	-2.41128
NOS1AP	-0.479366	4.65675	-3.06649	0.00944937	0.455502	-2.46768
TSPY1	-0.479326	3.83255	-2.51646	0.026526	0.53043	-3.35486
CYP4F11	-0.479318	2.49982	-2.20294	0.0471874	0.575535	-3.84265
NDUFV2	-0.479314	9.3208	-2.43558	0.0308154	0.541459	-3.48254
AIG1	-0.479303	6.87753	-2.42852	0.03122	0.541459	-3.49363
KIF15	-0.479293	6.33804	-2.02776	0.0646239	0.614196	-4.10478
H2BC11	-0.479111	8.52623	-2.0137	0.0662562	0.61531	-4.12541
DDIT4L	-0.478959	3.43328	-1.77965	0.0996242	0.653472	-4.45843
LURAP1	-0.478925	5.64632	-2.63319	0.0213406	0.513275	-3.16887
THRSP	-0.478884	3.70508	-2.8536	0.0141134	0.481911	-2.81363
CTNNAL1	-0.478881	5.75723	-2.34318	0.0365342	0.550078	-3.62697
CRTAP	-0.478685	9.7151	-3.49299	0.00423493	0.381099	-1.775
TRIM50	-0.47857	4.75285	-3.19529	0.00741198	0.435774	-2.25801
ACVR2B	-0.478453	3.41867	-1.92572	0.0773671	0.62775	-4.253
MYOM2	-0.4784	6.05302	-2.32887	0.037506	0.55152	-3.64918
MYOT	-0.478387	2.55437	-2.62532	0.0216568	0.514272	-3.18147
ZNF680	-0.478325	7.95145	-2.61247	0.0221827	0.519417	-3.20202
ACTR3-AS1	-0.478254	3.18045	-2.19397	0.0479597	0.578571	-3.85627
GLRA3	-0.478237	4.19061	-1.50229	0.158043	0.710465	-4.8223
PTTG1	-0.477936	9.05013	-2.38827	0.0336268	0.541459	-3.55669
BPESC1	-0.477913	2.52608	-3.09066	0.00902837	0.450253	-2.42834
FRAS1	-0.477829	4.39623	-2.75322	0.0170437	0.496356	-2.97593
HVCN1	-0.477797	7.11759	-1.99645	0.0683118	0.617571	-4.15064
ADAMTS2	-0.477723	4.3559	-3.593	0.00351228	0.356818	-1.61384
ELAVL3	-0.477711	3.40978	-2.36856	0.0348691	0.545763	-3.58746
NUTM2G	-0.477537	4.08048	-2.61573	0.022048	0.516844	-3.1968
BMP1	-0.477324	5.62266	-2.80976	0.0153265	0.486668	-2.88461
MIR4462	-0.477224	3.24525	-1.57395	0.140644	0.694044	-4.73194
CSN3	-0.477085	2.61809	-1.97658	0.0707512	0.619467	-4.17957
TSPY1	-0.477071	3.83014	-2.95108	0.0117464	0.46824	-2.65542
TTC38	-0.47686	4.24799	-1.8939	0.0817899	0.631283	-4.29846
ALDH1L1-AS1	-0.476786	4.40389	-2.58416	0.0233857	0.523077	-3.24721
FAM9C	-0.476742	1.99527	-2.56656	0.0241658	0.523206	-3.27527
TBC1D4	-0.476685	5.18234	-2.11084	0.0557143	0.592546	-3.98157
BOLA3-DT	-0.476597	4.09534	-2.12608	0.05421	0.590854	-3.95875
MANEA	-0.476593	8.3617	-3.12778	0.008418	0.448602	-2.36791
POU5F1B	-0.476378	4.3106	-2.64741	0.0207806	0.513036	-3.14609
CBR1-AS1	-0.476359	2.93708	-2.63513	0.0212633	0.513275	-3.16576
AP2A1	-0.476297	6.21498	-2.43849	0.0306504	0.541459	-3.47797
HSPA1B	-0.476154	6.78974	-2.94103	0.0119709	0.468813	-2.67175
ARHGAP26-IT1	-0.475849	2.80647	-2.72099	0.0181062	0.502551	-3.02789
GRM4	-0.475711	4.41005	-2.69475	0.0190188	0.50487	-3.0701
ZNF654	-0.475685	6.12439	-2.27918	0.0410756	0.558187	-3.72596
TMEM185A	-0.475634	5.44752	-3.20068	0.00733714	0.435774	-2.24925
TFAP2D	-0.475604	3.38717	-2.28759	0.0404496	0.556985	-3.713
MST1L	-0.475358	4.47617	-2.50131	0.0272832	0.532786	-3.37887
PRAMEF33	-0.475278	3.21822	-2.02346	0.0651188	0.614196	-4.11109
UBR7	-0.47508	7.11795	-2.29072	0.0402189	0.556903	-3.70818
OLIG3	-0.475037	3.44246	-2.07691	0.0592051	0.602762	-4.03215
JPH4	-0.474841	5.45982	-2.19664	0.047729	0.577801	-3.85222
FABP6	-0.474792	4.49948	-1.99848	0.0680661	0.617571	-4.14767
ALOXE3	-0.474619	3.77717	-2.84755	0.0142749	0.482744	-2.82342
CFAP47	-0.474614	2.51189	-2.50081	0.0273085	0.532786	-3.37966
CNBD2	-0.474308	2.26809	-1.88455	0.0831321	0.632758	-4.31174
KCNK3	-0.473996	5.28141	-3.12648	0.00843867	0.448602	-2.37002
TST	-0.473884	5.69133	-2.63525	0.0212585	0.513275	-3.16557
H2AC8	-0.473851	10.6357	-2.32498	0.0377742	0.552675	-3.6552
NBPF8	-0.473656	5.65649	-1.60611	0.133391	0.687687	-4.69053
GABRB3	-0.473631	4.10312	-2.90723	0.0127581	0.474622	-2.72664
LINC01425	-0.473277	2.86988	-2.36619	0.0350216	0.545796	-3.59116
ZNF493	-0.473227	5.71362	-2.9696	0.0113433	0.467589	-2.62531
KLC4	-0.472827	5.44678	-2.79093	0.0158785	0.487195	-2.91505
DEFB112	-0.472569	2.52648	-1.82101	0.0927991	0.646006	-4.40113
SERPINB2	-0.472515	3.20501	-1.6708	0.11978	0.675607	-4.60566
LINC01250	-0.472487	3.23255	-2.06632	0.060335	0.603084	-4.04786
GIPC3	-0.472406	3.95024	-1.67335	0.119269	0.674602	-4.60227
LINC00552	-0.472393	3.8956	-2.22149	0.0456255	0.571885	-3.81439
SLC22A16	-0.472341	2.92841	-1.87747	0.084162	0.635689	-4.32178
ZNF440	-0.472292	4.97425	-1.22079	0.244861	0.778508	-5.14848
MLANA	-0.472254	3.69634	-1.8997	0.0809662	0.630949	-4.2902
KIF3C	-0.47222	3.95855	-2.00284	0.0675431	0.617153	-4.1413
CMTM8	-0.472031	5.02712	-1.74168	0.106284	0.659621	-4.51039
MINPP1	-0.471858	3.95734	-1.08912	0.296807	0.804513	-5.28339
PPT2	-0.471788	6.46548	-2.98949	0.010926	0.467589	-2.59297
OR5AR1	-0.471513	1.88495	-2.02275	0.065201	0.614313	-4.11214
GATAD1	-0.471512	8.43907	-2.99731	0.0107662	0.467501	-2.58026
C9orf57	-0.471414	3.59461	-1.60923	0.132704	0.687024	-4.68648
BGN	-0.471407	3.89429	-2.48444	0.0281502	0.53329	-3.40553
OCM2	-0.471303	4.74353	-2.2448	0.0437326	0.567458	-3.77876
CLEC3A	-0.471253	3.34538	-2.82061	0.0150168	0.486145	-2.86704
SLC32A1	-0.471249	3.35334	-1.70357	0.113363	0.667415	-4.5619
FBXO5	-0.47118	6.88324	-1.46135	0.168782	0.718944	-4.87267
LINC00336	-0.471062	3.93681	-1.62275	0.129766	0.68661	-4.66889
MOK	-0.470996	3.9698	-1.9221	0.0778584	0.62775	-4.25818
MEOX1	-0.470771	5.57462	-2.62905	0.0215061	0.513275	-3.17549
ZRANB2-DT	-0.470573	3.71176	-1.50577	0.157157	0.709901	-4.81797
TUFT1	-0.470349	4.19891	-2.11304	0.0554949	0.592546	-3.97829
TM4SF19-DYNLT2B	-0.470143	4.43445	-2.45188	0.0299007	0.538718	-3.45691
LTF	-0.469988	4.23938	-2.00566	0.0672071	0.616455	-4.13719
KLF5	-0.469822	4.34139	-2.23562	0.0444686	0.567818	-3.7928
TRPC3	-0.469699	1.90149	-2.68869	0.0192359	0.50487	-3.07984
C16orf90	-0.469578	5.04802	-2.02534	0.0649018	0.614196	-4.10833
GCNT3	-0.469505	3.52333	-1.67109	0.119721	0.675607	-4.60527
DNAJC28	-0.469459	3.96173	-1.38276	0.191124	0.737376	-4.96668
CLDN3	-0.469266	5.3602	-2.54533	0.0251401	0.524358	-3.30905
TBATA	-0.469228	4.12359	-2.59459	0.0229352	0.522277	-3.23057
C1QTNF7	-0.469041	2.96258	-2.32907	0.0374919	0.55152	-3.64886
F10	-0.46902	3.88069	-2.63428	0.0212971	0.513275	-3.16712
NWD1	-0.46901	2.622	-2.45784	0.0295723	0.538718	-3.44751
IRS1	-0.468977	4.60642	-1.93757	0.0757764	0.626735	-4.23597
MCMDC2	-0.46893	1.91929	-2.09895	0.0569146	0.596798	-3.99933
LHX9	-0.468779	6.06458	-2.58016	0.023561	0.523206	-3.2536
LINC02606	-0.468768	3.96585	-2.53869	0.0254522	0.524358	-3.31958
CETN3	-0.468646	6.03809	-1.99338	0.0686831	0.617571	-4.15512
LINC01248	-0.468373	1.837	-3.34768	0.00556321	0.413834	-2.01031
XAF1	-0.468247	5.1381	-2.02954	0.0644196	0.614196	-4.10216
B4GALNT1	-0.468219	5.29257	-2.45504	0.0297264	0.538718	-3.45193
INSYN2B	-0.468086	4.18815	-2.3199	0.0381275	0.553149	-3.66307
WSB1	-0.46805	8.51543	-2.7775	0.0162841	0.489642	-2.93674
LMO7	-0.46795	5.55068	-2.27247	0.0415822	0.559053	-3.73629
AOAH	-0.46777	3.13878	-2.23171	0.044786	0.56789	-3.79878
CKAP4	-0.467751	7.38127	-2.85475	0.0140829	0.481676	-2.81176
ZNF705D	-0.467649	4.31791	-2.50502	0.027096	0.532786	-3.37299
DNER	-0.467562	4.46372	-3.19174	0.00746183	0.436696	-2.2638
PRDM10	-0.467552	7.63288	-2.66895	0.0199603	0.504929	-3.11155
TACR1	-0.467436	3.89902	-2.26957	0.0418024	0.559053	-3.74074
ZNF662	-0.467377	4.46865	-2.72773	0.0178786	0.501916	-3.01702
H3C8	-0.467282	9.48585	-2.00414	0.0673884	0.617063	-4.13941
TMEM116	-0.467152	6.03655	-1.76561	0.102041	0.655368	-4.47771
ABTB2	-0.46708	4.44805	-2.56013	0.0244568	0.523206	-3.2855
DUX5	-0.466698	4.49847	-3.00874	0.0105365	0.46541	-2.56166
GALNT5	-0.466681	3.70556	-2.5134	0.0266776	0.531323	-3.35972
PRIM1	-0.466511	7.86669	-2.21493	0.0461716	0.572567	-3.82438
APELA	-0.466289	2.99074	-2.14622	0.05228	0.587919	-3.92848
CPA2	-0.466288	2.36432	-1.84765	0.0886283	0.644285	-4.36385
VRK2	-0.466202	8.36693	-2.47121	0.0288493	0.536988	-3.42643
L3MBTL4	-0.466176	4.36197	-3.21321	0.00716583	0.432496	-2.22885
H3C13	-0.466123	7.28512	-2.66044	0.0202804	0.509499	-3.1252
TOMM20L	-0.466027	4.15847	-2.98077	0.011107	0.467589	-2.60715
HS3ST2	-0.465837	3.64684	-2.15541	0.0514213	0.586352	-3.91463
LOC100129636	-0.465609	2.63433	-1.42873	0.177774	0.727314	-4.91212
SERPINE3	-0.465523	4.41567	-1.91015	0.0795028	0.629943	-4.27529
SPAG5	-0.464837	6.38044	-1.25233	0.233545	0.771296	-5.1144
CASP4	-0.464735	2.59134	-2.09566	0.0572512	0.597877	-4.00424
PLPP5	-0.464575	5.54357	-2.80194	0.0155534	0.487195	-2.89725
FAM102B	-0.46452	7.48175	-2.83285	0.0146752	0.486145	-2.84723
CCDC105	-0.464473	3.67229	-2.51257	0.0267186	0.531323	-3.36103
ESX1	-0.464385	4.72356	-2.67407	0.0197698	0.50487	-3.10333
HIPK2	-0.464251	4.21891	-1.99802	0.0681221	0.617571	-4.14835
BST2	-0.464226	7.61761	-2.57782	0.0236637	0.523206	-3.25732
ANO9	-0.464062	5.23662	-2.58519	0.0233409	0.523077	-3.24557
RNF144A	-0.464029	4.94424	-2.82774	0.014817	0.486145	-2.85551
EMC2	-0.463973	8.39485	-3.10482	0.00879049	0.448602	-2.40529
EPSTI1	-0.46394	4.83392	-1.75677	0.10359	0.657455	-4.48981
CCDC34	-0.463885	7.38181	-1.70832	0.112457	0.666629	-4.55551
LINC00589	-0.463882	3.72304	-2.36035	0.0353997	0.545796	-3.60025
SURF6	-0.463879	6.41169	-2.40355	0.0326929	0.541459	-3.53279
C12orf75	-0.463823	8.66082	-2.36593	0.0350381	0.545796	-3.59155
NMNAT3	-0.46382	5.14282	-2.31295	0.0386163	0.553283	-3.67384
HABP4	-0.463684	4.89252	-2.0268	0.0647337	0.614196	-4.10619
FEZF1	-0.463664	3.84471	-1.50411	0.157581	0.710181	-4.82005
HERC3	-0.463571	6.36054	-2.67281	0.0198163	0.50487	-3.10534
SRP54	-0.463312	6.98371	-1.69098	0.11579	0.672725	-4.57876
HSD17B13	-0.463261	3.23547	-1.91398	0.078973	0.628931	-4.26982
CBR3	-0.463213	2.48939	-2.07775	0.0591156	0.602762	-4.0309
CHAF1B	-0.463187	6.49954	-1.62363	0.129577	0.68661	-4.66774
TTTY1	-0.462457	3.72282	-1.45294	0.171063	0.720984	-4.8829
ZNF582	-0.462287	4.30961	-1.96792	0.0718402	0.622185	-4.19214
CEP250	-0.462076	5.54607	-3.19242	0.00745218	0.436696	-2.26268
GABRB1	-0.461678	1.91087	-2.13498	0.0533493	0.587919	-3.94539
KRTAP6-1	-0.46102	2.68298	-2.04192	0.0630168	0.608739	-4.08393
H2BC1	-0.460909	2.57574	-2.87642	0.01352	0.475285	-2.77663
FASLG	-0.460882	3.92093	-3.07485	0.0093017	0.452264	-2.45409
SLC5A4	-0.460716	2.82393	-2.34523	0.0363967	0.550078	-3.62377
CACNA1S	-0.46069	3.30138	-2.1929	0.0480531	0.578631	-3.8579
GLIS2	-0.460513	5.01992	-2.33777	0.0368988	0.550078	-3.63537
LOC100130691	-0.460393	2.9502	-1.96696	0.0719615	0.622359	-4.19353
FAM83E	-0.460292	5.7525	-3.09942	0.00888042	0.448602	-2.41408
ZNF135	-0.460252	3.90796	-1.84367	0.0892404	0.644285	-4.36943
ZNF488	-0.460102	4.30625	-2.2109	0.0465109	0.572567	-3.83053
ZNF501	-0.460075	4.07949	-2.82897	0.0147826	0.486145	-2.85351
CD44	-0.460016	4.64771	-2.42921	0.0311804	0.541459	-3.49255
LGALS8-AS1	-0.459779	4.57546	-2.23632	0.0444121	0.567818	-3.79173
CST4	-0.459758	2.67526	-1.89013	0.0823284	0.631897	-4.30382
HLA-F-AS1	-0.459757	4.70556	-1.98999	0.0690962	0.618165	-4.16006
C4orf50	-0.45972	5.44878	-1.8761	0.084362	0.636448	-4.32372
DLGAP5	-0.459572	8.98818	-1.78873	0.0980884	0.652384	-4.44591
ISYNA1	-0.459454	5.73247	-2.5769	0.0237046	0.523206	-3.2588
ASB2	-0.459262	7.05741	-2.9516	0.0117349	0.46824	-2.65458
NXNL2	-0.459184	5.51245	-1.99452	0.0685451	0.617571	-4.15346
FAM163A	-0.459182	4.37373	-1.58342	0.138473	0.692486	-4.7198
CT47A10	-0.458976	4.79484	-3.04823	0.00978044	0.459549	-2.4974
KPNA7	-0.458786	2.57931	-2.17134	0.0499636	0.581931	-3.89057
PGK2	-0.458532	2.94329	-2.49524	0.0275921	0.53329	-3.38847
DNAJC12	-0.458425	5.60983	-1.80966	0.0946277	0.647606	-4.41692
SNTN	-0.458381	2.55713	-1.71284	0.111603	0.665643	-4.54943
FAM189A1	-0.458343	4.1709	-1.7358	0.107348	0.661706	-4.51837
CXCL8	-0.458284	2.38091	-2.54617	0.0251006	0.524358	-3.3077
LINC00374	-0.458283	3.07053	-2.63872	0.0211213	0.513275	-3.16002
GVQW3	-0.458154	5.01554	-1.92753	0.0771226	0.62775	-4.2504
MALINC1	-0.458143	2.38871	-2.31437	0.0385159	0.553201	-3.67164
PISD	-0.458131	6.2674	-2.73973	0.0174807	0.499252	-2.99768
CALHM1	-0.457993	3.76011	-1.5491	0.146483	0.699477	-4.76359
TLE2	-0.457884	2.86314	-2.67301	0.019809	0.50487	-3.10503
MMP28	-0.457838	3.23617	-2.65952	0.0203154	0.509879	-3.12668
DDB2	-0.45775	6.09634	-2.0421	0.0629971	0.608739	-4.08367
LHFPL6	-0.457587	7.7296	-2.3589	0.0354939	0.545796	-3.6025
NUDT9	-0.457508	6.59881	-1.86221	0.0864214	0.639144	-4.34335
PRTN3	-0.457503	5.14457	-2.86602	0.0137873	0.479198	-2.79349
FANCL	-0.457272	5.32612	-2.26503	0.0421498	0.559992	-3.74772
MYOM1	-0.457053	4.11089	-1.91742	0.0784984	0.628553	-4.26488
INA	-0.457001	3.83253	-2.36274	0.0352443	0.545796	-3.59653
CPLANE2	-0.45685	5.18488	-2.60381	0.022544	0.520353	-3.21585
PKP4	-0.456753	7.41398	-2.91546	0.0125616	0.472446	-2.71327
ANKRD53	-0.456746	3.01178	-2.54271	0.0252628	0.524358	-3.31321
KRTAP1-5	-0.456711	2.78953	-2.39963	0.03293	0.541459	-3.53893
HOXD12	-0.456499	4.37798	-2.03494	0.0638043	0.612755	-4.09422
KATNBL1	-0.456411	6.13582	-1.26533	0.229002	0.766922	-5.10016
KAT5	-0.456223	6.22396	-2.68977	0.0191971	0.50487	-3.07811
SLC6A7	-0.456216	4.21057	-2.11592	0.0552082	0.592012	-3.97397
C2CD4D	-0.456002	4.94852	-2.24192	0.0439621	0.567818	-3.78316
OR10A2	-0.455967	2.54776	-3.3002	0.00608304	0.416995	-2.08741
SPATA8	-0.455778	2.49715	-1.87802	0.0840819	0.635272	-4.32101
PCTP	-0.455756	5.86013	-2.03803	0.0634543	0.611849	-4.08966
PTPN6	-0.455713	5.32854	-2.27287	0.0415512	0.559053	-3.73566
ITGB3BP	-0.4557	8.50638	-2.49371	0.0276707	0.53329	-3.39089
BHMT	-0.455654	3.49709	-2.84137	0.0144419	0.484077	-2.83343
CPLX4	-0.455646	2.9334	-2.76226	0.016757	0.495224	-2.96135
CRHR1	-0.455458	4.1047	-2.62749	0.0215692	0.513275	-3.178
DIXDC1	-0.455397	3.38914	-2.91115	0.0126642	0.473714	-2.72028
SUCLG2	-0.455349	6.76452	-2.69884	0.0188735	0.50487	-3.06352
PRR27	-0.455323	3.95166	-1.97318	0.0711765	0.620775	-4.1845
FAM189A2	-0.455123	4.45649	-2.41221	0.0321746	0.541459	-3.51922
CSPG4P1Y	-0.455067	3.40883	-3.36355	0.00539963	0.413834	-1.98455
ZIC5	-0.454861	2.95595	-2.40347	0.0326975	0.541459	-3.53291
PI16	-0.454825	4.41419	-2.98322	0.0110559	0.467589	-2.60317
TYR	-0.454634	2.39882	-2.92121	0.0124263	0.470819	-2.70394
GRM5	-0.454441	3.07238	-1.97183	0.0713469	0.620775	-4.18647
ZNF506	-0.45439	7.02632	-2.10973	0.0558258	0.592546	-3.98324
H4C9	-0.454103	8.03356	-2.33847	0.0368514	0.550078	-3.63428
COQ3	-0.454086	3.62318	-1.97514	0.0709309	0.620403	-4.18166
COX4I2	-0.45405	4.60105	-1.78516	0.09869	0.653011	-4.45084
DNAJC5G	-0.454035	3.21443	-1.51957	0.153689	0.708113	-4.80077
ELF3	-0.453994	5.15796	-2.27759	0.0411955	0.55857	-3.72841
LINC02067	-0.453882	2.57957	-2.68488	0.0193737	0.50487	-3.08597
KISS1R	-0.453675	5.10543	-2.33749	0.0369178	0.550078	-3.63581
JPH3	-0.453446	3.9017	-1.79453	0.0971186	0.650042	-4.4379
USP40	-0.453318	2.67226	-2.34489	0.0364191	0.550078	-3.6243
QPRT	-0.453266	6.92457	-2.39445	0.0332458	0.541459	-3.54703
MIR4676	-0.453125	3.53972	-1.58845	0.137333	0.69181	-4.71334
LINC02529	-0.453103	3.63648	-2.70667	0.0185987	0.50487	-3.05093
SLC44A4	-0.453074	2.62387	-1.87981	0.0838206	0.634132	-4.31847
ABCC8	-0.453025	4.23672	-2.11785	0.0550174	0.592012	-3.97108
DEPDC4	-0.452957	2.82624	-1.78655	0.0984555	0.652682	-4.44892
CADM2-AS2	-0.452952	1.76244	-2.28275	0.0408089	0.557554	-3.72046
RAB6C-AS1	-0.452931	4.90939	-2.26818	0.0419088	0.559112	-3.74288
TLCD2	-0.452886	5.86491	-2.35975	0.0354387	0.545796	-3.60119
ZIM2-AS1	-0.45288	1.88742	-2.91093	0.0126694	0.473714	-2.72064
FXYD6	-0.452733	3.36814	-2.89709	0.0130039	0.474622	-2.74309
KRT4	-0.452167	2.5043	-2.91681	0.0125299	0.472138	-2.71109
FDXACB1	-0.452084	4.41641	-1.20523	0.250601	0.781716	-5.16504
ARMCX3	-0.452053	5.66484	-2.68713	0.019292	0.50487	-3.08234
CLEC18A	-0.451979	5.44795	-2.5392	0.0254285	0.524358	-3.31879
OR7A17	-0.451889	4.23529	-2.06704	0.0602577	0.603084	-4.04679
BIVM-ERCC5	-0.451727	4.62689	-2.70917	0.0185117	0.50487	-3.0469
SERPINB12	-0.451577	2.60451	-2.62935	0.0214943	0.513275	-3.17502
FGG	-0.451364	1.91808	-2.08366	0.0584947	0.602489	-4.02212
CREB3L3	-0.451341	3.05469	-2.07272	0.0596497	0.602762	-4.03837
ATN1	-0.45111	4.06932	-2.39111	0.033451	0.541459	-3.55225
GINS2	-0.451051	7.43297	-1.98066	0.0702438	0.618678	-4.17364
GRPR	-0.450953	2.27814	-2.03158	0.0641858	0.613435	-4.09915
LINC01622	-0.450325	1.83395	-2.46478	0.0291948	0.538718	-3.43657
CXXC1P1	-0.450149	2.85823	-2.17817	0.0493514	0.580865	-3.88024
ZNF529-AS1	-0.449838	5.32806	-2.62726	0.0215784	0.513275	-3.17837
PRDM16-DT	-0.449815	3.24156	-2.63149	0.0214085	0.513275	-3.17159
CHD2	-0.44981	6.28202	-2.05525	0.0615383	0.605308	-4.06425
CXCL11	-0.449669	2.49098	-2.05314	0.0617704	0.605578	-4.06737
MIR654	-0.449607	4.51022	-2.26475	0.0421718	0.559992	-3.74816
PFKFB4	-0.449483	6.04041	-1.61292	0.131897	0.686825	-4.68169
SPACA9	-0.449444	5.56221	-3.11292	0.00865732	0.448602	-2.39211
SLC5A1	-0.449343	3.7319	-2.36462	0.0351225	0.545796	-3.59359
NOD1	-0.449305	3.97515	-2.20546	0.0469718	0.574736	-3.83881
DAO	-0.449265	3.50174	-2.52424	0.0261454	0.528342	-3.34253
PCDH1	-0.449069	4.04992	-1.94014	0.0754355	0.626696	-4.23227
ELL2	-0.449063	5.31139	-1.52651	0.151968	0.70794	-4.79207
CYP2C9	-0.448657	2.6717	-1.32078	0.210422	0.755514	-5.03821
SPATA20	-0.448472	5.15358	-2.45289	0.0298449	0.538718	-3.45532
PROP1	-0.448461	4.55169	-2.74044	0.0174574	0.499252	-2.99654
BST1	-0.448257	4.20941	-2.69943	0.0188527	0.50487	-3.06257
PBX3	-0.448186	5.81054	-2.07793	0.0590974	0.602762	-4.03064
CEMIP2	-0.448123	4.0257	-2.07166	0.0597625	0.602762	-4.03994
ZNF479	-0.44806	3.33902	-2.28093	0.0409447	0.557678	-3.72326
RAB6C	-0.448012	6.02423	-2.48536	0.0281023	0.53329	-3.40408
ADAMTS7	-0.447923	4.36034	-2.10629	0.0561715	0.59363	-3.98838
C5AR2	-0.447758	3.72227	-2.03323	0.0639984	0.612797	-4.09673
NGB	-0.447741	4.99115	-2.10335	0.0564675	0.595281	-3.99276
MCUR1	-0.447641	7.70122	-1.89467	0.0816802	0.63125	-4.29737
ZP2	-0.447521	3.5084	-1.89914	0.0810463	0.630949	-4.291
PRF1	-0.44752	5.90912	-2.8089	0.0153513	0.486668	-2.886
C2CD2L	-0.447326	6.66128	-3.09296	0.00898937	0.450253	-2.4246
PLD1	-0.44727	4.81388	-2.3104	0.0387969	0.554132	-3.67778
CCDC116	-0.447184	6.03879	-2.35284	0.0358918	0.547781	-3.61195
RBKS	-0.447107	4.8227	-2.28715	0.0404819	0.556985	-3.71368
RAB23	-0.447064	4.70441	-1.567	0.142258	0.694536	-4.74083
MATN3	-0.446599	2.8364	-2.84842	0.0142515	0.482744	-2.82201
ZNF850	-0.44642	6.17793	-1.56846	0.141917	0.69425	-4.73896
ISOC1	-0.446357	7.2723	-2.36209	0.0352865	0.545796	-3.59754
FAHD2B	-0.446247	5.80686	-3.11479	0.0086268	0.448602	-2.38906
CAPS2	-0.446012	1.8116	-2.30356	0.0392854	0.554483	-3.68835
NIPSNAP3A	-0.445991	5.03666	-2.50421	0.0271368	0.532786	-3.37428
HTRA3	-0.445983	5.40302	-2.00368	0.0674432	0.617123	-4.14008
MIR1279	-0.445943	4.10651	-2.0837	0.0584907	0.602489	-4.02206
TRPM1	-0.445739	3.40784	-2.57057	0.0239858	0.523206	-3.26888
PCAT14	-0.44567	3.61063	-2.25774	0.0427141	0.561605	-3.75892
ROBO2	-0.445589	3.20597	-2.08021	0.0588568	0.602762	-4.02725
CRYAA	-0.445582	3.60971	-2.14891	0.0520279	0.587509	-3.92444
TMEFF1	-0.445159	3.15726	-1.71596	0.111015	0.663528	-4.54522
TMEM225B	-0.444954	5.58292	-2.44411	0.0303335	0.541459	-3.46913
GGT3P	-0.444858	5.05453	-2.67919	0.0195813	0.50487	-3.09511
PHF2	-0.444858	6.2778	-2.592	0.0230464	0.522277	-3.23471
PEX12	-0.444705	5.13954	-1.72075	0.110121	0.662916	-4.53876
TLX1	-0.444678	4.7975	-2.16338	0.0506876	0.584925	-3.90261
PRR32	-0.444635	3.50011	-1.78605	0.0985386	0.652882	-4.4496
VDR	-0.444635	5.37506	-3.08303	0.00915926	0.450345	-2.44076
LRRC39	-0.444609	3.96708	-2.76919	0.0165402	0.494178	-2.95016
PLD2	-0.444487	5.51566	-2.34112	0.0366723	0.550078	-3.63016
FAM47B	-0.444453	4.41267	-2.97169	0.0112988	0.467589	-2.62192
OSER1-DT	-0.444294	4.27071	-2.30085	0.0394806	0.555095	-3.69254
PCDHB15	-0.444238	3.21441	-2.49015	0.027854	0.53329	-3.39652
EPPIN	-0.444237	3.28659	-2.41269	0.0321465	0.541459	-3.51848
LRCH2	-0.444129	2.11922	-1.69928	0.114185	0.669787	-4.56765
RERGL	-0.443828	1.70044	-2.56864	0.0240719	0.523206	-3.27194
MIR3168	-0.443658	3.18195	-2.24007	0.0441104	0.567818	-3.78599
RNASEH2B	-0.443522	8.83737	-2.32213	0.0379723	0.552965	-3.65963
FUT11	-0.443522	6.94677	-2.17741	0.0494191	0.580865	-3.88139
OR4K1	-0.443425	1.82212	-2.25551	0.0428879	0.56278	-3.76234
NPBWR1	-0.443394	2.52685	-1.6748	0.118978	0.674602	-4.60033
UBE2DNL	-0.443105	5.06081	-2.30491	0.0391883	0.554322	-3.68626
RORC	-0.443059	5.00232	-2.71987	0.0181442	0.502551	-3.02968
SLX9	-0.442759	5.43429	-2.86388	0.0138428	0.479198	-2.79695
CRTC3	-0.442444	4.41976	-2.57392	0.0238363	0.523206	-3.26353
CLEC14A	-0.442274	3.94767	-2.68984	0.0191945	0.50487	-3.07799
IMPA1	-0.442252	7.3262	-2.26208	0.042377	0.560353	-3.75225
RNF24	-0.442214	5.40585	-2.506	0.0270468	0.532786	-3.37144
TTLL2	-0.442187	5.35675	-2.25733	0.0427461	0.561605	-3.75955
TUBGCP3	-0.442153	8.10817	-2.29886	0.0396248	0.555829	-3.69561
AADAT	-0.442124	1.82488	-2.43355	0.0309316	0.541459	-3.48574
ADIPOR2	-0.442059	8.08477	-2.67978	0.0195595	0.50487	-3.09416
IQCH	-0.441816	5.38942	-2.47914	0.0284282	0.534177	-3.41391
INE1	-0.441718	4.22577	-1.65307	0.123383	0.681621	-4.62911
HMGB2	-0.441559	9.95836	-2.08309	0.0585539	0.602489	-4.02296
SUSD1	-0.441507	3.57301	-1.91428	0.0789319	0.628931	-4.26939
ACSS3	-0.44143	3.00596	-2.01035	0.0666508	0.615768	-4.13032
DENND2C	-0.441423	2.69254	-2.02026	0.0654893	0.614376	-4.11579
DDX11-AS1	-0.441419	3.17151	-2.15224	0.0517159	0.586972	-3.91941
MOV10L1	-0.441386	4.31152	-2.92698	0.0122919	0.47016	-2.69456
HELT	-0.441345	3.06717	-2.17529	0.0496083	0.580876	-3.88459
LINC01969	-0.441344	2.37579	-2.02363	0.0650995	0.614196	-4.11085
CCDC144NL	-0.441335	5.33604	-1.64755	0.124524	0.68167	-4.63639
PP12613	-0.441231	2.38951	-2.49385	0.0276635	0.53329	-3.39067
GLRA4	-0.441138	3.3192	-1.76877	0.101493	0.654662	-4.47338
CPA5	-0.441102	3.59241	-3.02441	0.0102299	0.465103	-2.53617
SMCO4	-0.44109	3.83432	-1.76691	0.101815	0.655179	-4.47593
ANKRD65	-0.440811	5.09751	-2.94491	0.0118838	0.468813	-2.66545
DNAJC21	-0.440767	7.1612	-1.61316	0.131845	0.686825	-4.68138
BAALC-AS2	-0.440728	3.97718	-2.13909	0.0529558	0.587919	-3.93921
CD28	-0.440722	2.40413	-1.73172	0.108093	0.662787	-4.52391
B3GALT4	-0.440527	4.32457	-1.7992	0.0963435	0.649614	-4.43143
HNRNPLL	-0.440144	8.01544	-1.89622	0.0814595	0.630949	-4.29516
EXO1	-0.44014	6.53772	-1.05412	0.311928	0.813667	-5.31717
AKTIP	-0.440136	6.12783	-1.52706	0.151833	0.70794	-4.79139
LINC02363	-0.440043	3.30366	-2.43053	0.0311045	0.541459	-3.49048
MAGEB18	-0.440024	1.96275	-2.26626	0.0420556	0.559992	-3.74583
GFPT2	-0.440007	4.23466	-2.55178	0.0248401	0.524358	-3.29879
DNAJC8	-0.439947	9.67822	-2.38833	0.0336229	0.541459	-3.5566
KIFAP3	-0.439943	4.46509	-1.7155	0.111101	0.663881	-4.54583
ZNF74	-0.439938	3.85661	-3.12739	0.00842419	0.448602	-2.36854
TARM1	-0.439879	6.32795	-2.4782	0.028478	0.534177	-3.4154
AKR1E2	-0.439873	3.08106	-2.53635	0.0255633	0.524875	-3.3233
OR3A2	-0.43972	4.26549	-1.99663	0.0682901	0.617571	-4.15038
ASIC4	-0.439523	4.92077	-2.48974	0.0278753	0.53329	-3.39717
TRABD2A	-0.439521	4.40989	-2.30784	0.0389789	0.554322	-3.68174
NEFL	-0.439348	5.34788	-2.85251	0.0141424	0.482257	-2.81539
METRNL	-0.439194	6.09834	-2.9661	0.0114184	0.467793	-2.631
PPIL4	-0.439119	6.8631	-2.15346	0.0516027	0.586812	-3.91758
CXCR6	-0.439114	2.83337	-1.8636	0.086213	0.63889	-4.34139
CKAP2L	-0.439098	7.9827	-1.71597	0.111014	0.663528	-4.54521
H2BC17	-0.439063	5.49719	-1.86328	0.0862611	0.63889	-4.34184
PRSS21	-0.439005	4.69737	-2.9774	0.0111778	0.467589	-2.61263
CFD	-0.438877	4.96183	-2.45973	0.0294693	0.538718	-3.44454
TAS1R1	-0.438821	3.95524	-2.93318	0.0121493	0.468813	-2.6845
TMEM139	-0.438745	3.74681	-1.98635	0.0695419	0.618678	-4.16536
RRM2	-0.438506	5.48494	-2.54465	0.0251716	0.524358	-3.31012
RPSA	-0.438499	7.15361	-2.29183	0.0401375	0.556896	-3.70647
NDUFA4L2	-0.438473	7.57469	-3.07188	0.00935392	0.453081	-2.45892
CENPN	-0.438448	7.97955	-1.68772	0.116427	0.672747	-4.58312
USP17L4	-0.438325	2.33442	-2.48637	0.0280497	0.53329	-3.40249
AP1M2	-0.438286	3.66019	-2.40727	0.0324696	0.541459	-3.52697
FABP3	-0.438256	3.78728	-2.39497	0.0332141	0.541459	-3.54622
DCLRE1A	-0.438215	5.56859	-1.68537	0.116888	0.672747	-4.58627
OPRD1	-0.438127	3.23834	-1.45473	0.170576	0.719915	-4.88073
PRTG	-0.437979	2.77525	-2.50096	0.0273009	0.532786	-3.37942
CD82	-0.437951	6.70579	-1.99395	0.0686137	0.617571	-4.15428
TAS2R10	-0.437929	3.85363	-1.7564	0.103656	0.657455	-4.49032
CEBPD	-0.437809	4.87623	-2.60447	0.0225166	0.520353	-3.21481
CES5A	-0.437799	2.87646	-1.5143	0.155006	0.708287	-4.80736
REEP1	-0.437794	2.28657	-2.42916	0.0311833	0.541459	-3.49263
CT47A9	-0.437751	4.76237	-2.67165	0.0198595	0.50487	-3.10721
CT47A3	-0.437751	4.76237	-2.67165	0.0198595	0.50487	-3.10721
CT47A10	-0.437751	4.76237	-2.67165	0.0198595	0.50487	-3.10721
CT47A6	-0.437751	4.76237	-2.67165	0.0198595	0.50487	-3.10721
CT47A10	-0.437751	4.76237	-2.67165	0.0198595	0.50487	-3.10721
CT47A10	-0.437751	4.76237	-2.67165	0.0198595	0.50487	-3.10721
CT47A12	-0.437751	4.76237	-2.67165	0.0198595	0.50487	-3.10721
EFCAB7	-0.437692	5.54949	-1.39022	0.188903	0.73601	-4.95791
AURKA	-0.437568	9.07069	-2.27267	0.0415665	0.559053	-3.73597
UPP1	-0.437568	4.45537	-2.79095	0.0158779	0.487195	-2.91501
NIBAN1	-0.437494	2.39824	-3.18313	0.00758381	0.439387	-2.2778
GIMAP1-GIMAP5	-0.437486	3.7424	-2.97798	0.0111655	0.467589	-2.61168
VPS45	-0.437483	6.18319	-2.01797	0.0657566	0.614666	-4.11916
CLBA1	-0.437149	3.33864	-1.60659	0.133284	0.687384	-4.6899
MIR302B	-0.436982	2.851	-2.43751	0.030706	0.541459	-3.47951
PDE8B	-0.43684	2.84856	-1.6536	0.123274	0.681524	-4.62842
GNRH2	-0.436794	5.10882	-2.42016	0.0317058	0.541459	-3.50675
OPN1SW	-0.436769	3.66048	-2.24078	0.0440535	0.567818	-3.78491
CHAT	-0.436737	5.39986	-2.07409	0.059504	0.602762	-4.03634
TMCO4	-0.436702	3.61412	-2.10216	0.0565886	0.595823	-3.99455
HOOK1	-0.436606	2.73221	-2.13631	0.0532219	0.587919	-3.94339
CAMK2N1	-0.436585	3.62085	-2.45993	0.0294582	0.538718	-3.44422
HGFAC	-0.436535	4.32194	-2.67599	0.0196986	0.50487	-3.10024
RNF215	-0.436516	4.91151	-2.02848	0.064541	0.614196	-4.10372
RLBP1	-0.43644	2.11961	-2.08184	0.0586855	0.602521	-4.02482
SLC4A11	-0.436298	4.34136	-2.08497	0.0583574	0.602489	-4.02016
GALNT2	-0.436226	4.96958	-1.74354	0.105948	0.659621	-4.50786
ILVBL	-0.436006	5.14078	-1.88314	0.0833355	0.633145	-4.31374
FBXO36	-0.435949	4.32526	-2.4852	0.0281106	0.53329	-3.40434
SYCE2	-0.435848	3.9082	-1.88661	0.082835	0.632678	-4.30882
BICC1	-0.43579	2.43351	-1.95567	0.0734061	0.624123	-4.20987
H3C7	-0.435767	5.48312	-2.78429	0.0160777	0.487195	-2.92577
FUT9	-0.435747	3.57746	-2.81056	0.0153034	0.486668	-2.88331
LINC00243	-0.435601	3.7003	-2.20929	0.0466466	0.573132	-3.83297
KDR	-0.435274	2.44693	-2.50577	0.0270582	0.532786	-3.3718
ACP6	-0.435005	6.11997	-2.40971	0.0323232	0.541459	-3.52313
NPY4R	-0.434823	2.00107	-2.29654	0.0397934	0.555829	-3.6992
PRAMEF18	-0.434807	3.0973	-1.96536	0.0721644	0.622359	-4.19585
PRR20D	-0.434768	3.75144	-2.1161	0.0551911	0.592012	-3.97371
PRR20B	-0.434768	3.75144	-2.1161	0.0551911	0.592012	-3.97371
PRR20C	-0.434768	3.75144	-2.1161	0.0551911	0.592012	-3.97371
PRR20B	-0.434768	3.75144	-2.1161	0.0551911	0.592012	-3.97371
PRR20B	-0.434768	3.75144	-2.1161	0.0551911	0.592012	-3.97371
IL1A	-0.434676	2.44741	-1.86711	0.0856902	0.638087	-4.33644
TAF1A-AS1	-0.434572	1.9117	-2.31819	0.038247	0.553149	-3.66572
REEP3	-0.434513	5.51671	-1.83333	0.0908488	0.644285	-4.38393
TSPY10	-0.434221	3.55285	-1.98224	0.070048	0.618678	-4.17134
DNAH12	-0.434186	2.4061	-1.90625	0.0800468	0.629943	-4.28086
SH2D4B	-0.43402	3.44954	-2.02872	0.0645139	0.614196	-4.10337
ZFP30	-0.433868	4.63418	-1.76964	0.101342	0.654662	-4.47218
TTC33	-0.433845	6.33538	-2.23084	0.0448574	0.568245	-3.80012
HMCN2	-0.433679	4.46022	-1.89078	0.0822344	0.631856	-4.30289
MIR4737	-0.433625	7.01966	-2.99442	0.0108248	0.467501	-2.58495
LCN2	-0.433479	3.35407	-2.29602	0.0398308	0.555829	-3.69999
NLRP9	-0.433401	4.0387	-2.96695	0.0114001	0.467793	-2.62962
ITLN1	-0.433243	4.05485	-2.57289	0.0238823	0.523206	-3.26518
SLC7A3	-0.433225	3.31178	-1.98083	0.0702223	0.618678	-4.17339
NEB	-0.433043	3.58478	-2.54307	0.0252458	0.524358	-3.31263
LHPP	-0.433031	5.97315	-2.23888	0.044206	0.567818	-3.78782
ARHGEF26	-0.433004	2.36066	-1.63872	0.126368	0.683661	-4.64799
MINAR1	-0.432947	4.40615	-2.16998	0.0500867	0.582247	-3.89263
GLI2	-0.432883	5.22184	-1.55202	0.145785	0.698472	-4.75988
MSH2-OT1	-0.43271	5.53465	-2.41694	0.0318953	0.541459	-3.51181
TCEAL8	-0.432604	2.48251	-2.02155	0.0653397	0.614376	-4.1139
TPD52L1	-0.432343	2.31912	-1.62539	0.129199	0.68661	-4.66544
ADD3	-0.432322	6.91195	-1.3435	0.20317	0.748031	-5.01226
DCUN1D4	-0.432117	5.59395	-2.15541	0.0514212	0.586352	-3.91463
SH3TC2	-0.432051	3.56709	-2.65896	0.0203367	0.509912	-3.12757
GFY	-0.432014	3.86668	-2.03168	0.0641749	0.613435	-4.09901
SERPINB7	-0.431895	2.07646	-2.20379	0.047114	0.575535	-3.84134
GRIP2	-0.431849	4.65808	-2.20621	0.0469081	0.574736	-3.83767
MGST2	-0.431536	6.22549	-2.26974	0.0417893	0.559053	-3.74048
ULBP3	-0.43144	5.44821	-2.01382	0.0662418	0.61531	-4.12523
RPL10L	-0.431439	5.10539	-2.55791	0.0245579	0.523206	-3.28903
CYYR1	-0.431331	4.33116	-2.01275	0.0663682	0.61531	-4.12681
PRAMEF12	-0.431241	3.99429	-1.96368	0.0723786	0.622359	-4.19828
KCNJ13	-0.43121	3.85669	-2.1761	0.0495361	0.580876	-3.88337
SLC28A3	-0.431207	4.91507	-3.13714	0.00827075	0.448602	-2.35267
FAM221B	-0.430979	4.21548	-2.56807	0.0240977	0.523206	-3.27286
NKX1-1	-0.430862	6.06855	-2.59118	0.0230816	0.522277	-3.23602
SPTBN2	-0.430824	5.951	-2.45638	0.0296523	0.538718	-3.4498
LRRC17	-0.430721	2.77189	-1.77587	0.100269	0.654444	-4.46362
PTCHD1-AS	-0.430719	2.12292	-1.86095	0.0866104	0.639637	-4.34513
SLC12A7	-0.430698	4.74342	-2.99756	0.010761	0.467501	-2.57985
TTC3P1	-0.430658	4.77823	-1.81679	0.0934756	0.646006	-4.40701
LRFN1	-0.430489	3.67909	-1.4691	0.166703	0.716825	-4.8632
CACNA1B	-0.430429	4.02338	-1.87137	0.085059	0.636822	-4.33042
MDH1	-0.430408	8.56511	-1.9397	0.0754942	0.626696	-4.23291
KIF16B	-0.430217	6.96692	-2.64562	0.0208503	0.513275	-3.14896
TCEAL5	-0.430185	3.97369	-3.17138	0.00775367	0.440667	-2.29693
FAM234B	-0.430145	4.54158	-2.08733	0.058112	0.602489	-4.01666
TAB1	-0.430101	5.28337	-2.78616	0.0160215	0.487195	-2.92276
RPS6KC1	-0.429916	4.31828	-2.53897	0.0254393	0.524358	-3.31915
SOS2	-0.429874	6.58675	-1.90107	0.0807733	0.630949	-4.28825
HEATR6	-0.429857	6.00004	-2.3051	0.0391752	0.554322	-3.68598
MMP19	-0.429782	2.9804	-2.26742	0.041967	0.559596	-3.74405
MOCS1	-0.429686	4.65427	-2.42475	0.0314381	0.541459	-3.49954
CCN5	-0.429546	6.65865	-2.56698	0.0241465	0.523206	-3.27459
WWC3	-0.429498	5.361	-2.68279	0.0194495	0.50487	-3.08932
RETREG1	-0.429488	1.86637	-2.09236	0.0575914	0.600204	-4.00917
ARFIP1	-0.429428	7.18482	-2.06095	0.0609166	0.604074	-4.05582
ERVV-1	-0.429332	3.11661	-2.13215	0.053622	0.588324	-3.94965
PGAP1	-0.429292	4.75156	-1.28301	0.22294	0.764413	-5.08062
ALS2CL	-0.429288	3.76009	-2.34142	0.0366523	0.550078	-3.6297
SLC5A12	-0.429081	4.21008	-2.87588	0.0135337	0.475285	-2.7775
MEX3B	-0.429052	4.42035	-2.27049	0.0417322	0.559053	-3.73933
EMCN	-0.429048	3.69618	-1.93548	0.0760545	0.62693	-4.23897
CD200R1L	-0.429003	2.30176	-2.03614	0.0636682	0.612755	-4.09245
B4GALNT3	-0.428998	4.22991	-1.7218	0.109924	0.662916	-4.53733
ATP8B3	-0.428721	5.33907	-2.70336	0.0187144	0.50487	-3.05625
SUSD4	-0.428599	2.62807	-2.37522	0.0344443	0.545719	-3.57707
MAN2C1	-0.428572	5.73075	-2.02779	0.0646203	0.614196	-4.10474
PRR35	-0.428571	5.13164	-2.07398	0.0595154	0.602762	-4.0365
OR2A12	-0.428555	1.97031	-2.26306	0.0423017	0.560353	-3.75075
GLT8D2	-0.428542	2.55584	-2.64881	0.0207265	0.513036	-3.14385
LOC283038	-0.428467	4.62031	-2.67853	0.0196055	0.50487	-3.09617
NQO2	-0.428256	6.69921	-2.18366	0.0488638	0.579453	-3.87192
SYP	-0.428158	4.67588	-2.43663	0.0307559	0.541459	-3.48089
IDH2	-0.428138	8.28839	-2.39258	0.0333605	0.541459	-3.54995
TGFB2	-0.427914	4.21314	-2.3217	0.0380018	0.552965	-3.66028
ADGRE2	-0.427884	3.62381	-2.33351	0.0371881	0.550078	-3.64198
CENPS-CORT	-0.427578	5.59971	-2.18166	0.0490406	0.579581	-3.87495
FRMD5	-0.427481	5.2328	-2.30791	0.0389742	0.554322	-3.68163
KCNQ1	-0.427222	5.80293	-2.4221	0.0315927	0.541459	-3.50371
LYZL4	-0.427176	3.02487	-1.57197	0.141103	0.694044	-4.73448
KIRREL2	-0.42701	4.45554	-2.09028	0.0578061	0.601217	-4.01227
PIN1P1	-0.427001	5.9209	-2.58063	0.0235401	0.523206	-3.25284
APOBEC3H	-0.426991	3.90545	-1.90889	0.0796787	0.629943	-4.27709
LOC100128885	-0.42695	3.20086	-2.27781	0.0411785	0.55857	-3.72806
NR2E3	-0.42683	4.33689	-1.88223	0.0834686	0.633145	-4.31504
PDC	-0.426529	2.02427	-2.32164	0.0380065	0.552965	-3.66039
TGM2	-0.42648	4.62816	-2.40721	0.0324731	0.541459	-3.52706
KCNE2	-0.426449	2.87267	-1.62435	0.129423	0.68661	-4.66681
FAAH2	-0.426355	3.2812	-1.59259	0.1364	0.690507	-4.70801
CNN3	-0.426252	3.56002	-2.54178	0.0253066	0.524358	-3.31468
C2orf72	-0.42617	4.2811	-2.4889	0.0279184	0.53329	-3.39849
PPM1H	-0.426086	4.01162	-1.76892	0.101467	0.654662	-4.47318
IER3IP1	-0.426058	7.28657	-2.34335	0.0365228	0.550078	-3.6267
CD36	-0.426058	3.42779	-2.84517	0.014339	0.482744	-2.82728
LOC101927164	-0.425951	3.84271	-1.67438	0.119062	0.674602	-4.60089
KCNJ5	-0.425726	3.23362	-2.75373	0.0170274	0.496356	-2.97511
STPG1	-0.425722	5.74547	-1.86359	0.0862141	0.63889	-4.3414
NDUFV1-DT	-0.425686	3.31951	-1.67236	0.119466	0.675214	-4.60358
C10orf62	-0.425436	3.26053	-2.43785	0.0306863	0.541459	-3.47897
GDF5	-0.425286	3.13991	-1.74725	0.105281	0.659621	-4.5028
ING2	-0.425257	5.23879	-1.62353	0.129598	0.68661	-4.66787
PTGER2	-0.425236	3.07951	-1.71638	0.110937	0.663528	-4.54466
GOLGA6L1	-0.425068	2.56798	-1.97872	0.070485	0.618902	-4.17646
FGA	-0.424977	2.02498	-2.05701	0.0613458	0.604859	-4.06165
RFX1	-0.424971	5.52698	-2.74659	0.0172572	0.498703	-2.98663
NDC80	-0.424948	8.9456	-1.82088	0.0928197	0.646006	-4.40131
NBPF4	-0.424942	4.66252	-2.42568	0.0313845	0.541459	-3.4981
CREG2	-0.424871	5.26576	-2.13632	0.053221	0.587919	-3.94338
SYNPO2L	-0.424827	4.21206	-1.75216	0.104405	0.659108	-4.4961
LOC728138	-0.424804	5.95863	-2.4231	0.0315343	0.541459	-3.50214
ERICH6B	-0.424798	3.56705	-2.31777	0.0382769	0.553149	-3.66638
MIR610	-0.42479	3.25577	-1.90285	0.0805227	0.630901	-4.28571
NTRK3	-0.424672	3.10236	-2.04897	0.0622309	0.606076	-4.07353
PGLYRP4	-0.424624	4.31224	-1.49219	0.160637	0.712263	-4.83481
CYB5R2	-0.424519	6.15899	-2.53963	0.0254078	0.524358	-3.31809
BRINP3	-0.424446	1.86416	-2.67363	0.0197861	0.50487	-3.10404
URAD	-0.424392	3.8042	-2.11394	0.0554054	0.592546	-3.97694
LINC01361	-0.424389	1.93822	-2.18691	0.0485772	0.578631	-3.86699
MAP1LC3C	-0.424306	4.70354	-1.99883	0.0680246	0.617571	-4.14717
TTC7B	-0.424212	4.04537	-1.7232	0.109665	0.662916	-4.53545
WHRN	-0.424081	4.54197	-1.20264	0.251569	0.78176	-5.16779
ZNF311	-0.423986	4.92267	-2.1423	0.0526505	0.587919	-3.93438
C12orf60	-0.423929	5.08021	-1.61028	0.132475	0.686825	-4.68512
MIR1-1HG	-0.423566	5.50145	-2.35122	0.0359984	0.548337	-3.61446
SEPSECS	-0.423514	5.85615	-2.31696	0.0383337	0.553149	-3.66763
CCNB2	-0.423486	8.74864	-1.60346	0.133976	0.688038	-4.69396
GNAI1	-0.423309	5.04735	-2.4133	0.0321104	0.541459	-3.51752
SPAG5-AS1	-0.423296	4.93341	-2.94817	0.011811	0.468813	-2.66015
SHROOM3	-0.423231	3.46088	-1.52406	0.152574	0.708113	-4.79515
NEIL2	-0.423218	4.48443	-1.92265	0.0777847	0.62775	-4.25741
DSC3	-0.42317	2.68612	-2.26184	0.0423962	0.560353	-3.75263
USH2A	-0.423144	2.69221	-2.35921	0.035474	0.545796	-3.60203
CA11	-0.42314	5.6048	-2.38833	0.0336231	0.541459	-3.5566
TMEM9	-0.423057	6.7444	-2.96455	0.011452	0.467793	-2.63353
NXF5	-0.422968	2.76682	-2.21216	0.0464046	0.572567	-3.82861
NIPSNAP2	-0.422808	8.33472	-2.52817	0.0259553	0.52725	-3.3363
MYCN	-0.422661	2.93515	-2.45596	0.0296758	0.538718	-3.45048
ZNF576	-0.42265	5.62231	-2.97579	0.0112118	0.467589	-2.61525
LINC02143	-0.422604	3.02788	-2.56455	0.0242563	0.523206	-3.27847
FAM205C	-0.422288	3.1939	-1.99382	0.0686303	0.617571	-4.15448
NBEAL1	-0.422279	2.67617	-1.62211	0.129905	0.68661	-4.66973
STX1B	-0.422235	3.08135	-2.61898	0.0219145	0.516774	-3.1916
C2CD2	-0.422168	3.72142	-2.01882	0.0656567	0.614376	-4.1179
PRELP	-0.42211	4.28022	-2.39021	0.0335067	0.541459	-3.55366
DSCAML1	-0.422092	5.0876	-2.61775	0.021965	0.516774	-3.19357
COL24A1	-0.422046	4.29222	-2.06987	0.0599538	0.602762	-4.04259
MS4A14	-0.421977	5.35406	-2.2462	0.0436209	0.566805	-3.7766
PRXL2A	-0.4219	6.71932	-2.4875	0.0279913	0.53329	-3.40071
H4C7	-0.421899	1.87277	-2.41238	0.0321646	0.541459	-3.51895
PCDH9	-0.42184	6.88701	-1.64545	0.124961	0.68167	-4.63915
RBMY1E	-0.42161	2.01478	-1.79655	0.0967821	0.650042	-4.4351
TAGLN3	-0.421375	3.72978	-2.32252	0.0379449	0.552965	-3.65902
ZIC4	-0.421365	4.57788	-1.70598	0.112902	0.666708	-4.55866
EBF2	-0.421218	3.48763	-2.2578	0.0427089	0.561605	-3.75882
SPAG4	-0.421068	4.6321	-1.91051	0.0794523	0.629943	-4.27477
CPA1	-0.420809	3.36848	-1.65164	0.123677	0.68167	-4.631
ADAM29	-0.420803	4.69784	-1.52081	0.153378	0.708113	-4.79921
PRC1	-0.42073	8.50752	-1.68528	0.116905	0.672747	-4.58638
STIL	-0.420615	7.21911	-1.65861	0.122247	0.679109	-4.6218
MYH7	-0.420427	4.17554	-2.5403	0.0253761	0.524358	-3.31703
GALR3	-0.420079	5.30136	-2.3181	0.0382536	0.553149	-3.66586
CCNB1IP1	-0.420046	8.63902	-2.56296	0.0243282	0.523206	-3.281
NOL4	-0.420006	3.12995	-1.74077	0.106447	0.659688	-4.51162
FBXO34	-0.419959	6.90526	-1.80298	0.0957209	0.648741	-4.4262
MIR5707	-0.4198	4.44322	-1.79318	0.0973432	0.650863	-4.43976
GNG10	-0.419647	5.11639	-1.96009	0.0728376	0.622915	-4.20348
LILRB4	-0.419465	5.22509	-2.5764	0.0237266	0.523206	-3.25959
ADH1B	-0.419231	2.52924	-2.17687	0.0494673	0.580865	-3.88221
BUB1	-0.419225	8.99329	-1.77726	0.100032	0.653969	-4.46172
LMBR1L	-0.41922	6.18917	-1.71907	0.110433	0.662916	-4.54102
PLCE1	-0.419155	2.47048	-2.29275	0.0400698	0.556896	-3.70504
TCTN2	-0.418977	5.6535	-2.33824	0.0368665	0.550078	-3.63463
SYT10	-0.418968	2.75179	-2.38778	0.0336569	0.541459	-3.55745
ZNF124	-0.418948	6.67277	-2.01497	0.0661072	0.61531	-4.12355
FBXL5	-0.418867	7.79112	-2.18335	0.0488911	0.579453	-3.87239
RXRA	-0.418794	5.16932	-2.53896	0.0254398	0.524358	-3.31917
MMP1	-0.41876	3.98121	-2.59611	0.0228702	0.522277	-3.22814
CHRM3	-0.418653	2.07714	-2.33773	0.0369015	0.550078	-3.63543
COL20A1	-0.418382	6.10776	-2.45895	0.029512	0.538718	-3.44577
TNNC1	-0.418312	4.65613	-2.25722	0.0427545	0.561605	-3.75971
HSPA6	-0.418248	3.95193	-2.82512	0.01489	0.486145	-2.85974
BPHL	-0.418165	5.65557	-1.49761	0.159242	0.711917	-4.82811
TAAR9	-0.418088	3.07652	-2.05028	0.0620854	0.605578	-4.07159
CDYL	-0.418067	6.00597	-1.70684	0.112737	0.6667	-4.55749
TBX20	-0.417998	3.85252	-1.95826	0.0730718	0.624013	-4.20612
SLC30A1	-0.417952	6.32211	-1.92511	0.0774502	0.62775	-4.25388
RIMBP3C	-0.417788	4.52253	-2.64939	0.0207039	0.513036	-3.14292
RAB31	-0.417673	2.02976	-2.45541	0.0297059	0.538718	-3.45134
MAFA	-0.417585	4.7542	-2.01703	0.0658665	0.61531	-4.12054
TMEM121B	-0.417582	4.18946	-2.16773	0.050291	0.582779	-3.89604
SMIM22	-0.417525	4.94946	-2.61679	0.0220046	0.516774	-3.19511
WNT10A	-0.417454	6.56449	-1.12953	0.280041	0.799288	-5.24328
HAGLR	-0.41745	4.62374	-2.64382	0.0209206	0.513275	-3.15184
POMC	-0.417275	6.06434	-2.64808	0.0207549	0.513036	-3.14502
OR4L1	-0.417212	1.6771	-2.5992	0.0227388	0.522277	-3.22321
SSC5D	-0.417084	5.79849	-2.88656	0.0132644	0.474622	-2.76018
TRIM43	-0.416705	3.40003	-2.16186	0.0508263	0.585368	-3.9049
ORM2	-0.416625	3.22459	-2.9721	0.0112901	0.467589	-2.62125
FUT4	-0.416451	3.11427	-2.1205	0.0547565	0.592012	-3.96712
NCAPG2	-0.416267	8.56161	-1.46297	0.168345	0.718944	-4.87069
TM4SF5	-0.416131	4.01372	-2.28226	0.0408453	0.557554	-3.72121
LINC00662	-0.416122	6.58229	-3.14781	0.00810603	0.448602	-2.3353
POU2F2-AS1	-0.416051	5.40829	-1.83745	0.0902041	0.644285	-4.37815
ORC4	-0.415948	7.51864	-2.30723	0.0390228	0.554322	-3.68269
MRPL58	-0.415769	5.85203	-1.5445	0.147586	0.701685	-4.76941
EVA1C	-0.415707	3.36968	-2.3342	0.0371407	0.550078	-3.6409
LOC441155	-0.415533	5.46507	-2.1352	0.0533278	0.587919	-3.94505
OPLAH	-0.415523	5.0012	-2.33604	0.0370158	0.550078	-3.63805
NHLRC3	-0.415443	6.84492	-1.97108	0.0714404	0.620775	-4.18755
TMEM14C	-0.415383	7.99389	-1.8882	0.0826048	0.632678	-4.30655
CRACDL	-0.415339	5.07624	-1.94144	0.0752641	0.626627	-4.2304
ANXA5	-0.415321	7.68058	-1.66844	0.120253	0.675631	-4.60878
HMGB3	-0.415194	6.89301	-1.30138	0.216779	0.758729	-5.06011
ST3GAL5-AS1	-0.414998	3.27435	-2.57394	0.0238354	0.523206	-3.2635
ATP1B4	-0.414942	3.46302	-1.43363	0.176397	0.726099	-4.90623
COBL	-0.41488	4.08148	-2.02583	0.0648457	0.614196	-4.10762
PLCXD3	-0.414876	2.84079	-1.63022	0.128167	0.685523	-4.65913
TNFSF14	-0.414764	4.16537	-2.12548	0.0542685	0.590854	-3.95965
COL4A3	-0.414626	4.12879	-2.32344	0.0378813	0.552965	-3.6576
C10orf120	-0.414575	2.58601	-2.14984	0.0519409	0.587509	-3.92304
RCAN2	-0.414381	3.3453	-2.65194	0.0206055	0.513036	-3.13883
PON3	-0.414318	3.02215	-2.0341	0.063899	0.612755	-4.09545
TPST1	-0.414206	3.17567	-2.58284	0.0234437	0.523206	-3.24933
GUCA1B	-0.414205	3.52904	-1.94469	0.0748359	0.625632	-4.22572
CLTRN	-0.414181	2.22675	-1.78653	0.0984574	0.652682	-4.44894
TLX2	-0.414163	5.5268	-2.57466	0.0238035	0.523206	-3.26235
C7orf61	-0.414053	4.11333	-1.82604	0.0919972	0.644368	-4.3941
MEX3D	-0.41405	5.40169	-2.54814	0.0250088	0.524358	-3.30457
IRX5	-0.413878	4.76623	-1.79128	0.0976608	0.6513	-4.44239
LINC01506	-0.413838	2.29791	-2.56768	0.0241151	0.523206	-3.27348
TNNI3K	-0.41341	3.40924	-1.34858	0.201577	0.7469	-5.00641
ZNF626	-0.413212	8.19136	-2.051	0.0620063	0.605578	-4.07053
CCDC9	-0.413204	5.37756	-2.23081	0.0448597	0.568245	-3.80016
FAM131B	-0.413125	3.65042	-2.17298	0.0498164	0.581898	-3.8881
TMEM254	-0.413113	5.27077	-1.97298	0.071202	0.620775	-4.1848
H4C13	-0.412769	7.27758	-1.817	0.0934404	0.646006	-4.4067
GALM	-0.412725	5.35056	-1.72403	0.10951	0.662916	-4.53432
TAFA5	-0.412607	4.74637	-1.82252	0.0925573	0.645704	-4.39902
TCP11X2	-0.41259	4.9063	-2.77473	0.0163693	0.489642	-2.94122
FAR2	-0.412531	3.71975	-1.87462	0.0845799	0.63668	-4.32582
MICU2	-0.412471	6.95164	-1.47322	0.165607	0.716485	-4.85816
LINC01522	-0.412441	3.48759	-2.54461	0.0251737	0.524358	-3.31019
TMIE	-0.412431	4.58518	-1.97714	0.0706814	0.619284	-4.17875
POT1-AS1	-0.4124	3.06804	-1.31746	0.211498	0.755721	-5.04197
ETV4	-0.412344	4.11571	-2.67658	0.0196771	0.50487	-3.0993
KCNIP2-AS1	-0.412219	4.35496	-2.49425	0.027643	0.53329	-3.39004
TEKT1	-0.412083	3.71562	-2.07403	0.0595108	0.602762	-4.03643
GJA1	-0.412079	2.6605	-1.88122	0.0836152	0.633805	-4.31647
LMBRD2	-0.411887	6.45446	-2.34027	0.0367295	0.550078	-3.63148
MAMSTR	-0.41177	5.15957	-2.35679	0.035632	0.545796	-3.60579
ARHGEF39	-0.411636	5.50353	-2.16305	0.0507175	0.584925	-3.9031
UNCX	-0.411328	5.32652	-2.43033	0.0311159	0.541459	-3.49079
ZNF18	-0.41116	5.28256	-2.41472	0.0320262	0.541459	-3.51529
TMEM51-AS1	-0.411103	3.54209	-1.65645	0.122689	0.679613	-4.62466
LNP1	-0.411091	3.77692	-2.02419	0.0650346	0.614196	-4.11003
FBXW9	-0.410838	5.29374	-2.06305	0.0606885	0.603976	-4.05271
OR9I1	-0.410745	3.29376	-1.43402	0.17629	0.726099	-4.90577
CCR10	-0.410743	5.05234	-2.57403	0.0238314	0.523206	-3.26336
RAD54L	-0.410572	5.92749	-1.63315	0.127544	0.685271	-4.65529
ONECUT1	-0.41054	2.85822	-2.24161	0.0439867	0.567818	-3.78363
MORN3	-0.410445	5.21236	-2.39591	0.0331569	0.541459	-3.54475
MASP1	-0.410405	4.51369	-1.38254	0.191188	0.73739	-4.96693
MAP3K6	-0.410302	4.26282	-2.10888	0.0559103	0.592584	-3.9845
DTL	-0.410224	8.22289	-1.60439	0.13377	0.687959	-4.69275
H2BC8	-0.410202	9.7414	-2.0038	0.067428	0.617123	-4.13989
ASCL3	-0.410095	1.77132	-2.4846	0.0281421	0.53329	-3.40529
ZNF233	-0.410089	2.7435	-1.33303	0.206485	0.752117	-5.02425
DNAH17	-0.410084	3.91026	-2.18637	0.0486243	0.578631	-3.86781
PYHIN1	-0.410023	4.99647	-1.46387	0.168104	0.7188	-4.8696
SKA3	-0.409972	7.06758	-1.67971	0.118003	0.673738	-4.59381
DIRAS3	-0.40994	2.74944	-1.73081	0.108261	0.662916	-4.52515
MIR5087	-0.409939	6.02251	-2.14862	0.0520546	0.587509	-3.92487
MORC4	-0.40984	5.31304	-1.92447	0.0775361	0.62775	-4.25478
OPN1MW	-0.409752	4.66747	-2.13628	0.0532246	0.587919	-3.94344
RFK	-0.409726	7.49417	-1.54532	0.147389	0.701036	-4.76838
OPHN1	-0.409703	2.52391	-1.90498	0.0802239	0.629943	-4.28267
STXBP1	-0.409403	6.42202	-2.14548	0.0523502	0.587919	-3.9296
CCDC89	-0.409385	1.98104	-2.12674	0.0541462	0.590854	-3.95777
LCE1F	-0.409329	4.8128	-2.12563	0.0542536	0.590854	-3.95942
RAB3C	-0.4093	2.81132	-1.48097	0.163561	0.714933	-4.84865
SLC10A4	-0.409144	3.39586	-2.10357	0.0564459	0.595281	-3.99244
CLDN23	-0.409125	6.05069	-2.41666	0.0319118	0.541459	-3.51225
CCDC184	-0.409124	4.64717	-2.72376	0.0180123	0.502551	-3.02342
SLC11A1	-0.408809	6.06949	-2.1251	0.0543057	0.590902	-3.96022
NF1P2	-0.408768	3.13317	-1.75989	0.10304	0.657091	-4.48554
ITM2C	-0.408759	3.87508	-2.06948	0.0599957	0.602856	-4.04317
GINM1	-0.408755	6.82873	-1.80904	0.0947297	0.647611	-4.41779
DAB2IP	-0.4087	4.98179	-2.3629	0.0352341	0.545796	-3.59628
ZNF491	-0.408674	5.44746	-2.12496	0.054319	0.590902	-3.96043
PLPPR3	-0.408591	4.30446	-1.83102	0.0912109	0.644285	-4.38715
SOX11	-0.408578	4.31766	-1.77985	0.0995907	0.653472	-4.45815
NLRP2	-0.408519	2.41692	-2.03554	0.0637356	0.612755	-4.09333
ATP11B	-0.408261	7.42184	-2.20917	0.0466573	0.573132	-3.83317
ATP12A	-0.40821	3.05004	-1.85435	0.0876066	0.642582	-4.35443
FMNL1	-0.408099	6.6387	-2.84734	0.0142805	0.482744	-2.82376
RAB8B	-0.407941	8.61242	-2.71104	0.0184469	0.504578	-3.0439
CXorf38	-0.407898	7.02739	-2.87518	0.0135515	0.475285	-2.77863
ARID3B	-0.407866	4.64089	-1.5631	0.143168	0.696108	-4.7458
PGLYRP2	-0.407778	4.81433	-1.80119	0.0960145	0.648935	-4.42867
LCN8	-0.407753	4.56743	-2.38652	0.0337355	0.542292	-3.55943
APLNR	-0.407683	4.93524	-2.31542	0.038442	0.553149	-3.67002
CFAP418-AS1	-0.407666	3.48941	-1.5609	0.143686	0.69659	-4.74861
APOC4-APOC2	-0.407646	5.05133	-2.18798	0.0484831	0.578631	-3.86537
B3GALT5	-0.407537	3.24796	-2.33167	0.0373136	0.550525	-3.64483
PCYT2	-0.407505	6.18473	-1.78471	0.0987647	0.653011	-4.45145
COL17A1	-0.407448	3.9531	-1.56315	0.143158	0.696108	-4.74575
PLPPR5	-0.407438	2.46501	-2.15488	0.0514706	0.586352	-3.91543
TFPI2	-0.407436	3.34585	-2.0342	0.0638877	0.612755	-4.0953
PGD	-0.407412	7.64958	-2.53302	0.0257222	0.526276	-3.32859
PPP1R37	-0.407343	5.07526	-1.66308	0.121338	0.677045	-4.61589
GDF15	-0.40729	5.3237	-2.2516	0.0431942	0.565349	-3.76833
NOVA2	-0.407282	5.31297	-1.98368	0.0698705	0.618678	-4.16925
MRC2	-0.407192	5.40046	-2.73748	0.0175547	0.499958	-3.00132
SAT2	-0.407091	5.54517	-2.76433	0.016692	0.49517	-2.95801
NMNAT1	-0.406988	5.38146	-1.50133	0.158288	0.710465	-4.82349
NUPR1	-0.406972	6.67272	-2.83709	0.0145586	0.485445	-2.84036
RNF207	-0.406752	5.98677	-2.171	0.0499948	0.581931	-3.89109
PRICKLE2-AS2	-0.406512	2.66157	-2.44094	0.0305118	0.541459	-3.47412
SPATA31A7	-0.406509	6.20426	-1.98486	0.0697248	0.618678	-4.16753
TAOK2	-0.406469	6.4721	-1.99981	0.0679066	0.617571	-4.14573
LINC02696	-0.406458	2.44217	-1.83223	0.0910204	0.644285	-4.38545
COL28A1	-0.406319	5.85982	-2.65754	0.0203907	0.510765	-3.12985
XRCC6P5	-0.406302	3.58239	-1.97273	0.0712336	0.620775	-4.18516
ZFP69B	-0.406252	5.82092	-1.9342	0.076226	0.62693	-4.24082
DUX3	-0.406218	5.04888	-2.52307	0.0262025	0.528342	-3.34439
DYSF	-0.406033	3.42468	-2.02376	0.0650838	0.614196	-4.11065
ZDHHC1	-0.406027	3.02693	-1.79203	0.0975359	0.6513	-4.44135
ZNF658B	-0.406003	3.38452	-0.980114	0.345758	0.830657	-5.38557
STK33	-0.405944	3.30225	-1.17822	0.260817	0.789117	-5.19342
HS6ST3	-0.405873	3.24107	-1.53497	0.149894	0.705697	-4.78144
TACR2	-0.405864	3.36898	-1.47583	0.164916	0.716485	-4.85496
SPRED1	-0.405721	6.36999	-2.80882	0.0153535	0.486668	-2.88612
NEFH	-0.405684	4.38583	-2.24193	0.0439617	0.567818	-3.78315
OR1E2	-0.40561	3.51244	-2.17971	0.0492135	0.579914	-3.8779
HAX1	-0.405511	6.95044	-1.96534	0.0721673	0.622359	-4.19588
ALPL	-0.405479	3.90426	-2.64413	0.0209087	0.513275	-3.15135
FABP9	-0.405406	2.5028	-1.76669	0.101853	0.655179	-4.47623
BLACE	-0.405313	4.10521	-2.41421	0.0320564	0.541459	-3.51609
WFDC12	-0.405248	3.85411	-1.64902	0.124219	0.68167	-4.63445
HS3ST3A1	-0.405141	4.98428	-2.38896	0.0335839	0.541459	-3.55561
C12orf71	-0.405078	4.54643	-2.11649	0.0551523	0.592012	-3.97312
PDE3A	-0.405076	3.07024	-2.47294	0.0287568	0.536047	-3.4237
KRTAP25-1	-0.404952	3.25747	-2.3568	0.0356315	0.545796	-3.60578
CYP4B1	-0.404951	4.35066	-1.78568	0.0986015	0.65296	-4.45011
MIR8060	-0.404911	1.93431	-2.74006	0.0174699	0.499252	-2.99716
LINC00919	-0.404824	1.76287	-2.63777	0.0211585	0.513275	-3.16153
SLPI	-0.404822	3.64051	-2.7824	0.0161351	0.487195	-2.92883
ACKR1	-0.404792	4.00499	-2.10111	0.0566952	0.595885	-3.99611
APOA4	-0.404707	6.2631	-2.31523	0.0384555	0.553149	-3.67031
DSTN	-0.404695	7.23584	-1.53527	0.14982	0.705697	-4.78106
GJD2	-0.404506	4.91757	-2.52657	0.0260327	0.528325	-3.33884
ZNF728	-0.404365	6.42939	-2.07936	0.0589462	0.602762	-4.02851
GSTM2	-0.404357	5.00456	-2.61969	0.0218854	0.516774	-3.19047
SLC50A1	-0.404349	7.04448	-2.63142	0.0214113	0.513275	-3.1717
SEMA3A	-0.404216	1.97268	-2.54806	0.0250126	0.524358	-3.3047
CDC42BPB	-0.404196	3.57907	-2.33287	0.0372316	0.550197	-3.64297
DPY19L1P1	-0.40413	4.84765	-2.41272	0.0321443	0.541459	-3.51842
PPFIA4	-0.403945	4.91417	-2.69438	0.0190319	0.50487	-3.07069
MIR4468	-0.40393	3.64167	-2.2932	0.0400366	0.55679	-3.70434
TBC1D16	-0.403829	5.22261	-2.38995	0.033523	0.541459	-3.55407
ANKRD55	-0.403446	3.14006	-2.43204	0.031018	0.541459	-3.48811
MRPS26	-0.403291	6.30623	-2.53092	0.0258226	0.526407	-3.33192
YBX2	-0.403265	4.98157	-2.97534	0.0112212	0.467589	-2.61598
RHOBTB1	-0.403233	1.98667	-2.0198	0.065543	0.614376	-4.11647
IGFL3	-0.403173	4.3527	-1.57968	0.139328	0.693719	-4.7246
LINC02687	-0.403141	4.4666	-1.48416	0.162726	0.71371	-4.84472
KDELR1	-0.403045	8.80874	-2.67417	0.0197659	0.50487	-3.10316
CA5A	-0.403022	3.21868	-1.83806	0.0901093	0.644285	-4.3773
TRIM65	-0.402903	4.87751	-2.26236	0.0423557	0.560353	-3.75182
RHPN1	-0.402879	4.68601	-2.37961	0.0341672	0.545357	-3.57022
SCYL2	-0.402834	8.4501	-1.80751	0.0949781	0.647968	-4.4199
RLF	-0.402765	7.82694	-2.5227	0.0262202	0.528342	-3.34496
ACACB	-0.402681	4.44947	-2.43959	0.0305881	0.541459	-3.47624
ERCC5	-0.402657	9.21985	-2.82655	0.01485	0.486145	-2.85742
IQCA1L	-0.402633	3.62106	-1.9923	0.0688138	0.61773	-4.15668
GSTO1	-0.402604	6.54404	-1.96112	0.0727053	0.622719	-4.20199
ACBD4	-0.402588	5.34915	-2.46105	0.0293974	0.538718	-3.44246
MUSTN1	-0.402502	4.8492	-2.42858	0.031217	0.541459	-3.49355
CCDC9B	-0.402391	6.26328	-2.35845	0.0355234	0.545796	-3.60321
SC5D	-0.402373	8.01295	-1.86865	0.0854616	0.637972	-4.33426
COX8A	-0.402221	10.57	-2.62989	0.0214724	0.513275	-3.17415
GRID1	-0.402209	4.65269	-2.63523	0.0212592	0.513275	-3.1656
OR5T3	-0.40209	1.88505	-2.15134	0.0518004	0.586972	-3.92077
GAB1	-0.401976	2.56751	-1.62263	0.129791	0.68661	-4.66904
TBX4	-0.401938	4.24054	-2.43706	0.0307313	0.541459	-3.48021
LOC101927815	-0.401699	6.13842	-2.21803	0.0459126	0.572567	-3.81966
FAM229B	-0.401597	5.66285	-1.44608	0.172943	0.722182	-4.89122
MAP9	-0.4015	6.4492	-1.64358	0.125351	0.682023	-4.64162
PLEKHN1	-0.401458	5.48387	-1.81083	0.0944375	0.647319	-4.41529
RBMY1E	-0.401435	2.41292	-1.53237	0.150527	0.706102	-4.78471
NFIL3	-0.401411	5.8513	-1.95571	0.0734003	0.624123	-4.20981
CMKLR1	-0.401325	3.97132	-1.7588	0.103233	0.657091	-4.48704
HOOK3	-0.401316	7.83942	-1.67373	0.119192	0.674602	-4.60176
NPY4R	-0.401281	4.09944	-2.17576	0.0495665	0.580876	-3.88389
SYT15	-0.401217	4.58171	-2.18774	0.0485038	0.578631	-3.86573
ZNF790	-0.401181	4.82948	-2.42393	0.031486	0.541459	-3.50084
NRSN2	-0.401054	5.35026	-1.56702	0.142253	0.694536	-4.74081
FFAR2	-0.400969	2.82817	-1.70666	0.112772	0.6667	-4.55774
ZNF768	-0.400927	6.46323	-2.82324	0.0149429	0.486145	-2.86279
ART5	-0.40086	3.62092	-2.41897	0.0317755	0.541459	-3.50862
MIR302D	-0.400846	2.59251	-1.86739	0.0856485	0.638087	-4.33604
KRTAP4-2	-0.400686	4.30243	-1.76358	0.102395	0.656161	-4.48049
CABP1	-0.400527	3.04663	-1.91521	0.0788034	0.628819	-4.26806
ADAM23	-0.400453	2.43797	-2.09164	0.057665	0.60058	-4.01023
FAM138D	-0.400326	3.4648	-2.45227	0.0298787	0.538718	-3.45628
FBXO22	-0.40017	7.19937	-2.54766	0.0250311	0.524358	-3.30534
SLC30A3	-0.400146	5.88874	-1.74424	0.105822	0.659621	-4.5069
ST3GAL5	-0.399789	5.84282	-1.68735	0.116499	0.672747	-4.58362
WFDC10B	-0.399769	2.28215	-2.01604	0.0659813	0.61531	-4.12198
PRR11	-0.399758	9.11941	-2.05644	0.0614078	0.604971	-4.06249
KRT6C	-0.399651	4.18807	-2.05676	0.0613728	0.604859	-4.06201
SLC51A	-0.399638	3.89481	-2.51734	0.0264829	0.530384	-3.35347
SMC6	-0.399618	8.39353	-1.86335	0.086251	0.63889	-4.34175
NUP210L	-0.39957	2.12361	-2.64127	0.0210206	0.513275	-3.15593
FAM222A-AS1	-0.399452	4.17633	-3.00586	0.0105939	0.466106	-2.56635
VEGFA	-0.399174	7.63883	-1.85829	0.0870105	0.64111	-4.34888
ESRRB	-0.399132	4.7024	-1.39874	0.186391	0.734492	-4.94785
PLPPR1	-0.399103	2.05588	-2.22447	0.0453793	0.570804	-3.80984
CENPU	-0.398978	8.29808	-1.67801	0.118341	0.673995	-4.59607
CXorf58	-0.398891	1.87978	-1.62952	0.128318	0.685523	-4.66006
BAG3	-0.398656	5.23078	-2.49556	0.0275757	0.53329	-3.38796
LOC100505715	-0.398641	4.626	-1.55724	0.144549	0.69659	-4.75327
NHSL2	-0.398554	4.32842	-1.71128	0.111896	0.665758	-4.55152
TAS2R60	-0.398471	2.73854	-1.51062	0.15593	0.708805	-4.81194
PHF21B	-0.398343	4.77703	-2.56115	0.0244103	0.523206	-3.28387
DHRS7B	-0.398216	6.46464	-2.31354	0.0385741	0.553283	-3.67291
SDCCAG8	-0.398133	6.09733	-1.40611	0.184243	0.733293	-4.93913
RNASE9	-0.397842	2.11574	-2.30823	0.0389511	0.554322	-3.68113
CTNNA2	-0.397799	3.03712	-2.46968	0.0289314	0.537342	-3.42885
THBS3	-0.397709	5.95961	-2.39074	0.0334738	0.541459	-3.55282
CXCL17	-0.397461	4.47187	-2.58493	0.0233521	0.523077	-3.24598
SLCO1A2	-0.397436	1.89959	-1.47039	0.166361	0.716735	-4.86163
TRPM3	-0.397428	3.79004	-1.50466	0.157439	0.710181	-4.81935
LRIG3	-0.397258	1.9879	-2.42459	0.0314478	0.541459	-3.49981
ABCA9	-0.397133	2.80912	-1.95135	0.0739649	0.624357	-4.2161
TIGIT	-0.397115	5.15279	-1.81656	0.0935113	0.646006	-4.40732
ITGAD	-0.396931	4.34294	-1.99489	0.0684996	0.617571	-4.15291
ZNF277	-0.396894	7.18308	-2.95895	0.0115733	0.46824	-2.64262
GIHCG	-0.396873	7.88171	-2.5539	0.0247422	0.524358	-3.29542
PORCN	-0.396808	4.82037	-1.6521	0.123582	0.681621	-4.63039
CCDC153	-0.396755	5.48002	-2.88598	0.0132788	0.474622	-2.76112
SLC19A2	-0.396711	3.63132	-1.33744	0.205083	0.750466	-5.01921
BBS10	-0.396675	6.79997	-2.11752	0.05505	0.592012	-3.97158
THG1L	-0.396525	7.67268	-2.61138	0.0222279	0.519417	-3.20376
IMPA2	-0.396499	7.13625	-1.8944	0.0817187	0.63125	-4.29775
AGO4	-0.39646	5.45599	-1.94658	0.0745879	0.625593	-4.22299
CARD10	-0.396291	5.60614	-2.45131	0.0299323	0.538718	-3.4578
GABRA4	-0.396286	1.9385	-2.22744	0.0451353	0.569761	-3.80531
NEDD4	-0.39625	3.38788	-1.6369	0.126752	0.684102	-4.65038
FAM107A	-0.396195	4.88395	-2.25194	0.0431676	0.56529	-3.76781
LOC646471	-0.396127	3.74957	-2.19798	0.0476128	0.577801	-3.85018
CEP19	-0.396084	6.74928	-1.95303	0.0737469	0.624312	-4.21368
PPIL3	-0.395972	9.05275	-2.98445	0.0110303	0.467589	-2.60117
TBC1D3P5	-0.395958	4.04882	-1.37982	0.192003	0.73834	-4.97012
RAP1GAP	-0.395833	2.87917	-1.92658	0.0772503	0.62775	-4.25176
NOTCH4	-0.395828	6.06659	-1.80171	0.095929	0.648741	-4.42795
ADAM9	-0.395758	4.57615	-2.60937	0.0223113	0.520353	-3.20697
TBC1D12	-0.395717	3.46196	-1.76455	0.102226	0.655888	-4.47916
LOC101928168	-0.395659	3.42198	-1.75627	0.103678	0.657455	-4.49049
MIR4771-1	-0.395643	2.78181	-2.53986	0.0253972	0.524358	-3.31774
HRH1	-0.395565	3.30066	-1.49846	0.159022	0.711917	-4.82705
GLDC	-0.395538	3.94134	-2.42786	0.031258	0.541459	-3.49466
CCDC197	-0.395532	4.42181	-2.31329	0.0385922	0.553283	-3.67331
KCNJ12	-0.395504	5.72474	-2.47547	0.0286225	0.535103	-3.41971
NDP	-0.395494	3.68849	-1.71888	0.110468	0.662916	-4.54128
NCAPD2	-0.395494	8.47462	-2.11808	0.0549953	0.592012	-3.97075
EXOC6	-0.395452	5.45058	-1.7842	0.098852	0.65308	-4.45216
LPAR4	-0.395341	2.01812	-2.21276	0.0463544	0.572567	-3.8277
ATG4A	-0.395313	7.32663	-1.62145	0.130046	0.686612	-4.67059
CCDC85B	-0.395216	6.08001	-1.77001	0.101279	0.654662	-4.47168
ANKRD24	-0.395098	4.68429	-2.75969	0.016838	0.495436	-2.9655
OR10G7	-0.395025	3.77721	-1.61231	0.13203	0.686825	-4.68248
KRT71	-0.394993	3.81896	-2.58388	0.0233978	0.523077	-3.24766
SPECC1	-0.394874	4.49493	-2.65154	0.020621	0.513036	-3.13948
FGR	-0.394498	6.11102	-2.08242	0.0586247	0.602489	-4.02396
PRG2	-0.394271	4.11488	-1.39441	0.187663	0.734863	-4.95297
LRRC71	-0.394135	4.62266	-1.84903	0.0884166	0.64388	-4.3619
SPDEF	-0.393984	4.08372	-2.33502	0.0370849	0.550078	-3.63963
RASGRP4	-0.393893	4.37913	-2.69321	0.0190735	0.50487	-3.07257
BFSP1	-0.39383	2.59301	-2.28202	0.0408631	0.557554	-3.72158
SFRP2	-0.393824	2.49525	-2.0067	0.0670829	0.616455	-4.13566
PROSER2	-0.393672	3.75321	-2.3989	0.0329743	0.541459	-3.54007
ZNF853	-0.393606	5.80246	-2.3686	0.0348665	0.545763	-3.58739
C5orf49	-0.39355	4.37538	-1.98196	0.0700835	0.618678	-4.17176
FAM153B	-0.393429	3.7229	-2.14351	0.0525358	0.587919	-3.93256
RNASEL	-0.393427	2.65082	-1.77078	0.101144	0.654662	-4.47061
TKTL1	-0.393333	6.38546	-2.70794	0.0185544	0.50487	-3.04888
SOWAHB	-0.393322	3.68525	-1.83666	0.090327	0.644285	-4.37925
WDR49	-0.393168	2.87273	-2.21646	0.0460439	0.572567	-3.82205
DHX32	-0.393122	5.32642	-2.19962	0.047472	0.577801	-3.84769
LINC02112	-0.392936	4.19297	-1.88998	0.0823505	0.631897	-4.30404
FIBCD1	-0.392917	4.22036	-1.60011	0.134719	0.688809	-4.6983
SCOC	-0.392891	6.53901	-1.81459	0.0938292	0.646006	-4.41006
ZNF343	-0.392874	5.00478	-1.67491	0.118957	0.674602	-4.60019
GMNN	-0.392801	7.18431	-1.51653	0.154445	0.708113	-4.80456
FAM89A	-0.392793	4.64973	-2.28944	0.0403132	0.556985	-3.71015
ITGA3	-0.392781	3.59568	-2.04407	0.0627767	0.608739	-4.08077
SPZ1	-0.392778	3.14323	-1.76884	0.101481	0.654662	-4.47328
CENPL	-0.392766	6.92025	-1.62794	0.128654	0.685523	-4.66211
CFAP100-DT	-0.392411	4.99775	-2.20199	0.0472684	0.576211	-3.84409
FGF22	-0.392264	4.98438	-2.20546	0.0469723	0.574736	-3.83881
CKMT2	-0.392155	4.28023	-2.53787	0.0254914	0.524358	-3.3209
RFNG	-0.392155	5.97005	-2.08215	0.0586523	0.602489	-4.02436
PKLR	-0.391853	4.85533	-2.60416	0.0225293	0.520353	-3.21529
ZNF197	-0.391814	5.64737	-1.73564	0.107379	0.661736	-4.5186
WASF3	-0.391804	2.43796	-2.44409	0.0303346	0.541459	-3.46916
CD247	-0.391749	4.95143	-2.23615	0.0444262	0.567818	-3.79199
ANP32D	-0.391743	4.97393	-2.00886	0.066827	0.616009	-4.1325
PPP1R26-AS1	-0.391646	4.52134	-2.49034	0.027844	0.53329	-3.39621
HOXC11	-0.391613	3.60837	-1.68347	0.117261	0.672747	-4.5888
EBF3	-0.391506	3.95572	-1.37193	0.194386	0.740896	-4.97934
GJC1	-0.391364	5.28975	-2.27566	0.0413407	0.558821	-3.73138
DOC2A	-0.391352	3.56565	-1.32426	0.209297	0.754124	-5.03425
KLRG2	-0.391311	5.66482	-2.97995	0.0111242	0.467589	-2.60849
CDR1	-0.391207	2.29737	-1.65054	0.123906	0.68167	-4.63246
SAMD12-AS1	-0.391204	2.20954	-2.62743	0.0215713	0.513275	-3.17808
SERPINH1	-0.391175	5.72477	-2.41011	0.0322998	0.541459	-3.52252
PRKCA	-0.391163	6.11409	-2.04225	0.0629798	0.608739	-4.08344
CEP41	-0.391148	5.81111	-1.40666	0.184083	0.733293	-4.93847
NKX2-2	-0.391085	4.16294	-2.23985	0.0441277	0.567818	-3.78632
VTRNA1-1	-0.391081	2.60883	-2.68994	0.019191	0.50487	-3.07784
PALM	-0.391077	4.80993	-2.43814	0.0306702	0.541459	-3.47852
OLA1	-0.390978	9.88236	-2.20762	0.0467881	0.574186	-3.83552
PCSK2	-0.39085	3.43113	-2.33793	0.0368877	0.550078	-3.63512
MIR548U	-0.390801	5.19175	-2.07242	0.059682	0.602762	-4.03882
ABHD10	-0.390779	5.62972	-2.08638	0.0582101	0.602489	-4.01806
MYOCD	-0.390739	3.60083	-1.89685	0.0813701	0.630949	-4.29426
PRCD	-0.390609	5.59398	-2.69134	0.0191406	0.50487	-3.07558
EXD3	-0.390608	6.57519	-2.31599	0.0384017	0.553149	-3.66913
MYH16	-0.390531	3.87985	-1.88069	0.0836923	0.633826	-4.31722
GNPAT	-0.390476	8.41425	-2.10662	0.0561379	0.59363	-3.98789
ZFP42	-0.38997	2.02047	-2.70444	0.0186764	0.50487	-3.05451
LDHAL6A	-0.38995	3.55506	-2.28535	0.0406153	0.557554	-3.71645
MAP3K12	-0.389933	5.44012	-1.69716	0.114592	0.670719	-4.57049
CFAP44	-0.389786	2.56707	-1.31413	0.212585	0.755721	-5.04575
TLN2	-0.389689	5.31905	-2.50222	0.0272372	0.532786	-3.37743
PRDM6	-0.389437	5.04562	-2.20388	0.0471068	0.575535	-3.84121
OR5I1	-0.389383	2.06761	-1.89759	0.0812652	0.630949	-4.29321
CETN1	-0.389275	3.02766	-2.27628	0.0412937	0.558645	-3.73042
ZMIZ1-AS1	-0.389258	2.57885	-1.88216	0.0834787	0.633145	-4.31514
PRECSIT	-0.389187	3.88457	-2.13556	0.0532941	0.587919	-3.94453
LIM2	-0.389175	4.54351	-2.28484	0.0406533	0.557554	-3.71724
CSNK1A1L	-0.38911	6.01477	-2.62168	0.0218044	0.516715	-3.18729
ZNF542P	-0.38906	3.44239	-1.02606	0.324456	0.821329	-5.34359
HGD	-0.389	3.43636	-1.34738	0.201951	0.746928	-5.00779
[truncated: 23,577 more rows]

## Sheet: SU - AZD vs DMSO up
Supplementary table S2.1c: Significantly up-regulated genes by AZD exposure vs. DMSO in SU-DHL-4 identified by Microarray
SYMBOL	logFC	AveExpr	t	P.Value	adj.P.Val	B
C8orf89	1.79229	3.77069	5.00096	0.000279311	0.0803212	0.656803
SNORA14A	1.26518	7.00357	3.87546	0.0020785	0.157978	-1.16456
PRRT3-AS1	1.1835	5.24302	4.42354	0.000767456	0.108675	-0.255945
LINC02338	1.13147	2.26949	4.70536	0.000466079	0.0992344	0.195876
TARS3	1.08565	4.41303	4.88765	0.000339411	0.0895374	0.481757
LRRC69	1.02303	2.56105	3.9589	0.00178239	0.153236	-1.02403
LYRM4-AS1	0.905048	6.16435	4.01412	0.00161063	0.148172	-0.931436
CLHC1	0.903599	3.03034	3.78626	0.00245137	0.168986	-1.31551
RAP2C-AS1	0.896254	5.05159	4.0706	0.00145249	0.141749	-0.837052
SLC38A5	0.892689	3.98787	2.6467	0.0208084	0.336965	-3.2645
AP4S1	0.88398	4.57959	4.4527	0.000728527	0.107081	-0.208669
PLGLB1	0.866197	4.30208	4.25152	0.00104552	0.119129	-0.537213
XBP1	0.861563	5.66568	4.3866	0.000819899	0.108675	-0.316009
SNORD109B	0.854799	1.8569	4.77931	0.000409601	0.0952322	0.312461
C9orf57	0.843681	3.59461	2.88002	0.0134288	0.295052	-2.86874
MIR4520-1	0.841331	4.6454	3.62341	0.00331846	0.187535	-1.59271
MIR548AI	0.821415	3.05575	0.918098	0.376073	0.786374	-5.653
UBE2D4	0.802485	8.48725	4.45627	0.000723908	0.107017	-0.202896
SP2-AS1	0.770861	3.30668	1.96502	0.0722076	0.484298	-4.36183
SNORD19	0.764677	4.95525	2.25984	0.0425504	0.414089	-3.90188
NUP50-DT	0.744305	4.94296	3.69043	0.0029289	0.180018	-1.4784
SERINC2	0.740749	7.18479	3.31671	0.00589694	0.220514	-2.11881
PPP3CB-AS1	0.737731	6.56381	4.62219	0.000539427	0.102923	0.0637351
LMNTD1	0.73266	2.36518	3.77196	0.0025172	0.169869	-1.33976
FOXP1-AS1	0.731977	3.90525	2.88071	0.0134111	0.294918	-2.86755
P4HA3	0.727568	4.12935	4.09565	0.00138757	0.136489	-0.795306
SLAMF1	0.719613	3.60676	3.36367	0.00539842	0.215506	-2.03804
FCER2	0.715646	5.70685	2.58202	0.0234794	0.349799	-3.37301
MYO1F	0.710756	3.67018	2.18878	0.0484124	0.429316	-4.01521
PHPT1	0.705173	7.83318	4.65835	0.000506158	0.101212	0.12132
LOC158434	0.702757	4.61089	3.12187	0.00851231	0.252589	-2.45402
KDM5B	0.692679	4.39431	2.34637	0.0363205	0.396118	-3.76207
DCXR	0.686956	9.36277	5.10913	0.00023227	0.0724072	0.821974
ORMDL2	0.686454	8.09101	3.00781	0.0105551	0.274222	-2.64996
CEMP1	0.686345	4.80644	3.82377	0.00228684	0.162735	-1.25194
FAT1	0.6857	2.18817	3.40465	0.00499834	0.213814	-1.96761
MIR146A	0.685596	3.05584	3.18652	0.00753557	0.24114	-2.34282
LINC02200	0.684945	1.98627	3.78234	0.00246924	0.169305	-1.32215
POLR2L	0.678804	8.21457	3.65058	0.00315451	0.183773	-1.54633
MIR3649	0.678541	3.387	3.22825	0.0069656	0.235089	-2.271
RGPD4-AS1	0.677129	2.2659	3.49936	0.0041847	0.203038	-1.80502
LOC642361	0.67675	6.30443	3.46858	0.00443324	0.207276	-1.85783
TASOR2	0.666304	7.09907	1.80946	0.0946605	0.524515	-4.59188
LOC100507156	0.660855	4.97111	4.12518	0.00131486	0.133974	-0.746185
RNVU1-3	0.660686	5.91914	4.37752	0.000833357	0.108675	-0.330809
OR5M11	0.65694	2.60179	3.00777	0.0105558	0.274222	-2.65003
NEXN	0.646865	3.07234	3.18248	0.00759312	0.241836	-2.34976
TMCC1-DT	0.642371	4.77424	3.49948	0.00418379	0.203038	-1.80483
TMEM9B-AS1	0.6416	4.16716	2.77578	0.0163368	0.316287	-3.04626
NT5DC3	0.638771	5.17408	2.56623	0.0241807	0.351174	-3.39941
SCARNA27	0.63771	5.1344	3.95555	0.00179342	0.153236	-1.02967
MIR4458	0.635777	3.22765	2.58622	0.0232963	0.349799	-3.36599
LINC01256	0.635571	2.42847	2.61974	0.0218837	0.341892	-3.30981
SNAI3-AS1	0.634884	6.0571	2.87168	0.0136413	0.298439	-2.88298
DEFB109B	0.628633	2.33123	2.09494	0.0573254	0.453154	-4.16261
MIR493	0.622609	2.22561	2.71467	0.018322	0.327675	-3.14984
RPP40	0.620058	7.07356	2.4277	0.0312676	0.377014	-3.62906
SLFNL1-AS1	0.619256	4.39447	1.9497	0.0741797	0.487111	-4.38492
CTXN2	0.617873	2.93021	3.63889	0.00322402	0.185556	-1.56628
LINC01963	0.616161	5.44878	3.54211	0.00386287	0.194858	-1.73178
MIPEPP3	0.615221	5.17265	3.85063	0.00217606	0.159316	-1.20651
UROS	0.614627	8.59939	2.97106	0.0113122	0.277753	-2.71297
CNN1	0.614305	5.61204	2.90379	0.0128409	0.290367	-2.82812
TSL	0.613752	2.92338	3.26503	0.00649942	0.228328	-2.20772
ALG1L	0.612117	3.10329	2.74218	0.0174004	0.322943	-3.10326
CPM	0.610692	2.67213	2.01414	0.0662048	0.469938	-4.28722
HERC2P4	0.609075	3.67561	2.91715	0.0125217	0.286842	-2.80527
USP31	0.608223	4.20333	2.05315	0.0617693	0.46097	-4.22734
TRPV1	0.6073	6.16093	2.77583	0.0163352	0.316287	-3.04617
OR4C15	0.607124	1.97264	3.67326	0.00302402	0.181603	-1.50766
NCOA7-AS1	0.60694	3.62332	3.11639	0.00860077	0.252833	-2.46345
MIR6719	0.606718	4.83914	4.02257	0.00158589	0.147488	-0.917298
SLC9A7P1	0.602853	4.35398	3.19892	0.00736154	0.238888	-2.32149
GRM7-AS1	0.601427	3.73915	2.09898	0.0569124	0.453154	-4.15633
ADGRF1	0.598753	3.22377	2.84855	0.0142481	0.30083	-2.92243
FAM118B	0.596487	6.88762	2.21138	0.0464707	0.423703	-3.97934
A3GALT2	0.596347	4.10623	2.81444	0.0151921	0.30912	-2.98054
CX3CR1	0.596078	3.19551	1.40005	0.186007	0.641867	-5.14175
FAM86JP	0.595773	8.72068	3.46031	0.00450252	0.20744	-1.87202
LRRC19	0.595032	2.24002	2.80488	0.0154677	0.311546	-2.99681
SASH1	0.593933	3.71677	3.71411	0.00280268	0.180018	-1.43808
SGK1	0.591429	5.83479	1.749	0.104968	0.544041	-4.67847
MIR1294	0.590155	2.05897	3.16011	0.00792022	0.246333	-2.38826
LINC01060	0.589306	2.89057	2.7066	0.0186011	0.327956	-3.16348
MLKL	0.589117	3.17546	3.53032	0.00394899	0.197736	-1.75196
CLDN10	0.588536	2.78423	3.47639	0.00436878	0.206868	-1.84442
LINC02120	0.587555	3.55197	3.30151	0.00606801	0.223063	-2.14495
LOC100996671	0.587335	3.18606	2.78295	0.0161183	0.315639	-3.03408
RARA-AS1	0.585556	4.47149	2.41459	0.0320339	0.381362	-3.6506
FEV	0.58531	3.84661	3.22103	0.00706102	0.235089	-2.28343
STATH	0.582412	2.87511	3.46156	0.00449195	0.20744	-1.86987
ANKFN1	0.582264	2.0302	3.2495	0.00669238	0.230671	-2.23445
ATP1A1-AS1	0.579772	5.19751	3.34141	0.00562914	0.217004	-2.07631
KCNK2	0.577661	3.72808	2.6978	0.0189105	0.327994	-3.17836
ABCC6P2	0.576345	4.53151	2.81947	0.015049	0.308149	-2.97197
LINC02273	0.576192	2.78718	2.52065	0.0263205	0.361347	-3.47535
A2M	0.576188	3.24903	2.39687	0.0330981	0.383281	-3.67965
CYP2A6	0.573109	3.09691	3.04854	0.00977478	0.267942	-2.58005
SLC24A2	0.572414	2.60965	2.68993	0.0191913	0.328169	-3.19164
TAS2R19	0.572386	3.76245	2.36422	0.0351489	0.391847	-3.73302
LINC00106	0.570623	4.9478	2.28361	0.0407444	0.405936	-3.86366
OR2J2	0.570544	2.49435	2.97144	0.0113042	0.277753	-2.71233
MPV17L2	0.568475	8.9044	3.70448	0.00285331	0.180018	-1.45447
KCNK16	0.56723	3.67621	2.82484	0.014898	0.307525	-2.96284
OR2L13	0.567171	2.06912	2.45426	0.0297693	0.371906	-3.58531
LINC00106	0.566197	4.65166	1.87189	0.0849812	0.50781	-4.50075
KLHL3	0.565404	3.72227	2.55722	0.0245895	0.351721	-3.41444
MIR374B	0.564512	2.19639	3.26051	0.00655498	0.229114	-2.2155
PLA2G4E-AS1	0.563985	2.35509	2.84561	0.0143272	0.30138	-2.92745
LINC02359	0.563837	2.71865	3.79796	0.00239879	0.167164	-1.29567
BMP15	0.563289	2.86409	2.5095	0.0268712	0.362747	-3.49387
SNORD83A	0.563084	5.94441	2.98386	0.0110425	0.275832	-2.69103
PARM1	0.562461	5.97547	2.51794	0.0264534	0.361385	-3.47986
CSMD3	0.562037	2.92879	2.48098	0.0283316	0.367547	-3.54115
OR6Y1	0.560496	2.65185	2.56905	0.0240536	0.351174	-3.39469
MIR3616	0.559221	3.7791	2.99052	0.0109048	0.275238	-2.67962
LINC00515	0.558059	4.11872	2.81879	0.0150684	0.308299	-2.97314
LOC100507006	0.558013	8.34935	3.0995	0.00887916	0.255293	-2.49249
GPR1-AS	0.558011	3.05518	3.77329	0.00251099	0.169869	-1.3375
RBM12B-AS1	0.557334	4.65407	2.36291	0.0352337	0.391847	-3.73515
LNX1-AS2	0.556831	2.08968	1.92975	0.0768226	0.489952	-4.41485
ACAN	0.55577	2.6088	3.33066	0.00574415	0.21992	-2.09481
LINC01398	0.555186	2.91747	3.05491	0.00965806	0.265597	-2.56911
LINC00210	0.554283	3.5678	3.09096	0.00902328	0.256136	-2.50717
MYOM2	0.55291	6.05302	2.69158	0.0191319	0.328169	-3.18885
IL4R	0.552848	8.50072	3.31618	0.00590276	0.220514	-2.11971
PITPNM3	0.551549	3.85935	2.82458	0.0149052	0.307525	-2.96328
TFRC	0.550633	9.43244	2.73099	0.0177697	0.323896	-3.12222
MIR7155	0.550073	3.79993	3.60924	0.00340738	0.190292	-1.61692
LINC00685	0.549957	4.28553	2.48468	0.0281379	0.367547	-3.53503
LINC00685	0.549957	4.28553	2.48468	0.0281379	0.367547	-3.53503
ADI1	0.549245	8.26614	2.74464	0.0173205	0.322762	-3.0991
HEXD	0.547697	5.81357	2.92772	0.012275	0.284326	-2.7872
THUMPD3-AS1	0.54624	6.49196	2.12633	0.0541854	0.445032	-4.11361
KANSL1L-AS1	0.545886	4.43871	2.59225	0.0230356	0.349031	-3.35589
MIR5702	0.545271	1.85199	2.3257	0.0377247	0.398856	-3.79565
CCR8	0.544542	2.30396	3.5323	0.00393439	0.197686	-1.74857
FRMPD4	0.542966	2.2778	2.48312	0.0282196	0.367547	-3.53762
TRIM61	0.542888	3.86341	2.77273	0.0164307	0.316904	-3.05144
TACC1	0.540405	6.28713	2.35894	0.0354914	0.392698	-3.74161
VEGFD	0.539923	2.65127	2.48084	0.028339	0.367547	-3.54139
CYP3A5	0.539119	2.87187	3.04098	0.00991507	0.268566	-2.59303
PRKXP1	0.536731	4.13548	2.85031	0.0142009	0.300769	-2.91943
TTTY14	0.536012	4.3684	2.23257	0.0447164	0.420295	-3.94555
MIR6508	0.535356	3.79585	2.59879	0.0227562	0.347873	-3.34493
PAGE1	0.535066	2.34188	3.37343	0.00530025	0.214753	-2.02126
C5orf63	0.534834	4.22017	1.87023	0.0852268	0.507993	-4.5032
LINC01356	0.534628	4.19887	1.82626	0.0919624	0.519849	-4.56752
SLC9A3-AS1	0.534446	3.82594	2.42916	0.0311831	0.377014	-3.62665
LINC02615	0.533566	3.36895	2.24868	0.0434244	0.417041	-3.91978
LINC02092	0.531283	3.26043	2.29936	0.0395885	0.403217	-3.83827
MIR8080	0.531147	2.48118	3.41485	0.00490353	0.211853	-1.95009
MIR6769B	0.53043	4.89456	3.19888	0.00736203	0.238888	-2.32155
TRPM8	0.529945	4.43197	2.89976	0.0129387	0.292016	-2.83501
MIR378B	0.529612	2.58078	2.11433	0.0553662	0.44816	-4.13238
TCAM1P	0.52948	3.86725	2.31161	0.0387111	0.401475	-3.81847
BANCR	0.528871	1.62185	3.01843	0.0103458	0.272511	-2.63174
PTPRVP	0.528028	3.49227	2.56108	0.0244137	0.351557	-3.40801
MIR4435-1	0.526765	2.96951	2.60199	0.022621	0.347287	-3.33958
ZC2HC1B	0.525227	3.73427	2.70667	0.0185987	0.327956	-3.16336
ZNRF3-AS1	0.524726	2.01686	2.73529	0.0176269	0.323457	-3.11494
KCNC3	0.524702	6.69926	3.26773	0.00646641	0.228328	-2.20307
MIR1278	0.52394	2.23906	2.32828	0.0375466	0.398827	-3.79146
PRSS38	0.523729	2.38806	2.76022	0.0168212	0.319688	-3.07267
TDGF1P3	0.52355	2.43684	3.31878	0.00587399	0.220514	-2.11525
CACNA1F	0.523399	3.16048	2.98857	0.010945	0.275238	-2.68296
NLGN4X	0.522371	7.65036	2.89441	0.0130697	0.292315	-2.84415
TTC39C	0.522108	6.33372	2.51278	0.0267082	0.362091	-3.48843
FAM241A	0.521827	7.42499	2.43453	0.0308756	0.3762	-3.61783
LOC284412	0.520286	5.49419	3.41936	0.00486218	0.211339	-1.94234
CATSPER2P1	0.520211	4.75345	2.91689	0.012528	0.286842	-2.80572
LCE6A	0.517581	3.79708	2.64099	0.0210318	0.337869	-3.27411
PGAM1P5	0.516424	2.86112	3.31432	0.00592349	0.220514	-2.12292
MIR623	0.516187	5.11027	2.45552	0.0296998	0.371906	-3.58323
URB1	0.51616	6.06809	2.88763	0.0132377	0.293035	-2.85574
LAMTOR5-AS1	0.515586	2.54247	1.76797	0.101632	0.538885	-4.65149
MIR590	0.515167	6.80246	3.64288	0.00320013	0.185556	-1.55947
TMPRSS5	0.515147	3.63636	3.18362	0.00757685	0.241618	-2.34781
LRIG1	0.515117	8.4814	3.18986	0.00748832	0.239992	-2.33708
FRZB	0.51463	2.39378	2.49609	0.0275488	0.365161	-3.51613
ARSL	0.514602	2.9307	2.5746	0.0238064	0.350569	-3.38542
IQCN	0.512495	5.7642	3.17298	0.0077303	0.244846	-2.36611
MIR1299	0.512369	9.16205	3.17986	0.00763073	0.242155	-2.35427
RABL2A	0.511915	7.05193	2.42795	0.031253	0.377014	-3.62864
NEAT1	0.511647	9.38719	3.47551	0.00437597	0.206868	-1.84593
OR5H2	0.511192	4.16325	1.63308	0.127559	0.574659	-4.83963
B3GNTL1	0.510949	5.03926	1.99672	0.0682785	0.475088	-4.31378
SLC25A51P4	0.509405	2.74377	3.07515	0.00929636	0.259889	-2.53434
TTPAL	0.509036	7.33364	3.08207	0.00917591	0.258736	-2.52245
FAM86B3P	0.508489	7.61186	3.27803	0.00634228	0.228135	-2.18536
POM121L8P	0.507083	4.95514	3.0316	0.010092	0.270266	-2.60914
AFAP1-AS1	0.50606	7.73461	3.25206	0.00666017	0.22987	-2.23005
LOC100507351	0.505244	5.19268	2.96646	0.0114108	0.277753	-2.72087
NAALADL2	0.504632	3.70601	1.49368	0.160252	0.615323	-5.02412
MIRLET7BHG	0.504437	3.30638	2.47789	0.0284944	0.367547	-3.54627
LOC101928936	0.504415	3.32792	3.37856	0.00524946	0.213906	-2.01245
THSD4-AS2	0.504335	2.7312	2.3384	0.0368556	0.39805	-3.77502
TMLHE-AS1	0.503399	2.62621	3.73792	0.00268135	0.174938	-1.39758
SCRIB	0.50314	5.25785	2.85674	0.0140301	0.300144	-2.90846
MIR4635	0.502307	4.35817	2.69656	0.0189546	0.327994	-3.18045
BOK-AS1	0.502286	5.56116	2.73469	0.0176468	0.323457	-3.11595
IGLL5	0.50056	7.03183	2.08721	0.0581239	0.454593	-4.17462
PLXNA3	0.500359	3.7226	1.71063	0.11202	0.553444	-4.73256
LINC01150	0.499966	4.74381	3.35568	0.00548009	0.215895	-2.05177
NLRP14	0.499239	2.44818	1.98269	0.0699923	0.479198	-4.33509
LINC00508	0.498973	5.58897	2.86728	0.0137547	0.299384	-2.89049
MIR4420	0.498902	4.13801	2.56034	0.0244473	0.351557	-3.40924
MID2	0.498074	2.12129	2.67669	0.0196729	0.330357	-3.21398
NXN	0.497731	4.84969	2.44646	0.0302016	0.372065	-3.59816
DPY19L2P1	0.49754	3.16343	1.88912	0.0824736	0.502441	-4.47532
TMC5	0.497532	2.19382	2.88746	0.013242	0.293035	-2.85603
SMC2-DT	0.497121	3.19284	2.78987	0.0159101	0.314132	-3.02232
MIR4776-2	0.496796	5.45238	3.54523	0.00384035	0.194104	-1.72642
SH3BP5-AS1	0.496534	7.04585	2.97085	0.0113168	0.277753	-2.71334
LINC02289	0.496283	3.9985	3.32575	0.00579744	0.220514	-2.10325
SRPX	0.495766	3.07404	1.97831	0.0705358	0.480541	-4.34173
TRAT1	0.495287	2.20428	3.01735	0.0103668	0.272511	-2.63359
DCLK2	0.495229	1.95248	2.92674	0.0122977	0.284326	-2.78887
NHEG1	0.494582	4.24921	2.50071	0.0273133	0.364011	-3.50846
SPATA31E1	0.493422	4.18533	2.59245	0.0230272	0.349031	-3.35556
LINC00410	0.493335	3.86785	2.4122	0.0321753	0.381437	-3.65452
LINC00682	0.493176	3.2476	2.50004	0.0273475	0.364011	-3.50958
LOC728673	0.493148	6.12715	2.32284	0.0379228	0.398856	-3.80028
PRAMEF34P	0.492797	2.74367	3.00172	0.010677	0.274709	-2.66041
PAQR5	0.489466	2.62139	2.85812	0.0139939	0.299813	-2.90611
SMCR2	0.489398	3.55924	2.53801	0.0254848	0.356551	-3.44648
FAM86FP	0.488772	7.40877	3.24377	0.0067649	0.231716	-2.2443
EID3	0.488725	4.81318	1.68858	0.116259	0.558837	-4.76331
LOC100190986	0.488687	8.8124	2.70598	0.0186227	0.327956	-3.16453
PAM	0.488369	2.45633	3.08892	0.00905801	0.256416	-2.51067
USP50	0.488156	3.11203	2.15697	0.0512768	0.438799	-4.06548
LINC02275	0.488081	2.18186	2.43599	0.0307923	0.375868	-3.61542
LINC01806	0.487769	4.3938	2.09731	0.0570824	0.453154	-4.15892
NEU1	0.487028	6.9912	2.54756	0.0250358	0.354619	-3.43056
AHI1-DT	0.486949	3.83412	1.77789	0.0999237	0.535081	-4.6373
LOC100131626	0.486634	2.22408	2.71105	0.0184467	0.327956	-3.15596
GRHL1	0.48639	3.56556	2.11939	0.0548662	0.447788	-4.12448
GALNT8	0.486192	2.66572	3.07913	0.00922683	0.259349	-2.5275
MIR335	0.485852	3.9756	2.92509	0.0123359	0.284482	-2.79169
RWDD2B	0.485675	6.92845	2.52185	0.0262618	0.361347	-3.47336
SMC1B	0.484498	2.39633	2.7806	0.0161897	0.315978	-3.03808
MIR5692C2	0.483705	1.65289	1.7937	0.0972563	0.529118	-4.61461
ASAP1-IT1	0.483131	3.17756	1.55652	0.144718	0.598502	-4.94228
SHANK2-AS1	0.482605	3.83648	2.37729	0.0343135	0.386659	-3.71168
MIR6500	0.482499	3.23496	2.12682	0.0541376	0.445021	-4.11284
LOC101929622	0.482374	2.75196	2.12742	0.0540797	0.445021	-4.11191
GS1-279B7.1	0.482353	1.94092	2.37721	0.0343187	0.386659	-3.71181
APCDD1L-DT	0.482177	2.20882	3.04106	0.00991357	0.268566	-2.59289
MAP3K21	0.481908	3.2214	2.17103	0.0499923	0.435421	-4.04331
DNAI2	0.48103	4.21633	2.30542	0.0391521	0.402814	-3.82848
LINC00863	0.480823	6.30652	2.8395	0.0144929	0.303167	-2.93787
LOC100506076	0.480057	6.70096	2.09379	0.0574437	0.453154	-4.1644
MCPH1-DT	0.479602	5.60072	3.11776	0.00857856	0.252833	-2.46109
LOC101928002	0.479499	2.88961	1.26344	0.229661	0.683615	-5.3035
ADAMTS1	0.478295	2.00219	2.67783	0.019631	0.330304	-3.21206
LAPTM5	0.476817	11.8179	3.24786	0.00671303	0.231071	-2.23727
BMP8A	0.476567	4.04398	2.82059	0.0150174	0.308149	-2.97006
PTPN13	0.475814	2.82286	2.82287	0.0149532	0.307556	-2.96619
LOC100507443	0.474793	2.54161	1.60767	0.133048	0.580875	-4.87405
PRKCQ-AS1	0.474055	6.03287	2.17766	0.0493963	0.432975	-4.03282
SNORD109B	0.47339	1.73864	3.49318	0.00423346	0.203315	-1.81563
MIR181B2	0.473344	3.49905	2.02795	0.0646015	0.466867	-4.26608
MIR6774	0.473329	6.39686	3.09525	0.00895064	0.255293	-2.4998
SSR4	0.473006	8.33128	2.99297	0.0108546	0.275231	-2.67542
LINC01080	0.472981	3.00232	2.40834	0.032405	0.381437	-3.66084
INPP4A	0.472784	4.46195	1.85686	0.0872256	0.51143	-4.52284
TDRD6	0.472572	4.28378	2.12929	0.0538984	0.444566	-4.10898
LOC441242	0.47183	4.78545	2.31859	0.0382195	0.399752	-3.80717
PIK3IP1-DT	0.471395	5.61749	2.74505	0.0173071	0.322762	-3.0984
OR1J2	0.471393	1.88117	2.66908	0.0199554	0.331708	-3.22682
MCOLN1	0.471003	7.54664	3.64411	0.00319282	0.185556	-1.55738
MIR492	0.470716	3.52193	1.47374	0.16547	0.620962	-5.04961
LINC01085	0.470606	2.43644	1.89041	0.0822879	0.50215	-4.47341
VTRNA2-1	0.470534	3.31632	3.15828	0.00794759	0.246333	-2.3914
EPCAM-DT	0.469853	4.48082	2.14006	0.0528638	0.443858	-4.09209
MIR6514	0.469659	5.00281	2.39825	0.0330138	0.383281	-3.67739
ITGA2	0.469093	2.4124	2.01246	0.0664022	0.470556	-4.28979
POU6F2-AS1	0.468775	2.32021	2.58149	0.0235027	0.349799	-3.3739
LOC646214	0.468471	5.25865	2.31796	0.0382637	0.399752	-3.80819
LINC02186	0.468285	1.70045	2.53455	0.0256492	0.358038	-3.45223
GDPD2	0.468192	2.1958	3.31436	0.005923	0.220514	-2.12284
MED19	0.467518	6.59289	2.90834	0.0127314	0.288658	-2.82035
RUVBL1-AS1	0.467483	5.31352	2.05883	0.0611465	0.46097	-4.21857
EQTN	0.46714	2.16287	1.92388	0.0776172	0.491352	-4.42363
RFX5-AS1	0.467046	5.50915	2.21026	0.0465648	0.423795	-3.98111
TRAM2	0.466353	6.79532	2.46452	0.0292088	0.369444	-3.56837
ATPSCKMT	0.465946	6.9812	2.05041	0.0620719	0.461957	-4.23157
SLC28A2-AS1	0.465804	2.65283	1.39091	0.188697	0.644294	-5.15295
CRYBG3	0.465787	2.28582	2.00228	0.0676104	0.473476	-4.30532
LINC02182	0.465778	4.23998	1.4659	0.167559	0.622776	-5.05957
HOXC-AS1	0.46574	4.0425	2.35345	0.0358514	0.394025	-3.75056
RPL34-DT	0.465389	4.69993	1.83762	0.0901773	0.516344	-4.55098
PWRN3	0.465088	2.56965	2.4615	0.0293727	0.370235	-3.57336
NOL6	0.46484	6.29143	1.9185	0.0783508	0.492339	-4.43166
LINC02520	0.464743	3.38996	2.32624	0.0376872	0.398856	-3.79477
IDH1-AS1	0.464684	2.24798	2.13637	0.0532156	0.444233	-4.09787
DDR2	0.464051	4.09128	2.69505	0.019008	0.328022	-3.18299
MIR3692	0.463735	1.99407	1.64278	0.125518	0.572071	-4.82641
OSGEPL1-AS1	0.463402	2.01062	3.13307	0.00833452	0.249889	-2.43477
TMEM202	0.462918	2.86383	2.57761	0.023673	0.350166	-3.38038
OR7E85BP	0.462633	3.85586	3.39847	0.00505669	0.213906	-1.97823
LINC02735	0.462416	2.59186	1.93016	0.0767678	0.489952	-4.41424
MIR196A1	0.462301	3.49249	2.35427	0.0357973	0.394025	-3.74922
CA13	0.462046	5.07791	2.16005	0.0509928	0.437925	-4.06063
OR4K17	0.461822	2.35407	2.07299	0.0596214	0.457629	-4.19669
LINC02443	0.461363	2.07627	2.59139	0.0230724	0.349031	-3.35732
OR10G3	0.461355	2.60383	1.94018	0.0754305	0.487791	-4.39922
LINC01301	0.461347	2.59519	1.83965	0.089862	0.51599	-4.54802
ZNF276	0.460117	4.30859	1.81215	0.0942236	0.524094	-4.58798
SLC25A53	0.459127	5.20305	2.15785	0.0511957	0.438719	-4.0641
SNAP25-AS1	0.456996	3.39442	2.98713	0.0109746	0.275555	-2.68542
TBCK	0.456545	7.87197	2.33328	0.0372039	0.398487	-3.78335
OR2B3	0.456381	1.88225	1.87454	0.084591	0.507486	-4.49685
PINK1-AS	0.456354	5.5907	2.35553	0.0357149	0.393541	-3.74718
GZMA	0.45593	2.12492	2.25235	0.0431351	0.41642	-3.91389
INKA2-AS1	0.455927	3.62217	2.22304	0.0454972	0.421176	-3.96076
MIR532	0.455464	3.46555	1.99557	0.068418	0.475319	-4.31553
DENND5B-AS1	0.455026	5.67415	2.69139	0.0191389	0.328169	-3.18918
MIR3942	0.454593	3.81517	2.44562	0.0302489	0.372289	-3.59956
ALG1	0.453792	6.37514	1.93428	0.0762149	0.489256	-4.40806
TMEM200A	0.45332	2.88151	1.71892	0.110461	0.551654	-4.72093
LINC01509	0.453131	2.37048	2.81818	0.0150857	0.308386	-2.97418
GBAP1	0.45279	7.1684	3.00757	0.0105598	0.274222	-2.65037
LINC00353	0.452714	5.13188	2.39657	0.0331161	0.383281	-3.68014
SLC2A11	0.452405	7.37683	3.26547	0.00649404	0.228328	-2.20697
IDUA	0.452346	6.50025	2.70057	0.0188125	0.327994	-3.17367
MIR599	0.45189	1.94158	2.58418	0.0233847	0.349799	-3.36939
ACSL6	0.451607	4.10307	2.36547	0.0350678	0.391471	-3.73097
OR1J4	0.451524	2.12429	2.11153	0.055645	0.448902	-4.13675
LINC01936	0.449735	3.62981	1.81812	0.0932613	0.522121	-4.57934
USP29	0.449385	1.64868	2.24328	0.0438536	0.418064	-3.92843
MIR6739	0.449317	3.83999	2.55295	0.0247858	0.352949	-3.42156
OR52N5	0.449313	1.75029	2.44419	0.0303291	0.372558	-3.60192
LOXHD1	0.449205	2.66474	1.88262	0.083412	0.50396	-4.48493
LOC101928272	0.44904	1.76193	2.5654	0.0242179	0.351174	-3.40079
MIR4277	0.448899	5.73101	2.59292	0.0230071	0.349031	-3.35477
ZNF341-AS1	0.448891	4.66445	2.21908	0.0458259	0.422532	-3.96708
C1orf185	0.448748	2.1885	1.8345	0.0906655	0.51666	-4.55554
ERP44	0.448149	8.58716	1.77669	0.100129	0.535757	-4.63902
CREM	0.447898	8.51862	2.98253	0.0110703	0.275949	-2.69332
LPIN1	0.44781	8.64074	3.02884	0.0101448	0.270545	-2.61388
LINC01365	0.447505	2.96069	1.58555	0.13799	0.58704	-4.90373
GABRR2	0.447377	3.96081	2.49158	0.0277804	0.366035	-3.52361
MIR4477A	0.447177	2.12563	3.04629	0.0098164	0.268507	-2.58392
LINC00852	0.446791	5.92647	2.27532	0.041366	0.408943	-3.87701
C10orf143	0.446019	4.98493	2.2422	0.0439396	0.418064	-3.93015
LOC100379224	0.445705	4.10023	2.42682	0.0313183	0.377014	-3.6305
LINC01378	0.444627	1.96898	1.84916	0.0883971	0.512876	-4.53413
HOXD4	0.444582	3.65703	2.07913	0.0589705	0.455916	-4.18717
VPS9D1-AS1	0.444462	6.74295	2.39272	0.0333522	0.383536	-3.68645
DHRS12	0.444285	6.627	2.14079	0.0527947	0.44372	-4.09095
LINC02759	0.444218	1.65272	2.08074	0.0588014	0.455621	-4.18468
LINC02087	0.444016	3.44695	2.00994	0.0666987	0.471274	-4.29363
HTT-AS	0.444011	4.31163	2.82886	0.0147858	0.306192	-2.95599
ZNF334	0.44379	2.37655	2.80751	0.0153912	0.310704	-2.99233
RNASE2	0.443506	4.24043	1.96008	0.0728381	0.485437	-4.36928
HTR4	0.443397	3.90933	2.31291	0.0386189	0.401169	-3.81636
C2CD4B	0.443108	5.10281	2.68024	0.0195426	0.329903	-3.20799
LINC00115	0.442543	5.84165	2.29292	0.0400577	0.404039	-3.84867
PER3P1	0.442477	1.42501	3.00462	0.0106187	0.274343	-2.65544
RSPH10B2	0.441807	3.85548	2.42567	0.0313851	0.377019	-3.6324
OR52D1	0.44155	2.65898	2.51908	0.0263973	0.361347	-3.47796
PSG9	0.441269	4.20565	1.62036	0.130282	0.577819	-4.85691
LOC414300	0.440955	4.25276	2.02152	0.0653433	0.467459	-4.27593
MIR151B	0.440831	4.59515	2.10509	0.0562922	0.451932	-4.1468
MIR3158-1	0.440591	3.28392	2.2002	0.047422	0.42596	-3.99711
RPL23AP64	0.440248	3.35657	1.52361	0.152683	0.608498	-4.98541
SIAE	0.440216	6.58669	2.5714	0.0239485	0.351116	-3.39076
C1orf53	0.439575	4.11577	0.992442	0.339946	0.763032	-5.58552
CIART	0.439384	2.24618	2.00158	0.0676939	0.473542	-4.30638
LOC286359	0.439159	2.11598	2.71496	0.018312	0.327675	-3.14935
LINC02579	0.43896	2.41679	2.65596	0.0204512	0.334852	-3.24891
ITK	0.438902	2.80459	2.17035	0.050053	0.435421	-4.04438
RBM26-AS1	0.438564	6.70994	2.62322	0.0217419	0.341168	-3.30397
ELSPBP1	0.438043	4.14757	2.27953	0.0410498	0.40755	-3.87025
WWC2-AS2	0.437484	2.79964	2.10317	0.0564866	0.452086	-4.1498
ESRG	0.437315	2.2124	1.77432	0.100536	0.536453	-4.64242
LOC103908605	0.436968	6.36494	2.16939	0.0501404	0.435429	-4.0459
LOC100134317	0.436201	4.5069	1.91686	0.0785765	0.493144	-4.43411
ITGB6	0.436189	2.40557	2.39664	0.0331121	0.383281	-3.68003
OR7E14P	0.436085	3.88762	2.08554	0.0582978	0.45471	-4.17721
CASC9	0.4358	1.3908	2.96109	0.0115268	0.278444	-2.73006
IGFL1	0.435518	5.60805	2.50404	0.0271449	0.363683	-3.50293
MIR128-1	0.435135	3.32872	1.96772	0.0718656	0.483675	-4.35776
LOC649352	0.435041	3.25956	2.49323	0.0276951	0.365858	-3.52086
MIR548H2	0.434128	4.76977	2.52079	0.0263138	0.361347	-3.47512
TM4SF1-AS1	0.433715	2.72069	1.73929	0.106715	0.546722	-4.69223
LOC100130238	0.433387	4.77964	2.97748	0.0111763	0.277046	-2.70198
LOC101928834	0.433308	4.07395	2.24489	0.043725	0.417949	-3.92584
CCDC18-AS1	0.432659	8.11613	2.73919	0.0174986	0.323205	-3.10834
MIR4494	0.431411	2.86408	2.1355	0.0532996	0.444566	-4.09924
SELP	0.431399	3.60814	1.69941	0.114159	0.557286	-4.74823
MIR4306	0.430444	2.57064	1.99902	0.0680016	0.474397	-4.31028
TBC1D20	0.430252	7.04717	2.88349	0.0133412	0.294139	-2.8628
LINC01229	0.429417	2.19704	2.90265	0.0128684	0.290733	-2.83006
FAM71F2	0.429206	5.72606	2.02904	0.0644768	0.466867	-4.26441
CPNE5	0.429166	8.30692	2.114	0.0553993	0.44816	-4.1329
MLLT10P1	0.428586	2.72116	1.5107	0.15591	0.61211	-5.00217
XDH	0.428557	2.40156	2.26578	0.0420923	0.411838	-3.89235
SMG1P5	0.428519	9.20511	2.40946	0.0323384	0.381437	-3.65902
CASP4	0.427688	2.59134	1.92861	0.076977	0.490089	-4.41656
MYHAS	0.426633	2.20875	1.65028	0.123959	0.568759	-4.81615
OR2H2	0.425895	2.0506	2.41088	0.0322537	0.381437	-3.65668
SDCBP2-AS1	0.425399	5.20721	1.90321	0.0804721	0.497459	-4.45442
LOC101927374	0.425226	3.35145	2.12043	0.0547636	0.447788	-4.12285
TBX5-AS1	0.424881	3.39079	2.31509	0.0384652	0.40006	-3.81284
LINC00934	0.424524	2.28348	2.2988	0.0396292	0.40331	-3.83917
ORM1	0.424359	2.54422	2.07207	0.059719	0.457691	-4.1981
LINC00316	0.423949	4.10174	1.47554	0.164992	0.620962	-5.04732
LINC01237	0.423525	6.47101	2.21828	0.045892	0.422532	-3.96834
MIR3127	0.423524	4.29262	2.52359	0.0261772	0.361062	-3.47047
GPER1	0.423451	6.97065	1.64821	0.124387	0.569598	-4.81898
MIR186	0.422848	5.11453	1.15706	0.269042	0.717867	-5.42066
NAA11	0.422589	2.86172	1.96708	0.0719463	0.483835	-4.35872
LINC00891	0.422488	4.24374	2.98587	0.0110007	0.275827	-2.68758
CCDC169-SOHLH2	0.422227	2.19801	1.39672	0.186984	0.642413	-5.14584
LINC02433	0.421713	2.03905	1.89594	0.0814988	0.50056	-4.46521
LINC01741	0.420354	3.15134	2.30074	0.0394884	0.403217	-3.83603
MIR3976	0.420255	2.04242	2.24919	0.0433846	0.417031	-3.91897
RNASEH2C	0.419848	8.05165	2.64172	0.0210029	0.337869	-3.27287
CEMIP	0.41981	2.62705	1.86854	0.0854776	0.508308	-4.50569
MVP	0.419735	5.0777	1.73013	0.108385	0.549316	-4.70516
VWA5B2	0.41938	4.46514	2.33434	0.0371317	0.398487	-3.78163
SLC5A11	0.419226	3.57618	2.05555	0.0615051	0.46097	-4.22363
ZSWIM7	0.418883	6.27756	2.08414	0.058444	0.455216	-4.17939
LGI1	0.41884	3.74064	1.65891	0.122186	0.566382	-4.8043
DOK6	0.41861	1.91627	2.46943	0.0289443	0.368665	-3.56025
LOC101929662	0.418362	3.06482	2.63291	0.0213518	0.339205	-3.28769
ZSWIM5	0.417772	3.71056	1.5053	0.157276	0.613414	-5.00915
PRAMEF17	0.417756	2.49591	2.20936	0.0466408	0.423795	-3.98254
ATP6AP2	0.417658	8.91868	2.95493	0.0116613	0.278784	-2.7406
MAGEA5P	0.41763	4.66007	2.11958	0.0548471	0.447788	-4.12418
LOC101928994	0.417216	2.86429	1.33947	0.204441	0.658823	-5.21498
LINC01425	0.416874	2.86988	2.0842	0.0584382	0.455216	-4.1793
LINC02897	0.416847	5.04214	1.9548	0.0735175	0.486092	-4.37724
KPTN	0.416285	5.45082	2.49003	0.02786	0.366334	-3.52617
PSTPIP2	0.41617	2.96083	1.91883	0.0783058	0.492299	-4.43117
MIR548Y	0.416123	2.30821	2.35105	0.0360098	0.395089	-3.75446
H2BU1	0.415521	5.00758	1.46941	0.16662	0.621639	-5.05511
GNAQ	0.415227	1.74853	2.45496	0.0297304	0.371906	-3.58415
LINC01555	0.415148	2.60699	2.14078	0.0527953	0.44372	-4.09096
RTL8B	0.414751	5.08522	2.30961	0.0388531	0.402476	-3.8217
TM7SF2	0.414742	8.86362	3.06551	0.00946688	0.263169	-2.5509
RNF11	0.414431	4.49046	1.34427	0.202928	0.658398	-5.20926
LINC02506	0.414373	3.32478	2.6824	0.0194638	0.329435	-3.20435
OR52H1	0.413929	2.31531	1.7265	0.109054	0.5498	-4.71028
LINC00467	0.413716	6.64647	2.33622	0.0370035	0.398487	-3.77857
LINC02541	0.412986	1.4274	2.19077	0.048239	0.428521	-4.01207
MIR641	0.41296	2.36451	1.73884	0.106796	0.546722	-4.69286
COL6A1	0.412879	4.57256	2.50085	0.0273065	0.364011	-3.50824
HSPA2	0.412396	4.21169	2.6151	0.0220742	0.342833	-3.3176
KRTAP5-5	0.411866	6.12166	2.37355	0.0345503	0.387894	-3.71778
LOC643441	0.41172	3.13812	1.9593	0.072939	0.485437	-4.37047
SRM	0.411223	9.54439	2.02451	0.0649973	0.467459	-4.27135
LINC00158	0.411072	3.26112	1.10721	0.289212	0.730483	-5.47276
OR6C2	0.410871	2.30878	1.65709	0.122557	0.566777	-4.8068
OLIG1	0.410578	2.22965	2.40199	0.0327871	0.382797	-3.67126
FAS-AS1	0.410492	2.79918	2.39882	0.032979	0.383281	-3.67645
LINC02201	0.410294	1.6564	2.06469	0.0605106	0.459762	-4.20951
LOC101929413	0.409987	2.32147	1.87831	0.0840389	0.506154	-4.49129
ZDHHC11	0.40995	5.50732	1.77027	0.101234	0.538265	-4.64821
MIR548H4	0.409303	1.34648	2.34353	0.0365104	0.397172	-3.76669
NAALADL2-AS2	0.409101	5.86055	1.77961	0.0996305	0.534484	-4.63484
STK4-DT	0.409007	3.26947	1.85137	0.0880595	0.512428	-4.53089
LINC02139	0.408979	3.32824	2.18301	0.0489211	0.431411	-4.02437
LOC101409256	0.408059	2.68914	1.96643	0.0720285	0.48388	-4.3597
LINC01580	0.407761	3.77909	2.14654	0.0522506	0.441959	-4.08191
LOC101927798	0.407408	2.1704	2.67039	0.0199064	0.33145	-3.22461
DEFB130A	0.407246	2.03782	2.60117	0.0226554	0.347287	-3.34094
DEFB130A	0.407246	2.03782	2.60117	0.0226554	0.347287	-3.34094
MYO5B	0.406949	3.26	2.65298	0.0205655	0.335419	-3.25393
WDR77	0.406846	9.50033	2.33017	0.0374165	0.398644	-3.78839
ZNF630	0.406841	2.69073	2.65017	0.0206738	0.336343	-3.25866
PTCHD1	0.406579	2.65275	2.14185	0.0526939	0.443518	-4.08928
RGS5-AS1	0.406524	2.02257	2.29109	0.0401916	0.404039	-3.85161
INTS6-AS1	0.406231	2.48941	2.02041	0.0654717	0.467459	-4.27762
HMBS	0.406118	5.64942	2.04001	0.0632316	0.465113	-4.24757
OR6C75	0.405886	2.73958	1.94946	0.0742118	0.487111	-4.38529
MIR6786	0.405287	4.76688	2.01913	0.065621	0.467872	-4.27959
CHKB-DT	0.405269	4.74182	2.13909	0.0529558	0.443955	-4.0936
KBTBD11-OT1	0.405147	3.13973	2.35833	0.0355314	0.392873	-3.74261
MIR8061	0.404646	4.65754	1.95318	0.0737281	0.486483	-4.37969
ZRANB2-AS1	0.404576	4.6369	2.49884	0.0274084	0.36433	-3.51157
LOC285593	0.40452	1.69641	1.74231	0.10617	0.545919	-4.68796
B4GALT1-AS1	0.403846	1.87634	2.28454	0.0406753	0.405741	-3.86217
LINC00938	0.40369	7.83766	2.46539	0.0291617	0.369444	-3.56693
CKMT2-AS1	0.403679	6.88478	2.88686	0.0132567	0.293035	-2.85704
MIR3146	0.40367	2.37725	1.77722	0.100038	0.53547	-4.63826
HRH2	0.402663	3.43958	2.08583	0.0582677	0.45471	-4.17677
LINC01856	0.402649	3.71112	1.55691	0.144626	0.598358	-4.94177
TAS2R4	0.402577	4.21061	1.63286	0.127606	0.574659	-4.83993
ZIC3	0.401749	3.1223	1.63126	0.127947	0.574807	-4.84211
SMIM9	0.401661	2.218	1.8583	0.0870094	0.511203	-4.52074
C16orf46	0.401647	3.27483	1.43552	0.175872	0.631558	-5.09782
PDZD2	0.40164	3.96377	2.36063	0.0353812	0.39257	-3.73886
IGFBP3	0.401563	3.62335	2.33509	0.0370802	0.398487	-3.7804
DNAH3	0.401186	3.0485	1.71571	0.111063	0.551977	-4.72544
LOC100507053	0.401025	1.88943	1.79884	0.0964035	0.527114	-4.60722
OR8D1	0.40088	1.77953	1.93688	0.0758689	0.488008	-4.40418
SYNJ2-IT1	0.400494	3.43462	2.32085	0.038061	0.399266	-3.8035
CYB561A3	0.400477	9.70897	2.45534	0.0297099	0.371906	-3.58353
MSC-AS1	0.400189	2.28101	2.25088	0.0432512	0.416453	-3.91626
MIR1289-2	0.399991	3.2294	2.62601	0.0216289	0.340348	-3.29928
SOX9-AS1	0.39975	1.86858	2.16432	0.0506018	0.437164	-4.05391
MIR4421	0.399675	2.34047	2.09605	0.057212	0.453154	-4.16089
VIPR1-AS1	0.399591	3.35202	2.08338	0.0585239	0.455216	-4.18057
OR52J3	0.399541	1.97251	2.03539	0.0637535	0.465723	-4.25467
MIR5688	0.399066	1.30751	2.12078	0.0547288	0.447788	-4.1223
ANKRD20A8P	0.39895	4.72415	2.25243	0.0431291	0.41642	-3.91377
LINC00373	0.398471	2.75506	1.80012	0.0961922	0.526721	-4.60537
SOSTDC1	0.398396	3.7471	2.62608	0.0216258	0.340348	-3.29915
IL6-AS1	0.398346	1.87183	1.80208	0.095869	0.526287	-4.60254
SV2C	0.397678	1.93796	1.75079	0.10465	0.543631	-4.67594
ANTXRLP1	0.397412	2.37553	1.79102	0.0977033	0.530398	-4.61846
OTOR	0.397368	2.4224	1.54509	0.147442	0.601974	-4.95733
LINC01167	0.397084	2.91616	2.63756	0.0211669	0.338551	-3.27987
TNFRSF10A-DT	0.397039	8.40043	2.59921	0.0227385	0.34781	-3.34423
STEAP3-AS1	0.396674	3.36617	1.66974	0.119993	0.564559	-4.7894
POLR1A	0.396568	8.1874	1.82281	0.0925116	0.520912	-4.57254
OR8D4	0.396407	1.9142	1.99581	0.0683891	0.475319	-4.31517
SRGAP3-AS2	0.396284	4.69802	2.17971	0.0492139	0.432375	-4.02959
LSP1P5	0.396277	7.49469	2.3936	0.0332982	0.383285	-3.68501
PLXNB1	0.39613	4.33667	2.25496	0.0429311	0.415286	-3.90972
MAPK8IP1P2	0.395957	4.82854	2.07225	0.0597002	0.457691	-4.19783
MSTO2P	0.395575	5.98805	2.15625	0.0513441	0.438857	-4.06663
ELAC1	0.395153	6.35307	1.78274	0.0990983	0.532737	-4.63035
EP400P1	0.395143	5.9249	2.03394	0.0639179	0.46589	-4.25689
NCAM1-AS1	0.395091	4.45621	2.57825	0.0236451	0.349956	-3.37932
PTPRG	0.394553	1.70786	2.21358	0.0462854	0.423547	-3.97583
OR51A2	0.394285	3.13235	1.52276	0.152896	0.608502	-4.98653
PFKFB2	0.393728	4.23015	1.67605	0.11873	0.562403	-4.78068
OR7E91P	0.392928	2.94384	1.65179	0.123648	0.568415	-4.81408
COL6A4P1	0.39256	4.28704	2.1033	0.056473	0.452086	-4.14959
FAM234A	0.3924	7.58985	2.63228	0.0213769	0.339205	-3.28874
GPRC5D	0.392346	3.23623	1.70232	0.113601	0.55636	-4.74417
NKPD1	0.392343	4.46507	1.9541	0.0736093	0.486198	-4.37831
MIR3149	0.392271	2.81832	1.90397	0.0803652	0.497412	-4.45329
DUSP14	0.392208	6.79586	2.1279	0.0540325	0.445021	-4.11115
DLGAP2-AS1	0.391887	3.2882	2.35594	0.0356877	0.39341	-3.7465
MIR136	0.391791	1.55473	2.52401	0.0261569	0.361062	-3.46977
DKFZP434A062	0.391768	3.91158	2.65765	0.0203867	0.334852	-3.24607
SLC25A39	0.391457	7.22144	2.49578	0.0275647	0.365161	-3.51665
HP	0.391024	3.08002	2.56726	0.0241339	0.351174	-3.39767
C5orf60	0.390999	1.97158	1.87609	0.0843646	0.50708	-4.49457
NAV2-AS6	0.390974	3.6478	2.34206	0.036609	0.397231	-3.76908
ADGRB3-DT	0.390185	3.36208	1.72262	0.109773	0.550348	-4.71574
OR1M1	0.390038	2.64886	1.73968	0.106644	0.546689	-4.69168
TTTY11	0.389989	2.08377	2.72392	0.0180068	0.325247	-3.13418
CPA1	0.389623	3.36848	1.52924	0.151296	0.605822	-4.97808
MIR548AO	0.389587	1.27407	2.40768	0.0324447	0.381437	-3.66193
LINC00571	0.38898	2.21343	1.3166	0.211779	0.665633	-5.24201
CILP	0.388972	3.538	1.59701	0.135409	0.583977	-4.88838
MS4A7	0.388931	6.17852	1.28144	0.223473	0.678618	-5.28289
ZPLD1	0.388912	2.30693	1.92426	0.0775645	0.491192	-4.42305
PURPL	0.388684	2.6018	1.39078	0.188736	0.644294	-5.15311
SNORD62A	0.388601	5.45435	1.61861	0.13066	0.578081	-4.85927
SNORD62A	0.388601	5.45435	1.61861	0.13066	0.578081	-4.85927
C6orf163	0.388417	3.33785	1.70495	0.113098	0.555623	-4.74049
CLCN4	0.388383	4.78168	1.56662	0.142346	0.595123	-4.92892
TNFRSF9	0.387975	4.13498	2.25828	0.0426722	0.414644	-3.9044
LINC01036	0.387916	2.9334	2.0189	0.0656484	0.467937	-4.27995
MIR550A1	0.387616	3.51572	2.20467	0.0470396	0.425403	-3.99001
MIR3529	0.387552	1.80897	2.50978	0.0268575	0.362747	-3.49342
NOMO2	0.386991	9.36449	2.75401	0.0170184	0.320978	-3.08321
CIBAR1P2	0.386625	3.33181	2.14713	0.0521944	0.441959	-4.08097
MIR892C	0.38643	1.51406	2.15115	0.0518184	0.440138	-4.07466
B4GALT7	0.386317	6.84029	2.32312	0.0379033	0.398856	-3.79983
LINC01729	0.38605	5.4024	2.13887	0.0529772	0.443955	-4.09395
USP2-AS1	0.385844	7.20217	2.08299	0.0585652	0.45524	-4.18118
DCST1-AS1	0.385649	2.78493	1.77729	0.100027	0.53547	-4.63817
LOC101928030	0.385337	3.47885	2.47324	0.0287411	0.367902	-3.55396
CWH43	0.384727	2.00171	2.24632	0.0436113	0.417894	-3.92355
C14orf178	0.384353	3.69916	1.8033	0.0956685	0.525837	-4.60078
LOC339666	0.38413	2.76011	1.43186	0.176895	0.632532	-5.10239
MIR487B	0.384011	2.35575	1.93619	0.0759602	0.488008	-4.4052
NFIA-AS1	0.383431	1.9583	1.37177	0.194434	0.648196	-5.17623
FAM3B	0.382864	2.57609	2.34138	0.0366552	0.397496	-3.7702
MIR6793	0.382752	4.56563	1.44793	0.172435	0.628096	-5.08226
GADL1	0.382752	2.90067	1.24325	0.23676	0.68965	-5.32634
SNORD115-10	0.38257	2.23666	1.80774	0.0949409	0.524787	-4.59436
FZD7	0.381746	3.56293	1.40749	0.183843	0.639785	-5.1326
ITPRIP-AS1	0.381531	4.31199	2.17248	0.049861	0.435368	-4.04101
OR51F1	0.381505	2.20696	2.65317	0.0205583	0.335419	-3.25362
CCDC54	0.381316	2.28775	1.86868	0.0854573	0.508308	-4.50549
RXFP2	0.381298	2.12452	2.11965	0.0548402	0.447788	-4.12407
CFAP57	0.381154	2.21226	1.34032	0.204172	0.658823	-5.21397
TRPM6	0.380606	3.38635	2.06194	0.0608087	0.46097	-4.21377
MIR4524B	0.379995	1.97777	1.48688	0.162017	0.617763	-5.03284
BDKRB2	0.379958	2.99784	1.69069	0.115847	0.558435	-4.76037
SPIC	0.379859	2.11375	1.47072	0.166272	0.621242	-5.05345
IL27	0.379736	4.47458	1.53495	0.149897	0.603911	-4.97062
LYRM9	0.37951	3.63546	2.21675	0.0460198	0.422908	-3.97078
HERC2P7	0.379381	6.80021	2.49561	0.0275731	0.365161	-3.51692
LILRA6	0.379237	4.84438	1.79881	0.0964081	0.527114	-4.60726
LINC00583	0.378896	1.31368	2.22401	0.0454169	0.421176	-3.9592
XGY2	0.378867	2.25594	2.20543	0.0469749	0.425225	-3.9888
NOL9	0.378319	6.91534	1.68276	0.117401	0.560965	-4.77138
CCL11	0.378272	3.67828	2.21283	0.0463486	0.423547	-3.97703
TTC41P	0.377936	2.95677	1.7867	0.0984295	0.531967	-4.62467
LINC01708	0.37793	1.67243	2.08969	0.0578667	0.454109	-4.17077
MIR1243	0.377908	1.76552	1.56197	0.143434	0.596183	-4.93508
ARHGEF26	0.377906	2.36066	1.4302	0.17736	0.632608	-5.10445
ATP11A	0.377665	7.84263	2.34813	0.0362032	0.395682	-3.75921
ZNF84-DT	0.377399	1.86041	2.64767	0.0207708	0.33685	-3.26287
BTG4	0.377067	2.00824	2.34219	0.0366007	0.397231	-3.76888
NBPF6	0.377007	4.09497	2.61042	0.0222677	0.345146	-3.32544
CCDC138	0.376991	5.70224	2.08241	0.058626	0.455456	-4.18209
ZNF285	0.376989	1.88154	1.72545	0.109249	0.549899	-4.71176
PLEKHG6	0.37695	4.88173	2.3894	0.0335569	0.384294	-3.69188
GYPB	0.376891	1.83468	2.12375	0.054438	0.446664	-4.11766
LOC101928491	0.376861	2.86344	1.8325	0.0909785	0.517014	-4.55845
TMEM260	0.376811	6.95079	1.731	0.108227	0.549316	-4.70394
CLEC18B	0.376765	4.42208	2.20565	0.0469555	0.425225	-3.98844
SYT4	0.376627	3.73773	2.07806	0.0590835	0.456238	-4.18883
GCAWKR	0.376358	3.75111	1.93206	0.0765128	0.489892	-4.4114
LINC02325	0.376351	2.24938	1.62532	0.129214	0.575922	-4.85018
MIR6816	0.375697	5.02691	1.96528	0.0721747	0.484226	-4.36144
P4HA3-AS1	0.375599	2.28494	2.22181	0.0455989	0.421464	-3.96272
SLC2A10	0.375459	3.68912	1.66819	0.120304	0.564559	-4.79153
TXNDC2	0.375451	4.86475	1.92646	0.0772664	0.490642	-4.41977
RFPL4A	0.375433	2.54906	1.71799	0.110635	0.551654	-4.72224
LOC101928748	0.375299	1.85628	1.70754	0.112606	0.554785	-4.73688
PYGB	0.375245	6.32855	1.73199	0.108045	0.549316	-4.70254
SPOCK1	0.375218	3.52119	1.52786	0.151635	0.606422	-4.97988
N6AMT1	0.374803	5.60876	2.41374	0.0320841	0.381362	-3.65199
IL15	0.374793	1.608	2.18664	0.048601	0.430005	-4.01862
SLC36A2	0.374588	3.00548	1.47821	0.164287	0.620259	-5.04391
NORAD	0.374477	7.33724	1.76714	0.101776	0.539174	-4.65268
CYP2F1	0.374366	4.56594	1.62319	0.129671	0.576857	-4.85307
KNG1	0.374112	2.5106	1.23192	0.24082	0.69353	-5.33904
SFXN2	0.373907	6.80792	2.44691	0.0301769	0.372042	-3.59744
ABCA7	0.373906	8.73488	2.59356	0.0229793	0.349031	-3.35369
MIR5685	0.373703	3.78347	2.32293	0.0379166	0.398856	-3.80014
MIR1289-1	0.373686	1.79465	2.20024	0.0474184	0.42596	-3.99704
OR2D2	0.373635	1.97152	1.31762	0.211445	0.665633	-5.24081
LOC101928855	0.373612	3.47119	2.4101	0.0323004	0.381437	-3.65797
OR1G1	0.373337	1.91456	1.58556	0.137989	0.58704	-4.90372
SNX31	0.373231	1.90692	2.21041	0.0465518	0.423795	-3.98087
IRAIN	0.373125	5.12872	1.72579	0.109186	0.5498	-4.71128
SAMSN1-AS1	0.373096	2.25211	1.80862	0.094798	0.52452	-4.5931
LOC101927769	0.372995	2.32829	1.1574	0.268908	0.717666	-5.4203
PIK3R3	0.37234	7.67869	1.20766	0.249698	0.701453	-5.36593
MIR2909	0.371956	4.64789	1.5649	0.142747	0.595123	-4.9312
NOMO3	0.371696	8.96427	2.70419	0.0186852	0.327956	-3.16755
MKNK1-AS1	0.3715	4.3194	1.89133	0.0821565	0.50215	-4.47205
IVD	0.371302	5.99669	1.77184	0.100963	0.537605	-4.64596
IRS1	0.37127	4.60642	1.5339	0.150154	0.60421	-4.972
PCAT19	0.371269	1.85921	2.5234	0.0261864	0.361062	-3.47078
MIR576	0.370926	2.51859	1.46823	0.166935	0.622078	-5.05661
GPR50	0.370466	2.32798	1.61655	0.131106	0.578308	-4.86206
ECEL1P2	0.370335	3.95946	1.66895	0.120151	0.564559	-4.79048
ABCC2	0.369964	2.72039	1.66868	0.120206	0.564559	-4.79086
DCC	0.369633	2.89061	1.31061	0.213734	0.668163	-5.24903
NPY6R	0.369618	2.87227	1.36259	0.197238	0.65198	-5.18732
MOCOS	0.369393	4.48016	1.52371	0.15266	0.608498	-4.98529
BCR	0.368983	6.05489	1.71211	0.11174	0.553444	-4.73048
MIR520H	0.368929	1.97585	1.39517	0.187439	0.642853	-5.14774
HERC2P9	0.368898	8.49668	2.70925	0.0185089	0.327956	-3.159
DAZ2	0.368772	1.86953	2.18409	0.0488253	0.431183	-4.02265
CT45A7	0.368228	1.84337	2.06097	0.0609139	0.46097	-4.21527
ZFHX3	0.368111	4.3223	2.31581	0.0384146	0.39987	-3.81167
COQ10B	0.367656	7.6377	1.61197	0.132104	0.580008	-4.86824
OLFM4	0.367567	3.49413	1.4171	0.181076	0.635291	-5.12073
LOC400710	0.367508	2.96751	2.32017	0.0381086	0.399437	-3.8046
NETO1	0.367455	2.3456	1.37033	0.194872	0.648556	-5.17797
ATP6V0D1	0.367445	9.96351	2.45416	0.0297748	0.371906	-3.58548
LGSN	0.367312	2.78483	2.49215	0.027751	0.366035	-3.52266
GATA2	0.367188	3.82297	1.89473	0.0816707	0.501426	-4.467
NAALADL2-AS3	0.367163	1.62014	2.05825	0.06121	0.46097	-4.21947
FGD6	0.366876	8.8797	2.4305	0.0311062	0.377014	-3.62445
MIR4477A	0.366874	4.04024	2.00507	0.0672769	0.472435	-4.30106
CCN3	0.366771	3.53813	1.72162	0.109958	0.550808	-4.71713
MIR7974	0.366348	4.73675	2.05329	0.0617542	0.46097	-4.22713
GM2A	0.366222	7.19647	2.56539	0.0242183	0.351174	-3.4008
MIR148B	0.366103	1.89949	1.53521	0.149835	0.603911	-4.97029
ICOSLG	0.365981	5.82647	2.16234	0.0507827	0.437444	-4.05703
LINC01055	0.365973	4.18298	1.88875	0.0825267	0.502441	-4.47587
UTP14A	0.365775	7.35619	1.66529	0.12089	0.564911	-4.79553
DUSP5	0.36574	4.24796	1.58002	0.139252	0.589434	-4.91112
MXD1	0.365678	6.76706	2.47621	0.0285832	0.367547	-3.54905
DDX11L16	0.365516	4.47683	2.02203	0.0652844	0.467459	-4.27515
ACVR1C	0.365248	2.46867	1.63494	0.127167	0.574264	-4.83711
MIR6731	0.365245	5.09102	2.38787	0.0336517	0.384294	-3.69439
KCNQ1OT1	0.365177	5.79707	2.03708	0.0635614	0.465723	-4.25206
MC3R	0.364943	4.61361	2.09229	0.0575977	0.453317	-4.16673
FAM224B	0.364664	6.43765	2.13388	0.0534549	0.444566	-4.10178
LOC101927450	0.364603	1.54764	2.55937	0.0244915	0.351557	-3.41086
TTTY16	0.364153	3.44972	2.19974	0.0474615	0.42598	-3.99784
LINC00159	0.363848	2.50757	1.49808	0.15912	0.614442	-5.01846
LINC00887	0.363428	2.94057	1.81133	0.0943566	0.524166	-4.58917
MIR5704	0.363209	1.84249	1.85496	0.0875132	0.511922	-4.52563
TMEM199	0.363091	7.54581	2.10072	0.0567353	0.452923	-4.15362
POPDC2	0.362975	4.56347	1.85894	0.0869124	0.51099	-4.5198
OVCH1	0.362798	2.79636	1.4696	0.16657	0.621639	-5.05487
ASAP2	0.36276	4.5975	2.18713	0.0485578	0.430005	-4.01784
MIR433	0.362545	5.30587	2.18246	0.0489693	0.431411	-4.02523
PLA2R1	0.36244	2.39218	1.95804	0.0731002	0.485585	-4.37236
SIAH2	0.362324	9.46189	2.33878	0.0368301	0.397994	-3.77441
SIX3-AS1	0.362111	2.61237	1.73206	0.108032	0.549316	-4.70244
LMOD3	0.362056	3.27551	2.11278	0.0555204	0.448486	-4.1348
SHC3	0.36189	4.84467	1.36224	0.197343	0.652193	-5.18773
PWP2	0.361808	5.94809	2.02595	0.0648311	0.467158	-4.26914
CCSER1	0.361546	1.85548	1.93362	0.076303	0.489605	-4.40905
KRT17P5	0.360976	4.23328	1.70305	0.11346	0.556167	-4.74314
LINC01814	0.360772	5.90712	2.16608	0.050441	0.436738	-4.05113
MIR6078	0.360722	4.31201	2.36076	0.0353727	0.39257	-3.73864
RBPMS-AS1	0.360241	4.70889	1.51153	0.155701	0.611966	-5.0011
ADAM32	0.359949	2.09964	2.60386	0.022542	0.347225	-3.33644
FAM13B	0.359759	7.63212	2.0279	0.0646069	0.466867	-4.26615
PEA15	0.359474	9.32098	2.43945	0.0305957	0.374933	-3.60972
ELDR	0.359133	3.23643	1.43697	0.175466	0.631421	-5.096
TIMM8A	0.359114	6.89746	2.05874	0.0611571	0.46097	-4.21872
PDE6C	0.358857	3.36251	2.26455	0.0421868	0.412409	-3.89432
EFNB2	0.358689	4.4482	1.99656	0.0682985	0.475088	-4.31403
LINC00398	0.35855	3.97862	1.88772	0.0826751	0.502714	-4.4774
A4GNT	0.358535	2.80541	1.59037	0.136901	0.585932	-4.89729
REXO1L2P	0.358201	3.96686	1.99178	0.0688775	0.476221	-4.32129
FNDC10	0.358118	5.3681	1.92645	0.077269	0.490642	-4.41979
LINC01375	0.358094	1.65022	2.1049	0.056311	0.451932	-4.14709
CXorf66	0.358082	2.56472	1.59672	0.135474	0.583977	-4.88877
C3orf22	0.358061	3.91435	1.97022	0.0715498	0.482765	-4.35398
KRT8P41	0.358023	4.13973	2.4535	0.0298111	0.371906	-3.58657
MIR519E	0.357771	1.49964	2.00519	0.0672631	0.472435	-4.30088
SPP1	0.357605	4.37309	1.80565	0.0952825	0.524787	-4.59739
PNO1	0.357369	7.23226	1.57814	0.13968	0.590663	-4.91361
MIR5186	0.357324	3.02214	2.10412	0.0563897	0.452067	-4.14831
RSU1P2	0.357233	4.00521	2.4329	0.0309684	0.377014	-3.6205
LOC102467226	0.357225	6.15627	2.111	0.055698	0.448902	-4.13757
SBK1	0.357204	4.07117	1.62781	0.128681	0.575547	-4.84679
CYP11A1	0.357128	3.69638	1.62704	0.128847	0.575654	-4.84785
FLJ16779	0.357095	3.86071	2.33158	0.03732	0.398487	-3.78611
GPAT3	0.357058	2.47381	1.34345	0.203185	0.658404	-5.21024
ANKRD18B	0.357057	3.99479	1.09476	0.294423	0.735476	-5.48548
OR10A3	0.357029	1.65168	2.18656	0.0486078	0.430005	-4.01874
SVIL2P	0.356945	2.13789	2.41982	0.0317259	0.379687	-3.64201
SLC30A8	0.356691	2.1371	1.9877	0.0693764	0.477774	-4.3275
TP53TG3D	0.356519	2.1912	2.23158	0.0447967	0.420306	-3.94713
MRRF	0.356494	9.33486	2.39122	0.0334445	0.384078	-3.6889
LOC100129931	0.356134	4.32903	1.4465	0.172828	0.628237	-5.08406
SIGLEC8	0.356078	3.21262	1.60758	0.133067	0.580875	-4.87417
HYKK	0.355425	3.56742	1.07107	0.304535	0.742393	-5.50937
PCCA	0.35533	1.86098	1.70816	0.112488	0.554344	-4.73602
MIR548AR	0.355166	4.42381	1.49095	0.160959	0.616063	-5.02763
FAM20A	0.355104	2.82128	1.86037	0.0866969	0.51099	-4.51769
HUS1B	0.354732	2.47888	1.68814	0.116344	0.558846	-4.76391
GDNF-AS1	0.354629	3.1315	2.02856	0.0645313	0.466867	-4.26514
MIR181A2	0.354501	3.73108	1.95972	0.0728844	0.485437	-4.36983
PCDHB1	0.354359	2.23675	1.71121	0.11191	0.553444	-4.73174
TAS2R13	0.354254	2.32449	1.40023	0.185957	0.641867	-5.14154
MIR3913-2	0.354209	1.93818	1.62189	0.129953	0.577121	-4.85484
MIR4779	0.354133	1.82792	1.42401	0.179109	0.634315	-5.11216
LINC01647	0.354085	5.24608	1.77446	0.100511	0.536453	-4.64221
OR1C1	0.354017	2.16359	1.60415	0.133823	0.581857	-4.87879
GOLGA8B	0.35388	8.54603	2.42847	0.031223	0.377014	-3.62779
SNX22	0.353524	7.49966	1.62614	0.129038	0.575714	-4.84906
LINC01535	0.353104	1.3425	1.76827	0.10158	0.538762	-4.65106
GPR137B	0.352842	5.99228	1.26875	0.227819	0.681477	-5.29743
SMG7-AS1	0.352817	4.27239	2.34328	0.0365269	0.397184	-3.76709
ADAM30	0.352725	2.4291	1.96271	0.0725019	0.485188	-4.36532
SLC20A2	0.352681	7.6803	2.04363	0.0628253	0.46371	-4.242
CAGE1	0.352498	2.13677	1.24054	0.237726	0.690856	-5.32939
SNORD125	0.352418	3.82682	1.37366	0.193862	0.647901	-5.17394
LINC02893	0.35203	4.2888	2.06869	0.0600811	0.458373	-4.20334
ALDH8A1	0.351989	4.55733	1.95684	0.0732545	0.485585	-4.37417
C1orf226	0.351894	5.10843	2.1143	0.0553695	0.44816	-4.13243
MIR429	0.351678	2.25208	1.54138	0.148337	0.602544	-4.9622
CSN1S2AP	0.35166	4.51997	1.90115	0.0807615	0.49782	-4.45748
OCLNP1	0.35151	4.63105	1.26652	0.228592	0.682255	-5.29999
LINC00390	0.351353	2.91327	1.27875	0.224389	0.679263	-5.28598
POM121L9P	0.351291	5.59783	1.96203	0.0725886	0.485437	-4.36634
MIR4254	0.351264	5.38705	1.72654	0.109046	0.5498	-4.71021
LINC01037	0.351218	1.68861	2.42639	0.0313434	0.377014	-3.63121
BGLT3	0.351159	1.86354	1.67222	0.119494	0.563433	-4.78596
LOC100506444	0.351143	2.85271	1.46633	0.167444	0.622776	-5.05902
GSKIP	0.351062	5.73711	1.63982	0.126138	0.572449	-4.83045
KLHL18	0.350985	7.98058	2.30527	0.0391627	0.402814	-3.82872
TIGAR	0.350922	6.22631	0.940567	0.364882	0.778848	-5.63308
BGN	0.350877	3.89429	1.84922	0.088388	0.512876	-4.53404
MBD3L5	0.350766	4.90428	2.20886	0.0466834	0.423795	-3.98334
MIR99B	0.350589	4.83627	1.67294	0.11935	0.563368	-4.78497
STXBP5L	0.350512	3.18549	1.31701	0.211646	0.665633	-5.24153
MAP1LC3A	0.350405	4.10973	2.06809	0.0601452	0.458373	-4.20427
MIR4303	0.350177	1.47886	2.13848	0.0530143	0.443955	-4.09456
FTX	0.349852	6.65187	2.05766	0.0612752	0.46097	-4.22039
ACY1	0.349703	4.9149	1.74512	0.105664	0.545078	-4.68398
PBX1-AS1	0.349678	3.41746	1.74598	0.105509	0.545078	-4.68276
MRAS	0.349592	2.22195	1.74008	0.106571	0.546531	-4.6911
DNAH8-AS1	0.349576	2.21602	1.91267	0.0791541	0.494132	-4.44036
KCNH5	0.349479	2.25569	1.75223	0.104394	0.543269	-4.6739
LINC01242	0.349361	1.6761	1.97877	0.0704789	0.480317	-4.34104
LINC00598	0.349318	3.05002	1.70433	0.113216	0.555973	-4.74136
SNORA77	0.349181	4.69053	1.93155	0.0765808	0.489892	-4.41216
SERHL	0.349176	5.49428	1.3247	0.209155	0.663419	-5.23247
NOP2	0.349021	6.04877	1.53918	0.148869	0.603092	-4.96508
MIR7973-1	0.348939	2.21896	1.27119	0.226979	0.680937	-5.29465
LOC101928731	0.348931	1.71827	2.01951	0.0655763	0.467814	-4.279
JCAD	0.348758	1.98745	1.83862	0.0900231	0.516238	-4.54953
C10orf88B	0.348613	2.54743	1.65931	0.122104	0.566382	-4.80375
NAP1L5	0.34826	3.16639	1.27257	0.226504	0.68083	-5.29307
PPEF1-AS1	0.3481	1.94173	2.00803	0.0669253	0.471608	-4.29655
GPR87	0.348068	1.8641	1.57135	0.141247	0.593476	-4.92265
ATP2B1-AS1	0.348066	3.80761	1.49814	0.159105	0.614442	-5.01838
CT66	0.348044	4.11808	1.65825	0.12232	0.566419	-4.80521
NDUFAF4P1	0.347914	2.48856	1.56118	0.14362	0.59659	-4.93613
TRIM67-AS1	0.347514	3.81221	1.57263	0.140949	0.592793	-4.92094
MIR5579	0.347394	1.98426	1.84837	0.0885171	0.513194	-4.53528
LOC102724020	0.347242	2.64096	2.01585	0.0660044	0.469252	-4.28461
DEFB121	0.347206	1.85197	2.34423	0.0364633	0.397064	-3.76555
SLC43A2	0.346986	8.84956	2.30958	0.0388549	0.402476	-3.82174
LOC101928417	0.346914	2.07378	2.20236	0.0472364	0.42596	-3.99367
SLC15A2	0.346605	6.51783	1.8726	0.0848767	0.50781	-4.49971
RASGRP3	0.346162	9.58069	2.11306	0.0554933	0.448417	-4.13437
LOC101928663	0.346018	2.40303	2.24294	0.0438807	0.418064	-3.92897
PTPRR	0.345637	2.94259	1.71831	0.110577	0.551654	-4.72179
LINC01940	0.345352	2.66795	1.84768	0.0886227	0.513301	-4.53629
WDR35	0.345291	2.18957	2.03574	0.0637138	0.465723	-4.25413
GTF2H5	0.345254	6.85989	1.46058	0.168989	0.623921	-5.0663
REXO1L2P	0.345227	4.33129	1.59043	0.136885	0.585932	-4.8972
LOC102723439	0.344485	3.39223	1.98979	0.0691201	0.476867	-4.32431
KRTAP1-5	0.34442	2.78953	1.80964	0.0946321	0.524515	-4.59162
NIPBL-DT	0.344398	5.99291	2.10444	0.0563578	0.452067	-4.14782
SLC2A6	0.344375	6.87564	2.01635	0.0659458	0.469215	-4.28384
JRKL-AS1	0.343857	3.29889	1.69416	0.115172	0.557757	-4.75554
A2MP1	0.343734	3.2381	2.07657	0.0592405	0.456639	-4.19113
ASB16-AS1	0.343734	7.33492	1.78492	0.0987297	0.532591	-4.62723
WNT2	0.343634	4.05071	1.02561	0.324658	0.752743	-5.55398
IFNA13	0.343587	3.80685	1.67561	0.118817	0.562412	-4.78128
SERPINA13P	0.342967	4.41021	2.05405	0.0616703	0.46097	-4.22595
KRT14	0.342964	3.70026	1.2764	0.225192	0.679823	-5.28868
MIR544B	0.342945	3.84325	1.59652	0.135519	0.583977	-4.88904
IRF8	0.342888	10.6951	2.58016	0.0235608	0.349799	-3.37612
WFDC13	0.342883	4.27312	2.02734	0.0646716	0.466867	-4.26701
MIR3926-2	0.342862	3.54555	2.29297	0.0400541	0.404039	-3.84859
TUSC7	0.342765	1.64628	1.88092	0.0836582	0.50497	-4.48744
ZCCHC24	0.342618	4.92714	2.1084	0.0559586	0.449903	-4.14164
DEPDC7	0.34188	2.61736	2.21895	0.045836	0.422532	-3.96727
ZNF197-AS1	0.341871	1.52545	1.80988	0.0945919	0.524515	-4.59127
SNORD1A	0.341714	9.24762	2.04645	0.062511	0.463012	-4.23766
STK11IP	0.341587	6.42018	2.01265	0.0663792	0.470556	-4.28949
MIR562	0.341579	3.21473	1.65694	0.122589	0.566777	-4.80702
MIR6854	0.341328	1.66785	1.8072	0.0950289	0.524787	-4.59514
REXO1L2P	0.34123	5.17244	1.67574	0.118792	0.562403	-4.7811
DDX11L2	0.340863	2.52968	1.29476	0.218984	0.672573	-5.2675
MIR195	0.34071	6.36947	2.19646	0.0477442	0.426661	-4.00304
MIR3142	0.340593	1.98772	1.78403	0.0988802	0.532737	-4.6285
OR10J5	0.340464	2.11315	1.90065	0.0808322	0.497908	-4.45822
SEMA6D	0.340406	3.2662	1.84376	0.0892258	0.514774	-4.54202
LOC102546229	0.340306	1.89734	1.53053	0.150978	0.605331	-4.97639
LUNAR1	0.340256	2.6087	2.42612	0.0313591	0.377014	-3.63166
CHRM4	0.340243	5.47354	2.28716	0.0404813	0.40478	-3.85795
HTRA4	0.340167	3.7746	1.69672	0.114678	0.55767	-4.75198
CT45A3	0.34002	1.82319	1.74364	0.105929	0.545482	-4.68607
THEMIS	0.339754	1.68766	1.85893	0.0869145	0.51099	-4.51982
LINC01114	0.339638	1.76085	1.85899	0.0869055	0.51099	-4.51973
HMOX1	0.339612	4.53575	1.79297	0.0973776	0.529654	-4.61566
LINC01446	0.339438	2.56858	1.79284	0.0973992	0.529658	-4.61584
BARHL1	0.339399	4.5967	2.00076	0.0677918	0.473709	-4.30762
LOC283299	0.339342	3.09377	2.19535	0.04784	0.427054	-4.0048
ARFIP2	0.339199	7.99009	2.20588	0.0469362	0.425219	-3.98808
MIR582	0.339016	1.27627	2.50873	0.0269097	0.362747	-3.49515
STOML3	0.338819	2.5931	1.66916	0.120109	0.564559	-4.79019
ITGB7	0.338435	8.90072	1.67314	0.119311	0.563368	-4.7847
LOC101929512	0.338108	1.70223	1.71115	0.111922	0.553444	-4.73183
REXO1L2P	0.337767	4.95554	1.44019	0.174572	0.630095	-5.09198
H6PD	0.337273	5.5965	2.10422	0.05638	0.452067	-4.14816
BLVRA	0.337265	4.46345	1.76179	0.102708	0.540484	-4.6603
MIR4786	0.337077	4.94336	1.75333	0.104199	0.543117	-4.67233
AMIGO3	0.336915	4.87124	2.25214	0.043152	0.41642	-3.91424
UBE3C	0.336893	7.73485	2.39029	0.0335021	0.384294	-3.69043
POLE4	0.336641	8.20677	2.25856	0.0426503	0.414588	-3.90395
LINC02728	0.336566	2.86268	1.20439	0.250915	0.703172	-5.36952
DGKK	0.336561	2.37199	1.43225	0.176785	0.632532	-5.1019
FAM225A	0.33652	4.14892	0.880141	0.395513	0.796707	-5.68569
LINC01168	0.336466	2.65726	1.58811	0.137409	0.58704	-4.9003
SLC25A25-AS1	0.336183	6.74933	2.30892	0.0389021	0.402606	-3.82282
TMPRSS12	0.336064	2.24047	1.99736	0.0682016	0.475015	-4.31281
PINCR	0.335972	3.0054	1.51591	0.154603	0.611068	-4.99543
RNF216P1	0.335848	8.25731	2.4506	0.0299712	0.372042	-3.59134
TGFBR3	0.335627	2.55449	1.60842	0.132883	0.58072	-4.87304
FAM181A-AS1	0.335518	4.1563	1.42641	0.17843	0.633697	-5.10918
SUMO1P3	0.335415	4.35307	1.53036	0.15102	0.605381	-4.97662
SPINK13	0.335259	2.41597	1.57852	0.139595	0.590502	-4.91311
PLEKHA2	0.335253	9.35367	2.36094	0.0353609	0.39257	-3.73835
PAN3-AS1	0.335003	6.31694	1.98593	0.0695931	0.478661	-4.33018
LOC101927604	0.334849	3.59217	1.44014	0.174584	0.630095	-5.09203
MIR3689D2	0.334826	4.32301	1.34342	0.203194	0.658404	-5.21027
MIR1976	0.334811	5.44964	1.80353	0.0956293	0.525735	-4.60044
EOLA2-DT	0.334722	5.88891	2.13977	0.0528916	0.443946	-4.09254
GATA6-AS1	0.334642	2.90054	1.53871	0.148984	0.603289	-4.9657
MIR130B	0.334543	5.57587	1.83951	0.0898847	0.516005	-4.54823
HTR2A	0.334523	3.64862	1.69431	0.115143	0.557757	-4.75534
CPEB2	0.33425	5.4275	1.50202	0.158112	0.614442	-5.01338
STAG3L5P-PVRIG2P-PILRB	0.334068	8.82037	2.24289	0.0438845	0.418064	-3.92904
HSPA7	0.334011	4.74671	2.05779	0.0612607	0.46097	-4.22018
XPNPEP3	0.334005	7.44961	2.24831	0.0434535	0.417072	-3.92036
GLYR1	0.333999	8.65762	2.03886	0.0633614	0.465117	-4.24934
SOX11	0.333886	4.31766	1.45447	0.170646	0.625811	-5.07402
MIR642B	0.333805	3.49946	1.44121	0.174287	0.63007	-5.09069
CCNYL1	0.333494	6.29463	1.48243	0.163178	0.620002	-5.03853
LOC100653233	0.33348	3.57211	2.40201	0.0327859	0.382797	-3.67123
CHN1	0.33338	3.2071	1.36717	0.195834	0.650366	-5.18178
LRIG2	0.333378	5.89963	1.86333	0.0862528	0.510561	-4.51334
RBM12	0.333196	9.15098	2.1699	0.0500937	0.435421	-4.04509
LOC286437	0.333138	4.22639	1.24089	0.237599	0.690853	-5.32899
PSMD9	0.333032	7.48372	1.58883	0.137247	0.58673	-4.89934
RAVER2	0.332985	2.30964	1.90282	0.0805267	0.497459	-4.455
MIR1227	0.332767	6.46775	1.92166	0.0779188	0.492107	-4.42694
RAB32	0.332756	4.33461	1.92015	0.0781256	0.492107	-4.4292
CASC15	0.332717	3.71607	1.3629	0.197143	0.651833	-5.18694
WARS2	0.332655	6.60115	1.76469	0.102202	0.539512	-4.65617
MIR1256	0.332399	2.12168	1.46045	0.169026	0.623965	-5.06647
NLRP8	0.332104	2.53891	1.08891	0.296895	0.737311	-5.49142
LOC101928618	0.331621	2.62271	2.24307	0.0438702	0.418064	-3.92876
MIR5008	0.331555	5.40192	1.38672	0.189941	0.644776	-5.15807
PMM2	0.331414	7.98766	2.24298	0.0438773	0.418064	-3.9289
LNCNEF	0.33083	4.59042	2.25493	0.0429331	0.415286	-3.90976
LINC01719	0.330764	3.54332	1.91143	0.0793253	0.49443	-4.4422
CFTR	0.33074	2.38226	2.0412	0.063098	0.464517	-4.24574
MIR516A2	0.33048	1.931	2.35962	0.0354469	0.392698	-3.7405
CATIP-AS1	0.330457	4.94	2.28452	0.0406772	0.405741	-3.86221
NLN	0.33031	6.72523	1.30418	0.215852	0.670565	-5.25655
OR51A4	0.330284	2.31158	1.27467	0.225786	0.680232	-5.29067
SCN1A-AS1	0.33022	4.47762	2.10254	0.05655	0.452171	-4.15078
BEST3	0.330104	2.8195	1.73101	0.108224	0.549316	-4.70392
H2BW4P	0.32968	4.20452	0.945314	0.362548	0.777324	-5.62882
CLIP3	0.329454	5.48249	1.45836	0.169589	0.624874	-5.06911
LINC02861	0.32934	3.79269	1.16103	0.267484	0.715876	-5.41644
PRKAR1B-AS1	0.329318	4.78431	1.37688	0.19289	0.647514	-5.17004
SNORA33	0.328919	6.96632	1.51484	0.15487	0.611393	-4.99681
FOSL2-AS1	0.328823	3.33148	1.21523	0.246899	0.699275	-5.35758
ZNF425	0.328759	4.14457	0.81543	0.430204	0.817158	-5.73863
FAM86C2P	0.328595	6.53484	1.79513	0.0970182	0.528598	-4.61255
ATP2B2-IT2	0.328571	1.39584	1.91371	0.0790102	0.493572	-4.4388
DEFB105B	0.328299	3.211	1.58868	0.137282	0.58673	-4.89955
FAM151A	0.328228	4.13631	1.83786	0.0901399	0.516344	-4.55063
PMPCA	0.327897	8.68351	1.44812	0.172381	0.628096	-5.08201
MIR4443	0.327635	2.46325	1.30114	0.216858	0.671353	-5.26009
B3GALT2	0.327615	3.29494	1.39361	0.1879	0.643227	-5.14965
PGAP3	0.327362	4.92026	1.62181	0.129968	0.577121	-4.85493
TEX36-AS1	0.327315	2.7332	2.05772	0.0612678	0.46097	-4.22028
ST8SIA3	0.327305	1.86902	1.49136	0.160852	0.616022	-5.02709
ACOT12	0.32729	2.29054	1.43502	0.176011	0.631964	-5.09844
LMO7DN-IT1	0.327273	2.31585	1.45431	0.170689	0.625811	-5.07422
MIR4679-2	0.327269	1.35927	2.18224	0.0489895	0.431411	-4.02559
ARRDC4	0.327215	6.15375	2.09696	0.057118	0.453154	-4.15946
OR13C2	0.327172	2.13463	1.71551	0.1111	0.551977	-4.72572
PPBPP2	0.327045	2.75489	2.25157	0.043197	0.41642	-3.91515
TSPAN31	0.326977	9.97187	2.31218	0.0386709	0.40122	-3.81755
LINC02539	0.326767	4.89402	1.67354	0.119231	0.563231	-4.78415
TRPT1	0.32675	6.9765	2.11984	0.0548217	0.447788	-4.12377
OR4D2	0.326631	5.09157	1.85966	0.0868048	0.51099	-4.51875
LAT	0.326176	5.82196	2.0568	0.0613691	0.46097	-4.22171
BARX2	0.326115	2.8863	2.12997	0.0538324	0.444566	-4.10791
GZMK	0.325889	2.04341	2.11388	0.0554112	0.44816	-4.13308
TSACC	0.325874	4.83673	1.57576	0.140227	0.591605	-4.91678
LINC01397	0.325843	2.68908	1.87795	0.0840919	0.506154	-4.49183
MIR1-1	0.325707	1.53181	1.97623	0.0707952	0.481367	-4.34488
ILF3-DT	0.325563	6.15874	1.81318	0.0940566	0.523617	-4.58649
LINC02408	0.325522	1.62102	2.03312	0.064011	0.46589	-4.25815
ISM1-AS1	0.325433	2.66069	2.25537	0.0428987	0.415286	-3.90906
HTATSF1P2	0.325418	3.78253	1.52955	0.151219	0.605703	-4.97767
FAM43A	0.325387	7.50778	1.75414	0.104055	0.543117	-4.67118
LINC02398	0.32517	3.53671	1.36717	0.195834	0.650366	-5.18179
IFNW1	0.325087	3.63606	1.81183	0.0942766	0.524094	-4.58846
OR2M5	0.324791	3.26922	1.51637	0.154487	0.610854	-4.99483
FAM86DP	0.32459	7.18659	2.04679	0.0624725	0.462977	-4.23713
STARD13-AS	0.324582	4.7717	1.74354	0.105947	0.545482	-4.68621
C6orf201	0.324521	3.05882	2.14736	0.0521729	0.441959	-4.08061
OR6C76	0.324335	1.92734	1.78442	0.0988141	0.532737	-4.62794
LOC101927243	0.324294	2.59408	1.75464	0.103967	0.54309	-4.67048
LYPD4	0.323988	3.68226	1.41429	0.18188	0.635969	-5.1242
TRMT10C	0.32389	5.96348	1.5485	0.146626	0.600955	-4.95285
LINC01537	0.323753	2.68235	1.6223	0.129863	0.577121	-4.85427
MIR938	0.32368	1.79476	1.43627	0.175662	0.631558	-5.09688
KRTAP5-10	0.323624	3.88941	1.85619	0.087328	0.51152	-4.52383
MIR4728	0.323557	5.41027	1.53745	0.14929	0.603304	-4.96735
FABP1	0.323471	2.72705	1.97455	0.0710049	0.481557	-4.34742
LINC01585	0.323392	3.03055	1.3944	0.187667	0.643196	-5.14868
MIR1265	0.323163	1.54427	1.85517	0.0874813	0.511922	-4.52532
ALG1L2	0.32302	6.91745	1.47863	0.164178	0.620214	-5.04338
FAM197Y2	0.323002	4.2081	1.91601	0.0786924	0.493164	-4.43537
HOXA11-AS	0.322999	3.55457	1.73111	0.108206	0.549316	-4.70378
CFC1B	0.322901	4.42624	1.62992	0.128232	0.574807	-4.84394
LOC100130452	0.322533	2.50081	1.51587	0.154613	0.611068	-4.99548
LOC101927394	0.322497	1.76792	1.74204	0.106217	0.545921	-4.68833
FAM110D	0.32233	3.01199	1.23898	0.238283	0.691559	-5.33114
MIR4313	0.322318	4.5765	1.94205	0.075184	0.487499	-4.39642
CPNE8	0.321977	2.30495	2.2348	0.0445351	0.420295	-3.94198
KCNK1	0.321976	5.00637	2.13081	0.0537509	0.444566	-4.10659
MIR221	0.321788	1.97157	1.27048	0.227224	0.68095	-5.29546
GBP7	0.321658	2.19816	1.53677	0.149454	0.603645	-4.96824
KCTD21	0.321628	4.92452	1.45719	0.169908	0.625327	-5.07059
ANP32A-IT1	0.321604	5.64301	1.72548	0.109242	0.549899	-4.7117
BMS1P1	0.321585	7.09472	1.78647	0.0984686	0.531967	-4.62501
EDRF1-AS1	0.321574	3.06078	1.15866	0.268415	0.716941	-5.41896
CNTN3	0.321334	2.32983	1.9411	0.0753094	0.487604	-4.39785
ZNF565	0.321283	4.30164	1.21332	0.247606	0.699758	-5.3597
AP1B1	0.321058	8.39024	2.08855	0.0579851	0.454237	-4.17254
PDE4B-AS1	0.320989	2.20177	2.21498	0.0461679	0.423402	-3.9736
AIMP2	0.320897	7.91172	1.73808	0.106935	0.546869	-4.69394
IGLL3P	0.320795	6.06368	1.93669	0.0758945	0.488008	-4.40446
PRR7-AS1	0.320334	5.2784	1.8865	0.0828502	0.502977	-4.47919
BMS1P4	0.320263	7.13572	2.06989	0.0599524	0.457833	-4.20148
SECTM1	0.320139	3.98018	1.77829	0.0998554	0.534995	-4.63673
MS4A5	0.320073	1.98955	1.83377	0.0907788	0.51666	-4.55659
LOC101927269	0.319965	1.27954	2.39356	0.0333004	0.383285	-3.68507
GAMT	0.31995	8.05814	1.88069	0.0836924	0.505057	-4.48778
LINC01203	0.319411	1.43041	1.64033	0.126032	0.572313	-4.82976
LINC02899	0.319292	1.87792	2.2119	0.0464264	0.423547	-3.9785
MTRNR2L3	0.319218	4.88916	1.7545	0.103992	0.543105	-4.67067
PNMA1	0.319165	4.889	1.49509	0.159888	0.615323	-5.0223
CHRM2	0.319152	3.43934	1.62675	0.128907	0.575654	-4.84823
OR11H6	0.319125	1.64867	1.89072	0.0822438	0.50215	-4.47295
ZNF329	0.319121	1.92314	1.70125	0.113807	0.556628	-4.74567
DNAJC16	0.319108	7.38523	2.38962	0.0335431	0.384294	-3.69152
LOC102724784	0.318847	3.04957	1.2112	0.248389	0.700236	-5.36203
TBC1D25	0.318712	7.22363	1.73454	0.107578	0.548096	-4.69894
SLC27A2	0.318633	2.21216	1.42356	0.179236	0.634377	-5.11272
PDHA2	0.318603	2.49958	1.55452	0.145192	0.598725	-4.94492
LINC02585	0.318586	5.04108	1.48476	0.162568	0.619254	-5.03555
CFAP70	0.31849	2.7643	1.47145	0.166076	0.620962	-5.05252
RGS20	0.318447	2.63769	1.32975	0.207535	0.66143	-5.22651
SLC35A2	0.318231	6.72935	2.23301	0.0446802	0.420295	-3.94484
ITGA11	0.318226	3.06302	2.26904	0.0418431	0.41079	-3.88712
SAP25	0.318076	6.01394	2.05719	0.0613259	0.46097	-4.2211
MIR8055	0.317904	2.00839	0.974871	0.348251	0.767936	-5.60187
PSMC4	0.317883	7.33251	1.79775	0.0965828	0.527343	-4.60878
GOLGA8A	0.317858	8.58413	2.0867	0.0581774	0.454601	-4.17542
IZUMO1R	0.317691	4.47034	1.22345	0.243891	0.697152	-5.34847
MIR8070	0.317681	2.72287	1.34714	0.202029	0.657454	-5.20584
DEFB106B	0.317666	3.72681	1.86574	0.0858942	0.509449	-4.50981
NFIA-AS2	0.31748	1.96345	1.58176	0.138852	0.588479	-4.90879
CAVIN1	0.317398	4.1353	1.50608	0.157079	0.613411	-5.00815
OR51G1	0.317324	2.22775	1.24439	0.236353	0.689133	-5.32505
OR12D2	0.317309	1.83061	1.82053	0.0928752	0.52118	-4.57585
ZNF660	0.317144	2.11239	1.75149	0.104526	0.543269	-4.67495
FILIP1	0.316961	3.98166	1.37172	0.194449	0.648196	-5.17629
LOC101928371	0.316533	4.60906	2.00737	0.0670034	0.471809	-4.29755
LINC00943	0.316232	2.76365	1.67578	0.118783	0.562403	-4.78104
MIR3666	0.316163	3.63143	1.52091	0.153354	0.609201	-4.98893
ATP2A3	0.316129	10.2047	2.17761	0.0494009	0.432975	-4.03291
RUFY1-AS1	0.31586	4.4999	2.24522	0.0436993	0.417949	-3.92533
LOC100505841	0.315723	4.25001	1.37863	0.192361	0.647353	-5.16791
B3GALNT2	0.315608	6.07853	1.49119	0.160897	0.616035	-5.02732
CDHR3	0.315414	4.06391	1.76686	0.101825	0.539174	-4.65308
MIR575	0.315204	3.81829	1.45093	0.171614	0.62772	-5.07849
SIRT7	0.315156	6.16759	2.28205	0.0408611	0.406466	-3.86618
SLC25A4	0.315142	9.67522	2.28362	0.0407443	0.405936	-3.86366
PNLIPRP2	0.315024	4.87268	1.82871	0.0915746	0.518605	-4.56396
MALL	0.314801	5.40067	1.80694	0.0950722	0.524787	-4.59553
TRMT61A	0.314789	5.1238	1.90931	0.07962	0.495566	-4.44536
SNORA44	0.314736	8.53466	1.9572	0.0732084	0.485585	-4.37363
TTN	0.314544	8.59888	1.52727	0.15178	0.606812	-4.98065
KIFC2	0.31448	5.77543	2.08758	0.058086	0.454574	-4.17405
KANTR	0.314135	5.57843	1.94263	0.0751064	0.487499	-4.39554
SAA3P	0.313996	3.82621	1.80882	0.0947657	0.524515	-4.59281
COG2	0.313853	7.65582	1.66453	0.121043	0.565201	-4.79657
MIR381HG	0.313782	2.79045	1.39776	0.186679	0.641867	-5.14457
PRND	0.313708	4.44491	1.71337	0.111503	0.552712	-4.72872
NCAM2	0.313673	2.24411	1.73319	0.107824	0.548997	-4.70084
TMED10P1	0.313547	4.89154	2.06666	0.0602985	0.458696	-4.20647
H2AC1	0.313404	3.26376	1.26386	0.229513	0.683489	-5.30301
MIR3926-1	0.313333	4.51193	1.40332	0.185053	0.640894	-5.13774
EOLA1-DT	0.313033	6.06426	2.03396	0.0639159	0.46589	-4.25687
ACAA1	0.31302	9.05281	2.22492	0.0453424	0.421072	-3.95776
MIR3664	0.312983	1.84687	1.30822	0.21452	0.669084	-5.25183
LINC00566	0.312885	2.57539	1.49028	0.161132	0.616354	-5.02848
AFDN-DT	0.312846	2.79508	1.52909	0.151332	0.605872	-4.97827
HP09053	0.312691	2.61517	1.01506	0.329465	0.756368	-5.56411
GPR35	0.312673	4.90064	1.78698	0.0983821	0.531837	-4.62427
RABL2B	0.312112	7.69782	1.66915	0.12011	0.564559	-4.7902
LINC02308	0.311876	1.81849	2.0981	0.0570019	0.453154	-4.15769
CEP72-DT	0.311852	4.43029	1.5445	0.147586	0.601974	-4.95811
ZNF280A	0.31182	2.60143	1.91484	0.0788534	0.493301	-4.43711
LOC440311	0.311789	3.45772	2.15662	0.0513097	0.438799	-4.06604
SLIT2-IT1	0.311641	1.89236	1.77147	0.101025	0.53781	-4.64648
LINC01845	0.31138	1.89808	1.46011	0.169118	0.624131	-5.0669
FOXI1	0.311378	5.25132	1.49957	0.158738	0.614442	-5.01654
FAM157A	0.311371	5.69299	2.06683	0.0602805	0.458696	-4.20621
MTVR2	0.311232	4.42212	1.59169	0.136603	0.585488	-4.89552
EXOC3-AS1	0.311204	3.92956	1.83668	0.0903251	0.516446	-4.55236
ANGPTL5	0.311127	2.00571	1.68848	0.116277	0.558837	-4.76344
CCL7	0.311105	4.43099	1.71891	0.110463	0.551654	-4.72094
TTTY8	0.310939	3.58737	1.15781	0.268747	0.717666	-5.41986
TTLL1-AS1	0.310867	2.81552	1.43403	0.176287	0.632069	-5.09968
MIR7162	0.310864	2.93272	1.81387	0.0939455	0.523567	-4.5855
FMNL3	0.31082	5.45742	1.7905	0.0977903	0.530657	-4.61921
LOC101929380	0.310685	1.7677	1.46077	0.16894	0.62392	-5.06607
MIR543	0.310603	1.59643	2.0539	0.0616869	0.46097	-4.22618
MTRR	0.310535	7.98329	1.50468	0.157436	0.613414	-5.00996
STEAP2	0.310496	1.98215	1.62892	0.128444	0.574997	-4.84529
CES1P1	0.310445	4.93137	1.1669	0.26519	0.714191	-5.41016
SLC25A32	0.310344	9.3353	1.94928	0.0742355	0.487111	-4.38556
ERVK13-1	0.310187	5.82872	1.01818	0.328037	0.755801	-5.56112
COX10-DT	0.310174	6.84879	1.92933	0.0768791	0.489952	-4.41548
ST13P4	0.310059	7.88338	1.88906	0.0824817	0.502441	-4.47541
NTRK2	0.310023	2.58238	1.39518	0.187438	0.642853	-5.14773
FSIP2-AS2	0.30983	2.92275	1.64079	0.125934	0.572071	-4.82912
LOC100996740	0.309827	6.25018	1.73037	0.108342	0.549316	-4.70483
GEMIN5	0.309763	8.12323	2.12775	0.0540476	0.445021	-4.11139
LINC01141	0.30972	5.28395	1.71424	0.111339	0.552274	-4.7275
CLCA4	0.309545	1.60435	1.87358	0.0847333	0.50781	-4.49827
FOXC2-AS1	0.309517	3.51754	1.43254	0.176704	0.632532	-5.10153
LRRC4B	0.309503	4.5608	1.4012	0.185673	0.641836	-5.14035
MIR339	0.309472	6.02963	1.68999	0.115983	0.558435	-4.76134
PEX16	0.309466	7.4372	1.89055	0.0822684	0.50215	-4.4732
LINC00266-3	0.309326	5.16461	1.86465	0.0860567	0.510058	-4.51141
GZMM	0.309261	4.48065	1.85037	0.0882122	0.512625	-4.53236
LOC103344931	0.308934	3.31576	1.28837	0.221129	0.675754	-5.2749
SHC2	0.30888	6.03832	1.84971	0.0883124	0.512742	-4.53332
PINX1	0.308668	8.33931	2.23173	0.0447843	0.420306	-3.94688
PPP1R26-AS1	0.308435	4.52134	1.96123	0.0726914	0.485437	-4.36756
LOC101928386	0.308313	3.83303	1.67724	0.118492	0.562403	-4.77902
SPEM1	0.308176	3.07549	1.60682	0.133235	0.581019	-4.8752
AMOTL1	0.308018	3.34457	1.535	0.149886	0.603911	-4.97056
DYNLT5	0.307931	1.85078	1.90866	0.0797107	0.495769	-4.44633
RXYLT1	0.30786	7.505	1.9962	0.068342	0.475217	-4.31458
CHRM3-AS1	0.307812	3.26001	1.815	0.0937638	0.523305	-4.58387
LINC01782	0.307789	2.08727	1.18222	0.259282	0.710809	-5.39367
ANKRD36BP1	0.307693	5.90266	1.68134	0.117682	0.561619	-4.77336
MSANTD2-AS1	0.307477	4.66878	2.08553	0.0582988	0.45471	-4.17723
HCG18	0.307318	6.73905	1.93138	0.0766033	0.489892	-4.41241
SCFD2	0.307133	8.36357	2.09594	0.0572228	0.453154	-4.16105
MACC1-AS1	0.307128	1.5722	1.96557	0.0721384	0.484226	-4.36101
DOC2GP	0.307097	3.7919	1.42353	0.179245	0.634377	-5.11276
MIR1284	0.307094	5.0952	0.993282	0.339553	0.763032	-5.58473
TEAD4	0.306993	4.24108	1.15715	0.269006	0.717845	-5.42056
MIR6788	0.306976	5.22865	2.07567	0.0593358	0.456639	-4.19252
MIR548C	0.306936	6.64997	1.02787	0.323638	0.75253	-5.55181
FERMT1	0.306852	2.02551	1.74922	0.104929	0.544003	-4.67816
CT45A6	0.30685	1.8459	1.78739	0.098313	0.531688	-4.62368
MIR758	0.306714	3.45233	1.49412	0.160139	0.615323	-5.02355
ASB15-AS1	0.306682	2.40349	1.19909	0.252894	0.705468	-5.37532
NADSYN1	0.306511	7.73369	2.20031	0.0474125	0.42596	-3.99693
ABCA4	0.306321	4.24656	1.27852	0.224467	0.679377	-5.28624
KIAA1656	0.30632	3.22255	1.19747	0.253503	0.705968	-5.3771
KLHL7-DT	0.306161	4.05811	1.21977	0.245234	0.698032	-5.35256
LOC102723376	0.305977	4.08151	1.89031	0.0823031	0.50215	-4.47356
LOC100192426	0.305772	5.55578	1.97422	0.0710461	0.481589	-4.34792
LINC01770	0.305657	5.21808	1.45965	0.169242	0.624449	-5.06748
LINC02891	0.305428	2.58499	1.64128	0.125831	0.572071	-4.82845
GNAS-AS1	0.30541	4.09701	1.80878	0.0947717	0.524515	-4.59286
PLA2G1B	0.305296	3.9805	1.6778	0.118383	0.562403	-4.77826
TFDP3	0.305275	3.85544	1.60755	0.133074	0.580875	-4.87421
LINC00879	0.305162	3.08132	1.63273	0.127634	0.574659	-4.84011
CNTNAP1	0.305096	3.71914	0.955149	0.357745	0.774446	-5.61993
SPATA45	0.305025	2.72561	1.56184	0.143464	0.596214	-4.93525
MIR1269A	0.304899	4.64751	1.44062	0.174451	0.63007	-5.09143
PLCD4	0.30487	4.63	2.1187	0.0549335	0.447788	-4.12555
MIR520G	0.304631	1.9293	1.62251	0.129819	0.577121	-4.854
SAG	0.304629	2.66967	0.894796	0.387928	0.791892	-5.67321
TMEM187	0.30456	4.37762	1.67272	0.119394	0.563368	-4.78527
MIR3202-1	0.304558	1.67654	1.92721	0.0771653	0.490642	-4.41865
HORMAD2	0.304368	2.2974	1.89094	0.0822128	0.50215	-4.47263
LINC00506	0.304193	6.08984	1.83096	0.091221	0.517894	-4.56069
LOC100506730	0.303993	4.37256	1.39385	0.187828	0.643216	-5.14935
ZNRD1ASP	0.303432	5.48036	1.45544	0.170383	0.625774	-5.0728
LSAMP-AS1	0.303337	3.39351	2.11865	0.0549391	0.447788	-4.12564
LINC00671	0.303317	4.48828	1.28496	0.222279	0.677083	-5.27883
HAR1B	0.303187	2.49263	1.69161	0.115669	0.558435	-4.7591
ZFAT-AS1	0.303093	1.77778	1.71057	0.11203	0.553444	-4.73263
TOLLIP-DT	0.303061	4.63084	1.46868	0.166815	0.621947	-5.05604
TFAP2A-AS1	0.303034	4.79067	1.64242	0.125594	0.572071	-4.8269
TBCB	0.303002	8.84734	2.01679	0.0658938	0.469159	-4.28316
VPS39	0.302927	8.1859	2.28286	0.0408006	0.406179	-3.86488
MIR5700	0.302713	2.31368	2.03136	0.0642115	0.466604	-4.26085
STAC2	0.302577	4.13512	1.9203	0.0781049	0.492107	-4.42898
VEPH1	0.30254	3.30396	1.45462	0.170606	0.625811	-5.07384
LINC01395	0.30249	3.23069	1.78657	0.0984513	0.531967	-4.62486
MTRNR2L10	0.302483	2.99564	1.25232	0.233549	0.686353	-5.31611
LINC00399	0.302368	2.71896	1.96343	0.0724098	0.485036	-4.36423
RCAN2-DT	0.302196	2.83983	1.76938	0.101388	0.538612	-4.64948
PPP1R36	0.30208	2.15674	2.20293	0.0471877	0.42596	-3.99276
EOGT	0.302061	2.82305	1.95885	0.0729958	0.485437	-4.37114
LINC00456	0.302	2.56194	1.42641	0.178429	0.633697	-5.10917
KRT20	0.301919	3.9074	1.5178	0.15413	0.610425	-4.99298
CPA3	0.301815	2.37606	1.60348	0.133971	0.581857	-4.87969
OR2T4	0.301815	1.96797	1.70493	0.113102	0.555623	-4.74052
CLBA1	0.301541	3.33864	1.10821	0.288794	0.730334	-5.47173
MMRN2	0.301488	5.01045	1.50616	0.157058	0.613411	-5.00804
RHOXF1-AS1	0.301348	2.49458	1.38473	0.190535	0.645335	-5.16049
TMEM127	0.301338	8.35826	2.10003	0.0568053	0.453007	-4.15469
DEFA10P	0.301334	3.12735	1.65474	0.123039	0.567181	-4.81003
C16orf78	0.301085	2.81086	2.20929	0.0466469	0.423795	-3.98266
CASC18	0.301083	2.3877	1.75257	0.104334	0.543117	-4.67341
PCAT5	0.30106	3.81429	1.59759	0.135281	0.583977	-4.88761
SPRN	0.301021	4.46755	1.41401	0.181962	0.636095	-5.12455
TSPEAR-AS2	0.300996	5.13747	1.21743	0.246092	0.698303	-5.35515
SERPINB10	0.300942	3.11218	1.33981	0.204335	0.658823	-5.21458
DNER	0.300873	4.46372	2.05386	0.0616912	0.46097	-4.22624
SLC26A4	0.300865	2.09252	1.00356	0.334764	0.75921	-5.57505
SRL	0.300835	3.54817	1.24088	0.237605	0.690853	-5.32901
CHRM1	0.300829	3.49729	1.63509	0.127133	0.574264	-4.83689
EHD4	0.300793	7.62299	1.94393	0.0749364	0.487499	-4.3936
ATP6V0A4	0.300478	3.37411	1.22091	0.24482	0.697942	-5.3513
DYNLL2-DT	0.300424	2.27035	1.21098	0.248469	0.700384	-5.36228
ART1	0.300357	5.87934	1.58465	0.138196	0.587102	-4.90494
SV2B	0.300297	3.40404	1.23409	0.240039	0.69353	-5.33662
SPATA1	0.300257	2.13226	1.43095	0.17715	0.632573	-5.10352
FAM86B1	0.30021	8.45166	1.85458	0.0875721	0.511922	-4.5262
APRG1	0.300053	4.09901	1.53065	0.150949	0.605331	-4.97624
PLEKHD1	0.299777	3.09253	1.34146	0.203813	0.658823	-5.21261
SOX15	0.299613	5.45938	1.22906	0.241852	0.694907	-5.34223
CABS1	0.299463	1.69037	1.95624	0.0733322	0.485672	-4.37508
C16orf96	0.299298	2.37506	1.40073	0.185808	0.641867	-5.14091
ZNF32	0.299122	2.78705	1.60169	0.134368	0.582817	-4.8821
MAP3K14-AS1	0.298808	5.24813	1.86616	0.0858316	0.509196	-4.50919
SNORD114-11	0.298798	2.72988	1.62669	0.128922	0.575654	-4.84833
MIR5697	0.298667	1.40667	1.95895	0.0729831	0.485437	-4.37099
LINCR-0001	0.298433	4.2184	1.93038	0.0767376	0.489952	-4.4139
LOC728024	0.298389	3.33441	1.07298	0.303709	0.741727	-5.50745
LINC01355	0.298367	4.52585	1.14313	0.274566	0.720652	-5.43541
MIR520B	0.298211	1.93161	1.66578	0.12079	0.564911	-4.79485
POLR3H	0.298207	8.05347	1.79477	0.0970784	0.528814	-4.61308
C7orf77	0.298171	2.77854	2.05856	0.0611762	0.46097	-4.21899
NUCB1-AS1	0.297854	4.95708	1.42882	0.17775	0.632912	-5.10618
WFDC1	0.297697	2.8527	1.64386	0.125293	0.571635	-4.82493
LENG8	0.297685	8.97634	2.13333	0.0535076	0.444566	-4.10264
SNORD6	0.297666	6.50398	1.66193	0.121571	0.56613	-4.80016
NPHP3-ACAD11	0.29746	5.239	1.0953	0.294195	0.735336	-5.48493
DDX49	0.297455	7.23123	1.54992	0.146287	0.60072	-4.95098
EREG	0.297234	2.85638	1.62906	0.128416	0.574971	-4.84511
TMCO2	0.297168	2.39601	1.66959	0.120022	0.564559	-4.7896
OR56A4	0.297112	1.80722	1.51463	0.154922	0.611393	-4.99708
ITPRIPL2	0.297002	3.13073	1.74477	0.105726	0.545078	-4.68447
ADGRG6	0.296933	3.14629	1.20232	0.251688	0.704109	-5.37179
LERFS	0.296657	4.84684	1.83242	0.0909904	0.517014	-4.55856
LINC02483	0.296479	2.03629	1.67841	0.118261	0.562403	-4.77741
ZNF451-AS1	0.296397	5.93366	1.51903	0.153821	0.610031	-4.99137
USP12-DT	0.296264	3.90178	1.33998	0.204279	0.658823	-5.21437
MIR767	0.2962	1.9522	1.38973	0.189046	0.644294	-5.15439
SNORA14B	0.29617	7.09079	1.33279	0.206561	0.660858	-5.22291
SCARNA7	0.296046	9.06655	1.90618	0.0800566	0.496591	-4.45001
KLHL30	0.296007	3.53145	1.56922	0.14174	0.594094	-4.92547
MIR548AU	0.295785	4.57934	0.579847	0.572399	0.881979	-5.90007
SAMHD1	0.295778	9.81087	1.44005	0.17461	0.630095	-5.09215
PDCD11	0.295629	8.20999	1.74437	0.105797	0.545078	-4.68503
KRTAP20-2	0.295488	3.64452	0.990104	0.341043	0.763032	-5.58771
CHORDC1P4	0.295462	6.11449	1.53261	0.150469	0.605061	-4.97368
AMY1B	0.295386	2.9423	1.54784	0.146784	0.600978	-4.95372
MIR4780	0.295316	5.83925	1.35861	0.198462	0.652902	-5.1921
LINC00609	0.295171	3.00355	1.64625	0.124795	0.57034	-4.82166
MIR3681HG	0.29512	3.27328	1.09675	0.293584	0.734319	-5.48345
EHBP1-AS1	0.295059	2.86066	1.32771	0.208187	0.662113	-5.22892
NOP9	0.29495	6.135	1.9033	0.0804596	0.497459	-4.45429
AMER1	0.294807	4.42269	1.55962	0.143986	0.597285	-4.93818
LINC02240	0.2947	1.38528	1.57683	0.139983	0.591063	-4.91536
IFNA5	0.294576	2.76855	1.61895	0.130586	0.578081	-4.85881
AXIN2	0.294346	2.67404	1.34571	0.202475	0.658111	-5.20754
MIR4708	0.294341	5.66923	1.58539	0.138027	0.58704	-4.90395
MIR6796	0.294339	5.17818	1.82355	0.0923937	0.520707	-4.57146
SCAP	0.294104	7.68325	1.92165	0.0779197	0.492107	-4.42695
LUC7L	0.293562	7.13742	1.9416	0.0752435	0.487501	-4.3971
PRORSD1P	0.293507	5.20524	1.42175	0.179749	0.634567	-5.11496
MIR4760	0.293465	1.25827	2.0946	0.0573601	0.453154	-4.16313
MKKS	0.293461	5.51638	1.48562	0.162343	0.618582	-5.03444
ZNF236-DT	0.29344	5.07867	1.4264	0.178432	0.633697	-5.10919
C10orf55	0.293378	3.05701	1.52033	0.153498	0.609393	-4.98968
OR7A5	0.293244	3.25452	1.90469	0.0802644	0.497269	-4.45222
DNAH8	0.2932	1.73738	1.43892	0.174925	0.630631	-5.09357
HAL	0.292857	4.60152	2.13257	0.053581	0.444566	-4.10383
LINC02227	0.292707	1.43661	1.6592	0.122126	0.566382	-4.80391
PRDM12	0.292694	4.19856	1.64004	0.126092	0.572449	-4.83015
GJB3	0.292532	3.17363	1.64448	0.125164	0.571413	-4.82409
ZNF790-AS1	0.292492	6.88755	1.77443	0.100517	0.536453	-4.64226
SALL1	0.292382	3.17494	1.30206	0.216552	0.671269	-5.25901
ZG16	0.292378	4.72836	1.1767	0.261402	0.713123	-5.39964
IDS	0.292319	9.33872	1.85676	0.0872412	0.51143	-4.52299
ITGB8-AS1	0.292129	4.41945	1.63967	0.12617	0.572449	-4.83066
NOP56	0.292039	9.76519	1.71828	0.110582	0.551654	-4.72183
MIR22HG	0.292039	3.9973	1.92236	0.0778242	0.492107	-4.42591
CCDC85A	0.291977	8.37558	1.90006	0.0809156	0.498174	-4.4591
CTD-3080P12.3	0.29186	4.44597	1.36721	0.195823	0.650366	-5.18174
FAM90A7P	0.291821	4.47511	1.95589	0.0733778	0.485672	-4.37561
SNORD59A	0.291651	9.99131	2.11678	0.0551237	0.44816	-4.12856
LINC00705	0.29165	2.07404	1.48297	0.163037	0.619879	-5.03784
FAM111A-DT	0.29161	2.72493	1.32347	0.209554	0.664024	-5.23393
LINC00954	0.291606	4.22426	1.41866	0.180629	0.635015	-5.11879
IZUMO4	0.29148	6.94354	1.95734	0.0731909	0.485585	-4.37342
FMR1NB	0.291395	2.06611	1.25099	0.234018	0.686353	-5.31762
BMS1P18	0.29135	2.18653	1.5021	0.158091	0.614442	-5.01328
C6orf132	0.291191	5.76064	1.76377	0.102362	0.539661	-4.65747
LRRC55	0.291137	4.82035	1.47217	0.165886	0.620962	-5.05161
SBF1P1	0.291082	4.20412	1.36623	0.196123	0.650878	-5.18293
DNAAF8	0.291056	4.45229	1.31632	0.211869	0.665834	-5.24234
PITRM1	0.291029	7.69736	1.72221	0.109848	0.550531	-4.7163
ZDHHC16	0.290543	8.05358	1.95421	0.073594	0.486198	-4.37813
MMP23A	0.29054	5.42472	1.5876	0.137526	0.58704	-4.90099
LINC01543	0.290535	3.83866	0.969543	0.350799	0.769836	-5.60678
TMEM161B-DT	0.290453	6.6921	1.71603	0.111002	0.551977	-4.72499
TTC3P1	0.290404	4.77823	1.22511	0.243287	0.696814	-5.34663
PLA2G2A	0.29034	3.01467	1.31446	0.212475	0.66625	-5.24452
SPATA16	0.290183	2.3774	1.31784	0.211377	0.665633	-5.24056
STRAP	0.289944	9.70722	1.80553	0.0953028	0.524787	-4.59756
LINC02346	0.289917	4.71385	1.54472	0.147533	0.601974	-4.95782
SMARCAD1-DT	0.289767	1.29287	1.56833	0.141947	0.594174	-4.92665
TINCR	0.289447	4.8507	1.16505	0.265913	0.714447	-5.41214
LINC01050	0.289411	2.27452	1.14735	0.272885	0.720011	-5.43096
LINC01602	0.289394	1.89832	1.8829	0.0833703	0.50396	-4.48451
POTEG	0.289315	2.76555	0.957776	0.35647	0.773785	-5.61754
EPB41L4A-AS1	0.289189	9.63156	1.97602	0.0708214	0.481367	-4.3452
VN1R5	0.289133	1.51893	1.58653	0.137769	0.58704	-4.90243
ATP6V0E1	0.289071	11.617	1.81493	0.0937754	0.523305	-4.58397
MID1IP1-AS1	0.288929	3.54023	1.56928	0.141728	0.594094	-4.9254
COL11A2	0.288731	4.92436	1.08151	0.300048	0.739162	-5.49889
LINC01029	0.288721	4.95645	1.72183	0.109919	0.550782	-4.71684
MIR3670-2	0.288679	3.02452	1.29994	0.217255	0.671591	-5.26148
MIR3670-1	0.288679	3.02452	1.29994	0.217255	0.671591	-5.26148
FAM99B	0.288563	5.00433	1.69182	0.115626	0.558373	-4.7588
FSTL5	0.288456	2.55704	1.53981	0.148716	0.603046	-4.96425
ZNF663P	0.288424	1.48842	1.98602	0.0695818	0.478661	-4.33004
OR1D2	0.288323	2.39662	1.55827	0.144305	0.598081	-4.93998
MIR3136	0.288271	3.08707	1.13936	0.276074	0.721775	-5.43937
NRP1	0.288111	3.00405	1.66102	0.121755	0.566356	-4.8014
MIR6779	0.288089	5.0013	1.72807	0.108765	0.549473	-4.70807
LINC00905	0.288016	4.56976	1.30666	0.215033	0.669564	-5.25365
SFXN5	0.287961	4.09638	1.56988	0.141586	0.594094	-4.92459
LOC100134868	0.28794	6.16739	2.18736	0.0485376	0.429979	-4.01748
MCF2	0.287733	2.68104	1.82873	0.0915722	0.518605	-4.56393
MRPS25	0.287683	8.4368	1.92641	0.077274	0.490642	-4.41985
WFDC12	0.287669	3.85411	1.17057	0.263766	0.714068	-5.40622
ITIH5	0.287656	4.62861	1.75269	0.104312	0.543117	-4.67324
CCR5AS	0.287562	2.10723	1.22172	0.244523	0.697877	-5.3504
LINC01226	0.287425	2.63854	1.29102	0.220237	0.674225	-5.27183
MIR1913	0.287346	6.90902	1.90064	0.0808334	0.497908	-4.45824
RRP36	0.287255	7.06838	1.32828	0.208003	0.661974	-5.22824
LINC01954	0.287203	3.31809	1.31688	0.211686	0.665633	-5.24168
NPHS1	0.287125	3.74645	1.30251	0.216404	0.671016	-5.25849
ENTPD6	0.287117	5.24641	1.33504	0.205847	0.660066	-5.22024
KRTAP7-1	0.287111	3.86845	1.75787	0.103396	0.541991	-4.66587
NLK	0.287066	8.9928	1.80126	0.0960033	0.526546	-4.60372
THRB-AS2	0.287036	2.79429	1.30488	0.215622	0.670522	-5.25573
LINC00648	0.287031	1.66059	2.01749	0.0658118	0.46871	-4.28209
HSD17B3	0.286945	2.70739	1.58294	0.138584	0.588066	-4.90721
DUSP5P1	0.286755	3.50938	1.2282	0.242166	0.69534	-5.34319
RNF216-IT1	0.286718	4.4642	1.87121	0.0850826	0.50781	-4.50176
POLD4	0.286572	9.16825	2.04887	0.0622424	0.462478	-4.23394
IFNA4	0.286545	1.92747	1.91937	0.0782318	0.492197	-4.43036
ITGB4	0.286421	3.89495	1.47964	0.163911	0.62014	-5.04209
SKP1P2	0.286358	6.0742	1.64662	0.124717	0.570188	-4.82115
CD200	0.28631	2.83889	1.79837	0.096481	0.527114	-4.60789
RUNDC3A-AS1	0.286139	5.24845	1.86937	0.0853539	0.508308	-4.50446
PRAMEF14	0.285992	2.89774	1.85739	0.0871456	0.51143	-4.52206
USP17L9P	0.285944	2.51206	1.40179	0.185499	0.641731	-5.13961
MIR340	0.285907	1.46271	1.83526	0.0905466	0.51666	-4.55443
MIR4664	0.285882	2.83713	1.68678	0.116611	0.559118	-4.76581
DPH2	0.285881	7.4872	1.75802	0.10337	0.541991	-4.66566
LSG1	0.285763	9.86079	1.93853	0.0756488	0.487791	-4.40169
SLC52A3	0.285746	5.22013	2.13889	0.0529752	0.443955	-4.09392
SELE	0.285544	2.73651	1.09106	0.295983	0.736939	-5.48923
ANAPC1P1	0.285538	7.41066	1.90887	0.0796815	0.495769	-4.44601
MIR4659B	0.28509	2.24162	0.978998	0.346288	0.76634	-5.59805
MIR331	0.28474	4.4607	1.59145	0.136658	0.585505	-4.89585
OR7E5P	0.284728	5.52488	2.12551	0.054266	0.445539	-4.1149
GPC6-AS1	0.284656	1.62031	1.46114	0.16884	0.62392	-5.0656
SMPD1	0.284611	5.33478	1.8588	0.0869333	0.51099	-4.52
MPHOSPH8	0.284538	4.79891	1.06134	0.308761	0.744116	-5.51905
REXO1L2P	0.284521	4.48634	1.64838	0.124353	0.569541	-4.81875
REN	0.284435	3.30307	1.76662	0.101867	0.539174	-4.65342
TMPRSS11BNL	0.284315	1.56631	2.12693	0.0541272	0.445021	-4.11267
PACRG-AS1	0.284297	1.69918	2.09728	0.0570852	0.453154	-4.15896
ENTPD3	0.284293	3.45344	1.38871	0.18935	0.644294	-5.15564
NAT16	0.284266	5.32812	1.30322	0.21617	0.67086	-5.25767
NLRP4	0.284227	5.78332	0.860995	0.405575	0.802912	-5.70173
SLC3A1	0.284203	3.29475	1.16091	0.267531	0.715896	-5.41656
OR2B2	0.283967	1.75008	1.65383	0.123226	0.567808	-4.81127
LINC00260	0.283928	3.66306	1.95424	0.0735911	0.486198	-4.3781
CRIP3	0.283907	5.70634	1.4941	0.160144	0.615323	-5.02358
PNPLA1	0.283889	3.13439	1.69108	0.115771	0.558435	-4.75983
GOLGA2P2Y	0.283726	5.01518	1.3828	0.191111	0.645581	-5.16284
RAB9B	0.283712	4.58359	1.55041	0.14617	0.600531	-4.95034
GAS6-AS1	0.283566	6.96908	1.51101	0.155833	0.612108	-5.00178
MIR5100	0.283535	4.71426	0.948916	0.360784	0.776164	-5.62557
CDH2	0.283517	2.55435	1.71322	0.11153	0.552712	-4.72892
LOC101928565	0.283463	3.75652	1.8068	0.0950948	0.524787	-4.59573
MIR550A2	0.283454	3.7801	1.62669	0.128921	0.575654	-4.84832
SPANXN4	0.283201	1.92031	1.92478	0.0774943	0.491192	-4.42228
MIR1202	0.283178	6.58712	1.57123	0.141274	0.593476	-4.9228
DCAF8L2	0.283111	3.48708	1.07039	0.30483	0.742629	-5.51005
HMSD	0.283048	2.07744	0.949497	0.360499	0.775749	-5.62505
PLEKHA4	0.282984	5.63087	1.58512	0.138088	0.58704	-4.9043
IZUMO3	0.282746	2.03029	1.64081	0.12593	0.572071	-4.8291
BMP4	0.282619	4.44728	1.59873	0.135025	0.583498	-4.88607
DEFB108B	0.282431	3.09591	1.40454	0.1847	0.64076	-5.13624
TSPAN16	0.282324	2.90148	1.37727	0.19277	0.647514	-5.16956
ENC1	0.282295	4.15076	1.30042	0.217096	0.671591	-5.26092
SORCS3-AS1	0.282268	3.70592	1.30456	0.215727	0.670565	-5.2561
GRK4	0.282162	2.66964	1.18258	0.259147	0.710692	-5.39329
FRG2DP	0.282061	2.89269	1.25678	0.231984	0.685261	-5.31107
LINC02384	0.281856	3.07439	1.33782	0.204963	0.659445	-5.21694
LOC101059948	0.281782	5.01454	1.42861	0.177809	0.632912	-5.10644
TPH1	0.281781	2.4861	0.894883	0.387883	0.791892	-5.67314
ANAPC1P2	0.281755	9.23171	1.96989	0.0715903	0.482765	-4.35447
TYRO3P	0.281661	4.44188	1.30793	0.214617	0.669127	-5.25217
LOC284930	0.28165	4.3289	1.54551	0.147342	0.601757	-4.95678
LOC283045	0.281643	1.80754	1.5114	0.155733	0.611998	-5.00126
HSPA9	0.281618	10.1689	1.92079	0.0780379	0.492107	-4.42824
ADIPOQ	0.281616	2.43535	1.55564	0.144926	0.59869	-4.94344
TSPAN3	0.281603	9.37122	2.02786	0.0646124	0.466867	-4.26622
TTPA	0.281587	1.74339	1.83071	0.0912598	0.517894	-4.56105
LINC00319	0.281549	2.79611	1.61722	0.130962	0.578256	-4.86116
IRS2	0.281407	4.07592	1.34801	0.201756	0.657384	-5.2048
RBP2	0.281358	4.14513	1.2204	0.245004	0.697994	-5.35186
MZF1	0.281225	6.07466	1.77589	0.100267	0.536245	-4.64017
CYCSP52	0.281027	6.11947	1.87986	0.0838133	0.505668	-4.48901
ZAN	0.280989	2.8163	1.75835	0.103313	0.541991	-4.6652
LINC01822	0.280978	2.38808	1.37123	0.1946	0.648196	-5.17689
GLMN	0.280465	4.46088	1.21538	0.246846	0.6992	-5.35742
RBM15-AS1	0.280387	6.23458	1.31486	0.212346	0.666239	-5.24406
PROS1	0.280323	1.9531	1.41497	0.181686	0.635618	-5.12337
LOC101928516	0.280299	1.72346	1.23943	0.238121	0.691333	-5.33063
OR51B4	0.280269	3.7144	1.26926	0.227644	0.681462	-5.29685
PLGLA	0.280246	4.50947	1.84483	0.0890619	0.514283	-4.54046
LINC01115	0.280224	3.78982	1.9264	0.0772749	0.490642	-4.41986
WAC-AS1	0.280123	7.32319	1.33403	0.206168	0.660569	-5.22144
KCNK9	0.28005	3.4442	1.9747	0.0709861	0.481557	-4.3472
MIR6865	0.280024	5.41916	1.75729	0.103498	0.541991	-4.6667
PYY2	0.27996	5.19327	1.47155	0.166052	0.620962	-5.0524
RTL8A	0.279841	3.73074	1.33105	0.207119	0.661223	-5.22497
CCNYL6	0.2798	1.965	1.66417	0.121116	0.565201	-4.79707
C12orf40	0.279769	2.20283	1.94117	0.0752992	0.487604	-4.39773
MIR4295	0.279716	3.70039	1.16751	0.264957	0.714191	-5.40951
ZNF674-AS1	0.279692	3.9479	1.17713	0.261236	0.713123	-5.39918
SNORA59B	0.279607	1.59903	1.42885	0.17774	0.632912	-5.10613
SNORD116-1	0.279587	2.43425	1.53005	0.151097	0.605407	-4.97703
ERP27	0.279015	6.66278	1.34818	0.201702	0.657384	-5.2046
MCAT	0.278999	8.22011	1.76505	0.102139	0.539512	-4.65566
REXO1L2P	0.278977	4.52943	1.23778	0.238713	0.691872	-5.33248
GDA	0.278968	2.60415	1.25736	0.231779	0.685129	-5.3104
CYP3A43	0.278778	2.76524	1.61028	0.132475	0.580555	-4.87054
GFUS	0.278751	8.20465	1.49768	0.159222	0.614442	-5.01897
FASN	0.278726	7.81978	1.70352	0.113372	0.556079	-4.7425
MIR6877	0.278693	7.38704	1.83983	0.0898337	0.515943	-4.54775
SEZ6L2	0.278662	4.19962	1.60954	0.132637	0.580555	-4.87153
LOC100505942	0.278573	6.73024	1.80688	0.0950811	0.524787	-4.59561
CLEC11A	0.278532	4.95236	1.52352	0.152706	0.608498	-4.98553
TECRL	0.278428	1.74229	1.49495	0.159925	0.615323	-5.02248
MIR4803	0.278011	1.72078	1.59951	0.134853	0.583281	-4.88503
IFIT1B	0.277873	2.54108	1.34343	0.203193	0.658404	-5.21027
NXF2B	0.27784	2.0806	1.79111	0.0976893	0.530398	-4.61834
NOLC1	0.277547	9.09318	1.67605	0.118731	0.562403	-4.78068
LOC90246	0.277526	2.38592	1.59812	0.135162	0.583816	-4.8869
MIR1253	0.277481	2.05997	1.13459	0.277995	0.723035	-5.44437
LINC01695	0.277328	1.67843	1.88825	0.0825984	0.502441	-4.47661
ANXA2P3	0.277286	4.98177	1.52877	0.151412	0.605908	-4.9787
MYBBP1A	0.277272	6.78501	1.16579	0.265626	0.714192	-5.41136
PROX1	0.277059	3.83309	1.02125	0.32664	0.754162	-5.55818
LINC00636	0.277054	3.37233	1.28443	0.222459	0.677469	-5.27944
LINC01018	0.277032	3.28755	1.4546	0.170612	0.625811	-5.07386
NSUN2	0.276822	8.04915	1.8702	0.0852315	0.507993	-4.50325
FGFR2	0.276681	4.05848	1.27271	0.226456	0.68083	-5.29291
MIR320A	0.2766	5.67634	1.61835	0.130716	0.578084	-4.85962
C5orf64-AS1	0.276597	2.36424	1.89141	0.0821444	0.50215	-4.47192
TRPC4	0.276451	2.81756	1.45801	0.169685	0.625047	-5.06955
TMEM132D-AS1	0.276271	1.49093	1.33263	0.206615	0.660858	-5.2231
USP32P2	0.276264	8.43735	1.58412	0.138315	0.587316	-4.90564
BCRP3	0.276263	6.47554	1.49314	0.160393	0.615737	-5.02481
MYCNOS	0.276206	4.99852	1.32617	0.208683	0.662622	-5.23074
CPNE3	0.276201	9.58619	1.52614	0.15206	0.607432	-4.98213
CELSR3	0.276095	4.01074	1.23853	0.238443	0.691559	-5.33164
NANOS2	0.276011	5.49487	2.03034	0.064328	0.46672	-4.26241
MIR588	0.27598	1.69734	1.796	0.0968743	0.528194	-4.61131
FAM86C1P	0.275912	6.17678	1.31906	0.210979	0.665008	-5.23912
NTNG1	0.275853	3.16139	1.12114	0.283464	0.727332	-5.45839
SPDYE7P	0.275828	6.51743	1.69515	0.114981	0.557757	-4.75417
PROX1-AS1	0.275739	2.454	1.34871	0.201535	0.657348	-5.20396
PTPN20	0.27573	2.04833	1.63411	0.127342	0.574659	-4.83824
LDLRAP1	0.275559	5.87009	1.51677	0.154387	0.610838	-4.99431
IFI44	0.275397	2.74071	1.49053	0.161068	0.616202	-5.02816
MIR148A	0.275368	1.4383	1.43852	0.175035	0.630852	-5.09406
MIR3165	0.275249	2.3974	1.48738	0.161886	0.617582	-5.0322
MIR3178	0.275246	6.29751	1.55466	0.145158	0.598722	-4.94473
GPA33	0.275213	4.42057	1.43079	0.177195	0.632573	-5.10372
FST	0.274918	3.40987	1.3751	0.193425	0.647749	-5.17219
DHX37	0.274842	5.46573	1.56333	0.143114	0.595585	-4.93328
OGDH	0.27465	9.32264	1.92688	0.0772103	0.490642	-4.41915
LTA	0.27447	5.01559	1.31224	0.213203	0.667318	-5.24713
LOC101928909	0.274368	2.38518	1.14625	0.273323	0.720011	-5.43212
LINC01270	0.274121	3.57627	1.18516	0.258162	0.710327	-5.3905
TEX35	0.273858	3.55885	1.34129	0.203866	0.658823	-5.21281
PACRG	0.273582	3.45109	1.85398	0.0876624	0.512152	-4.52707
KCTD13	0.273577	7.26683	1.60027	0.134684	0.58313	-4.88401
RINT1	0.273552	8.72226	1.51373	0.155147	0.611393	-4.99824
LINC01142	0.273414	2.0948	1.13464	0.277975	0.723035	-5.44432
DPP3	0.273194	7.9537	1.98471	0.0697439	0.478733	-4.33204
MIR4280	0.27317	1.72698	1.47465	0.165227	0.620962	-5.04845
NXF1	0.273147	7.6708	1.20207	0.251781	0.704288	-5.37207
PHACTR2	0.273119	2.17292	1.42596	0.178557	0.633839	-5.10974
IL1F10	0.273081	4.78845	1.65167	0.123672	0.568415	-4.81424
MAFTRR	0.272773	2.3862	1.00952	0.332011	0.758131	-5.56939
LOC102723376	0.272765	4.3361	1.44708	0.172669	0.628096	-5.08333
UBAP1L	0.272626	4.77897	1.36192	0.197441	0.652193	-5.18811
LRRK1	0.272347	7.93237	1.86447	0.0860835	0.510098	-4.51168
HMCES	0.272343	9.49613	1.52758	0.151703	0.606599	-4.98024
LINC01220	0.272238	3.4618	1.05744	0.310469	0.745843	-5.52291
LINC00317	0.272143	1.6204	1.38531	0.190363	0.645009	-5.15979
SDHAF2	0.272108	7.80886	1.67965	0.118015	0.562121	-4.77569
SMTNL2	0.272039	4.62364	1.21756	0.246045	0.698253	-5.35501
TEX36	0.271962	3.56953	1.21511	0.246946	0.69933	-5.35772
HCG4B	0.27191	3.59689	1.11473	0.286097	0.728881	-5.46502
MIR5087	0.271825	6.02251	1.42472	0.178906	0.634176	-5.11127
LINC00528	0.271777	4.84	1.49603	0.159648	0.615084	-5.0211
GALNT18	0.271697	4.14718	1.50273	0.157931	0.614442	-5.01247
MAPT	0.271649	4.90233	1.62495	0.129294	0.575981	-4.85069
WDR46	0.271558	8.00667	1.71852	0.110537	0.551654	-4.72149
ABCA9-AS1	0.271471	1.43398	1.37519	0.193399	0.647749	-5.17209
CSN1S1	0.271469	2.16661	1.48411	0.16274	0.619355	-5.03639
DNAJB12	0.27138	7.57195	2.02073	0.0654349	0.467459	-4.27714
AGAP7P	0.271357	7.86034	1.7168	0.110858	0.551977	-4.7239
LINC00639	0.27121	5.26181	1.86969	0.0853065	0.508203	-4.50399
MIR4790	0.271038	1.22075	1.94399	0.0749279	0.487499	-4.3935
MIR3667HG	0.270976	5.25922	1.65752	0.122469	0.566698	-4.80621
FTSJ3	0.270842	5.51155	0.944519	0.362938	0.777723	-5.62953
REXO1L2P	0.270623	4.48038	1.35051	0.200974	0.656827	-5.20181
F8A2	0.270511	6.46613	2.00192	0.0676533	0.473517	-4.30586
CFHR3	0.270428	2.46674	1.80289	0.095735	0.52609	-4.60137
PSME3	0.270425	9.26883	1.46341	0.168227	0.623267	-5.06272
SLC4A4	0.270236	2.62901	1.1764	0.261516	0.713123	-5.39996
LINC01620	0.270216	2.24752	1.1986	0.25308	0.705683	-5.37586
AGAP1-IT1	0.270191	3.49591	1.42317	0.179345	0.634377	-5.1132
MTRES1	0.270038	7.26998	1.10097	0.291813	0.732587	-5.47915
MIR8082	0.269628	4.50923	1.49696	0.159409	0.614821	-5.0199
CRYGB	0.26946	2.96698	1.67588	0.118763	0.562403	-4.78091
MACROD2	0.26926	1.95533	1.11108	0.287605	0.729521	-5.46878
APCDD1	0.269256	4.63759	1.3082	0.214525	0.669084	-5.25185
LPAR6	0.269207	2.94446	1.58254	0.138675	0.588268	-4.90775
TAS2R42	0.269202	3.07882	1.52376	0.152647	0.608498	-4.98522
LPA	0.269172	2.99873	1.61737	0.130929	0.578256	-4.86095
OR2W1	0.269006	2.2697	1.32963	0.207571	0.66143	-5.22665
SPATA31A6	0.268846	4.81031	1.12476	0.281982	0.725861	-5.45463
TIMP3	0.268756	4.59681	0.993003	0.339683	0.763032	-5.585
L1CAM-AS1	0.268737	5.09774	1.74734	0.105266	0.544533	-4.68083
FLJ42969	0.268619	3.51405	1.15694	0.269091	0.717921	-5.42079
NXPE2	0.268545	2.26072	0.976772	0.347346	0.767329	-5.60011
ARSI	0.268539	4.70136	1.09086	0.296069	0.736939	-5.48944
TMLHE-AS1	0.268492	3.10718	1.39891	0.186343	0.641867	-5.14316
FAM87B	0.268477	4.93367	1.82434	0.0922678	0.520555	-4.57032
CATIP-AS2	0.26847	2.26496	1.29199	0.219913	0.674204	-5.27071
OMD	0.268384	2.08643	1.19606	0.254036	0.706116	-5.37864
SLC6A13	0.268003	3.74479	1.35084	0.200871	0.656827	-5.20141
EVI5L	0.267982	6.0172	1.42268	0.179485	0.634397	-5.11381
ITGAM	0.267967	4.58906	1.3644	0.196682	0.651362	-5.18513
MUC22	0.267943	3.39195	1.32324	0.209627	0.664091	-5.2342
LOC440313	0.267885	3.72295	1.10261	0.291129	0.731872	-5.47747
CAHM	0.267873	4.23772	1.30904	0.21425	0.668715	-5.25087
STX11	0.267829	3.11883	1.37652	0.192999	0.647592	-5.17048
MIR4794	0.267737	1.44269	1.7685	0.10154	0.538762	-4.65074
OR2M1P	0.267343	3.32635	1.18207	0.259343	0.710823	-5.39384
ADH7	0.267331	2.44966	1.60912	0.132729	0.580588	-4.8721
PI3	0.267254	4.36403	1.67976	0.117994	0.562121	-4.77554
RBM3	0.267225	10.1441	1.59478	0.135908	0.584011	-4.89137
MIR3675	0.26721	2.20609	1.66389	0.121173	0.565201	-4.79746
MIR3675	0.26721	2.20609	1.66389	0.121173	0.565201	-4.79746
MIR6798	0.267055	5.2221	1.36385	0.19685	0.651539	-5.18579
TMEM184B	0.267055	6.10227	1.15387	0.270299	0.718289	-5.42405
MIR665	0.266915	5.27058	1.27433	0.225901	0.680232	-5.29105
TNP1	0.266877	3.42044	1.14109	0.275384	0.721312	-5.43756
LOC100506076	0.266848	8.0084	1.38066	0.191751	0.646629	-5.16544
TRIM53AP	0.266806	2.68527	0.904495	0.382963	0.790232	-5.66485
TWNK	0.266691	6.93714	1.11376	0.286499	0.729148	-5.46602
CCL21	0.266563	4.40116	0.973034	0.349128	0.76881	-5.60357
SLC17A8	0.266548	2.2544	1.26223	0.23008	0.683913	-5.30487
LINC00689	0.266438	3.02211	1.38816	0.189512	0.644294	-5.15631
GSX2	0.266423	5.06576	1.80558	0.0952947	0.524787	-4.59749
GALNTL5	0.266415	2.67926	1.61713	0.130981	0.578256	-4.86128
MRPL24	0.266336	7.40713	1.45807	0.169668	0.625047	-5.06947
MUC17	0.26625	3.40894	1.54343	0.147844	0.601995	-4.95952
BDNF-AS	0.266246	3.09139	1.03952	0.318398	0.749681	-5.5405
LMO2	0.266155	6.50459	0.760068	0.461415	0.833167	-5.78105
FLJ40194	0.266084	4.36731	1.69399	0.115205	0.557757	-4.75578
MIR4659A	0.266062	4.99323	1.10524	0.290029	0.731322	-5.47478
SERTAD4-AS1	0.26605	2.12863	1.20845	0.249404	0.701243	-5.36506
HSD11B2	0.265985	3.86668	1.30762	0.214718	0.669268	-5.25253
MIR4276	0.265982	1.48271	1.65856	0.122258	0.566382	-4.80479
CCDC158	0.265924	2.16953	1.63945	0.126215	0.572449	-4.83095
PAXIP1-DT	0.265852	6.52643	1.5842	0.138296	0.587316	-4.90553
EML4-AS1	0.26573	3.68273	1.33317	0.20644	0.660858	-5.22246
LINC01495	0.265394	3.46552	1.619	0.130575	0.578081	-4.85874
CLLU1-AS1	0.265347	3.13429	1.03652	0.319741	0.750205	-5.54342
BLCAP	0.265338	9.19932	1.81548	0.0936866	0.523215	-4.58317
LOC102606466	0.265308	3.59843	1.28106	0.223603	0.67885	-5.28332
FAM209B	0.26525	3.25385	1.57685	0.139979	0.591063	-4.91534
LRP12	0.265026	1.92728	1.36163	0.197532	0.652193	-5.18847
MIR4718	0.265024	3.57873	1.198	0.253305	0.705771	-5.37652
LBX2	0.264834	5.89421	1.58999	0.136985	0.586146	-4.89779
ATP8B5P	0.264689	2.46747	1.1238	0.282375	0.726171	-5.45563
KIF7	0.264641	5.06322	1.48109	0.163529	0.62014	-5.04024
LOC101448202	0.264349	5.13301	1.21128	0.248356	0.700236	-5.36194
GFRA2	0.264331	4.39887	1.54446	0.147594	0.601974	-4.95816
QSOX1	0.264218	6.49361	1.48718	0.161937	0.617587	-5.03245
CMYA5	0.264215	2.4731	1.49743	0.159286	0.614442	-5.01929
TTTY7	0.26419	4.51391	0.976231	0.347603	0.7675	-5.60062
USP32P1	0.264159	7.50874	1.33575	0.205619	0.660037	-5.21939
C2orf16	0.264152	2.40924	0.806476	0.435157	0.820453	-5.74567
HOXD3	0.264149	2.79926	1.10962	0.288208	0.730084	-5.47028
PLUT	0.263901	2.23878	1.37816	0.192502	0.647454	-5.16848
DEFB132	0.263879	4.12286	1.29756	0.218048	0.671812	-5.26424
LOC101927434	0.263793	1.66275	1.47115	0.166157	0.621086	-5.0529
USP3-AS1	0.26375	4.75893	1.4989	0.15891	0.614442	-5.01741
GPR135	0.263675	6.38582	1.59477	0.13591	0.584011	-4.89139
MIR4302	0.263442	4.55924	1.96003	0.072845	0.485437	-4.36937
NXPE4	0.263392	1.86586	1.40871	0.183489	0.639074	-5.1311
CORIN	0.26328	4.37075	1.11166	0.287364	0.729521	-5.46818
FOXRED2	0.263197	5.52458	1.47679	0.164661	0.620757	-5.04572
RASSF8-AS1	0.26313	3.35581	1.65526	0.122932	0.566937	-4.80932
LOC101929154	0.26305	2.7144	1.0591	0.309742	0.745134	-5.52127
ST3GAL3-AS1	0.262935	2.56801	1.77993	0.0995759	0.534338	-4.63438
SNORD92	0.262924	7.02901	1.61126	0.13226	0.580297	-4.86921
TAS2R8	0.262814	1.50618	1.77911	0.0997161	0.534484	-4.63556
OAT	0.262723	8.58654	1.79458	0.0971102	0.528874	-4.61335
MIR551A	0.262693	4.31647	1.46375	0.168137	0.623267	-5.06229
PITHD1	0.262605	8.32367	1.49958	0.158735	0.614442	-5.01653
PTCHD4	0.262604	3.07608	1.51249	0.15546	0.611393	-4.99986
MIR4480	0.262594	3.60508	1.72824	0.108733	0.549473	-4.70782
LIN28B	0.262506	3.22587	1.01465	0.329654	0.756368	-5.5645
MIR4679-1	0.262483	1.35517	1.55298	0.145558	0.599558	-4.94696
MIR3147	0.262427	6.14819	1.34845	0.201618	0.657384	-5.20427
LINC00619	0.262331	4.19816	1.4253	0.178743	0.634176	-5.11056
LGALS14	0.262208	2.15721	1.37835	0.192447	0.647353	-5.16825
LINC00861	0.262082	3.00453	1.59336	0.136227	0.584663	-4.89328
MIR6134	0.261999	2.6964	1.31905	0.210982	0.665008	-5.23913
NXPE1	0.261985	1.97639	1.56518	0.142683	0.595123	-4.93083
LINC00298	0.261932	3.07291	1.85479	0.0875391	0.511922	-4.52588
OR8J1	0.261917	1.75127	1.43013	0.17738	0.632608	-5.10454
CYP4F8	0.261916	4.28049	1.42115	0.17992	0.634567	-5.11571
TNFRSF10D	0.26187	7.84692	1.70618	0.112864	0.555204	-4.73878
LOC100335030	0.261831	5.99147	1.92977	0.0768201	0.489952	-4.41482
SLED1	0.261604	2.71534	1.05336	0.312262	0.746348	-5.52694
TRPC3	0.261491	1.90149	1.49685	0.159435	0.614831	-5.02004
DAND5	0.261476	4.49318	1.22068	0.244902	0.697946	-5.35155
MIR3911	0.26146	4.5312	1.54924	0.146448	0.600822	-4.95187
TRIM5	0.261423	4.6742	1.42674	0.178337	0.633697	-5.10877
ELOVL2-AS1	0.26138	2.3389	1.73051	0.108316	0.549316	-4.70462
LINC01143	0.261374	5.78189	1.53988	0.148699	0.603046	-4.96416
CCAT2	0.261289	1.90368	1.24289	0.236889	0.689791	-5.32675
AOX1	0.261231	3.88011	1.31521	0.212233	0.666239	-5.24365
C1R	0.261146	2.14777	1.55334	0.145471	0.599296	-4.94647
OR6C3	0.260992	2.1273	1.06171	0.308602	0.743874	-5.51869
DDX43	0.26082	2.23109	1.64164	0.125756	0.572071	-4.82796
FAM99B	0.260786	5.83757	1.71171	0.111815	0.553444	-4.73104
LYPLA2P2	0.260654	6.2672	1.83846	0.0900464	0.516238	-4.54975
MLXIP	0.260566	5.66967	1.44715	0.172649	0.628096	-5.08324
MIR6862-1	0.26056	4.37371	1.23899	0.238279	0.691559	-5.33112
DCBLD1	0.260388	1.77465	1.71423	0.11134	0.552274	-4.72751
OR10V2P	0.260388	4.00544	1.49074	0.161013	0.616085	-5.02789
MIR4504	0.260387	2.5228	0.775703	0.452459	0.828915	-5.76934
LINC00892	0.260373	2.26985	1.59585	0.135669	0.583977	-4.88994
LRRC43	0.260337	4.04704	1.27314	0.226309	0.680683	-5.29241
SLC7A3	0.260173	3.31178	1.18959	0.256479	0.70821	-5.38569
MFSD2B	0.260151	5.41901	1.46292	0.16836	0.623488	-5.06335
HM13	0.260061	8.22421	1.53517	0.149845	0.603911	-4.97034
LOC100287704	0.259961	2.39659	1.54581	0.147269	0.601757	-4.95638
ST8SIA1	0.259957	5.38684	0.952373	0.359096	0.774897	-5.62245
CPEB1-AS1	0.259573	3.21803	1.2539	0.232994	0.686353	-5.31433
LOC101929613	0.259564	2.56522	1.76772	0.101674	0.538925	-4.65184
NAPSA	0.259527	6.09768	1.50598	0.157103	0.613411	-5.00827
LINC02593	0.259487	4.53467	1.57612	0.140144	0.591451	-4.9163
LINC00323	0.259473	1.83675	0.907459	0.381454	0.789433	-5.66228
MIR1205	0.259248	3.5552	1.00379	0.334658	0.75921	-5.57483
PRUNE2	0.259238	4.48982	1.51443	0.154973	0.611393	-4.99735
MFSD8	0.259236	7.34102	1.55677	0.144659	0.598358	-4.94195
S100A7L2	0.259135	2.79704	1.55499	0.145081	0.598722	-4.9443
NPEPPSP1	0.259082	7.72646	1.86771	0.0856012	0.508507	-4.50692
VN1R1	0.259074	3.37455	1.16706	0.265132	0.714191	-5.41
CHML	0.259057	3.18245	0.871048	0.400271	0.799444	-5.69335
LINC01761	0.258855	3.6189	1.55502	0.145073	0.598722	-4.94426
MIR4464	0.258842	1.57198	1.19667	0.253806	0.706116	-5.37798
LINC01776	0.258785	1.90697	1.63558	0.127031	0.574264	-4.83623
MS4A3	0.258764	2.6056	1.14037	0.275669	0.721399	-5.4383
ADORA2B	0.258691	3.65848	1.17793	0.260926	0.712795	-5.39831
ZNF587B	0.25859	6.19621	1.49955	0.158744	0.614442	-5.01657
MSS51	0.258476	5.29245	1.48364	0.162861	0.61954	-5.03698
SHISA8	0.25843	6.03754	1.80136	0.0959868	0.526546	-4.60358
MIR410	0.258331	1.88167	1.50044	0.158516	0.614442	-5.01542
C6orf120	0.258214	6.58064	1.55261	0.145646	0.599688	-4.94744
TMEM92-AS1	0.258128	2.73714	1.54643	0.147122	0.601543	-4.95557
TMEM151B	0.258054	2.78874	1.61562	0.131308	0.578436	-4.86331
INSM2	0.258001	3.3209	1.05126	0.313188	0.746877	-5.52901
DBNL	0.257875	8.86624	1.86872	0.08545	0.508308	-4.50542
MTFR1L	0.25773	7.66911	1.38563	0.190267	0.644785	-5.1594
DZANK1	0.257673	4.22217	1.10151	0.29159	0.732267	-5.4786
MIR548I2	0.257631	2.30171	1.38294	0.191068	0.645581	-5.16267
MIR6825	0.257453	6.76251	1.37109	0.194642	0.648196	-5.17706
RSPH10B2	0.257377	3.73975	1.27158	0.226847	0.680936	-5.29421
CRELD1	0.257359	5.16936	1.73882	0.106801	0.546722	-4.6929
LINC00111	0.257359	3.86369	1.30286	0.21629	0.671016	-5.25809
LINC02147	0.25732	2.00348	1.6227	0.129777	0.577121	-4.85373
MIR194-2	0.25725	4.94479	1.48235	0.1632	0.620002	-5.03864
FOXL1	0.257165	4.45377	1.40775	0.183768	0.639735	-5.13228
LINC01344	0.25706	2.29472	1.22766	0.242362	0.695785	-5.34379
MIR3662	0.257035	3.30111	1.15591	0.269496	0.717976	-5.42189
FOXG1	0.256999	4.07717	1.25431	0.232848	0.686156	-5.31386
NOCT	0.256796	7.16422	1.57331	0.140793	0.592332	-4.92004
LRRC3-DT	0.256736	3.27607	0.931522	0.369358	0.781271	-5.64114
LINC01519	0.256655	2.82185	0.948721	0.360879	0.776267	-5.62575
MIR518A1	0.256598	2.42095	1.36078	0.197792	0.652501	-5.18949
PRR23A	0.25644	3.16653	1.26215	0.230108	0.683913	-5.30496
LENG8-AS1	0.256284	6.26597	1.66391	0.121169	0.565201	-4.79743
XXYLT1-AS1	0.256165	4.0568	1.12186	0.283168	0.727253	-5.45764
FARP2	0.256119	8.46027	1.64149	0.125787	0.572071	-4.82816
LARS2	0.25572	6.38385	1.21447	0.247181	0.699342	-5.35842
ASB5	0.2557	2.72211	1.2619	0.230193	0.683913	-5.30524
EVX1	0.255655	2.50783	1.83359	0.090807	0.51666	-4.55685
OSTN	0.255651	2.22621	1.64725	0.124587	0.569899	-4.8203
RTN4RL1	0.255532	4.30977	1.27281	0.226424	0.68083	-5.2928
CIB2	0.255531	3.20421	1.1707	0.263716	0.714068	-5.40609
MGC2889	0.255387	2.62015	1.32265	0.209817	0.66424	-5.23489
LINC01299	0.255363	5.25118	1.41662	0.181212	0.635291	-5.12132
RBM25	0.25534	7.77948	1.3026	0.216373	0.671016	-5.25838
KCNH4	0.254943	3.9765	1.41641	0.181272	0.635291	-5.12158
LINC00613	0.25486	1.37564	1.62965	0.128289	0.574807	-4.8443
ABCC10	0.254752	6.50148	1.56962	0.141647	0.594094	-4.92494
TNF	0.254748	4.82361	1.56575	0.14255	0.595123	-4.93008
MARS2	0.254663	6.66318	1.32304	0.20969	0.66421	-5.23443
TMPRSS11E	0.254617	1.85784	1.3937	0.187872	0.643216	-5.14953
LINC02888	0.254285	2.65982	0.92653	0.371845	0.783808	-5.64557
SPATA6	0.254253	2.1353	1.60381	0.133898	0.581857	-4.87924
TRPV5	0.25416	3.45771	1.55824	0.144311	0.598081	-4.94001
LINC01402	0.25414	2.45641	1.35526	0.199498	0.654754	-5.19612
C1RL-AS1	0.253871	4.09228	1.10434	0.290406	0.731597	-5.4757
DTX3	0.253815	5.11231	1.58054	0.139131	0.589057	-4.91041
OR2M3	0.253701	1.85275	1.38691	0.189886	0.644776	-5.15784
RPE65	0.253688	2.87075	0.97294	0.349173	0.768841	-5.60365
PRR22	0.253634	4.57894	1.62394	0.12951	0.576438	-4.85205
TTC39A-AS1	0.253501	4.84421	1.30024	0.217157	0.671591	-5.26113
SNORD94	0.253496	7.031	1.75278	0.104296	0.543117	-4.67311
MIR548AJ2	0.253368	5.71543	1.38823	0.189494	0.644294	-5.15623
FCGR3B	0.253248	2.81986	0.990009	0.341088	0.763032	-5.5878
MCRIP1	0.253175	6.43938	1.24269	0.236958	0.689835	-5.32697
FMNL2	0.253023	2.80628	1.088	0.297281	0.737365	-5.49234
MIR6841	0.253016	1.66434	1.02781	0.323664	0.75253	-5.55186
LOC392196	0.252942	2.83815	1.41914	0.180492	0.634775	-5.1182
PRRG3	0.252894	4.62035	1.30347	0.216086	0.67076	-5.25737
MIR215	0.252803	1.37288	1.66195	0.121566	0.56613	-4.80012
CXXC4	0.252551	1.90766	1.43582	0.175787	0.631558	-5.09744
MGST1	0.252381	1.88374	1.38081	0.191706	0.646629	-5.16526
TM4SF18	0.252309	2.46679	1.74647	0.105421	0.545006	-4.68206
UPK3A	0.252288	4.04081	1.90874	0.0796995	0.495769	-4.44621
LINC01482	0.252284	2.02834	0.853067	0.409791	0.806016	-5.70828
COLCA2	0.252253	4.17571	1.34129	0.203868	0.658823	-5.21282
LINC01601	0.252202	2.23562	1.29503	0.218893	0.672525	-5.26719
MIR513B	0.252128	1.83849	1.06349	0.307823	0.743671	-5.51691
INAVA	0.252128	4.99491	0.994575	0.338948	0.762832	-5.58352
CFAP65	0.25209	2.80322	1.2469	0.235463	0.68807	-5.32223
DLG3-AS1	0.251942	4.82023	1.41665	0.181205	0.635291	-5.12129
SRP19	0.251935	7.85303	1.3372	0.205161	0.65975	-5.21768
RAD21-AS1	0.251892	2.81963	1.03748	0.319313	0.750106	-5.54249
OR2L8	0.251884	2.05673	1.08232	0.2997	0.738858	-5.49807
CHRNA1	0.25188	3.96766	1.27174	0.226789	0.680936	-5.29401
LINC00601	0.251854	3.10864	1.44352	0.173649	0.628957	-5.08779
MIR6071	0.251785	5.261	1.11842	0.284578	0.727931	-5.46121
LINC01726	0.251764	3.717	1.58356	0.138443	0.587664	-4.90639
GYPA	0.251568	1.54857	1.5208	0.153383	0.60922	-4.98908
KLC1	0.2515	8.55942	1.85296	0.087818	0.512428	-4.52857
MGAT4EP	0.251374	3.52476	1.3167	0.211747	0.665633	-5.24189
LINC00554	0.251326	1.61635	1.66232	0.121492	0.56607	-4.79962
AHCTF1P1	0.251194	7.9245	1.69814	0.114403	0.557603	-4.75
MIR602	0.250984	4.88955	1.28076	0.223707	0.678912	-5.28368
ANKFY1	0.250946	6.97867	1.59137	0.136675	0.585505	-4.89595
SCARA3	0.25077	2.16801	1.541	0.148429	0.602569	-4.9627
DEFA1B	0.250688	3.88059	1.1183	0.284626	0.727931	-5.46133
DEFA1	0.250688	3.88059	1.1183	0.284626	0.727931	-5.46133
ODC1	0.250598	11.4018	1.68767	0.116437	0.558846	-4.76457
RSRP1	0.250521	8.59649	1.0859	0.298175	0.738079	-5.49447
RNF212	0.250453	2.03622	1.14687	0.273073	0.720011	-5.43146
LRRN1	0.250422	2.927	1.23197	0.240803	0.69353	-5.33899
POTEM	0.250399	2.53353	1.49286	0.160463	0.6158	-5.02516
LINC00559	0.250379	2.72759	1.1251	0.281845	0.725798	-5.45428
PGR-AS1	0.250225	5.86476	1.59871	0.135031	0.583498	-4.88611
BOLA3	0.250108	8.81721	1.48002	0.16381	0.62014	-5.0416
CT45A5	0.250056	1.55704	1.65236	0.123529	0.568415	-4.81329
UCP2	0.249936	10.9659	1.7711	0.10109	0.537839	-4.64702
JAM3	0.249934	3.82482	1.44885	0.172181	0.628096	-5.0811
MIR3943	0.249884	4.01645	1.10475	0.290235	0.731449	-5.47528
MIR4322	0.249805	8.30104	1.55129	0.14596	0.600177	-4.94918
TRMT1	0.249794	8.11531	1.09899	0.292645	0.733837	-5.48118
FAM47C	0.249744	2.49411	1.25421	0.232884	0.686175	-5.31397
FAM170B-AS1	0.249428	3.61794	1.47368	0.165484	0.620962	-5.04968
INTS1	0.249342	6.70787	1.43052	0.177271	0.632608	-5.10405
NCF1C	0.249311	9.93201	1.84109	0.0896383	0.51583	-4.54592
OCA2	0.24931	3.10204	1.30838	0.214467	0.669063	-5.25164
MIR4300HG	0.249184	2.68468	1.69054	0.115876	0.558435	-4.76058
RRN3P3	0.249158	8.95204	1.7214	0.109999	0.550808	-4.71745
GUCA2A	0.249153	5.1959	1.49211	0.160659	0.615873	-5.02614
RPS4Y1	0.249149	9.84194	1.85645	0.0872878	0.51143	-4.52344
ODF3L1	0.24913	3.71878	1.16704	0.265139	0.714191	-5.41002
ARRDC3-AS1	0.249011	5.17103	1.4507	0.171674	0.627853	-5.07877
BYSL	0.248997	7.14161	1.51611	0.154553	0.61102	-4.99517
MIR4500HG	0.248946	1.30401	1.29705	0.218219	0.671884	-5.26484
TEAD2	0.248898	4.28029	0.989674	0.341245	0.763032	-5.58811
EPHA2	0.248808	4.22574	1.46948	0.166602	0.621639	-5.05502
SERPINA5	0.24873	4.86273	1.40346	0.185014	0.640894	-5.13757
DDX31	0.248576	5.29058	1.05528	0.311417	0.746348	-5.52505
OR4C11	0.248553	2.14727	1.13961	0.275974	0.721775	-5.4391
PARP14	0.248446	3.04799	1.19913	0.252883	0.705468	-5.37529
FHL3	0.248446	4.17548	1.68106	0.117736	0.561706	-4.77374
MIR6082	0.248319	2.21783	1.39306	0.188061	0.643643	-5.15032
OSR2	0.248302	4.79667	0.789831	0.444462	0.825262	-5.75858
CD8A	0.2483	4.23657	1.72473	0.109382	0.549984	-4.71277
GOLGA8T	0.248198	3.74081	1.49982	0.158675	0.614442	-5.01622
LOC101928535	0.248165	2.59063	1.17151	0.263405	0.713967	-5.40523
HYOU1	0.247976	8.43791	1.70895	0.112338	0.554117	-4.73491
DESI1	0.247958	8.43211	1.17165	0.26335	0.713967	-5.40507
SNAPC4	0.247951	6.52927	1.71524	0.111151	0.551977	-4.72609
LOC102723649	0.24793	1.69513	1.28217	0.223226	0.678513	-5.28205
ZNF239	0.247907	2.66328	1.77204	0.100927	0.537529	-4.64567
TFB2M	0.247801	7.80545	1.68017	0.117913	0.562121	-4.77497
MIR5690	0.247791	1.66972	1.07671	0.302104	0.740281	-5.50372
MLXIPL	0.247732	5.55857	1.08679	0.297793	0.737848	-5.49356
MIR489	0.247688	2.50935	1.73013	0.108386	0.549316	-4.70516
TSPY26P	0.247648	5.10096	1.45312	0.171014	0.626307	-5.07572
LGR6	0.247605	4.1054	0.842844	0.415271	0.809533	-5.71664
TCEAL3	0.247561	3.51522	1.51749	0.154205	0.610496	-4.99337
P2RX5-TAX1BP3	0.247512	9.33224	1.82007	0.0929483	0.521252	-4.57651
LIPI	0.247493	1.78307	1.50824	0.156531	0.612504	-5.00535
SLC16A1	0.247419	9.99614	1.78889	0.0980608	0.531223	-4.62153
DCAF4	0.247353	6.78944	1.33308	0.206469	0.660858	-5.22256
AFAP1	0.247327	4.61567	1.35275	0.200276	0.655674	-5.19913
NUAK1	0.247261	3.3732	1.39188	0.18841	0.644284	-5.15176
LGALS13	0.247241	1.57525	1.31506	0.212279	0.666239	-5.24381
LRRC37A8P	0.247206	3.17873	1.15459	0.270016	0.718207	-5.42329
TMEM185B	0.24712	6.32595	1.33424	0.206102	0.660451	-5.2212
PTGS1	0.247115	7.12922	1.45632	0.170143	0.625563	-5.07169
PCDH10-DT	0.247046	2.31606	1.23396	0.240085	0.69353	-5.33676
CMTM5	0.246916	3.43119	1.30986	0.21398	0.66858	-5.2499
EXOC3L4	0.246865	3.34873	1.13014	0.279795	0.725096	-5.44902
SH3BGRL3	0.246827	8.88992	1.29335	0.219454	0.673605	-5.26913
OR1J1	0.246792	3.24802	1.09087	0.296065	0.736939	-5.48943
C1orf50	0.246694	5.89381	1.36468	0.196597	0.651292	-5.1848
USP17L2	0.246669	3.677	1.60082	0.134561	0.582837	-4.88326
OR9G1	0.246647	4.89003	1.23829	0.23853	0.691687	-5.33191
AP3M2	0.246562	8.40183	1.49773	0.159209	0.614442	-5.01891
MIR202	0.246552	7.07298	1.35716	0.198911	0.653707	-5.19384
WDR5B-DT	0.246372	3.55316	1.0141	0.329906	0.756625	-5.56503
MIR6715B	0.24631	3.12587	1.4345	0.176154	0.632069	-5.09908
GSTK1	0.246288	8.80469	1.65511	0.122964	0.566937	-4.80953
LINC02538	0.246148	4.10391	1.12828	0.280549	0.725411	-5.45096
FAM74A3	0.246114	1.99625	1.11408	0.286364	0.728989	-5.46569
MORC2-AS1	0.245989	2.79703	1.29884	0.217622	0.671812	-5.26276
LINC02883	0.245973	2.94017	1.25487	0.232652	0.686086	-5.31322
BMS1	0.245966	7.97064	1.21321	0.247645	0.699758	-5.35981
PLBD1-AS1	0.245941	1.7922	1.37839	0.192435	0.647353	-5.16821
MIR550A3	0.245886	3.10806	1.12687	0.281122	0.725793	-5.45243
CYP8B1	0.245883	3.70781	1.09085	0.296072	0.736939	-5.48945
YKT6	0.245859	8.00653	1.35509	0.199551	0.654754	-5.19632
SLC1A2	0.245769	2.75707	1.31401	0.212624	0.666486	-5.24505
MIRLET7D	0.245725	3.98497	1.2058	0.25039	0.702317	-5.36797
MIR6784	0.245712	6.55418	1.27773	0.224737	0.679439	-5.28715
CACHD1	0.245556	1.94478	1.54146	0.148318	0.602544	-4.96209
GTSE1-DT	0.245367	2.77255	1.42194	0.179695	0.634567	-5.11472
LINC02199	0.245321	4.36239	1.25431	0.23285	0.686156	-5.31386
MIR5580	0.245048	1.78941	1.28649	0.221763	0.676573	-5.27707
KCNJ8	0.244864	4.72731	1.18506	0.258201	0.710357	-5.39061
WASH5P	0.24477	6.0393	1.54899	0.146509	0.600822	-4.95221
LOC150935	0.244346	1.71243	1.44459	0.173353	0.628866	-5.08645
RNF139-DT	0.244337	5.79798	1.47057	0.166313	0.621267	-5.05365
CD53	0.24427	10.9982	1.51637	0.154486	0.610854	-4.99482
ARHGEF26-AS1	0.244207	3.27624	1.54459	0.147563	0.601974	-4.95799
GSTM3	0.244148	2.19173	1.25947	0.231041	0.684563	-5.308
ALDH9A1	0.244096	7.3967	1.54328	0.147878	0.601995	-4.9597
ARHGEF7	0.244035	10.0605	1.6935	0.115301	0.557758	-4.75647
LOC102723769	0.243997	3.61513	1.45452	0.170633	0.625811	-5.07396
TINF2	0.243994	8.10991	1.90217	0.0806186	0.497544	-4.45597
GRIK4	0.243905	4.29279	1.26173	0.230253	0.683913	-5.30544
RHBDD2	0.243759	7.49448	1.72298	0.109705	0.550296	-4.71522
RMDN2-AS1	0.243753	1.78001	1.47218	0.165884	0.620962	-5.0516
SNORD114-4	0.2437	1.53475	1.59322	0.136257	0.584695	-4.89346
RPS10P7	0.243566	6.12587	1.53351	0.150251	0.604477	-4.97251
NALCN-AS1	0.24352	3.99878	1.07089	0.304612	0.742442	-5.50954
SNORA38B	0.243517	6.07146	1.6027	0.134144	0.582156	-4.88074
LCA5	0.243498	2.49473	0.971872	0.349683	0.769306	-5.60464
MIR4759	0.243366	1.33497	1.6613	0.121698	0.566203	-4.80101
MIR622	0.243325	3.53195	1.34281	0.203387	0.658601	-5.211
LINC02226	0.243269	4.04672	1.42719	0.178208	0.633539	-5.1082
IGF2BP2-AS1	0.243087	4.32427	1.18448	0.25842	0.710376	-5.39123
LINC01007	0.243046	4.08363	1.2344	0.239927	0.693425	-5.33627
CSTB	0.242998	9.6548	1.73348	0.107772	0.548951	-4.70044
PCDH9-AS3	0.242984	1.32838	1.48268	0.163112	0.619879	-5.0382
L3MBTL4-AS1	0.242949	4.2337	1.2527	0.233415	0.686353	-5.31568
ERICH3-AS1	0.242935	2.08968	1.39778	0.186674	0.641867	-5.14454
NEURL1B	0.242679	5.20217	1.42089	0.179995	0.634567	-5.11603
SOX14	0.242546	5.08505	1.29113	0.220199	0.674225	-5.2717
UFSP1	0.2425	5.15431	1.7519	0.104452	0.543269	-4.67436
LINC00886	0.242474	5.08932	1.51688	0.154359	0.61082	-4.99416
AQP4	0.242421	3.48762	1.18938	0.256557	0.708349	-5.38591
LINC00322	0.24228	3.94957	0.893994	0.38834	0.791892	-5.6739
SNRPN	0.242213	3.51499	1.0246	0.325118	0.752743	-5.55496
PTOV1-AS2	0.242211	6.22528	1.54425	0.147646	0.601974	-4.95844
MIR1251	0.242208	2.42179	1.00235	0.335326	0.759319	-5.57619
SAA2	0.242201	3.3414	1.23961	0.238057	0.691316	-5.33043
LOC155060	0.242187	7.28072	1.38889	0.189295	0.644294	-5.15541
CELF2-AS1	0.242092	4.31079	1.71623	0.110964	0.551977	-4.7247
ABCD3	0.241957	8.32221	1.72293	0.109715	0.550296	-4.7153
LINC01915	0.241842	1.84724	1.38804	0.189548	0.644298	-5.15645
PAG1	0.241827	9.10093	1.79713	0.0966854	0.527459	-4.60967
PDIA4	0.241821	8.156	1.6359	0.126964	0.5742	-4.8358
CAPNS2	0.241759	2.73402	0.777727	0.451308	0.828407	-5.76781
ZNF337-AS1	0.241714	5.04089	1.0181	0.328075	0.755801	-5.5612
CPB2-AS1	0.241689	3.96638	0.994892	0.338799	0.762621	-5.58322
FSD2	0.241664	5.14468	0.896587	0.387008	0.791702	-5.67167
DEFB136	0.241632	3.10079	1.25753	0.231721	0.685118	-5.31021
MTCH2	0.241298	10.6634	1.51119	0.155787	0.612074	-5.00154
CACNA1G-AS1	0.241097	5.0434	1.27487	0.225716	0.680232	-5.29043
NEU3	0.241086	6.95973	1.45455	0.170625	0.625811	-5.07392
OR4S1	0.240977	3.72841	1.7351	0.107476	0.548096	-4.69814
OR10H4	0.240933	3.27506	1.17442	0.262278	0.713706	-5.40209
PGAM2	0.24087	5.632	1.13166	0.279178	0.724586	-5.44743
TBX15	0.240843	3.53295	0.985111	0.343393	0.764112	-5.59237
SPINK14	0.240741	1.78402	1.60261	0.134163	0.582156	-4.88086
IL10RB-DT	0.240689	5.66217	1.01443	0.329757	0.756371	-5.56472
LILRB1	0.240672	7.737	1.74519	0.105651	0.545078	-4.68388
CEACAM18	0.240664	3.19893	0.978062	0.346732	0.76643	-5.59892
CRTAM	0.240608	1.98514	1.33639	0.205419	0.659998	-5.21865
RRBP1	0.2406	6.13304	1.36599	0.196194	0.650878	-5.18321
PHLDA1	0.24056	5.38488	1.42758	0.178099	0.633502	-5.10772
NAPSB	0.24045	9.22561	1.71816	0.110604	0.551654	-4.722
STAU2-AS1	0.240436	2.93556	1.29113	0.2202	0.674225	-5.27171
LINC02043	0.240392	5.17664	1.18163	0.259509	0.710897	-5.39431
LOC102724874	0.240256	1.57469	1.54133	0.14835	0.602544	-4.96227
RECK	0.240235	6.54622	0.888984	0.390924	0.794362	-5.67818
MIRLET7A2	0.240225	1.92588	1.3126	0.213085	0.667195	-5.24671
ANKRD31	0.239953	2.77294	1.0252	0.324845	0.752743	-5.55438
FAM181A	0.239908	4.41435	1.29318	0.219513	0.673609	-5.26933
FIS1	0.239848	7.01179	1.26357	0.229614	0.683615	-5.30335
LOC100507437	0.239817	6.07729	1.5314	0.150765	0.605278	-4.97526
IL18BP	0.239802	7.16204	1.34155	0.203785	0.658823	-5.21251
LOC149684	0.239785	5.13657	1.726	0.109147	0.5498	-4.71098
ITFG2	0.239723	8.77798	1.71085	0.111977	0.553444	-4.73224
CCDC63	0.239697	3.14459	1.43998	0.174628	0.630095	-5.09223
CIRBP	0.239659	10.3318	1.56635	0.142408	0.595123	-4.92927
FBXO17	0.239623	3.62226	1.1557	0.269578	0.717976	-5.42211
RAPGEF4-AS1	0.239533	2.33098	1.41089	0.182859	0.637675	-5.12841
PRR5L	0.239426	3.24321	1.23046	0.241347	0.694306	-5.34067
SLC25A33	0.239355	8.38448	1.42064	0.180066	0.634567	-5.11634
SFRP4	0.239221	2.21052	1.01793	0.328156	0.755801	-5.56137
MIR30C1	0.239102	2.74222	1.44979	0.171925	0.628096	-5.07992
LAMTOR1	0.239091	7.21713	1.38656	0.189988	0.644776	-5.15826
SPRED2	0.239001	8.43865	1.04146	0.317532	0.749015	-5.5386
MIR1468	0.238996	2.72111	1.32396	0.209394	0.663848	-5.23335
CACNA1C-IT2	0.238902	2.05361	1.42255	0.179522	0.634419	-5.11397
CSKMT	0.238833	5.28842	1.32452	0.209214	0.663524	-5.23269
GFRA3	0.238797	3.13154	1.17146	0.263421	0.713967	-5.40527
EPPIN-WFDC6	0.238729	2.86419	1.18071	0.259862	0.711104	-5.39531
SLAMF8	0.238679	3.67416	1.08615	0.298067	0.738004	-5.49421
C11orf1	0.238532	7.93948	1.22228	0.244317	0.697756	-5.34977
TAAR9	0.238349	3.07652	1.16885	0.264433	0.714191	-5.40807
PLEK	0.238172	9.01931	1.42768	0.178071	0.633489	-5.10759
SCARNA20	0.238167	4.93142	1.56655	0.142361	0.595123	-4.92901
MUCL1	0.238106	2.99434	1.44376	0.173583	0.628957	-5.0875
LINC01123	0.238081	4.73954	1.13019	0.279774	0.725096	-5.44897
CDY1B	0.238076	2.89304	0.943922	0.363231	0.777805	-5.63007
OR4C45	0.238009	2.31719	1.37562	0.193269	0.647749	-5.17156
RARRES1	0.237966	2.58014	1.23656	0.239149	0.69244	-5.33385
MIR940	0.237916	6.37739	1.42064	0.180066	0.634567	-5.11634
SLC7A8	0.237898	3.54179	1.31679	0.211715	0.665633	-5.24178
LOC100130449	0.237812	5.96132	1.39906	0.186296	0.641867	-5.14296
SNORD114-3	0.237585	1.4327	1.64051	0.125994	0.572242	-4.82951
MIR3674	0.23755	5.90565	1.09093	0.29604	0.736939	-5.48937
ACTA2	0.23754	4.97266	1.46356	0.168189	0.623267	-5.06254
MYOC	0.237535	2.63304	1.00972	0.331918	0.758131	-5.5692
LOC101927691	0.237502	2.50691	1.11887	0.284392	0.727931	-5.46074
MIR4440	0.237458	5.18499	1.2602	0.230786	0.684561	-5.30717
BMPR1B	0.237401	2.83043	1.4725	0.165799	0.620962	-5.05119
REEP6	0.237389	5.80558	1.66474	0.121	0.565201	-4.79628
CXCL13	0.237304	2.46603	1.42346	0.179263	0.634377	-5.11283
PRB1	0.237252	4.87057	1.32057	0.21049	0.665008	-5.23734
TAS2R9	0.237222	1.66144	1.73934	0.106705	0.546722	-4.69215
ZDHHC8P1	0.237183	6.19715	1.59478	0.135909	0.584011	-4.89138
PRADC1	0.23716	7.73603	1.32209	0.209997	0.664443	-5.23555
ZNF791	0.23691	6.25536	0.975557	0.347925	0.767613	-5.60124
PRAMEF1	0.236829	3.02632	1.74447	0.10578	0.545078	-4.6849
MGC27382	0.236788	2.48453	1.14608	0.273387	0.720065	-5.43229
OR56A5	0.236783	3.49335	1.17699	0.261289	0.713123	-5.39932
RCBTB2	0.236756	7.08233	1.32382	0.209439	0.66387	-5.23351
TMEM88B	0.236745	5.42691	1.38348	0.190907	0.645581	-5.16201
MFSD12	0.236697	7.39553	1.69302	0.115394	0.557758	-4.75713
PHACTR2-AS1	0.236619	2.02043	1.42033	0.180154	0.634567	-5.11672
RFPL4B	0.236501	2.42049	1.16404	0.266305	0.714684	-5.41322
AACS	0.236465	8.16024	1.50051	0.158498	0.614442	-5.01533
SPTLC3	0.23646	2.34113	1.19719	0.253607	0.705968	-5.3774
MIR520C	0.236444	1.81556	1.00445	0.334351	0.75921	-5.5742
ABCC13	0.236386	1.78869	1.28639	0.221796	0.676573	-5.27718
LRRC63	0.236286	1.68027	1.59523	0.135808	0.584011	-4.89077
HAO2	0.236239	3.3132	0.985082	0.343407	0.764112	-5.5924
OR5K2	0.236178	1.96334	1.45898	0.169422	0.624502	-5.06832
OIT3	0.236154	3.28155	1.26376	0.229548	0.683513	-5.30313
EZR-AS1	0.236148	3.27378	1.0559	0.311146	0.746278	-5.52444
OR52A5	0.236016	2.02047	1.1025	0.291175	0.731872	-5.47759
MIR499A	0.235929	6.61286	1.33047	0.207304	0.661386	-5.22566
SULT1C4	0.235867	3.47373	1.09173	0.2957	0.736939	-5.48856
FAM86EP	0.235857	6.38005	1.35222	0.200442	0.655958	-5.19976
RPL13AP17	0.235844	1.75366	0.939466	0.365425	0.779331	-5.63406
OGFOD1	0.23574	8.52423	1.39968	0.186118	0.641867	-5.14221
WFDC6	0.235738	3.25835	1.0003	0.336277	0.760005	-5.57813
EXT1	0.235691	6.24626	1.10388	0.290596	0.73162	-5.47617
ALKBH3-AS1	0.235667	3.26164	1.15526	0.269751	0.717983	-5.42258
MIR6894	0.235545	4.76707	1.37859	0.192374	0.647353	-5.16796
AEN	0.235542	7.32112	1.43428	0.176218	0.632069	-5.09937
[truncated: 23,577 more rows]

## Sheet: SU - AZD vs DMSO down
Supplementary table S2.1d: Significantly down-regulated genes by AZD exposure vs. DMSO in SU-DHL-4 identified by Microarray
SYMBOL	logFC	AveExpr	t	P.Value	adj.P.Val	B
COBLL1	-2.5688	5.49197	-7.27303	8.15017e-06	0.0312337	3.71167
RASSF6	-2.12425	4.28811	-5.90065	6.32997e-05	0.0396266	1.97082
EPSTI1	-1.88083	4.83392	-7.12204	1.00887e-05	0.0322522	3.53524
LRRTM4-AS1	-1.87232	5.94946	-6.36081	3.09478e-05	0.0341363	2.58955
SNORA2A	-1.82642	6.70713	-3.29351	0.00616009	0.224422	-2.15872
LRRCC1	-1.75183	4.76687	-6.004	5.37639e-05	0.0396266	2.11294
KLRC3	-1.73735	3.61155	-6.85958	1.47206e-05	0.0325477	3.21991
MUC19	-1.73716	6.11799	-4.88106	0.000343298	0.0895374	0.471513
DMC1	-1.71378	3.68027	-5.35035	0.000154847	0.0629084	1.18334
RTKN2	-1.59707	3.64089	-5.70166	8.70471e-05	0.0445246	1.69205
WNT5A	-1.59107	6.54991	-6.05903	4.93178e-05	0.0382213	2.18785
CFAP20DC	-1.55263	5.15369	-7.23906	8.54882e-06	0.0312337	3.67229
PPDPFL	-1.51762	5.14856	-3.68853	0.00293923	0.180018	-1.48163
HEMGN	-1.51037	4.50476	-5.4436	0.000132669	0.0575087	1.32042
KLRC4-KLRK1	-1.49286	5.52272	-5.33209	0.000159628	0.0629084	1.15633
E2F8	-1.48705	6.93342	-3.84046	0.00221733	0.161103	-1.2237
MLLT11	-1.46968	5.61486	-5.92338	6.10588e-05	0.0396266	2.00224
MYB	-1.44671	5.86644	-4.70126	0.000469446	0.0992344	0.189372
DHRS11	-1.42844	4.67382	-4.09873	0.00137979	0.136248	-0.790179
PRICKLE1	-1.42046	6.48103	-5.81342	7.27363e-05	0.0416943	1.84946
DTX3L	-1.38914	5.18864	-5.10228	0.000234987	0.0724072	0.811573
CDKN1B	-1.36646	5.4925	-7.79861	3.96441e-06	0.0312337	4.29829
NIPAL2	-1.36083	4.57089	-4.73831	0.000439974	0.0987047	0.247923
CILK1	-1.34149	5.06212	-6.38962	2.96207e-05	0.0341363	2.62709
RDX	-1.32449	4.09624	-3.37021	0.00533245	0.214753	-2.0268
MYRFL	-1.32381	6.2621	-4.65225	0.000511618	0.101431	0.111617
AFG1L	-1.32302	4.87959	-5.88323	6.5076e-05	0.0396266	1.94668
FBXO43	-1.32055	4.00908	-3.52944	0.00395549	0.197736	-1.75346
CD1C	-1.31441	5.62157	-4.37277	0.000840483	0.108675	-0.33855
GMFG	-1.30483	5.0996	-3.92038	0.00191332	0.154852	-1.08883
POLE2	-1.29449	6.4315	-4.5635	0.000598341	0.102923	-0.0301195
TLL1	-1.28696	5.25743	-4.70921	0.000462953	0.0992344	0.201954
MBOAT2	-1.27657	3.28691	-4.6692	0.0004966	0.101212	0.138556
KIF20A	-1.26767	7.77826	-3.67315	0.00302463	0.181603	-1.50784
TCL1B	-1.26414	6.21998	-4.86242	0.000354551	0.0897786	0.442493
DUSP1	-1.2516	6.32458	-6.31147	3.33688e-05	0.0341363	2.52494
PARP9	-1.25116	6.49058	-4.88622	0.000340255	0.0895374	0.479523
GNB3	-1.2499	7.3597	-7.70095	4.521e-06	0.0312337	4.19246
SGO2	-1.22843	5.86659	-3.87276	0.00208889	0.157978	-1.16912
GPR15	-1.22303	6.02112	-5.38034	0.000147318	0.0617649	1.22758
JAML	-1.22135	5.43595	-6.06313	4.90021e-05	0.0382213	2.19342
LINC01599	-1.2187	4.63886	-5.65042	9.45733e-05	0.0456361	1.61917
SAMSN1	-1.21611	3.36749	-3.77804	0.00248901	0.169869	-1.32945
ZNF432	-1.21266	5.34631	-7.89337	3.49367e-06	0.0312337	4.39965
KIF2C	-1.21257	8.09319	-3.6648	0.00307205	0.18226	-1.52208
PKIG	-1.20555	8.00275	-6.9402	1.30951e-05	0.0325477	3.31795
HAUS4	-1.20302	6.29369	-6.63484	2.049e-05	0.0325477	2.94099
MT2A	-1.19865	8.52004	-3.07505	0.00929808	0.259889	-2.53451
NLRC4	-1.19696	4.7313	-6.35298	3.13193e-05	0.0341363	2.57932
CDC25C	-1.194	7.10086	-4.21411	0.00111873	0.122336	-0.598876
ABLIM1	-1.19213	9.49689	-7.28108	8.05873e-06	0.0312337	3.72097
CDIN1	-1.18956	5.91026	-3.5649	0.00370169	0.193163	-1.69276
ANXA2R	-1.18854	5.26544	-6.32484	3.26935e-05	0.0341363	2.54249
TMCC3	-1.18616	4.62282	-6.39762	2.92629e-05	0.0341363	2.63749
BDH2	-1.18421	6.05678	-4.06384	0.00147053	0.141749	-0.848322
SNX16	-1.18358	4.83905	-6.41779	2.83808e-05	0.0341363	2.66367
SCARNA3	-1.17642	6.24895	-3.94295	0.00183546	0.154451	-1.05085
LGALS1	-1.16325	7.662	-6.24439	3.69873e-05	0.0363827	2.43642
RGCC	-1.16189	9.22987	-6.51758	2.44138e-05	0.0341363	2.79215
SCIMP	-1.16137	6.1308	-4.00559	0.00163601	0.148901	-0.945723
IKZF2	-1.1592	6.26571	-5.56063	0.000109463	0.0512121	1.49037
RGS9	-1.15802	6.34619	-5.8684	6.66289e-05	0.0396287	1.9261
CFLAR	-1.1432	7.80857	-6.69085	1.88571e-05	0.0325477	3.01129
LRRC34	-1.14087	6.90738	-5.92077	6.13123e-05	0.0396266	1.99863
G2E3	-1.13997	5.35006	-2.66842	0.0199797	0.331708	-3.22792
NEMP2	-1.13904	5.3026	-4.36652	0.000849963	0.108675	-0.348748
TMEM67	-1.13887	4.36296	-6.0695	4.85162e-05	0.0382213	2.20206
SLC16A10	-1.13623	5.11409	-3.80512	0.00236719	0.165865	-1.28353
BBS9	-1.13505	5.90289	-4.21161	0.0011238	0.122336	-0.603001
SPTBN1	-1.13306	5.95254	-6.11926	4.48928e-05	0.0382213	2.26926
NFIB	-1.13204	5.97145	-5.94217	5.92703e-05	0.0396266	2.02814
RAB27A	-1.12597	5.41227	-4.4148	0.000779547	0.108675	-0.270146
CHI3L2	-1.12489	8.62928	-5.80807	7.33625e-05	0.0416943	1.84196
PSRC1	-1.12304	4.76706	-4.2692	0.00101266	0.117189	-0.508123
RAD51	-1.11804	5.48477	-4.85642	0.000358251	0.0898261	0.433148
SLC7A7	-1.1107	6.82274	-6.13139	4.40533e-05	0.0382213	2.28559
CORO2A	-1.10921	3.71767	-4.50027	0.000669358	0.102923	-0.131798
ARAP2	-1.10737	3.20142	-3.39058	0.00513218	0.213906	-1.99178
GPR19	-1.10733	4.51901	-3.23311	0.00690223	0.23474	-2.26266
DOCK7	-1.10239	4.15483	-4.38214	0.000826478	0.108675	-0.323274
CD24	-1.10162	5.2547	-3.55402	0.00377776	0.193232	-1.71138
ICA1L	-1.10128	4.78004	-4.75231	0.000429343	0.0971721	0.269998
RAD51AP1	-1.09487	7.91363	-4.80165	0.000393975	0.0946397	0.347529
CALML4	-1.09256	6.24622	-6.76674	1.68618e-05	0.0325477	3.10569
PRC1	-1.09206	8.50752	-4.37437	0.000838078	0.108675	-0.335945
KIFAP3	-1.09002	4.46509	-4.25042	0.0010476	0.119129	-0.539022
FAM72A	-1.08315	8.92938	-3.87917	0.00206432	0.157978	-1.1583
MTMR2	-1.08313	5.49151	-3.89792	0.00199417	0.157978	-1.12668
GPD2	-1.0815	5.17728	-4.51143	0.000656217	0.102923	-0.113814
CD84	-1.08134	5.31549	-4.71691	0.000456753	0.0992344	0.214132
CENPC	-1.07337	7.27626	-4.43865	0.000747023	0.107937	-0.231436
CROT	-1.0723	4.92735	-2.62251	0.0217707	0.341168	-3.30516
ZNF280D	-1.07191	5.52025	-3.9582	0.00178472	0.153236	-1.02522
NUF2	-1.07135	7.7111	-3.47306	0.00439612	0.207097	-1.85013
XACT	-1.0652	3.4012	-5.13616	0.000221863	0.0724072	0.862954
KIZ	-1.06467	4.69746	-5.48673	0.000123566	0.054486	1.38333
TTC32	-1.05844	5.38263	-4.89471	0.000335302	0.0895374	0.492714
GNAZ	-1.05519	6.12604	-5.11437	0.000230213	0.0724072	0.82993
LINC01152	-1.05433	4.29183	-5.67851	9.03665e-05	0.0453162	1.65917
S100A13	-1.05078	6.17325	-5.74619	8.10191e-05	0.0440551	1.75502
GALNT3	-1.05048	6.04176	-4.87553	0.000346596	0.0895374	0.462912
LOC100506178	-1.04902	4.46079	-5.11384	0.000230418	0.0724072	0.829134
MND1	-1.04654	7.44689	-4.59472	0.000566207	0.102923	0.0198781
FAM72B	-1.04371	9.02117	-4.12178	0.00132303	0.134182	-0.751841
CDC7	-1.0432	7.31173	-4.13287	0.00129656	0.132638	-0.733401
APOBEC3D	-1.04299	6.67673	-4.40077	0.000799359	0.108675	-0.29295
JUN	-1.04151	5.49915	-6.7349	1.76703e-05	0.0325477	3.0662
ZNF382	-1.03544	3.76124	-3.87531	0.00207911	0.157978	-1.16482
BTG3	-1.03522	5.34697	-4.51806	0.000648533	0.102923	-0.103132
CTH	-1.03331	3.97755	-5.24493	0.000184684	0.0684534	1.02661
SERPINB9P1	-1.02747	5.35682	-5.16136	0.000212602	0.0724072	0.901041
SESTD1	-1.02671	4.22961	-3.8664	0.00211357	0.158054	-1.17986
C1orf54	-1.02267	5.04059	-6.15551	4.24336e-05	0.0382213	2.31796
PDE4B	-1.02134	4.34829	-5.72247	8.41732e-05	0.0440551	1.72152
CLEC2D	-1.01965	9.66754	-6.59832	2.16348e-05	0.0325477	2.89488
CFAP299	-1.016	3.83498	-3.667	0.00305947	0.18217	-1.51833
WDR76	-1.01282	8.05258	-4.54173	0.00062186	0.102923	-0.0650562
DEPDC1	-1.00849	7.59761	-3.59191	0.00351943	0.191918	-1.64654
EMP3	-1.00703	8.47756	-6.63435	2.05048e-05	0.0325477	2.94038
KIAA0040	-1.00676	9.78871	-6.08241	4.75472e-05	0.0382213	2.21954
PLCXD1	-1.00593	5.57782	-5.65479	9.39066e-05	0.0456361	1.62539
PIM1	-1.00579	6.37303	-4.53186	0.000632848	0.102923	-0.0809336
KCNA3	-1.00365	2.22535	-4.94078	0.000309703	0.0860941	0.564093
ING2	-1.00313	5.23879	-3.82971	0.00226186	0.162037	-1.24189
DIAPH3	-1.00268	7.36577	-3.87359	0.0020857	0.157978	-1.16772
DPY19L4	-1.00236	5.80944	-4.15185	0.00125256	0.130752	-0.701904
KIF14	-1.00013	7.07462	-3.62915	0.00328313	0.187441	-1.58292
HUNK	-0.99919	4.6722	-7.47323	6.16907e-06	0.0312337	3.94009
NF1P2	-0.998907	3.13317	-4.30066	0.000956799	0.113288	-0.456464
ACP3	-0.998564	5.31107	-4.57697	0.000584253	0.102923	-0.00853499
CHAF1B	-0.997677	6.49954	-3.49721	0.00420164	0.203038	-1.80872
STPG1	-0.996862	5.74547	-4.36376	0.000854181	0.108675	-0.35325
FOXJ2	-0.996627	4.46619	-4.23923	0.001069	0.119129	-0.557444
HOXB7	-0.991331	5.85554	-3.28095	0.00630746	0.227202	-2.18033
FAM72D	-0.989998	9.1058	-3.92958	0.00188117	0.15474	-1.07334
ARHGAP44	-0.989966	6.13543	-3.24292	0.00677582	0.231716	-2.24577
THEM4	-0.987692	5.01286	-4.77097	0.000415597	0.0957558	0.299354
PBX3	-0.98552	5.81054	-4.56917	0.00059237	0.102923	-0.0210335
PLCXD1	-0.984078	5.77644	-4.14337	0.00127204	0.13171	-0.715979
FOXM1	-0.984015	8.48309	-3.86931	0.00210223	0.157978	-1.17494
MT1H	-0.982287	6.2592	-3.15927	0.00793281	0.246333	-2.38971
SLC7A11	-0.980336	6.89479	-5.89134	6.42423e-05	0.0396266	1.95793
LIN9	-0.979885	6.26897	-3.06609	0.00945649	0.263166	-2.5499
EXO1	-0.975378	6.53772	-2.33599	0.0370193	0.398487	-3.77895
ARID4B	-0.975011	3.1009	-4.51986	0.000646469	0.102923	-0.100241
CKAP2L	-0.971265	7.9827	-3.79564	0.00240912	0.167427	-1.2996
KMO	-0.970812	5.83783	-4.05631	0.00149093	0.141749	-0.860899
AGO4	-0.970602	5.45599	-4.76556	0.000419534	0.0957999	0.290849
APOBEC3C	-0.969735	8.03113	-4.69563	0.000474101	0.0992344	0.180458
MNS1	-0.969142	5.11796	-4.55065	0.000612111	0.102923	-0.0507352
ARHGAP11B	-0.967402	7.87588	-3.62109	0.00333284	0.187592	-1.59667
CPT1A	-0.965961	4.45252	-5.97533	5.62469e-05	0.0396266	2.0737
PLAG1	-0.965414	6.1702	-4.9777	0.000290668	0.0825981	0.621046
NDC80	-0.964738	8.9456	-4.13385	0.00129427	0.132638	-0.731786
GSTM4	-0.964499	5.26257	-5.77253	7.76616e-05	0.0431781	1.79211
CLECL1	-0.961202	7.02652	-4.41465	0.000779763	0.108675	-0.270397
H4C4	-0.958834	7.75676	-5.53214	0.000114688	0.0514588	1.44921
MT1A	-0.957431	7.61601	-2.75669	0.016933	0.320074	-3.07866
MINDY2	-0.957348	3.65817	-3.00347	0.0106418	0.274358	-2.65741
ACKR4	-0.954499	3.78082	-3.83614	0.00223514	0.161479	-1.23102
C9orf72	-0.95029	5.98127	-2.60034	0.0226908	0.347287	-3.34235
TRANK1	-0.94868	7.24782	-5.5569	0.000110134	0.0512121	1.48498
IDH2	-0.94496	8.28839	-5.28076	0.000173916	0.0655846	1.08009
BTBD8	-0.944907	2.46636	-5.14567	0.000218319	0.0724072	0.877342
FABP6	-0.943917	4.49948	-3.97311	0.00173647	0.152808	-1.00018
SENP7	-0.942987	4.73234	-5.33112	0.000159885	0.0629084	1.1549
TMPO	-0.938157	9.22811	-4.34741	0.000879615	0.108675	-0.379934
TMEM143	-0.936021	4.32021	-3.92277	0.0019049	0.154852	-1.0848
ASPM	-0.93562	7.94927	-4.56591	0.000595796	0.102923	-0.0262579
CDT1	-0.932338	6.21443	-4.69506	0.000474575	0.0992344	0.179555
FAM72C	-0.932106	9.41701	-4.05851	0.00148493	0.141749	-0.857219
PHACTR1	-0.931873	4.64993	-5.27917	0.000174379	0.0655846	1.07773
CDCA7	-0.930876	7.1463	-4.3966	0.000805346	0.108675	-0.299732
CCDC167	-0.930536	7.44384	-4.38399	0.000823741	0.108675	-0.320259
CEP57L1	-0.927648	4.99162	-3.65414	0.00313363	0.183393	-1.54025
MT1B	-0.927159	7.57384	-2.68963	0.019202	0.328169	-3.19214
ABHD17C	-0.927143	3.55993	-3.24697	0.00672432	0.231149	-2.2388
GRIN2B	-0.924319	3.85093	-3.09647	0.00893008	0.255293	-2.4977
TSC22D3	-0.923667	6.71689	-5.14173	0.000219781	0.0724072	0.871379
ACBD7	-0.923567	4.84973	-3.89126	0.00201879	0.157978	-1.1379
FANCI	-0.922389	7.30591	-3.01005	0.0105106	0.274222	-2.64612
LOC100128164	-0.922207	5.19595	-4.64163	0.000521268	0.101935	0.0947164
VPS35L	-0.919944	4.67077	-5.05484	0.000254743	0.0766477	0.739321
GNB4	-0.918481	3.66476	-3.01613	0.0103908	0.272826	-2.63569
BTN3A2	-0.91763	5.58695	-5.72075	8.44066e-05	0.0440551	1.71909
RNASEH2B	-0.915789	8.83737	-4.79475	0.000398737	0.0946397	0.336699
PRDM15	-0.915783	7.74938	-4.34737	0.000879683	0.108675	-0.380004
LTBP4	-0.913968	5.01943	-5.15544	0.000214738	0.0724072	0.892113
NEK3	-0.91381	6.08707	-5.53795	0.000113602	0.0514588	1.45761
H2BC10	-0.913427	8.17388	-4.47102	0.000705125	0.105431	-0.179032
LAMP3	-0.91285	5.38493	-3.23644	0.00685898	0.233891	-2.25691
PTPN6	-0.911135	5.32854	-4.5443	0.000619037	0.102923	-0.0609331
MIOS-DT	-0.909732	4.37573	-3.95637	0.00179073	0.153236	-1.0283
PBK	-0.909608	8.40217	-3.21509	0.0071405	0.235089	-2.29365
KCNH2	-0.908148	6.65348	-4.34728	0.000879833	0.108675	-0.380159
CNGA4	-0.907974	4.06706	-3.46139	0.00449343	0.20744	-1.87017
TET1	-0.907313	4.60352	-6.88382	1.42104e-05	0.0325477	3.2495
H2AC4	-0.905523	8.14108	-3.26709	0.00647422	0.228328	-2.20417
DNMT3B	-0.905366	4.79241	-3.93105	0.0018761	0.15474	-1.07087
PYROXD1	-0.903412	7.03118	-3.95432	0.00179748	0.153236	-1.03174
CHEK1	-0.903196	7.94534	-3.22322	0.00703195	0.235089	-2.27966
MT1L	-0.899779	7.6857	-2.7611	0.0167936	0.319688	-3.07119
LXN	-0.896663	5.72422	-2.33697	0.0369525	0.398487	-3.77735
SLF1	-0.896621	4.86684	-3.14435	0.00815911	0.247436	-2.41537
FSD1L	-0.89542	4.84232	-3.2598	0.00656369	0.229114	-2.21671
HJURP	-0.893306	9.23708	-3.83652	0.00223355	0.161479	-1.23037
BBOF1	-0.892705	3.23029	-3.50755	0.00412102	0.202317	-1.79099
ADAM28	-0.889993	5.86941	-3.50749	0.00412149	0.202317	-1.79109
CHRNA5	-0.889221	3.68996	-3.54935	0.00381085	0.193763	-1.71937
PRDM10	-0.888714	7.63288	-5.07308	0.000246948	0.0751869	0.767147
HAUS1	-0.887199	7.24961	-4.19752	0.00115288	0.123368	-0.626286
GALC	-0.886826	5.50571	-3.34103	0.00563318	0.217004	-2.07697
AICDA	-0.884843	7.16093	-5.16133	0.000212613	0.0724072	0.900998
PIGC	-0.884537	5.88798	-4.70132	0.000469397	0.0992344	0.189468
IL1RAP	-0.882789	3.97179	-2.32306	0.0379071	0.398856	-3.79992
CCP110	-0.881633	6.64931	-2.9649	0.0114442	0.277753	-2.72352
KIF5A	-0.879048	3.57259	-5.90888	6.24783e-05	0.0396266	1.98221
LINC01483	-0.878411	4.86205	-3.0436	0.00986622	0.268566	-2.58853
HSPB1	-0.87677	7.07055	-4.53854	0.000625392	0.102923	-0.0701905
DYNLT2B	-0.875993	5.95241	-4.4679	0.000709054	0.105431	-0.184075
ANP32E	-0.874014	7.32295	-4.33497	0.000899498	0.109181	-0.400266
ACP6	-0.872766	6.11997	-4.83469	0.000372001	0.09148	0.399237
MT1E	-0.872695	4.61684	-3.6291	0.00328343	0.187441	-1.583
RACGAP1	-0.872154	9.32848	-4.54695	0.000616132	0.102923	-0.0566701
HEBP2	-0.872073	7.31731	-4.54779	0.000615225	0.102923	-0.0553345
BCL2A1	-0.871444	7.80095	-4.78878	0.000402901	0.0946397	0.327333
CENPF	-0.871214	8.4131	-3.35916	0.00544436	0.215506	-2.04579
CDKL1	-0.870434	3.08151	-5.00053	0.000279515	0.0803212	0.656149
LINC00623	-0.870378	3.76007	-4.40629	0.000791504	0.108675	-0.283976
SPAG5	-0.870109	6.38044	-2.34418	0.0364668	0.397064	-3.76563
DTL	-0.869897	8.22289	-3.40218	0.00502157	0.213814	-1.97185
LOC101929140	-0.869719	4.2796	-4.92363	0.000318988	0.0877216	0.537553
NEK2	-0.867703	8.03341	-2.98404	0.0110389	0.275832	-2.69074
TCTN2	-0.867048	5.6535	-4.83885	0.000369326	0.09148	0.405736
ZFP69B	-0.865343	5.82092	-4.11997	0.00132739	0.134182	-0.754844
TTC30B	-0.864772	2.56936	-2.80024	0.0156032	0.311869	-3.00471
BRCA1	-0.86384	6.82669	-3.51649	0.00405256	0.200472	-1.77565
CDK1	-0.859742	8.54161	-3.4179	0.00487546	0.211339	-1.94483
ARL4A	-0.859694	3.64084	-2.19621	0.0477659	0.42669	-4.00344
TEX26-AS1	-0.859226	4.94791	-4.56118	0.000600803	0.102923	-0.0338396
HEXB	-0.857287	6.46339	-4.52891	0.000636164	0.102923	-0.0856725
TRIM55	-0.856911	4.57156	-4.24551	0.00105693	0.119129	-0.547102
CENPA	-0.856392	6.79131	-3.90292	0.00197585	0.157913	-1.11824
FBXO5	-0.855555	6.88324	-2.65349	0.020546	0.335419	-3.25308
UBE2C	-0.855217	7.57703	-3.30152	0.00606786	0.223063	-2.14493
CDKN3	-0.854034	8.64058	-3.64158	0.00320791	0.185556	-1.5617
IL7R	-0.853218	4.92073	-2.30009	0.0395355	0.403217	-3.83708
SMIM24	-0.851789	4.06753	-4.3208	0.000922721	0.110791	-0.423458
KCNMB2	-0.849831	9.15366	-5.03784	0.000262239	0.0772007	0.713341
MPEG1	-0.84895	6.82076	-2.76034	0.0168175	0.319688	-3.07248
ITGB3BP	-0.84804	8.50638	-4.64069	0.000522132	0.101935	0.0932195
BIN3-IT1	-0.847974	3.8514	-4.89716	0.000333886	0.0895374	0.496518
CNTRL	-0.846828	6.10534	-2.88275	0.0133599	0.294297	-2.86407
MT1JP	-0.846007	6.48852	-2.93542	0.0120981	0.282599	-2.77401
ZNF304	-0.844724	4.24539	-2.40163	0.032809	0.382797	-3.67186
BUB1B	-0.844458	9.00516	-4.04178	0.00153109	0.143434	-0.885175
LSM11	-0.84364	6.20058	-4.06434	0.0014692	0.141749	-0.847497
LOC100130691	-0.842207	2.9502	-3.5982	0.00347835	0.191309	-1.63579
RAD54L	-0.840532	5.92749	-3.34343	0.00560781	0.217004	-2.07284
FAM234B	-0.836963	4.54158	-4.06146	0.00147695	0.141749	-0.852298
KNTC1	-0.83598	7.61465	-3.7728	0.00251327	0.169869	-1.33833
KIF23	-0.834407	8.153	-3.21189	0.0071838	0.235808	-2.29917
TBX1	-0.833602	5.10435	-3.10139	0.00884753	0.255293	-2.48924
PLA2G2F	-0.833495	4.39291	-3.19765	0.00737914	0.238888	-2.32367
ARHGEF3	-0.832779	3.98349	-3.17222	0.0077415	0.244846	-2.36743
CEP55	-0.829673	7.12065	-3.09528	0.00895012	0.255293	-2.49975
SPC25	-0.828652	6.44077	-2.38693	0.0337097	0.384294	-3.69592
ATP8B3	-0.828216	5.33907	-5.22243	0.000191797	0.0700745	0.992926
ANLN	-0.828199	9.44872	-4.49949	0.000670288	0.102923	-0.133057
ZNF415	-0.827572	6.45527	-2.4953	0.027589	0.365161	-3.51743
IFT81	-0.827518	4.41022	-2.78706	0.0159943	0.314958	-3.0271
GPSM2	-0.826756	7.26139	-3.2249	0.00700976	0.235089	-2.27678
HMGB2	-0.826732	9.95836	-3.90018	0.00198586	0.157978	-1.12286
GINS1	-0.826664	7.65946	-2.77418	0.016386	0.316591	-3.04898
POLD3	-0.825708	7.62739	-3.60251	0.0034505	0.190292	-1.62843
PLK1	-0.825159	10.3027	-3.2553	0.0066196	0.229625	-2.22446
NUBPL	-0.824949	4.99342	-3.03017	0.0101193	0.270306	-2.61159
GPR174	-0.824609	4.29876	-4.00994	0.00162301	0.148245	-0.938435
CEP57	-0.82418	7.65294	-3.50276	0.00415812	0.202751	-1.79919
MIR616	-0.823853	5.5006	-3.73972	0.0026724	0.174799	-1.39451
GNL1	-0.823849	5.33621	-4.79246	0.000400327	0.0946397	0.333111
CD247	-0.821961	4.95143	-4.69184	0.000477256	0.0992344	0.174465
CRACD	-0.821365	4.72475	-5.33765	0.000158156	0.0629084	1.16456
XRCC4	-0.820416	7.62058	-4.63213	0.000530056	0.102698	0.0795922
EPN2	-0.820073	5.00097	-3.77266	0.00251396	0.169869	-1.33858
PLK4	-0.820042	7.14202	-2.47564	0.0286133	0.367547	-3.54999
CHD2	-0.819698	6.28202	-3.74532	0.00264475	0.17388	-1.385
MRO	-0.819494	3.11942	-3.17989	0.00763035	0.242155	-2.35423
GSTM1	-0.819268	3.67796	-4.17857	0.00119321	0.126304	-0.657636
IVNS1ABP	-0.819235	6.37084	-4.62001	0.0005415	0.102923	0.0602643
BRIP1	-0.818987	6.81481	-2.97836	0.0111576	0.277046	-2.70046
GGH	-0.81864	5.55496	-2.95976	0.0115557	0.278641	-2.73233
ABI2	-0.817701	4.60679	-3.21428	0.00715147	0.235089	-2.29505
FRY	-0.81745	5.05011	-3.95005	0.00181166	0.153931	-1.03892
TRPC6	-0.81727	5.3505	-3.46732	0.00444376	0.207389	-1.86
SAMD9	-0.817249	7.2708	-3.98221	0.00170769	0.152653	-0.984904
LRRK2	-0.817056	6.11917	-2.92659	0.012301	0.284326	-2.78912
CTNNAL1	-0.816663	5.75723	-3.99595	0.00166519	0.150485	-0.961871
GRAMD1C	-0.812631	2.82658	-3.40148	0.00502822	0.213814	-1.97306
MID1IP1	-0.809914	4.51579	-2.37516	0.0344481	0.387427	-3.71515
PTAFR	-0.809828	7.93537	-3.32019	0.00585846	0.220514	-2.11282
KIF15	-0.809733	6.33804	-3.42575	0.00480416	0.211339	-1.93136
SUSD3	-0.808707	7.23017	-4.78813	0.000403352	0.0946397	0.326324
AIF1	-0.808554	4.87241	-3.56398	0.00370801	0.193163	-1.69432
H2BC11	-0.807492	8.52623	-3.39388	0.00510044	0.213906	-1.98611
ZNF711	-0.806997	5.81406	-4.27754	0.000997532	0.115963	-0.49442
CCDC34	-0.806674	7.38181	-2.97069	0.0113202	0.277753	-2.71361
AURKA	-0.80545	9.07069	-4.1834	0.00118279	0.126041	-0.649636
PDIK1L	-0.805264	5.80667	-4.35635	0.000865612	0.108675	-0.365338
MT1IP	-0.805246	4.26996	-2.13853	0.0530098	0.443955	-4.09449
KIFC1	-0.804066	8.12706	-3.21755	0.00710756	0.235089	-2.28943
MOXD1	-0.803974	3.01865	-2.53302	0.0257222	0.358244	-3.45478
MDC1	-0.802779	6.56394	-3.1942	0.00742732	0.239009	-2.32961
RASA2	-0.802592	5.91989	-2.58655	0.0232817	0.349799	-3.36543
APOBEC3F	-0.800815	4.46586	-3.43058	0.00476083	0.211339	-1.92306
CCDC7	-0.799455	6.49417	-4.4355	0.000751234	0.107937	-0.236541
KIF4A	-0.799303	7.11582	-2.40801	0.0324248	0.381437	-3.66139
EPB41L5	-0.798004	4.67254	-4.53324	0.000631293	0.102923	-0.0787039
WEE1	-0.797564	8.7073	-3.93886	0.00184933	0.154451	-1.05773
DUSP19	-0.79745	2.82087	-3.60423	0.0034394	0.190292	-1.62548
GIHCG	-0.797102	7.88171	-5.12939	0.000224421	0.0724072	0.852707
PPP2R3C	-0.796753	7.14478	-2.17196	0.049908	0.435421	-4.04184
AGBL3	-0.796436	4.22706	-1.93617	0.0759632	0.488008	-4.40524
ST7	-0.793733	4.39357	-3.01144	0.010483	0.274222	-2.64373
RFNG	-0.793375	5.97005	-4.21244	0.00112213	0.122336	-0.60164
MCF2L2	-0.792587	5.25309	-4.13593	0.00128937	0.132638	-0.728328
ECT2	-0.792356	7.43233	-2.51698	0.0265005	0.361659	-3.48145
HACE1	-0.792233	3.04742	-3.4256	0.00480549	0.211339	-1.93161
S100A4	-0.791694	6.02493	-4.10868	0.00135497	0.135493	-0.77361
PRKAR2B	-0.790674	4.25424	-3.55887	0.0037436	0.193163	-1.70307
DCLRE1A	-0.790614	5.56859	-3.04069	0.00992061	0.268566	-2.59354
RWDD2A	-0.789189	4.52296	-3.97002	0.00174636	0.152808	-1.00537
ANTXR2	-0.788078	4.65132	-2.44843	0.0300921	0.372042	-3.59493
H3C8	-0.787677	9.48585	-3.37829	0.00525214	0.213906	-2.01292
E2F2	-0.787452	7.05949	-3.15151	0.0080497	0.246626	-2.40305
CCNB2	-0.786866	8.74864	-2.97934	0.0111371	0.277046	-2.69879
GPT2	-0.786112	6.56615	-4.42096	0.00077101	0.108675	-0.260142
MUC12	-0.785912	5.08617	-4.28616	0.000982136	0.115221	-0.480258
TMEM130	-0.785054	6.29528	-4.27923	0.000994485	0.115963	-0.491634
GKAP1	-0.784364	4.52668	-2.35309	0.0358748	0.394025	-3.75114
C5orf34	-0.784005	6.50066	-2.83933	0.0144975	0.303167	-2.93815
PLPP4	-0.783448	5.8608	-2.79304	0.0158156	0.313445	-3.01694
MNAT1	-0.783201	6.36215	-2.58323	0.0234265	0.349799	-3.37099
LOC100506990	-0.783143	5.58223	-3.03909	0.00995059	0.268566	-2.59628
LIMD1-AS1	-0.782301	2.81608	-5.17279	0.000208534	0.0724072	0.91829
DDAH2	-0.782298	6.37683	-5.17526	0.000207667	0.0724072	0.922012
ZNF184	-0.781984	7.52684	-4.33419	0.000900772	0.109181	-0.401554
ZNF672	-0.781574	6.46061	-3.7632	0.00255845	0.170678	-1.35464
H2BC3	-0.781352	4.15268	-3.14913	0.00808587	0.246626	-2.40714
CCNA2	-0.779428	10.015	-3.19337	0.00743896	0.239009	-2.33104
CCDC121	-0.778576	5.01033	-2.84109	0.0144495	0.302658	-2.93515
DOCK11	-0.77852	6.85899	-3.80705	0.00235873	0.165727	-1.28026
PRIM1	-0.776988	7.86669	-3.68904	0.00293647	0.180018	-1.48077
CCDC74B	-0.776877	5.31436	-3.5496	0.00380908	0.193763	-1.71894
PSMC3IP	-0.776525	5.27688	-2.76248	0.0167501	0.319688	-3.06885
CDCA3	-0.77641	7.14744	-2.81511	0.015173	0.30912	-2.9794
SBF2	-0.776129	5.90704	-3.43755	0.00469895	0.211339	-1.9111
ANK2	-0.775441	3.7636	-2.67722	0.0196536	0.330357	-3.21309
CCDC144A	-0.77465	3.56523	-2.59668	0.0228461	0.348413	-3.34847
PCLAF	-0.774186	8.25526	-2.25584	0.0428617	0.415286	-3.9083
POLA1	-0.774172	7.59801	-2.94404	0.0119031	0.280744	-2.75925
DUSP3	-0.771968	4.84229	-2.97817	0.0111616	0.277046	-2.70079
RAP1GAP2	-0.771757	5.29118	-3.85516	0.00215792	0.159045	-1.19885
CENPH	-0.771743	7.30698	-4.2415	0.00106462	0.119129	-0.553704
AFF1	-0.770953	6.7494	-3.32435	0.00581277	0.220514	-2.10567
MTBP	-0.770839	7.13223	-4.17421	0.00120269	0.126579	-0.664851
IGF2BP1	-0.770422	4.40855	-2.34275	0.0365631	0.397231	-3.76797
CDCA5	-0.769915	7.44326	-2.99623	0.0107879	0.275231	-2.66982
LIG1	-0.769488	5.69311	-4.5965	0.000564434	0.102923	0.0227175
AURKB	-0.768497	8.025	-3.03721	0.00998588	0.268566	-2.59951
CEP135	-0.768157	7.87465	-4.04511	0.00152178	0.143156	-0.879603
IFITM1	-0.767274	7.43912	-2.61794	0.0219572	0.342272	-3.31282
ALDH6A1	-0.766868	5.03539	-3.15599	0.00798193	0.246543	-2.39534
ALPK1	-0.76646	5.17996	-1.75299	0.104259	0.543117	-4.67282
TTK	-0.766163	8.95626	-3.34378	0.00560416	0.217004	-2.07225
MELTF-AS1	-0.765619	4.1007	-3.76979	0.00252736	0.169869	-1.34345
ABHD3	-0.765535	7.77278	-3.35931	0.00544289	0.215506	-2.04555
GUCY1A2	-0.7642	2.60145	-4.36593	0.00085086	0.108675	-0.349708
LCP2	-0.764068	5.41953	-3.59418	0.00350455	0.191918	-1.64266
OR13A1	-0.763978	7.01615	-3.42249	0.00483364	0.211339	-1.93695
POU2F1	-0.762929	9.29787	-4.97067	0.000294196	0.0826821	0.610217
CD72	-0.762791	9.54402	-4.52536	0.000640186	0.102923	-0.0913865
AGBL2	-0.762038	3.62627	-3.44061	0.00467207	0.211339	-1.90585
HSD17B11	-0.761841	8.98588	-5.38402	0.000146421	0.0617649	1.233
SECISBP2L	-0.761692	7.2628	-1.97987	0.0703414	0.480317	-4.33936
NCAPG2	-0.75987	8.56161	-2.67057	0.0198995	0.33145	-3.2243
TRIM3	-0.759809	3.2273	-3.25446	0.00663005	0.229625	-2.2259
DLGAP5	-0.759034	8.98818	-2.95428	0.0116757	0.278784	-2.74172
IQCK	-0.758811	4.60808	-3.12077	0.00852998	0.252589	-2.45591
ESPL1	-0.758739	7.31483	-3.52903	0.00395858	0.197736	-1.75418
FABP4	-0.757762	2.26983	-3.52193	0.00401153	0.199601	-1.76634
TIGD7	-0.756242	3.81381	-3.77052	0.00252396	0.169869	-1.34222
CEP152	-0.755838	6.86813	-4.355	0.000867718	0.108675	-0.367549
DDX19A-DT	-0.75532	4.36615	-3.55461	0.00377356	0.193232	-1.71036
KCTD6	-0.754739	6.74236	-4.49131	0.000680114	0.102923	-0.146259
BUB1	-0.754379	8.99329	-3.19811	0.00737274	0.238888	-2.32288
PRXL2A	-0.754038	6.71932	-4.44576	0.00073761	0.107796	-0.21992
C3orf20	-0.752466	6.70116	-3.46145	0.00449287	0.20744	-1.87006
TUBGCP3	-0.75235	8.10817	-3.91165	0.00194434	0.156866	-1.10354
PGM3	-0.752191	5.52616	-2.01805	0.0657466	0.468376	-4.28123
H2AC8	-0.751643	10.6357	-3.68799	0.00294223	0.180018	-1.48256
PURG	-0.75129	3.74672	-3.40377	0.00500664	0.213814	-1.96912
PARP2	-0.751214	6.42159	-4.04904	0.00151087	0.143113	-0.873032
DRAM2	-0.751119	9.16705	-3.94063	0.00184332	0.154451	-1.05476
ST3GAL5	-0.750366	5.84282	-3.167	0.00781806	0.245311	-2.37641
DNMT3A	-0.749993	4.47068	-2.73045	0.0177875	0.323896	-3.12313
PCGF5	-0.748858	6.63335	-3.25406	0.00663511	0.229625	-2.2266
NIPSNAP2	-0.748847	8.33472	-4.47771	0.000696775	0.104824	-0.16822
HOXC11	-0.748654	3.60837	-3.21832	0.00709722	0.235089	-2.2881
ISG20	-0.748409	6.99926	-4.4951	0.000675535	0.102923	-0.140131
CEP85L	-0.747538	6.38305	-3.5818	0.00358655	0.193005	-1.66383
POLR2J4	-0.74642	7.16345	-3.36912	0.0053434	0.214753	-2.02867
GPC4	-0.746365	4.55486	-2.79458	0.0157698	0.313218	-3.01432
KCTD2	-0.746213	6.21293	-3.42251	0.00483347	0.211339	-1.93692
MCM6	-0.746045	7.99667	-3.37465	0.0052881	0.214672	-2.01916
H3C4	-0.746021	5.87836	-2.90965	0.0127	0.288457	-2.8181
CDCA8	-0.745549	8.17572	-3.34711	0.00556915	0.217004	-2.06652
RSPH3	-0.744249	4.83611	-3.90602	0.00196459	0.157506	-1.11301
TNFRSF17	-0.743465	6.86633	-2.85126	0.0141756	0.300769	-2.91781
TRAF3IP2	-0.742867	7.00162	-4.56647	0.000595203	0.102923	-0.0253549
TDRD3	-0.742859	6.82051	-3.55746	0.0037535	0.193163	-1.70548
GPR52	-0.741688	5.18789	-2.62577	0.0216385	0.340348	-3.29968
TNFRSF14	-0.741571	4.91785	-2.94832	0.0118075	0.279609	-2.75193
LHFPL6	-0.741569	7.7296	-3.82286	0.0022907	0.162735	-1.25348
PCBD1	-0.739953	6.52378	-4.20323	0.00114101	0.123128	-0.616854
PPIL4	-0.739591	6.8631	-3.62698	0.00329641	0.187535	-1.58661
H4C2	-0.739378	6.35329	-4.66972	0.000496149	0.101212	0.139378
TOP2A	-0.738986	9.5402	-2.82586	0.0148694	0.307424	-2.9611
CHRNA6	-0.738774	5.67158	-3.83014	0.00226005	0.162037	-1.24116
L3MBTL3	-0.738425	5.94469	-2.80005	0.0156087	0.311869	-3.00502
KCNH8	-0.738354	4.38839	-2.95676	0.0116213	0.278784	-2.73748
CAMP	-0.738177	5.14361	-4.21147	0.00112411	0.122336	-0.603248
TRIP10	-0.737768	6.62047	-4.20874	0.00112968	0.122422	-0.607753
LOC102724467	-0.736871	5.24412	-4.02036	0.0015923	0.147548	-0.920983
TCP11L2	-0.736817	7.83607	-3.92248	0.00190593	0.154852	-1.08529
BTN2A1	-0.736267	5.41054	-2.94227	0.011943	0.280889	-2.76229
RDM1	-0.736094	4.02499	-3.10572	0.00877565	0.255293	-2.4818
SHOX2	-0.735711	2.94145	-3.7691	0.0025306	0.169869	-1.34462
PHC1	-0.735076	7.57646	-3.86073	0.00213581	0.158098	-1.18943
SHISAL2A	-0.734315	7.67937	-5.29125	0.00017089	0.0655846	1.09571
MIR6835	-0.734121	5.96413	-3.58037	0.00359613	0.193005	-1.66628
METAP1D	-0.73406	5.03386	-3.49544	0.00421557	0.203038	-1.81175
ZNF573	-0.733574	5.56454	-2.58658	0.0232804	0.349799	-3.36538
H4C3	-0.733413	11.568	-4.44154	0.000743181	0.107937	-0.226753
FANCA	-0.732487	6.95468	-3.68855	0.00293913	0.180018	-1.48159
CCDC74A	-0.732002	5.86533	-3.71283	0.00280937	0.180018	-1.44026
MAGED2	-0.731938	6.80212	-3.94586	0.00182566	0.154451	-1.04596
CSRP2	-0.731598	3.42078	-2.94056	0.0119814	0.281382	-2.76521
GMNN	-0.731391	7.18431	-2.82377	0.0149278	0.307525	-2.96465
GNPDA1	-0.730876	3.87459	-3.16483	0.00785011	0.245311	-2.38014
SMARCA2	-0.730743	5.44187	-2.88374	0.0133349	0.294139	-2.86237
NTAN1	-0.730091	6.74869	-3.24137	0.00679554	0.232037	-2.24843
IRAK1BP1	-0.729643	5.67295	-2.65181	0.0206106	0.335743	-3.25591
ELF2	-0.729553	7.45202	-2.63969	0.0210827	0.338276	-3.27628
ATP1B1	-0.729538	3.32189	-4.36564	0.000851305	0.108675	-0.350182
BUD13	-0.729138	5.17197	-3.09842	0.00889719	0.255293	-2.49434
HCFC1R1	-0.729009	6.7133	-4.4923	0.000678918	0.102923	-0.144662
KIFBP	-0.728717	4.67337	-2.54745	0.0250407	0.354619	-3.43073
HIVEP1	-0.728657	6.7314	-1.95192	0.0738913	0.486653	-4.38158
B3GALT4	-0.727245	4.32457	-2.97021	0.0113304	0.277753	-2.71444
ST3GAL2	-0.727152	5.25825	-2.77815	0.0162643	0.316135	-3.04224
PRKG2	-0.726912	4.43595	-3.28736	0.00623179	0.225818	-2.1693
CENPE	-0.726886	8.21462	-3.39079	0.00513014	0.213906	-1.99142
NUDT6	-0.726875	4.18642	-2.1646	0.0505755	0.437164	-4.05345
SNUPN	-0.726374	6.79028	-2.72746	0.0178878	0.324992	-3.1282
CCL3L3	-0.725904	5.64667	-2.54237	0.0252789	0.356164	-3.43921
ADAM23	-0.725584	2.43797	-3.78986	0.00243504	0.168314	-1.30939
FAM171A1	-0.725518	3.43746	-3.56336	0.0037123	0.193163	-1.69538
ARHGEF39	-0.724923	5.50353	-3.8093	0.00234893	0.165727	-1.27645
FANCB	-0.724782	6.63093	-2.76026	0.01682	0.319688	-3.07261
TROAP	-0.724604	7.0505	-3.86974	0.00210059	0.157978	-1.17423
NBEAL1	-0.722893	2.67617	-2.77687	0.0163036	0.316135	-3.04442
TLR1	-0.722405	6.68456	-2.13344	0.0534971	0.444566	-4.10247
CDC25A	-0.722334	5.93557	-3.52727	0.00397161	0.198	-1.75719
TUBD1	-0.721822	6.44556	-2.47096	0.0288625	0.368526	-3.55772
H4C1	-0.719526	7.03643	-3.35419	0.00549552	0.215895	-2.05435
FANCM	-0.719283	4.18351	-3.34502	0.00559113	0.217004	-2.07012
LMO7	-0.719018	5.55068	-3.49171	0.00424516	0.203315	-1.81815
KCTD7	-0.7187	6.47648	-3.94108	0.00184178	0.154451	-1.05399
RASA4	-0.718492	6.461	-3.43855	0.00469009	0.211339	-1.90937
ANKMY2	-0.718192	6.34685	-3.71165	0.00281553	0.180018	-1.44227
PINLYP	-0.717893	6.33872	-4.10709	0.0013589	0.135493	-0.776254
LRRIQ4	-0.717391	3.07155	-3.36354	0.00539977	0.215506	-2.03827
ATF7IP	-0.717379	9.33413	-4.86704	0.00035173	0.0897786	0.449682
H4C13	-0.716674	7.27758	-3.1548	0.00799997	0.246626	-2.3974
TLK1	-0.716643	6.81827	-2.15708	0.0512671	0.438799	-4.06532
NUP50	-0.716391	9.22341	-3.66313	0.00308163	0.18226	-1.52493
PARAL1	-0.716018	3.44906	-2.84575	0.0143234	0.30138	-2.92721
EEF1DP3	-0.715155	6.74166	-4.43209	0.000755823	0.10799	-0.242072
CXCR4	-0.715067	9.57616	-3.7999	0.00239019	0.167019	-1.29238
IHH	-0.715027	3.7285	-3.26858	0.00645615	0.228328	-2.20162
ZNF721	-0.714893	7.57454	-4.65791	0.000506555	0.101212	0.120611
HIVEP2	-0.714739	6.02007	-3.02111	0.0102937	0.272511	-2.62715
FLOT1	-0.714674	7.85405	-3.88855	0.00202891	0.157978	-1.14247
MGLL	-0.71304	6.38385	-3.44903	0.00459878	0.209784	-1.89138
SLC6A16	-0.712739	6.3101	-4.24454	0.00105878	0.119129	-0.548693
ZGRF1	-0.712687	7.54315	-2.761	0.0167967	0.319688	-3.07136
MMS22L	-0.711761	7.93546	-2.82086	0.0150098	0.308149	-2.96961
RPS6KA5	-0.711247	5.71582	-2.63173	0.0213989	0.339205	-3.28967
C9orf64	-0.711139	6.0797	-2.99172	0.0108801	0.275231	-2.67756
TYMS	-0.710846	9.02385	-2.25178	0.04318	0.41642	-3.91481
H4C9	-0.710669	8.03356	-3.65969	0.00310143	0.18226	-1.5308
DIP2A	-0.710241	6.27929	-3.40605	0.00498523	0.213814	-1.96521
THRA	-0.710025	5.83925	-4.61455	0.000546739	0.102923	0.051551
CLDN2	-0.708845	2.70599	-3.7052	0.00284951	0.180018	-1.45325
CDC14A	-0.708613	5.79436	-3.29481	0.00614503	0.224193	-2.15648
MSTN	-0.707222	2.21418	-3.68913	0.00293598	0.180018	-1.48061
TPX2	-0.707165	9.11913	-3.00433	0.0106246	0.274343	-2.65593
ELOVL6	-0.706635	7.13387	-3.01239	0.0104642	0.274204	-2.6421
RRAGD	-0.706475	5.73792	-3.76378	0.00255571	0.170678	-1.35366
CCDC163	-0.706342	4.70923	-2.848	0.0142629	0.30083	-2.92338
SLC25A40	-0.705936	8.08865	-3.22856	0.0069616	0.235089	-2.27048
PAXIP1-AS2	-0.705609	5.12758	-4.49975	0.00066998	0.102923	-0.13264
ZNF850	-0.705604	6.17793	-2.47908	0.0284313	0.367547	-3.54429
ANK1	-0.704915	6.91958	-3.22505	0.00700779	0.235089	-2.27652
GINS2	-0.704591	7.43297	-3.09401	0.00897149	0.255508	-2.50192
H4C6	-0.704169	4.32573	-3.55892	0.00374328	0.193163	-1.70299
DYRK4	-0.703404	7.2052	-5.037	0.000262618	0.0772007	0.712047
GNRH1	-0.703202	5.64492	-3.1143	0.00863482	0.253227	-2.46705
SKP2	-0.701979	8.42294	-4.34433	0.000884503	0.108675	-0.384974
UGDH	-0.701941	5.88015	-2.46027	0.0294398	0.370533	-3.57539
BIRC5	-0.701179	7.23905	-3.08356	0.0091501	0.258579	-2.51989
KLHL21	-0.70076	5.05905	-4.24713	0.00105385	0.119129	-0.544441
TUB	-0.700423	3.91576	-3.04394	0.00985992	0.268566	-2.58795
CDC45	-0.699863	6.6744	-2.62846	0.0215301	0.340348	-3.29517
STAG1	-0.699809	7.80476	-3.00695	0.0105722	0.274222	-2.65144
SKA1	-0.699431	6.75075	-2.15432	0.0515224	0.439377	-4.06966
SLC16A14	-0.698395	5.15263	-4.29452	0.000967437	0.114019	-0.46653
FPGT	-0.698293	6.02195	-3.72751	0.00273371	0.177339	-1.41527
MYH15	-0.69807	2.81622	-3.50353	0.00415212	0.202751	-1.79787
MIR920	-0.697427	2.64567	-3.51524	0.00406206	0.200554	-1.7778
H3C2	-0.697311	7.58802	-2.30216	0.0393863	0.403217	-3.83374
OTUD1	-0.697249	5.10943	-3.84924	0.00218166	0.159316	-1.20886
H3C15	-0.696917	9.09925	-2.4865	0.0280431	0.367231	-3.53201
CRIP1	-0.696747	7.24331	-3.60546	0.00343149	0.190292	-1.62338
ADAM22	-0.696686	4.70502	-2.62677	0.0215981	0.340348	-3.298
MINAR1	-0.696679	4.40615	-3.49183	0.00424415	0.203315	-1.81794
TMEM107	-0.696595	8.05247	-3.90859	0.00195533	0.157256	-1.10869
CCNB1	-0.696581	8.89821	-3.21469	0.00714594	0.235089	-2.29435
CDK2	-0.696515	9.23234	-3.21129	0.00719181	0.235808	-2.30019
ZCCHC4	-0.695727	5.69133	-2.30516	0.0391708	0.402814	-3.8289
GINM1	-0.695325	6.82873	-3.07731	0.00925849	0.259349	-2.53062
FAM102B	-0.69468	7.48175	-4.23646	0.00107437	0.119129	-0.562007
CEP126	-0.694486	5.5538	-2.44676	0.0301852	0.372042	-3.59768
SPAG16	-0.694255	5.84077	-3.7575	0.00258566	0.170962	-1.36432
GATAD1	-0.694214	8.43907	-4.41298	0.000782089	0.108675	-0.273104
MS4A12	-0.694103	4.21341	-3.37261	0.00530851	0.214753	-2.02268
TMEM63A	-0.693743	4.55326	-3.1798	0.00763157	0.242155	-2.35437
STK3	-0.693684	4.59679	-2.32333	0.0378889	0.398856	-3.79949
[truncated: 25,026 more rows]

## Sheet: SU - EntoAZD vs DMSO up
Supplementary table S2.1e: Significantly up-regulated genes by Ento+AZD exposure vs. DMSO in SU-DHL-4 identified by Microarray
[truncated: 25,576 more rows]

[truncated: 5 more sheets: SU - EntoAZD vs DMSO down, SU - EntoAZD vs Ento up, SU - EntoAZD vs Ento down, SU - EntoAZD vs AZD up, SU - EntoAZD vs AZD down]
