# Supplementary material for: Evaluation of the Synergistic Potential of Simultaneous Pan- or Isoform-Specific BET and SYK Inhibition in B-Cell Lymphoma: An In Vitro Approach
Source: Cancers (Basel). 2022 Sep 27;14(19):4691. doi: 10.3390/cancers14194691 (PMC9564024; doi:10.3390/cancers14194691)
Supplement: Supplementary file 1 [file cancers-14-04691-s001.zip › cancers-1798753-supplementary/supplementary material/Supplementary tables/Supplementary table S3 DG-75 Microarray.xlsx]

## Sheet: DG - Ento vs DMSO up
Supplementary table S2.2a: Significantly up-regulated genes by Ento exposure vs. DMSO in DG-75 identified by Microarray
SYMBOL	logFC	AveExpr	t	P.Value	adj.P.Val	B
IFI44L	3.236	5.48939	3.56013	0.00442714	0.999992	-3.72653
MX1	1.7071	5.40127	4.10545	0.00171955	0.999992	-3.57539
AICDA	1.61082	8.17665	12.3107	8.36178e-08	0.00213853	-2.80854
IFI44	1.47915	5.16342	2.52461	0.0281188	0.999992	-4.07634
OAS1	1.46119	7.8472	4.257	0.00133009	0.999992	-3.53753
IFI27	1.38484	5.55878	4.30886	0.00121899	0.999992	-3.52497
IFNG-AS1	1.34442	4.54954	6.24156	6.15322e-05	0.524562	-3.17852
USP18	1.10738	3.17357	2.22651	0.0476653	0.999992	-4.18847
SLC30A4	1.01317	6.75088	6.31849	5.52268e-05	0.524562	-3.16869
CCDC141	0.99038	3.07398	4.88479	0.000474005	0.999992	-3.39844
GRAMD1C	0.963342	4.01676	2.74045	0.0191123	0.999992	-3.9975
OAS2	0.944396	6.10821	1.94871	0.0771145	0.999992	-4.29428
IRF9	0.938724	7.19883	2.53319	0.0276919	0.999992	-4.07317
OR7E14P	0.921943	6.77994	2.60311	0.0244408	0.999992	-4.04739
CYP26A1	0.879537	3.73918	2.46439	0.0313028	0.999992	-4.09875
CCR7	0.878185	5.04508	4.72222	0.000616005	0.999992	-3.43185
IFIH1	0.873562	4.418	2.54948	0.0268983	0.999992	-4.06714
TSHR	0.864249	4.44527	2.23761	0.0467464	0.999992	-4.18425
LOC100507412	0.862986	5.65627	3.53775	0.00460521	0.999992	-3.73324
P2RY14	0.778618	3.41347	2.94129	0.0133307	0.999992	-3.92659
CYBB	0.75868	4.51356	3.36745	0.00622512	0.999992	-3.78563
MIR15B	0.75727	5.46277	2.6178	0.0238071	0.999992	-4.042
TMEM130	0.755999	4.24922	3.08654	0.0102752	0.999992	-3.87702
THRSP	0.755732	6.40882	3.98685	0.00210641	0.999992	-3.60625
PLSCR1	0.737243	5.27541	1.74175	0.109223	0.999992	-4.37225
LINC02368	0.725925	3.03046	2.77789	0.0178713	0.999992	-3.98409
SCARNA11	0.725541	3.84276	2.39248	0.0355675	0.999992	-4.12569
MIAT	0.723091	3.13889	3.15801	0.00904196	0.999992	-3.8532
OSBPL10	0.722821	6.68912	3.82885	0.00276718	0.999992	-3.64909
LINC01583	0.721773	2.92673	4.64492	0.000698639	0.999992	-3.44835
CARMIL1	0.709141	4.97985	1.80456	0.0983835	0.999992	-4.34876
RPL34-DT	0.708076	5.16183	3.63237	0.00389911	0.999992	-3.70514
OR4A15	0.70109	2.93664	3.17785	0.00872682	0.999992	-3.84665
EIF2AK2	0.698413	7.43141	1.50415	0.160519	0.999992	-4.45887
KIAA1656	0.696187	3.18186	2.87401	0.0150407	0.999992	-3.95005
CDC42EP3	0.692471	4.06647	2.44999	0.0321151	0.999992	-4.10413
FCER1G	0.684153	6.38956	2.40895	0.0345438	0.999992	-4.1195
DNM1P41	0.667695	4.94928	3.99212	0.00208744	0.999992	-3.60486
SAMD9L	0.663588	5.3866	1.31071	0.21649	0.999992	-4.52546
IL17RD	0.658729	3.53737	2.61277	0.0240223	0.999992	-4.04385
LINC02035	0.655936	2.99418	2.3373	0.0392172	0.999992	-4.14648
IFIT1	0.651694	3.38436	1.17106	0.266159	0.999992	-4.57046
UBE2L6	0.651125	7.30878	2.84103	0.0159576	0.999992	-3.96166
PARTICL	0.648985	3.73278	3.73427	0.00326225	0.999992	-3.67568
LOC100507412	0.64752	5.50501	2.80568	0.0170021	0.999992	-3.97418
SLFN5	0.644925	4.0242	2.91871	0.0138817	0.999992	-3.93443
NUDT6	0.64479	4.62852	3.23475	0.00788391	0.999992	-3.82805
FUT4	0.641364	3.22838	4.54552	0.000822388	0.999992	-3.47018
PRSS38	0.637298	2.39622	2.34048	0.0389973	0.999992	-4.14528
FA2H	0.636494	3.16264	2.95045	0.0131134	0.999992	-3.92342
MIR19B2	0.630698	5.20935	1.69327	0.118314	0.999992	-4.39025
PARP12	0.627527	7.20157	4.10957	0.00170754	0.999992	-3.57434
C2orf15	0.626013	3.78403	2.10338	0.0590902	0.999992	-4.23537
MALINC1	0.618965	3.22395	3.16967	0.00885538	0.999992	-3.84935
MIR3130-2	0.617554	3.66565	3.22804	0.00797878	0.999992	-3.83023
OSR2	0.617547	5.82059	4.56045	0.000802415	0.999992	-3.46685
TSPEAR-AS1	0.612309	3.37936	2.93231	0.0135471	0.999992	-3.92971
ITGA5	0.61193	3.58717	2.58684	0.0251622	0.999992	-4.05337
PALM2AKAP2	0.608599	7.15682	4.22174	0.00141162	0.999992	-3.54618
WDR35	0.606576	5.06835	2.04472	0.0654029	0.999992	-4.25773
CHST15	0.600894	4.88618	1.71154	0.114811	0.999992	-4.38348
SAMD9	0.597753	6.43712	1.86577	0.0887689	0.999992	-4.32571
CHML	0.59637	4.83788	2.70214	0.0204706	0.999992	-4.01131
SNHG31	0.596242	3.9227	1.85469	0.0904422	0.999992	-4.32989
IFIT3	0.59578	3.57637	1.05632	0.313324	0.999992	-4.60506
IGFBPL1	0.593292	4.53098	1.93581	0.0788282	0.999992	-4.29917
BDNF-AS	0.592495	3.79367	1.63415	0.130311	0.999992	-4.41199
IGHG3	0.591656	8.67765	3.62106	0.00397726	0.999992	-3.70846
IFI6	0.591494	5.81587	1.89096	0.0850678	0.999992	-4.31618
RSPH4A	0.590911	3.32622	1.72913	0.111528	0.999992	-4.37695
SIK1	0.590615	4.55706	2.8242	0.0164466	0.999992	-3.96761
RRH	0.590017	3.32403	2.59815	0.0246586	0.999992	-4.04921
IL6ST-DT	0.588889	3.18687	2.64494	0.0226788	0.999992	-4.03208
TAS2R19	0.585403	3.55502	1.70228	0.116575	0.999992	-4.38691
ROR1	0.585068	3.86874	3.49616	0.00495595	0.999992	-3.74582
RASSF6	0.583276	8.08767	2.27368	0.0438744	0.999992	-4.17056
USP54	0.58022	5.50536	3.16091	0.00899507	0.999992	-3.85224
MIR4514	0.578968	3.62386	2.0581	0.0639088	0.999992	-4.25263
MIR3116-1	0.578111	4.68878	2.77829	0.0178583	0.999992	-3.98394
PECR	0.577798	4.74004	4.38258	0.0010775	0.999992	-3.50747
ALDH1L2	0.57607	4.80093	2.86564	0.0152683	0.999992	-3.95299
HAS1	0.575644	2.94006	2.98665	0.0122891	0.999992	-3.91095
MIR6891	0.574847	5.40333	3.18259	0.00865337	0.999992	-3.84509
DEFB109A	0.574739	2.27734	2.46031	0.0315312	0.999992	-4.10027
P2RY12	0.573297	2.81332	2.17924	0.0517776	0.999992	-4.20646
IFITM1	0.57169	9.71341	2.84448	0.0158591	0.999992	-3.96045
NSUN7	0.57052	2.63572	2.09099	0.0603733	0.999992	-4.24009
MIR519A2	0.568929	2.29833	2.15123	0.0543717	0.999992	-4.21713
IL10RA	0.565431	7.24848	2.46252	0.0314073	0.999992	-4.09945
RSAD2	0.563193	4.04988	2.25195	0.0455834	0.999992	-4.17881
CLUL1	0.562998	3.99664	1.74932	0.107863	0.999992	-4.36944
SLC6A16	0.562032	4.92094	3.22537	0.00801689	0.999992	-3.83109
PARP14	0.560554	3.45762	2.2343	0.0470189	0.999992	-4.18551
CHRNE	0.559608	3.74072	2.04229	0.0656768	0.999992	-4.25866
BLID	0.559104	1.96673	1.79862	0.0993648	0.999992	-4.35099
ISG20	0.558005	6.57903	3.6915	0.00351534	0.999992	-3.68794
LTB	0.555564	7.05516	4.06546	0.00184101	0.999992	-3.58568
SMAGP	0.550827	4.24749	3.77722	0.00302698	0.999992	-3.66352
ARHGEF17	0.549659	4.92603	2.97688	0.0125063	0.999992	-3.91431
ITGA2	0.549525	2.56181	2.20141	0.0498089	0.999992	-4.19802
RNF152	0.548882	3.92396	2.72371	0.0196943	0.999992	-4.00352
MIR28	0.548879	3.38806	1.23143	0.243674	0.999992	-4.55137
NELL2	0.548606	3.17379	2.27779	0.0435583	0.999992	-4.169
TMEM44	0.547403	4.2883	3.74309	0.00321244	0.999992	-3.67317
VTRNA1-3	0.547399	3.14656	2.42046	0.0338449	0.999992	-4.11518
PDE5A	0.547314	3.22909	1.86113	0.0894654	0.999992	-4.32746
PXMP4	0.546555	5.42677	2.10132	0.0593018	0.999992	-4.23615
FAR2P2	0.545313	7.67408	3.58912	0.00420689	0.999992	-3.7179
RERG	0.545171	7.75314	3.13046	0.00949845	0.999992	-3.86233
ZACN	0.542807	3.58907	3.21011	0.00823833	0.999992	-3.83607
LOC102606465	0.540261	4.58631	2.75978	0.0184612	0.999992	-3.99056
LGALS16	0.539968	1.90158	2.48119	0.0303807	0.999992	-4.09248
LINC01917	0.5398	2.84902	3.69711	0.00348105	0.999992	-3.68633
GMFG	0.539684	9.97821	3.99731	0.00206892	0.999992	-3.60349
TBX15	0.539063	3.68679	2.91219	0.0140449	0.999992	-3.9367
C16orf96	0.537707	2.76031	2.05634	0.0641038	0.999992	-4.2533
LOC374443	0.537354	5.85817	1.49004	0.164139	0.999992	-4.46387
TEX38	0.534994	3.51465	2.45154	0.0320264	0.999992	-4.10355
TLR4	0.531769	4.2894	2.11891	0.0575181	0.999992	-4.22945
LGALS9	0.530962	7.52467	3.94419	0.00226684	0.999992	-3.61763
ITPRIPL2	0.530434	2.99905	2.65483	0.0222808	0.999992	-4.02848
CYP4V2	0.530121	5.26992	1.84001	0.0927041	0.999992	-4.33542
AMY2A	0.528889	2.6846	2.20663	0.0493554	0.999992	-4.19603
MIR4511	0.528755	2.57067	3.04005	0.0111674	0.999992	-3.89272
CLEC2D	0.527887	9.94565	3.8013	0.00290277	0.999992	-3.65676
VLDLR-AS1	0.526865	2.68501	1.78076	0.102371	0.999992	-4.35769
RHOH	0.52651	8.29854	3.47686	0.00512793	0.999992	-3.75171
RPP38-DT	0.526464	3.30055	3.4624	0.00526072	0.999992	-3.75613
LINC00324	0.524678	3.9733	3.4999	0.00492332	0.999992	-3.74469
TNP1	0.524617	3.4222	2.42744	0.0334284	0.999992	-4.11257
CPNE5	0.524052	7.80909	2.23145	0.0472539	0.999992	-4.18659
LINC01341	0.522168	3.86396	2.44083	0.0326422	0.999992	-4.10755
FAM9B	0.521042	3.29628	2.1625	0.0533133	0.999992	-4.21283
LINC01215	0.521013	7.60607	3.0751	0.0104878	0.999992	-3.88087
FNDC7	0.518524	2.67828	2.13092	0.056329	0.999992	-4.22487
MIR1264	0.517945	1.93894	2.41923	0.0339193	0.999992	-4.11565
PLAC8	0.517768	6.02759	3.16043	0.00900286	0.999992	-3.8524
SLIT1-AS1	0.517308	2.0494	1.98514	0.0724574	0.999992	-4.28042
LINC00685	0.516536	3.88209	3.16765	0.00888741	0.999992	-3.85001
LINC00685	0.516536	3.88209	3.16765	0.00888741	0.999992	-3.85001
LIMD1-AS1	0.516442	4.06343	1.89429	0.0845886	0.999992	-4.31492
AIPL1	0.515722	3.42191	2.80125	0.0171379	0.999992	-3.97576
ASIC1	0.515394	3.13122	1.96049	0.0755784	0.999992	-4.2898
IL18	0.51401	3.74996	1.4024	0.188204	0.999992	-4.49444
PRR23D2	0.513293	3.20463	2.36315	0.0374642	0.999992	-4.13673
CACNA1C	0.512895	6.20496	2.93434	0.0134979	0.999992	-3.929
DIXDC1	0.512753	4.0183	1.53276	0.153394	0.999992	-4.44868
LINC02615	0.511113	3.46591	2.64751	0.0225745	0.999992	-4.03115
MTHFD2P1	0.509956	2.34046	3.01074	0.0117696	0.999992	-3.9027
ONECUT2	0.509823	4.68246	2.46887	0.0310545	0.999992	-4.09708
ZNF230-DT	0.507915	3.24596	2.61104	0.0240967	0.999992	-4.04448
MIR3160-2	0.50786	3.94377	2.81105	0.0168393	0.999992	-3.97228
MIR3937	0.507803	2.66092	2.08745	0.0607453	0.999992	-4.24144
CTAGE15	0.506115	3.26306	2.92363	0.0137597	0.999992	-3.93272
GMNC	0.503488	2.2188	2.5759	0.0256586	0.999992	-4.05739
GNG7	0.502387	5.35712	3.21659	0.00814358	0.999992	-3.83396
TH2LCRR	0.5011	5.19199	2.38316	0.0361599	0.999992	-4.12919
SAMD12-AS1	0.500704	4.52318	2.54759	0.0269894	0.999992	-4.06784
POU4F3	0.498547	3.21983	2.77879	0.0178426	0.999992	-3.98377
TTTY5	0.498283	2.93292	1.76189	0.105635	0.999992	-4.36474
PLA2G1B	0.498048	3.87377	2.55005	0.0268711	0.999992	-4.06693
NFIA-AS1	0.4974	2.14786	1.94118	0.0781112	0.999992	-4.29714
DDX4	0.495296	2.56892	2.07236	0.0623528	0.999992	-4.24719
TGFBR3	0.495272	3.07827	1.78416	0.101791	0.999992	-4.35641
SUCLG2-DT	0.49523	5.09513	2.31615	0.0407098	0.999992	-4.15447
PRAP1	0.495137	4.22331	2.61053	0.0241188	0.999992	-4.04467
IL16	0.494491	7.06438	3.82619	0.00277995	0.999992	-3.64983
HLA-F-AS1	0.494247	4.99866	2.50758	0.0289854	0.999992	-4.08266
MIR329-1	0.494185	2.94891	1.79505	0.0999593	0.999992	-4.35233
MIR553	0.493269	2.56766	1.1755	0.264453	0.999992	-4.56908
CACNA1E	0.492474	3.65014	2.01705	0.0685955	0.999992	-4.26828
BMP7	0.492425	4.65796	1.60158	0.13737	0.999992	-4.42387
CLDN16	0.490961	3.9337	2.84492	0.0158467	0.999992	-3.96029
ATP2A1-AS1	0.490147	5.21061	3.36081	0.00629899	0.999992	-3.78772
COLCA1	0.489826	3.31861	2.72607	0.0196114	0.999992	-4.00267
GMPPB	0.489079	5.10447	1.77554	0.103264	0.999992	-4.35964
RAB11B-AS1	0.488888	5.95063	1.64158	0.128746	0.999992	-4.40927
MIR4273	0.48876	1.81174	2.21874	0.0483191	0.999992	-4.19142
PRDM12	0.487523	3.91697	3.36077	0.00629944	0.999992	-3.78773
CHD5	0.487431	3.11152	2.4716	0.0309037	0.999992	-4.09606
MADD-AS1	0.487404	3.27729	1.99441	0.0713153	0.999992	-4.2769
ST14	0.48281	8.22224	3.29258	0.00711167	0.999992	-3.80939
MIR8053	0.482488	1.81553	2.29647	0.0421482	0.999992	-4.16192
CDC34	0.482022	4.39142	2.01924	0.0683373	0.999992	-4.26744
PRAMEF13	0.481964	4.81963	2.20388	0.0495937	0.999992	-4.19708
MSTN	0.481719	2.18822	2.22813	0.0475301	0.999992	-4.18785
GUCY2C	0.480505	2.38244	2.59866	0.0246361	0.999992	-4.04902
LGALS9C	0.479088	6.33429	2.23478	0.0469788	0.999992	-4.18533
ISG15	0.478318	5.69756	1.64928	0.127142	0.999992	-4.40645
SGK2	0.477628	4.04863	2.8326	0.0162008	0.999992	-3.96464
SPIRE1	0.476747	3.43254	1.76779	0.104605	0.999992	-4.36254
BANK1	0.475604	3.15418	1.85737	0.0900354	0.999992	-4.32888
LOC101928651	0.474321	2.41293	2.40561	0.0347492	0.999992	-4.12076
THBS3	0.474263	5.33147	2.72946	0.0194924	0.999992	-4.00145
MMP26	0.472631	2.24128	2.84605	0.0158143	0.999992	-3.95989
LINC00837	0.472272	2.42514	1.77424	0.103488	0.999992	-4.36013
MIR6739	0.471808	3.81585	1.29286	0.222383	0.999992	-4.53137
ANXA1	0.470966	2.72516	1.65411	0.126145	0.999992	-4.40468
MYO1F	0.470592	6.53222	1.66464	0.123995	0.999992	-4.40081
PHYH	0.469825	4.97431	2.22762	0.0475731	0.999992	-4.18805
VPREB3	0.467222	8.4347	2.51541	0.0285841	0.999992	-4.07976
TRG-AS1	0.466819	4.18307	1.58486	0.141122	0.999992	-4.42993
MIR8063	0.466694	3.23182	1.80082	0.0989995	0.999992	-4.35016
REM2	0.466308	5.24246	2.79689	0.0172724	0.999992	-3.97731
DSCR8	0.465393	2.33149	2.52731	0.0279838	0.999992	-4.07534
SNAI2	0.465172	3.13722	1.65075	0.126838	0.999992	-4.40591
DDX11L9	0.46509	3.88842	2.38319	0.0361581	0.999992	-4.12918
FAM47A	0.464277	2.81086	3.07837	0.0104266	0.999992	-3.87977
MIR6817	0.464229	4.29648	2.31661	0.0406766	0.999992	-4.1543
LOC100131257	0.463544	2.43136	2.07062	0.0625408	0.999992	-4.24786
SLED1	0.463444	2.39282	2.76859	0.0181718	0.999992	-3.98741
DYNLL2-DT	0.463343	2.26638	1.69577	0.117829	0.999992	-4.38932
STAM-DT	0.463141	3.61178	3.09753	0.010075	0.999992	-3.87333
DLGAP1	0.462721	2.9894	2.50242	0.0292533	0.999992	-4.08458
KDM8	0.462675	4.55149	2.85513	0.0155588	0.999992	-3.95669
RPS6KA2-IT1	0.46083	3.83112	2.56606	0.0261138	0.999992	-4.06102
OR7E37P	0.459904	3.1708	1.88109	0.0865008	0.999992	-4.31992
LINC01068	0.459721	2.49389	1.29376	0.222083	0.999992	-4.53107
KYNU	0.459428	2.1692	1.91254	0.0820115	0.999992	-4.30801
NPR2	0.459374	4.58062	1.47436	0.16824	0.999992	-4.4694
OR6C3	0.458388	1.82114	3.10425	0.00995454	0.999992	-3.87108
TTLL1-AS1	0.457974	2.87428	1.97884	0.0732436	0.999992	-4.28282
PDCD4-AS1	0.45696	7.47509	3.27242	0.00737177	0.999992	-3.81587
GBP3	0.456499	3.67949	1.65436	0.126095	0.999992	-4.40459
LINC01727	0.456208	3.0389	1.42764	0.180985	0.999992	-4.48572
DPY19L2P2	0.455853	6.92546	2.06672	0.0629644	0.999992	-4.24935
CYMP	0.455471	2.64856	1.61398	0.134644	0.999992	-4.41936
LY9	0.454951	5.34157	2.36429	0.0373892	0.999992	-4.1363
MIR200C	0.453929	2.44524	2.16191	0.0533687	0.999992	-4.21306
LINC00845	0.453639	1.6536	2.35527	0.0379908	0.999992	-4.1397
SERTAD4-AS1	0.453043	2.17877	2.62559	0.0234776	0.999992	-4.03915
SLC39A12	0.452728	2.21644	2.63101	0.0232509	0.999992	-4.03717
CECR3	0.452719	2.75124	3.34069	0.00652823	0.999992	-3.79407
BMP8A	0.451448	3.98976	2.0155	0.0687776	0.999992	-4.26886
MIR2114	0.450961	2.23024	2.04879	0.0649444	0.999992	-4.25618
WDR87	0.450414	2.51096	2.13261	0.0561638	0.999992	-4.22422
RIMKLB	0.449622	9.02381	3.41819	0.00568915	0.999992	-3.76978
LINC02870	0.449581	4.19565	2.44484	0.0324102	0.999992	-4.10605
IFNA5	0.449538	2.67076	2.63206	0.0232073	0.999992	-4.03678
MIR3150B	0.448751	3.73997	2.21727	0.0484436	0.999992	-4.19198
HUNK	0.448108	3.95888	1.70668	0.115735	0.999992	-4.38529
LOC101927237	0.447929	4.00026	2.35425	0.0380595	0.999992	-4.14008
AKNAD1	0.446774	2.15711	3.4117	0.00575493	0.999992	-3.77179
TTC8	0.445741	5.08905	2.17597	0.0520744	0.999992	-4.2077
FAM153B	0.445631	3.42687	1.94175	0.0780351	0.999992	-4.29692
NREP-AS1	0.445412	3.17061	1.6974	0.117514	0.999992	-4.38872
PCDH1	0.445151	4.32856	1.33575	0.208438	0.999992	-4.5171
LOC101409256	0.445135	3.0519	1.85371	0.0905916	0.999992	-4.33026
PWAR1	0.445037	2.99975	2.34318	0.0388116	0.999992	-4.14426
ARNTL2	0.444995	2.15216	1.91872	0.0811547	0.999992	-4.30566
ZNF382	0.444699	4.237	1.65488	0.125987	0.999992	-4.40439
AQP1	0.444423	5.22685	2.40613	0.0347169	0.999992	-4.12056
CFAP70	0.443824	3.63766	1.82256	0.0954613	0.999992	-4.342
MIR3657	0.443812	1.90112	2.82526	0.0164155	0.999992	-3.96724
LINC00920	0.44373	3.4049	1.45818	0.172564	0.999992	-4.47508
DPY19L2P3	0.443316	3.56293	1.35274	0.203114	0.999992	-4.51137
TBKBP1	0.44309	5.46607	2.00597	0.0699133	0.999992	-4.27249
FBXL7	0.442762	4.31825	1.82849	0.0945166	0.999992	-4.33977
CUX2	0.442667	2.60953	2.12938	0.05648	0.999992	-4.22545
HP09053	0.442482	2.83655	1.98167	0.0728897	0.999992	-4.28175
GNMT	0.442389	3.60624	2.03643	0.066344	0.999992	-4.26089
LINC00836	0.442235	2.54814	1.33255	0.209452	0.999992	-4.51817
USP40	0.442066	3.22529	1.77824	0.102802	0.999992	-4.35863
ZNF774	0.441227	4.57756	2.76551	0.0182725	0.999992	-3.98851
CCDC73	0.441179	1.82571	2.19448	0.0504165	0.999992	-4.20065
SIRT5	0.441022	5.67551	2.94965	0.0131322	0.999992	-3.9237
RERE-AS1	0.440983	3.16179	1.25094	0.236743	0.999992	-4.54508
ARHGEF3-AS1	0.439688	2.58774	2.19263	0.0505797	0.999992	-4.20136
MIR4468	0.439119	3.72791	2.25367	0.0454459	0.999992	-4.17815
CGNL1	0.438119	2.93306	2.13637	0.0557969	0.999992	-4.22279
MIR4268	0.437646	5.18021	2.43866	0.0327685	0.999992	-4.10837
LOC101927881	0.437628	2.36903	2.83646	0.0160889	0.999992	-3.96328
MIR762HG	0.437247	5.29983	1.87965	0.0867113	0.999992	-4.32046
PPDPFL	0.437075	2.72457	2.49333	0.029731	0.999992	-4.08796
WDR72	0.436981	4.57988	2.58132	0.0254117	0.999992	-4.0554
RNASE9	0.436807	2.16453	2.44444	0.0324333	0.999992	-4.1062
ZNF133	0.434926	4.2059	1.92826	0.0798481	0.999992	-4.30204
EPB41L1	0.434683	3.86164	2.00232	0.0703539	0.999992	-4.27389
ABCG2	0.434649	2.00391	2.42367	0.0336524	0.999992	-4.11398
FRY-AS1	0.434462	2.55691	1.38459	0.193443	0.999992	-4.50055
ITGB5	0.434452	4.16162	2.05409	0.0643529	0.999992	-4.25416
KLHDC7A	0.433937	2.50162	2.50582	0.029077	0.999992	-4.08332
MIR4653	0.433931	3.35425	1.86606	0.088725	0.999992	-4.3256
S1PR4	0.433799	5.20997	3.03815	0.0112054	0.999992	-3.89337
ADH6	0.433458	3.75344	2.80383	0.0170588	0.999992	-3.97484
MEIS3	0.433069	4.43023	2.54716	0.02701	0.999992	-4.068
OOSP2	0.432928	2.79011	1.37433	0.196515	0.999992	-4.50405
WSPAR	0.432761	3.31866	2.0359	0.0664047	0.999992	-4.26109
SNORA77	0.431697	4.85543	2.66021	0.022067	0.999992	-4.02652
DUOX1	0.431214	3.28355	2.70293	0.0204417	0.999992	-4.01102
SP110	0.430569	8.44473	2.19164	0.0506671	0.999992	-4.20173
AARS2	0.429277	5.27033	1.62811	0.131595	0.999992	-4.4142
ADIPOQ-AS1	0.428185	2.20602	2.1946	0.0504054	0.999992	-4.20061
NOVA1	0.427196	2.77465	2.04619	0.0652363	0.999992	-4.25717
ADGRF5	0.426856	2.26583	1.73752	0.109992	0.999992	-4.37383
LOC100289495	0.426712	4.29819	2.62177	0.0236387	0.999992	-4.04055
COPG2IT1	0.426503	1.77372	1.71983	0.113254	0.999992	-4.38041
NAT8B	0.42629	1.99979	2.02632	0.0675093	0.999992	-4.26474
AP3B2	0.426282	3.53794	1.67009	0.122895	0.999992	-4.3988
PKIG	0.425503	5.41637	2.40439	0.0348245	0.999992	-4.12121
OR14I1	0.425446	1.94832	2.32176	0.0403088	0.999992	-4.15235
LOC100507351	0.425437	5.2881	2.01905	0.0683589	0.999992	-4.26751
MIR7515HG	0.425401	4.216	1.32118	0.213093	0.999992	-4.52197
LINC00994	0.424884	2.98906	1.78347	0.101909	0.999992	-4.35667
LINC00672	0.424677	4.6732	2.1853	0.0512324	0.999992	-4.20415
ITIH6	0.424564	2.97948	2.27893	0.0434709	0.999992	-4.16857
SCAT1	0.42442	4.89167	1.69827	0.117348	0.999992	-4.3884
KRT10	0.42429	2.19188	3.06447	0.0106895	0.999992	-3.88446
ZNF594-DT	0.42282	6.00676	1.90713	0.0827679	0.999992	-4.31006
OR9A2	0.421677	3.06478	1.59551	0.138722	0.999992	-4.42607
LINC02800	0.421344	4.42973	2.58477	0.0252555	0.999992	-4.05413
LINC02159	0.421307	3.43992	1.7568	0.106532	0.999992	-4.36664
GPR55	0.421139	2.68652	1.85884	0.089812	0.999992	-4.32832
DTX3L	0.421042	4.41128	1.1122	0.289615	0.999992	-4.5885
RCAN2	0.420982	3.16887	1.79988	0.0991559	0.999992	-4.35052
ADCY2	0.420879	2.70427	1.57088	0.144327	0.999992	-4.43498
NDRG4	0.420094	4.7144	2.11126	0.0582871	0.999992	-4.23236
ACOT1	0.419657	5.81872	1.51224	0.158477	0.999992	-4.456
ADGRE1	0.418754	2.78916	2.94507	0.0132404	0.999992	-3.92528
RNF217-AS1	0.418741	1.77468	3.28561	0.00720053	0.999992	-3.81163
TECTA	0.417102	3.29841	1.89555	0.0844089	0.999992	-4.31444
SEMA6D	0.416338	3.02185	2.50587	0.0290743	0.999992	-4.0833
LOC101926889	0.416252	3.26607	1.86587	0.0887527	0.999992	-4.32567
CIPC	0.41584	6.43006	3.04988	0.0109725	0.999992	-3.88939
FCMR	0.415301	5.61782	1.61417	0.134602	0.999992	-4.41929
LINC01006	0.41525	3.25805	2.31478	0.0408085	0.999992	-4.15499
AKIP1	0.415191	5.53318	2.35534	0.0379861	0.999992	-4.13967
DDIT4L-AS1	0.415153	2.23689	2.95958	0.0129004	0.999992	-3.92027
ZNF22	0.4149	5.92013	1.65327	0.126318	0.999992	-4.40499
MPL	0.414826	2.26083	2.36807	0.0371394	0.999992	-4.13487
HNF1B	0.414291	4.17465	1.43773	0.178167	0.999992	-4.48222
FASTKD3	0.413589	5.98648	1.39474	0.190442	0.999992	-4.49707
NPHS1	0.413496	3.78374	2.57501	0.0256994	0.999992	-4.05772
PGAM1P5	0.413395	3.01834	1.7916	0.100536	0.999992	-4.35362
SLC12A1	0.413315	2.15597	1.82208	0.0955387	0.999992	-4.34218
CFAP251	0.41322	5.87255	1.25963	0.233704	0.999992	-4.54226
SGMS1-AS1	0.413186	4.28127	2.21219	0.0488773	0.999992	-4.19392
IGBP1P1	0.412669	4.79786	2.82952	0.0162906	0.999992	-3.96573
CIBAR1P2	0.412608	4.09992	2.5554	0.0266156	0.999992	-4.06495
DNM1P41	0.411421	4.69423	1.95472	0.0763268	0.999992	-4.29199
TTC21B-AS1	0.411338	2.50103	1.57334	0.143758	0.999992	-4.4341
PMCHL2	0.411028	1.7191	2.44643	0.032319	0.999992	-4.10546
SPTB	0.410618	2.7467	1.85042	0.0910954	0.999992	-4.3315
LINC00051	0.409785	4.04768	2.19181	0.0506528	0.999992	-4.20167
CSE1L-DT	0.409167	3.74157	1.66822	0.123273	0.999992	-4.39949
PLCXD3	0.409139	2.95447	2.08348	0.0611645	0.999992	-4.24295
ARNTL	0.408881	3.93172	1.14975	0.274473	0.999992	-4.57706
LGALS9B	0.40881	6.96976	2.56888	0.0259826	0.999992	-4.05998
SYCP2L	0.408594	2.00732	2.33447	0.0394138	0.999992	-4.14755
OR51A7	0.407737	1.96765	2.07768	0.0617817	0.999992	-4.24517
PNMA1	0.407167	7.15985	3.15427	0.00910253	0.999992	-3.85443
FLVCR2	0.406596	2.70979	2.07982	0.0615533	0.999992	-4.24435
LINC00929	0.406562	1.79707	1.88326	0.0861828	0.999992	-4.31909
NTRK1	0.406555	3.89175	1.74034	0.109478	0.999992	-4.37278
SNORD7	0.406533	3.84572	2.83811	0.0160415	0.999992	-3.9627
DNMT3L	0.406368	4.73556	2.78287	0.0177124	0.999992	-3.98231
MIR532	0.406337	2.87784	1.14739	0.275408	0.999992	-4.57779
REG3A	0.405904	4.5422	1.8757	0.0872926	0.999992	-4.32195
CYP2B6	0.40566	2.64951	2.30555	0.0414787	0.999992	-4.15849
MFAP4	0.405422	4.09439	2.27961	0.0434187	0.999992	-4.16831
CACNA1S	0.404268	3.44427	2.23965	0.0465793	0.999992	-4.18348
ZNF85	0.403977	4.80135	1.80171	0.0988534	0.999992	-4.34983
ENTPD3-AS1	0.403817	5.13235	1.98088	0.072988	0.999992	-4.28205
FAM230C	0.403806	3.19935	2.58882	0.0250729	0.999992	-4.05263
DHX58	0.40377	6.09431	2.88256	0.0148117	0.999992	-3.94705
MIR4771-1	0.40371	3.14712	1.36286	0.199999	0.999992	-4.50795
CIDECP1	0.402724	6.67898	2.06343	0.063323	0.999992	-4.2506
KLHL10	0.402506	2.95266	1.99626	0.0710886	0.999992	-4.27619
CACNA1C-IT3	0.402289	3.00509	1.65068	0.126853	0.999992	-4.40594
MMP8	0.402144	2.79181	2.09156	0.060314	0.999992	-4.23987
XXYLT1-AS1	0.401757	3.90208	1.94169	0.0780432	0.999992	-4.29694
IHO1	0.401638	2.34034	1.74419	0.108783	0.999992	-4.37135
MIR573	0.401104	5.65684	2.73851	0.0191788	0.999992	-3.99819
SLC16A4	0.400929	4.31655	1.47797	0.167287	0.999992	-4.46812
ITFG2-AS1	0.400923	4.23028	1.67065	0.122784	0.999992	-4.3986
MIR151A	0.400419	2.7696	2.42531	0.0335551	0.999992	-4.11337
SPNS3	0.400357	7.11216	2.19175	0.0506581	0.999992	-4.2017
MSRA	0.400334	5.86979	1.78557	0.101553	0.999992	-4.35588
LINC01219	0.400265	4.3525	2.05784	0.0639376	0.999992	-4.25273
SP6	0.40022	5.50706	2.72543	0.0196338	0.999992	-4.0029
WTIP	0.399455	5.58672	2.42886	0.0333441	0.999992	-4.11204
DDX11L5	0.399395	5.38212	1.56694	0.145242	0.999992	-4.4364
XACT	0.399252	1.98471	1.88603	0.0857801	0.999992	-4.31804
ZYG11A	0.399072	2.52904	2.17572	0.0520971	0.999992	-4.2078
S1PR1	0.39905	4.52308	1.3919	0.191278	0.999992	-4.49804
ARGFXP2	0.398685	2.49991	1.95536	0.0762442	0.999992	-4.29175
MAGEA8-AS1	0.397856	2.31635	2.6449	0.0226804	0.999992	-4.0321
RFESD	0.397743	3.9773	1.11748	0.28745	0.999992	-4.58691
PCDHB14	0.397597	4.59425	1.77196	0.103881	0.999992	-4.36098
BCL2L14	0.397091	3.98092	1.78448	0.101737	0.999992	-4.35629
FKBP1B	0.397038	4.07272	1.70267	0.116502	0.999992	-4.38677
DEFB118	0.396571	4.16712	1.87191	0.0878534	0.999992	-4.32339
C15orf65	0.396502	2.31139	1.61432	0.13457	0.999992	-4.41923
ERMARD	0.396382	4.74113	1.24696	0.238145	0.999992	-4.54637
MIR3684	0.396217	3.06364	0.695377	0.501152	0.999992	-4.69627
MAS1	0.395135	3.16419	1.93701	0.0786675	0.999992	-4.29872
LINC01590	0.39512	3.52887	1.5065	0.159924	0.999992	-4.45804
SNORD103C	0.394859	3.95129	1.30827	0.217287	0.999992	-4.52627
CYMP-AS1	0.394533	3.63862	2.18899	0.0509024	0.999992	-4.20274
MID2	0.394065	2.09245	1.8181	0.0961772	0.999992	-4.34367
GTF3C2-AS1	0.393665	4.64322	1.70994	0.115116	0.999992	-4.38408
MORN4	0.393262	5.69505	1.21215	0.250685	0.999992	-4.55753
CD19	0.392821	6.74175	1.56303	0.146156	0.999992	-4.43781
CCN5	0.392745	6.91389	2.08187	0.0613354	0.999992	-4.24357
NR4A2	0.392728	3.47162	1.32814	0.210857	0.999992	-4.51965
STAT1	0.392701	8.68449	1.62694	0.131845	0.999992	-4.41463
MIR331	0.39265	3.43675	1.6869	0.119558	0.999992	-4.3926
GCK	0.392381	3.64714	1.93966	0.0783138	0.999992	-4.29772
RECK	0.391909	3.59061	1.63526	0.130076	0.999992	-4.41159
DNAJC3-DT	0.391789	4.88796	1.91256	0.0820081	0.999992	-4.308
SGCD	0.391767	3.56046	2.26351	0.0446667	0.999992	-4.17442
B4GALNT3	0.391411	4.39063	2.07981	0.061554	0.999992	-4.24435
KRTAP25-1	0.391318	3.32262	1.98586	0.0723674	0.999992	-4.28015
LOC100129203	0.391118	3.98943	1.3112	0.216331	0.999992	-4.5253
CR1L	0.390877	6.39058	1.34472	0.205612	0.999992	-4.51408
LY86	0.390674	6.10056	1.55794	0.147353	0.999992	-4.43965
FOXP2	0.390366	6.57232	2.2111	0.0489705	0.999992	-4.19433
SKAP1-AS2	0.390169	2.3298	1.98997	0.0718598	0.999992	-4.27859
LOC389765	0.390058	5.72302	1.14606	0.275933	0.999992	-4.5782
KCNA4	0.389614	3.23996	1.95042	0.0768892	0.999992	-4.29363
TULP1	0.38948	3.47618	2.07443	0.0621296	0.999992	-4.2464
LOC102723704	0.38918	1.98758	1.70348	0.116345	0.999992	-4.38647
SNHG28	0.388528	4.45498	2.18758	0.0510282	0.999992	-4.20328
CASZ1	0.388289	6.05218	1.7022	0.116591	0.999992	-4.38694
CHGB	0.387935	3.50964	1.98213	0.072832	0.999992	-4.28157
IRF2BP1	0.387538	6.07173	1.92859	0.0798031	0.999992	-4.30192
MIR5692A1	0.387116	2.3186	3.07634	0.0104646	0.999992	-3.88045
MIR5692A1	0.387116	2.3186	3.07634	0.0104646	0.999992	-3.88045
GMEB1	0.386483	7.06741	2.15962	0.0535817	0.999992	-4.21393
MIR3682	0.385931	2.62774	1.20943	0.251688	0.999992	-4.5584
GDPD5	0.385782	6.60862	2.24939	0.0457893	0.999992	-4.17978
AP3M2	0.385677	7.01206	2.87173	0.0151023	0.999992	-3.95085
LINC01620	0.385439	2.16125	2.01008	0.0694217	0.999992	-4.27093
MIR155HG	0.385411	5.03942	1.93962	0.0783191	0.999992	-4.29773
ZNF271P	0.385152	4.37207	1.54813	0.14968	0.999992	-4.44317
ZBTB20-AS1	0.38499	3.44128	2.33357	0.0394763	0.999992	-4.14789
ZNF596	0.384982	5.95215	1.71365	0.114413	0.999992	-4.3827
ADRB2	0.384784	3.68878	1.89742	0.0841418	0.999992	-4.31373
ACKR4	0.384672	3.09383	2.18212	0.0515178	0.999992	-4.20536
BLOC1S6	0.384075	10.027	2.79869	0.0172167	0.999992	-3.97667
SLFN11	0.383768	2.30401	1.91129	0.0821855	0.999992	-4.30848
LINC02363	0.383759	3.5615	1.48666	0.165015	0.999992	-4.46506
GS1-24F4.2	0.383624	1.75877	2.80082	0.0171512	0.999992	-3.97591
DEFB127	0.383545	2.46292	1.6381	0.129477	0.999992	-4.41055
GRIN3A	0.383057	2.30111	2.61965	0.0237286	0.999992	-4.04133
TG	0.382994	2.63935	2.23665	0.0468247	0.999992	-4.18462
MIR4307HG	0.382619	2.03887	2.13227	0.0561974	0.999992	-4.22435
SNORA72	0.382555	5.39311	1.26942	0.230322	0.999992	-4.53907
MAGEB3	0.382047	2.76031	1.47832	0.167195	0.999992	-4.468
CDC42BPB	0.382033	3.40061	1.61084	0.13533	0.999992	-4.4205
KLHL33	0.381552	4.019	1.51343	0.158179	0.999992	-4.45557
OR2M1P	0.381237	3.51428	1.5722	0.144022	0.999992	-4.43451
DNASE1	0.381053	6.05267	2.87849	0.0149203	0.999992	-3.94848
TEX13C	0.380933	1.84132	2.18592	0.0511768	0.999992	-4.20391
LOC401127	0.380894	6.17105	2.47598	0.0306641	0.999992	-4.09442
HRH2	0.380853	3.35332	1.98344	0.0726681	0.999992	-4.28107
C16orf89	0.380652	4.24516	1.75543	0.106774	0.999992	-4.36715
ADA	0.380175	6.35575	1.81141	0.0972614	0.999992	-4.34619
LINC01877	0.380165	2.05132	2.34548	0.0386546	0.999992	-4.14339
MIR7702	0.379654	3.26222	1.57243	0.14397	0.999992	-4.43443
TERB1	0.379578	1.89591	1.82035	0.0958149	0.999992	-4.34283
DPPA5	0.37942	2.8008	2.03438	0.0665787	0.999992	-4.26167
APOB	0.37884	2.21666	2.05578	0.064166	0.999992	-4.25352
WDR19	0.378811	8.20134	2.64157	0.0228157	0.999992	-4.03331
CYTIP	0.378667	8.5707	2.09662	0.0597877	0.999992	-4.23795
TUFT1	0.378192	4.05904	2.10794	0.0586246	0.999992	-4.23363
LINC00299	0.378164	2.24716	1.31449	0.215259	0.999992	-4.5242
FCGBP	0.378116	4.63095	2.56461	0.0261815	0.999992	-4.06155
RSPH10B2	0.378017	4.26462	1.99709	0.0709873	0.999992	-4.27587
L3HYPDH	0.377959	6.36451	2.09362	0.060099	0.999992	-4.23909
LINC01424	0.377334	3.68145	2.08428	0.0610796	0.999992	-4.24265
IGSF22	0.377071	4.39521	2.48328	0.0302678	0.999992	-4.0917
DOK2	0.377026	4.35752	1.31973	0.213559	0.999992	-4.52246
PTCHD1	0.376647	2.66786	2.65078	0.0224428	0.999992	-4.02995
RAB15	0.37664	6.56339	1.71336	0.114468	0.999992	-4.38281
TMCC1-DT	0.37636	6.3812	2.13331	0.0560949	0.999992	-4.22395
SNORA38B	0.376224	5.96944	1.97207	0.0740971	0.999992	-4.2854
ANK2	0.375766	4.71758	1.47036	0.169301	0.999992	-4.4708
DLGAP1-AS2	0.375729	2.63183	2.3643	0.0373885	0.999992	-4.1363
HEATR5A	0.375585	5.49117	1.25614	0.234922	0.999992	-4.54339
VAV3-AS1	0.375435	3.09818	2.5617	0.026318	0.999992	-4.06263
LOC339666	0.375219	3.00158	1.68727	0.119485	0.999992	-4.39247
DHRS4-AS1	0.375055	5.40935	1.94535	0.0775569	0.999992	-4.29555
SUSD1	0.375053	4.3518	1.72209	0.112832	0.999992	-4.37957
LOC101929767	0.374651	5.47667	1.045	0.318298	0.999992	-4.60834
ADPRHL1	0.373647	5.72823	2.15161	0.0543357	0.999992	-4.21698
PDYN	0.373361	3.98555	1.22433	0.246239	0.999992	-4.55365
MUC4	0.373082	3.52186	1.49119	0.163841	0.999992	-4.46346
STAG2-AS1	0.373022	3.90728	1.87759	0.0870143	0.999992	-4.32124
FRG1FP	0.372732	7.24747	2.07138	0.0624584	0.999992	-4.24757
PDE4DIPP6	0.371787	5.15792	2.65055	0.022452	0.999992	-4.03004
ANTXRLP1	0.371756	5.97821	1.58768	0.140482	0.999992	-4.42891
PLA2G4C-AS1	0.3716	3.79659	2.50994	0.0288642	0.999992	-4.08179
MIR7973-1	0.371535	2.05396	1.45407	0.173677	0.999992	-4.47651
LINC00933	0.371532	2.23613	1.56753	0.145105	0.999992	-4.43619
MIR103B1	0.371306	2.05801	1.76457	0.105166	0.999992	-4.36374
NMI	0.3713	4.07131	0.792866	0.444513	0.999992	-4.67459
FBXL22	0.371283	4.04099	1.7113	0.114858	0.999992	-4.38357
ITPRID2	0.370821	5.50463	1.74913	0.107897	0.999992	-4.36951
TBC1D10C	0.370313	6.10758	2.16581	0.0530065	0.999992	-4.21157
RNF157	0.370213	2.38311	1.66203	0.124525	0.999992	-4.40177
MKX	0.370154	2.58483	1.65253	0.12647	0.999992	-4.40526
OR1M1	0.36972	2.53365	1.11653	0.287839	0.999992	-4.5872
SP140	0.369665	4.72213	1.39045	0.191706	0.999992	-4.49854
ADGRG1	0.369446	2.81158	2.06989	0.0626197	0.999992	-4.24813
TNFRSF10A-DT	0.369356	8.77878	2.64986	0.0224798	0.999992	-4.03029
CEP83-DT	0.369348	2.03884	2.3371	0.0392313	0.999992	-4.14656
LINC00887	0.369161	2.96729	1.71191	0.114743	0.999992	-4.38335
LINC01801	0.368966	3.253	1.58779	0.140458	0.999992	-4.42887
SLA2	0.368609	3.63383	1.54587	0.150222	0.999992	-4.44398
MIR758	0.368338	3.60845	1.23812	0.241281	0.999992	-4.54922
CLBA1	0.368124	3.49842	1.87354	0.0876108	0.999992	-4.32277
RCSD1	0.367603	7.48884	2.9457	0.0132256	0.999992	-3.92506
DTD1	0.36753	5.10753	2.23475	0.0469816	0.999992	-4.18534
FANK1-AS1	0.367409	3.37374	1.57131	0.144229	0.999992	-4.43483
IFIT2	0.36732	5.32909	0.899401	0.38758	0.999992	-4.64829
SLC26A9	0.367276	4.17285	2.34302	0.0388224	0.999992	-4.14432
GPX8	0.36725	2.42085	1.42678	0.181227	0.999992	-4.48602
LINC00330	0.367237	2.65826	1.87367	0.0875918	0.999992	-4.32272
DDX58	0.366834	4.35542	1.17654	0.264053	0.999992	-4.56875
NISCH	0.366768	6.08247	2.07114	0.0624846	0.999992	-4.24766
FBXO38-DT	0.366558	4.95781	2.01525	0.0688081	0.999992	-4.26896
MBNL3	0.366538	9.66984	2.43534	0.0329621	0.999992	-4.10961
PRR9	0.366487	3.70773	1.73059	0.111258	0.999992	-4.37641
SCG5	0.366357	4.37929	1.03309	0.3236	0.999992	-4.61177
KCNJ5	0.365997	3.18743	1.70736	0.115605	0.999992	-4.38503
OSBP2	0.365972	4.27645	1.39054	0.19168	0.999992	-4.49851
GRPR	0.365724	2.34117	1.68892	0.119162	0.999992	-4.39185
LINC01497	0.365664	3.53275	2.47984	0.0304539	0.999992	-4.09298
LOC101929719	0.365659	4.28895	2.2844	0.0430538	0.999992	-4.16649
LINC01164	0.365514	4.29227	2.03714	0.0662626	0.999992	-4.26062
OR10G8	0.365442	2.95695	2.39608	0.0353413	0.999992	-4.12434
CFAP141	0.365391	3.55644	1.50542	0.160197	0.999992	-4.45842
NFYC-AS1	0.365041	5.28971	1.42099	0.182865	0.999992	-4.48802
DEFB109B	0.364883	2.28168	2.65364	0.0223282	0.999992	-4.02891
MIR22HG	0.364807	3.85534	1.63287	0.130583	0.999992	-4.41246
PRIMPOL	0.364783	5.08205	1.42645	0.18132	0.999992	-4.48613
ZNF625-ZNF20	0.364684	5.385	2.42347	0.0336648	0.999992	-4.11406
LOC339260	0.364146	5.00723	2.12707	0.056708	0.999992	-4.22634
ZNF658	0.363951	3.8467	1.56338	0.146073	0.999992	-4.43769
OR4F17	0.363515	2.43812	2.62508	0.0234993	0.999992	-4.03934
MIR3942	0.363333	4.48835	1.05732	0.312885	0.999992	-4.60477
PLSCR3	0.363221	5.90148	2.38288	0.0361777	0.999992	-4.1293
OR1B1	0.363188	2.44118	1.61757	0.133864	0.999992	-4.41805
LRP2BP	0.362967	2.78869	1.52681	0.154854	0.999992	-4.4508
LOC101928523	0.362716	5.11528	1.8911	0.0850476	0.999992	-4.31613
TRANK1	0.362711	8.05768	2.53967	0.0273734	0.999992	-4.07077
MIR151B	0.36227	4.71515	2.1855	0.0512142	0.999992	-4.20407
RABL2A	0.361362	6.81765	1.85958	0.0896998	0.999992	-4.32804
DIRC3	0.361235	2.87491	2.24971	0.0457633	0.999992	-4.17966
NFIB	0.361037	4.43235	1.25215	0.236319	0.999992	-4.54469
GLTP	0.360724	6.47607	2.13154	0.0562687	0.999992	-4.22463
LOC101926960	0.360681	1.59	2.32935	0.039772	0.999992	-4.14948
ABCA13	0.360523	3.12801	1.71883	0.11344	0.999992	-4.38078
DYNLRB2	0.360475	1.62821	1.76543	0.105016	0.999992	-4.36342
STK17A	0.360007	8.75135	2.35335	0.0381197	0.999992	-4.14042
TAS2R3	0.359829	3.25475	1.20787	0.252261	0.999992	-4.55889
DEFB4A	0.359758	2.67174	2.15612	0.0539102	0.999992	-4.21526
EYS	0.35961	3.54754	1.28939	0.223545	0.999992	-4.53252
CCDC187	0.359386	4.25216	1.56734	0.14515	0.999992	-4.43626
LINC01103	0.359003	1.4071	1.90358	0.0832674	0.999992	-4.3114
WASF1	0.358893	7.98176	1.49876	0.161895	0.999992	-4.46078
KCNH7	0.358519	2.14646	2.03655	0.0663308	0.999992	-4.26085
SYS1	0.358478	6.90488	1.91851	0.0811836	0.999992	-4.30574
KSR2	0.358347	5.72529	2.0062	0.0698865	0.999992	-4.27241
MIR31	0.358229	2.85245	2.05056	0.0647471	0.999992	-4.25551
ROPN1L	0.358119	3.15157	1.62657	0.131924	0.999992	-4.41476
LGMN	0.357897	8.10735	2.41951	0.033902	0.999992	-4.11554
AFF3	0.357351	7.57655	2.03086	0.0669837	0.999992	-4.26301
SRPX	0.357016	2.86112	1.65518	0.125925	0.999992	-4.40428
ZNF702P	0.356554	4.56136	2.22305	0.0479555	0.999992	-4.18979
CLDN22	0.356325	2.28557	1.41139	0.185605	0.999992	-4.49134
METTL1	0.356272	5.91836	2.48273	0.0302975	0.999992	-4.09191
C19orf44	0.355997	6.40931	2.55141	0.026806	0.999992	-4.06643
C22orf15	0.355885	3.80545	1.53493	0.152865	0.999992	-4.4479
BEX5	0.35575	2.73963	1.23644	0.241879	0.999992	-4.54976
RGS2-AS1	0.355749	3.62094	1.87954	0.0867271	0.999992	-4.3205
AKAP5	0.35565	4.27475	0.796968	0.442224	0.999992	-4.67363
XIRP2	0.355545	2.703	1.32625	0.211462	0.999992	-4.52028
ZCCHC12	0.355365	2.52506	1.60732	0.136102	0.999992	-4.42178
TCL1A	0.355145	9.02087	2.25986	0.0449537	0.999992	-4.1758
LINC01242	0.355051	1.72488	2.42589	0.0335206	0.999992	-4.11315
LINC00629	0.354191	1.80584	1.76633	0.104859	0.999992	-4.36309
MGC15885	0.354143	2.44232	1.63286	0.130584	0.999992	-4.41246
MYF6	0.353654	2.95165	1.64477	0.12808	0.999992	-4.40811
MIR2467	0.353435	4.01658	1.4121	0.185403	0.999992	-4.4911
IQGAP2	0.353244	5.71615	2.24317	0.0462919	0.999992	-4.18214
SLC17A3	0.352922	2.98244	2.23087	0.047302	0.999992	-4.18681
FRMD6	0.352808	4.94409	2.23729	0.0467723	0.999992	-4.18437
CACNA2D4	0.352802	2.99947	2.33066	0.0396803	0.999992	-4.14899
USP46-DT	0.352461	3.51501	2.13548	0.0558842	0.999992	-4.22313
HYKK	0.352153	5.29103	1.39131	0.191453	0.999992	-4.49825
SYTL2	0.352006	7.3214	1.77995	0.102509	0.999992	-4.35799
LINC01508	0.351787	2.61936	2.21725	0.0484458	0.999992	-4.19199
ALKBH2	0.351765	8.41004	1.89525	0.084452	0.999992	-4.31456
IGSF11-AS1	0.351593	2.79114	1.3967	0.189868	0.999992	-4.4964
OR2Z1	0.350863	2.97619	2.34793	0.0384871	0.999992	-4.14247
B3GALT6	0.350434	5.56583	2.31046	0.0411211	0.999992	-4.15663
DCN	0.350342	4.93097	1.40959	0.186125	0.999992	-4.49196
ABR	0.350089	6.90733	2.01514	0.0688208	0.999992	-4.269
SHROOM1	0.350052	3.9685	2.34555	0.0386492	0.999992	-4.14337
GJD3	0.349845	5.12751	2.0614	0.0635459	0.999992	-4.25137
SNTG1	0.349754	3.57192	1.73373	0.110683	0.999992	-4.37524
MVB12B	0.349752	2.64503	2.07985	0.0615495	0.999992	-4.24434
XAF1	0.349656	5.87837	1.4025	0.188175	0.999992	-4.4944
EPO	0.349582	4.0593	1.72113	0.11301	0.999992	-4.37992
A2M-AS1	0.349262	4.68318	2.09447	0.0600104	0.999992	-4.23876
FAM74A1	0.348779	2.34897	1.93397	0.0790763	0.999992	-4.29988
FCAMR	0.348694	5.62175	1.85762	0.0899967	0.999992	-4.32878
LINC01333	0.348207	2.11537	1.63572	0.12998	0.999992	-4.41142
TMEM108	0.348172	2.58635	1.99097	0.0717371	0.999992	-4.27821
GOLGA7B-DT	0.347578	3.41059	1.53496	0.152858	0.999992	-4.44789
TMEM185B	0.34756	5.37032	1.45803	0.172605	0.999992	-4.47513
PEX5L-AS2	0.347547	2.03903	2.06603	0.0630392	0.999992	-4.24961
LINC01962	0.347542	3.50683	1.63287	0.130582	0.999992	-4.41246
ZNF286B	0.347494	6.56228	1.46866	0.169754	0.999992	-4.4714
LOC285626	0.347332	2.55838	1.49458	0.162965	0.999992	-4.46226
ASAH1-AS1	0.347312	5.10576	1.88954	0.0852725	0.999992	-4.31672
DDX11-AS1	0.346857	3.59755	1.64889	0.127224	0.999992	-4.40659
PAGE2B	0.346588	3.46498	1.97713	0.0734579	0.999992	-4.28347
PERP	0.346438	3.92246	1.56577	0.145516	0.999992	-4.43683
APCDD1	0.345972	4.75886	2.21274	0.0488299	0.999992	-4.19371
MIR3149	0.345345	2.92342	1.49106	0.163873	0.999992	-4.4635
FLJ13224	0.344946	6.35288	2.15742	0.0537877	0.999992	-4.21477
ACE2	0.344395	2.16589	2.04072	0.0658547	0.999992	-4.25925
CFAP58-DT	0.344179	2.01296	1.48713	0.164893	0.999992	-4.4649
MNDA	0.344144	1.887	1.59035	0.139881	0.999992	-4.42794
TMCC3	0.343744	3.75976	1.88499	0.0859322	0.999992	-4.31844
MAPK10	0.343654	2.76045	1.21604	0.24926	0.999992	-4.55629
DDX19A-DT	0.343566	4.36826	1.38645	0.192891	0.999992	-4.49991
PRRG1	0.343124	3.73656	1.46617	0.170418	0.999992	-4.47228
SNORD70	0.34303	6.31889	1.54044	0.151528	0.999992	-4.44593
MILR1	0.342504	5.89796	1.73014	0.111343	0.999992	-4.37658
ETS1	0.342471	9.69012	2.73892	0.0191645	0.999992	-3.99805
PLEK2	0.342432	4.11385	1.96058	0.0755674	0.999992	-4.28977
CAMK2B	0.342412	3.66844	2.3087	0.0412485	0.999992	-4.15729
LINC00622	0.342236	1.30589	1.62847	0.131519	0.999992	-4.41407
SLC5A12	0.341953	4.24103	1.31258	0.21588	0.999992	-4.52484
LOC100507006	0.341252	7.00683	1.50087	0.161356	0.999992	-4.46003
ST7-AS1	0.341108	2.88266	1.98043	0.0730438	0.999992	-4.28221
INAVA	0.340902	5.07673	1.92286	0.0805855	0.999992	-4.30409
TBX19	0.340789	4.43883	1.4191	0.183401	0.999992	-4.48868
PAGE2	0.340714	3.31492	1.77045	0.104143	0.999992	-4.36154
LINC01080	0.340565	2.87242	1.8469	0.0916366	0.999992	-4.33283
MIR3978	0.340452	5.2252	2.33402	0.0394455	0.999992	-4.14772
CSRNP3	0.340444	4.60358	1.89374	0.0846682	0.999992	-4.31513
FOXD4L5	0.340193	3.86859	1.99237	0.0715648	0.999992	-4.27767
LINC00115	0.340145	5.99986	2.21075	0.0490008	0.999992	-4.19446
SALL2	0.340129	3.17544	1.38162	0.194329	0.999992	-4.50156
GAB2	0.340082	2.3327	1.32584	0.211592	0.999992	-4.52041
PACS2	0.340033	6.37838	2.29734	0.0420836	0.999992	-4.16159
CKMT1A	0.339757	5.78189	1.10867	0.291072	0.999992	-4.58956
DCHS1	0.339653	3.32942	1.69383	0.118207	0.999992	-4.39004
CHST7	0.339591	5.20847	1.66981	0.122952	0.999992	-4.3989
KHDRBS2	0.33942	3.34961	0.922115	0.376123	0.999992	-4.64235
ANKRD36BP2	0.338106	11.0814	2.64443	0.0226993	0.999992	-4.03227
ROPN1L-AS1	0.338081	3.08684	1.32467	0.211971	0.999992	-4.52081
CASC18	0.338035	2.39332	2.17086	0.0525411	0.999992	-4.20965
CD27-AS1	0.337857	6.34378	1.60498	0.136617	0.999992	-4.42263
MIR3145	0.337796	1.43966	1.83513	0.0934681	0.999992	-4.33726
SACS-AS1	0.337777	3.35909	2.06567	0.0630782	0.999992	-4.24974
KRTAP20-1	0.337752	3.52503	1.65562	0.125835	0.999992	-4.40412
SPNS2	0.337687	5.47536	2.26721	0.044377	0.999992	-4.17302
LINC01210	0.337432	1.86549	2.24455	0.0461801	0.999992	-4.18162
RXYLT1-AS1	0.337357	3.81999	1.45583	0.1732	0.999992	-4.4759
PCNX2	0.337328	6.72709	1.79548	0.0998879	0.999992	-4.35217
LINC00667	0.337311	7.84805	2.23264	0.0471556	0.999992	-4.18614
TPI1P2	0.336884	3.81879	1.45514	0.173387	0.999992	-4.47614
ATP1B4	0.336259	3.52028	2.16185	0.0533736	0.999992	-4.21308
MYBL1	0.336254	7.19154	0.968756	0.353351	0.999992	-4.62981
PLXND1	0.335901	7.39854	1.72778	0.111777	0.999992	-4.37745
LOC339298	0.335751	2.08056	1.73926	0.109675	0.999992	-4.37318
SEPTIN3	0.335733	4.31087	1.5959	0.138633	0.999992	-4.42593
PLGLB1	0.335469	3.8331	1.94907	0.0770662	0.999992	-4.29414
KIF3A	0.335285	6.46586	1.29227	0.222582	0.999992	-4.53157
MACC1	0.335177	6.28315	0.887688	0.393582	0.999992	-4.65131
CCT6B	0.334984	2.11623	1.57449	0.143495	0.999992	-4.43368
VN1R4	0.334971	1.66648	2.30823	0.0412828	0.999992	-4.15747
LOC101928198	0.334331	1.73142	1.46918	0.169614	0.999992	-4.47122
CD79B	0.334297	9.46762	1.79006	0.100796	0.999992	-4.3542
FAM223A	0.33428	3.93392	1.48989	0.164177	0.999992	-4.46392
GMDS-DT	0.334036	5.87131	2.0531	0.0644632	0.999992	-4.25454
PLXNA2	0.333935	3.39917	1.53054	0.153938	0.999992	-4.44947
LINC02169	0.333895	3.44907	1.61709	0.133968	0.999992	-4.41822
GVINP1	0.333732	2.19433	2.26502	0.0445477	0.999992	-4.17384
TSPAN16	0.333241	2.92711	1.20442	0.253542	0.999992	-4.55999
NETO1	0.333053	2.24749	1.10041	0.294499	0.999992	-4.59204
KTN1-AS1	0.332703	5.35036	1.80499	0.0983113	0.999992	-4.3486
SNORD114-1	0.332452	3.0941	1.54816	0.149675	0.999992	-4.44316
DNMT3B	0.33232	7.6251	1.93151	0.0794079	0.999992	-4.30081
ITGB6	0.332198	2.34808	1.97034	0.0743165	0.999992	-4.28605
DPY19L3	0.332182	7.08861	1.71848	0.113507	0.999992	-4.38091
OR5AC2	0.33216	1.81959	1.97928	0.0731879	0.999992	-4.28265
PRDM15	0.332123	9.3914	2.21295	0.0488118	0.999992	-4.19363
MIR562	0.331913	3.33006	1.15306	0.273171	0.999992	-4.57604
NPAS2-AS1	0.331844	3.27464	1.51676	0.157345	0.999992	-4.45439
AQP5-AS1	0.331647	2.63662	1.72204	0.112842	0.999992	-4.37959
LINC02365	0.331578	3.18217	1.99373	0.0713977	0.999992	-4.27715
CR2	0.331506	2.23698	1.67357	0.122197	0.999992	-4.39752
NPY4R	0.331472	3.96689	1.8475	0.0915447	0.999992	-4.3326
PGK2	0.331444	2.83971	1.61741	0.133897	0.999992	-4.41811
LOC731157	0.331309	4.50431	1.31183	0.216123	0.999992	-4.52509
SERPINB11	0.330776	2.64788	1.58813	0.140382	0.999992	-4.42875
CNTN4-AS2	0.330736	3.38578	1.59173	0.139568	0.999992	-4.42744
DNM1P46	0.330713	4.84509	1.80989	0.0975092	0.999992	-4.34676
TLR7	0.330513	3.39192	1.678	0.121316	0.999992	-4.39589
MYO3A	0.330503	2.08494	1.64495	0.128042	0.999992	-4.40804
KCNMB2-AS1	0.330325	4.24879	1.9111	0.0822112	0.999992	-4.30855
DEFB112	0.330211	2.52353	1.15118	0.273909	0.999992	-4.57662
TMX4	0.33015	7.94045	2.22928	0.0474348	0.999992	-4.18742
DDX11L10	0.330083	5.09606	1.15632	0.271891	0.999992	-4.57504
DNM3	0.330042	2.51936	1.37798	0.195418	0.999992	-4.5028
ULBP1	0.330033	5.07153	1.28468	0.22513	0.999992	-4.53407
LOC729609	0.329804	2.14873	1.99456	0.0712965	0.999992	-4.27684
LINC02729	0.329742	4.64489	1.75124	0.107519	0.999992	-4.36872
GSG1	0.329573	3.44268	2.23811	0.0467047	0.999992	-4.18406
PRAMEF12	0.329477	4.19833	1.423	0.182294	0.999992	-4.48733
YWHAEP1	0.329244	4.71105	2.15806	0.0537278	0.999992	-4.21452
OR10H1	0.329155	2.59111	1.96507	0.0749896	0.999992	-4.28806
SNORD92	0.329125	6.62127	1.32321	0.21244	0.999992	-4.5213
MIR130A	0.32909	2.05064	1.46371	0.171074	0.999992	-4.47314
GRB7	0.328985	6.00874	1.68147	0.120627	0.999992	-4.39461
KCNJ10	0.328754	2.04446	1.64843	0.127319	0.999992	-4.40676
NCF1B	0.328695	7.49262	1.54888	0.149503	0.999992	-4.4429
DNAAF1	0.328521	4.51745	2.47463	0.0307375	0.999992	-4.09493
BCR	0.328384	7.21265	2.08753	0.0607364	0.999992	-4.24141
TTC39C	0.328261	6.84585	1.53413	0.153061	0.999992	-4.44819
C17orf98	0.327946	4.10241	1.95066	0.0768577	0.999992	-4.29354
NTF4	0.327756	5.36256	2.28546	0.0429734	0.999992	-4.16609
SLC2A12	0.327715	5.97334	2.21207	0.0488871	0.999992	-4.19396
APOBEC2	0.327702	4.05495	1.98593	0.0723595	0.999992	-4.28012
MIR301B	0.327656	1.90326	1.43128	0.179962	0.999992	-4.48446
IER5	0.327501	6.2248	1.66445	0.124035	0.999992	-4.40088
MIR487B	0.327431	2.1752	1.4124	0.185315	0.999992	-4.49099
LINC00888	0.327029	3.34382	1.03188	0.324142	0.999992	-4.61212
GYS2	0.326874	3.45012	1.11998	0.286428	0.999992	-4.58615
PEX12	0.326785	5.66368	1.47839	0.167177	0.999992	-4.46798
LINC01806	0.326634	5.78034	1.77372	0.103577	0.999992	-4.36032
SIX3	0.326633	3.97789	1.59487	0.138866	0.999992	-4.42631
FBXO3-DT	0.326524	2.38581	1.68467	0.119997	0.999992	-4.39343
KRT40	0.32645	3.44992	1.83509	0.0934737	0.999992	-4.33728
TRPC6	0.326402	3.15361	1.47888	0.167048	0.999992	-4.4678
LOC401324	0.326395	2.33355	1.82634	0.094858	0.999992	-4.34057
SLC41A2	0.326392	3.49453	0.776662	0.45363	0.999992	-4.67836
CCDC54	0.326375	2.29468	1.2919	0.222705	0.999992	-4.53169
PPP2R3A	0.325807	2.31856	1.08507	0.30095	0.999992	-4.59661
TMPRSS7	0.325775	2.04996	2.06366	0.0632976	0.999992	-4.25051
SLC17A1	0.325438	1.86378	1.41326	0.18507	0.999992	-4.4907
VTCN1	0.324981	3.03658	1.66461	0.124001	0.999992	-4.40082
SEMA3B	0.324924	4.41035	1.5181	0.157011	0.999992	-4.45391
YPEL2	0.324663	4.62586	1.17097	0.266193	0.999992	-4.57049
SMIM24	0.324346	4.25259	1.74187	0.109202	0.999992	-4.37221
DPF3	0.324264	3.71537	1.85932	0.0897391	0.999992	-4.32814
CEACAM1	0.323972	3.86241	2.47034	0.0309733	0.999992	-4.09653
DLGAP4	0.323949	5.954	1.58192	0.141791	0.999992	-4.431
UBR5-DT	0.323261	4.57625	1.59161	0.139595	0.999992	-4.42749
OR8J1	0.323162	1.83423	1.6185	0.133662	0.999992	-4.41771
DDR2	0.323154	4.15762	1.89846	0.0839939	0.999992	-4.31334
MEIS1-AS2	0.323031	4.23967	1.55741	0.147476	0.999992	-4.43984
HIP1	0.322882	3.64061	1.50519	0.160257	0.999992	-4.4585
S100A13	0.322549	4.74888	1.79972	0.0991816	0.999992	-4.35058
CXorf66	0.322543	2.37427	2.29392	0.0423377	0.999992	-4.16289
OR1F1	0.322311	3.30114	1.64898	0.127205	0.999992	-4.40656
PATL2	0.322262	4.66758	2.09367	0.0600936	0.999992	-4.23907
DPYD	0.321688	3.64793	1.21375	0.250097	0.999992	-4.55702
MIR8081	0.321362	2.60275	1.11349	0.289087	0.999992	-4.58811
SPSB1	0.321244	4.68895	1.04941	0.316355	0.999992	-4.60707
DBH	0.321221	4.02095	1.83964	0.0927625	0.999992	-4.33557
AGER	0.321187	5.36864	1.72578	0.112148	0.999992	-4.3782
MIR7154	0.321024	4.07531	0.949082	0.362833	0.999992	-4.63515
MOCS3	0.321022	5.97684	1.28966	0.223455	0.999992	-4.53243
ZNF688	0.320893	6.22169	1.99378	0.0713923	0.999992	-4.27714
CTSK	0.320707	4.79305	1.47912	0.166985	0.999992	-4.46772
P2RY6	0.3207	4.33906	1.22098	0.247455	0.999992	-4.55472
CGAS	0.320474	4.78263	0.835226	0.421247	0.999992	-4.66445
OR2T4	0.320001	2.02021	1.8738	0.0875735	0.999992	-4.32267
KIAA0040	0.319988	7.5805	1.68614	0.119708	0.999992	-4.39288
EIF1AX-AS1	0.319925	3.14036	2.15364	0.054144	0.999992	-4.21621
LINC01219	0.319595	4.43335	1.46849	0.169797	0.999992	-4.47146
GPLD1	0.319586	7.26522	1.77291	0.103718	0.999992	-4.36062
RNASE13	0.319287	2.30517	1.46071	0.171883	0.999992	-4.47419
HGF	0.31913	3.24223	1.02804	0.325866	0.999992	-4.61322
FAM95B1	0.319046	5.44088	2.4875	0.0300414	0.999992	-4.09013
ROBO1	0.318946	2.73004	1.92446	0.0803662	0.999992	-4.30348
KCNIP2-AS1	0.318844	4.26135	1.80397	0.0984802	0.999992	-4.34898
ASB15-AS1	0.318651	2.38125	1.44231	0.176897	0.999992	-4.48062
APOL5	0.318549	2.73641	2.27098	0.0440831	0.999992	-4.17158
RBP4	0.318545	2.81474	1.64405	0.12823	0.999992	-4.40837
CLGN	0.318069	5.1439	1.00208	0.3377	0.999992	-4.62057
AFG3L1P	0.317854	5.51866	1.55918	0.147061	0.999992	-4.4392
EHMT1	0.317511	8.82649	2.03112	0.0669533	0.999992	-4.26291
LRGUK	0.317505	4.02619	1.15152	0.273777	0.999992	-4.57652
THAP10	0.317356	2.00139	1.94752	0.0772702	0.999992	-4.29473
MIR186	0.317317	5.30183	0.60093	0.559987	0.999992	-4.71492
CFAP221	0.317307	2.74658	2.13774	0.0556649	0.999992	-4.22227
VWA3A	0.31722	2.20466	1.36854	0.198268	0.999992	-4.50602
PTENP1-AS	0.316873	2.63619	1.8481	0.0914514	0.999992	-4.33238
LOC102723373	0.316813	4.72684	1.57525	0.143318	0.999992	-4.43341
PARD3B	0.316772	2.41662	1.6841	0.12011	0.999992	-4.39364
LINC01477	0.316513	1.8721	2.08432	0.0610757	0.999992	-4.24264
CD40	0.316372	7.36949	1.71519	0.114123	0.999992	-4.38213
GPR171	0.316271	2.91394	1.13406	0.280726	0.999992	-4.58187
LINC02078	0.316241	4.32952	2.10891	0.058526	0.999992	-4.23326
SSX6P	0.316106	2.987	1.16978	0.266654	0.999992	-4.57086
ADAMTSL2	0.316079	4.36827	1.51035	0.158951	0.999992	-4.45667
LOC101929294	0.315979	2.3331	1.16852	0.267141	0.999992	-4.57126
C11orf91	0.31573	2.48214	1.4485	0.175196	0.999992	-4.47846
CALN1	0.315659	2.68485	2.23921	0.0466149	0.999992	-4.18364
ADCY10P1	0.315639	5.21277	1.63016	0.131158	0.999992	-4.41345
GLIPR1L2	0.315395	2.893	1.39098	0.191549	0.999992	-4.49836
LSM10	0.315341	7.87124	2.18373	0.0513727	0.999992	-4.20475
MIR4519	0.315272	4.2246	1.73234	0.110938	0.999992	-4.37576
SNORD116-1	0.315247	6.38813	0.920465	0.376948	0.999992	-4.64279
ODF3L1	0.315039	3.571	1.78568	0.101534	0.999992	-4.35584
DUOXA1	0.314809	5.40132	2.11366	0.0580448	0.999992	-4.23145
LOC101060524	0.314722	2.72604	2.30348	0.0416303	0.999992	-4.15927
C1QL3	0.314556	4.70439	1.36049	0.200726	0.999992	-4.50875
NAALADL2-AS2	0.314357	1.20708	2.01617	0.068699	0.999992	-4.26861
GDF5	0.314189	3.09643	1.72774	0.111784	0.999992	-4.37747
GEMIN8	0.314171	6.68904	1.95607	0.0761516	0.999992	-4.29148
LINC01352	0.314169	2.57806	1.25772	0.234372	0.999992	-4.54288
ARHGEF6	0.314008	9.28885	2.425	0.0335734	0.999992	-4.11348
EDN2	0.313967	3.18865	1.16587	0.268164	0.999992	-4.57208
GSDME	0.313944	2.59548	0.989024	0.343771	0.999992	-4.62421
PCDHB11	0.313764	5.67051	2.11125	0.058288	0.999992	-4.23236
OVCH2	0.313669	2.19919	2.21075	0.0490007	0.999992	-4.19446
EVA1C	0.31363	3.43374	1.82805	0.0945859	0.999992	-4.33993
LINC00159	0.313509	2.51618	1.59093	0.13975	0.999992	-4.42773
SCARNA18	0.313494	4.83098	1.00819	0.334889	0.999992	-4.61885
BCAR3-AS1	0.313392	6.17207	1.8899	0.0852198	0.999992	-4.31658
TREML3P	0.31326	4.08537	1.52007	0.156521	0.999992	-4.45321
IFITM4P	0.313193	5.17404	1.53916	0.151839	0.999992	-4.44639
ALLC	0.31304	2.46205	1.61553	0.134306	0.999992	-4.41879
SCARNA27	0.313032	5.18757	1.94466	0.0776487	0.999992	-4.29582
FAM47C	0.313027	2.35287	1.97416	0.0738332	0.999992	-4.2846
TNFSF4	0.312952	3.93432	0.904656	0.384908	0.999992	-4.64693
LINC01055	0.312944	4.26428	1.25289	0.236058	0.999992	-4.54445
OSCP1	0.312936	4.09176	1.89065	0.0851123	0.999992	-4.3163
MIR548J	0.312801	1.99399	0.853681	0.411369	0.999992	-4.6599
MPC1L	0.312746	3.37248	1.49309	0.163351	0.999992	-4.46279
CYP4Z1	0.312655	3.35937	1.10182	0.293915	0.999992	-4.59162
FNIP2	0.31264	3.53381	1.2506	0.236861	0.999992	-4.54519
MIR4436A	0.312601	5.95973	1.65331	0.126309	0.999992	-4.40497
C10orf88B	0.31251	4.44874	0.778276	0.452716	0.999992	-4.67799
KIAA0753	0.312482	6.20515	1.52559	0.155154	0.999992	-4.45124
LINCR-0002	0.312397	3.16752	2.08065	0.0614645	0.999992	-4.24403
POU3F4	0.312167	2.58595	1.55128	0.148929	0.999992	-4.44204
GMPR	0.312159	4.97142	1.48108	0.166471	0.999992	-4.46703
CARD8-AS1	0.312005	5.97605	1.57974	0.142288	0.999992	-4.43178
EIF5AL1	0.311929	3.82317	2.20764	0.0492683	0.999992	-4.19565
TOP1P1	0.311717	3.03162	1.22195	0.247103	0.999992	-4.55441
RWDD2A	0.311711	4.66816	1.59597	0.138618	0.999992	-4.4259
ALDH8A1	0.311422	4.42207	1.66933	0.123049	0.999992	-4.39908
C3orf14	0.311408	1.79338	1.62939	0.131323	0.999992	-4.41374
LINC01461	0.311313	4.47179	1.28189	0.226073	0.999992	-4.53498
SERTM1	0.311104	4.07539	1.81401	0.0968393	0.999992	-4.34521
ENTPD6	0.310496	6.45891	1.51393	0.158053	0.999992	-4.45539
PCDH17	0.310361	3.00567	1.26144	0.233077	0.999992	-4.54167
CCDC88B	0.310267	5.41069	2.09462	0.0599953	0.999992	-4.23871
C12orf57	0.310153	7.66648	2.21332	0.0487805	0.999992	-4.19349
CNIH3	0.310124	3.54265	1.57607	0.143131	0.999992	-4.43311
MIR924	0.309948	2.78445	1.32734	0.211114	0.999992	-4.51991
VPS51	0.30993	6.0445	1.69525	0.117931	0.999992	-4.38952
GPR158-AS1	0.309857	2.66391	1.38843	0.192304	0.999992	-4.49923
SRD5A1P1	0.309718	3.86948	1.71157	0.114807	0.999992	-4.38347
PHF24	0.309669	4.98917	1.61327	0.134798	0.999992	-4.41961
LINC01182	0.309404	2.39677	1.44595	0.175897	0.999992	-4.47935
LCE2C	0.30928	3.79336	1.58762	0.140496	0.999992	-4.42893
LOC104054148	0.309173	3.64533	1.07088	0.307012	0.999992	-4.6008
STX3	0.309162	5.33029	1.07949	0.303322	0.999992	-4.59826
MVP	0.309093	5.07331	1.89028	0.0851661	0.999992	-4.31644
MRPL28	0.308825	7.13361	1.42228	0.182497	0.999992	-4.48758
MRC1	0.308729	2.20808	1.60959	0.135604	0.999992	-4.42096
MIR548H3	0.308703	1.93276	1.72183	0.112881	0.999992	-4.37966
MIR4688	0.308447	5.2758	1.36979	0.197889	0.999992	-4.50559
EPB41L4B	0.308228	3.62617	2.17139	0.0524923	0.999992	-4.20944
SOCS5	0.308156	5.02189	1.09208	0.297991	0.999992	-4.59453
NPTX1	0.308153	4.96998	1.60206	0.137262	0.999992	-4.42369
SLC2A1-DT	0.308133	2.69129	1.38685	0.192771	0.999992	-4.49977
VSTM1	0.308071	3.85626	2.41229	0.0343394	0.999992	-4.11825
TMCO1-AS1	0.3079	3.99786	1.909	0.0825054	0.999992	-4.30935
UCA1	0.307712	3.06436	1.97033	0.0743186	0.999992	-4.28606
LOC100129434	0.307546	2.6084	2.02666	0.0674695	0.999992	-4.26461
SMIM45	0.307104	5.84557	1.24871	0.237525	0.999992	-4.5458
RFX3-DT	0.30689	4.82179	0.889544	0.392627	0.999992	-4.65083
H2BW4P	0.306798	5.37326	1.42977	0.180388	0.999992	-4.48498
PHF7	0.306664	4.60071	1.65641	0.125674	0.999992	-4.40383
CTBP1-DT	0.306659	6.02088	1.61396	0.134648	0.999992	-4.41936
AQP7P3	0.306563	3.19379	1.73954	0.109624	0.999992	-4.37308
SAMD12	0.306507	6.56748	2.03157	0.066902	0.999992	-4.26274
LINC01214	0.30648	1.67244	1.54624	0.150134	0.999992	-4.44385
CT66	0.306365	3.82198	1.51612	0.157506	0.999992	-4.45462
IL13RA1	0.306331	1.89812	1.7013	0.116764	0.999992	-4.38728
SLC30A10	0.306253	3.27102	1.72119	0.113	0.999992	-4.3799
PRICKLE2	0.306174	5.12326	2.11983	0.0574258	0.999992	-4.22909
GPC4	0.30602	3.28831	1.04885	0.316603	0.999992	-4.60723
MICAL2	0.305817	4.78927	1.78482	0.10168	0.999992	-4.35617
CCDC40	0.305802	3.978	2.12275	0.0571348	0.999992	-4.22798
KDM5D	0.305628	5.98544	1.55574	0.147872	0.999992	-4.44044
SLC25A53	0.305575	6.14621	2.52228	0.0282359	0.999992	-4.07721
MIR4754	0.305462	6.30999	2.01683	0.0686205	0.999992	-4.26836
LINC01052	0.305411	1.50146	1.56723	0.145176	0.999992	-4.4363
SNORA50C	0.305333	6.70657	1.73533	0.110391	0.999992	-4.37465
PTX4	0.305177	4.46696	1.45502	0.17342	0.999992	-4.47618
MIPEPP3	0.305162	5.05987	1.45931	0.17226	0.999992	-4.47468
LINC00938	0.305047	7.50429	1.85126	0.0909656	0.999992	-4.33118
LINC02043	0.305035	5.0031	1.82858	0.0945022	0.999992	-4.33973
PGAM1P4	0.30499	6.10024	1.33088	0.209982	0.999992	-4.51873
C6	0.304929	3.43355	1.08366	0.301549	0.999992	-4.59703
BHMT	0.30488	3.31137	1.26518	0.231783	0.999992	-4.54045
RTP3	0.304817	2.68617	1.51765	0.157124	0.999992	-4.45407
LEP	0.304716	3.59319	1.05996	0.311737	0.999992	-4.604
ZDHHC15	0.304669	2.01536	2.13546	0.0558858	0.999992	-4.22314
LOC100507634	0.304372	4.94893	1.46023	0.172012	0.999992	-4.47436
JUP	0.304103	5.96417	1.57678	0.142968	0.999992	-4.43286
IRF1	0.304099	5.98697	1.70261	0.116513	0.999992	-4.38679
RSPH14	0.304081	2.5256	1.47324	0.168536	0.999992	-4.46979
LINC01282	0.304048	3.18372	1.32867	0.210687	0.999992	-4.51947
C12orf60	0.303388	5.84181	1.95522	0.076262	0.999992	-4.2918
LRRC37A4P	0.303282	6.5463	1.30293	0.219042	0.999992	-4.52804
SLC43A1	0.303199	8.61575	2.20031	0.0499045	0.999992	-4.19844
ZNF549	0.303004	3.38336	1.4573	0.172803	0.999992	-4.47538
HOMER2	0.302956	4.44755	1.3297	0.210361	0.999992	-4.51913
PTGDS	0.302954	5.14928	1.82321	0.0953566	0.999992	-4.34175
RGMB-AS1	0.302864	2.88324	1.20107	0.254785	0.999992	-4.56104
PDC	0.302812	2.06016	1.67471	0.121971	0.999992	-4.3971
CTXN1	0.302773	5.91599	1.53828	0.152051	0.999992	-4.4467
ZNF554	0.30272	5.75939	1.53165	0.153666	0.999992	-4.44907
HAVCR1P1	0.302535	2.00505	1.37221	0.197155	0.999992	-4.50477
AP1S1	0.302493	6.29377	2.08745	0.0607454	0.999992	-4.24144
ANKRD30BP2	0.302463	1.95337	1.83472	0.0935332	0.999992	-4.33742
TNFSF8	0.302438	8.12317	1.92787	0.0799014	0.999992	-4.30219
LINC01147	0.302386	2.04408	1.95017	0.0769224	0.999992	-4.29372
KRTAP9-7	0.302303	4.66822	1.57855	0.142562	0.999992	-4.43222
ARMC6	0.302274	7.16354	1.69259	0.118448	0.999992	-4.3905
MIR103A2	0.302112	2.79844	1.7093	0.115237	0.999992	-4.38432
SUSD3	0.302026	7.79701	1.92931	0.0797063	0.999992	-4.30164
ARHGEF37	0.301863	3.90206	1.24394	0.239213	0.999992	-4.54734
LCE3E	0.301668	3.96665	2.22688	0.0476349	0.999992	-4.18833
OR1F2P	0.301654	3.0768	2.17436	0.052221	0.999992	-4.20831
MIR7151	0.301478	2.60908	1.36371	0.199741	0.999992	-4.50766
SESN3	0.300968	5.94307	1.04929	0.316406	0.999992	-4.6071
MFF-DT	0.300915	3.59034	1.05389	0.314389	0.999992	-4.60577
DDX11L16	0.300897	4.52369	1.58149	0.141889	0.999992	-4.43115
GLIS3-AS1	0.300796	4.20547	1.4584	0.172505	0.999992	-4.475
SNHG19	0.300613	7.82873	2.10432	0.0589941	0.999992	-4.23501
ASIC2	0.300568	4.66961	1.41539	0.18446	0.999992	-4.48996
NXPH2	0.300557	2.9452	1.72837	0.111668	0.999992	-4.37724
LCN15	0.300485	4.69994	2.04346	0.0655444	0.999992	-4.25821
LINC01649	0.300354	1.7311	1.53445	0.152982	0.999992	-4.44807
LINC02113	0.300352	2.35099	1.37436	0.196506	0.999992	-4.50404
RBP7	0.300345	2.88872	1.08124	0.302577	0.999992	-4.59775
LOC646903	0.300183	4.41061	1.59766	0.138241	0.999992	-4.42529
MIR548E	0.299992	2.74336	1.03056	0.324734	0.999992	-4.6125
PTPN3	0.299913	3.12833	1.8782	0.0869236	0.999992	-4.32101
FBXW7-AS1	0.299563	2.02277	1.1961	0.256642	0.999992	-4.56261
IGSF11	0.299457	4.25928	1.3125	0.215905	0.999992	-4.52486
WAC-AS1	0.299371	6.81405	0.8274	0.425483	0.999992	-4.66635
SMARCA5-AS1	0.299336	5.15307	1.62533	0.13219	0.999992	-4.41522
NT5C1A	0.299325	4.13282	1.54532	0.150354	0.999992	-4.44418
RGPD2	0.299313	3.18597	1.11478	0.288556	0.999992	-4.58772
HOXA6	0.299231	5.37677	1.60352	0.13694	0.999992	-4.42316
FUZ	0.299202	7.65478	1.64384	0.128273	0.999992	-4.40844
CLDN6	0.299185	3.70487	1.09837	0.295351	0.999992	-4.59265
DOCK10	0.299029	3.07743	1.50256	0.160925	0.999992	-4.45943
LINC00467	0.298998	6.82445	1.59256	0.139383	0.999992	-4.42714
SLC5A10	0.298966	5.38419	1.6182	0.133727	0.999992	-4.41782
POC1A	0.298927	5.25446	1.53104	0.153816	0.999992	-4.44929
LENG9	0.298925	5.6915	2.04771	0.0650659	0.999992	-4.25659
KLHL32	0.298602	3.80064	1.48412	0.165675	0.999992	-4.46596
IFITM2	0.298597	9.96013	1.82628	0.0948679	0.999992	-4.3406
KIF13B	0.298593	6.43282	1.32893	0.210605	0.999992	-4.51938
MOGAT2	0.298432	2.81993	1.57328	0.143772	0.999992	-4.43412
UBAP1	0.29828	8.02689	2.0527	0.064508	0.999992	-4.25469
MIR4773-2	0.298269	2.91281	1.5689	0.144787	0.999992	-4.4357
MIR1206	0.298266	5.70127	0.891118	0.391818	0.999992	-4.65043
GLYR1	0.298262	8.83764	2.12065	0.0573445	0.999992	-4.22878
TRIM42	0.29825	2.83186	1.26071	0.23333	0.999992	-4.54191
LOC101928730	0.298192	3.35886	1.54335	0.150827	0.999992	-4.44489
LINC01482	0.298163	1.72031	1.73608	0.110253	0.999992	-4.37437
MYO1E	0.298124	3.55964	1.91002	0.0823631	0.999992	-4.30896
LINC02036	0.298083	3.11349	1.58144	0.141901	0.999992	-4.43117
IL34	0.297993	5.61011	1.68422	0.120085	0.999992	-4.39359
LRIG2-DT	0.297759	3.98627	2.09875	0.0595668	0.999992	-4.23713
NAV2-AS4	0.297758	2.81852	2.30848	0.0412647	0.999992	-4.15738
L3MBTL4	0.297692	4.17942	1.82692	0.0947655	0.999992	-4.34036
CA7	0.297509	3.09403	1.48342	0.165859	0.999992	-4.4662
MIR3182	0.297502	3.26534	1.19329	0.257698	0.999992	-4.5635
SEC14L5	0.297451	3.4424	1.96976	0.0743901	0.999992	-4.28627
PEF1	0.297335	6.11539	1.24756	0.237933	0.999992	-4.54617
RPL13AP3	0.297265	7.2742	1.70721	0.115634	0.999992	-4.38509
LRRC37A11P	0.297227	4.19135	1.72754	0.111821	0.999992	-4.37754
FCRL2	0.297138	2.88152	1.25873	0.234018	0.999992	-4.54255
PRKCQ-AS1	0.297097	7.10945	1.4962	0.162548	0.999992	-4.46169
MOGAT3	0.297076	3.1947	1.30825	0.217294	0.999992	-4.52628
SLC27A3	0.296678	4.93049	1.65238	0.126502	0.999992	-4.40531
LINC01475	0.296418	6.26129	1.53452	0.152966	0.999992	-4.44805
DYNLT4	0.296413	4.96189	2.08328	0.0611858	0.999992	-4.24303
ADGRV1	0.296403	2.06296	1.6473	0.127554	0.999992	-4.40718
UNC13C	0.296396	3.97454	1.78988	0.100826	0.999992	-4.35427
MLF1-DT	0.296352	2.10572	1.30438	0.218564	0.999992	-4.52756
LOC101927476	0.29632	5.37202	1.7886	0.10104	0.999992	-4.35475
IL1RAP	0.296259	5.63617	0.948809	0.362966	0.999992	-4.63523
CCDC146	0.296253	5.58416	1.64116	0.128834	0.999992	-4.40943
CHROMR	0.295983	7.26912	1.75169	0.107439	0.999992	-4.36855
OR6V1	0.295918	2.74903	1.36574	0.19912	0.999992	-4.50697
PKP2	0.295896	4.38334	1.28796	0.224025	0.999992	-4.53299
ABHD6	0.295562	6.95722	2.28556	0.0429664	0.999992	-4.16606
ZNF287	0.295196	2.30661	1.29338	0.222211	0.999992	-4.5312
LINC01586	0.295183	4.80496	1.25835	0.234151	0.999992	-4.54267
LMO4	0.295047	7.04128	2.00496	0.0700345	0.999992	-4.27288
ARHGAP5	0.294969	5.02043	0.790812	0.445662	0.999992	-4.67507
MMP2	0.29481	4.04054	1.50238	0.16097	0.999992	-4.4595
LFNG	0.294651	4.55922	1.09067	0.298581	0.999992	-4.59495
FCRL3	0.294534	4.07134	1.5482	0.149664	0.999992	-4.44315
ZNF75D	0.294505	5.79675	0.958498	0.358273	0.999992	-4.63261
PRKCA-AS1	0.294352	4.25734	2.0433	0.0655634	0.999992	-4.25827
SGMS1	0.294311	8.42728	1.67589	0.121735	0.999992	-4.39666
RPUSD2	0.294286	5.49671	1.40529	0.187367	0.999992	-4.49345
C1QTNF7	0.294144	2.91417	1.85524	0.0903583	0.999992	-4.32968
TRIM14	0.294121	7.36933	1.84488	0.0919481	0.999992	-4.33359
MIR7107	0.29411	1.97454	1.68486	0.119959	0.999992	-4.39336
LAP3	0.294054	9.84567	2.05709	0.0640203	0.999992	-4.25301
TFCP2	0.293919	6.69766	1.20117	0.25475	0.999992	-4.56101
ZNF563	0.293774	3.78953	0.98185	0.34714	0.999992	-4.6262
MIR136	0.293769	1.57814	2.09706	0.0597417	0.999992	-4.23778
C6orf118	0.293753	1.36676	2.13596	0.0558374	0.999992	-4.22295
MIR1257	0.293706	5.90521	1.36446	0.199509	0.999992	-4.5074
RASL11B	0.293461	3.31366	2.02742	0.0673818	0.999992	-4.26432
LCE1A	0.293331	4.36141	1.59138	0.139647	0.999992	-4.42757
C16orf46	0.293237	3.94556	1.3198	0.213536	0.999992	-4.52243
PABPC5	0.292944	3.504	1.55187	0.148791	0.999992	-4.44183
LCT-AS1	0.292876	2.31302	1.60865	0.135809	0.999992	-4.4213
LINC01192	0.292659	1.41382	2.19381	0.0504751	0.999992	-4.20091
XLOC_007697	0.292593	1.69671	1.26891	0.230499	0.999992	-4.53923
LINC01194	0.292568	2.38528	1.36083	0.200621	0.999992	-4.50863
EMX2OS	0.292323	4.85032	1.91894	0.0811244	0.999992	-4.30558
MIR4770	0.292232	2.01962	1.54073	0.151459	0.999992	-4.44583
USP30-AS1	0.292072	5.82113	2.03409	0.0666117	0.999992	-4.26178
ADCY10	0.292025	3.38644	1.41042	0.185885	0.999992	-4.49168
OLIG3	0.291968	3.50525	1.00891	0.334558	0.999992	-4.61865
TMEM205	0.291906	6.6622	2.1454	0.0549271	0.999992	-4.21935
SLC6A7	0.291865	4.39411	1.87022	0.0881041	0.999992	-4.32402
PLEKHM1	0.291852	6.83473	1.92306	0.0805584	0.999992	-4.30402
MIR4771-1	0.291788	2.92793	1.25218	0.236306	0.999992	-4.54468
CASP4LP	0.291695	2.68945	1.43239	0.179653	0.999992	-4.48407
THSD4-AS2	0.291669	2.66368	1.59945	0.137842	0.999992	-4.42464
MRS2P2	0.291598	4.7309	1.68407	0.120115	0.999992	-4.39365
DCTN4	0.291432	8.30277	2.18105	0.0516147	0.999992	-4.20577
MBLAC2	0.291336	6.76671	1.9575	0.0759654	0.999992	-4.29094
ZBTB26	0.291238	6.61002	1.50189	0.161094	0.999992	-4.45967
OR52N4	0.291208	2.23039	0.811672	0.434082	0.999992	-4.67014
ZMIZ1	0.291204	6.77046	1.30739	0.217577	0.999992	-4.52656
DDIT4L	0.291201	3.58431	1.53444	0.152985	0.999992	-4.44808
DIAPH3-AS2	0.291126	2.52744	1.70251	0.116532	0.999992	-4.38683
ITGB8	0.291084	1.73773	2.16169	0.0533891	0.999992	-4.21314
LINC00242	0.29108	1.61172	1.9709	0.0742457	0.999992	-4.28584
AMTN	0.291035	1.52003	1.73405	0.110624	0.999992	-4.37512
STEAP3	0.290967	6.05957	1.96948	0.0744267	0.999992	-4.28638
KCNJ9	0.290887	3.05921	1.47978	0.166811	0.999992	-4.46749
EVL	0.290883	7.68908	2.15742	0.0537881	0.999992	-4.21477
OR5AK2	0.290326	1.9097	2.0829	0.0612258	0.999992	-4.24318
ID2-AS1	0.290257	3.99527	1.1477	0.275285	0.999992	-4.57769
C1orf105	0.290228	2.49658	2.23186	0.0472204	0.999992	-4.18644
TRIM54	0.289998	3.96912	2.05903	0.0638068	0.999992	-4.25228
DRD1	0.289939	4.04115	1.68393	0.120141	0.999992	-4.3937
RHEBL1	0.289926	3.19545	1.85503	0.0903902	0.999992	-4.32976
NCOA5	0.2896	7.43817	1.43424	0.179137	0.999992	-4.48343
AHNAK2	0.28951	3.11143	1.93947	0.0783385	0.999992	-4.29779
MIR2117	0.289393	3.20241	1.1385	0.278944	0.999992	-4.58052
IPO4	0.289326	6.7273	2.08394	0.0611154	0.999992	-4.24278
AUNIP	0.289265	6.80304	1.40223	0.188252	0.999992	-4.4945
P2RX7	0.289211	4.03643	0.865352	0.405204	0.999992	-4.65698
NANOS1	0.289179	5.66961	1.36754	0.198571	0.999992	-4.50636
ANXA2R	0.289104	5.48954	1.33322	0.20924	0.999992	-4.51794
URAHP	0.288909	5.12665	2.11746	0.0576629	0.999992	-4.23
FBXW10	0.288892	3.28082	2.10105	0.0593294	0.999992	-4.23625
CAPG	0.28881	5.22665	2.03202	0.0668499	0.999992	-4.26257
RASD1	0.288749	5.3556	1.19251	0.257988	0.999992	-4.56374
TMEM121B	0.288717	4.12379	1.02392	0.327722	0.999992	-4.61439
FUT7	0.288714	3.53497	1.28387	0.225404	0.999992	-4.53433
OR5AU1	0.28864	2.96372	1.11867	0.286962	0.999992	-4.58655
LINC00709	0.288515	1.58209	1.36425	0.199574	0.999992	-4.50747
XXYLT1-AS2	0.288509	3.43754	1.48528	0.165374	0.999992	-4.46555
LINC02709	0.288484	3.58385	1.13676	0.279643	0.999992	-4.58105
DLL3	0.288335	5.56642	1.73567	0.110328	0.999992	-4.37452
MIR6857	0.28833	5.05978	1.38752	0.192574	0.999992	-4.49954
EML1	0.288271	4.80343	0.893987	0.390346	0.999992	-4.64969
MIR153-2	0.288243	2.12424	2.09519	0.0599352	0.999992	-4.23849
TBC1D3P2	0.288143	2.96535	1.86692	0.0885967	0.999992	-4.32527
RMC1	0.28809	8.1667	1.90988	0.0823819	0.999992	-4.30901
GRK2	0.288017	7.1401	1.87868	0.086853	0.999992	-4.32082
CDA	0.287862	2.67865	1.49231	0.163551	0.999992	-4.46306
GPX5	0.287808	1.84717	2.10551	0.0588722	0.999992	-4.23455
DNAAF2	0.287755	6.05708	1.27937	0.226926	0.999992	-4.53581
DIPK1B	0.287717	5.16389	0.97692	0.34947	0.999992	-4.62756
COL4A1	0.28765	3.94725	1.66459	0.124005	0.999992	-4.40083
MIR3671	0.287536	1.4987	1.6475	0.127511	0.999992	-4.4071
LINC00574	0.287503	5.56367	1.68245	0.120435	0.999992	-4.39425
IP6K3	0.287298	3.73636	0.978423	0.348758	0.999992	-4.62715
FGFR1	0.28723	3.57046	1.48796	0.164677	0.999992	-4.4646
TMEM241	0.287172	7.21034	1.88035	0.0866089	0.999992	-4.32019
SNTN	0.28707	2.13038	1.42077	0.182926	0.999992	-4.4881
EBI3	0.28704	3.53542	1.84043	0.0926398	0.999992	-4.33527
MRGPRF	0.28692	5.86106	1.83064	0.0941751	0.999992	-4.33895
LENG8-AS1	0.286658	6.54236	1.8425	0.0923181	0.999992	-4.33449
PHF21B	0.286571	4.71579	1.82468	0.0951221	0.999992	-4.3412
MAGI1	0.286424	3.42592	1.18457	0.26099	0.999992	-4.56624
LRRN1	0.286353	3.01987	1.34081	0.20684	0.999992	-4.51539
PLBD1-AS1	0.28623	1.86956	1.422	0.182577	0.999992	-4.48767
LNX1-AS2	0.28619	1.74402	1.23172	0.243572	0.999992	-4.55128
ROS1	0.286125	2.29463	1.53421	0.15304	0.999992	-4.44816
PNLIP	0.286078	3.73165	1.68845	0.119255	0.999992	-4.39203
CCDC13	0.28595	6.23519	1.89915	0.0838959	0.999992	-4.31308
AP4S1	0.285819	5.68083	1.09154	0.298217	0.999992	-4.59469
IFITM3	0.285575	9.07538	2.10357	0.0590702	0.999992	-4.23529
REC8	0.285474	6.03086	1.08904	0.299269	0.999992	-4.59543
VGF	0.285473	5.58304	1.65386	0.126196	0.999992	-4.40477
LOC101929657	0.285416	2.96794	1.79966	0.0991921	0.999992	-4.3506
PLA2G4F	0.28534	3.91548	1.90552	0.0829946	0.999992	-4.31067
EPB41L4A-AS1	0.2853	10.077	1.83427	0.0936037	0.999992	-4.33759
PDX1	0.285221	4.26191	1.39715	0.189738	0.999992	-4.49624
LOC389602	0.285194	2.70733	1.62891	0.131425	0.999992	-4.41391
MIR6841	0.285109	1.5979	1.09998	0.294679	0.999992	-4.59217
POM121L10P	0.284951	4.39587	1.88202	0.0863649	0.999992	-4.31956
ARVCF	0.284566	4.86477	1.3081	0.217343	0.999992	-4.52633
MIR3646	0.284469	2.16869	1.77815	0.102817	0.999992	-4.35866
NR2F1-AS1	0.284466	1.90261	1.54867	0.149551	0.999992	-4.44298
INHBA-AS1	0.284359	2.06087	1.33384	0.209043	0.999992	-4.51774
GEMIN6	0.284351	5.95882	1.38287	0.193957	0.999992	-4.50114
EPHA3	0.284251	3.20828	2.0412	0.0658002	0.999992	-4.25907
FAM110A	0.284161	7.22691	2.18358	0.0513866	0.999992	-4.2048
ICOS	0.284133	1.6801	1.48946	0.164288	0.999992	-4.46407
ACSS2	0.283847	2.39835	1.00668	0.335582	0.999992	-4.61928
IDI2-AS1	0.283833	5.23959	1.26046	0.233416	0.999992	-4.54199
MIR548O2	0.28383	2.81514	1.64087	0.128895	0.999992	-4.40953
PABPC4L	0.2837	5.21857	0.911697	0.381349	0.999992	-4.64509
ATXN8OS	0.283648	1.56215	2.04257	0.0656456	0.999992	-4.25855
A2ML1	0.283622	2.69938	1.4279	0.180911	0.999992	-4.48563
MIR30E	0.283575	3.24484	0.985711	0.345324	0.999992	-4.62513
CORO7	0.283404	5.98057	1.77938	0.102605	0.999992	-4.3582
ZEB2	0.283256	4.7222	1.46605	0.17045	0.999992	-4.47232
ZNF594	0.283188	6.38684	1.04753	0.317184	0.999992	-4.60761
LOC101927692	0.283161	2.70017	1.1279	0.283208	0.999992	-4.58375
DCST1-AS1	0.283103	2.7275	1.00014	0.3386	0.999992	-4.62111
DEFB104A	0.282975	1.8395	1.60195	0.137287	0.999992	-4.42373
NT5DC2	0.282947	8.16581	1.74137	0.109292	0.999992	-4.3724
SSX3	0.282891	2.39871	1.87087	0.0880066	0.999992	-4.32378
LDLRAP1	0.282856	6.26595	1.51443	0.157927	0.999992	-4.45522
NKX3-1	0.282796	5.00305	1.49926	0.161767	0.999992	-4.4606
HLA-DRB5	0.282763	6.44378	1.74081	0.109395	0.999992	-4.37261
LOC100289473	0.28276	2.37739	1.14875	0.27487	0.999992	-4.57737
DEPDC7	0.28273	2.44887	1.54137	0.151305	0.999992	-4.4456
EPSTI1	0.282663	3.09233	0.678784	0.511213	0.999992	-4.69972
EZHIP	0.282602	3.93741	1.46002	0.172068	0.999992	-4.47443
ANKRD54	0.28257	6.57435	1.92452	0.0803586	0.999992	-4.30346
LILRA2	0.282448	5.31901	1.98372	0.0726335	0.999992	-4.28096
LUZP2	0.282347	2.65974	1.3003	0.219912	0.999992	-4.52891
GCNT4	0.282304	4.54155	1.82826	0.0945522	0.999992	-4.33985
PSRC1	0.282267	4.50256	1.03229	0.323957	0.999992	-4.612
TUBA3D	0.28209	3.71198	1.15949	0.270649	0.999992	-4.57406
NEURL2	0.282088	4.91424	1.94989	0.0769595	0.999992	-4.29383
SMAD1-AS2	0.282052	3.64438	0.858129	0.409012	0.999992	-4.65879
NIPAL1	0.282009	3.87532	1.7428	0.109033	0.999992	-4.37186
LINC00619	0.281716	4.11905	0.925314	0.374529	0.999992	-4.6415
NAV2-AS2	0.281688	3.85823	1.32615	0.211495	0.999992	-4.52031
MIR891B	0.281647	1.38553	2.10634	0.058787	0.999992	-4.23424
OR2T33	0.2816	1.91462	1.38249	0.194068	0.999992	-4.50126
GRAMD4	0.281529	3.64522	0.946935	0.363879	0.999992	-4.63573
DENND5A	0.281437	5.78562	1.08051	0.302889	0.999992	-4.59796
AMPH	0.281406	2.67584	1.85088	0.0910244	0.999992	-4.33133
STX2	0.281393	7.43083	1.49198	0.163637	0.999992	-4.46318
NUDT16-DT	0.281382	4.64987	1.8009	0.0989864	0.999992	-4.35014
MEGF10	0.281339	4.61048	1.85061	0.0910662	0.999992	-4.33143
MIR519B	0.281285	1.70159	1.45689	0.172914	0.999992	-4.47553
HECTD2-AS1	0.281194	2.735	1.63334	0.130483	0.999992	-4.41229
MTA3	0.280996	6.90711	1.01238	0.332967	0.999992	-4.61767
AKAP7	0.280874	2.08909	1.72772	0.111789	0.999992	-4.37748
LOC441204	0.280753	2.41675	1.69095	0.118766	0.999992	-4.39111
TOR3A	0.280742	6.61866	1.55533	0.147969	0.999992	-4.44059
RBM46	0.280629	1.57639	1.67653	0.121608	0.999992	-4.39643
ADA2	0.280574	5.76839	1.30888	0.217088	0.999992	-4.52607
BRD8	0.280478	8.58579	2.28943	0.0426745	0.999992	-4.16459
LOC101928896	0.280448	2.53769	1.20265	0.254197	0.999992	-4.56054
MSTO2P	0.280147	6.33919	1.47939	0.166915	0.999992	-4.46763
LINC01432	0.280011	4.87103	1.79769	0.0995187	0.999992	-4.35134
OR13C4	0.280005	2.06381	1.47116	0.169087	0.999992	-4.47052
ZNF470	0.279878	3.24799	1.27747	0.227571	0.999992	-4.53643
MIR124-1HG	0.279741	2.00478	1.53415	0.153055	0.999992	-4.44818
NPY1R	0.279665	1.61711	1.88686	0.0856605	0.999992	-4.31773
NLRP14	0.279526	3.98298	1.36412	0.199613	0.999992	-4.50752
LINC01821	0.279363	1.50171	1.69318	0.118332	0.999992	-4.39028
MIR767	0.279331	1.89463	2.0435	0.0655408	0.999992	-4.2582
RHOBTB2	0.27922	7.61771	1.9543	0.0763816	0.999992	-4.29215
MIR2355	0.279209	1.98007	1.63944	0.129196	0.999992	-4.41006
LOC285000	0.279097	3.64999	1.43036	0.180222	0.999992	-4.48478
RORA-AS1	0.279013	5.85215	1.12079	0.286096	0.999992	-4.58591
PXYLP1	0.278916	3.00764	1.56149	0.146518	0.999992	-4.43837
TEX36-AS1	0.278887	2.72807	1.74193	0.109191	0.999992	-4.37219
SNORD115-8	0.278836	2.41547	0.649191	0.52945	0.999992	-4.70569
OVGP1	0.278712	4.4173	1.18676	0.260159	0.999992	-4.56555
MYLIP	0.278687	5.74543	1.24437	0.239059	0.999992	-4.5472
TPD52L1	0.27858	2.1102	1.67069	0.122776	0.999992	-4.39858
AMELY	0.278558	3.46727	1.73091	0.1112	0.999992	-4.37629
PRSS42P	0.27851	4.33995	1.17535	0.26451	0.999992	-4.56913
PDGFA-DT	0.278329	4.36367	1.4844	0.165602	0.999992	-4.46586
INS	0.278234	3.9042	1.22898	0.244557	0.999992	-4.55216
LOC100996740	0.278221	6.92957	1.69613	0.11776	0.999992	-4.38919
B3GAT1-DT	0.278045	3.72359	1.26693	0.231179	0.999992	-4.53988
FANCE	0.278041	5.76048	1.43785	0.178132	0.999992	-4.48217
CXorf51A	0.277923	3.09593	0.732037	0.479354	0.999992	-4.6884
FAM180B	0.277772	4.50214	1.43283	0.179529	0.999992	-4.48392
GRM8-AS1	0.277664	1.97307	1.17283	0.265479	0.999992	-4.56991
OR1L3	0.27755	1.64482	1.78954	0.100883	0.999992	-4.3544
BMS1P20	0.277534	7.85896	1.51935	0.156699	0.999992	-4.45346
CA1	0.277509	2.58731	1.60395	0.136846	0.999992	-4.42301
SLC37A3	0.277466	6.94734	1.61805	0.13376	0.999992	-4.41787
ARMH1	0.277435	5.49626	2.0457	0.0652914	0.999992	-4.25736
TMPRSS13	0.277307	4.25609	1.70896	0.115302	0.999992	-4.38444
OSGEPL1-AS1	0.277097	2.23983	1.25191	0.236401	0.999992	-4.54476
LOC103352541	0.277022	1.48218	1.82177	0.0955871	0.999992	-4.34229
SATL1	0.276995	2.1665	1.67926	0.121065	0.999992	-4.39542
PLEKHS1	0.276979	1.98285	1.31457	0.215233	0.999992	-4.52418
MIR589	0.276953	4.07354	1.3594	0.20106	0.999992	-4.50912
LINC01933	0.276874	3.56585	1.476	0.167806	0.999992	-4.46882
IL2RA	0.276768	3.49457	1.21053	0.251281	0.999992	-4.55804
PTPRN	0.276727	5.18598	1.35062	0.203774	0.999992	-4.51209
TMPRSS11BNL	0.276595	1.67748	1.10458	0.292766	0.999992	-4.59079
LOC100507346	0.276568	3.19111	1.66237	0.124456	0.999992	-4.40164
FAM162B	0.276439	3.98645	1.3548	0.202479	0.999992	-4.51068
MIR489	0.276352	2.49405	1.13268	0.281278	0.999992	-4.58229
LINC00261	0.27582	2.10301	1.27725	0.227646	0.999992	-4.53651
HBQ1	0.275743	4.94694	1.64575	0.127876	0.999992	-4.40775
GOLT1A	0.27574	4.91167	2.05404	0.0643585	0.999992	-4.25418
LINC00501	0.275679	2.37627	1.50073	0.161392	0.999992	-4.46008
TLE1-DT	0.275592	4.7933	1.76748	0.104659	0.999992	-4.36266
RIPK2-DT	0.275555	5.31853	1.19378	0.257514	0.999992	-4.56335
MLIP-IT1	0.275443	1.94711	1.84346	0.0921683	0.999992	-4.33412
MIR6767	0.27541	5.09936	1.53167	0.153661	0.999992	-4.44907
LIPE	0.275315	5.90281	2.04203	0.065706	0.999992	-4.25875
MIR376A2	0.275291	1.36844	1.92482	0.0803167	0.999992	-4.30335
SLC22A18	0.275184	4.93015	1.73828	0.109853	0.999992	-4.37355
MYH7	0.275173	4.12857	1.35066	0.203759	0.999992	-4.51207
PEX1	0.275126	7.33122	1.72872	0.111604	0.999992	-4.37711
LINC00879	0.275108	3.04489	1.04254	0.319387	0.999992	-4.60905
UCN2	0.27509	3.77164	1.89524	0.084453	0.999992	-4.31456
CEP19	0.274898	5.5562	1.52039	0.15644	0.999992	-4.45309
PEX5	0.274823	6.51282	2.11069	0.0583446	0.999992	-4.23258
LINC00358	0.274683	1.5919	1.31891	0.213825	0.999992	-4.52273
AGR3	0.274508	1.79457	1.69998	0.117017	0.999992	-4.38777
RMND1	0.274461	7.72781	1.63432	0.130275	0.999992	-4.41193
TMEM125	0.27442	4.59325	1.64008	0.129061	0.999992	-4.40982
LINC01389	0.274418	2.70187	1.01218	0.333058	0.999992	-4.61772
MIR5000	0.27419	1.89003	1.19852	0.255737	0.999992	-4.56185
GADD45A	0.274163	6.47905	1.67639	0.121636	0.999992	-4.39648
NCRNA00250	0.274144	2.98097	1.41375	0.184929	0.999992	-4.49053
CLMN	0.27408	4.38305	1.49834	0.162001	0.999992	-4.46093
PTCHD3	0.274078	3.01863	1.39675	0.189854	0.999992	-4.49638
REG1CP	0.273949	3.13029	1.65622	0.125713	0.999992	-4.4039
COL4A4	0.273919	4.56228	1.36985	0.19787	0.999992	-4.50557
TNKS1BP1	0.273907	5.73029	1.39471	0.190452	0.999992	-4.49708
MIR548V	0.273884	2.4183	1.39022	0.191773	0.999992	-4.49862
KNOP1	0.273788	7.40328	1.53388	0.153121	0.999992	-4.44828
LINC00974	0.273778	3.98452	1.14974	0.27448	0.999992	-4.57707
IFNA22P	0.273774	1.64577	1.72513	0.112267	0.999992	-4.37844
FAM24B-CUZD1	0.273772	4.22871	1.23451	0.242571	0.999992	-4.55038
CMTM8	0.273741	5.83072	1.30525	0.218279	0.999992	-4.52727
PTPRD	0.273739	3.10514	1.09181	0.298102	0.999992	-4.59461
NLRP4	0.27371	4.25532	1.21756	0.248703	0.999992	-4.55581
SELE	0.273639	2.62152	1.84818	0.0914388	0.999992	-4.33234
LINC00266-3	0.273604	5.44092	1.45015	0.174744	0.999992	-4.47788
SASH3	0.273593	7.06393	1.7549	0.106869	0.999992	-4.36735
SLCO2A1	0.273587	3.47242	1.6535	0.12627	0.999992	-4.4049
TAGAP	0.273584	5.88295	1.42967	0.180415	0.999992	-4.48502
LINC02763	0.273581	2.28267	1.32819	0.210841	0.999992	-4.51963
WWC2-AS1	0.273342	3.54302	1.44601	0.175878	0.999992	-4.47933
MIR1205	0.273206	4.01446	0.844204	0.416422	0.999992	-4.66224
LINC01876	0.273134	3.835	1.02583	0.326862	0.999992	-4.61385
ACTL8	0.273092	3.46635	1.46304	0.171256	0.999992	-4.47337
ATP1A1-AS1	0.273072	5.46156	1.4049	0.187477	0.999992	-4.49358
LINC01402	0.272997	2.53679	1.33468	0.208777	0.999992	-4.51746
LINC01539	0.272916	4.13062	2.20121	0.0498259	0.999992	-4.19809
FABP1	0.272913	2.84544	1.05106	0.31563	0.999992	-4.60659
BICC1	0.272812	2.38728	1.42922	0.180541	0.999992	-4.48517
LINC02762	0.272672	3.54986	1.20679	0.252664	0.999992	-4.55923
PDE11A	0.272574	2.37734	1.51172	0.158607	0.999992	-4.45618
CD27	0.272551	7.89285	1.7585	0.106232	0.999992	-4.36601
MIR548AM	0.272545	2.19925	1.25414	0.235621	0.999992	-4.54404
LINC01091	0.272501	1.88905	2.0751	0.0620584	0.999992	-4.24615
C3orf62	0.272491	5.76256	1.1878	0.259767	0.999992	-4.56523
MORC2-AS1	0.27244	2.87452	1.64788	0.127433	0.999992	-4.40696
ZPBP	0.272286	1.84109	1.28499	0.225024	0.999992	-4.53396
EFNA2	0.272244	4.05077	1.65885	0.125175	0.999992	-4.40294
MID1IP1-AS1	0.272233	4.83759	1.11197	0.289711	0.999992	-4.58857
IL9	0.27217	3.45818	1.17658	0.264038	0.999992	-4.56874
SEMA6B	0.272084	4.09629	1.24952	0.237242	0.999992	-4.54554
ARRDC3	0.272027	9.26743	2.07816	0.0617304	0.999992	-4.24498
UNC13B	0.272015	4.36014	0.924625	0.374872	0.999992	-4.64169
OR8B2	0.271981	1.76323	1.38784	0.192479	0.999992	-4.49944
NXPH3	0.271907	4.04188	1.34542	0.205395	0.999992	-4.51384
SERPINB10	0.271901	2.96837	1.32745	0.211077	0.999992	-4.51988
IRS1	0.271887	4.89141	1.15732	0.271499	0.999992	-4.57473
GRAPL	0.27183	5.74528	1.88755	0.0855598	0.999992	-4.31747
HEATR5A-DT	0.27178	2.68592	1.60558	0.136485	0.999992	-4.42241
SNAI3	0.271779	5.42955	1.59833	0.138092	0.999992	-4.42505
CAMSAP2	0.271721	6.54979	1.58362	0.141403	0.999992	-4.43038
ZBED6CL	0.271719	3.90558	1.92001	0.0809768	0.999992	-4.30517
HNF1A	0.271393	4.66478	1.10996	0.290538	0.999992	-4.58918
STK32C	0.271392	4.88682	1.33481	0.208734	0.999992	-4.51741
REN	0.271358	3.42614	1.80412	0.098456	0.999992	-4.34893
LOC729737	0.271174	8.15016	1.94518	0.0775803	0.999992	-4.29562
AGT	0.271119	3.54086	1.98372	0.0726338	0.999992	-4.28096
ANKRD20A8P	0.271111	4.78187	1.63613	0.129892	0.999992	-4.41127
ACTG1P25	0.271044	4.69801	1.66002	0.124935	0.999992	-4.40251
ZDBF2	0.270969	5.24925	1.49467	0.162942	0.999992	-4.46223
TFAP2C	0.270917	2.89099	1.2275	0.245093	0.999992	-4.55263
PKD1L3	0.270876	2.87723	1.25305	0.236002	0.999992	-4.54439
SGCZ	0.27086	3.20788	1.68317	0.120292	0.999992	-4.39398
CNTN4-AS1	0.270847	2.21307	2.03737	0.0662365	0.999992	-4.26053
ALMS1P1	0.270711	5.39634	1.06124	0.31118	0.999992	-4.60363
PRKXP1	0.270556	4.94071	0.879796	0.397662	0.999992	-4.65333
MIR3201	0.270529	1.35755	1.88333	0.0861732	0.999992	-4.31907
DENND11	0.270358	6.23993	1.20728	0.252482	0.999992	-4.55908
POTEJ	0.270315	2.31275	2.13867	0.055574	0.999992	-4.22191
MAML3	0.270228	5.72587	1.56114	0.1466	0.999992	-4.4385
SLFN14	0.270174	2.64478	1.1544	0.272643	0.999992	-4.57563
ATP8B4	0.270125	1.83185	1.24814	0.237726	0.999992	-4.54598
OR52A4P	0.270049	2.02257	1.23103	0.243819	0.999992	-4.5515
TPRG1-AS2	0.269997	2.56185	1.2671	0.23112	0.999992	-4.53982
NHSL1	0.269986	3.47028	1.2695	0.230296	0.999992	-4.53904
MRAP2	0.269972	3.11822	1.93576	0.0788347	0.999992	-4.29919
LINC00528	0.269958	4.97368	1.39639	0.189959	0.999992	-4.4965
LINC01096	0.269908	3.1712	1.1399	0.278386	0.999992	-4.58009
GJB5	0.269875	4.38192	1.4093	0.186208	0.999992	-4.49206
DNAH1	0.269819	6.61271	2.1802	0.0516908	0.999992	-4.20609
CXCL1	0.269775	3.72213	1.10705	0.291741	0.999992	-4.59005
DEFB4B	0.269762	2.1931	1.20594	0.252977	0.999992	-4.5595
SMIM21	0.269496	2.95056	1.4695	0.169529	0.999992	-4.47111
LINC01734	0.269479	3.1983	1.31281	0.215804	0.999992	-4.52476
MAPK8IP2	0.269366	4.14859	1.7006	0.116899	0.999992	-4.38754
CASC9	0.269237	1.53045	1.12971	0.282477	0.999992	-4.5832
CEP128	0.269106	8.96721	1.66953	0.123008	0.999992	-4.39901
DNAH5	0.269062	2.2412	1.76744	0.104665	0.999992	-4.36267
CIDEB	0.268998	7.33072	1.39343	0.190828	0.999992	-4.49752
REPS1	0.268995	7.37419	1.31764	0.214236	0.999992	-4.52315
ATN1	0.268894	3.93157	1.3071	0.21767	0.999992	-4.52666
GRHL3	0.268696	3.14226	1.22321	0.246645	0.999992	-4.554
PRSS40A	0.268594	4.73411	1.32634	0.211435	0.999992	-4.52025
HCG23	0.268575	4.16387	1.24471	0.23894	0.999992	-4.5471
CYP4F35P	0.268552	3.62969	1.3698	0.197887	0.999992	-4.50559
TEX36	0.268342	3.2706	0.746396	0.470979	0.999992	-4.68522
LOC101929148	0.268326	3.3953	1.68817	0.119309	0.999992	-4.39213
NAT9	0.268305	7.49246	2.14919	0.0545655	0.999992	-4.2179
MTOR-AS1	0.268285	3.26471	1.27398	0.228761	0.999992	-4.53758
ZCCHC14-DT	0.268276	4.58818	1.57884	0.142496	0.999992	-4.43211
ZNF860	0.268228	5.61615	1.58164	0.141855	0.999992	-4.4311
C5orf67	0.268112	2.8554	1.15196	0.273601	0.999992	-4.57638
LINC01410	0.268071	5.72771	1.00745	0.335226	0.999992	-4.61906
LOC93622	0.268044	6.64717	1.49043	0.164036	0.999992	-4.46373
RIOK2	0.267959	7.38418	1.78423	0.10178	0.999992	-4.35639
CAPZA3	0.267767	1.98678	1.71274	0.114585	0.999992	-4.38304
TLX1	0.267637	4.43132	0.832305	0.422825	0.999992	-4.66516
SEMA6A-AS1	0.267549	4.42454	1.01037	0.333889	0.999992	-4.61824
SNAR-F	0.267506	4.69408	1.20538	0.253183	0.999992	-4.55968
INO80C	0.267389	5.45088	1.69928	0.117153	0.999992	-4.38803
DEFB126	0.267271	1.69723	1.52079	0.156343	0.999992	-4.45295
RGL1	0.267236	4.36964	0.781863	0.450691	0.999992	-4.67716
LINC00445	0.267207	2.88195	1.25693	0.234645	0.999992	-4.54313
C1orf87	0.267096	3.12508	1.83714	0.0931537	0.999992	-4.33651
OR9G4	0.266968	3.73361	1.33773	0.207811	0.999992	-4.51643
LINC01548	0.266923	4.49693	1.00694	0.335461	0.999992	-4.6192
PCSK6-AS1	0.266905	2.56862	1.25879	0.233998	0.999992	-4.54253
MECR	0.266604	6.78275	1.78209	0.102144	0.999992	-4.35719
C7orf33	0.266442	3.51488	1.32464	0.211978	0.999992	-4.52082
LINC00280	0.266431	1.82146	1.2806	0.226508	0.999992	-4.53541
CASC2	0.266163	1.82506	0.917509	0.378427	0.999992	-4.64356
MAL2	0.266097	1.99183	1.96914	0.0744694	0.999992	-4.28651
MIR4477B	0.265917	4.58715	1.58321	0.141498	0.999992	-4.43053
SYNPO2L	0.26585	4.0374	0.975678	0.350058	0.999992	-4.62791
RAX	0.265784	4.91301	1.01284	0.332759	0.999992	-4.61754
AOC4P	0.265665	4.36713	0.973151	0.351258	0.999992	-4.6286
WDFY4	0.265645	7.36852	2.1774	0.0519441	0.999992	-4.20716
MIR7975	0.265597	3.86083	1.75289	0.107226	0.999992	-4.3681
LINC00624	0.265466	5.07508	0.677016	0.512291	0.999992	-4.70008
PIGZ	0.265372	3.97173	1.03561	0.322474	0.999992	-4.61105
TIMM13	0.265315	8.23213	1.87874	0.0868447	0.999992	-4.3208
FAM171B	0.265297	1.83787	1.81539	0.0966154	0.999992	-4.34469
LINC00839	0.265271	4.58152	1.43956	0.177657	0.999992	-4.48158
RPUSD1	0.2652	6.71026	1.64708	0.127598	0.999992	-4.40726
FAM27E3	0.265155	6.66568	1.10262	0.293579	0.999992	-4.59138
PCDHB1	0.26501	2.22577	0.850088	0.41328	0.999992	-4.66079
LINC01162	0.26496	1.86547	1.19494	0.257076	0.999992	-4.56298
FAM83B	0.264939	1.82036	1.47917	0.166973	0.999992	-4.4677
RHOU	0.264746	3.14905	1.17636	0.264121	0.999992	-4.56881
TRIM72	0.264744	4.65406	1.29485	0.221722	0.999992	-4.53072
PPBPP2	0.264265	2.758	1.35372	0.202813	0.999992	-4.51104
HOXA1	0.264166	5.67986	1.38087	0.194552	0.999992	-4.50182
TAP1	0.264122	5.51734	1.44499	0.17616	0.999992	-4.47969
ASB13	0.264085	6.55243	1.84559	0.0918386	0.999992	-4.33332
BCAR4	0.264056	2.56817	1.6536	0.126251	0.999992	-4.40487
SAMD13	0.264035	4.0975	0.72322	0.484542	0.999992	-4.69032
CD14	0.263981	5.0214	1.45669	0.172968	0.999992	-4.4756
MIR513A1	0.263819	2.50657	1.89279	0.0848042	0.999992	-4.31549
GRP	0.263736	4.90103	1.39475	0.190439	0.999992	-4.49707
ACAN	0.263704	2.58772	1.60816	0.135918	0.999992	-4.42148
TTTY6	0.263665	4.08528	1.18331	0.261468	0.999992	-4.56664
KRTAP3-3	0.263619	3.66558	1.99289	0.0715014	0.999992	-4.27748
BMP10	0.26358	2.84838	1.61713	0.133958	0.999992	-4.41821
MROH6	0.263495	5.71391	1.36223	0.200192	0.999992	-4.50816
SLC6A14	0.263345	1.98109	1.48321	0.165914	0.999992	-4.46628
OR51F1	0.263328	2.17283	1.63081	0.13102	0.999992	-4.41322
LPIN3	0.263311	4.77917	1.66244	0.124442	0.999992	-4.40162
CNN3	0.263237	3.3167	1.18844	0.259523	0.999992	-4.56503
NLRP1	0.262987	6.32492	1.3554	0.202291	0.999992	-4.51047
HAUS3	0.262834	5.27864	2.0301	0.0670717	0.999992	-4.2633
BAALC-AS1	0.262824	4.31972	1.28459	0.22516	0.999992	-4.5341
CHST4	0.26277	3.41046	1.32134	0.21304	0.999992	-4.52192
PDK2	0.262567	5.31692	1.29523	0.221593	0.999992	-4.53059
TGFBR1	0.262566	8.01935	1.81406	0.0968312	0.999992	-4.34519
LINC01522	0.262551	3.54726	1.33204	0.209613	0.999992	-4.51834
CD37	0.262366	10.9329	1.72948	0.111464	0.999992	-4.37682
AP1B1	0.262324	8.51191	1.90834	0.0825976	0.999992	-4.3096
DUSP16	0.262279	3.96753	1.19576	0.256771	0.999992	-4.56272
WNK2	0.262272	5.31862	1.95345	0.0764925	0.999992	-4.29247
SNORD56B	0.26207	2.57456	0.665906	0.519103	0.999992	-4.70234
COA7	0.261777	7.54464	1.51387	0.158069	0.999992	-4.45542
BANF2	0.261704	2.91257	1.96731	0.0747032	0.999992	-4.28721
PDF	0.261657	7.5628	1.88553	0.0858533	0.999992	-4.31823
AIF1	0.261512	3.52855	0.552352	0.591682	0.999992	-4.72358
CAPN13	0.261511	2.77706	1.58688	0.140665	0.999992	-4.4292
FAM21EP	0.261468	5.27061	1.41362	0.184967	0.999992	-4.49057
ENPP1	0.261323	3.40284	1.30373	0.218778	0.999992	-4.52778
ARHGEF4	0.261268	3.10903	1.13757	0.279318	0.999992	-4.5808
LOC102724804	0.261177	3.63667	1.85282	0.090727	0.999992	-4.33059
MIR518E	0.261169	1.48025	1.4858	0.165239	0.999992	-4.46536
LUNAR1	0.261103	2.63102	1.79439	0.100069	0.999992	-4.35258
OLMALINC	0.261074	8.00029	0.87447	0.400432	0.999992	-4.65468
IGLL5	0.261028	7.81992	1.68878	0.11919	0.999992	-4.39191
ACVR1C	0.260984	2.54357	1.61623	0.134153	0.999992	-4.41854
WFDC8	0.260938	3.34692	1.47449	0.168206	0.999992	-4.46935
MIR506	0.260914	1.33232	1.87962	0.0867164	0.999992	-4.32047
GOLGA6B	0.260624	4.60548	1.3209	0.213183	0.999992	-4.52207
STXBP6	0.260594	5.29868	1.76635	0.104855	0.999992	-4.36308
IQCD	0.260531	6.41151	2.02876	0.0672263	0.999992	-4.26381
SPPL2B	0.260514	6.75248	1.72678	0.111961	0.999992	-4.37782
SPACA9	0.260483	5.2876	2.06896	0.0627205	0.999992	-4.24849
TMEM134	0.260184	6.81735	1.714	0.114348	0.999992	-4.38257
FAM86EP	0.259956	6.27742	1.78032	0.102446	0.999992	-4.35785
MIR7150	0.259927	4.40957	1.15562	0.272165	0.999992	-4.57525
LOC101929626	0.259922	2.14945	1.17699	0.263881	0.999992	-4.56861
OGFRP1	0.259792	4.66301	1.1043	0.292882	0.999992	-4.59088
C1orf198	0.25966	4.38229	1.84456	0.0919987	0.999992	-4.33371
ATP6V1A	0.259584	8.57819	1.92053	0.0809049	0.999992	-4.30497
PIGF	0.259373	6.35114	1.57778	0.142738	0.999992	-4.43249
RNASEH1-DT	0.259343	4.64288	1.71734	0.11372	0.999992	-4.38133
ZBTB18	0.259319	5.40727	1.06317	0.31034	0.999992	-4.60306
LINC01397	0.259193	2.99435	0.997172	0.339974	0.999992	-4.62194
MKKS	0.258992	6.09792	1.08654	0.300327	0.999992	-4.59618
TMEM92	0.258936	3.33952	1.65895	0.125154	0.999992	-4.4029
FUT2	0.258772	4.29466	1.00599	0.335899	0.999992	-4.61947
LINC02408	0.258759	1.77143	1.36881	0.198187	0.999992	-4.50593
AMOTL1	0.25873	4.41881	1.4472	0.175553	0.999992	-4.47891
ZNF416	0.258673	4.8787	0.933899	0.370274	0.999992	-4.63923
KLHL2	0.258671	7.9506	1.68987	0.118978	0.999992	-4.39151
LINC01377	0.25863	4.51326	1.40095	0.188628	0.999992	-4.49494
PLEKHA5	0.258617	5.35192	0.783903	0.449541	0.999992	-4.67668
DBX1	0.258531	3.769	1.08233	0.302114	0.999992	-4.59742
RASAL2	0.258315	2.94007	1.20016	0.255126	0.999992	-4.56133
ZNF713	0.258285	5.33761	0.915884	0.379242	0.999992	-4.64399
KCNK9	0.258272	3.18695	1.76939	0.104327	0.999992	-4.36194
BSCL2	0.258155	8.19894	1.78173	0.102205	0.999992	-4.35732
CCDC69	0.258101	7.5443	1.75642	0.106599	0.999992	-4.36678
CCDC190	0.258046	2.37835	1.69937	0.117135	0.999992	-4.38799
MIR6814	0.258013	5.80949	1.0893	0.299162	0.999992	-4.59536
LINC02149	0.257973	1.94409	1.4501	0.17476	0.999992	-4.4779
PHC1	0.257967	7.96932	1.96705	0.0747361	0.999992	-4.28731
TBC1D24	0.25793	6.58569	1.39956	0.189033	0.999992	-4.49542
IZUMO3	0.257835	2.26964	1.18285	0.261644	0.999992	-4.56678
CASR	0.257812	4.92924	1.43844	0.177969	0.999992	-4.48197
LOC100131289	0.257537	4.77723	1.30938	0.216926	0.999992	-4.5259
LEF1-AS1	0.25752	5.37044	1.29434	0.221889	0.999992	-4.53088
PGLS	0.257487	7.3324	2.09141	0.0603297	0.999992	-4.23993
MAPK8IP1P2	0.257366	4.32776	1.16394	0.268917	0.999992	-4.57268
KLHL31	0.257362	2.68797	1.11684	0.287712	0.999992	-4.5871
CNTD1	0.257233	2.77225	1.19163	0.25832	0.999992	-4.56402
LOC100507156	0.257191	4.48607	1.44021	0.177477	0.999992	-4.48135
FAM131B	0.257155	3.57447	1.57418	0.143566	0.999992	-4.43379
IL12RB2	0.256852	2.92557	0.989176	0.3437	0.999992	-4.62417
OR2A25	0.256805	2.49919	1.07668	0.304521	0.999992	-4.59909
GPM6A	0.256757	2.33615	1.83611	0.0933141	0.999992	-4.33689
KANK4	0.256653	4.47927	1.81176	0.0972037	0.999992	-4.34606
MIR938	0.256619	1.90924	1.40609	0.187133	0.999992	-4.49317
CALCRL	0.256609	3.77404	0.86568	0.405032	0.999992	-4.6569
TAL1	0.256461	3.24073	1.44279	0.176764	0.999992	-4.48045
SNORA71A	0.256457	9.46039	1.64156	0.128751	0.999992	-4.40928
LOC101241902	0.256437	1.85694	1.93621	0.0787747	0.999992	-4.29902
INAFM1	0.256356	5.39584	1.16076	0.270151	0.999992	-4.57366
ENTHD1	0.256286	2.12093	1.46013	0.172038	0.999992	-4.47439
PILRA	0.25625	7.36598	1.93834	0.0784896	0.999992	-4.29822
F12	0.256178	6.25675	1.85267	0.0907509	0.999992	-4.33065
NAT2	0.255971	2.26657	1.16735	0.267591	0.999992	-4.57162
SEPTIN4	0.25596	3.27855	1.15546	0.272228	0.999992	-4.5753
JADE2	0.255842	6.57779	1.45197	0.174249	0.999992	-4.47725
ACVR2B	0.255761	4.86338	1.46985	0.169436	0.999992	-4.47098
IFT80	0.255648	7.40576	1.57928	0.142395	0.999992	-4.43195
LINC02254	0.25539	1.65879	1.35026	0.203885	0.999992	-4.51221
EHD1	0.255289	8.74053	1.31522	0.21502	0.999992	-4.52396
OR4F4	0.255016	1.8075	1.23103	0.243818	0.999992	-4.5515
GAB1	0.254994	8.14789	1.45184	0.174284	0.999992	-4.47729
ABHD16A	0.25495	6.76554	1.41594	0.184301	0.999992	-4.48977
TMEM9	0.254872	6.72032	1.68668	0.119602	0.999992	-4.39268
TPH1	0.254834	3.54529	0.444786	0.665044	0.999992	-4.74034
MGAT4A	0.254703	2.794	0.852206	0.412153	0.999992	-4.66026
WDR70	0.254699	6.94325	1.36852	0.198273	0.999992	-4.50602
OR5C1	0.254583	4.23362	1.12181	0.28568	0.999992	-4.5856
CSF1	0.25443	2.25734	0.993802	0.341541	0.999992	-4.62288
FOXD2	0.254308	2.76935	1.15875	0.27094	0.999992	-4.57429
GPR1-AS	0.254282	2.65127	1.528	0.154561	0.999992	-4.45038
C11orf42	0.254215	3.6596	1.20267	0.254189	0.999992	-4.56054
FANK1	0.254207	4.10245	1.25559	0.235114	0.999992	-4.54357
TMEM92-AS1	0.254181	2.89399	1.33466	0.208783	0.999992	-4.51746
RBMY2EP	0.254179	1.32725	1.54859	0.149571	0.999992	-4.44301
CNTNAP1	0.254167	3.65168	1.56187	0.146427	0.999992	-4.43823
WDR46	0.254055	8.27504	1.73604	0.110262	0.999992	-4.37438
FGD2	0.253981	4.49786	0.914709	0.379833	0.999992	-4.6443
SPACA7	0.253927	2.48567	1.22808	0.244882	0.999992	-4.55244
NTN1	0.25388	5.859	1.68821	0.119301	0.999992	-4.39212
SIGLEC15	0.253806	5.52299	1.06395	0.310001	0.999992	-4.60283
LINC02901	0.25358	2.70107	1.08563	0.300713	0.999992	-4.59645
GNRHR2	0.2535	5.58997	1.51721	0.157232	0.999992	-4.45423
MIR4435-2	0.253367	2.87967	1.28172	0.226129	0.999992	-4.53504
MIR3131	0.253339	4.46195	1.22364	0.24649	0.999992	-4.55387
KPNA7	0.253301	2.51328	1.29572	0.221429	0.999992	-4.53043
OCLNP1	0.253212	5.18247	1.01354	0.332437	0.999992	-4.61734
CTU1	0.253118	6.25944	1.65682	0.125589	0.999992	-4.40368
GABRR1	0.252995	3.30365	1.68573	0.119789	0.999992	-4.39304
AHCYL2	0.252859	6.37475	1.20867	0.251968	0.999992	-4.55864
CUTALP	0.252853	6.12287	1.549	0.149473	0.999992	-4.44286
MACC1-AS1	0.252769	1.42964	1.65554	0.125851	0.999992	-4.40415
DEFB1	0.25276	2.25306	0.981425	0.347341	0.999992	-4.62632
PICK1	0.252616	5.52633	1.99013	0.0718403	0.999992	-4.27853
FAM167A	0.252599	8.62951	1.58045	0.142126	0.999992	-4.43153
TBC1D4	0.252571	4.48488	1.28694	0.224367	0.999992	-4.53332
MIR548AY	0.252567	1.72245	1.66564	0.123793	0.999992	-4.40044
PACSIN1	0.252563	6.57354	1.84125	0.0925123	0.999992	-4.33496
LINC01504	0.252538	3.11506	1.39266	0.191055	0.999992	-4.49778
MCM3AP-AS1	0.252502	6.31522	1.40184	0.188367	0.999992	-4.49463
ADAM23	0.25239	2.36232	1.5017	0.161142	0.999992	-4.45974
UGT2B4	0.252281	3.00123	1.79541	0.0998984	0.999992	-4.35219
ZSWIM8-AS1	0.252251	4.37596	0.757913	0.464328	0.999992	-4.68264
SNORA79	0.252232	5.78273	1.30451	0.218523	0.999992	-4.52752
MUC13	0.252229	1.53278	1.90097	0.0836369	0.999992	-4.31239
DAAM1	0.25211	7.89713	1.90986	0.0823853	0.999992	-4.30902
TXLNG	0.252066	7.7489	1.30369	0.218791	0.999992	-4.52779
QTRT1	0.252059	7.01705	1.82764	0.0946504	0.999992	-4.34008
LOC101928002	0.252014	3.70002	1.40615	0.187116	0.999992	-4.49315
LINC01271	0.251924	5.27326	1.87125	0.0879511	0.999992	-4.32364
RBM48	0.251903	3.296	0.85484	0.410754	0.999992	-4.65961
MIR1587	0.251867	4.75872	0.945484	0.364587	0.999992	-4.63612
ENOSF1	0.251789	7.18845	1.60003	0.137714	0.999992	-4.42443
SPART	0.251767	2.08462	1.42369	0.182099	0.999992	-4.48709
PPFIA3	0.251571	2.85312	1.70531	0.115997	0.999992	-4.38579
CFAP47	0.25156	2.59606	1.57341	0.143744	0.999992	-4.43407
MIR5706	0.251433	2.88703	1.29844	0.220528	0.999992	-4.52953
SEZ6L2	0.251428	3.97421	1.56502	0.14569	0.999992	-4.4371
OR6X1	0.251372	1.8993	1.85986	0.0896575	0.999992	-4.32794
CLIC2	0.251278	4.1504	1.13278	0.28124	0.999992	-4.58226
LINC00332	0.251246	2.34868	1.54387	0.150704	0.999992	-4.4447
MIR7160	0.251162	4.40031	0.918894	0.377734	0.999992	-4.6432
MIR5589	0.251137	3.49563	0.553733	0.590768	0.999992	-4.72334
LGALS12	0.251093	3.77481	1.47745	0.167425	0.999992	-4.46831
PRAMEF1	0.251067	2.87359	1.19544	0.25689	0.999992	-4.56282
FAM71F2	0.250958	6.04142	1.59098	0.139738	0.999992	-4.42771
HS3ST1	0.250934	5.29031	1.46195	0.171548	0.999992	-4.47375
TMEM236	0.250743	3.02004	1.49078	0.163946	0.999992	-4.4636
KCNAB3	0.250636	4.67088	1.17838	0.263347	0.999992	-4.56818
GPR150	0.250632	3.26082	1.38459	0.193444	0.999992	-4.50055
MROH2B	0.250349	2.20677	1.02703	0.326318	0.999992	-4.6135
TRMT9B	0.250314	5.42025	1.2902	0.223275	0.999992	-4.53225
LINC01204	0.250272	2.27917	1.0139	0.332275	0.999992	-4.61724
DPM3	0.2502	6.67529	1.34952	0.204116	0.999992	-4.51246
HEG1	0.250071	6.81244	1.48563	0.165282	0.999992	-4.46542
SOWAHC	0.25004	3.95967	1.15687	0.271676	0.999992	-4.57487
MIR4654	0.24991	5.62425	1.32304	0.212492	0.999992	-4.52135
ARID3B	0.249829	5.03563	1.33451	0.208831	0.999992	-4.51751
SNORD72	0.2498	6.26297	0.700737	0.497928	0.999992	-4.69514
OR4K15	0.249409	2.58094	1.28088	0.226413	0.999992	-4.53531
NXPE3	0.249309	6.61563	0.890959	0.391899	0.999992	-4.65047
SNHG10	0.249309	4.19803	1.49591	0.162624	0.999992	-4.46179
UBA6-DT	0.249268	7.21221	1.45266	0.174061	0.999992	-4.47701
CNP	0.249244	6.7313	1.01336	0.332519	0.999992	-4.61739
LINC00244	0.249179	3.24878	1.22698	0.245278	0.999992	-4.5528
PARD6A	0.249061	4.67124	1.22456	0.246155	0.999992	-4.55357
ATXN7L1	0.249058	5.57694	0.825048	0.426761	0.999992	-4.66692
LCN8	0.249058	4.68217	1.63055	0.131075	0.999992	-4.41331
OR1L8	0.249	2.1695	1.47054	0.169252	0.999992	-4.47074
MIR6813	0.248996	3.19499	1.14283	0.277219	0.999992	-4.57919
CST5	0.248919	2.63365	1.98974	0.0718883	0.999992	-4.27867
FAM27E3	0.248861	6.96518	1.09505	0.296742	0.999992	-4.59364
RESF1	0.248828	7.23042	0.722922	0.484718	0.999992	-4.69039
OVCH1	0.24865	2.52082	0.89423	0.390222	0.999992	-4.64963
KDM4D	0.248581	3.69148	0.899374	0.387594	0.999992	-4.6483
MIR6078	0.248572	4.20704	1.67607	0.121699	0.999992	-4.3966
CFTR	0.248569	2.52297	1.99012	0.0718418	0.999992	-4.27853
HOXA2	0.248546	3.50464	1.21706	0.248885	0.999992	-4.55597
STARD13	0.248504	1.69748	1.43848	0.177958	0.999992	-4.48196
LINC01776	0.248295	1.9543	1.63381	0.130383	0.999992	-4.41212
CDHR1	0.248283	3.47228	1.06083	0.311357	0.999992	-4.60374
SLC25A3P1	0.248249	3.07869	1.82234	0.0954964	0.999992	-4.34208
TARID	0.248232	3.98342	1.26802	0.230803	0.999992	-4.53952
MSRB2	0.248231	5.06581	1.15209	0.273553	0.999992	-4.57634
MIR544B	0.24813	4.34378	0.726563	0.482571	0.999992	-4.68959
GIPR	0.248103	4.56935	1.23589	0.242075	0.999992	-4.54994
LINC02294	0.248044	1.32485	1.80896	0.097661	0.999992	-4.34711
OR2T12	0.248033	2.78158	1.46586	0.170501	0.999992	-4.47238
ZMIZ1-AS1	0.24795	2.43832	1.006	0.335892	0.999992	-4.61947
MIR6881	0.247932	3.68836	1.37133	0.197422	0.999992	-4.50507
PROKR2	0.24767	3.41679	1.42642	0.181328	0.999992	-4.48614
ZNF662	0.247651	4.60095	1.10056	0.294437	0.999992	-4.592
CNTNAP4	0.247464	1.88992	1.4812	0.166438	0.999992	-4.46699
DDX11L1	0.247427	3.21141	1.4126	0.185258	0.999992	-4.49092
CATSPER2P1	0.247372	4.62998	0.936634	0.368926	0.999992	-4.6385
CTSE	0.247349	3.16346	1.25244	0.236216	0.999992	-4.54459
DDX49	0.247298	7.57612	1.7731	0.103684	0.999992	-4.36055
OR7E85BP	0.247291	3.58325	1.29869	0.220443	0.999992	-4.52944
EMCN	0.247258	3.93292	0.9536	0.36064	0.999992	-4.63393
MLLT10P1	0.247215	2.42351	0.862779	0.406558	0.999992	-4.65763
DCAF12	0.247186	9.08637	1.94131	0.0780931	0.999992	-4.29709
TMEM222	0.247123	7.34735	1.47974	0.166822	0.999992	-4.4675
TNFSF10	0.247053	6.24045	0.848587	0.41408	0.999992	-4.66116
CGB2	0.247004	5.7355	1.10711	0.291716	0.999992	-4.59003
SATB1	0.246987	6.85297	1.3153	0.214996	0.999992	-4.52393
OR2J3	0.246884	2.05165	1.78606	0.10147	0.999992	-4.3557
PHYHD1	0.246831	6.45286	1.84393	0.0920962	0.999992	-4.33395
PYGM	0.246785	5.00536	1.29638	0.221213	0.999992	-4.53021
TSR2	0.246782	7.14331	1.68867	0.119212	0.999992	-4.39195
CILK1	0.246698	7.31796	1.20401	0.253692	0.999992	-4.56011
CCAT2	0.246677	1.76051	1.37391	0.196644	0.999992	-4.50419
ANAPC1P1	0.246501	7.49066	1.77054	0.104127	0.999992	-4.36151
GC	0.246469	2.55073	1.06359	0.310161	0.999992	-4.60294
CBLN4	0.246428	4.44824	1.57504	0.143368	0.999992	-4.43348
WLS	0.24634	3.21167	1.16675	0.267827	0.999992	-4.57181
FXYD3	0.246073	5.43392	1.1395	0.278544	0.999992	-4.58021
ZNF844	0.24606	7.50688	1.43028	0.180242	0.999992	-4.4848
CST4	0.246041	2.82256	1.07456	0.305429	0.999992	-4.59972
CYP1B1-AS1	0.245903	3.70555	1.43722	0.178306	0.999992	-4.48239
SNORA58	0.245892	2.55032	1.78532	0.101596	0.999992	-4.35598
ANAPC4	0.245875	7.21055	1.49095	0.163902	0.999992	-4.46354
RAET1E	0.245842	3.71267	1.674	0.122112	0.999992	-4.39736
LOC101929532	0.245819	1.96531	1.10726	0.291655	0.999992	-4.58999
TMEM198B	0.245521	6.66971	1.6844	0.120049	0.999992	-4.39352
ADAMTS17	0.24545	4.39314	1.52467	0.15538	0.999992	-4.45157
OR5L1	0.245441	2.10876	1.66512	0.123899	0.999992	-4.40063
MIR3667	0.245312	3.13266	1.42746	0.181036	0.999992	-4.48578
MIR6508	0.245298	3.89254	1.26925	0.230382	0.999992	-4.53912
GCSAM	0.245288	8.81528	0.994361	0.34128	0.999992	-4.62273
ECHDC3	0.245165	3.29124	1.30743	0.217563	0.999992	-4.52655
CCDC159	0.244975	4.30566	1.14401	0.276748	0.999992	-4.57883
ACTA2-AS1	0.24493	5.00166	1.86545	0.0888165	0.999992	-4.32583
P2RX2	0.2449	3.67291	1.95336	0.076505	0.999992	-4.29251
C1orf185	0.244517	1.98272	1.62333	0.13262	0.999992	-4.41595
PNO1	0.244438	7.44106	1.27545	0.22826	0.999992	-4.5371
ALKAL2	0.244368	3.66405	1.72321	0.112624	0.999992	-4.37915
NF1P2	0.244308	2.70866	0.997868	0.339651	0.999992	-4.62175
LINC00999	0.244293	8.67513	1.4406	0.17737	0.999992	-4.48122
RXFP4	0.244274	3.66891	1.29801	0.220669	0.999992	-4.52967
IL17RA	0.244207	7.24074	1.57574	0.143205	0.999992	-4.43323
TRPC3	0.244194	1.84986	1.2586	0.234065	0.999992	-4.54259
PAUPAR	0.244146	2.82941	1.57426	0.143547	0.999992	-4.43377
GRIK3	0.24403	2.38889	1.08143	0.302496	0.999992	-4.59769
SPINK5	0.244011	2.09781	1.24849	0.237604	0.999992	-4.54587
CRYGS	0.24387	5.33197	1.05356	0.314534	0.999992	-4.60586
DMXL2	0.243779	3.95972	1.27871	0.22715	0.999992	-4.53603
ELOVL2	0.243745	3.13741	1.28503	0.22501	0.999992	-4.53395
SCART1	0.243737	4.26222	1.3277	0.210998	0.999992	-4.51979
JPH3	0.24371	4.57426	0.80423	0.43819	0.999992	-4.67191
DLEU1-AS1	0.243693	5.29162	1.37896	0.195125	0.999992	-4.50247
CT69	0.243591	4.74267	0.993728	0.341575	0.999992	-4.62291
FBXO16	0.243476	4.51797	1.24018	0.240545	0.999992	-4.54855
LOC642361	0.243454	6.28111	1.07935	0.303382	0.999992	-4.59831
BTC	0.243448	3.09956	1.44019	0.177483	0.999992	-4.48136
MIR3193	0.243408	3.66717	1.02668	0.326475	0.999992	-4.6136
IRAK1	0.243384	6.62707	1.61662	0.134069	0.999992	-4.41839
MIR124-3	0.243297	3.30067	0.974429	0.350651	0.999992	-4.62825
KCNT1	0.243226	4.82583	1.45677	0.172946	0.999992	-4.47557
SFTPC	0.243225	4.96765	1.41978	0.183209	0.999992	-4.48844
BIN2	0.243194	4.59773	0.942174	0.366206	0.999992	-4.63701
TNIP3	0.243006	2.37031	1.54605	0.150178	0.999992	-4.44392
MAGEA6	0.242982	5.94992	1.1032	0.293338	0.999992	-4.59121
ZSCAN16	0.242879	6.21796	1.57917	0.142418	0.999992	-4.43199
LINC00092	0.242793	4.634	1.10556	0.292358	0.999992	-4.5905
PRH1	0.242739	4.27178	0.918394	0.377984	0.999992	-4.64333
TPBGL	0.242637	3.44997	1.14105	0.277927	0.999992	-4.57974
ENDOG	0.242626	5.92422	1.7661	0.1049	0.999992	-4.36317
C2CD2	0.242608	4.18321	1.05945	0.311959	0.999992	-4.60415
ITPA	0.242591	7.41822	1.68417	0.120096	0.999992	-4.39361
OR1I1	0.242559	2.16413	1.30028	0.219919	0.999992	-4.52892
PARGP1	0.242531	6.68767	1.14121	0.277861	0.999992	-4.57968
CFAP418	0.242527	5.18254	1.2147	0.249748	0.999992	-4.55672
STK4-DT	0.242488	3.59838	1.53428	0.153023	0.999992	-4.44813
N4BP2L1	0.242474	4.87473	0.806981	0.436668	0.999992	-4.67126
LINC01232	0.242284	4.46038	1.07653	0.304585	0.999992	-4.59914
LOC100506076	0.242229	7.33053	1.13653	0.279734	0.999992	-4.58112
SMAD1	0.242227	7.36791	0.91683	0.378768	0.999992	-4.64374
ZNF23	0.242147	5.93027	1.53469	0.152925	0.999992	-4.44799
GIHCG	0.242121	7.20182	1.55552	0.147923	0.999992	-4.44052
DHX32	0.242048	4.08669	0.845205	0.415886	0.999992	-4.662
DDX20	0.242033	7.57329	1.076	0.304811	0.999992	-4.59929
ACBD7	0.24201	5.33297	0.674721	0.513694	0.999992	-4.70055
RNF41	0.241944	8.13189	1.84379	0.0921169	0.999992	-4.334
LINC01053	0.241899	3.5422	1.2233	0.246611	0.999992	-4.55397
MIR7848	0.241878	3.02092	1.09335	0.297454	0.999992	-4.59415
OTOR	0.241687	2.32038	1.11065	0.290255	0.999992	-4.58897
KCNJ2	0.241646	2.15968	0.905257	0.384603	0.999992	-4.64677
MMP15	0.241632	4.21006	0.733261	0.478636	0.999992	-4.68813
GBAP1	0.241599	7.12253	1.64719	0.127576	0.999992	-4.40722
CSF3R	0.241418	4.3704	1.08735	0.299984	0.999992	-4.59594
ZNF593	0.241349	6.28198	1.56705	0.145217	0.999992	-4.43637
PRKAR2A	0.241237	5.90677	0.826128	0.426174	0.999992	-4.66666
ABCC5	0.241202	6.34273	1.25016	0.237015	0.999992	-4.54533
SLITRK3	0.241185	1.66492	1.42372	0.182091	0.999992	-4.48708
DLGAP1-AS3	0.241162	2.15244	1.3879	0.19246	0.999992	-4.49941
MIR106B	0.241078	5.19979	1.66461	0.124002	0.999992	-4.40082
VMO1	0.240973	4.37512	1.59103	0.139728	0.999992	-4.4277
ABCD4	0.240962	6.68139	1.8417	0.0924411	0.999992	-4.33479
SNORD11	0.240925	7.37509	1.41517	0.184521	0.999992	-4.49004
PPP3R2	0.240909	2.65783	1.02133	0.328894	0.999992	-4.61513
SIAE	0.240886	7.29712	1.16896	0.266969	0.999992	-4.57112
MIR4744	0.240871	1.45676	1.60064	0.137578	0.999992	-4.42421
CENATAC	0.240867	5.63989	1.21874	0.248272	0.999992	-4.55543
MIR124-2	0.240826	5.59186	1.15583	0.27208	0.999992	-4.57519
MIR8087	0.240825	1.62008	1.64174	0.128714	0.999992	-4.40922
OR5D13	0.240755	2.14392	1.26384	0.232247	0.999992	-4.54089
COL18A1	0.240755	5.57085	1.82145	0.0956385	0.999992	-4.34241
ZNF716	0.240735	2.60175	1.0959	0.296385	0.999992	-4.59339
ACRBP	0.240597	6.35925	1.56603	0.145456	0.999992	-4.43674
RABL2B	0.240581	7.57483	1.75294	0.107217	0.999992	-4.36808
IL23A	0.24044	6.00064	1.84567	0.0918266	0.999992	-4.33329
CASP4	0.24043	4.3229	1.01361	0.332406	0.999992	-4.61732
GNA11	0.240387	5.99013	1.00462	0.336529	0.999992	-4.61986
LINC00630	0.24028	4.49343	0.918281	0.37804	0.999992	-4.64336
LINC01416	0.240233	1.64697	1.14661	0.275718	0.999992	-4.57803
MIR520H	0.240145	1.65001	1.56599	0.145464	0.999992	-4.43675
SPAG1	0.240043	5.1434	0.679859	0.510557	0.999992	-4.6995
LINC00293	0.240026	2.43717	1.08766	0.299855	0.999992	-4.59584
CCDC179	0.23996	3.06922	1.30045	0.219863	0.999992	-4.52887
C4orf36	0.239952	2.76656	0.803153	0.438787	0.999992	-4.67217
LOC101928272	0.239735	1.72717	1.51901	0.156785	0.999992	-4.45359
NEU4	0.239697	4.96432	1.64157	0.128749	0.999992	-4.40928
ZNF415	0.239645	5.08614	0.63569	0.537895	0.999992	-4.70834
ITGA3	0.23958	3.8323	1.01589	0.331366	0.999992	-4.61667
GGT8P	0.239502	5.41862	1.20106	0.254789	0.999992	-4.56105
LHFPL1	0.239444	2.16841	1.13645	0.279767	0.999992	-4.58114
KCNB2	0.23941	3.82127	1.53781	0.152166	0.999992	-4.44687
GID8	0.239379	7.39617	1.68917	0.119114	0.999992	-4.39176
NDUFV1-DT	0.23934	3.27798	1.04126	0.319956	0.999992	-4.60942
TMEM50B	0.239035	7.39911	1.73546	0.110367	0.999992	-4.3746
DLX2	0.238992	5.7099	1.6093	0.135668	0.999992	-4.42106
ZNF180	0.23895	5.26464	1.41126	0.185643	0.999992	-4.49139
MBD6	0.238782	6.78695	1.52497	0.155308	0.999992	-4.45146
LINC01098	0.238767	1.96403	1.2818	0.226103	0.999992	-4.53501
SMARCC1	0.238699	8.87808	1.87509	0.0873821	0.999992	-4.32218
LOC101929528	0.238658	3.24336	0.943823	0.365399	0.999992	-4.63657
DDX28	0.238574	6.7674	1.39846	0.189352	0.999992	-4.49579
CD33	0.238448	4.83019	1.12054	0.2862	0.999992	-4.58598
PTCRA	0.238442	6.02356	1.45518	0.173375	0.999992	-4.47612
ADHFE1	0.238427	4.21037	0.690101	0.504338	0.999992	-4.69737
ZNF750	0.238358	3.87996	1.16508	0.268473	0.999992	-4.57232
TSPAN31	0.238333	8.42337	1.29786	0.220719	0.999992	-4.52972
CCDC9	0.238302	5.87898	1.06231	0.310713	0.999992	-4.60331
CPED1	0.238216	3.05495	0.862751	0.406573	0.999992	-4.65763
ZNF876P	0.238086	2.72519	0.706193	0.494659	0.999992	-4.69398
FOSL2-AS1	0.238056	3.01138	1.00407	0.336781	0.999992	-4.62001
LINC00852	0.238046	6.48534	1.31386	0.215463	0.999992	-4.52441
HIGD1C	0.238029	2.05468	1.06436	0.309826	0.999992	-4.60271
ARL13B	0.238009	7.11601	1.998	0.0708775	0.999992	-4.27553
ITPRIP-AS1	0.237917	4.20106	1.66461	0.124001	0.999992	-4.40082
ANGPTL3	0.23791	2.45075	1.45274	0.174039	0.999992	-4.47698
DRAIC	0.237904	1.75015	1.2182	0.248469	0.999992	-4.5556
MIB2	0.237768	6.07893	1.4147	0.184656	0.999992	-4.4902
LYPLA2	0.237619	8.91112	1.48917	0.164364	0.999992	-4.46418
PIK3IP1-DT	0.237606	5.06795	1.3505	0.203809	0.999992	-4.51213
SRP14-DT	0.237591	5.39802	1.00306	0.337248	0.999992	-4.62029
LINC02192	0.23756	1.95755	1.10423	0.292913	0.999992	-4.5909
ARL13A	0.237526	1.97107	1.04223	0.319527	0.999992	-4.60914
C1orf226	0.237475	5.08113	1.09713	0.295873	0.999992	-4.59302
RTL4	0.23747	2.02198	1.08221	0.302166	0.999992	-4.59746
BMP4	0.237443	4.88764	1.08286	0.301887	0.999992	-4.59727
PHETA1	0.237401	5.07373	1.21197	0.25075	0.999992	-4.55759
MON1B	0.237361	6.41757	1.52218	0.155998	0.999992	-4.45246
DCAF1	0.237245	6.84544	1.16534	0.268373	0.999992	-4.57224
RBM26-AS1	0.237202	5.88581	1.81621	0.0964835	0.999992	-4.34439
VNN2	0.237147	7.09184	1.03168	0.324231	0.999992	-4.61218
TMC1	0.237139	3.15	0.893447	0.390623	0.999992	-4.64983
ZNF599	0.237108	4.578	1.81154	0.0972407	0.999992	-4.34614
GLT8D2	0.237098	2.306	1.03836	0.321247	0.999992	-4.61026
LOC101926892	0.236993	3.92424	0.784354	0.449287	0.999992	-4.67658
BACH2	0.236907	7.20731	1.17294	0.265436	0.999992	-4.56988
LINC01495	0.236885	3.3767	1.23834	0.241203	0.999992	-4.54915
NOG	0.236812	4.55334	1.09646	0.296149	0.999992	-4.59322
CST11	0.236811	2.24067	1.24503	0.238826	0.999992	-4.54699
IGFBP6	0.236784	3.1524	0.814136	0.432727	0.999992	-4.66955
TDRD7	0.236742	6.48213	1.14579	0.276042	0.999992	-4.57828
TSIX	0.236692	2.42317	1.10305	0.293403	0.999992	-4.59125
LINC00456	0.236664	2.37184	1.07467	0.305382	0.999992	-4.59969
TRIM40	0.236607	3.54047	1.38707	0.192707	0.999992	-4.4997
NEK8	0.236597	4.29013	1.38938	0.192022	0.999992	-4.49891
INHBE	0.236569	5.51872	1.14595	0.275979	0.999992	-4.57823
CFAP69	0.236515	2.04889	1.5213	0.156216	0.999992	-4.45277
NAV2	0.236459	5.55179	1.70403	0.116241	0.999992	-4.38627
MAPKAPK5-AS1	0.236441	7.19958	1.61873	0.133613	0.999992	-4.41763
GSTA1	0.236393	4.21017	1.37143	0.197392	0.999992	-4.50504
HAGLROS	0.236298	4.47012	1.08205	0.30223	0.999992	-4.59751
TTC39B	0.236227	2.23958	1.56447	0.14582	0.999992	-4.4373
ZNF394	0.236189	7.37022	1.74406	0.108806	0.999992	-4.37139
HCG25	0.236156	4.91237	1.66433	0.124059	0.999992	-4.40092
MIR2113	0.236085	2.45912	1.7973	0.0995832	0.999992	-4.35148
ZNF674-AS1	0.236063	4.99072	0.816569	0.431392	0.999992	-4.66897
TEX46	0.235982	3.52878	0.775699	0.454175	0.999992	-4.67858
PABPC1L2B-AS1	0.235739	3.67766	1.3279	0.210935	0.999992	-4.51973
FAM86JP	0.235703	8.63077	1.59283	0.139323	0.999992	-4.42705
GRAP	0.235684	6.74521	1.29757	0.220816	0.999992	-4.52982
LINC00939	0.235648	2.31503	1.31375	0.215497	0.999992	-4.52445
MIR548AJ1	0.235637	1.3141	1.20787	0.252262	0.999992	-4.55889
OR4C16	0.235599	2.31704	0.916067	0.379151	0.999992	-4.64394
ZXDB	0.235547	4.96018	1.67537	0.121839	0.999992	-4.39686
MIR4451	0.235504	5.4255	1.48513	0.165411	0.999992	-4.4656
LCE2A	0.235444	4.12632	1.27333	0.228983	0.999992	-4.53779
PRANCR	0.235422	6.38144	1.25802	0.234265	0.999992	-4.54278
ODF2L	0.235417	7.31218	1.04632	0.317718	0.999992	-4.60796
LINGO4	0.235401	4.26316	0.913643	0.380369	0.999992	-4.64458
PCGEM1	0.235275	2.30355	1.22419	0.246288	0.999992	-4.55369
ZNF225	0.235229	4.03268	0.600438	0.560303	0.999992	-4.71502
MIR3612	0.235189	2.15877	1.12611	0.283933	0.999992	-4.58429
MAP3K20-AS1	0.235173	2.29245	1.27047	0.229962	0.999992	-4.53872
ZNF630	0.235148	2.39288	1.26954	0.23028	0.999992	-4.53903
OR6N2	0.23511	2.35699	1.03227	0.323965	0.999992	-4.61201
SLC29A2	0.23499	7.20794	1.73726	0.110039	0.999992	-4.37393
SULT2B1	0.234913	5.34237	1.62591	0.132065	0.999992	-4.415
CACNB3	0.234848	4.67406	1.71761	0.113669	0.999992	-4.38123
KLHL5	0.23482	7.69653	1.71817	0.113564	0.999992	-4.38102
UCP3	0.234695	5.81005	1.38055	0.194649	0.999992	-4.50193
FAM183A	0.234691	2.65792	1.09844	0.295321	0.999992	-4.59263
SLFNL1-AS1	0.234642	5.02478	1.22299	0.246725	0.999992	-4.55407
LSAMP	0.234642	3.78152	0.916488	0.378939	0.999992	-4.64383
PABIR1	0.234639	6.79944	1.58136	0.14192	0.999992	-4.4312
PLEKHA7	0.234599	5.69998	1.29405	0.221988	0.999992	-4.53098
MGAT3-AS1	0.234558	4.81686	1.17661	0.264024	0.999992	-4.56873
RFPL4A	0.23455	3.68067	0.99564	0.340685	0.999992	-4.62237
SEMA4A	0.234548	8.72803	1.51645	0.157423	0.999992	-4.4545
FOXL1	0.234524	4.74253	1.78429	0.10177	0.999992	-4.35636
LOC100506422	0.234524	2.57947	1.54105	0.151381	0.999992	-4.44571
SYTL5	0.234483	2.11907	1.22726	0.245177	0.999992	-4.55271
FOXP4-AS1	0.234478	5.44372	1.26395	0.23221	0.999992	-4.54085
KIAA1522	0.234427	4.62552	0.833831	0.422	0.999992	-4.66479
TSPY10	0.234408	2.55794	1.65475	0.126013	0.999992	-4.40444
MIR6753	0.234378	4.36288	1.03278	0.323735	0.999992	-4.61186
SNORA37	0.234374	7.57458	1.54238	0.151061	0.999992	-4.44523
TSEN2	0.234286	7.71119	1.82355	0.0953034	0.999992	-4.34163
VPS18	0.234006	6.36638	1.2697	0.230228	0.999992	-4.53898
LHFPL3-AS2	0.233983	2.23798	1.22906	0.244528	0.999992	-4.55213
DYNC2I2	0.233981	6.41952	1.78005	0.102491	0.999992	-4.35795
ADGRL4	0.233921	2.2202	0.983625	0.346305	0.999992	-4.62571
IL20RA	0.233895	2.03271	1.27792	0.227418	0.999992	-4.53629
H19	0.233858	5.04296	1.19115	0.258503	0.999992	-4.56418
SLC25A5-AS1	0.233716	2.60994	1.17479	0.264725	0.999992	-4.5693
PRMT6	0.233594	6.2123	1.10314	0.293363	0.999992	-4.59122
MEIS1-AS3	0.233436	3.56627	1.93212	0.0793261	0.999992	-4.30058
BCAR1	0.233414	3.64432	1.48585	0.165224	0.999992	-4.46534
NOXRED1	0.233413	4.23206	1.2482	0.237706	0.999992	-4.54597
LGALS14	0.233321	2.12795	1.1403	0.278227	0.999992	-4.57996
MIR3186	0.233315	4.09989	0.749147	0.469385	0.999992	-4.68461
ST8SIA5	0.233232	4.37442	1.07636	0.304661	0.999992	-4.59919
NOTUM	0.233178	3.90255	1.46615	0.170423	0.999992	-4.47228
MLNR	0.233109	3.34758	0.940805	0.366877	0.999992	-4.63738
FAM221B	0.233047	4.10125	0.99565	0.340681	0.999992	-4.62237
SNORD114-16	0.233018	2.25969	1.24348	0.239376	0.999992	-4.54749
MINAR2	0.232888	2.23872	1.24549	0.238664	0.999992	-4.54684
ZNF250	0.232773	6.55959	1.23897	0.240976	0.999992	-4.54894
ZP4	0.232663	2.44796	1.33026	0.21018	0.999992	-4.51894
PP12613	0.232612	2.55286	0.930061	0.372172	0.999992	-4.64025
CADPS2	0.232555	1.73062	1.35023	0.203896	0.999992	-4.51222
OR5B3	0.232529	1.96286	1.44193	0.177004	0.999992	-4.48075
MIR4464	0.232476	1.35291	1.69831	0.11734	0.999992	-4.38839
PTH	0.232468	2.12642	1.85592	0.0902556	0.999992	-4.32943
CPT1B	0.232413	6.96121	1.8317	0.0940084	0.999992	-4.33856
C11orf49	0.232313	7.43583	1.89408	0.0846196	0.999992	-4.315
UPP2	0.232301	1.78209	1.20359	0.253848	0.999992	-4.56025
SFXN5	0.232187	6.7671	1.10966	0.290664	0.999992	-4.58927
SLC13A3	0.232124	3.42085	0.857417	0.409389	0.999992	-4.65897
CRMP1	0.232088	4.14268	1.39045	0.191706	0.999992	-4.49854
SSX1	0.232003	2.39111	1.63102	0.130975	0.999992	-4.41314
HHATL	0.231967	4.81142	1.15421	0.272716	0.999992	-4.57569
CNPY4	0.231871	4.97752	1.04986	0.316157	0.999992	-4.60694
FRG1DP	0.231798	3.66492	1.56814	0.144964	0.999992	-4.43597
SNORD90	0.231767	6.09991	1.29166	0.222785	0.999992	-4.53177
ATP2B2	0.231728	5.67885	0.955096	0.359916	0.999992	-4.63353
SNORD14E	0.231698	6.68213	0.851484	0.412537	0.999992	-4.66044
LOC284930	0.231664	4.21167	1.33201	0.209624	0.999992	-4.51835
KIF21B	0.231547	6.15095	1.60675	0.136227	0.999992	-4.42199
LINC01828	0.231532	2.87042	1.15778	0.271316	0.999992	-4.57458
ZNF705D	0.23144	3.17741	1.27655	0.227885	0.999992	-4.53674
KCTD3	0.23141	7.08467	1.22291	0.246753	0.999992	-4.5541
MIR3617	0.231307	1.5123	1.18633	0.260324	0.999992	-4.56569
ZNF835	0.231264	4.52182	0.915499	0.379436	0.999992	-4.64409
TUSC1	0.231262	5.38111	1.63697	0.129715	0.999992	-4.41096
PHC1	0.231165	8.05203	1.895	0.0844882	0.999992	-4.31465
IGKV2OR22-4	0.231162	4.19439	0.669813	0.516702	0.999992	-4.70155
ANKRD20A3P	0.231156	3.22158	1.17623	0.264173	0.999992	-4.56885
PDE4B	0.231111	5.13531	0.770576	0.457085	0.999992	-4.67976
OR5K4	0.231066	2.06726	1.44561	0.175988	0.999992	-4.47947
ASAH2B	0.230914	6.14115	1.24158	0.240048	0.999992	-4.5481
PRKG2-AS1	0.230887	1.92155	1.06346	0.310217	0.999992	-4.60298
GGT1	0.230755	6.25656	1.80602	0.098142	0.999992	-4.34821
ZNF232	0.230736	6.16977	1.0974	0.29576	0.999992	-4.59294
OR51A4	0.23051	2.26485	1.25798	0.234281	0.999992	-4.5428
ANKRD18B	0.230463	2.0018	0.993073	0.34188	0.999992	-4.62309
UNC13D	0.230338	5.15276	1.29013	0.223297	0.999992	-4.53227
CHPF	0.230333	6.22252	1.63367	0.130412	0.999992	-4.41217
CAV2	0.230322	1.88083	1.28339	0.225565	0.999992	-4.53449
GPR183	0.230322	3.00789	1.21446	0.249836	0.999992	-4.55679
MYOT	0.230307	2.38861	1.19024	0.258843	0.999992	-4.56446
LINC02209	0.230212	3.05361	1.19175	0.258276	0.999992	-4.56398
IGF1R	0.230062	6.88112	1.38292	0.193942	0.999992	-4.50112
RPGR	0.229914	6.79837	1.51589	0.157563	0.999992	-4.4547
ZNF883	0.229844	2.70179	1.31229	0.215972	0.999992	-4.52493
PLAC1	0.229798	4.64294	1.38597	0.193034	0.999992	-4.50008
MIR451B	0.229641	1.59727	1.14924	0.274677	0.999992	-4.57722
EXPH5	0.229634	3.75646	1.37503	0.196306	0.999992	-4.50381
MIR103A1	0.229503	2.53914	1.16242	0.269507	0.999992	-4.57315
TIPARP-AS1	0.229485	3.4857	0.888135	0.393352	0.999992	-4.65119
NPFFR1	0.229471	3.36382	1.39771	0.189571	0.999992	-4.49605
RBFOX1	0.229393	3.16196	1.45917	0.172297	0.999992	-4.47473
DPH2	0.229364	7.88576	1.54157	0.151257	0.999992	-4.44553
SMG7-AS1	0.229279	4.44616	1.11411	0.288832	0.999992	-4.58793
FRY	0.22926	3.61793	1.01017	0.333981	0.999992	-4.61829
PRKD1	0.229221	1.97015	1.1119	0.289738	0.999992	-4.58859
TARBP1	0.229185	7.36308	1.4318	0.179818	0.999992	-4.48428
ZBTB12	0.229169	4.86153	0.753579	0.466824	0.999992	-4.68361
CEP295	0.228981	6.73348	0.885875	0.394517	0.999992	-4.65177
P4HTM	0.228896	5.31142	1.25645	0.234813	0.999992	-4.54329
ZNF80	0.228776	3.59851	1.32575	0.211624	0.999992	-4.52045
TMCO2	0.228703	2.48493	1.15914	0.270785	0.999992	-4.57416
CGB5	0.228681	5.55636	1.11626	0.287948	0.999992	-4.58728
TRIM51	0.228647	3.29015	0.877272	0.398973	0.999992	-4.65397
TBC1D22A-AS1	0.228616	3.39035	1.08636	0.300403	0.999992	-4.59623
RABGGTA	0.228454	7.82889	1.79575	0.0998426	0.999992	-4.35207
KLRD1	0.228383	1.54989	1.51811	0.157008	0.999992	-4.45391
NOP14-AS1	0.228245	5.50783	1.04615	0.317791	0.999992	-4.60801
KCNH8	0.228224	2.57258	1.15425	0.2727	0.999992	-4.57567
SHISAL2A	0.228073	5.10593	1.11507	0.288436	0.999992	-4.58764
ACTRT1	0.228067	1.93043	1.01184	0.333213	0.999992	-4.61782
THRB-AS1	0.228053	1.67407	1.25591	0.235001	0.999992	-4.54347
RPL23AP87	0.227932	4.76187	1.44329	0.176627	0.999992	-4.48028
ELANE	0.227931	4.70202	1.61433	0.134567	0.999992	-4.41923
MIR4271	0.227872	4.56645	0.730114	0.480482	0.999992	-4.68882
NEUROD4	0.227837	4.25111	1.33365	0.209101	0.999992	-4.5178
STK32B	0.227741	3.23219	1.27683	0.227789	0.999992	-4.53664
CES3	0.22772	5.4698	1.00809	0.334934	0.999992	-4.61888
NECAP2	0.227718	7.51599	1.31372	0.215508	0.999992	-4.52446
DAB1-AS1	0.22764	2.5902	1.25342	0.235874	0.999992	-4.54428
LUM	0.227603	2.00459	0.953383	0.360745	0.999992	-4.63399
SLC35E3	0.227564	8.06803	1.65562	0.125834	0.999992	-4.40412
SDK1	0.227533	3.24264	0.915246	0.379563	0.999992	-4.64416
GNA12	0.227464	6.24003	1.3811	0.194485	0.999992	-4.50174
NKPD1	0.227446	4.386	1.75053	0.107647	0.999992	-4.36898
AMY2B	0.227439	3.02277	0.662572	0.521157	0.999992	-4.70302
TM6SF2	0.22739	4.92372	1.75282	0.107238	0.999992	-4.36813
TEAD1	0.227362	3.47918	1.37631	0.195919	0.999992	-4.50337
GGT3P	0.227284	5.29859	1.31766	0.21423	0.999992	-4.52315
HMGCS2	0.227105	3.93685	1.14439	0.276598	0.999992	-4.57871
MIR541	0.227055	4.52589	1.12524	0.284285	0.999992	-4.58456
OAS3	0.227028	5.12789	1.18182	0.262037	0.999992	-4.5671
OR10A4	0.226983	2.61634	0.767378	0.458907	0.999992	-4.68049
WDR5B-DT	0.226977	3.34273	1.14247	0.277359	0.999992	-4.5793
STK40	0.226865	8.69503	1.55471	0.148116	0.999992	-4.44081
NPNT	0.226864	3.14912	1.03472	0.322868	0.999992	-4.6113
MIR29A	0.22668	4.93683	1.43333	0.17939	0.999992	-4.48374
TAF1A-AS1	0.226621	1.70289	0.921871	0.376245	0.999992	-4.64241
PRMT3	0.226408	7.88329	1.5662	0.145415	0.999992	-4.43667
KRTAP27-1	0.22639	3.39782	1.07857	0.303715	0.999992	-4.59854
ZSCAN9	0.226338	3.37019	0.668916	0.517252	0.999992	-4.70173
TRAM2-AS1	0.22627	4.76628	1.25064	0.236847	0.999992	-4.54518
MOCS2-DT	0.226214	6.68524	1.38758	0.192556	0.999992	-4.49952
MIRLET7D	0.226179	3.75203	0.940773	0.366892	0.999992	-4.63739
PRR23C	0.226143	4.01628	1.35441	0.2026	0.999992	-4.51081
BEST2	0.226119	4.68605	1.28864	0.223797	0.999992	-4.53276
MIR182	0.226104	2.89855	0.865573	0.405088	0.999992	-4.65692
CRH	0.225991	3.54852	1.63071	0.131042	0.999992	-4.41325
GPRC5C	0.225965	4.49048	1.36424	0.199578	0.999992	-4.50748
ATP11A	0.225946	6.76289	1.37114	0.197481	0.999992	-4.50513
LINC02443	0.225888	2.22175	1.72907	0.111538	0.999992	-4.37697
IL21-AS1	0.225785	1.95409	1.10086	0.294312	0.999992	-4.59191
PAAF1	0.225758	6.83721	1.22431	0.246244	0.999992	-4.55365
TSPO2	0.225749	3.4392	1.3318	0.20969	0.999992	-4.51842
SRGAP2-AS1	0.225743	3.28177	1.07221	0.306437	0.999992	-4.60041
MIR3689F	0.225727	6.10243	1.42872	0.180682	0.999992	-4.48535
IL13RA2	0.225711	1.47256	1.57999	0.142231	0.999992	-4.43169
[truncated: 23,577 more rows]

## Sheet: DG - Ento vs DMSO down
Supplementary table S2.2b: Significantly down-regulated genes by Ento exposure vs. DMSO in DG-75 identified by Microarray
SYMBOL	logFC	AveExpr	t	P.Value	adj.P.Val	B
MIR548AI	-1.09801	4.56677	-0.90788	0.383275	0.999992	-4.64609
PDZRN3	-0.969593	4.24487	-5.35923	0.000225379	0.999992	-3.31039
KMO	-0.929089	4.91204	-4.08476	0.0017813	0.999992	-3.58069
PDZD2	-0.911066	5.37208	-2.97916	0.0124554	0.999992	-3.91352
MYL10	-0.884353	2.6126	-4.54503	0.000823046	0.999992	-3.47028
GCNT1	-0.810993	5.15345	-3.121	0.00966061	0.999992	-3.86549
ZNF521	-0.810427	5.27429	-2.65533	0.0222608	0.999992	-4.0283
SNORA2A	-0.790276	5.84431	-1.71712	0.113762	0.999992	-4.38142
LHFPL4	-0.783472	4.8052	-3.26737	0.00743833	0.999992	-3.81749
CLTRN	-0.782459	2.5019	-2.67603	0.0214507	0.999992	-4.02077
CEP295NL	-0.768301	6.53213	-3.09587	0.0101049	0.999992	-3.87389
CSMD2-AS1	-0.739698	2.44638	-4.18304	0.00150716	0.999992	-3.55579
CFAP100	-0.735254	2.03236	-3.13707	0.00938686	0.999992	-3.86014
MIR3670-2	-0.725562	2.84782	-3.21566	0.00815702	0.999992	-3.83426
MIR3670-1	-0.725562	2.84782	-3.21566	0.00815702	0.999992	-3.83426
HAGLR	-0.718086	4.55243	-5.29314	0.000249494	0.999992	-3.32186
FILIP1L	-0.711597	5.08346	-2.79164	0.017436	0.999992	-3.97918
PRAMEF11	-0.704434	2.98116	-3.89633	0.00246198	0.999992	-3.63055
LOC100506403	-0.700941	4.02551	-4.94509	0.000430508	0.999992	-3.38649
HABP4	-0.695141	5.65913	-3.52606	0.00470117	0.999992	-3.73677
BPIFA2	-0.692217	2.7701	-3.6062	0.00408243	0.999992	-3.71284
MIR4434	-0.689538	2.59291	-1.9044	0.0831521	0.999992	-4.31109
LOC101928618	-0.683988	2.60294	-3.33823	0.00655682	0.999992	-3.79485
LINC02381	-0.683621	4.53919	-3.78789	0.0029713	0.999992	-3.66052
LINC02909	-0.681848	6.71152	-2.88768	0.0146763	0.999992	-3.94526
GPR82	-0.680988	3.17993	-1.72866	0.111615	0.999992	-4.37713
PTPN13	-0.675862	2.82647	-2.42024	0.0338581	0.999992	-4.11526
TSTD3	-0.666208	3.55022	-1.94797	0.0772118	0.999992	-4.29456
EGR1	-0.661321	6.13229	-2.70086	0.0205176	0.999992	-4.01177
CCEPR	-0.657031	1.97678	-3.8816	0.00252546	0.999992	-3.63457
PHEX	-0.653051	4.31068	-4.5713	0.000788223	0.999992	-3.46445
PDCD6-DT	-0.651581	3.55073	-3.08749	0.0102577	0.999992	-3.8767
MIR6769B	-0.646111	4.7326	-3.47907	0.0051079	0.999992	-3.75103
LINC02076	-0.644672	3.55603	-3.09627	0.0100978	0.999992	-3.87376
RFPL1S	-0.641664	2.90232	-4.12767	0.00165572	0.999992	-3.56973
SERPINE1	-0.637418	3.55188	-3.23807	0.00783726	0.999992	-3.82697
RFLNB	-0.634163	3.49878	-2.63435	0.0231125	0.999992	-4.03595
ATOH8	-0.634138	4.50596	-3.95239	0.00223503	0.999992	-3.61543
CTD-2350J17.1	-0.625476	1.98161	-4.0919	0.00175974	0.999992	-3.57886
TMEM244	-0.624889	3.50998	-2.78024	0.0177961	0.999992	-3.98325
LRRTM1	-0.618683	2.55254	-3.68074	0.00358219	0.999992	-3.69105
CD1C	-0.61809	4.92691	-2.58734	0.0251394	0.999992	-4.05318
ADAM20P1	-0.616847	2.70439	-2.30703	0.0413704	0.999992	-4.15792
LINC02052	-0.615076	2.7903	-3.03904	0.0111877	0.999992	-3.89307
LOC349160	-0.614075	4.63336	-3.76944	0.00306822	0.999992	-3.66571
GLYATL2	-0.610796	2.37192	-2.07774	0.0617752	0.999992	-4.24514
MIR4681	-0.610467	3.33808	-1.80914	0.0976326	0.999992	-4.34704
DNER	-0.606882	5.15169	-3.84006	0.00271388	0.999992	-3.64599
MBOAT2	-0.606246	3.24959	-1.35597	0.202116	0.999992	-4.51028
CLOCK	-0.605869	5.02472	-1.03362	0.32336	0.999992	-4.61162
OR5T2	-0.605346	2.97083	-3.75461	0.00314855	0.999992	-3.6699
OR4C46	-0.602697	2.35755	-2.57895	0.0255193	0.999992	-4.05627
NLGN3	-0.602597	4.41083	-4.09435	0.00175241	0.999992	-3.57823
MIR2116	-0.600767	1.95945	-1.93366	0.0791174	0.999992	-4.29999
SNX24	-0.600356	4.15661	-1.7252	0.112253	0.999992	-4.37841
LINC00609	-0.598867	2.87426	-4.41862	0.00101469	0.999992	-3.49905
BMX	-0.598173	2.361	-2.28772	0.0428026	0.999992	-4.16524
TCEAL3	-0.59491	3.34286	-3.72679	0.00330511	0.999992	-3.67782
AGR2	-0.592996	2.86657	-2.16788	0.0528154	0.999992	-4.21078
P2RY1	-0.586054	3.04854	-3.07714	0.0104495	0.999992	-3.88018
ANPEP	-0.585237	3.4053	-3.65391	0.00375451	0.999992	-3.69884
SCARNA3	-0.584538	6.05506	-1.24875	0.237513	0.999992	-4.54579
PAM	-0.58164	6.21283	-1.53257	0.153442	0.999992	-4.44875
ADAM6	-0.579614	3.14732	-2.89312	0.0145337	0.999992	-3.94336
LOC157273	-0.578928	3.74292	-1.95021	0.0769168	0.999992	-4.29371
WDR93	-0.578826	2.664	-3.18647	0.00859356	0.999992	-3.84382
FHDC1	-0.577252	3.97338	-3.50847	0.00484938	0.999992	-3.74208
JPH2	-0.57716	4.82546	-2.90675	0.0141826	0.999992	-3.9386
SNPH	-0.573147	3.94951	-2.97786	0.0124843	0.999992	-3.91397
MIR5691	-0.571995	2.57375	-2.47829	0.0305381	0.999992	-4.09356
ABCC11	-0.570374	3.98322	-3.27843	0.00729324	0.999992	-3.81393
OPHN1	-0.569172	2.52938	-2.51614	0.0285469	0.999992	-4.07949
MEIOC	-0.567882	3.60103	-1.91654	0.0814551	0.999992	-4.30649
CA8	-0.567739	4.38097	-2.30443	0.0415606	0.999992	-4.15891
NCOA7-AS1	-0.567663	2.92722	-3.59494	0.00416406	0.999992	-3.71617
BHLHE40	-0.566896	4.45683	-1.33203	0.209616	0.999992	-4.51834
COL4A6	-0.565378	3.42172	-2.48069	0.0304081	0.999992	-4.09267
NOS1	-0.564964	2.80437	-2.94024	0.0133558	0.999992	-3.92696
SLITRK2	-0.56293	2.41929	-2.48854	0.0299856	0.999992	-4.08974
C4orf50	-0.562831	5.29208	-3.00174	0.011961	0.999992	-3.90578
FNDC1-AS1	-0.561293	4.4458	-2.95947	0.0129029	0.999992	-3.9203
LOC101929234	-0.559813	3.68095	-2.34195	0.038896	0.999992	-4.14472
RAPH1	-0.559247	5.79321	-2.48317	0.0302739	0.999992	-4.09174
TRPM2-AS	-0.557453	5.6557	-3.8315	0.00275447	0.999992	-3.64836
FABP3	-0.557142	3.9214	-2.43965	0.032711	0.999992	-4.108
CYP2C18	-0.55583	2.4687	-3.56908	0.00435791	0.999992	-3.72386
MIR648	-0.555416	4.09021	-2.44094	0.0326361	0.999992	-4.10751
LINC02875	-0.554516	5.16104	-2.44587	0.0323512	0.999992	-4.10567
CAVIN4	-0.553725	3.17021	-2.06409	0.0632509	0.999992	-4.25035
WFDC13	-0.552084	4.01701	-2.45627	0.0317583	0.999992	-4.10178
TRIM3	-0.548483	3.27907	-3.1372	0.00938461	0.999992	-3.86009
BNC2	-0.54512	2.41907	-3.13506	0.00942069	0.999992	-3.86081
HOMER1	-0.542555	2.55635	-3.12862	0.00952978	0.999992	-3.86295
CACNB4	-0.541654	4.76344	-2.78432	0.0176664	0.999992	-3.98179
BMP3	-0.541441	5.56462	-2.2424	0.0463549	0.999992	-4.18243
HES2	-0.541228	4.70345	-3.60042	0.00412414	0.999992	-3.71455
AGPAT4	-0.54009	3.84323	-2.46448	0.031298	0.999992	-4.09871
IRGM	-0.539108	3.04202	-2.61093	0.0241015	0.999992	-4.04452
A4GALT	-0.538963	4.66134	-2.39042	0.035698	0.999992	-4.12646
SLC22A16	-0.536105	3.12714	-3.53852	0.00459893	0.999992	-3.73301
NRXN1	-0.535969	4.30202	-1.80536	0.098251	0.999992	-4.34846
LOC100128164	-0.535093	3.11894	-1.89093	0.0850718	0.999992	-4.31619
HEY2	-0.53408	7.14072	-2.09582	0.0598704	0.999992	-4.23825
CDIPTOSP	-0.533872	4.47063	-2.66233	0.0219835	0.999992	-4.02575
PRKCH	-0.533723	2.92629	-3.04701	0.0110291	0.999992	-3.89036
ADAM19	-0.53263	5.48425	-2.42412	0.033626	0.999992	-4.11381
MTRNR2L4	-0.531962	2.83886	-2.49583	0.0295989	0.999992	-4.08703
ING2	-0.530493	5.07552	-1.27131	0.229673	0.999992	-4.53845
LINC02112	-0.530361	3.98854	-2.36144	0.0375783	0.999992	-4.13737
TUSC8	-0.529553	4.42414	-4.15185	0.00158905	0.999992	-3.56361
TMCO5B	-0.529519	1.78759	-2.89886	0.0143849	0.999992	-3.94135
IQCF5-AS1	-0.52677	2.26038	-1.9991	0.0707427	0.999992	-4.27511
BBIP1	-0.526451	6.69637	-1.57735	0.142838	0.999992	-4.43265
ANO5	-0.524958	1.53856	-3.8124	0.00284734	0.999992	-3.65366
SLAMF1	-0.524813	3.01147	-3.07384	0.0105116	0.999992	-3.8813
CDH9	-0.524129	2.86071	-2.43715	0.0328564	0.999992	-4.10893
SLITRK4	-0.523185	1.94121	-3.8554	0.00264268	0.999992	-3.64175
SCN1A	-0.522417	1.96754	-2.33307	0.0395116	0.999992	-4.14808
PPP4R4	-0.522404	4.90435	-1.87357	0.0876061	0.999992	-4.32276
LGR6	-0.521837	4.09382	-2.14899	0.0545845	0.999992	-4.21798
CYP3A7	-0.520173	2.30486	-2.2338	0.0470601	0.999992	-4.1857
ADAM11	-0.520019	3.95824	-2.64543	0.0226587	0.999992	-4.0319
LINC02150	-0.518218	2.40515	-3.59912	0.00413354	0.999992	-3.71493
MIR4524B	-0.517437	1.65417	-2.68989	0.0209248	0.999992	-4.01574
LINC00851	-0.516235	4.34165	-2.73169	0.0194146	0.999992	-4.00065
LINC02587	-0.515371	2.8884	-2.47206	0.0308786	0.999992	-4.09589
SP7	-0.515321	3.17768	-2.28948	0.0426704	0.999992	-4.16457
MIR429	-0.514642	2.19075	-2.24228	0.0463643	0.999992	-4.18248
MIR670	-0.514562	2.50066	-2.28732	0.042833	0.999992	-4.16539
SLC44A3-AS1	-0.513854	3.12549	-3.12164	0.00964948	0.999992	-3.86527
LINC00348	-0.513106	2.51549	-2.72445	0.0196682	0.999992	-4.00325
PLA2G3	-0.512934	4.32134	-3.42874	0.00558373	0.999992	-3.76651
LDC1P	-0.51197	5.44062	-3.52827	0.00468285	0.999992	-3.7361
TTTY8	-0.511952	2.73327	-2.18296	0.0514425	0.999992	-4.20504
OR2T5	-0.511691	2.01661	-1.9708	0.0742586	0.999992	-4.28588
ANKRD53	-0.511423	3.08494	-2.91221	0.0140445	0.999992	-3.9367
IQUB	-0.509592	2.03948	-1.92113	0.0808221	0.999992	-4.30475
TXNRD3	-0.508968	2.79755	-3.62159	0.00397355	0.999992	-3.7083
LIPM	-0.508729	2.51137	-2.12902	0.0565155	0.999992	-4.22559
TERB2	-0.507688	2.04024	-2.42013	0.0338651	0.999992	-4.11531
GOLGA2P2Y	-0.507273	4.83487	-4.08572	0.0017784	0.999992	-3.58045
KRT37	-0.507263	4.71458	-2.15652	0.053873	0.999992	-4.21511
DISP1	-0.507069	5.13717	-1.73546	0.110368	0.999992	-4.3746
LOC100287010	-0.506901	2.14783	-2.92037	0.0138403	0.999992	-3.93385
NMNAT2	-0.506122	3.56947	-1.91948	0.0810493	0.999992	-4.30537
OR2G2	-0.50575	2.98851	-3.70167	0.00345337	0.999992	-3.68502
FRRS1L	-0.504568	4.01931	-3.22334	0.008046	0.999992	-3.83176
MIR765	-0.504115	2.77295	-2.04969	0.0648438	0.999992	-4.25584
CTAGE8	-0.503052	4.3168	-2.2199	0.0482209	0.999992	-4.19098
OR5B21	-0.502846	4.15203	-3.54633	0.00453611	0.999992	-3.73067
LRRTM2	-0.50226	3.76176	-2.62786	0.0233826	0.999992	-4.03832
TEKT4	-0.501529	4.75233	-3.03577	0.0112534	0.999992	-3.89418
SPRY3	-0.500999	3.11409	-1.71278	0.114577	0.999992	-4.38302
SPRY3	-0.500999	3.11409	-1.71278	0.114577	0.999992	-4.38302
SLC35F3	-0.500561	3.03526	-1.93524	0.0789049	0.999992	-4.29939
PLS3-AS1	-0.500536	2.74525	-2.28722	0.0428405	0.999992	-4.16543
C4orf47	-0.500377	3.67365	-2.45248	0.0319731	0.999992	-4.1032
C1orf115	-0.499889	4.69235	-3.3423	0.00650958	0.999992	-3.79356
CST7	-0.499664	5.30549	-2.46653	0.0311841	0.999992	-4.09795
OSTN	-0.499452	2.20751	-3.1068	0.00990927	0.999992	-3.87023
ADGB	-0.499022	2.08569	-2.16985	0.0526337	0.999992	-4.21003
WSB2	-0.497993	6.29651	-2.79481	0.0173371	0.999992	-3.97805
MIR6718	-0.497415	2.90991	-2.12393	0.0570177	0.999992	-4.22753
PHOX2A	-0.496769	3.45312	-2.23087	0.0473021	0.999992	-4.18681
C8orf86	-0.49609	3.94918	-2.34473	0.0387055	0.999992	-4.14368
HRG	-0.495573	3.70323	-2.5709	0.0258889	0.999992	-4.05923
SERPINI1	-0.494872	5.83037	-2.35196	0.0382138	0.999992	-4.14095
LOC100132078	-0.493353	3.42819	-2.86413	0.0153098	0.999992	-3.95352
POSTN	-0.492158	2.64043	-1.8753	0.0873509	0.999992	-4.3221
MIR5585	-0.491961	3.86121	-1.71944	0.113327	0.999992	-4.38055
LINC00313	-0.491316	3.50499	-3.04631	0.0110428	0.999992	-3.8906
MIR4264	-0.490462	1.52729	-2.60278	0.0244554	0.999992	-4.04751
PLPP1	-0.489905	6.05777	-2.03751	0.0662205	0.999992	-4.26048
SNORD124	-0.489663	3.58344	-2.19387	0.0504705	0.999992	-4.20089
ASB2	-0.489095	7.61322	-3.14322	0.00928423	0.999992	-3.8581
ZSCAN18	-0.488937	4.68797	-3.1565	0.00906631	0.999992	-3.8537
SLC45A2	-0.488914	4.15342	-2.79872	0.0172158	0.999992	-3.97666
SVIL	-0.488867	3.15445	-2.43132	0.0331983	0.999992	-4.11111
MS4A1	-0.488825	7.30862	-1.86922	0.0882531	0.999992	-4.3244
TTLL7	-0.488494	2.52274	-1.97337	0.0739319	0.999992	-4.2849
LYPD8	-0.488338	3.69399	-2.34754	0.0385139	0.999992	-4.14262
APOM	-0.488054	4.74192	-4.00348	0.00204714	0.999992	-3.60186
CD72	-0.487958	7.99891	-2.87685	0.0149642	0.999992	-3.94906
CRISPLD1	-0.487657	2.10845	-2.92458	0.0137363	0.999992	-3.93239
LOC102723544	-0.486896	2.29606	-2.51143	0.0287877	0.999992	-4.08124
TMSB15B	-0.486704	4.09725	-2.24275	0.046326	0.999992	-4.1823
CYP2A13	-0.485998	3.40086	-2.42992	0.0332811	0.999992	-4.11164
OR6B1	-0.485817	2.29164	-2.67429	0.0215176	0.999992	-4.0214
ASB4	-0.485445	2.49368	-2.44018	0.0326798	0.999992	-4.10779
SPATA3-AS1	-0.485095	5.23754	-2.71319	0.0200692	0.999992	-4.00731
PSLNR	-0.484188	2.64817	-2.05601	0.0641399	0.999992	-4.25343
ERMN	-0.483643	3.86155	-2.02007	0.06824	0.999992	-4.26713
CD207	-0.483455	3.48414	-2.26517	0.0445358	0.999992	-4.17379
ETFBKMT	-0.483267	2.92446	-2.75129	0.0187444	0.999992	-3.99361
LOC101927827	-0.483216	2.58083	-2.1	0.0594377	0.999992	-4.23666
POU5F1	-0.482227	4.13919	-2.97549	0.0125375	0.999992	-3.91478
LINC02395	-0.480895	4.15399	-2.76158	0.0184015	0.999992	-3.98992
ZNF32-AS2	-0.480885	1.89596	-3.56097	0.00442059	0.999992	-3.72628
LINC00377	-0.47993	2.23116	-1.57105	0.144289	0.999992	-4.43492
LDLRAD1	-0.478622	4.31545	-2.58491	0.0252488	0.999992	-4.05407
ARHGEF28	-0.477568	3.10621	-1.9493	0.0770367	0.999992	-4.29405
LINC01940	-0.47749	2.34098	-2.10359	0.0590688	0.999992	-4.23529
TSKU-AS1	-0.477313	5.37776	-1.77173	0.103921	0.999992	-4.36106
MTUS1	-0.477036	4.04019	-2.20334	0.0496407	0.999992	-4.19728
RHOXF2B	-0.476998	3.15309	-2.34588	0.0386266	0.999992	-4.14324
MIR1284	-0.476699	2.43468	-1.69967	0.117076	0.999992	-4.38788
MIR431	-0.476487	4.75465	-3.08436	0.0103153	0.999992	-3.87775
PHLDA2	-0.476148	5.08283	-2.99281	0.0121542	0.999992	-3.90884
GFRA3	-0.476108	3.14646	-2.25253	0.0455371	0.999992	-4.17859
GRIK4	-0.475469	4.35987	-2.42717	0.0334441	0.999992	-4.11267
PLA2G4C	-0.475173	2.63234	-2.96733	0.0127224	0.999992	-3.9176
LINC00623	-0.474909	3.87117	-1.74244	0.109099	0.999992	-4.372
CADM2	-0.472854	3.52738	-1.50721	0.159744	0.999992	-4.45778
FAM223A	-0.472584	3.61799	-2.11528	0.0578818	0.999992	-4.23083
GBP2	-0.472457	4.32343	-1.8583	0.0898943	0.999992	-4.32853
PADI2	-0.471539	3.96469	-2.37866	0.0364499	0.999992	-4.13089
CPNE8	-0.47089	2.24698	-3.33976	0.006539	0.999992	-3.79437
CHIA	-0.469507	3.14746	-2.39568	0.0353661	0.999992	-4.12448
OR52I2	-0.469394	2.7255	-2.70383	0.0204086	0.999992	-4.0107
MIR6793	-0.468828	4.2315	-1.51948	0.156668	0.999992	-4.45342
TMEM61	-0.468535	5.71545	-2.63989	0.0228844	0.999992	-4.03392
NT5E	-0.468399	2.6158	-2.48772	0.0300296	0.999992	-4.09005
GSN	-0.467502	5.42162	-2.72418	0.0196777	0.999992	-4.00335
SLC6A12	-0.467373	6.03472	-3.64953	0.0037835	0.999992	-3.70012
FNDC1	-0.467293	3.13205	-2.59118	0.0249674	0.999992	-4.05177
XKRY2	-0.466878	2.5997	-2.19895	0.0500237	0.999992	-4.19895
MIR105-1	-0.466297	2.43954	-2.60005	0.024575	0.999992	-4.04851
LINC01655	-0.46587	2.61037	-1.95298	0.0765549	0.999992	-4.29266
MIR1323	-0.465824	2.35501	-2.55873	0.0264578	0.999992	-4.06372
TMEM132D	-0.465793	3.91174	-2.74447	0.0189751	0.999992	-3.99605
DHRS2	-0.465727	3.40113	-1.68162	0.120598	0.999992	-4.39455
GPR155	-0.465726	5.05929	-1.05548	0.31369	0.999992	-4.6053
MIR1290	-0.465652	5.36933	-0.870201	0.402662	0.999992	-4.65576
CELF2-AS1	-0.465297	4.43292	-1.24813	0.237731	0.999992	-4.54599
EZR-AS1	-0.465278	3.4485	-2.58633	0.0251851	0.999992	-4.05355
BBOX1	-0.465194	2.03057	-2.58025	0.02546	0.999992	-4.05579
DNAJC28	-0.465105	3.88219	-1.87208	0.0878279	0.999992	-4.32332
VWC2	-0.464989	2.87746	-2.20156	0.0497955	0.999992	-4.19796
MIR548A2	-0.464974	3.11123	-1.64877	0.127248	0.999992	-4.40664
LINC00336	-0.46442	3.88113	-2.23857	0.0466675	0.999992	-4.18389
MIR4452	-0.46381	2.92178	-3.21683	0.00814003	0.999992	-3.83388
TRIQK	-0.463759	3.6582	-1.73829	0.109851	0.999992	-4.37354
FGF12-AS1	-0.463128	3.3373	-2.3403	0.0390096	0.999992	-4.14535
PRKCB	-0.462972	2.57456	-2.18372	0.0513735	0.999992	-4.20475
TNNI3K	-0.462427	4.87406	-1.8862	0.0857563	0.999992	-4.31798
BAAT	-0.46241	2.78505	-2.62638	0.0234445	0.999992	-4.03886
LINC02412	-0.462266	2.6111	-1.94199	0.078003	0.999992	-4.29683
MIR4266	-0.461426	3.12126	-1.81971	0.0959188	0.999992	-4.34307
COBLL1	-0.461002	4.8221	-1.0769	0.304428	0.999992	-4.59903
LINC00924	-0.460967	1.55953	-2.96888	0.012687	0.999992	-3.91706
LOC101929172	-0.460891	2.58662	-2.24209	0.0463802	0.999992	-4.18255
C1QTNF4	-0.460526	4.59894	-2.38734	0.0358934	0.999992	-4.12762
NPTN-IT1	-0.460322	5.2975	-1.89388	0.0846475	0.999992	-4.31507
LOC101929439	-0.460195	3.37742	-2.6555	0.0222539	0.999992	-4.02823
ARHGAP39	-0.45862	3.5379	-1.41627	0.184206	0.999992	-4.48966
TMEM30CP	-0.458509	1.97727	-1.64125	0.128816	0.999992	-4.4094
APOF	-0.458293	3.59152	-2.25747	0.0451433	0.999992	-4.17671
NCMAP-DT	-0.456912	3.63067	-1.66207	0.124517	0.999992	-4.40175
TAS2R30	-0.456587	5.48331	-1.22604	0.245618	0.999992	-4.5531
ADGRL3	-0.456417	2.48383	-1.55872	0.147168	0.999992	-4.43937
CTTN	-0.456407	5.7478	-2.62891	0.0233385	0.999992	-4.03794
NANOGNB	-0.456067	1.9295	-3.26108	0.00752227	0.999992	-3.81952
FICD	-0.456047	5.65486	-2.88046	0.0148677	0.999992	-3.94779
LINC01386	-0.455275	1.89601	-2.1267	0.0567437	0.999992	-4.22647
LINC00268	-0.454949	2.44593	-1.88028	0.0866184	0.999992	-4.32022
MIR4447	-0.454377	1.43268	-3.31074	0.00688541	0.999992	-3.80359
MIR6782	-0.454083	5.45618	-2.91807	0.0138976	0.999992	-3.93465
OSMR	-0.453982	2.44745	-2.17264	0.0523782	0.999992	-4.20897
SLC12A3	-0.453542	4.40106	-3.25614	0.00758882	0.999992	-3.82112
PIWIL4	-0.453284	2.26664	-1.97397	0.0738572	0.999992	-4.28468
TSPAN6	-0.452867	1.98065	-2.53984	0.0273649	0.999992	-4.0707
PMCH	-0.452404	3.18387	-1.89206	0.0849093	0.999992	-4.31576
SNORD115-22	-0.452219	3.85251	-1.1112	0.290029	0.999992	-4.5888
B4GALNT2	-0.452087	3.85367	-2.29957	0.0419183	0.999992	-4.16075
AKAP4	-0.452066	3.85619	-2.64327	0.0227464	0.999992	-4.03269
SPAM1	-0.452034	1.88005	-1.83791	0.0930329	0.999992	-4.33622
MUC7	-0.451711	2.29948	-2.78216	0.0177349	0.999992	-3.98256
MIR4319	-0.451681	2.74586	-2.89762	0.0144169	0.999992	-3.94178
MHRT	-0.451473	5.17332	-2.99869	0.0120266	0.999992	-3.90682
ZFPM2	-0.451449	3.19561	-2.83406	0.0161583	0.999992	-3.96413
CCL22	-0.451336	3.86085	-2.79997	0.0171772	0.999992	-3.97621
MIR551A	-0.450325	4.08135	-3.26768	0.00743423	0.999992	-3.81739
MACROH2A2	-0.449763	4.77399	-2.29235	0.0424554	0.999992	-4.16348
MIR624	-0.44954	1.70436	-2.29934	0.0419351	0.999992	-4.16084
SNORD115-16	-0.449212	2.45748	-1.48212	0.166198	0.999992	-4.46666
AHRR	-0.448908	6.02591	-1.86646	0.0886643	0.999992	-4.32544
ADAMTSL4	-0.448892	4.71855	-2.3345	0.0394119	0.999992	-4.14754
BAZ2B	-0.44889	3.94719	-1.31903	0.213784	0.999992	-4.52269
EPHA1-AS1	-0.448109	2.06559	-1.95291	0.076563	0.999992	-4.29268
LSP1P3	-0.447513	5.3606	-1.2705	0.229952	0.999992	-4.53871
ITGB8-AS1	-0.44705	4.26036	-1.84254	0.0923108	0.999992	-4.33447
LINC00917	-0.446692	3.47401	-1.55718	0.147532	0.999992	-4.43992
LRRC10	-0.446183	4.90183	-2.3823	0.0362155	0.999992	-4.12952
POTEH	-0.446074	3.36591	-1.66178	0.124577	0.999992	-4.40186
MIR924HG	-0.446059	1.80922	-2.30434	0.0415669	0.999992	-4.15894
SLC38A7	-0.445771	4.10144	-2.70596	0.0203311	0.999992	-4.00993
MROH2A	-0.44489	2.75822	-2.26964	0.0441876	0.999992	-4.17209
BORCS7-ASMT	-0.444471	4.03615	-1.80047	0.0990586	0.999992	-4.3503
DNAJC5B	-0.444172	2.90855	-1.7131	0.114517	0.999992	-4.3829
MIR138-2	-0.444045	4.79049	-3.18938	0.00854903	0.999992	-3.84286
GREP1	-0.444028	3.77663	-2.68301	0.0211841	0.999992	-4.01823
PTPRS	-0.443844	6.03664	-1.97358	0.0739064	0.999992	-4.28482
MIR99B	-0.443627	4.70056	-2.06102	0.063588	0.999992	-4.25152
RIBC2	-0.442935	4.51352	-1.92948	0.0796831	0.999992	-4.30158
OTC	-0.442651	2.222	-2.16586	0.053002	0.999992	-4.21155
NCAM1-AS1	-0.442452	4.28309	-2.15852	0.0536854	0.999992	-4.21435
TMEM163	-0.442418	3.62812	-1.83732	0.0931248	0.999992	-4.33644
TLL2	-0.441931	5.00657	-2.48251	0.0303093	0.999992	-4.09199
FAM205BP	-0.441837	2.14006	-1.99378	0.0713921	0.999992	-4.27714
SERPINA9	-0.441437	3.55933	-1.62666	0.131906	0.999992	-4.41473
SYBU	-0.44141	3.30195	-2.13503	0.0559274	0.999992	-4.2233
LINC02026	-0.440362	3.1555	-2.16837	0.0527698	0.999992	-4.2106
LRRC14B	-0.440149	4.72624	-1.95713	0.0760135	0.999992	-4.29108
PLB1	-0.439976	3.83426	-2.03549	0.0664511	0.999992	-4.26125
ANKRD31	-0.439621	2.82838	-1.77631	0.103132	0.999992	-4.35935
HOXB1	-0.438366	4.89076	-2.13305	0.0561207	0.999992	-4.22405
LOC101926905	-0.438234	4.01832	-2.16522	0.053061	0.999992	-4.2118
OR10R2	-0.437758	3.3845	-2.79485	0.0173359	0.999992	-3.97804
C5orf64	-0.437634	3.9691	-2.11465	0.0579452	0.999992	-4.23107
LINC01950	-0.437542	1.81638	-2.26224	0.0447661	0.999992	-4.1749
KLRA1P	-0.43732	3.84802	-1.93141	0.0794208	0.999992	-4.30084
PDGFA	-0.436738	3.2593	-2.75651	0.0185698	0.999992	-3.99173
LOC100506551	-0.436215	3.249	-1.57531	0.143305	0.999992	-4.43339
MIR623	-0.435445	3.61452	-1.74774	0.108145	0.999992	-4.37002
MS4A10	-0.435113	3.40696	-1.88871	0.0853923	0.999992	-4.31703
GLS2	-0.434992	2.72386	-1.27368	0.228862	0.999992	-4.53767
SCUBE3	-0.433941	4.17485	-1.93425	0.0790382	0.999992	-4.29977
AGXT2	-0.432991	3.53868	-2.06135	0.0635508	0.999992	-4.25139
SLITRK2	-0.432907	1.92174	-1.98962	0.0719036	0.999992	-4.27872
IFNK	-0.432451	2.03163	-1.61753	0.133873	0.999992	-4.41806
ZNF583	-0.432239	4.63975	-1.57662	0.143003	0.999992	-4.43291
LINC02042	-0.431269	2.06476	-3.22028	0.00809007	0.999992	-3.83275
LCE6A	-0.431057	3.63818	-2.23432	0.0470166	0.999992	-4.1855
MIR892B	-0.430644	1.85991	-1.8341	0.0936305	0.999992	-4.33765
P2RX1	-0.429947	4.60278	-1.37865	0.195217	0.999992	-4.50257
ZNF705B	-0.429813	3.59283	-2.64311	0.0227531	0.999992	-4.03275
LINC01535	-0.429259	1.30491	-2.75576	0.0185945	0.999992	-3.992
HOXA-AS3	-0.429202	4.5257	-3.12913	0.00952104	0.999992	-3.86278
MS4A7	-0.429034	3.34659	-1.90268	0.0833943	0.999992	-4.31174
PLCZ1	-0.428846	2.0286	-1.60411	0.13681	0.999992	-4.42295
CACNA1H	-0.428689	4.25218	-2.15157	0.0543396	0.999992	-4.217
CXCL9	-0.428635	2.29709	-1.9804	0.0730476	0.999992	-4.28223
ZFHX4	-0.428581	2.99623	-2.43349	0.0330705	0.999992	-4.1103
GLT6D1	-0.42841	2.9943	-2.03636	0.0663518	0.999992	-4.26092
SLC38A3	-0.42834	4.45936	-1.49641	0.162496	0.999992	-4.46161
ADORA2B	-0.428017	3.59889	-1.7585	0.106233	0.999992	-4.36601
LINC00489	-0.427972	4.32861	-2.79628	0.0172915	0.999992	-3.97753
LINC01428	-0.427843	1.61187	-2.61563	0.0238998	0.999992	-4.0428
RAB6B	-0.427451	3.79017	-2.52428	0.0281354	0.999992	-4.07647
FAM13A	-0.42733	3.59292	-1.75948	0.106059	0.999992	-4.36564
CMKLR1	-0.42706	3.77217	-2.03315	0.0667201	0.999992	-4.26214
LINC02215	-0.426779	2.38222	-2.02151	0.0680707	0.999992	-4.26658
SLC14A2	-0.426376	3.77753	-1.99652	0.0710577	0.999992	-4.27609
MIR196A1	-0.426212	3.46935	-2.5007	0.0293433	0.999992	-4.08522
BARX1	-0.425984	4.51367	-1.92119	0.080815	0.999992	-4.30473
KLK11	-0.425596	4.39721	-2.49089	0.0298606	0.999992	-4.08887
ANKRD20A1	-0.425253	3.21617	-1.78885	0.100999	0.999992	-4.35466
EMP3	-0.425241	9.42226	-2.93674	0.0134397	0.999992	-3.92817
GPR15	-0.424862	2.91392	-2.26816	0.0443025	0.999992	-4.17265
NEUROD6	-0.424526	3.55901	-2.44614	0.0323356	0.999992	-4.10557
ZNF205	-0.424347	5.26512	-2.99011	0.0122131	0.999992	-3.90976
ARL5C	-0.424261	3.37853	-2.25207	0.045574	0.999992	-4.17876
ST3GAL1	-0.42404	4.86825	-2.04019	0.0659155	0.999992	-4.25946
TAS2R46	-0.423933	2.65608	-1.26658	0.231299	0.999992	-4.53999
TNNT2	-0.423818	5.63938	-3.29944	0.00702539	0.999992	-3.8072
RNF217	-0.422987	3.14999	-2.67879	0.0213451	0.999992	-4.01977
LINC01969	-0.422511	2.5076	-2.37483	0.036698	0.999992	-4.13233
OR4C12	-0.422054	2.99196	-1.71075	0.114962	0.999992	-4.38378
ZNF135	-0.421663	3.95392	-1.50728	0.159727	0.999992	-4.45776
PRC1-AS1	-0.421638	5.43926	-2.32174	0.0403102	0.999992	-4.15236
LINC01030	-0.421107	3.16871	-2.23673	0.0468183	0.999992	-4.18459
CAPSL	-0.420851	2.12432	-2.72996	0.0194749	0.999992	-4.00127
NODAL	-0.420435	3.64188	-1.79392	0.100148	0.999992	-4.35276
ESRRB	-0.420311	4.66153	-2.46118	0.0314822	0.999992	-4.09995
SRMS	-0.420185	5.35674	-2.59925	0.02461	0.999992	-4.0488
SLCO2B1	-0.420167	3.29799	-1.43053	0.180174	0.999992	-4.48472
FRG2C	-0.420155	4.595	-2.53865	0.0274232	0.999992	-4.07114
MIR199A1	-0.420016	1.87281	-1.69801	0.117398	0.999992	-4.3885
MIR222	-0.419673	1.91864	-2.15212	0.0542872	0.999992	-4.21679
MIR6832	-0.4194	4.75738	-1.97429	0.0738167	0.999992	-4.28455
PRR27	-0.419245	3.89497	-2.34587	0.0386276	0.999992	-4.14325
MIR6720	-0.419161	4.54305	-1.52113	0.156258	0.999992	-4.45283
SMIM17	-0.418938	4.98316	-2.89143	0.0145778	0.999992	-3.94395
THEG	-0.418863	4.0767	-1.81201	0.0971633	0.999992	-4.34596
FERMT2	-0.418797	3.2574	-1.20414	0.253644	0.999992	-4.56007
LOC102723769	-0.418598	3.53649	-2.54628	0.0270525	0.999992	-4.06832
LOC101927668	-0.418419	2.36054	-1.54051	0.151512	0.999992	-4.4459
OFCC1	-0.418341	3.3877	-2.24897	0.0458227	0.999992	-4.17994
LINC01285	-0.417518	3.40428	-2.35614	0.0379323	0.999992	-4.13937
ATP11AUN	-0.417409	3.11882	-2.13539	0.0558931	0.999992	-4.22317
MIR216A	-0.416828	2.39435	-2.21481	0.0486534	0.999992	-4.19292
PLA2R1	-0.416813	2.24965	-2.8519	0.0156493	0.999992	-3.95783
XG	-0.416663	3.44865	-2.1376	0.0556781	0.999992	-4.22232
TCAF2P1	-0.416287	5.08596	-1.75103	0.107556	0.999992	-4.3688
SYNGR1	-0.415915	5.11444	-1.20926	0.251749	0.999992	-4.55845
MIR5093	-0.415834	4.32957	-2.80098	0.0171462	0.999992	-3.97586
TMEM63B	-0.415613	5.39498	-1.95157	0.0767389	0.999992	-4.29319
POTEI	-0.415377	2.01242	-1.72772	0.111788	0.999992	-4.37748
KRTAP6-1	-0.414801	2.61314	-1.92143	0.0807818	0.999992	-4.30463
TRIM55	-0.414714	3.56921	-1.05471	0.31403	0.999992	-4.60553
LOC100507437	-0.414323	6.1261	-2.76195	0.0183896	0.999992	-3.98979
NECTIN1	-0.413392	5.18641	-1.39196	0.191259	0.999992	-4.49802
AS3MT	-0.412971	4.06953	-1.5904	0.139869	0.999992	-4.42793
ACOT12	-0.412963	2.99823	-1.70752	0.115574	0.999992	-4.38497
GNA14	-0.412106	3.94107	-2.8637	0.0153214	0.999992	-3.95367
PEAK3	-0.412017	4.60439	-1.835	0.0934888	0.999992	-4.33731
CHADL	-0.411942	4.79907	-2.26904	0.0442338	0.999992	-4.17232
LOC101927434	-0.411724	1.73589	-2.49897	0.0294336	0.999992	-4.08586
CCDC102A	-0.411691	5.7973	-2.82814	0.0163309	0.999992	-3.96622
LINC02249	-0.411426	2.79578	-2.38214	0.0362253	0.999992	-4.12958
PTCD2	-0.411404	5.81343	-1.05163	0.315378	0.999992	-4.60642
LINC01721	-0.411397	2.22341	-1.64204	0.128649	0.999992	-4.4091
RBMS3	-0.411364	4.37334	-1.67745	0.121425	0.999992	-4.39609
GABRA4	-0.411352	2.00662	-2.01504	0.0688321	0.999992	-4.26904
DUOX2	-0.411205	4.60408	-2.20805	0.0492332	0.999992	-4.19549
BEX3	-0.411096	3.1324	-2.21323	0.0487879	0.999992	-4.19352
IGSF6	-0.410958	3.8071	-2.48668	0.0300852	0.999992	-4.09044
SEMG2	-0.410559	3.7311	-2.4641	0.031319	0.999992	-4.09885
GPR37L1	-0.410452	3.83283	-2.25417	0.0454063	0.999992	-4.17796
TGFA	-0.410345	5.27092	-2.4533	0.0319265	0.999992	-4.10289
FBLN1	-0.410289	5.14109	-2.47633	0.0306446	0.999992	-4.09429
MIR4747	-0.410262	3.89511	-1.43022	0.18026	0.999992	-4.48482
LYG2	-0.410074	3.29086	-2.3365	0.039273	0.999992	-4.14678
RFPL3	-0.409971	2.7033	-2.15853	0.053684	0.999992	-4.21434
CFAP52	-0.409804	3.83807	-2.24657	0.0460164	0.999992	-4.18085
SLCO5A1	-0.409757	3.44194	-2.42099	0.033813	0.999992	-4.11498
SFTA1P	-0.409641	4.10666	-1.96972	0.0743957	0.999992	-4.28629
TEX29	-0.409022	3.7556	-2.00563	0.069955	0.999992	-4.27263
ANGPTL2	-0.408438	3.22887	-2.17548	0.0521194	0.999992	-4.20789
MIR6811	-0.408396	3.59156	-1.64528	0.127974	0.999992	-4.40792
FAM245A	-0.408307	4.1835	-2.17339	0.0523098	0.999992	-4.20869
TRIM49D2	-0.408281	2.90175	-1.99462	0.0712891	0.999992	-4.27682
MAGEB2	-0.408206	4.10782	-2.01821	0.0684586	0.999992	-4.26783
MELTF-AS1	-0.407787	3.5855	-1.46484	0.170774	0.999992	-4.47274
SNORD115-45	-0.407725	2.50032	-1.67648	0.121617	0.999992	-4.39645
GPC6-AS2	-0.407041	2.266	-2.2961	0.0421755	0.999992	-4.16206
SLIT1	-0.406588	4.7141	-1.37386	0.196657	0.999992	-4.50421
SORCS1	-0.406515	4.16885	-1.55276	0.148578	0.999992	-4.44151
LOC102546299	-0.40647	2.43322	-2.59723	0.0246989	0.999992	-4.04954
SLC25A21	-0.406467	2.97016	-1.64107	0.128854	0.999992	-4.40946
LINC01085	-0.406424	2.32376	-2.03458	0.0665564	0.999992	-4.2616
CSH1	-0.406373	4.4757	-2.23631	0.0468527	0.999992	-4.18475
STEAP1B	-0.405978	2.48382	-1.44452	0.17629	0.999992	-4.47985
BIRC8	-0.405695	2.58135	-1.60617	0.136356	0.999992	-4.4222
NKX1-2	-0.404947	5.05362	-2.307	0.0413724	0.999992	-4.15794
MIR4711	-0.404914	4.16529	-1.31306	0.215722	0.999992	-4.52468
CELA1	-0.404693	4.75158	-2.27131	0.0440579	0.999992	-4.17146
DENND5B	-0.404624	3.97033	-2.45551	0.0318012	0.999992	-4.10206
CAVIN2	-0.404504	4.55674	-2.27871	0.0434876	0.999992	-4.16865
MAGEB5	-0.403951	3.38358	-2.39039	0.0356995	0.999992	-4.12647
LOC101929380	-0.403901	1.86158	-2.55096	0.0268275	0.999992	-4.06659
UBAC2-AS1	-0.403796	6.75461	-1.97247	0.0740458	0.999992	-4.28524
GJA1	-0.403651	2.88557	-2.01903	0.0683617	0.999992	-4.26752
LOC101927571	-0.403579	2.09653	-1.51931	0.156711	0.999992	-4.45348
C21orf62-AS1	-0.403536	3.89075	-1.15988	0.270496	0.999992	-4.57393
CERCAM	-0.403374	4.78656	-2.69219	0.0208387	0.999992	-4.01491
FRMD4A	-0.403111	4.93395	-2.2968	0.0421235	0.999992	-4.1618
RNF19A	-0.4031	5.95044	-1.35671	0.201888	0.999992	-4.51003
CLEC2L	-0.402839	4.34524	-1.79892	0.0993143	0.999992	-4.35088
MIR4804	-0.402678	3.86026	-1.65304	0.126365	0.999992	-4.40507
NMBR	-0.402293	3.62936	-1.82892	0.094448	0.999992	-4.3396
DPP6	-0.402087	3.00371	-1.14413	0.2767	0.999992	-4.57879
LINC01695	-0.401991	1.68515	-1.67283	0.122346	0.999992	-4.39779
MIR8077	-0.401947	6.02219	-1.48384	0.165749	0.999992	-4.46606
MMP24	-0.401805	3.40129	-2.24759	0.0459338	0.999992	-4.18046
LOC440313	-0.401792	3.90144	-1.82842	0.0945281	0.999992	-4.33979
DLC1	-0.401746	4.10176	-2.53833	0.0274387	0.999992	-4.07126
ZNF469	-0.401709	3.64131	-1.23306	0.24309	0.999992	-4.55085
MYOF	-0.401618	3.02849	-2.61063	0.0241143	0.999992	-4.04463
MYO1G	-0.401574	7.20476	-2.42782	0.0334054	0.999992	-4.11242
PLA2G2F	-0.401387	4.43378	-1.69156	0.118647	0.999992	-4.39088
PODNL1	-0.401223	4.95401	-2.27132	0.0440568	0.999992	-4.17145
DNAH7	-0.401218	2.37924	-2.4465	0.032315	0.999992	-4.10543
C18orf61	-0.400692	3.72515	-2.27429	0.0438273	0.999992	-4.17033
LINC01322	-0.40056	1.65689	-2.03402	0.0666202	0.999992	-4.26181
SLC7A11-AS1	-0.400407	1.9506	-2.00353	0.0702068	0.999992	-4.27342
RIPPLY2	-0.40023	3.16437	-2.25145	0.0456234	0.999992	-4.17899
PRRG4	-0.399985	4.10172	-1.04663	0.317579	0.999992	-4.60787
MIR548AT	-0.399536	2.79643	-1.30723	0.217628	0.999992	-4.52662
LRRC38	-0.399282	4.66699	-3.15608	0.00907317	0.999992	-3.85384
C1orf21	-0.399273	2.42303	-1.29867	0.220452	0.999992	-4.52945
LINC01267	-0.399167	3.87447	-1.59734	0.138314	0.999992	-4.42541
KCNK13	-0.399163	5.12886	-2.80028	0.0171678	0.999992	-3.9761
MIR3123	-0.399088	2.55524	-2.34922	0.0383992	0.999992	-4.14198
CORO6	-0.399081	3.68922	-1.94828	0.0771703	0.999992	-4.29444
MIR412	-0.398856	4.90685	-1.49955	0.161691	0.999992	-4.4605
LINC01878	-0.398818	2.1717	-1.45503	0.173417	0.999992	-4.47618
LOC101928030	-0.398758	3.7846	-2.45167	0.0320192	0.999992	-4.1035
PPBP	-0.398487	3.74199	-1.42033	0.18305	0.999992	-4.48825
PTPRM	-0.398298	3.06916	-2.64169	0.0228109	0.999992	-4.03327
MARCO	-0.398106	3.48801	-2.15626	0.0538973	0.999992	-4.21521
LOC400867	-0.397993	2.597	-1.4852	0.165394	0.999992	-4.46558
OR2F1	-0.397993	3.5682	-2.32895	0.0398	0.999992	-4.14963
SV2A	-0.397939	5.31915	-1.81022	0.0974559	0.999992	-4.34664
NENF	-0.397709	5.93779	-1.83174	0.0940011	0.999992	-4.33854
MARCHF1	-0.397636	5.73882	-2.3812	0.0362856	0.999992	-4.12993
AKR1C3	-0.397594	2.65112	-2.71678	0.0199404	0.999992	-4.00602
OR7A5	-0.39739	3.34708	-2.59244	0.0249116	0.999992	-4.05131
HACE1	-0.397201	5.18624	-1.09657	0.296106	0.999992	-4.59319
LOC101927964	-0.396938	3.48832	-2.12448	0.0569641	0.999992	-4.22732
LINC01756	-0.39674	3.60333	-2.21384	0.0487358	0.999992	-4.19329
OR52D1	-0.396439	2.36464	-1.87589	0.0872635	0.999992	-4.32188
ZNF875	-0.396291	5.57583	-1.46749	0.170065	0.999992	-4.47181
FADS6	-0.396157	5.22106	-2.083	0.0612147	0.999992	-4.24314
OR2L3	-0.395939	3.2108	-2.855	0.0155625	0.999992	-3.95674
ITM2C	-0.395434	5.15136	-1.92716	0.0799982	0.999992	-4.30246
FAM166B	-0.395286	4.0492	-2.50296	0.0292255	0.999992	-4.08438
MIR6499	-0.395255	4.74	-1.59557	0.138707	0.999992	-4.42605
TTC7B	-0.394703	4.07159	-2.2098	0.0490821	0.999992	-4.19482
AXIN2	-0.394688	2.45285	-2.11036	0.0583788	0.999992	-4.23271
CPLX2	-0.394682	6.43905	-2.16426	0.0531505	0.999992	-4.21216
OR2B2	-0.394584	1.7479	-1.4585	0.172479	0.999992	-4.47497
C9orf153	-0.394564	4.18934	-1.82906	0.0944263	0.999992	-4.33955
SLC40A1	-0.394519	5.53031	-2.13725	0.055712	0.999992	-4.22245
CHI3L2	-0.394503	7.55394	-1.09622	0.29625	0.999992	-4.59329
OR4F15	-0.394175	2.52994	-1.86518	0.0888561	0.999992	-4.32593
MBD3L3	-0.394016	5.29047	-2.11129	0.0582843	0.999992	-4.23235
LBX1-AS1	-0.393902	2.67852	-2.07423	0.0621511	0.999992	-4.24648
TMEM234	-0.393599	5.79961	-1.83927	0.0928194	0.999992	-4.3357
PINCR	-0.393583	2.917	-2.16926	0.0526878	0.999992	-4.21026
IL22	-0.39334	2.41983	-1.96065	0.0755585	0.999992	-4.28974
LRP12	-0.393168	1.8678	-2.14558	0.0549093	0.999992	-4.21928
CPT1A	-0.393003	5.78355	-2.30814	0.0412896	0.999992	-4.15751
C16orf87	-0.392259	7.20605	-2.09653	0.0597962	0.999992	-4.23798
DPP10-AS1	-0.391914	4.87577	-1.74611	0.108437	0.999992	-4.37063
TMEM98	-0.391517	4.52061	-2.19538	0.050337	0.999992	-4.20031
TAS2R5	-0.391373	3.76348	-1.3171	0.21441	0.999992	-4.52333
ANKRD30B	-0.391362	1.78098	-2.49734	0.0295196	0.999992	-4.08647
MPZL2	-0.391334	3.80369	-2.22419	0.0478597	0.999992	-4.18935
F13B	-0.390894	1.89083	-2.26353	0.0446652	0.999992	-4.17441
ZNF667	-0.390799	4.12864	-2.24036	0.0465209	0.999992	-4.18321
SGMS2	-0.390787	1.58365	-2.9571	0.012958	0.999992	-3.92113
THRB-AS2	-0.390563	2.98394	-1.62906	0.131392	0.999992	-4.41385
NOX3	-0.390453	2.61943	-1.43959	0.177651	0.999992	-4.48157
FOXE1	-0.39028	3.68614	-1.74413	0.108795	0.999992	-4.37137
ELOVL7	-0.390088	3.31151	-2.03224	0.0668249	0.999992	-4.26249
IRF6	-0.389809	4.48644	-1.65396	0.126177	0.999992	-4.40473
PROKR1	-0.389769	3.48321	-2.46355	0.0313496	0.999992	-4.09906
ABCG1	-0.389715	3.48889	-1.21426	0.249912	0.999992	-4.55686
MIR4769	-0.389453	4.56966	-1.90569	0.0829706	0.999992	-4.3106
DIRAS3	-0.389168	2.79081	-1.89147	0.0849938	0.999992	-4.31599
PRM1	-0.38892	3.02601	-1.78291	0.102004	0.999992	-4.35688
WDR11-DT	-0.388683	3.80619	-1.42693	0.181186	0.999992	-4.48597
IL36B	-0.388651	2.18173	-1.55054	0.149106	0.999992	-4.44231
ARHGEF35	-0.388635	2.91834	-1.80876	0.0976944	0.999992	-4.34719
LINC02120	-0.388121	3.62043	-1.65001	0.126991	0.999992	-4.40618
GPC5-AS2	-0.387585	1.80315	-2.64901	0.0225142	0.999992	-4.0306
SEPTIN4-AS1	-0.387435	2.27546	-2.5743	0.025732	0.999992	-4.05798
TBC1D3	-0.386916	6.03318	-1.77195	0.103883	0.999992	-4.36098
PGBD1	-0.386636	4.79387	-2.53687	0.0275106	0.999992	-4.0718
PMFBP1	-0.386375	3.14356	-1.34461	0.205649	0.999992	-4.51412
KRTAP5-9	-0.386339	2.97337	-3.00284	0.0119376	0.999992	-3.9054
C12orf50	-0.386329	3.19922	-1.78009	0.102485	0.999992	-4.35794
PGA3	-0.386102	4.75569	-2.40252	0.0349402	0.999992	-4.12192
OR4N5	-0.386076	2.19367	-2.10674	0.0587462	0.999992	-4.23408
LOC100289230	-0.386069	5.4882	-2.71063	0.0201615	0.999992	-4.00824
DNAJC22	-0.385736	5.41215	-1.54929	0.149403	0.999992	-4.44275
PRO1804	-0.385385	2.24003	-1.99402	0.0713623	0.999992	-4.27704
VCX3B	-0.385369	5.08193	-2.19225	0.0506137	0.999992	-4.2015
ATP10B	-0.384944	3.78989	-2.57722	0.0255981	0.999992	-4.0569
TAGLN3	-0.384753	3.7127	-1.51169	0.158615	0.999992	-4.45619
INSM2	-0.384743	3.34825	-1.71758	0.113675	0.999992	-4.38124
C12orf76	-0.384675	6.84288	-1.22989	0.244228	0.999992	-4.55186
TBX18	-0.384626	2.53542	-2.36027	0.0376561	0.999992	-4.13781
TPK1	-0.384476	5.08002	-1.44306	0.176691	0.999992	-4.48036
POU2F2-AS1	-0.384473	4.3702	-2.84721	0.0157816	0.999992	-3.95948
HLTF-AS1	-0.384459	1.88805	-2.64609	0.0226322	0.999992	-4.03166
RHOXF1-AS1	-0.384459	2.65989	-2.84016	0.0159825	0.999992	-3.96197
ANKK1	-0.384414	3.51764	-1.2818	0.226103	0.999992	-4.53501
FOXF2	-0.384173	3.30289	-2.02495	0.0676686	0.999992	-4.26526
RDX	-0.384103	6.11986	-1.7618	0.105652	0.999992	-4.36478
ZNF221	-0.38384	4.10727	-1.92502	0.0802899	0.999992	-4.30327
TEX41	-0.383832	4.62365	-2.16577	0.0530104	0.999992	-4.21159
DOC2GP	-0.383692	3.57574	-2.21605	0.0485478	0.999992	-4.19245
GAS2	-0.38296	2.65825	-1.81549	0.0965986	0.999992	-4.34465
LOC155060	-0.382831	6.502	-2.58498	0.0252459	0.999992	-4.05405
GALNT5	-0.382774	3.98483	-1.74238	0.10911	0.999992	-4.37202
C1QL2	-0.382648	4.03611	-1.28373	0.225451	0.999992	-4.53438
SRI-AS1	-0.382026	2.80789	-2.78473	0.0176534	0.999992	-3.98165
GDF9	-0.381804	3.26056	-1.79952	0.0992147	0.999992	-4.35065
VSTM2A	-0.381797	5.27996	-2.94599	0.0132186	0.999992	-3.92496
C5AR1	-0.381675	4.63892	-2.16972	0.0526456	0.999992	-4.21008
FCAR	-0.381502	3.23543	-2.15943	0.0535998	0.999992	-4.214
ZNF595	-0.381334	3.81282	-1.58096	0.142011	0.999992	-4.43134
ZNF467	-0.381333	4.91242	-1.96198	0.0753861	0.999992	-4.28923
ERVV-2	-0.380984	2.65259	-2.39016	0.0357144	0.999992	-4.12656
LOC101929577	-0.380961	2.52107	-1.67673	0.121569	0.999992	-4.39636
ZNF658B	-0.380958	3.19754	-0.923368	0.375498	0.999992	-4.64202
PTGER3	-0.380583	4.04836	-1.7502	0.107705	0.999992	-4.36911
LINC00331	-0.380472	2.27163	-1.37134	0.19742	0.999992	-4.50507
LINC00472	-0.380367	2.22182	-2.05574	0.0641704	0.999992	-4.25353
OR4C11	-0.379887	2.05975	-2.23126	0.0472704	0.999992	-4.18667
RASEF	-0.379585	2.68279	-2.29561	0.0422119	0.999992	-4.16225
CLPSL2	-0.379516	4.91516	-1.80294	0.0986493	0.999992	-4.34937
TMEM132B	-0.379506	3.93576	-2.19137	0.0506911	0.999992	-4.20184
DIRAS2	-0.379401	3.25158	-2.18233	0.0514991	0.999992	-4.20528
GTSF1	-0.379351	3.74764	-1.80702	0.0979794	0.999992	-4.34784
LINC02898	-0.379324	1.61764	-1.83951	0.0927832	0.999992	-4.33562
VCAM1	-0.379272	4.34623	-2.87158	0.0151064	0.999992	-3.9509
MSH4	-0.379243	4.26568	-1.24661	0.238266	0.999992	-4.54648
PPP1R13B	-0.37894	6.53519	-2.31244	0.0409776	0.999992	-4.15588
TPTEP2	-0.378421	7.12001	-1.81009	0.0974768	0.999992	-4.34669
TMEM207	-0.378377	3.49584	-2.09327	0.0601358	0.999992	-4.23922
TMEM181	-0.378298	7.04155	-2.53953	0.0273801	0.999992	-4.07082
PRCD	-0.377985	5.44531	-3.05782	0.0108175	0.999992	-3.8867
LINC01647	-0.377857	5.43576	-1.6492	0.12716	0.999992	-4.40648
HSF5	-0.377541	2.57783	-1.69393	0.118186	0.999992	-4.39
SERAC1	-0.377419	3.73549	-1.42963	0.180425	0.999992	-4.48503
CHIC2	-0.377044	6.37169	-1.1571	0.271584	0.999992	-4.5748
MIR597	-0.376827	4.84123	-1.66481	0.12396	0.999992	-4.40074
SHISAL1	-0.376712	4.85093	-1.98763	0.0721492	0.999992	-4.27948
COL13A1	-0.376227	4.29156	-1.53691	0.152383	0.999992	-4.44719
FOXD4L3	-0.376067	4.94429	-2.57175	0.0258498	0.999992	-4.05892
MIR4524A	-0.376012	2.10957	-1.52168	0.156121	0.999992	-4.45263
RPRM	-0.375983	3.11672	-1.76039	0.105899	0.999992	-4.3653
CPEB2-DT	-0.375701	2.47595	-2.15135	0.0543606	0.999992	-4.21708
PRSS53	-0.375682	5.60597	-2.50852	0.0289373	0.999992	-4.08232
CD109-AS1	-0.375527	1.54813	-1.88298	0.0862245	0.999992	-4.3192
TOM1L1	-0.375499	3.8847	-1.58764	0.140493	0.999992	-4.42893
ALG5	-0.375443	5.58805	-1.36905	0.198113	0.999992	-4.50584
ZNF136	-0.375433	4.55256	-0.873619	0.400876	0.999992	-4.65489
MIR6744	-0.375322	3.16273	-1.94384	0.0777576	0.999992	-4.29613
STAU2-AS1	-0.37523	2.96424	-1.89951	0.083844	0.999992	-4.31294
EPHB3	-0.375141	3.981	-2.24573	0.0460843	0.999992	-4.18117
APOA1-AS	-0.375032	2.61839	-1.82245	0.0954788	0.999992	-4.34204
OSGEPL1	-0.374987	6.27073	-1.28149	0.226208	0.999992	-4.53512
ERC2-IT1	-0.37488	3.41933	-1.48645	0.165068	0.999992	-4.46513
TAS2R1	-0.374701	3.14532	-1.73129	0.111131	0.999992	-4.37615
CYP51A1-AS1	-0.374695	4.45576	-1.26021	0.233505	0.999992	-4.54207
ACSM6	-0.37468	3.53581	-2.46532	0.031251	0.999992	-4.0984
TTR	-0.374614	4.04451	-2.66528	0.0218676	0.999992	-4.02467
CALML6	-0.374433	4.30344	-2.57114	0.0258779	0.999992	-4.05915
OTUB2	-0.374386	5.07686	-2.20224	0.0497367	0.999992	-4.1977
MIR1295B	-0.374146	2.7931	-1.27896	0.227066	0.999992	-4.53595
GAL3ST3	-0.374083	5.54936	-2.36074	0.0376244	0.999992	-4.13764
FRAT2	-0.374011	5.78617	-2.57082	0.0258925	0.999992	-4.05926
RAB17	-0.373404	5.64701	-1.69045	0.118864	0.999992	-4.39129
TCEAL5	-0.373006	3.78108	-2.40161	0.0349966	0.999992	-4.12226
CCDC13-AS1	-0.372804	2.21823	-1.88368	0.0861217	0.999992	-4.31893
ARHGEF26-AS1	-0.372638	4.49711	-1.02988	0.325037	0.999992	-4.61269
CYP4X1	-0.372149	2.22888	-1.70284	0.116468	0.999992	-4.38671
CREG2	-0.372016	5.3623	-2.16474	0.0531054	0.999992	-4.21198
MIR4753	-0.371755	2.57237	-2.13851	0.0555902	0.999992	-4.22198
MIR551B	-0.371622	5.79424	-2.31638	0.0406936	0.999992	-4.15439
ST7-AS2	-0.371143	2.15182	-1.88308	0.0862104	0.999992	-4.31916
FAS	-0.371125	5.69347	-1.23778	0.241402	0.999992	-4.54933
ADAM21	-0.371016	2.51904	-2.0648	0.0631738	0.999992	-4.25008
VIT	-0.370304	1.99381	-1.52551	0.155174	0.999992	-4.45127
HMGCS1	-0.369709	8.45175	-1.72505	0.112283	0.999992	-4.37847
RHOB	-0.369655	4.30301	-1.81538	0.0966177	0.999992	-4.3447
EHHADH-AS1	-0.369645	2.43981	-2.19585	0.0502961	0.999992	-4.20013
MARVELD2	-0.369607	3.41718	-1.69587	0.11781	0.999992	-4.38929
MAGEB18	-0.36883	2.14106	-1.49756	0.162201	0.999992	-4.4612
EDRF1-AS1	-0.368666	3.2517	-1.26378	0.232268	0.999992	-4.54091
LOC101928911	-0.368337	1.91835	-1.5527	0.148592	0.999992	-4.44153
LY6H	-0.368049	4.81216	-2.74818	0.0188493	0.999992	-3.99472
GAGE4	-0.367985	2.81873	-1.93803	0.0785312	0.999992	-4.29833
VSX2	-0.367603	5.33363	-2.6459	0.0226396	0.999992	-4.03173
IL5	-0.36751	2.64803	-2.00415	0.070133	0.999992	-4.27319
CLEC1B	-0.367128	2.15267	-1.76795	0.104578	0.999992	-4.36248
CCR1	-0.366983	3.10426	-1.5729	0.143861	0.999992	-4.43426
VEGFD	-0.366635	2.80897	-1.47017	0.169351	0.999992	-4.47087
NCAM2	-0.366567	2.39458	-1.74175	0.109224	0.999992	-4.37226
CCDC85C	-0.366354	6.02154	-2.6414	0.0228227	0.999992	-4.03337
ZNF74	-0.366295	3.75234	-2.44902	0.0321705	0.999992	-4.10449
ADAM29	-0.365964	4.54166	-1.57354	0.143713	0.999992	-4.43403
DEFB105B	-0.365948	3.34779	-2.26841	0.0442834	0.999992	-4.17256
OPN1SW	-0.365834	3.67282	-1.66241	0.124448	0.999992	-4.40163
NR0B1	-0.365721	2.60516	-1.42988	0.180357	0.999992	-4.48494
OR5B12	-0.365718	2.11399	-1.79487	0.0999896	0.999992	-4.3524
DEFA3	-0.365688	3.99439	-2.47674	0.0306226	0.999992	-4.09414
PCDH12	-0.365575	3.07446	-1.93522	0.0789074	0.999992	-4.2994
IQCJ	-0.365463	3.42702	-2.32746	0.0399049	0.999992	-4.1502
LINC00906	-0.365378	3.57192	-2.05828	0.0638888	0.999992	-4.25256
SCN8A	-0.365146	2.34787	-1.65563	0.125832	0.999992	-4.40412
STPG2	-0.364616	1.79048	-1.92824	0.079851	0.999992	-4.30205
COL5A3	-0.364483	5.03311	-2.62172	0.0236408	0.999992	-4.04057
MIR3675	-0.363239	1.88118	-1.8067	0.0980313	0.999992	-4.34796
MS4A6E	-0.363214	3.97334	-2.30527	0.041499	0.999992	-4.15859
CD180	-0.363108	7.54162	-1.91475	0.0817041	0.999992	-4.30717
FREM3	-0.362796	2.32979	-2.75212	0.0187164	0.999992	-3.99331
SMPD1	-0.362717	4.85185	-1.90441	0.0831504	0.999992	-4.31109
WDFY3-AS2	-0.362403	2.26011	-1.76906	0.104384	0.999992	-4.36206
EFCAB11	-0.36183	5.67353	-0.774442	0.454888	0.999992	-4.67887
NOD1	-0.361581	4.72435	-1.84791	0.0914807	0.999992	-4.33245
NUDT9	-0.361429	6.89641	-1.97316	0.0739589	0.999992	-4.28498
KSR1	-0.361267	5.1586	-1.52083	0.156331	0.999992	-4.45294
ENKUR	-0.36111	1.9092	-1.96696	0.074747	0.999992	-4.28734
FGF14	-0.361048	2.20568	-1.71042	0.115024	0.999992	-4.3839
KCNC1	-0.36102	3.97581	-1.99724	0.0709698	0.999992	-4.27582
NEURL1	-0.360832	5.56018	-1.89342	0.0847142	0.999992	-4.31525
LOC339539	-0.360698	3.94901	-1.84886	0.0913342	0.999992	-4.33209
WFDC3	-0.360353	3.85718	-1.84237	0.0923376	0.999992	-4.33454
PLIN5	-0.3603	5.65458	-2.21635	0.0485222	0.999992	-4.19233
FAM153A	-0.360234	3.65991	-2.60652	0.0242922	0.999992	-4.04614
AKR1C8P	-0.359984	3.02511	-1.56069	0.146704	0.999992	-4.43866
LOC101927069	-0.359807	3.70653	-1.53435	0.153006	0.999992	-4.44811
LINC01044	-0.359644	3.35751	-2.17628	0.0520461	0.999992	-4.20758
LOC101927814	-0.35959	4.46445	-2.33133	0.0396328	0.999992	-4.14873
CDH6	-0.359558	2.25084	-1.81461	0.096741	0.999992	-4.34498
ZNF391	-0.359461	2.53395	-1.5753	0.143308	0.999992	-4.43339
ALPG	-0.359453	5.18056	-2.39499	0.0354098	0.999992	-4.12475
B3GAT1	-0.359368	4.07041	-1.63375	0.130395	0.999992	-4.41214
CHN2	-0.359365	4.36907	-1.45365	0.173792	0.999992	-4.47666
PITPNM3	-0.35933	4.05192	-2.5054	0.0290983	0.999992	-4.08347
CACNA1G	-0.35924	4.24937	-2.49561	0.0296107	0.999992	-4.08711
LINC02905	-0.35915	3.47525	-2.19947	0.0499785	0.999992	-4.19876
MB21D2	-0.35911	3.40032	-1.94845	0.0771487	0.999992	-4.29438
SUSD2	-0.359008	5.46002	-1.70929	0.115239	0.999992	-4.38432
PNMA6A	-0.3588	4.51055	-2.29461	0.0422867	0.999992	-4.16263
TEX26-AS1	-0.358788	4.4354	-1.38585	0.193067	0.999992	-4.50011
MIR543	-0.358668	1.50271	-2.50841	0.0289427	0.999992	-4.08235
GPR137B	-0.358507	8.54328	-2.22436	0.0478456	0.999992	-4.18929
SBSN	-0.358432	4.33797	-1.45562	0.173256	0.999992	-4.47597
HES3	-0.358125	5.00946	-1.97628	0.0735655	0.999992	-4.2838
GTSE1-DT	-0.357754	2.74215	-1.81621	0.0964829	0.999992	-4.34438
MIR4697	-0.357558	3.51265	-2.06908	0.0627082	0.999992	-4.24845
IGFALS	-0.357509	4.60332	-1.79968	0.0991884	0.999992	-4.35059
LINC01471	-0.357364	3.81615	-1.79779	0.0995032	0.999992	-4.3513
SCARB2	-0.357332	5.53272	-1.83311	0.0937852	0.999992	-4.33802
ZNF577	-0.35724	4.08606	-1.45111	0.174484	0.999992	-4.47755
LL22NC03-63E9.3	-0.357161	3.17551	-1.53744	0.152256	0.999992	-4.447
SLC2A14	-0.357084	4.80858	-1.44373	0.176507	0.999992	-4.48013
RD3	-0.356719	3.45872	-1.557	0.147574	0.999992	-4.43999
MEI1	-0.356452	4.61001	-2.07599	0.0619625	0.999992	-4.24581
MYH15	-0.356409	3.98227	-1.22737	0.245139	0.999992	-4.55267
SLC7A9	-0.356343	2.50426	-1.42215	0.182534	0.999992	-4.48762
CENPC	-0.356183	7.51181	-2.32422	0.0401343	0.999992	-4.15142
KRT3	-0.356086	3.44038	-2.33872	0.0391188	0.999992	-4.14594
KDM4E	-0.356083	3.54746	-1.73781	0.109939	0.999992	-4.37372
TMEM51-AS2	-0.355746	3.01581	-2.8111	0.0168377	0.999992	-3.97226
ZNF570	-0.355568	5.33737	-0.933698	0.370373	0.999992	-4.63928
WNT10A	-0.355461	7.11765	-1.50137	0.161226	0.999992	-4.45985
GIMAP4	-0.355437	2.48182	-1.70438	0.116174	0.999992	-4.38614
KRT28	-0.355372	3.85128	-1.85281	0.0907297	0.999992	-4.3306
F10-AS1	-0.355339	2.54299	-2.22424	0.0478556	0.999992	-4.18933
TRIM6	-0.355035	3.91767	-1.5077	0.159621	0.999992	-4.45761
EDIL3	-0.354745	2.43638	-1.82314	0.0953682	0.999992	-4.34178
MIR7155	-0.35435	3.91546	-1.87427	0.0875026	0.999992	-4.32249
SLC6A2	-0.354061	4.53297	-1.6153	0.134356	0.999992	-4.41888
PSG3	-0.354031	2.6314	-1.77663	0.103077	0.999992	-4.35923
MIR4796	-0.353839	2.09049	-1.91367	0.0818541	0.999992	-4.30758
PRAMEF10	-0.35376	2.43169	-1.98581	0.0723748	0.999992	-4.28017
ZNF571	-0.353474	4.88985	-2.32118	0.0403498	0.999992	-4.15257
PLAAT2	-0.353333	3.67743	-1.61473	0.13448	0.999992	-4.41908
OR10K1	-0.353188	2.74225	-1.42107	0.182842	0.999992	-4.488
LINC00898	-0.353015	4.56474	-1.97553	0.0736597	0.999992	-4.28408
ZNF815P	-0.352929	4.18194	-1.92661	0.080073	0.999992	-4.30267
UBE2W	-0.352871	6.86269	-1.53961	0.151729	0.999992	-4.44623
LAMB3	-0.352845	2.79398	-1.64978	0.127038	0.999992	-4.40627
MIR4728	-0.352812	4.98301	-1.98308	0.0727135	0.999992	-4.28121
CEP57L1	-0.3528	6.25477	-0.928659	0.372867	0.999992	-4.64062
GPR3	-0.352789	4.34385	-2.17816	0.0518752	0.999992	-4.20687
TMEM143	-0.352178	4.86819	-1.23057	0.243983	0.999992	-4.55164
CCDC102B	-0.352126	2.26975	-1.24806	0.237755	0.999992	-4.54601
C3	-0.352091	3.9127	-1.96536	0.0749529	0.999992	-4.28795
ADORA3	-0.351917	3.09324	-2.05711	0.0640183	0.999992	-4.25301
TAS2R60	-0.351774	2.66739	-1.77686	0.103037	0.999992	-4.35915
SLC4A10	-0.351738	2.72855	-2.54294	0.0272139	0.999992	-4.06955
RNF39	-0.351568	3.60697	-2.72395	0.019686	0.999992	-4.00344
MYLK-AS2	-0.351539	5.30432	-2.10168	0.0592652	0.999992	-4.23602
KRT4	-0.351486	2.47574	-2.59715	0.0247024	0.999992	-4.04957
SNX21	-0.351404	5.76698	-2.26305	0.0447025	0.999992	-4.17459
MIR342	-0.351331	4.71257	-1.89833	0.0840119	0.999992	-4.31339
G6PC2	-0.350863	2.68137	-2.67905	0.0213351	0.999992	-4.01967
MIR181A1	-0.350681	1.91889	-2.013	0.0690746	0.999992	-4.26982
CXCL5	-0.350636	3.63724	-2.45847	0.0316344	0.999992	-4.10096
PRR23A	-0.35054	3.11651	-1.91429	0.0817671	0.999992	-4.30734
C1QTNF6	-0.350326	5.26261	-1.67065	0.122783	0.999992	-4.3986
LINC00910	-0.350269	4.07326	-1.75534	0.106791	0.999992	-4.36719
MYOZ3	-0.350039	4.98971	-1.98493	0.0724831	0.999992	-4.2805
TRIM67	-0.350021	3.16637	-1.46427	0.170926	0.999992	-4.47294
CDC25C	-0.34995	6.93351	-1.36409	0.199623	0.999992	-4.50753
MIR3142	-0.349927	2.17457	-1.29423	0.221927	0.999992	-4.53092
LINC01229	-0.34987	2.08823	-2.03443	0.0665732	0.999992	-4.26165
ZNF302	-0.349759	3.53494	-1.43454	0.179054	0.999992	-4.48333
ADCY8	-0.34972	2.02107	-2.28504	0.0430052	0.999992	-4.16625
EID2B	-0.349697	4.92245	-2.44259	0.0325403	0.999992	-4.10689
PRAMEF19	-0.349401	3.03683	-1.45352	0.173828	0.999992	-4.47671
KCNH3	-0.349384	5.12549	-1.41104	0.185708	0.999992	-4.49146
CXCL14	-0.349193	3.87329	-1.81283	0.0970303	0.999992	-4.34565
HBEGF	-0.349107	4.19348	-1.55652	0.147688	0.999992	-4.44016
KIF17	-0.348694	4.01651	-2.2167	0.0484927	0.999992	-4.1922
PPARG	-0.348295	2.2316	-1.92518	0.0802675	0.999992	-4.30321
LINC01270	-0.348191	3.40514	-1.96128	0.0754764	0.999992	-4.2895
MAP2	-0.347933	3.53771	-1.85481	0.0904235	0.999992	-4.32984
CHST3	-0.347916	3.66547	-1.45861	0.172448	0.999992	-4.47492
TMSB4Y	-0.347609	8.58633	-2.25783	0.0451148	0.999992	-4.17657
FAM221A	-0.347416	3.43713	-1.69366	0.11824	0.999992	-4.39011
HFE	-0.347211	4.76537	-1.95966	0.0756857	0.999992	-4.29011
MIR4261	-0.347171	5.97497	-2.60947	0.0241643	0.999992	-4.04505
MYL1	-0.347168	4.04239	-1.85873	0.089828	0.999992	-4.32836
SLC6A13	-0.347062	4.39345	-1.27319	0.229032	0.999992	-4.53784
UPK2	-0.346886	5.14006	-1.83483	0.0935152	0.999992	-4.33738
CTSL3P	-0.346745	2.87009	-1.73636	0.110203	0.999992	-4.37426
KLHL35	-0.346679	4.50585	-1.6001	0.137699	0.999992	-4.42441
RARA-AS1	-0.346527	4.4483	-1.83859	0.0929257	0.999992	-4.33596
CCDC15	-0.345894	3.32278	-1.32476	0.211942	0.999992	-4.52078
LINC00616	-0.345772	1.90388	-2.27966	0.0434149	0.999992	-4.16829
CLDN7	-0.34571	5.434	-1.97035	0.0743154	0.999992	-4.28605
LINC00184	-0.345709	3.03538	-1.41442	0.184736	0.999992	-4.4903
NEUROD1	-0.345555	2.59759	-1.88128	0.086472	0.999992	-4.31984
IGSF9	-0.345274	3.96833	-1.94915	0.0770565	0.999992	-4.29411
EPS8	-0.34519	2.63478	-1.19893	0.255585	0.999992	-4.56172
RD3L	-0.345102	2.6314	-1.60072	0.137559	0.999992	-4.42418
LSMEM2	-0.345071	4.86024	-1.98688	0.0722417	0.999992	-4.27976
SPANXN2	-0.344767	3.66236	-1.37161	0.197336	0.999992	-4.50497
ITGA9-AS1	-0.344624	3.71787	-2.65683	0.0222012	0.999992	-4.02775
ZNF630-AS1	-0.344615	2.37457	-2.26431	0.0446035	0.999992	-4.17411
HSD11B1	-0.34457	3.17648	-2.37844	0.0364637	0.999992	-4.13097
CRY2	-0.344527	5.8388	-2.50629	0.0290523	0.999992	-4.08314
SPATA16	-0.344517	2.35596	-1.39374	0.190737	0.999992	-4.49741
TMEM252	-0.344424	3.41289	-1.83338	0.0937428	0.999992	-4.33792
OR52K2	-0.344411	3.88916	-1.87335	0.0876387	0.999992	-4.32284
C19orf38	-0.344355	4.41218	-1.99431	0.0713266	0.999992	-4.27693
STMND1	-0.344286	3.07978	-2.04246	0.065658	0.999992	-4.25859
KCNK1	-0.344273	4.86279	-2.51649	0.0285288	0.999992	-4.07935
DAOA-AS1	-0.344195	2.06934	-1.62307	0.132676	0.999992	-4.41604
LINC00499	-0.343919	2.66069	-1.69293	0.11838	0.999992	-4.39037
LOC101927188	-0.3438	4.28557	-2.11115	0.0582982	0.999992	-4.2324
LOC101929148	-0.343629	3.50809	-2.06855	0.0627652	0.999992	-4.24865
POM121L12	-0.3436	5.06384	-1.4756	0.167913	0.999992	-4.46896
OR4C6	-0.343396	2.39476	-2.00702	0.0697874	0.999992	-4.27209
HOXC12	-0.343389	2.64992	-1.88769	0.0855406	0.999992	-4.31742
TTC38	-0.343107	4.36625	-1.49698	0.162348	0.999992	-4.46141
PPL	-0.342828	4.37851	-1.63678	0.129756	0.999992	-4.41103
LINC00881	-0.342694	3.18606	-1.40358	0.187863	0.999992	-4.49403
PIRT	-0.342632	2.33292	-2.0145	0.0688966	0.999992	-4.26925
KRTAP9-1	-0.342544	3.83578	-1.47464	0.168165	0.999992	-4.4693
RAB32	-0.342483	4.25371	-1.77425	0.103486	0.999992	-4.36012
CFHR1	-0.342065	1.81264	-2.09001	0.060476	0.999992	-4.24046
LINC00173	-0.342059	3.42735	-1.62274	0.132747	0.999992	-4.41616
BCL2L10	-0.34204	4.89015	-1.62245	0.132809	0.999992	-4.41627
CASP1P2	-0.341894	3.45244	-2.52703	0.0279977	0.999992	-4.07545
TSACC	-0.341818	4.6915	-1.83316	0.0937772	0.999992	-4.338
OR3A3	-0.341772	3.63094	-1.62404	0.132467	0.999992	-4.41569
LINC00309	-0.341677	2.02387	-1.68766	0.119409	0.999992	-4.39232
NEDD4L	-0.341468	7.66474	-0.902217	0.386147	0.999992	-4.64756
LINC01762	-0.341307	5.23515	-1.48348	0.165844	0.999992	-4.46618
MRGPRX2	-0.341201	3.60772	-1.41928	0.18335	0.999992	-4.48862
TPRXL	-0.340971	5.86574	-1.85901	0.0897862	0.999992	-4.32826
FAM187B	-0.340857	3.47898	-2.20736	0.0492925	0.999992	-4.19575
LINC01189	-0.340795	2.50869	-1.9323	0.0793018	0.999992	-4.30051
UTS2R	-0.339946	5.50482	-1.55199	0.148762	0.999992	-4.44179
ZSCAN30	-0.339926	5.28182	-1.37911	0.195079	0.999992	-4.50242
LRRC15	-0.339894	4.0983	-2.29477	0.0422748	0.999992	-4.16257
SHOX	-0.339741	4.6387	-1.67189	0.122534	0.999992	-4.39814
GBP6	-0.339599	2.18997	-1.301	0.219678	0.999992	-4.52868
KLRC4-KLRK1	-0.339454	8.46004	-1.41781	0.183768	0.999992	-4.48912
SEM1	-0.339427	3.22528	-1.06047	0.311514	0.999992	-4.60385
LILRB2	-0.339383	3.61626	-1.57092	0.144319	0.999992	-4.43497
ADAMTS8	-0.339033	4.42215	-1.71438	0.114276	0.999992	-4.38243
PLG	-0.338994	3.67649	-1.05273	0.314897	0.999992	-4.6061
OR10AD1	-0.338542	2.88875	-2.00845	0.0696159	0.999992	-4.27155
MIR6074	-0.338326	1.42723	-2.33704	0.0392351	0.999992	-4.14658
ASCL3	-0.337944	1.75745	-2.15398	0.0541119	0.999992	-4.21608
DEFB105B	-0.337919	2.84658	-2.04061	0.0658679	0.999992	-4.2593
LRRC74A	-0.33781	4.72099	-1.33687	0.208082	0.999992	-4.51672
SLAMF9	-0.337733	3.40595	-1.60895	0.135743	0.999992	-4.42119
C10orf90	-0.337712	2.73766	-1.99113	0.0717168	0.999992	-4.27814
IDH1-AS1	-0.337644	2.27579	-1.91336	0.0818961	0.999992	-4.30769
C14orf39	-0.337633	1.68683	-1.8584	0.0898788	0.999992	-4.32849
S1PR5	-0.337361	5.24398	-1.59421	0.139012	0.999992	-4.42654
FGFR3	-0.33713	4.25378	-2.07258	0.0623296	0.999992	-4.24711
LINC01208	-0.337101	2.96044	-1.70186	0.116657	0.999992	-4.38707
MIR9-1	-0.336976	1.83412	-1.9	0.0837744	0.999992	-4.31276
LINC00524	-0.336794	4.81712	-1.65956	0.125028	0.999992	-4.40268
MIR6863	-0.336597	2.07739	-1.84941	0.0912495	0.999992	-4.33188
GSTA4	-0.336597	4.56864	-2.02401	0.0677787	0.999992	-4.26562
LINC01331	-0.336521	2.94105	-2.57672	0.0256211	0.999992	-4.05709
ANGPT4	-0.336111	3.44027	-0.946814	0.363938	0.999992	-4.63577
EVA1A-AS	-0.335993	2.64934	-1.6224	0.13282	0.999992	-4.41629
MIR134	-0.335695	4.96067	-1.66226	0.124479	0.999992	-4.40168
NFIL3	-0.335659	6.53176	-1.17553	0.264441	0.999992	-4.56907
XGY2	-0.335388	2.56865	-1.37299	0.196921	0.999992	-4.5045
ACSL6	-0.33535	4.26888	-1.5725	0.143952	0.999992	-4.4344
ETV4	-0.335214	4.22934	-1.84147	0.0924775	0.999992	-4.33488
ZMYND11	-0.335208	3.94604	-1.11636	0.287906	0.999992	-4.58725
CMPK2	-0.335158	3.12769	-1.61238	0.134992	0.999992	-4.41994
MIR511	-0.335143	1.80503	-2.20569	0.049437	0.999992	-4.19639
GAP43	-0.335133	4.94906	-2.05504	0.0642481	0.999992	-4.2538
GLRB	-0.335109	1.66547	-1.70841	0.115405	0.999992	-4.38464
MIR548U	-0.334868	5.58564	-1.00642	0.335701	0.999992	-4.61935
RGS2	-0.334203	7.61741	-1.56081	0.146677	0.999992	-4.43862
AMELX	-0.333741	5.05182	-1.8826	0.0862802	0.999992	-4.31934
SLC5A5	-0.333417	4.52634	-2.61354	0.0239892	0.999992	-4.04356
C8A	-0.333324	2.41791	-1.21448	0.249829	0.999992	-4.55679
TMSB15A	-0.333193	3.40003	-1.08726	0.300022	0.999992	-4.59596
MIR5194	-0.332948	4.4859	-0.936621	0.368933	0.999992	-4.6385
DCDC2	-0.332599	3.00591	-1.72927	0.111503	0.999992	-4.3769
KCNAB1	-0.332508	3.20024	-1.6289	0.131428	0.999992	-4.41391
ZSWIM2	-0.331639	3.10359	-1.81923	0.0959964	0.999992	-4.34325
MIR5094	-0.33163	2.92817	-1.68457	0.120017	0.999992	-4.39346
FLRT3	-0.331612	2.59662	-1.95941	0.0757189	0.999992	-4.29021
GJA3	-0.331583	4.18535	-1.4431	0.176681	0.999992	-4.48035
OR7A17	-0.331472	4.10161	-1.85094	0.0910157	0.999992	-4.3313
KRTAP13-3	-0.331109	2.33812	-2.63929	0.0229092	0.999992	-4.03415
VCAN	-0.331046	3.26853	-1.56752	0.145108	0.999992	-4.4362
SH3GL1	-0.331034	6.34313	-1.87636	0.0871953	0.999992	-4.3217
SYNGR2	-0.330953	9.34145	-2.5142	0.0286455	0.999992	-4.08021
FEZF2	-0.33095	4.81547	-1.50297	0.16082	0.999992	-4.45929
HLA-DQB1	-0.330891	9.19102	-2.67498	0.0214913	0.999992	-4.02115
LPAR4	-0.330824	2.18269	-1.50545	0.160189	0.999992	-4.45841
LOC101929452	-0.33079	2.89687	-1.87265	0.0877426	0.999992	-4.3231
SYT10	-0.330786	2.73219	-1.58615	0.140828	0.999992	-4.42946
AP5B1	-0.33073	5.48112	-2.03432	0.066586	0.999992	-4.2617
PHLDB1	-0.330455	3.85076	-1.71477	0.114202	0.999992	-4.38228
GRM7	-0.330419	3.52631	-1.97776	0.0733787	0.999992	-4.28323
MYOM1	-0.330353	4.2783	-1.60278	0.137103	0.999992	-4.42343
ALX4	-0.330353	3.26725	-1.94779	0.0772349	0.999992	-4.29463
ZP2	-0.330193	3.40947	-1.71939	0.113336	0.999992	-4.38057
CACNG1	-0.330188	2.80316	-2.53441	0.0276314	0.999992	-4.07271
CIITA	-0.330142	8.31333	-2.50208	0.029271	0.999992	-4.08471
HNRNPCL3	-0.330106	3.95034	-1	0.338663	0.999992	-4.62115
MTURN	-0.330091	5.55606	-1.39093	0.191565	0.999992	-4.49838
RAB31	-0.329999	2.32047	-1.28451	0.225188	0.999992	-4.53412
SRCIN1	-0.329978	4.1221	-1.69336	0.118297	0.999992	-4.39021
SPANXC	-0.329782	4.60455	-1.51914	0.156753	0.999992	-4.45354
LILRA5	-0.329424	5.78942	-1.51411	0.158007	0.999992	-4.45533
LRRC19	-0.329282	2.07389	-1.90369	0.0832525	0.999992	-4.31136
MIR578	-0.329224	2.10549	-1.70627	0.115814	0.999992	-4.38544
MEF2C-AS1	-0.329181	6.77771	-1.97869	0.073262	0.999992	-4.28288
PRAMEF4	-0.329124	2.82386	-2.33264	0.0395414	0.999992	-4.14824
KCNG2	-0.329114	5.53345	-1.91956	0.0810385	0.999992	-4.30534
CD3G	-0.329105	2.29827	-1.97525	0.0736956	0.999992	-4.28419
IL10	-0.329082	3.06589	-1.50801	0.159543	0.999992	-4.4575
VSIG10	-0.328965	4.95545	-1.57622	0.143095	0.999992	-4.43306
SCRT1	-0.328936	4.62409	-2.10837	0.0585808	0.999992	-4.23346
MYCT1	-0.328837	2.87933	-0.991188	0.34276	0.999992	-4.62361
PRKCG	-0.328822	3.86824	-1.09749	0.29572	0.999992	-4.59292
MIR518C	-0.328692	1.76415	-1.87754	0.0870212	0.999992	-4.32126
ITGB3	-0.328677	3.61821	-1.32545	0.211719	0.999992	-4.52055
GNAI1	-0.32859	4.78928	-1.29101	0.223003	0.999992	-4.53198
KCNG1	-0.328575	4.73188	-2.23546	0.0469225	0.999992	-4.18507
SYNJ2BP-COX16	-0.328454	4.68602	-1.12797	0.283179	0.999992	-4.58373
SIRPG-AS1	-0.328433	1.83035	-1.44931	0.174974	0.999992	-4.47818
ATP12A	-0.32843	2.81553	-1.70672	0.115727	0.999992	-4.38527
H4C6	-0.328385	3.39714	-1.4203	0.183061	0.999992	-4.48826
LINC00928	-0.328356	2.63219	-1.32208	0.212803	0.999992	-4.52167
BPIFA3	-0.328319	3.00385	-2.57824	0.0255515	0.999992	-4.05653
TP53TG3C	-0.328276	2.11688	-1.86367	0.0890833	0.999992	-4.3265
MIR3681HG	-0.328197	2.78029	-1.59192	0.139526	0.999992	-4.42737
SLC26A3	-0.328176	3.16934	-1.62749	0.131728	0.999992	-4.41443
NFXL1	-0.328044	5.37899	-1.2523	0.236265	0.999992	-4.54464
MIR3659	-0.328033	2.16809	-2.03349	0.0666808	0.999992	-4.26201
FETUB	-0.327991	3.27172	-1.66973	0.122968	0.999992	-4.39893
LINC00942	-0.327869	6.1285	-1.66741	0.123435	0.999992	-4.39979
STAT4	-0.327743	1.90801	-1.78318	0.101959	0.999992	-4.35678
LINC02882	-0.327724	5.43819	-1.18851	0.259497	0.999992	-4.565
MIR8060	-0.327678	1.89148	-2.2831	0.0431523	0.999992	-4.16699
MIR4251	-0.327628	2.21882	-1.19808	0.255901	0.999992	-4.56199
PLEKHA1	-0.327552	1.90357	-2.04472	0.065403	0.999992	-4.25773
HS3ST2	-0.327537	3.66471	-1.61576	0.134257	0.999992	-4.41871
PRAC2	-0.327475	2.26389	-2.09155	0.0603151	0.999992	-4.23988
FERMT1	-0.327467	2.08378	-1.33299	0.209311	0.999992	-4.51802
ABHD4	-0.327417	4.98779	-1.46178	0.171594	0.999992	-4.47381
NUP133-DT	-0.327364	3.17495	-1.70102	0.116818	0.999992	-4.38738
SLC26A2	-0.32729	5.41777	-1.27498	0.228418	0.999992	-4.53725
CRADD	-0.327131	5.77849	-1.06094	0.311309	0.999992	-4.60371
MMP20	-0.326908	2.83159	-2.06546	0.0631013	0.999992	-4.24982
OLFM3	-0.326851	1.97642	-1.97343	0.0739245	0.999992	-4.28488
TRMU	-0.326514	6.57262	-1.71039	0.11503	0.999992	-4.38391
MIR3691	-0.32643	5.14469	-1.87926	0.0867684	0.999992	-4.32061
DRC1	-0.326313	2.52408	-2.05436	0.0643233	0.999992	-4.25406
ANHX	-0.326257	5.34105	-2.26324	0.0446878	0.999992	-4.17452
CYP2D6	-0.326224	6.70574	-2.17807	0.0518837	0.999992	-4.2069
C11orf21	-0.32621	4.56483	-1.6442	0.128198	0.999992	-4.40831
MIR146A	-0.326075	3.01642	-1.68372	0.120184	0.999992	-4.39378
TCP11L1	-0.325824	5.53838	-0.902025	0.386244	0.999992	-4.64761
EPYC	-0.325728	2.77108	-2.53557	0.0275745	0.999992	-4.07228
RAD54L	-0.32572	6.09864	-1.02748	0.326116	0.999992	-4.61338
AOC1	-0.325398	4.69483	-1.55308	0.148503	0.999992	-4.4414
ASB18	-0.325367	5.63565	-1.88837	0.0854422	0.999992	-4.31716
WDR88	-0.325365	3.97491	-2.1431	0.0551477	0.999992	-4.22023
ARPP21	-0.324882	4.77017	-2.29077	0.0425733	0.999992	-4.16408
LINC02888	-0.324771	2.65016	-1.93196	0.0793465	0.999992	-4.30064
PURG	-0.324762	3.32956	-1.51846	0.15692	0.999992	-4.45378
SLC5A8	-0.324449	2.05673	-1.98863	0.0720256	0.999992	-4.2791
SCN4B	-0.324377	4.5627	-1.68939	0.11907	0.999992	-4.39168
FCGR2B	-0.324261	3.72384	-1.19306	0.257784	0.999992	-4.56357
OR2T1	-0.323911	2.3719	-2.07477	0.062093	0.999992	-4.24627
ARHGEF7-AS2	-0.323908	3.18532	-1.64097	0.128874	0.999992	-4.4095
SCN2A	-0.323899	1.8149	-1.98717	0.0722063	0.999992	-4.27965
C3orf20	-0.323877	4.6079	-1.05265	0.314931	0.999992	-4.60613
E2F7	-0.323862	6.08435	-1.44447	0.176303	0.999992	-4.47987
PDCD5	-0.32379	7.22323	-0.75703	0.464836	0.999992	-4.68283
PRORY	-0.323696	4.21977	-2.04457	0.0654188	0.999992	-4.25779
MIR361	-0.323498	2.1377	-1.84541	0.0918666	0.999992	-4.33339
LOC643441	-0.323484	3.2286	-1.84806	0.0914572	0.999992	-4.33239
ASAP1-IT1	-0.323421	2.81328	-1.54416	0.150632	0.999992	-4.4446
POTEB2	-0.323401	1.94612	-1.7667	0.104794	0.999992	-4.36294
RERGL	-0.323345	1.61217	-1.97943	0.0731699	0.999992	-4.2826
DLG5-AS1	-0.323217	3.48533	-1.88073	0.0865533	0.999992	-4.32005
PRDM7	-0.323199	2.90429	-1.87658	0.0871618	0.999992	-4.32162
LINC00364	-0.322928	1.80127	-2.63157	0.0232277	0.999992	-4.03696
MIR5580	-0.322746	1.90381	-1.10625	0.292073	0.999992	-4.59029
ATP1A2	-0.322693	4.76307	-1.76802	0.104565	0.999992	-4.36245
MIR4325	-0.322491	3.57726	-2.50657	0.029038	0.999992	-4.08304
ITSN1	-0.322445	5.03891	-1.5767	0.142987	0.999992	-4.43289
FER1L5	-0.322438	4.2002	-1.37011	0.197792	0.999992	-4.50548
HABP2	-0.32219	2.68293	-1.36791	0.198458	0.999992	-4.50623
ATP5ME	-0.32215	8.20876	-2.19537	0.0503375	0.999992	-4.20031
NAT8	-0.322138	2.81966	-1.83786	0.0930409	0.999992	-4.33624
A4GNT	-0.32212	2.74834	-1.69597	0.117791	0.999992	-4.38925
BMPR1B	-0.321789	2.82529	-1.9176	0.0813093	0.999992	-4.30609
MIR3943	-0.32177	3.95744	-1.93721	0.0786412	0.999992	-4.29865
CREB3L2	-0.321718	5.194	-0.94755	0.363579	0.999992	-4.63557
PTPRQ	-0.321713	2.47722	-1.79041	0.100736	0.999992	-4.35407
OR8A1	-0.321644	2.17614	-1.45174	0.174313	0.999992	-4.47733
RTBDN	-0.321549	4.12267	-1.47157	0.168978	0.999992	-4.47038
IQSEC1	-0.321341	4.629	-1.12539	0.284224	0.999992	-4.58451
SLC35G3	-0.321261	4.20631	-1.29558	0.221478	0.999992	-4.53048
HS3ST3B1	-0.321114	4.36123	-1.66322	0.124284	0.999992	-4.40133
GRM7-AS2	-0.321098	2.34697	-1.34888	0.204314	0.999992	-4.51268
CCDC110	-0.321014	2.71901	-2.12895	0.0565227	0.999992	-4.22562
PTPN22	-0.32072	7.37811	-1.18225	0.261871	0.999992	-4.56697
SMIM18	-0.320636	2.66813	-1.45284	0.174011	0.999992	-4.47694
DGLUCY	-0.320006	5.90509	-2.17937	0.0517659	0.999992	-4.20641
ZNF25	-0.319898	4.07493	-1.01743	0.330663	0.999992	-4.61624
MIR4476	-0.319744	4.90336	-1.46904	0.169652	0.999992	-4.47127
CFHR2	-0.319706	2.02219	-2.09112	0.0603601	0.999992	-4.24004
LINC02539	-0.319529	4.79375	-1.68851	0.119244	0.999992	-4.39201
KLRB1	-0.31947	2.07311	-1.29143	0.222862	0.999992	-4.53184
IL21R	-0.319445	6.17047	-1.82292	0.0954044	0.999992	-4.34186
MS4A2	-0.319218	2.58068	-1.91697	0.0813966	0.999992	-4.30633
DPRXP4	-0.319208	5.28049	-1.72084	0.113065	0.999992	-4.38003
LINC01706	-0.319082	1.37047	-2.11533	0.0578769	0.999992	-4.23081
PLA2G2C	-0.318972	3.67047	-1.12436	0.284644	0.999992	-4.58482
COL12A1	-0.318836	3.90765	-1.40086	0.188654	0.999992	-4.49497
RBM43	-0.318741	3.60095	-2.13604	0.0558291	0.999992	-4.22291
IL4	-0.318524	2.25707	-1.66076	0.124785	0.999992	-4.40224
CD300C	-0.318415	4.94115	-2.15136	0.054359	0.999992	-4.21708
LOC389705	-0.318379	2.27185	-1.7038	0.116284	0.999992	-4.38635
ABI3BP	-0.318188	3.3217	-1.43581	0.1787	0.999992	-4.48288
MMP16	-0.317848	3.04747	-1.77043	0.104147	0.999992	-4.36155
C2CD4A	-0.317707	5.12043	-1.73922	0.109683	0.999992	-4.3732
GABARAPL1	-0.317679	7.08253	-0.941997	0.366292	0.999992	-4.63706
MIR1243	-0.317648	2.11461	-1.3009	0.219713	0.999992	-4.52872
ABCB11	-0.317558	2.34401	-1.93877	0.0784319	0.999992	-4.29805
TAS2R42	-0.31755	2.99823	-1.90826	0.0826091	0.999992	-4.30963
AADACL3	-0.317425	3.48303	-1.99891	0.0707669	0.999992	-4.27518
GNB4	-0.31739	2.93056	-1.97851	0.0732846	0.999992	-4.28295
LOXL1	-0.317191	2.0423	-1.2405	0.240431	0.999992	-4.54845
PAPPA	-0.317107	4.47653	-2.06016	0.0636823	0.999992	-4.25185
DAOA	-0.317069	2.06781	-2.55748	0.026517	0.999992	-4.06418
SNORD115-7	-0.317008	2.86711	-1.61797	0.133776	0.999992	-4.4179
A2M	-0.316925	3.1786	-1.27681	0.227795	0.999992	-4.53665
SDAD1-AS1	-0.316859	2.98024	-1.44759	0.175445	0.999992	-4.47878
MIR548H1	-0.316853	4.06917	-1.39743	0.189654	0.999992	-4.49615
SLC23A2	-0.31671	6.39299	-1.67299	0.122314	0.999992	-4.39773
FAM138D	-0.316684	3.55099	-1.51591	0.157558	0.999992	-4.45469
CPNE6	-0.316665	2.47731	-1.93124	0.079444	0.999992	-4.30091
MIR4513	-0.316501	4.61993	-2.00247	0.0703357	0.999992	-4.27383
TSSK6	-0.31635	3.57775	-1.06795	0.308272	0.999992	-4.60166
MIR7157	-0.316083	2.05117	-1.17775	0.263591	0.999992	-4.56838
ALDH1A1	-0.316032	3.20804	-2.4123	0.0343387	0.999992	-4.11824
ZNF229	-0.31599	3.28332	-1.46891	0.169687	0.999992	-4.47131
PLEKHD1	-0.315989	3.25472	-1.82921	0.0944024	0.999992	-4.33949
EPCAM-DT	-0.315915	4.45774	-1.36634	0.198938	0.999992	-4.50677
SLC4A3	-0.315759	5.08409	-1.56419	0.145884	0.999992	-4.4374
RASA4	-0.31572	5.11371	-1.68208	0.120506	0.999992	-4.39438
C2orf72	-0.3157	4.07651	-1.17047	0.266388	0.999992	-4.57065
KRTAP21-1	-0.315605	2.39981	-1.22258	0.246873	0.999992	-4.5542
LOC286297	-0.315544	4.8208	-2.17005	0.0526156	0.999992	-4.20996
LINC00706	-0.315525	1.7809	-1.45703	0.172875	0.999992	-4.47548
DUXA	-0.315391	2.62387	-1.03892	0.320997	0.999992	-4.6101
SBF1P1	-0.315258	4.22124	-1.58122	0.14195	0.999992	-4.43125
LOC101927078	-0.315164	2.58935	-1.89652	0.0842704	0.999992	-4.31408
RBPMS-AS1	-0.315156	4.59701	-1.80124	0.0989311	0.999992	-4.35001
SHISA9	-0.314922	6.11692	-1.80061	0.0990351	0.999992	-4.35025
RGS7	-0.31485	2.70766	-1.65045	0.1269	0.999992	-4.40602
LOC102723831	-0.314613	2.96311	-1.58772	0.140473	0.999992	-4.4289
FIGN	-0.313755	2.36598	-1.75603	0.106668	0.999992	-4.36693
LINC02384	-0.313665	3.18092	-1.36624	0.198968	0.999992	-4.5068
GSDMC	-0.31353	2.96487	-1.88347	0.0861526	0.999992	-4.31901
IGSF23	-0.31353	2.43332	-1.36596	0.199052	0.999992	-4.50689
DRICH1	-0.313453	3.4157	-1.27296	0.22911	0.999992	-4.53791
TEX28	-0.313428	2.82779	-1.37104	0.197509	0.999992	-4.50517
FLJ36000	-0.313377	3.85741	-1.95459	0.0763447	0.999992	-4.29204
IGFL3	-0.313209	4.15732	-1.91322	0.081916	0.999992	-4.30775
HCN4	-0.313131	4.39911	-1.63071	0.131042	0.999992	-4.41325
MIR6749	-0.31311	5.61909	-1.81105	0.0973199	0.999992	-4.34632
DAND5	-0.312551	4.39865	-1.74449	0.108729	0.999992	-4.37123
PRSS55	-0.312515	1.82221	-2.25489	0.0453483	0.999992	-4.17769
FALEC	-0.312503	3.24787	-1.64826	0.127354	0.999992	-4.40683
C5	-0.312409	4.64853	-0.985729	0.345316	0.999992	-4.62513
PEBP4	-0.312391	3.9114	-1.59279	0.139332	0.999992	-4.42706
FAM184B	-0.312309	4.62937	-2.06242	0.0634339	0.999992	-4.25098
GOLGA8CP	-0.312304	5.63993	-1.44122	0.177199	0.999992	-4.481
MIR6870	-0.312082	2.85693	-2.0371	0.0662675	0.999992	-4.26064
CDY2B	-0.311923	3.0446	-1.13702	0.279539	0.999992	-4.58097
SGCA	-0.311883	4.71486	-1.93647	0.0787396	0.999992	-4.29892
NEXN	-0.311855	3.67842	-1.54222	0.1511	0.999992	-4.44529
ZBTB22	-0.311763	4.36109	-1.43724	0.1783	0.999992	-4.48238
CILP	-0.311327	3.68294	-1.33362	0.209113	0.999992	-4.51781
SOHLH1	-0.311006	4.41423	-1.46227	0.171463	0.999992	-4.47364
TRIM31	-0.310906	2.92262	-1.34897	0.204287	0.999992	-4.51265
TEX21P	-0.310767	2.29765	-2.38046	0.0363336	0.999992	-4.13021
PRR7-AS1	-0.310761	5.00526	-1.1751	0.264606	0.999992	-4.5692
GJD4	-0.31072	3.25005	-1.93602	0.0787998	0.999992	-4.29909
SV2B	-0.31067	3.30585	-1.34988	0.204002	0.999992	-4.51234
MDH1	-0.310666	9.20306	-1.40468	0.187542	0.999992	-4.49365
FSIP2	-0.310596	3.00285	-2.20378	0.0496023	0.999992	-4.19711
TMEM273	-0.310465	5.36467	-2.07619	0.0619411	0.999992	-4.24573
DHRS4L1	-0.310452	5.57107	-1.55325	0.148461	0.999992	-4.44133
ARHGEF10	-0.310249	4.46156	-1.71419	0.114312	0.999992	-4.3825
LINC01269	-0.310182	3.52937	-2.24154	0.0464244	0.999992	-4.18276
CTD-3080P12.3	-0.31009	4.30813	-1.30065	0.219794	0.999992	-4.5288
PRAG1	-0.31005	5.1859	-1.51198	0.158542	0.999992	-4.45609
LINC02516	-0.309987	1.64027	-1.61441	0.13455	0.999992	-4.4192
ZIK1	-0.309456	2.34648	-2.00351	0.0702101	0.999992	-4.27343
LINC02338	-0.30937	1.88339	-1.78903	0.100969	0.999992	-4.35459
NBPF9	-0.309267	7.19109	-0.912606	0.380891	0.999992	-4.64485
TREH	-0.309131	2.59822	-1.40773	0.18666	0.999992	-4.4926
EPHA7	-0.308692	3.06412	-1.87906	0.0867984	0.999992	-4.32068
CNTRL	-0.308512	6.91612	-0.609522	0.554479	0.999992	-4.71333
TNFRSF18	-0.308511	6.1923	-1.91669	0.0814355	0.999992	-4.30643
MYRF	-0.308502	5.45329	-1.65396	0.126176	0.999992	-4.40473
CXorf49B	-0.308497	4.03835	-1.66163	0.124608	0.999992	-4.40192
MIR3156-1	-0.3084	3.76741	-1.56524	0.145639	0.999992	-4.43702
HORMAD2-AS1	-0.308355	4.1733	-1.22993	0.244216	0.999992	-4.55185
HOOK3	-0.308209	8.36473	-1.14419	0.276675	0.999992	-4.57877
PLPPR1	-0.308102	1.95551	-2.56222	0.0262935	0.999992	-4.06243
SPATA4	-0.308028	3.27508	-1.94672	0.0773759	0.999992	-4.29503
EREG	-0.308015	2.82477	-1.62534	0.132188	0.999992	-4.41521
SDHAF4	-0.307953	4.98982	-1.47481	0.168121	0.999992	-4.46924
DCLK3	-0.30769	3.90821	-1.3201	0.213439	0.999992	-4.52233
RPGRIP1	-0.307603	1.74535	-2.22298	0.0479614	0.999992	-4.18981
COPZ2	-0.307555	3.71025	-1.06659	0.308861	0.999992	-4.60206
SEC14L6	-0.307483	3.20852	-2.11322	0.0580894	0.999992	-4.23162
THNSL1	-0.307475	2.87922	-1.56649	0.145348	0.999992	-4.43657
ELK2AP	-0.307426	5.53923	-1.08103	0.302667	0.999992	-4.59781
FRMD3	-0.307191	3.76025	-0.970604	0.35247	0.999992	-4.6293
LINC00701	-0.307154	3.10594	-2.25037	0.0457102	0.999992	-4.17941
SLC45A1	-0.306996	4.47682	-1.84577	0.0918113	0.999992	-4.33326
LINC01568	-0.30698	2.10979	-1.56884	0.1448	0.999992	-4.43572
CPA5	-0.306961	3.48946	-1.72625	0.112059	0.999992	-4.37802
PCDHB5	-0.306955	2.63051	-1.73071	0.111236	0.999992	-4.37636
RTP4	-0.306795	2.70314	-1.11699	0.287651	0.999992	-4.58706
ZNF204P	-0.306775	2.62929	-1.10017	0.294601	0.999992	-4.59211
MIR3199-1	-0.30659	1.7396	-1.5518	0.148807	0.999992	-4.44186
TRIM64B	-0.306422	4.79892	-2.08116	0.0614104	0.999992	-4.24384
LINC00968	-0.306372	2.24761	-1.9268	0.0800475	0.999992	-4.3026
FNDC8	-0.306157	3.58528	-1.61934	0.133479	0.999992	-4.4174
VCX3A	-0.306106	5.60221	-1.73005	0.111359	0.999992	-4.37661
IL23R	-0.305713	2.4191	-1.30143	0.219538	0.999992	-4.52854
MIR3179-1	-0.305571	1.75973	-1.55283	0.14856	0.999992	-4.44148
MIR3179-1	-0.305571	1.75973	-1.55283	0.14856	0.999992	-4.44148
KIF26A	-0.305414	4.64044	-1.26017	0.233519	0.999992	-4.54208
TMEM151B	-0.305282	2.81052	-1.83097	0.0941235	0.999992	-4.33883
AGBL4-IT1	-0.304879	2.83996	-1.20866	0.251973	0.999992	-4.55864
RBMY1F	-0.30476	1.89881	-2.02617	0.0675268	0.999992	-4.2648
KIZ-AS1	-0.304715	1.84222	-1.92665	0.0800668	0.999992	-4.30265
LMO1	-0.304557	5.98346	-2.07466	0.0621055	0.999992	-4.24632
MIR4473	-0.304519	3.2564	-1.49815	0.162049	0.999992	-4.461
FAM90A1	-0.304479	4.209	-1.14635	0.275821	0.999992	-4.57811
MIR514A1	-0.304461	1.26366	-2.27141	0.0440496	0.999992	-4.17142
KY	-0.304203	3.54523	-2.15917	0.0536239	0.999992	-4.2141
PRAMEF15	-0.304166	3.64861	-1.60237	0.137193	0.999992	-4.42358
ZNF292	-0.304004	6.9776	-1.32833	0.210796	0.999992	-4.51958
MIR3922	-0.303977	5.25863	-1.56629	0.145394	0.999992	-4.43664
OR2T34	-0.303971	3.31792	-1.14234	0.277412	0.999992	-4.57934
LRATD2	-0.303947	3.13404	-1.63255	0.130651	0.999992	-4.41258
GATA4	-0.3039	4.41249	-2.09357	0.0601046	0.999992	-4.23911
DACT3	-0.303833	6.22953	-2.18095	0.0516231	0.999992	-4.2058
LINC01474	-0.303818	1.48101	-1.56828	0.144931	0.999992	-4.43592
STX17	-0.303701	5.08645	-0.990816	0.342933	0.999992	-4.62372
MIR4457	-0.303508	2.20842	-2.03277	0.0667639	0.999992	-4.26229
MIR181A1HG	-0.303473	6.21732	-1.89479	0.0845175	0.999992	-4.31473
CX3CR1	-0.303464	3.0977	-1.15479	0.27249	0.999992	-4.57551
SELENOV	-0.303381	3.71808	-1.90196	0.0834966	0.999992	-4.31201
GRHL1	-0.303374	3.36809	-1.49055	0.164007	0.999992	-4.46369
SDC2	-0.303283	3.37713	-1.68018	0.120883	0.999992	-4.39508
GBP4	-0.303232	2.05578	-2.22449	0.0478349	0.999992	-4.18924
GOLGA6L1	-0.303191	2.41381	-1.61146	0.135193	0.999992	-4.42027
BPIFA1	-0.303188	3.01033	-2.10474	0.0589507	0.999992	-4.23485
KCNQ3	-0.303129	3.33948	-1.12359	0.284958	0.999992	-4.58506
TAS2R31	-0.303086	6.31159	-2.14954	0.0545321	0.999992	-4.21777
ZNF219	-0.30298	4.15396	-1.71241	0.114648	0.999992	-4.38316
RSU1P2	-0.302589	4.03345	-1.86175	0.0893727	0.999992	-4.32722
MRLN	-0.302395	2.36833	-1.43211	0.179731	0.999992	-4.48417
LINC00322	-0.302266	3.99436	-1.03439	0.323019	0.999992	-4.6114
CATSPER3	-0.30216	4.63626	-2.0184	0.0684358	0.999992	-4.26776
NR2E3	-0.302003	4.3173	-1.48364	0.165801	0.999992	-4.46613
LINC01301	-0.301797	2.48095	-1.57952	0.14234	0.999992	-4.43187
CCL3	-0.301702	5.23355	-1.13269	0.281277	0.999992	-4.58229
FOXN3	-0.301693	7.15112	-1.70021	0.116973	0.999992	-4.38768
PCYT1B	-0.301593	2.35195	-1.72409	0.112459	0.999992	-4.37882
PKNOX2-DT	-0.30141	4.56612	-1.49844	0.161977	0.999992	-4.4609
LOC100379224	-0.301375	4.07334	-2.13683	0.0557528	0.999992	-4.22261
TNFSF13B	-0.301248	3.1801	-1.42884	0.180648	0.999992	-4.4853
TMPRSS11D	-0.301172	2.19184	-2.28339	0.0431309	0.999992	-4.16688
VCX	-0.301129	6.17158	-1.56658	0.145326	0.999992	-4.43653
SFN	-0.301038	4.89947	-1.66849	0.123219	0.999992	-4.39939
CARD9	-0.301021	5.23292	-2.15159	0.0543373	0.999992	-4.21699
PROSER2-AS1	-0.301002	3.59611	-1.24816	0.23772	0.999992	-4.54598
ANXA4	-0.300927	3.99556	-1.39661	0.189895	0.999992	-4.49643
QPRT	-0.300694	6.72316	-1.58527	0.141028	0.999992	-4.42978
ARSI	-0.300656	4.48884	-2.39231	0.0355784	0.999992	-4.12575
MIR3121	-0.300643	1.85174	-1.72364	0.112545	0.999992	-4.37899
CYP11A1	-0.300378	3.62277	-1.71872	0.113461	0.999992	-4.38082
CNNM1	-0.300366	4.89319	-1.54286	0.150946	0.999992	-4.44506
EIF3IP1	-0.300341	2.8242	-1.43432	0.179113	0.999992	-4.4834
IL20	-0.30033	2.84088	-1.69317	0.118335	0.999992	-4.39029
ADIPOR2	-0.300298	7.70059	-0.806822	0.436756	0.999992	-4.6713
LOC100506406	-0.300248	2.36351	-1.9785	0.0732857	0.999992	-4.28295
THSD7A	-0.300229	2.75309	-1.33942	0.207278	0.999992	-4.51586
ATP9A	-0.300217	2.61361	-1.15201	0.273583	0.999992	-4.57637
IFNA13	-0.300087	3.94779	-1.49405	0.163102	0.999992	-4.46245
R3HCC1L	-0.29974	7.18426	-1.47169	0.168946	0.999992	-4.47033
SCUBE1	-0.299481	4.68103	-1.84322	0.0922059	0.999992	-4.33422
KRTAP11-1	-0.299382	4.42289	-1.61337	0.134776	0.999992	-4.41958
LINC01159	-0.299145	5.75043	-1.82774	0.0946357	0.999992	-4.34005
RASA2	-0.299026	5.97671	-0.742498	0.473243	0.999992	-4.68609
PTCD3	-0.298936	7.74738	-0.546956	0.59526	0.999992	-4.7245
RNU5D-1	-0.298901	8.01281	-0.653043	0.527055	0.999992	-4.70492
LINC01986	-0.298787	1.42802	-1.46538	0.170629	0.999992	-4.47255
PFN4	-0.298505	4.00914	-1.53427	0.153026	0.999992	-4.44814
LOC101929662	-0.298452	2.90053	-1.39095	0.191559	0.999992	-4.49837
SRRM3	-0.298424	3.65515	-1.38878	0.192199	0.999992	-4.49911
LINC00921	-0.29799	3.20151	-1.4445	0.176296	0.999992	-4.47986
FPR1	-0.297762	2.99461	-1.57914	0.142426	0.999992	-4.432
DNAL4	-0.297673	5.8497	-1.81618	0.0964882	0.999992	-4.3444
RIMS4	-0.297649	4.89428	-1.3682	0.198371	0.999992	-4.50613
OR5M9	-0.297639	3.18317	-1.36956	0.197957	0.999992	-4.50567
MIR7-2	-0.296954	2.25834	-1.8937	0.0846732	0.999992	-4.31514
CDKN2A-DT	-0.296888	2.33648	-1.48822	0.16461	0.999992	-4.46451
MIR521-2	-0.296848	1.55243	-2.1699	0.0526295	0.999992	-4.21001
IL6ST	-0.296658	4.89657	-1.10647	0.291983	0.999992	-4.59023
GOLGA8F	-0.296512	5.47488	-0.92223	0.376066	0.999992	-4.64232
C9orf57	-0.296509	1.84776	-1.7995	0.0992182	0.999992	-4.35066
HNRNPCL3	-0.296328	3.89527	-1.00321	0.337181	0.999992	-4.62025
MINDY2	-0.296299	4.92073	-1.03931	0.320824	0.999992	-4.60999
CYP4F22	-0.296161	2.57188	-1.6395	0.129183	0.999992	-4.41004
PLCE1	-0.296148	2.85916	-1.36515	0.1993	0.999992	-4.50717
PPARGC1A	-0.296125	3.50937	-1.11832	0.287106	0.999992	-4.58666
GLTPD2	-0.295851	5.323	-1.89977	0.0838072	0.999992	-4.31284
NAMA	-0.295833	4.34242	-1.84421	0.0920521	0.999992	-4.33384
MIR6846	-0.295604	5.68368	-1.31063	0.216516	0.999992	-4.52549
CHRM3-AS2	-0.295538	3.62464	-1.32803	0.210894	0.999992	-4.51968
COL10A1	-0.295489	3.22377	-1.61871	0.133617	0.999992	-4.41763
KRTAP8-1	-0.295445	2.85735	-2.32107	0.0403577	0.999992	-4.15261
FMN1	-0.295268	2.69942	-1.32626	0.211459	0.999992	-4.52028
OR5M8	-0.295007	1.81369	-2.10437	0.0589884	0.999992	-4.23499
GREM1-AS1	-0.294989	5.51098	-1.66473	0.123977	0.999992	-4.40077
CREB3L4	-0.294778	4.59636	-1.57775	0.142744	0.999992	-4.4325
F11	-0.294652	3.39562	-1.30075	0.219764	0.999992	-4.52877
PCDH7	-0.294582	2.37839	-1.50793	0.159561	0.999992	-4.45753
LOC101927166	-0.294487	2.29757	-2.17322	0.0523248	0.999992	-4.20875
OTOP3	-0.294356	3.23195	-1.262	0.232883	0.999992	-4.54149
INSYN2B	-0.294092	4.32615	-1.71931	0.113351	0.999992	-4.3806
TBC1D9	-0.294053	3.07493	-0.972488	0.351573	0.999992	-4.62878
PAXBP1-AS1	-0.294041	3.82809	-1.42476	0.181798	0.999992	-4.48672
FCER2	-0.293894	4.22877	-1.18818	0.259621	0.999992	-4.56511
CSGALNACT1	-0.293635	2.79984	-1.4229	0.182324	0.999992	-4.48736
IQSEC3	-0.29359	5.79899	-1.44016	0.177491	0.999992	-4.48137
MMP17	-0.293384	5.49699	-1.67677	0.12156	0.999992	-4.39634
MYCL	-0.293312	5.80354	-1.29762	0.2208	0.999992	-4.5298
IQCA1	-0.293284	2.4036	-1.72228	0.112797	0.999992	-4.3795
MAGEA10-MAGEA5	-0.293225	5.04182	-1.24452	0.239007	0.999992	-4.54716
VCX2	-0.29321	5.51537	-1.48458	0.165556	0.999992	-4.46579
LOC158435	-0.293093	5.11503	-1.47934	0.166928	0.999992	-4.46764
SLC8A1	-0.293008	2.37155	-1.48056	0.166608	0.999992	-4.46721
MASTL	-0.292803	6.72834	-1.26141	0.233087	0.999992	-4.54168
TRIM64	-0.292745	2.2298	-1.13743	0.279372	0.999992	-4.58084
MMP12	-0.292725	2.46525	-1.99503	0.0712391	0.999992	-4.27666
PAX3	-0.292618	4.35749	-1.30096	0.219694	0.999992	-4.5287
MYL12A	-0.292585	9.45699	-1.75125	0.107518	0.999992	-4.36871
LAMA1	-0.292564	2.87097	-1.67145	0.122622	0.999992	-4.3983
CCDC182	-0.292501	2.69558	-2.15323	0.0541821	0.999992	-4.21636
TOX2	-0.292478	4.39101	-1.84011	0.0926894	0.999992	-4.33539
CUBN	-0.29235	2.96326	-1.98354	0.0726566	0.999992	-4.28103
DZIP1L	-0.292199	2.93354	-1.5132	0.158235	0.999992	-4.45565
MIR3974	-0.292188	1.5641	-1.16909	0.266918	0.999992	-4.57108
DCTN6	-0.292149	6.99887	-1.08021	0.303016	0.999992	-4.59805
LOC101929613	-0.292129	2.60422	-1.14923	0.274681	0.999992	-4.57722
TTTY11	-0.292098	2.10295	-1.45479	0.173483	0.999992	-4.47626
HORMAD1	-0.292074	2.91878	-1.60328	0.136994	0.999992	-4.42325
STPG2-AS1	-0.292047	2.47262	-1.72076	0.11308	0.999992	-4.38006
LOC101928034	-0.291994	3.96349	-2.17115	0.0525142	0.999992	-4.20954
ACTL7B	-0.291963	4.96762	-1.12203	0.285592	0.999992	-4.58553
OR10P1	-0.291947	5.93234	-1.54547	0.150318	0.999992	-4.44413
RABAC1	-0.291931	8.64396	-2.07595	0.061967	0.999992	-4.24583
BBS5	-0.291678	2.90645	-1.34807	0.204565	0.999992	-4.51295
PBX3-DT	-0.29164	3.68066	-1.18689	0.260109	0.999992	-4.56551
CYP7B1	-0.291599	2.81823	-1.5171	0.15726	0.999992	-4.45427
TUT4	-0.291575	6.09008	-0.731741	0.479528	0.999992	-4.68846
PLD2	-0.291566	5.30812	-2.09123	0.0603487	0.999992	-4.24
HSD17B7P2	-0.291412	6.23393	-1.27094	0.229802	0.999992	-4.53857
HS6ST2	-0.291328	3.19853	-1.54332	0.150836	0.999992	-4.4449
IL6	-0.291315	2.54076	-1.25932	0.233815	0.999992	-4.54236
TTTY23	-0.291294	2.13749	-1.99515	0.0712248	0.999992	-4.27662
PSTPIP2	-0.291211	3.09697	-1.27855	0.227202	0.999992	-4.53608
MIR548AQ	-0.291194	5.38424	-0.985473	0.345436	0.999992	-4.6252
AATBC	-0.291153	5.85351	-2.09142	0.0603289	0.999992	-4.23993
APOBEC3H	-0.291063	4.19688	-1.72148	0.112946	0.999992	-4.37979
PPM1J	-0.291031	4.36467	-1.66555	0.123811	0.999992	-4.40047
OR52N2	-0.290956	2.22945	-1.00742	0.335239	0.999992	-4.61907
OR7E2P	-0.290946	2.24666	-2.2148	0.0486539	0.999992	-4.19292
LY6D	-0.290765	6.11982	-1.74446	0.108734	0.999992	-4.37124
GULP1	-0.290731	3.92913	-1.28836	0.223891	0.999992	-4.53286
GTF2A2	-0.290719	7.72931	-1.12211	0.285558	0.999992	-4.58551
STC2	-0.29071	4.07762	-1.05837	0.312428	0.999992	-4.60446
ZSCAN31	-0.29052	2.18685	-1.62925	0.131352	0.999992	-4.41378
LOC100130298	-0.290512	3.14679	-1.6457	0.127885	0.999992	-4.40776
FAM184A	-0.290411	1.99204	-1.51064	0.158878	0.999992	-4.45656
HOXB9	-0.290395	4.29368	-1.72697	0.111926	0.999992	-4.37775
HTR1F	-0.290388	2.14187	-1.87602	0.0872449	0.999992	-4.32183
PLEC	-0.290209	5.40991	-1.68054	0.120812	0.999992	-4.39495
GPR45	-0.290073	3.9079	-1.60266	0.137129	0.999992	-4.42347
ADGRB2	-0.289993	4.44903	-1.13698	0.279555	0.999992	-4.58098
GLRA1	-0.28994	2.0877	-1.11892	0.286861	0.999992	-4.58647
SP2-AS1	-0.289731	3.07774	-1.23632	0.241924	0.999992	-4.5498
PBX1	-0.289698	4.94026	-1.83326	0.0937615	0.999992	-4.33797
LOC101928168	-0.289396	3.63299	-1.10974	0.290631	0.999992	-4.58924
DUX4	-0.289373	6.1532	-1.98743	0.0721733	0.999992	-4.27955
OR6K6	-0.289371	1.67754	-2.02751	0.0673713	0.999992	-4.26429
TCF23	-0.289196	4.56372	-1.30105	0.219664	0.999992	-4.52867
EID3	-0.289019	5.464	-1.25058	0.23687	0.999992	-4.5452
LINC01954	-0.28901	3.42691	-1.52327	0.155727	0.999992	-4.45207
TSSK3	-0.289003	4.63119	-1.4217	0.182663	0.999992	-4.48778
MIR4506	-0.288987	4.68137	-1.65119	0.126748	0.999992	-4.40575
GRK1	-0.288879	3.78805	-1.67509	0.121894	0.999992	-4.39696
CLIC6	-0.288858	2.64771	-1.46638	0.170362	0.999992	-4.4722
PICSAR	-0.288805	6.16817	-1.95099	0.0768149	0.999992	-4.29341
IDO2	-0.288725	3.71113	-2.0488	0.0649441	0.999992	-4.25618
IL17REL	-0.288652	5.76942	-1.66068	0.1248	0.999992	-4.40226
LOC101929058	-0.288613	1.84324	-1.30412	0.21865	0.999992	-4.52765
KANK3	-0.288581	6.94102	-2.23785	0.0467266	0.999992	-4.18416
CKAP4	-0.288525	7.84509	-2.01216	0.0691737	0.999992	-4.27014
RDH16	-0.288482	2.48305	-1.98804	0.0720979	0.999992	-4.27932
DBX2	-0.288421	4.95006	-1.78135	0.10227	0.999992	-4.35747
ARHGAP20	-0.288293	1.80723	-1.67863	0.121191	0.999992	-4.39566
DKK4	-0.288292	4.11689	-1.77433	0.103473	0.999992	-4.36009
CLEC14A	-0.288217	3.7896	-1.62317	0.132655	0.999992	-4.41601
SLC30A1	-0.287941	6.74324	-1.24578	0.238562	0.999992	-4.54675
ASB9	-0.28783	4.54732	-1.45563	0.173256	0.999992	-4.47597
TMLHE-AS1	-0.287818	2.96712	-1.09475	0.296869	0.999992	-4.59373
CACNG5	-0.2878	3.4701	-1.76375	0.10531	0.999992	-4.36405
ATP6V0A4	-0.287641	3.37388	-1.99764	0.0709207	0.999992	-4.27567
HAS2	-0.287515	2.14202	-1.85703	0.0900859	0.999992	-4.329
DNAJB3	-0.287461	2.97866	-1.83663	0.0932333	0.999992	-4.3367
RCCD1	-0.287441	6.10956	-1.8373	0.0931281	0.999992	-4.33645
DSG4	-0.287379	2.32604	-1.69747	0.117502	0.999992	-4.3887
DSC1	-0.287355	2.9649	-1.1751	0.264605	0.999992	-4.5692
ABCA17P	-0.28731	1.5502	-1.39415	0.190616	0.999992	-4.49727
MIR4500HG	-0.286962	1.50057	-1.54458	0.150532	0.999992	-4.44445
AMDHD1	-0.286653	3.90706	-1.51002	0.159035	0.999992	-4.45678
SOX1-OT	-0.286612	3.26253	-1.37176	0.197293	0.999992	-4.50492
LOC93429	-0.28646	2.58361	-1.57513	0.143346	0.999992	-4.43345
LOC613266	-0.286412	4.95918	-1.56796	0.145006	0.999992	-4.43604
ZNF503-AS1	-0.286373	2.47512	-1.61636	0.134126	0.999992	-4.41849
RHOT1	-0.286178	8.2767	-1.03662	0.32202	0.999992	-4.61076
TMEM174	-0.286178	3.44885	-1.93072	0.0795147	0.999992	-4.30111
CPVL	-0.286068	2.17679	-2.00096	0.0705183	0.999992	-4.2744
CELF6	-0.285987	5.18027	-1.49422	0.163059	0.999992	-4.46239
LRRTM4	-0.285959	2.72767	-1.45186	0.174279	0.999992	-4.47729
LGI3	-0.28578	3.69563	-1.52945	0.154204	0.999992	-4.44986
PRSS48	-0.285717	3.15926	-1.58408	0.141299	0.999992	-4.43021
LOC554206	-0.285629	3.25803	-1.49192	0.163651	0.999992	-4.4632
SBSPON	-0.285354	3.85589	-1.47846	0.167158	0.999992	-4.46795
SLC34A3	-0.285281	5.05909	-2.22887	0.0474685	0.999992	-4.18757
LINC02180	-0.285277	2.07372	-1.53426	0.153028	0.999992	-4.44814
SERPINA3	-0.285174	5.41343	-1.26458	0.231989	0.999992	-4.54065
LINC01364	-0.28513	1.49401	-1.6307	0.131042	0.999992	-4.41325
ZNF780A	-0.285117	6.04366	-0.772366	0.456067	0.999992	-4.67935
FAM107B	-0.285024	7.98853	-0.909111	0.382653	0.999992	-4.64576
DISP2	-0.284933	5.03695	-1.86701	0.0885821	0.999992	-4.32524
MYLK3	-0.28492	4.79164	-1.78073	0.102375	0.999992	-4.3577
PHEX-AS1	-0.284884	1.3539	-2.01246	0.0691387	0.999992	-4.27002
REXO1L2P	-0.284871	4.57248	-1.43016	0.180276	0.999992	-4.48484
DNAJB7	-0.284871	2.9761	-1.40507	0.187429	0.999992	-4.49352
HMOX1	-0.284845	4.82804	-1.73486	0.110477	0.999992	-4.37482
WFDC6	-0.284777	3.21263	-1.04535	0.318143	0.999992	-4.60824
SQLE	-0.284671	7.97782	-1.44941	0.174948	0.999992	-4.47814
MSI1	-0.284599	4.74833	-1.79185	0.100494	0.999992	-4.35353
LINC01545	-0.284465	2.67082	-1.97521	0.0737	0.999992	-4.2842
PCDHB3	-0.284462	4.02036	-1.52915	0.154278	0.999992	-4.44997
LINC00305	-0.284341	3.10695	-1.62749	0.131729	0.999992	-4.41443
LINC00210	-0.284338	3.5515	-2.07092	0.0625087	0.999992	-4.24774
TRPM5	-0.284305	4.27468	-1.50096	0.161332	0.999992	-4.46
SPTBN2	-0.284096	4.94519	-1.77085	0.104073	0.999992	-4.36139
LOC102723604	-0.283961	1.93596	-1.60048	0.137615	0.999992	-4.42427
PRAMEF36P	-0.283955	1.54172	-1.21725	0.248814	0.999992	-4.55591
BSPRY	-0.283952	3.36287	-1.42521	0.181668	0.999992	-4.48656
RP9P	-0.283895	5.69497	-1.76023	0.105927	0.999992	-4.36536
VSIG8	-0.283895	3.14215	-1.41469	0.184661	0.999992	-4.4902
TTC3P1	-0.283879	4.78713	-0.934266	0.370093	0.999992	-4.63913
DENND2A	-0.283732	5.18791	-1.53848	0.152004	0.999992	-4.44663
S100A4	-0.283726	6.81263	-1.64608	0.127808	0.999992	-4.40763
MIR5700	-0.283716	2.27278	-1.95311	0.0765378	0.999992	-4.29261
CFAP276	-0.28366	3.51902	-1.44739	0.175499	0.999992	-4.47885
NXPH4	-0.283637	7.58241	-1.6272	0.13179	0.999992	-4.41453
LCE1B	-0.283567	4.61929	-1.11462	0.288621	0.999992	-4.58777
TAOK3	-0.283497	8.29462	-1.42896	0.180614	0.999992	-4.48526
SLC10A2	-0.283138	4.25966	-1.909	0.0825059	0.999992	-4.30935
UBE2QL1	-0.283115	4.75961	-1.60588	0.136419	0.999992	-4.4223
MAGEA9	-0.283068	2.30248	-1.13925	0.278645	0.999992	-4.58029
LOC285819	-0.283049	2.73959	-1.75253	0.10729	0.999992	-4.36824
GPSM1	-0.283041	4.38959	-1.5763	0.143077	0.999992	-4.43303
HEPACAM2	-0.28303	2.3998	-0.955522	0.35971	0.999992	-4.63341
RADIL	-0.28302	3.69766	-1.41968	0.183237	0.999992	-4.48848
KRT222	-0.282926	2.69167	-1.31819	0.214058	0.999992	-4.52297
MIR1294	-0.282914	2.08149	-1.25876	0.234009	0.999992	-4.54254
AGTR2	-0.282861	3.09721	-1.24565	0.238608	0.999992	-4.54679
DDIT3	-0.282854	6.5838	-1.76907	0.104383	0.999992	-4.36206
VWA5B2	-0.2828	4.48601	-1.41432	0.184764	0.999992	-4.49033
GABRB3	-0.282784	4.33604	-1.28323	0.22562	0.999992	-4.53454
ZCCHC24	-0.282701	5.01485	-1.86121	0.0894537	0.999992	-4.32743
FKBP3	-0.282566	7.00878	-0.878976	0.398087	0.999992	-4.65353
PLAT	-0.282424	5.84261	-1.3819	0.194246	0.999992	-4.50147
DCAF8L2	-0.282388	3.76675	-1.24904	0.237409	0.999992	-4.54569
ZNF385D-AS2	-0.282382	3.11499	-1.62484	0.132296	0.999992	-4.4154
C2	-0.282348	6.07322	-2.25708	0.0451743	0.999992	-4.17686
ANK3	-0.282331	3.27579	-0.698357	0.499358	0.999992	-4.69564
LINC00861	-0.282174	2.9482	-1.42288	0.182327	0.999992	-4.48737
SIGLEC7	-0.282066	4.40244	-1.22719	0.245204	0.999992	-4.55273
MIR4535	-0.282052	4.46032	-1.28601	0.22468	0.999992	-4.53363
ADAMTSL3	-0.282036	1.73269	-1.29576	0.221418	0.999992	-4.53042
UGP2	-0.281955	6.97533	-0.874812	0.400254	0.999992	-4.65459
MOXD1	-0.281922	2.33403	-1.36697	0.198745	0.999992	-4.50655
TTPA	-0.281707	1.64884	-1.75765	0.106381	0.999992	-4.36632
QRFPR	-0.281672	3.90978	-1.63738	0.129628	0.999992	-4.41081
HSFX2	-0.281669	4.96404	-1.58193	0.141788	0.999992	-4.43099
XAGE2	-0.281654	3.20172	-1.53541	0.152749	0.999992	-4.44773
EDC4	-0.281652	6.25832	-1.66176	0.12458	0.999992	-4.40187
MIR3148	-0.281562	1.54439	-2.16282	0.0532836	0.999992	-4.21271
HSPA12A	-0.281542	3.3555	-1.66217	0.124497	0.999992	-4.40172
FAM228B	-0.281519	4.92383	-1.8627	0.0892288	0.999992	-4.32686
BMP15	-0.281302	2.94746	-1.47072	0.169203	0.999992	-4.47067
GREB1L	-0.281252	3.02446	-1.28575	0.224768	0.999992	-4.53371
MIR375	-0.281171	5.97749	-1.19803	0.255921	0.999992	-4.56201
CAMK1G	-0.281083	4.05876	-1.6345	0.130238	0.999992	-4.41187
GPCPD1	-0.281073	6.41991	-0.934581	0.369938	0.999992	-4.63904
LINC01819	-0.28093	3.5359	-1.37375	0.19669	0.999992	-4.50424
OPTN	-0.28091	5.21238	-2.01665	0.0686421	0.999992	-4.26843
MIR449A	-0.280787	2.35275	-1.57478	0.143428	0.999992	-4.43358
SLC16A9	-0.280701	3.70269	-1.39988	0.188938	0.999992	-4.49531
MIR548H5	-0.280645	1.49681	-1.78219	0.102127	0.999992	-4.35715
ZNF582	-0.280605	4.50641	-1.763	0.105442	0.999992	-4.36433
C7orf61	-0.280215	4.12718	-1.21373	0.250106	0.999992	-4.55703
STK33	-0.280137	2.18798	-1.63653	0.129807	0.999992	-4.41112
PRSS2	-0.280113	4.43263	-1.49508	0.162838	0.999992	-4.46208
SRRM2-AS1	-0.280091	4.47718	-1.32698	0.211228	0.999992	-4.52003
F7	-0.280078	5.28426	-1.51876	0.156846	0.999992	-4.45367
TLR8	-0.279988	1.87225	-1.95765	0.075946	0.999992	-4.29088
DKK2	-0.27997	4.22302	-1.49197	0.163637	0.999992	-4.46318
KCNQ4	-0.279938	4.45413	-1.39805	0.189474	0.999992	-4.49594
ODAPH	-0.279918	2.44157	-1.42776	0.18095	0.999992	-4.48568
NPY	-0.279782	3.3022	-1.2275	0.245093	0.999992	-4.55263
P4HA1	-0.279445	7.94619	-1.05736	0.312871	0.999992	-4.60476
MIR3139	-0.279311	2.78631	-0.932373	0.371028	0.999992	-4.63963
INSR	-0.279251	5.79555	-1.1262	0.283897	0.999992	-4.58427
SERHL2	-0.279198	5.20092	-1.06793	0.308282	0.999992	-4.60167
ZNF665	-0.279168	4.81472	-1.52722	0.154753	0.999992	-4.45066
KCNH4	-0.279102	3.94042	-1.21474	0.249736	0.999992	-4.55671
MYH2	-0.279047	3.35004	-1.49278	0.163429	0.999992	-4.4629
C2orf76	-0.279029	6.90568	-1.26601	0.231495	0.999992	-4.54018
CDYL2	-0.278979	5.17386	-1.76077	0.105832	0.999992	-4.36516
MAP3K8	-0.278925	6.69018	-1.40524	0.187379	0.999992	-4.49346
OTUD7B	-0.278896	3.20406	-0.921734	0.376313	0.999992	-4.64245
PLEKHG4B	-0.278873	4.05992	-1.48093	0.166511	0.999992	-4.46708
PCDHB4	-0.278786	3.15259	-1.36447	0.199508	0.999992	-4.5074
FHL2	-0.278642	3.30237	-1.62782	0.131656	0.999992	-4.41431
LINC01484	-0.278628	6.12478	-0.952206	0.361316	0.999992	-4.63431
KLHDC9	-0.278481	4.86321	-1.37737	0.1956	0.999992	-4.50301
HLA-DPB2	-0.278468	5.79511	-1.74735	0.108215	0.999992	-4.37017
PCP4	-0.278414	3.40587	-1.2065	0.252768	0.999992	-4.55932
OR1D2	-0.27838	2.57256	-1.57745	0.142814	0.999992	-4.43261
WDR87BP	-0.278198	2.26165	-1.44933	0.174968	0.999992	-4.47817
SHANK2-AS3	-0.278178	4.68747	-1.96238	0.0753355	0.999992	-4.28908
ASTN1	-0.278154	2.95481	-1.89908	0.0839049	0.999992	-4.3131
PARAL1	-0.278117	3.41144	-1.37613	0.195973	0.999992	-4.50343
UGCG	-0.278091	7.06932	-1.58151	0.141885	0.999992	-4.43114
LINC00703	-0.278062	2.96741	-2.16261	0.0533035	0.999992	-4.21279
CHRNA4	-0.278012	5.69266	-1.33489	0.20871	0.999992	-4.51738
HSD17B1	-0.277987	5.67737	-2.06664	0.0629727	0.999992	-4.24937
NBAT1	-0.277944	4.42198	-1.38286	0.193959	0.999992	-4.50114
ADD2	-0.277922	4.63845	-0.930603	0.371904	0.999992	-4.6401
C2orf49	-0.277808	7.36654	-1.18499	0.260829	0.999992	-4.56611
LINC00899	-0.277796	3.1163	-0.969031	0.35322	0.999992	-4.62973
OXT	-0.277781	5.62616	-1.73034	0.111304	0.999992	-4.3765
LINC01069	-0.277771	1.96536	-1.62513	0.132233	0.999992	-4.41529
CTAGE8	-0.277609	4.3599	-1.2544	0.235529	0.999992	-4.54396
LOC102724612	-0.277605	3.0206	-1.56492	0.145713	0.999992	-4.43713
MEIG1	-0.277573	2.42371	-1.68663	0.119612	0.999992	-4.3927
CKLF-CMTM1	-0.27749	4.89364	-1.01287	0.332742	0.999992	-4.61753
TYRP1	-0.277402	2.55508	-1.58053	0.142107	0.999992	-4.4315
LOC100506725	-0.277348	1.85391	-2.17414	0.0522412	0.999992	-4.2084
TNFRSF17	-0.27721	6.13209	-1.06166	0.310996	0.999992	-4.6035
LOC162137	-0.277202	4.1812	-1.33616	0.208308	0.999992	-4.51696
SSUH2	-0.277201	3.41147	-1.23704	0.241664	0.999992	-4.54957
PRNCR1	-0.277073	2.1607	-0.996079	0.340481	0.999992	-4.62225
KRTAP20-2	-0.276909	3.67458	-1.05384	0.314408	0.999992	-4.60578
COL18A1-AS2	-0.276853	3.56159	-1.1728	0.26549	0.999992	-4.56992
TDO2	-0.276797	2.59681	-1.11008	0.290492	0.999992	-4.58914
LINC00562	-0.276426	2.72576	-1.25144	0.236566	0.999992	-4.54492
GHR	-0.276302	2.19702	-1.42403	0.182003	0.999992	-4.48697
TUBA3FP	-0.276198	6.13672	-1.78965	0.100864	0.999992	-4.35436
LINC00319	-0.276192	3.13503	-1.12029	0.286301	0.999992	-4.58606
BMP2	-0.276063	3.38168	-1.88455	0.0859963	0.999992	-4.31861
CYP4F24P	-0.275898	4.05957	-1.69456	0.118064	0.999992	-4.38977
TASOR2	-0.275765	6.98189	-0.6276	0.542991	0.999992	-4.7099
MIR8083	-0.275501	5.76249	-1.43435	0.179107	0.999992	-4.48339
LST1	-0.275489	4.87065	-1.70952	0.115195	0.999992	-4.38423
KLF14	-0.275468	3.42733	-1.29577	0.221414	0.999992	-4.53041
GYPB	-0.275304	1.76985	-1.99592	0.0711305	0.999992	-4.27632
GRIP2	-0.275202	4.81725	-1.0528	0.314865	0.999992	-4.60608
PRTG	-0.275147	2.88617	-1.51189	0.158565	0.999992	-4.45612
ZNF652-AS1	-0.275136	3.09537	-1.51974	0.156602	0.999992	-4.45332
NAALADL1	-0.275115	4.53394	-1.57268	0.143911	0.999992	-4.43433
MAFB	-0.274955	3.14274	-1.4278	0.18094	0.999992	-4.48567
ASMTL	-0.274933	5.87991	-1.051	0.315655	0.999992	-4.60661
ASMTL	-0.274933	5.87991	-1.051	0.315655	0.999992	-4.60661
DNALI1	-0.274809	5.67138	-1.25565	0.235093	0.999992	-4.54355
ZNF729	-0.274613	4.94299	-0.785503	0.448641	0.999992	-4.67631
PATJ	-0.274542	4.84801	-0.806314	0.437037	0.999992	-4.67142
MIR3926-1	-0.274341	4.29514	-2.17096	0.0525324	0.999992	-4.20961
MIR5089	-0.274258	2.21021	-1.2433	0.23944	0.999992	-4.54755
TCERG1L	-0.274124	4.11567	-1.70686	0.115701	0.999992	-4.38522
OTUD7A	-0.274059	5.78483	-1.42209	0.182553	0.999992	-4.48764
MUCL1	-0.273992	2.92272	-1.43474	0.178998	0.999992	-4.48326
LOC100506790	-0.273839	1.97305	-1.18947	0.259136	0.999992	-4.5647
HS3ST4	-0.273829	3.7127	-1.97481	0.0737501	0.999992	-4.28435
CNGA3	-0.273794	3.52125	-1.94965	0.0769909	0.999992	-4.29392
PRH1	-0.273721	6.58125	-1.24002	0.240605	0.999992	-4.54861
ALDH7A1	-0.273694	3.62449	-1.71804	0.113589	0.999992	-4.38107
CHMP6	-0.273632	5.59714	-1.85476	0.0904322	0.999992	-4.32986
RNF125	-0.273617	4.716	-0.742867	0.473029	0.999992	-4.68601
EVADR	-0.273519	1.63954	-1.53257	0.153442	0.999992	-4.44875
LAMTOR3	-0.273431	6.20523	-0.75086	0.468394	0.999992	-4.68422
YIPF2	-0.273396	5.78425	-1.3572	0.201737	0.999992	-4.50986
S100A8	-0.273297	2.61194	-1.14324	0.277054	0.999992	-4.57906
MT1F	-0.273283	5.512	-1.168	0.26734	0.999992	-4.57142
MIR129-1	-0.273249	4.32854	-1.27439	0.228622	0.999992	-4.53744
MIR4633	-0.273074	4.20511	-1.76317	0.105411	0.999992	-4.36426
C22orf42	-0.273049	4.22872	-1.48783	0.164711	0.999992	-4.46465
FKBP10	-0.273038	5.22256	-1.80196	0.0988119	0.999992	-4.34974
CLIP1-AS1	-0.273035	2.16043	-1.95108	0.076803	0.999992	-4.29338
LCN12	-0.272956	3.56326	-1.04486	0.318363	0.999992	-4.60838
TMEM150B	-0.272935	3.97332	-0.903204	0.385645	0.999992	-4.6473
DRD5P2	-0.272934	5.33043	-1.78419	0.101786	0.999992	-4.3564
LINC00900	-0.272872	3.17257	-1.04848	0.316765	0.999992	-4.60734
ZNF334	-0.272731	2.50245	-1.63471	0.130193	0.999992	-4.41179
ACTL10	-0.272597	4.17905	-1.04346	0.318982	0.999992	-4.60879
TRAF3IP3	-0.27255	5.39873	-1.54773	0.149777	0.999992	-4.44332
PXDN	-0.272543	4.84687	-1.5165	0.15741	0.999992	-4.45448
TMPRSS5	-0.272521	3.80494	-1.29146	0.222852	0.999992	-4.53183
MIR4480	-0.272485	3.35985	-1.2354	0.242251	0.999992	-4.55009
GP6	-0.272402	4.99064	-1.32396	0.212196	0.999992	-4.52104
PRICKLE1	-0.272321	4.03415	-1.49751	0.162213	0.999992	-4.46122
DEFB103A	-0.272164	4.40222	-1.36172	0.200347	0.999992	-4.50833
CUZD1	-0.272097	3.62614	-1.09232	0.29789	0.999992	-4.59446
OR2M7	-0.272073	2.47481	-1.47287	0.168635	0.999992	-4.46992
DTX3	-0.272005	4.94267	-1.28272	0.225791	0.999992	-4.53471
HSD3B1	-0.271982	3.36412	-1.11708	0.287614	0.999992	-4.58703
OR8H1	-0.271944	1.84856	-1.76042	0.105894	0.999992	-4.36529
MIR581	-0.271814	2.19186	-1.79236	0.100409	0.999992	-4.35334
TAS2R40	-0.271683	1.99254	-1.9672	0.0747164	0.999992	-4.28725
CDSN	-0.271679	5.80615	-1.63593	0.129935	0.999992	-4.41134
OR51E1	-0.27166	5.10938	-1.32235	0.212714	0.999992	-4.52158
VEGFC	-0.271612	3.07581	-1.58088	0.142028	0.999992	-4.43137
RPS6KA3	-0.271599	6.55207	-1.40388	0.187776	0.999992	-4.49393
LINC00189	-0.271519	1.83853	-1.62984	0.131226	0.999992	-4.41357
HIVEP1	-0.271483	5.70293	-0.599314	0.561026	0.999992	-4.71522
RHOC	-0.271478	5.31452	-1.74787	0.108123	0.999992	-4.36998
NMNAT3	-0.271471	5.23587	-2.18637	0.0511362	0.999992	-4.20374
GAS8-AS1	-0.271426	3.81134	-2.01915	0.0683479	0.999992	-4.26748
NECTIN3-AS1	-0.271292	1.98018	-1.89942	0.0838571	0.999992	-4.31298
KIAA0513	-0.271274	5.73256	-1.41124	0.185648	0.999992	-4.49139
TMEFF1	-0.271218	3.91627	-1.1386	0.278904	0.999992	-4.58048
DNAJB8	-0.271186	3.58993	-1.49811	0.162059	0.999992	-4.46101
BAGE	-0.271163	6.03567	-1.9654	0.0749467	0.999992	-4.28793
CAPS	-0.271098	5.84021	-1.54498	0.150435	0.999992	-4.4443
FAM222A-AS1	-0.271064	4.73056	-1.55422	0.148231	0.999992	-4.44098
MYBPH	-0.271004	4.60856	-1.06273	0.310531	0.999992	-4.60319
OR8H2	-0.270982	1.92066	-1.41085	0.185762	0.999992	-4.49153
SYTL3	-0.270876	4.36017	-1.26564	0.231623	0.999992	-4.5403
CLCF1	-0.270872	4.89884	-1.9348	0.0789644	0.999992	-4.29956
DPY19L1P2	-0.270841	5.71595	-1.10539	0.292431	0.999992	-4.59055
CCDC144NL	-0.270756	5.19554	-1.91072	0.0822653	0.999992	-4.3087
HOGA1	-0.270748	4.05146	-1.40773	0.186659	0.999992	-4.4926
GBP1	-0.270693	2.72738	-1.32956	0.210403	0.999992	-4.51917
CPNE7	-0.270589	6.23311	-1.72509	0.112275	0.999992	-4.37845
FCF1	-0.270524	7.89391	-1.08078	0.302771	0.999992	-4.59788
ALOX15B	-0.270475	3.82098	-1.50606	0.160035	0.999992	-4.45819
ELAPOR1	-0.270468	3.76839	-1.23657	0.241833	0.999992	-4.54972
MIR320B2	-0.270402	1.71964	-1.41548	0.184433	0.999992	-4.48993
RASGRP1	-0.27035	5.57902	-1.1382	0.279066	0.999992	-4.58061
MRGPRG-AS1	-0.270269	4.72347	-1.2242	0.246287	0.999992	-4.55369
LINC01582	-0.270159	1.69866	-1.60028	0.137658	0.999992	-4.42434
PAFAH1B2P2	-0.27004	2.54628	-1.09012	0.298817	0.999992	-4.59511
LINC01667	-0.26994	4.46266	-1.48798	0.164671	0.999992	-4.46459
GRIN2D	-0.269912	2.70599	-1.54814	0.149679	0.999992	-4.44317
MIR3664	-0.269905	2.03276	-1.04529	0.318171	0.999992	-4.60826
PDE7B	-0.269895	4.6251	-1.45196	0.174252	0.999992	-4.47725
MIR4429	-0.269798	2.79583	-1.40651	0.187013	0.999992	-4.49302
CDK20	-0.269723	4.45119	-1.52305	0.155782	0.999992	-4.45215
SOCS2-AS1	-0.269625	2.89388	-1.5309	0.15385	0.999992	-4.44934
MIR3164	-0.269582	4.86408	-1.82207	0.0955396	0.999992	-4.34218
NKX6-3	-0.269461	6.21266	-1.68912	0.119125	0.999992	-4.39178
CRY1	-0.26931	1.73551	-1.55891	0.147122	0.999992	-4.4393
COL9A3	-0.269196	6.62088	-1.47912	0.166984	0.999992	-4.46772
TEC	-0.269093	7.57433	-1.71604	0.113964	0.999992	-4.38182
MIR4715	-0.26907	2.22142	-1.50055	0.161435	0.999992	-4.46014
LOC100289580	-0.269041	4.12822	-1.02247	0.32838	0.999992	-4.61481
SYP-AS1	-0.269039	4.86577	-1.35524	0.202342	0.999992	-4.51053
MIR6865	-0.269034	5.2708	-1.57772	0.142751	0.999992	-4.43251
NFKBID	-0.269029	6.39675	-1.60889	0.135756	0.999992	-4.42121
ELOVL2-AS1	-0.268951	2.39739	-1.2738	0.228821	0.999992	-4.53763
CCDC162P	-0.268907	3.7847	-0.934284	0.370084	0.999992	-4.63912
LOC102467217	-0.268825	1.53509	-1.76723	0.104701	0.999992	-4.36275
ZNF154	-0.268806	4.07309	-1.25739	0.234487	0.999992	-4.54299
MTFR2	-0.268771	6.63412	-0.743952	0.472398	0.999992	-4.68576
SH3GL1P1	-0.26869	3.8205	-1.38907	0.192115	0.999992	-4.49901
LINC01141	-0.268665	5.29889	-1.3401	0.207065	0.999992	-4.51564
RASGRF2-AS1	-0.268561	4.30615	-1.75553	0.106757	0.999992	-4.36712
ZNF439	-0.26851	6.64256	-0.690243	0.504252	0.999992	-4.69734
SPAG6	-0.268414	2.87172	-1.37172	0.197306	0.999992	-4.50494
NAV3	-0.268385	2.26304	-1.44405	0.176419	0.999992	-4.48001
ARHGEF40	-0.268249	3.64281	-1.07657	0.304567	0.999992	-4.59912
MIR1208	-0.268196	3.90671	-1.63009	0.131173	0.999992	-4.41348
SMIM23	-0.26819	2.24805	-1.46052	0.171934	0.999992	-4.47426
LOC101928786	-0.26816	4.43043	-1.53527	0.152784	0.999992	-4.44778
DRGX	-0.268136	6.0612	-1.06941	0.307643	0.999992	-4.60123
HEY1	-0.268092	6.24513	-1.65353	0.126265	0.999992	-4.40489
IL17B	-0.268043	4.49341	-2.10897	0.0585191	0.999992	-4.23323
ALG13	-0.267996	8.01592	-0.982383	0.346889	0.999992	-4.62606
LDHAL6A	-0.267947	3.34305	-1.66224	0.124482	0.999992	-4.40169
ARHGAP26-AS1	-0.267936	5.15888	-1.73325	0.11077	0.999992	-4.37542
DNASE2B	-0.267894	3.48915	-1.6388	0.12933	0.999992	-4.41029
GNAT2	-0.267869	5.02002	-1.77213	0.103852	0.999992	-4.36092
OR51B4	-0.267867	3.58073	-1.24093	0.24028	0.999992	-4.54831
CLIC5	-0.26784	3.92861	-1.12595	0.283998	0.999992	-4.58434
GLYCTK	-0.267712	4.91783	-1.41537	0.184465	0.999992	-4.48997
TRIM10	-0.267477	4.62237	-1.50064	0.161412	0.999992	-4.46011
TTC29	-0.267444	2.87838	-1.74974	0.107786	0.999992	-4.36928
CEP55	-0.26725	7.48394	-0.936265	0.369108	0.999992	-4.63859
MIR4436B1	-0.267233	6.10115	-1.19327	0.257704	0.999992	-4.56351
NRSN1	-0.267222	2.02011	-1.16712	0.26768	0.999992	-4.57169
MIR4496	-0.267201	7.12214	-1.38031	0.194721	0.999992	-4.50201
ADH1C	-0.267184	3.65315	-1.69673	0.117644	0.999992	-4.38897
OSBPL6	-0.266976	2.81367	-0.978604	0.348673	0.999992	-4.6271
MIA	-0.266913	4.48068	-1.51929	0.156714	0.999992	-4.45349
GPR152	-0.266905	4.23085	-1.52124	0.156229	0.999992	-4.45279
MANSC1	-0.266876	1.73064	-1.70114	0.116795	0.999992	-4.38734
LINC00951	-0.266802	2.72765	-1.36616	0.198991	0.999992	-4.50683
DOCK3	-0.266791	3.11817	-1.21032	0.251359	0.999992	-4.55811
FLG	-0.266743	2.14848	-1.67964	0.120989	0.999992	-4.39528
LINC00552	-0.266667	3.71696	-1.35073	0.203739	0.999992	-4.51205
MIR371B	-0.26666	3.52409	-1.30769	0.217477	0.999992	-4.52646
OR2K2	-0.266405	2.01588	-1.58339	0.141457	0.999992	-4.43047
ZNF300P1	-0.266281	3.06346	-1.45671	0.172961	0.999992	-4.47559
LINC01884	-0.266253	1.30566	-1.45592	0.173176	0.999992	-4.47587
RBMXL2	-0.266193	2.43647	-1.08605	0.300534	0.999992	-4.59632
BEND3P3	-0.266066	3.2274	-1.29509	0.22164	0.999992	-4.53064
TSPAN32	-0.266034	4.79711	-1.81513	0.0966567	0.999992	-4.34479
CIDEC	-0.266016	3.75673	-1.03391	0.323233	0.999992	-4.61154
OR56A1	-0.266	2.04927	-1.11577	0.288148	0.999992	-4.58742
ENC1	-0.265955	4.16828	-1.453	0.173968	0.999992	-4.47689
FCGR3A	-0.265954	3.82748	-1.48409	0.165683	0.999992	-4.46597
TLCD3B	-0.265724	5.10734	-1.72088	0.113057	0.999992	-4.38002
MT2A	-0.265586	7.95518	-0.471623	0.646352	0.999992	-4.73648
PWRN4	-0.265551	2.55314	-1.92025	0.080944	0.999992	-4.30508
SFRP2	-0.265484	2.59982	-1.24475	0.238926	0.999992	-4.54708
NR5A2	-0.265476	2.57647	-1.51631	0.157456	0.999992	-4.45455
NXF4	-0.265429	3.39161	-1.30966	0.216831	0.999992	-4.52581
LINC01366	-0.265382	3.58363	-1.63111	0.130956	0.999992	-4.4131
TMC6	-0.265368	7.3072	-1.37341	0.196793	0.999992	-4.50436
KCNB1	-0.265295	3.30135	-1.38044	0.19468	0.999992	-4.50196
PTK6	-0.265286	5.19415	-1.09879	0.295177	0.999992	-4.59253
KIF5C	-0.26516	3.94779	-1.20093	0.254838	0.999992	-4.56109
COMETT	-0.265054	1.86138	-1.47607	0.167788	0.999992	-4.46879
MDH1B	-0.265036	4.17234	-1.0879	0.299751	0.999992	-4.59577
KRTAP19-6	-0.264962	1.98599	-1.07947	0.303332	0.999992	-4.59827
LINC01258	-0.264962	2.02077	-1.7819	0.102176	0.999992	-4.35726
HOXA7	-0.264917	5.1654	-0.699531	0.498652	0.999992	-4.69539
DNAJC25	-0.264889	6.44237	-1.6108	0.135338	0.999992	-4.42052
SERPIND1	-0.26488	3.47086	-1.42106	0.182843	0.999992	-4.488
ECEL1	-0.264872	6.04328	-1.71509	0.114143	0.999992	-4.38217
SLC6A15	-0.264784	3.66361	-1.47777	0.167341	0.999992	-4.4682
MIR3124	-0.26451	2.5116	-1.63682	0.129747	0.999992	-4.41102
HSF4	-0.264384	6.88872	-2.02277	0.0679232	0.999992	-4.2661
UGT2A3	-0.264333	2.77316	-2.07237	0.062352	0.999992	-4.24719
LPP-AS2	-0.26412	5.16158	-1.53704	0.152352	0.999992	-4.44715
ZNF213	-0.264009	5.20986	-1.63683	0.129745	0.999992	-4.41101
AMPD3	-0.2637	4.98494	-1.68417	0.120094	0.999992	-4.39361
MTMR11	-0.263646	3.87408	-1.22153	0.247257	0.999992	-4.55454
ZBTB5	-0.263621	6.70681	-0.96012	0.357491	0.999992	-4.63216
MYOCD	-0.263601	3.63397	-1.32792	0.210927	0.999992	-4.51972
BHLHE41	-0.263501	2.97776	-1.39376	0.190729	0.999992	-4.4974
BORCS6	-0.263489	4.96416	-1.75681	0.106531	0.999992	-4.36664
CD101-AS1	-0.26339	4.27997	-1.22187	0.247132	0.999992	-4.55443
NAV2-AS6	-0.263377	3.65798	-1.04576	0.317962	0.999992	-4.60812
OR2T3	-0.263248	4.23325	-1.29612	0.221299	0.999992	-4.5303
ODF3	-0.262844	4.42313	-1.02865	0.325588	0.999992	-4.61304
FAM170B-AS1	-0.262755	3.57098	-1.43471	0.179006	0.999992	-4.48327
NPHP3-AS1	-0.262721	3.60114	-1.40747	0.186736	0.999992	-4.49269
AVPR1B	-0.262646	4.83504	-1.71683	0.113815	0.999992	-4.38152
ZNF175	-0.262598	5.16127	-1.62305	0.132679	0.999992	-4.41605
MIR504	-0.262581	2.85122	-1.63919	0.129248	0.999992	-4.41015
MMP3	-0.262552	2.43652	-1.26339	0.232403	0.999992	-4.54104
FARP1	-0.262544	3.41258	-1.18627	0.260346	0.999992	-4.56571
PPP1R9A	-0.262468	2.67653	-1.2729	0.229131	0.999992	-4.53793
ST8SIA2	-0.262393	3.75691	-1.71138	0.114842	0.999992	-4.38354
UQCRB	-0.262364	9.56768	-0.997684	0.339736	0.999992	-4.6218
ACSM5	-0.262293	2.94116	-1.3158	0.214832	0.999992	-4.52377
OTOS	-0.262285	5.67951	-1.81801	0.0961919	0.999992	-4.34371
LINC01676	-0.26216	2.39601	-1.0939	0.297224	0.999992	-4.59399
KIF16B	-0.262068	5.30309	-0.830804	0.423637	0.999992	-4.66553
ADAM32	-0.262054	2.20611	-1.70507	0.116041	0.999992	-4.38588
ZNF222	-0.261945	6.77575	-1.93873	0.078438	0.999992	-4.29807
GPR160	-0.261936	6.88162	-1.15203	0.273573	0.999992	-4.57636
MFSD2A	-0.261933	6.85397	-1.68032	0.120855	0.999992	-4.39503
KLK12	-0.261889	4.0699	-1.04891	0.316575	0.999992	-4.60721
AKR1B10	-0.261886	2.68274	-1.64994	0.127006	0.999992	-4.40621
MT1B	-0.261882	7.43301	-0.74902	0.469458	0.999992	-4.68463
PNLIPRP1	-0.261766	4.42107	-1.87064	0.0880412	0.999992	-4.32386
NKAIN1	-0.261738	4.59542	-1.17416	0.264965	0.999992	-4.5695
DGCR5	-0.261596	5.26328	-1.59575	0.138669	0.999992	-4.42599
SLCO4C1	-0.261417	1.84661	-1.547	0.149952	0.999992	-4.44358
GOLGA7B	-0.261394	2.71422	-1.69844	0.117315	0.999992	-4.38834
DGKB	-0.261344	1.87627	-1.53288	0.153365	0.999992	-4.44863
MIR548W	-0.261327	2.10581	-1.30822	0.217304	0.999992	-4.52629
MIR4283-2	-0.261182	4.07756	-1.42181	0.18263	0.999992	-4.48774
LINC01093	-0.261121	4.76168	-1.37478	0.19638	0.999992	-4.50389
RPL36AP33	-0.261015	2.26006	-1.55633	0.147733	0.999992	-4.44023
DES	-0.261	4.79983	-1.63036	0.131117	0.999992	-4.41338
LINC01191	-0.260935	3.65733	-1.10668	0.291896	0.999992	-4.59016
REG1A	-0.260922	2.1722	-1.63756	0.129591	0.999992	-4.41075
SPINK2	-0.260745	2.57572	-1.50593	0.160068	0.999992	-4.45824
STC1	-0.260723	4.61857	-1.25504	0.235305	0.999992	-4.54375
RIPPLY3	-0.260709	4.91348	-1.32997	0.210272	0.999992	-4.51903
CDKN1A	-0.260666	5.50176	-1.79325	0.10026	0.999992	-4.35301
OPRD1	-0.260468	3.07704	-1.03922	0.320865	0.999992	-4.61001
MIR4470	-0.260456	3.34648	-1.22803	0.2449	0.999992	-4.55246
PIF1	-0.260385	6.75413	-1.95914	0.0757532	0.999992	-4.29031
NXNL2	-0.260374	5.53584	-1.75999	0.10597	0.999992	-4.36545
AHI1-DT	-0.260243	3.80668	-0.667638	0.518038	0.999992	-4.70199
LOC101927055	-0.260195	3.89098	-1.43336	0.179382	0.999992	-4.48373
SC5D	-0.260167	7.09744	-1.09444	0.296997	0.999992	-4.59383
TMEM196	-0.26016	2.84224	-1.34677	0.204974	0.999992	-4.51339
MIR8080	-0.259945	2.42032	-1.33106	0.209926	0.999992	-4.51867
UNC79	-0.259927	2.01958	-1.65102	0.126783	0.999992	-4.40581
STH	-0.259875	6.58455	-1.64713	0.127589	0.999992	-4.40724
CHRNA3	-0.259807	3.83639	-1.16058	0.270224	0.999992	-4.57372
PRY	-0.259621	4.17926	-1.52145	0.156178	0.999992	-4.45272
OR5AK4P	-0.259551	1.26781	-1.72567	0.112168	0.999992	-4.37824
SMAP1	-0.259544	7.54933	-1.3363	0.208264	0.999992	-4.51691
AADACL2-AS1	-0.259313	3.3522	-1.70991	0.11512	0.999992	-4.38409
KIF25-AS1	-0.259255	5.39729	-1.27259	0.229235	0.999992	-4.53803
LOC101928446	-0.259228	2.07745	-1.33802	0.207721	0.999992	-4.51633
OR4M1	-0.259043	1.65809	-1.93878	0.0784312	0.999992	-4.29805
LINC00290	-0.258893	1.69664	-1.07024	0.307285	0.999992	-4.60099
BCL2A1	-0.258821	6.72168	-0.993343	0.341754	0.999992	-4.62301
SELENOW	-0.258792	4.89219	-1.25105	0.236703	0.999992	-4.54504
CLEC4D	-0.258381	2.26522	-1.16608	0.268083	0.999992	-4.57201
ALPK3	-0.258373	3.96545	-1.20709	0.252551	0.999992	-4.55914
LOC340512	-0.258323	1.84072	-1.36216	0.200214	0.999992	-4.50818
ARL14	-0.258282	2.26451	-1.27085	0.229831	0.999992	-4.5386
HCRT	-0.258219	5.38214	-1.88314	0.0862005	0.999992	-4.31914
GNAO1	-0.258168	6.00051	-1.22418	0.246291	0.999992	-4.55369
SORCS3	-0.25808	3.42677	-1.1059	0.29222	0.999992	-4.5904
LINC02611	-0.25807	5.63561	-1.17667	0.264004	0.999992	-4.56872
PTPRK	-0.258052	2.18676	-1.30331	0.218919	0.999992	-4.52792
BFSP2	-0.258025	5.98637	-1.63975	0.12913	0.999992	-4.40994
SMCO2	-0.257985	3.35338	-1.36795	0.198447	0.999992	-4.50622
MIR5685	-0.257953	3.91193	-0.93404	0.370205	0.999992	-4.63919
SPATA17-AS1	-0.25767	2.62071	-1.02565	0.32694	0.999992	-4.6139
BMP5	-0.257624	3.67142	-1.08855	0.299476	0.999992	-4.59558
ECEL1P2	-0.257597	4.02579	-1.06682	0.308762	0.999992	-4.60199
LYRM9	-0.257597	3.19635	-1.53303	0.15333	0.999992	-4.44858
PTAR1	-0.257563	7.78693	-1.13409	0.280711	0.999992	-4.58186
HPCAL1	-0.257538	6.51651	-1.291	0.223007	0.999992	-4.53199
TUBA3E	-0.257397	6.17128	-1.4642	0.170946	0.999992	-4.47297
LINC01551	-0.257349	3.35187	-0.924143	0.375112	0.999992	-4.64181
OR6C6	-0.257329	1.74353	-1.26302	0.232531	0.999992	-4.54116
SBK3	-0.257299	5.14641	-1.5797	0.142298	0.999992	-4.4318
ZBED2	-0.257273	2.71411	-1.91698	0.0813944	0.999992	-4.30632
MARVELD3	-0.257235	5.69084	-1.59157	0.139606	0.999992	-4.4275
RANBP3-DT	-0.257159	3.98734	-1.56786	0.145028	0.999992	-4.43607
LINC01546	-0.257144	2.62028	-1.55238	0.148668	0.999992	-4.44165
LOC100507547	-0.257144	4.81157	-1.37941	0.194989	0.999992	-4.50232
TAC1	-0.257069	3.73226	-1.5511	0.148973	0.999992	-4.44211
CXCL11	-0.257017	2.65904	-1.03824	0.3213	0.999992	-4.61029
IL1F10	-0.256963	4.7143	-1.8886	0.0854089	0.999992	-4.31707
VSIG4	-0.256937	2.68298	-1.51115	0.15875	0.999992	-4.45638
DCDC1	-0.256916	2.8452	-1.83343	0.093735	0.999992	-4.3379
MIR599	-0.256912	1.97421	-1.19479	0.257134	0.999992	-4.56303
NEK10	-0.25689	3.37824	-0.953238	0.360816	0.999992	-4.63403
KRT6B	-0.256852	5.43587	-1.98229	0.072812	0.999992	-4.28151
HPR	-0.256758	3.18173	-1.40581	0.187215	0.999992	-4.49327
MIR3165	-0.256685	2.56545	-1.73684	0.110116	0.999992	-4.37409
MIR4300HG	-0.256556	2.58099	-1.43795	0.178105	0.999992	-4.48214
RNF11	-0.256428	5.80516	-1.1838	0.261283	0.999992	-4.56648
NUP133	-0.256413	5.89785	-0.615524	0.550651	0.999992	-4.7122
MIR548D1	-0.256407	4.70176	-0.789967	0.446135	0.999992	-4.67527
PITPNM2	-0.256288	2.80198	-0.952419	0.361213	0.999992	-4.63425
MAMSTR	-0.256219	4.94643	-1.35006	0.203946	0.999992	-4.51228
MIR378E	-0.256197	6.46939	-1.40814	0.186542	0.999992	-4.49246
SLC9A7P1	-0.256187	4.31778	-1.16268	0.269404	0.999992	-4.57307
EXT1	-0.256074	6.91693	-1.4405	0.177396	0.999992	-4.48125
OR8B4	-0.256062	1.91381	-1.35972	0.200962	0.999992	-4.50901
LINC00870	-0.255981	3.87105	-1.19687	0.256356	0.999992	-4.56237
ESRRG	-0.255964	3.15705	-1.61754	0.133869	0.999992	-4.41806
FAM20B	-0.255957	6.82804	-1.82083	0.0957383	0.999992	-4.34265
MIR218-2	-0.255892	3.13223	-1.26164	0.233008	0.999992	-4.5416
CDNF	-0.255877	4.10196	-1.01566	0.331469	0.999992	-4.61674
PDLIM7	-0.255857	7.01504	-1.81293	0.097014	0.999992	-4.34562
TOGARAM2	-0.255857	3.44779	-1.93262	0.0792578	0.999992	-4.30039
LYSMD2	-0.255816	1.78565	-1.3603	0.200784	0.999992	-4.50881
DLEC1	-0.255802	3.1518	-1.55749	0.147458	0.999992	-4.43981
TRIM2	-0.255775	5.04653	-1.53184	0.15362	0.999992	-4.44901
LOC101926915	-0.255649	2.89839	-1.34776	0.204663	0.999992	-4.51305
IGSF21	-0.255642	4.835	-1.39442	0.190536	0.999992	-4.49718
CT45A6	-0.255562	1.85792	-1.1324	0.281393	0.999992	-4.58238
HPN-AS1	-0.255257	5.78809	-1.64332	0.128383	0.999992	-4.40864
C9orf131	-0.255243	3.59673	-1.69991	0.117031	0.999992	-4.38779
VBP1	-0.255211	8.39195	-0.76182	0.462086	0.999992	-4.68175
CD48	-0.255186	8.89879	-1.84126	0.0925102	0.999992	-4.33495
PRSS35	-0.255132	2.01697	-1.40816	0.186535	0.999992	-4.49245
LOC388282	-0.255082	4.46296	-1.11706	0.28762	0.999992	-4.58703
PRXL2A	-0.255061	6.38873	-1.00846	0.334761	0.999992	-4.61877
HOXB13	-0.255015	4.24487	-1.65636	0.125683	0.999992	-4.40385
GNAO1-DT	-0.255008	1.65223	-1.6508	0.126829	0.999992	-4.40589
ZNF433	-0.254895	2.53751	-0.674352	0.51392	0.999992	-4.70063
BATF2	-0.254873	5.3334	-1.84934	0.0912602	0.999992	-4.33191
XYLT2	-0.254807	5.29931	-1.79927	0.0992571	0.999992	-4.35075
MSLN	-0.254745	2.50959	-1.41447	0.184723	0.999992	-4.49028
FOXR2	-0.254739	2.56725	-1.64939	0.12712	0.999992	-4.40641
OR7E156P	-0.254637	2.35277	-1.16693	0.267755	0.999992	-4.57175
CCL28	-0.25456	3.89769	-1.69065	0.118825	0.999992	-4.39122
NUDT16	-0.25454	5.52759	-1.61969	0.133404	0.999992	-4.41727
ITLN2	-0.254472	3.06816	-1.33948	0.20726	0.999992	-4.51584
CCDC93	-0.254471	7.5627	-1.03083	0.324612	0.999992	-4.61242
DMKN	-0.254447	2.39417	-1.83882	0.0928897	0.999992	-4.33587
LINC01730	-0.254408	4.24366	-1.24533	0.23872	0.999992	-4.54689
GABARAPL3	-0.254266	4.14743	-1.08712	0.30008	0.999992	-4.596
MIR1262	-0.254209	1.6	-1.88113	0.0864948	0.999992	-4.3199
PRRG3	-0.254189	4.43337	-1.38905	0.192119	0.999992	-4.49902
ADAP2	-0.254168	5.09292	-1.29063	0.223131	0.999992	-4.53211
ENTPD8	-0.254161	4.26152	-1.13285	0.281212	0.999992	-4.58224
DSCAML1	-0.254122	4.97626	-1.53221	0.15353	0.999992	-4.44888
MPC1	-0.254085	8.43007	-1.98463	0.0725205	0.999992	-4.28062
TMEM239	-0.254064	6.01294	-1.13398	0.280759	0.999992	-4.5819
FEV	-0.254035	3.81043	-1.2205	0.247629	0.999992	-4.55487
DIO2	-0.253906	4.27744	-0.886913	0.393981	0.999992	-4.65151
CNDP1	-0.253896	3.82193	-1.10496	0.292607	0.999992	-4.59068
ZNF799	-0.253848	5.45295	-0.698859	0.499056	0.999992	-4.69553
C6orf163	-0.253808	4.04977	-0.944594	0.365022	0.999992	-4.63636
LINC00597	-0.253607	3.04029	-0.868733	0.40343	0.999992	-4.65613
BEND7	-0.253548	2.67697	-1.13453	0.280535	0.999992	-4.58173
CACNA1C-AS2	-0.253509	4.58186	-1.47782	0.167328	0.999992	-4.46818
TPRG1	-0.253441	3.70677	-0.917492	0.378436	0.999992	-4.64357
DLX6	-0.253381	3.59806	-1.47629	0.167731	0.999992	-4.46872
ADH1A	-0.253363	2.39894	-1.35103	0.203646	0.999992	-4.51195
KRT27	-0.253359	2.15057	-1.12199	0.285609	0.999992	-4.58554
IL27	-0.253345	4.4666	-1.14523	0.276264	0.999992	-4.57845
MRPL58	-0.253312	6.25278	-1.33275	0.209389	0.999992	-4.5181
KRTAP10-7	-0.253308	6.02109	-1.69874	0.117257	0.999992	-4.38823
ZNF517	-0.25324	5.90273	-1.4395	0.177674	0.999992	-4.4816
PRR15L	-0.253114	3.131	-1.24852	0.237593	0.999992	-4.54586
ENPEP	-0.253054	3.28548	-0.780657	0.451371	0.999992	-4.67744
LINC00592	-0.252965	2.37083	-1.6103	0.135448	0.999992	-4.4207
LINC00970	-0.252765	1.69641	-1.56972	0.144597	0.999992	-4.4354
SLC3A1	-0.252737	3.1695	-1.2285	0.244731	0.999992	-4.55231
LINC00856	-0.252723	5.0925	-1.80539	0.0982461	0.999992	-4.34845
PLPPR5-AS1	-0.252706	5.07171	-1.27965	0.226829	0.999992	-4.53572
SEMA6C	-0.252538	4.08969	-0.998389	0.339409	0.999992	-4.6216
PDC-AS1	-0.252527	1.47691	-1.28609	0.224652	0.999992	-4.5336
LOC101929128	-0.252525	2.65008	-0.978947	0.34851	0.999992	-4.62701
DDC-AS1	-0.252505	3.27083	-1.27655	0.227885	0.999992	-4.53674
TJP1	-0.252487	2.07283	-1.17434	0.264898	0.999992	-4.56944
USP17L1	-0.252313	2.17688	-1.25004	0.23706	0.999992	-4.54537
HMGA2	-0.252306	4.71083	-1.32629	0.21145	0.999992	-4.52027
RARRES1	-0.252187	2.55062	-1.55017	0.149194	0.999992	-4.44244
ASB9P1	-0.252186	2.38065	-1.39062	0.191655	0.999992	-4.49848
CCDC120	-0.252131	5.82494	-1.79583	0.0998284	0.999992	-4.35204
SLC26A4	-0.252051	3.33624	-0.877713	0.398744	0.999992	-4.65386
OR2B6	-0.25203	4.28239	-1.42259	0.18241	0.999992	-4.48747
ALDOC	-0.251946	7.39671	-0.713316	0.490411	0.999992	-4.69246
MYL3	-0.25194	4.68246	-1.4161	0.184256	0.999992	-4.48971
IL20RB	-0.251937	4.89305	-1.29469	0.221774	0.999992	-4.53077
MESTIT1	-0.251819	4.03111	-1.50561	0.16015	0.999992	-4.45835
OR5K2	-0.251809	1.87367	-1.27977	0.226789	0.999992	-4.53568
SRGN	-0.251761	7.82952	-1.32122	0.213079	0.999992	-4.52196
LINC01979	-0.251716	3.7392	-1.78166	0.102217	0.999992	-4.35735
NBPF7P	-0.251674	3.94399	-1.39043	0.191712	0.999992	-4.49855
ZNF71	-0.251423	5.4855	-1.18365	0.261339	0.999992	-4.56653
SNORA70E	-0.25142	6.72007	-1.35578	0.202175	0.999992	-4.51034
CACNB1	-0.251392	6.53894	-1.18445	0.261038	0.999992	-4.56628
ZC3H6	-0.251343	4.4216	-0.871986	0.401728	0.999992	-4.65531
MIR3065	-0.251301	4.56328	-1.08506	0.300954	0.999992	-4.59662
SULF2	-0.251185	4.61227	-1.34603	0.205204	0.999992	-4.51364
NYAP2	-0.251177	2.40576	-0.920902	0.376729	0.999992	-4.64267
CD164L2	-0.251087	3.48117	-1.16888	0.267001	0.999992	-4.57114
F10	-0.251086	5.37617	-1.89424	0.0845962	0.999992	-4.31494
POLR2G	-0.251085	7.5157	-1.74158	0.109255	0.999992	-4.37232
FN3K	-0.251014	4.89974	-1.2447	0.238941	0.999992	-4.5471
MIR6818	-0.250981	2.14352	-1.28357	0.225502	0.999992	-4.53443
CPS1-IT1	-0.250844	2.29765	-1.89744	0.0841388	0.999992	-4.31373
PELI3	-0.250805	4.86604	-1.13285	0.28121	0.999992	-4.58224
TM4SF19-DYNLT2B	-0.250795	4.25004	-1.91304	0.0819418	0.999992	-4.30782
LOC101928417	-0.250786	2.02292	-1.88307	0.0862118	0.999992	-4.31917
COL4A2-AS1	-0.250742	6.08829	-1.60915	0.135699	0.999992	-4.42111
LAMA4	-0.250666	6.01415	-1.61078	0.135342	0.999992	-4.42052
MIR4726	-0.250449	4.27059	-0.7118	0.491313	0.999992	-4.69278
RTN4R	-0.250352	5.05948	-1.55235	0.148674	0.999992	-4.44166
ANGPTL8	-0.250308	5.37712	-1.71486	0.114186	0.999992	-4.38225
ERCC4	-0.250167	6.42252	-1.02365	0.327845	0.999992	-4.61447
HELT	-0.250131	3.22446	-1.32435	0.212072	0.999992	-4.52091
MIR1-1HG-AS1	-0.250082	5.16313	-1.04672	0.317539	0.999992	-4.60785
EFCAB6-AS1	-0.250024	2.94587	-1.11591	0.288092	0.999992	-4.58738
FNDC11	-0.250022	3.58069	-1.35578	0.202175	0.999992	-4.51035
SSBP1	-0.249958	9.10326	-0.693622	0.50221	0.999992	-4.69664
LINC02405	-0.249887	2.94253	-0.839108	0.419156	0.999992	-4.6635
MCEMP1	-0.249844	4.51483	-1.05204	0.3152	0.999992	-4.60631
ZNF32-AS3	-0.249825	3.277	-1.11189	0.289744	0.999992	-4.5886
RPA4	-0.249747	2.3164	-0.661817	0.521623	0.999992	-4.70317
USP32	-0.249716	6.0399	-0.829177	0.424519	0.999992	-4.66592
KLHL36	-0.249648	6.2915	-1.32767	0.211006	0.999992	-4.5198
GPC2	-0.249546	4.95068	-1.87334	0.0876409	0.999992	-4.32284
MIRLET7C	-0.249506	1.45519	-1.69451	0.118075	0.999992	-4.38979
ADAMTS16-DT	-0.249445	3.93303	-1.65788	0.125372	0.999992	-4.40329
SLC25A2	-0.249407	3.31774	-1.36146	0.200428	0.999992	-4.50842
C14orf28	-0.249295	3.8181	-1.41186	0.185472	0.999992	-4.49118
URAD	-0.249273	3.86324	-1.07969	0.303238	0.999992	-4.59821
F13A1	-0.249155	2.93776	-1.39037	0.191731	0.999992	-4.49857
SIX6	-0.24915	6.02377	-1.20101	0.254807	0.999992	-4.56106
CCSAP	-0.249055	6.19416	-1.4599	0.172101	0.999992	-4.47447
CDX4	-0.249044	3.17992	-1.49111	0.163861	0.999992	-4.46349
CRTAM	-0.248977	1.90551	-1.98533	0.0724344	0.999992	-4.28035
OXGR1	-0.248937	2.23939	-1.76624	0.104874	0.999992	-4.36312
PRICKLE2-AS1	-0.248896	2.06431	-1.49687	0.162379	0.999992	-4.46145
OR8K3	-0.248702	1.77994	-1.45208	0.174218	0.999992	-4.47721
CDKN3	-0.248654	8.22957	-1.02335	0.327981	0.999992	-4.61456
CD163L1	-0.24853	2.20679	-1.61938	0.133472	0.999992	-4.41739
LINC00649	-0.248507	3.92226	-0.960603	0.357259	0.999992	-4.63203
G2E3	-0.248448	5.78903	-0.46692	0.64961	0.999992	-4.73717
PAGE1	-0.248389	2.25069	-1.3566	0.201921	0.999992	-4.51007
FCHO2	-0.248343	3.52775	-0.738205	0.475745	0.999992	-4.68704
ASTN2-AS1	-0.248308	4.42894	-1.70415	0.116217	0.999992	-4.38622
LHPP	-0.248246	6.23971	-1.15149	0.273787	0.999992	-4.57653
HSD3BP4	-0.248239	3.23406	-1.29139	0.222875	0.999992	-4.53186
RGS9	-0.248168	4.71361	-1.17386	0.26508	0.999992	-4.56959
FAT3	-0.248064	4.31607	-1.58071	0.142068	0.999992	-4.43143
NSMCE3	-0.248001	6.31981	-1.63518	0.130092	0.999992	-4.41162
LORICRIN	-0.247943	4.5124	-1.28668	0.224456	0.999992	-4.53341
MIR6726	-0.247669	4.48681	-1.91752	0.0813194	0.999992	-4.30611
MT1L	-0.247584	7.50281	-0.819401	0.429842	0.999992	-4.66829
SLC22A3	-0.247545	2.62145	-1.27382	0.228817	0.999992	-4.53763
EVC	-0.247477	6.24237	-1.73284	0.110847	0.999992	-4.37557
LINC02212	-0.247452	3.40504	-1.43443	0.179083	0.999992	-4.48336
SANBR	-0.247437	5.2085	-1.16468	0.268628	0.999992	-4.57245
GOT1L1	-0.247428	4.39619	-1.61736	0.133908	0.999992	-4.41812
MIR4510	-0.247329	1.39297	-1.81918	0.0960039	0.999992	-4.34327
MIR4298	-0.247323	3.67818	-1.52018	0.156492	0.999992	-4.45317
SLC27A6	-0.247181	2.08985	-1.34117	0.206726	0.999992	-4.51527
MIR3681	-0.246986	2.69492	-1.46811	0.169899	0.999992	-4.47159
DUSP21	-0.246752	3.17044	-1.31191	0.216096	0.999992	-4.52506
WWC1	-0.246736	5.93378	-1.60291	0.137076	0.999992	-4.42339
RPS6KA2-AS1	-0.246722	5.05865	-1.35403	0.202717	0.999992	-4.51094
LINC01206	-0.246701	2.90824	-0.88527	0.394829	0.999992	-4.65193
GPC5	-0.2467	2.19168	-1.18378	0.261291	0.999992	-4.56649
RNF32	-0.246663	2.64597	-1.26703	0.231144	0.999992	-4.53985
IPP	-0.246386	6.06682	-1.66093	0.12475	0.999992	-4.40217
SNORA78	-0.24638	6.15334	-1.3672	0.198675	0.999992	-4.50647
ZNF556	-0.246279	2.02645	-1.19509	0.257019	0.999992	-4.56293
BTG3	-0.246267	7.05235	-1.01999	0.329504	0.999992	-4.61551
PTPDC1	-0.246255	2.84637	-1.48096	0.166502	0.999992	-4.46707
TCEA3	-0.246251	3.85023	-1.28595	0.2247	0.999992	-4.53365
DSG3	-0.246238	2.2503	-1.43894	0.177829	0.999992	-4.48179
MBL2	-0.246208	4.53265	-1.51344	0.158175	0.999992	-4.45557
TWIST2	-0.246169	2.95336	-1.48021	0.1667	0.999992	-4.46734
AOAH	-0.246142	3.36524	-1.12254	0.285386	0.999992	-4.58538
CHST11	-0.246053	5.61311	-1.60987	0.135541	0.999992	-4.42085
DPPA4	-0.246043	3.72625	-1.17831	0.263375	0.999992	-4.5682
MIR1302-9	-0.246042	3.46908	-1.72869	0.111609	0.999992	-4.37712
MIR921	-0.245986	3.36736	-0.653563	0.526732	0.999992	-4.70482
KRTAP24-1	-0.245953	2.28819	-1.41812	0.183679	0.999992	-4.48902
AARD	-0.245841	4.83114	-1.38988	0.191873	0.999992	-4.49873
HCRTR2	-0.245832	2.50973	-0.983486	0.34637	0.999992	-4.62575
B9D2	-0.24582	5.60231	-1.26573	0.231593	0.999992	-4.54027
HRH1	-0.245808	3.34217	-1.71901	0.113408	0.999992	-4.38071
TMEM132D-AS1	-0.245694	1.29087	-1.73029	0.111315	0.999992	-4.37652
C1RL	-0.245555	5.79326	-1.87268	0.0877386	0.999992	-4.32309
MICALL1	-0.245414	6.23543	-1.3514	0.20353	0.999992	-4.51182
KIF13A	-0.245393	5.12746	-1.41492	0.184593	0.999992	-4.49012
LAMB1	-0.24538	2.05844	-1.63081	0.131019	0.999992	-4.41321
PBK	-0.245337	8.40945	-0.729698	0.480727	0.999992	-4.68891
EPN2	-0.245332	5.5564	-1.21006	0.251455	0.999992	-4.55819
LOC101927954	-0.245329	2.57116	-1.51867	0.156869	0.999992	-4.45371
GOLGA2P9	-0.245227	4.43147	-1.39896	0.189206	0.999992	-4.49562
SNORD115-28	-0.245186	1.77541	-0.992301	0.34224	0.999992	-4.6233
TBC1D29P	-0.245151	4.40361	-1.47801	0.167278	0.999992	-4.46811
GOLGA6L7	-0.245073	3.84591	-1.01604	0.331299	0.999992	-4.61663
OR12D3	-0.245026	2.54666	-1.53706	0.152347	0.999992	-4.44714
MIR122	-0.245022	5.12919	-1.33994	0.207113	0.999992	-4.51569
[truncated: 23,577 more rows]

## Sheet: DG - AZD vs DMSO up
Supplementary table S2.2c: Significantly up-regulated genes by AZD exposure vs. DMSO in DG-75 identified by Microarray
SYMBOL	logFC	AveExpr	t	P.Value	adj.P.Val	B
SESN3	1.37788	5.94307	4.80384	0.000539823	0.0680325	0.112032
TP53INP1	1.21966	7.56772	5.90299	9.99748e-05	0.0487169	1.64546
SNORD115-4	1.11732	4.17482	2.69276	0.0208175	0.250191	-3.28663
PIK3R3	1.11598	7.43715	5.95831	9.22521e-05	0.0487169	1.71727
TSPAN31	1.09977	8.42337	5.9889	8.82586e-05	0.0480258	1.75674
BTG2	1.08719	8.61867	5.39934	0.00021196	0.0560017	0.968047
SNORD115-2	1.06663	2.41773	4.17638	0.00152427	0.0965449	-0.850975
TXNIP	1.04581	9.79888	7.82487	7.73933e-06	0.04714	3.85257
PPP3CB-AS1	1.03782	6.90004	5.08806	0.000343368	0.0648502	0.527941
MIR30E	1.03084	3.24484	3.58323	0.00425074	0.132516	-1.80911
SNORD115-14	1.03039	4.07257	4.58475	0.000771003	0.0779383	-0.217459
SNORD115-5	0.995233	4.3057	2.79665	0.0172799	0.230899	-3.11495
SNORD115-5	0.995233	4.3057	2.79665	0.0172799	0.230899	-3.11495
SNORD115-5	0.995233	4.3057	2.79665	0.0172799	0.230899	-3.11495
FCER1G	0.977701	6.38956	3.44255	0.00544884	0.14442	-2.04124
ITFG2-AS1	0.973993	4.23028	4.05863	0.00186262	0.103676	-1.03796
CEMIP2	0.973967	5.19484	4.21729	0.00142228	0.0952862	-0.786438
SLC30A4	0.966888	6.75088	6.02989	8.31927e-05	0.04714	1.80939
LAPTM5	0.961699	10.373	5.36598	0.000223061	0.0564418	0.921654
CDC42EP3	0.929963	4.06647	3.29024	0.00714133	0.159511	-2.29387
LINC00667	0.927533	7.84805	6.1393	7.11297e-05	0.04714	1.94858
MXD4	0.923035	9.04118	6.27799	5.84549e-05	0.04714	2.12216
VPREB3	0.911945	8.4347	4.90968	0.000455516	0.067906	0.268457
SNORD115-10	0.908158	4.17927	3.95245	0.0022348	0.111838	-1.20806
SNORD115-11	0.903762	3.80383	2.48618	0.0301123	0.292828	-3.62471
SNORD115-11	0.903762	3.80383	2.48618	0.0301123	0.292828	-3.62471
SNORD115-11	0.903762	3.80383	2.48618	0.0301123	0.292828	-3.62471
SNORD115-11	0.903762	3.80383	2.48618	0.0301123	0.292828	-3.62471
MIR6774	0.903369	6.65131	4.89933	0.000463107	0.067906	0.253248
SNORD115-6	0.901263	3.44601	3.64791	0.00379426	0.12785	-1.70288
UCP2	0.895851	10.1778	5.88189	0.000103099	0.0487169	1.61794
ZNF75D	0.88667	5.79675	2.88576	0.0147269	0.215593	-2.96711
LINC01484	0.874502	6.12478	2.98859	0.0122464	0.200692	-2.79607
LOC729737	0.84373	8.15016	6.0522	8.05656e-05	0.04714	1.83795
SGMS1-AS1	0.841022	4.28127	4.50281	0.000882438	0.0804465	-0.342608
ADHFE1	0.82646	4.21037	2.3921	0.0355917	0.314968	-3.77665
CD69	0.822625	5.01025	3.15257	0.00913021	0.179305	-2.52297
SNORD115-15	0.821808	3.56065	2.80168	0.0171248	0.230899	-3.10662
MVP	0.813979	5.07331	4.97794	0.000408604	0.067906	0.368373
OR4A15	0.808588	2.93664	3.66511	0.00368155	0.126724	-1.67468
CFAP70	0.795025	3.63766	3.26476	0.00747304	0.163493	-2.33624
RAD51-AS1	0.790296	4.1938	2.9977	0.0120481	0.199475	-2.78092
LYRM4-AS1	0.789712	6.24719	6.14743	7.03111e-05	0.04714	1.95884
PNRC1	0.772419	9.90734	4.01232	0.00201631	0.106913	-1.11198
ATP2A3	0.770324	9.16268	4.59591	0.000757002	0.0768433	-0.200485
HEXIM1	0.768993	7.52804	4.59804	0.000754364	0.0768433	-0.197252
SCARNA11	0.75269	3.84276	2.48201	0.0303366	0.294177	-3.63147
STK17A	0.747698	8.75135	4.88767	0.000471829	0.0680325	0.236076
PIK3IP1-DT	0.739445	5.06795	4.20285	0.00145744	0.09533	-0.809191
IL10RA	0.736056	7.24848	3.20561	0.00830471	0.172397	-2.43465
CYB561A3	0.730111	8.42714	4.50053	0.000885764	0.0804465	-0.346098
DCXR	0.729366	9.30658	4.57132	0.000788197	0.078701	-0.237894
NEK8	0.726815	4.29013	4.26811	0.00130544	0.0922578	-0.706598
SNORD115-22	0.726668	3.85251	1.78558	0.101552	0.479675	-4.70393
LINC01341	0.722163	3.86396	3.37569	0.00613464	0.148997	-2.152
ZNF594-DT	0.721587	6.00676	3.25471	0.00760813	0.165036	-2.35296
ARRDC3	0.716082	9.26743	5.47054	0.000190185	0.0560017	1.06641
TMEM44-AS1	0.713696	6.54562	4.18455	0.00150332	0.0962393	-0.838074
RAP2C-AS1	0.709547	3.45322	3.01587	0.0116619	0.195833	-2.75066
MS4A1	0.706227	7.30862	2.70054	0.0205293	0.247998	-3.2738
CGNL1	0.702981	2.93306	3.4279	0.00559206	0.144855	-2.06549
MIR6891	0.6995	5.40333	3.87271	0.00256462	0.115273	-1.33668
EOLA1-DT	0.699461	6.42975	5.25912	0.00026296	0.0591508	0.77181
LINC01001	0.695984	9.60077	4.96916	0.000414338	0.067906	0.355571
CALCOCO1	0.691595	7.53612	3.34464	0.00648259	0.153228	-2.20353
MIR186	0.68512	5.30183	1.29747	0.220849	0.64017	-5.34121
ITPR1-DT	0.680522	3.08031	3.34604	0.00646648	0.153088	-2.2012
LOC100129534	0.680169	5.07892	3.74653	0.00319323	0.118509	-1.54162
SLC43A2	0.677096	7.87878	4.5024	0.000883029	0.0804465	-0.343229
LOC101929626	0.674693	2.14945	3.05517	0.0108689	0.190001	-2.6852
ABCA7	0.671969	7.3395	4.84362	0.000506351	0.0680325	0.171041
MIR645	0.66752	4.77	2.66683	0.021807	0.25642	-3.32932
ITPR2	0.659198	6.65841	3.10121	0.0100089	0.183497	-2.60852
HGSNAT	0.658672	7.64816	4.8827	0.000475592	0.0680325	0.228762
MIR302D	0.655529	2.88407	2.58952	0.0250419	0.273344	-3.45624
TM7SF2	0.655352	8.25398	4.42951	0.00099646	0.0830113	-0.455415
LOC100132287	0.653457	8.80693	4.14073	0.00161937	0.097761	-0.907401
LINC01410	0.653427	5.72771	2.45568	0.0317919	0.299795	-3.67413
SNX29P1	0.653064	8.01622	4.11772	0.00168399	0.0996948	-0.943898
HLA-DOB	0.652845	6.13992	4.71068	0.000627655	0.0722384	-0.027137
ADCY10P1	0.652762	5.21277	3.37128	0.00618292	0.149601	-2.15932
MDN1-AS1	0.651927	3.32853	2.76647	0.0182411	0.23621	-3.16491
MAPK8IP3	0.648987	7.32664	3.78777	0.0029719	0.115461	-1.47446
IDUA	0.647698	6.20975	3.10724	0.00990139	0.182968	-2.59847
MIRLET7D	0.644628	3.75203	2.68127	0.0212503	0.252898	-3.30555
SEPTIN1	0.643546	8.53198	4.19951	0.00146571	0.0954183	-0.814463
LINC02649	0.641548	4.76169	3.85518	0.00264367	0.115461	-1.36506
LINC02615	0.641371	3.46591	3.32223	0.0067461	0.155212	-2.24073
LINC01068	0.640278	2.49389	1.80189	0.0988226	0.473294	-4.6806
CHRM3-AS1	0.639291	3.01795	3.14094	0.00932219	0.180142	-2.54235
MIR3936	0.636043	2.5769	5.42401	0.000204129	0.0560017	1.00223
CYTH4	0.635823	5.86021	2.38737	0.0358916	0.316617	-3.78426
NEU1	0.633269	7.38159	4.23852	0.0013722	0.0938343	-0.753044
TRG-AS1	0.633007	4.18307	2.14907	0.0545766	0.373194	-4.16092
LINC01877	0.632933	2.05132	3.90496	0.00242555	0.114077	-1.28458
LOC100131257	0.63134	2.43136	2.82015	0.0165665	0.226814	-3.076
DNASE1	0.629755	6.05267	4.7572	0.000582059	0.0693212	0.0425225
SEC31B	0.627866	6.34848	3.08474	0.0103083	0.185016	-2.63595
TRIM73	0.627428	6.8192	2.90296	0.0142794	0.21257	-2.93852
SNORD115-24	0.627095	4.01403	2.47908	0.0304953	0.294837	-3.63622
FUT4	0.626214	3.22838	4.43815	0.000982254	0.0830042	-0.442079
PTPN6	0.626003	6.3851	2.95926	0.0129077	0.204786	-2.84489
NAPSB	0.625918	9.91243	4.51642	0.000862812	0.0799508	-0.321744
ZSWIM6	0.622861	6.2855	2.65572	0.0222454	0.258307	-3.34762
MIR4727	0.621942	5.36499	3.44599	0.00541579	0.14442	-2.03556
SLC15A2	0.621543	4.9376	2.43998	0.0326916	0.30348	-3.6995
SLC7A6	0.619453	7.85227	4.68584	0.000653535	0.0733699	-0.064484
PRAMEF13	0.618892	4.81963	2.83002	0.016276	0.224762	-3.05964
TARS3	0.618181	5.76608	1.94182	0.0780253	0.434844	-4.47615
EOLA2-DT	0.617858	6.14597	3.96021	0.00220514	0.111838	-1.19558
PCSK6-AS1	0.616704	2.56862	2.90853	0.0141375	0.211566	-2.92927
LINC02064	0.616374	1.65491	3.48291	0.00507333	0.14227	-1.9745
SLC26A4	0.615396	3.33624	2.14299	0.0551583	0.374482	-4.17036
LINC02036	0.614752	3.11349	3.26147	0.007517	0.163894	-2.34171
DHRS12	0.613984	6.21445	3.47518	0.00514317	0.142942	-1.98728
MIR3130-2	0.613896	3.66565	3.20892	0.00825578	0.171939	-2.42914
CCDC146	0.610344	5.58416	3.38114	0.00607558	0.14861	-2.14296
SNORA14B	0.60713	7.08732	3.7208	0.00333986	0.120987	-1.5836
GRPR	0.606995	2.34117	2.80312	0.0170805	0.230519	-3.10423
SNORD115-38	0.602764	2.03246	2.3593	0.0377208	0.32243	-3.82926
THRSP	0.600021	6.40882	3.1654	0.00892316	0.177131	-2.5016
ZBTB20	0.599308	6.69041	2.93638	0.0134486	0.207323	-2.88297
FKBP1B	0.596787	4.07272	2.55927	0.0264321	0.278878	-3.50569
LINC01372	0.595193	3.99293	2.58654	0.0251757	0.27409	-3.46112
TECTA	0.591675	3.29841	2.68891	0.0209616	0.251333	-3.29297
PLGLB1	0.591566	4.29653	2.18327	0.0514144	0.365054	-4.10769
S100A13	0.591216	4.74888	3.2988	0.00703341	0.158066	-2.27966
TOM1L2	0.590548	5.91658	2.32817	0.0398552	0.329763	-3.87899
KCNC3	0.590327	7.32216	3.81644	0.00282744	0.115461	-1.42787
TBX15	0.590263	3.68679	3.18878	0.00855807	0.174539	-2.46267
VTRNA1-1	0.586209	3.33854	2.10428	0.0589979	0.387288	-4.23015
ZNF425	0.585602	4.00222	2.78354	0.0176911	0.233204	-3.13666
TNFRSF10A-DT	0.583322	8.77878	4.18491	0.00150241	0.0962393	-0.83751
LINC01215	0.580574	7.60607	3.42664	0.0056046	0.144855	-2.06758
MAGEB3	0.578412	2.76031	2.23815	0.0467016	0.35181	-4.02165
SNORD115-8	0.577932	2.41547	1.34555	0.205352	0.62389	-5.2844
DPH6-DT	0.577575	3.91334	2.55729	0.0265258	0.279291	-3.50893
PURPL	0.576314	7.64165	3.21894	0.0081095	0.170515	-2.41248
GARRE1	0.576188	6.65828	4.02566	0.00197073	0.106913	-1.09063
SLC2A11	0.573154	7.3411	3.95864	0.00221113	0.111838	-1.19811
MIR532	0.571755	2.87784	1.61449	0.134533	0.530889	-4.94148
CCDC18-AS1	0.571584	7.55299	2.3881	0.0358451	0.31644	-3.78308
GPR1-AS	0.571087	2.65127	3.43171	0.00555445	0.144855	-2.05918
MIR103A2	0.568921	2.79844	3.21886	0.00811067	0.170515	-2.41261
PDE4DIPP6	0.568882	5.15792	4.05569	0.00187201	0.103676	-1.04266
RSRP1	0.567599	9.10055	2.73407	0.0193322	0.242601	-3.21847
BCR	0.567055	7.21265	3.60476	0.00409283	0.131006	-1.77371
NEAT1	0.566288	9.40392	3.82537	0.00278392	0.115461	-1.41337
LINC00606	0.565445	3.67845	1.86872	0.0883268	0.455847	-4.58389
SATB1	0.565372	6.85297	3.01081	0.0117682	0.196586	-2.75909
LOC100507065	0.563667	2.39233	3.14406	0.00927032	0.180142	-2.53715
SNORA55	0.563642	8.06211	3.25514	0.00760235	0.165036	-2.35225
GOLGB1	0.563251	7.49597	3.78946	0.00296317	0.115461	-1.47171
DYRK1B	0.562332	5.68662	3.41796	0.00569142	0.144855	-2.08194
FCRL3	0.560391	4.07134	2.94567	0.0132264	0.206557	-2.86751
TSPEAR-AS1	0.560292	3.37936	2.6832	0.021177	0.252731	-3.30238
MIR195	0.559051	6.79234	3.49114	0.00500011	0.14115	-1.96092
LOC100507412	0.557939	5.65627	2.28723	0.0428399	0.338036	-3.94409
TPTE2	0.556867	2.12822	3.11844	0.00970503	0.181931	-2.57982
SLFN11	0.55672	2.30401	2.77265	0.0180401	0.235167	-3.15469
CIRBP	0.55494	10.0426	3.99123	0.00209062	0.108896	-1.14577
MIR4482	0.554413	5.00745	2.11447	0.0579635	0.383291	-4.21446
MIR4537	0.55343	9.60838	4.02151	0.00198479	0.106913	-1.09726
MOGAT2	0.553427	2.81993	2.91758	0.0139098	0.210102	-2.91422
LINC00999	0.552843	8.67513	3.26012	0.00753515	0.164149	-2.34396
GPR18	0.55245	6.14962	3.3283	0.00667369	0.154769	-2.23065
ERVK13-1	0.551252	6.30227	1.43383	0.179252	0.590171	-5.17639
CD19	0.551016	6.74175	2.19249	0.0505925	0.363305	-4.0933
MIR3689D2	0.550901	5.28792	2.66616	0.0218331	0.25661	-3.33043
ONECUT2	0.550286	4.68246	2.66481	0.0218861	0.256901	-3.33265
LINC00907	0.549463	2.71647	2.23579	0.0468956	0.352007	-4.02536
MIR1298	0.549049	2.15763	2.3502	0.0383329	0.323892	-3.84382
SNORA72	0.547262	5.39311	1.81596	0.0965227	0.471101	-4.66039
TTC39C	0.546699	6.84585	2.555	0.0266348	0.279862	-3.51268
GTF2IRD2B	0.54641	4.52007	1.24181	0.239966	0.660688	-5.40508
CCDC13-AS2	0.544308	3.24457	1.41547	0.184438	0.596288	-5.19924
LINC01776	0.544307	1.9543	3.5816	0.00426291	0.132516	-1.81179
MIR1263	0.544009	1.5172	3.09239	0.0101682	0.18427	-2.62322
ZKSCAN1	0.543346	8.52716	3.92433	0.0023458	0.112983	-1.25334
RABL2A	0.54322	6.81765	2.79543	0.0173179	0.230899	-3.11697
AP3B2	0.543095	3.53794	2.12775	0.0566411	0.379163	-4.19395
ARHGAP12	0.542881	6.40986	2.71891	0.0198645	0.244599	-3.2435
LINC01477	0.541708	1.8721	3.56728	0.00437169	0.134221	-1.83535
LINC01000	0.541469	9.24848	4.00798	0.00203137	0.107183	-1.11892
SMIM45	0.540346	5.84557	2.1971	0.050186	0.362231	-4.08608
MICAL1	0.539486	5.88234	3.90473	0.00242651	0.114077	-1.28495
IFT80	0.539485	7.40576	3.33269	0.00662171	0.154471	-2.22335
SNORA33	0.538568	6.99067	2.15973	0.0535713	0.370794	-4.14436
METTL7A	0.538452	9.59578	3.62489	0.00395062	0.130416	-1.74065
B4GALNT3	0.536637	4.39063	2.85149	0.015661	0.220677	-3.02402
CHKB-DT	0.5366	4.25947	2.97658	0.0125131	0.202282	-2.81607
CLBA1	0.534416	3.49842	2.71988	0.0198302	0.244599	-3.2419
SDC3	0.531703	3.69613	3.14606	0.00923709	0.180082	-2.53381
SNORD90	0.531202	6.09991	2.96044	0.0128806	0.204482	-2.84294
YPEL2	0.531035	4.62586	1.9153	0.0816278	0.441014	-4.51547
IL36A	0.530796	3.04767	2.42841	0.0333709	0.305592	-3.71819
TTTY16	0.53073	3.30652	3.18574	0.00860471	0.174989	-2.46773
TOP1P1	0.530621	3.03162	2.08006	0.0615274	0.393201	-4.26735
DNAJC16	0.529995	7.67127	3.90099	0.00244222	0.114528	-1.29098
MIR6826	0.529709	4.73197	2.70788	0.020261	0.246632	-3.26169
LINC02762	0.529507	3.54986	2.34348	0.0387908	0.325484	-3.85455
KRTAP9-4	0.528869	4.3307	2.19939	0.0499849	0.361426	-4.08249
SCARNA7	0.528479	8.12737	3.46773	0.0052114	0.143006	-1.9996
MIR1587	0.527866	4.75872	1.98156	0.0729033	0.425436	-4.41678
LINC00412	0.526189	5.08877	1.43172	0.179841	0.590263	-5.17902
SEMA4A	0.525787	8.72803	3.39943	0.00588159	0.146977	-2.11265
PLEKHM1P1	0.524713	7.76391	3.67319	0.00362986	0.125451	-1.66146
P2RY14	0.52464	3.41347	1.98187	0.072865	0.425436	-4.41631
UROS	0.524321	8.49431	3.41512	0.00572021	0.144855	-2.08666
MYL6	0.523929	9.2259	4.27399	0.00129258	0.0919242	-0.697378
MIR329-1	0.523916	2.94891	1.90304	0.0833437	0.443788	-4.53356
FAM214A	0.523311	8.23192	3.42485	0.00562241	0.144855	-2.07054
SPTAN1	0.522964	8.38981	3.89068	0.00248612	0.114663	-1.30763
RNY5	0.522462	6.84813	3.53691	0.00461206	0.137057	-1.88539
LINC01053	0.521809	3.5422	2.63883	0.0229281	0.261794	-3.37537
ATP6V0E1	0.520418	11.3506	2.59795	0.0246674	0.271374	-3.44244
CHMP7	0.518801	8.42193	3.49372	0.00497731	0.14115	-1.95664
DNAH10	0.518585	3.57409	2.42365	0.033654	0.306408	-3.72586
LDLRAD4	0.517082	6.68541	3.60704	0.00407644	0.130952	-1.76996
SNX29P2	0.516826	8.22507	3.34041	0.00653149	0.153815	-2.21054
TSPO2	0.516825	3.4392	3.049	0.0109898	0.191105	-2.69548
LOC101926892	0.516736	3.92424	1.71019	0.115067	0.501167	-4.81026
ITFG2	0.516434	8.40015	3.60479	0.0040926	0.131006	-1.77366
NPR2	0.516408	4.58062	1.65741	0.125469	0.518227	-4.88317
CYTIP	0.51609	8.5707	2.8575	0.0154929	0.219809	-3.01404
FBXO3-DT	0.515762	2.38581	2.66101	0.0220354	0.257567	-3.3389
NOP14-AS1	0.515237	5.50783	2.36156	0.0375699	0.321799	-3.82563
PRAMEF12	0.51363	4.19833	2.21835	0.0483521	0.357278	-4.05277
HECW1	0.513597	3.87986	3.57935	0.00427983	0.132637	-1.81549
SPP1	0.513104	4.21418	2.20261	0.0497038	0.360515	-4.07745
TMEM105	0.512841	5.29271	2.50811	0.0289583	0.289129	-3.58908
TSPYL1	0.511757	7.4601	3.94686	0.00225644	0.111838	-1.21706
MIR617	0.511224	1.82768	3.15607	0.00907327	0.178912	-2.51714
LINC01448	0.510418	2.0111	2.98621	0.0122987	0.200692	-2.80004
EVI2A	0.509842	9.87489	3.44655	0.00541043	0.14442	-2.03463
PINK1-AS	0.509559	6.78285	3.38622	0.00602103	0.148521	-2.13454
WBP1	0.508067	8.96182	2.79865	0.0172181	0.230899	-3.11164
LINC00501	0.507939	2.37627	2.76509	0.0182863	0.236437	-3.16719
MBNL3	0.507661	9.66984	3.37299	0.0061641	0.149514	-2.15648
IZUMO4	0.507641	5.62742	3.6826	0.00357054	0.12424	-1.64605
LINC01727	0.506504	3.0389	1.58504	0.141082	0.538921	-4.98096
ANP32A-IT1	0.506271	5.65129	2.32581	0.0400218	0.329967	-3.88276
LPIN1	0.506231	8.7554	4.04926	0.0018927	0.104323	-1.05292
ZNF490	0.50509	7.74871	3.22487	0.00802412	0.169882	-2.40261
LINC00445	0.504285	2.88195	2.37214	0.036873	0.319887	-3.80869
MIR1200	0.504015	4.94343	1.91016	0.082343	0.44241	-4.52306
RPL34-DT	0.504001	5.16183	2.58548	0.0252232	0.274153	-3.46285
TSC2	0.503878	6.3927	2.98847	0.0122492	0.200692	-2.79629
ASIC2	0.503864	4.66961	2.37272	0.0368351	0.319718	-3.80776
CLEC1A	0.502633	3.25357	2.47494	0.0307209	0.295816	-3.64293
LIM2	0.502268	4.52716	2.14914	0.05457	0.373194	-4.16081
METTL21EP	0.502022	2.88326	2.59615	0.0247469	0.271748	-3.44538
SNORD104	0.501905	9.81955	3.09795	0.0100674	0.184041	-2.61394
LINC01363	0.501476	3.19476	2.50226	0.029262	0.289955	-3.59859
IL6ST-DT	0.501089	3.18687	2.25059	0.0456923	0.347895	-4.00204
S1PR1	0.500157	4.52308	1.74457	0.108715	0.490895	-4.76208
NCKAP1L	0.499832	9.27422	3.77195	0.00305487	0.116357	-1.5002
CD79B	0.499143	9.46762	2.67276	0.0215767	0.254885	-3.31957
KCTD21	0.49795	5.0704	2.85638	0.0155239	0.219837	-3.01589
TNFSF9	0.497677	7.68077	4.01151	0.00201912	0.106913	-1.11328
CECR3	0.497268	2.75124	3.66942	0.00365389	0.126111	-1.66763
MIR147A	0.49701	3.824	2.08633	0.060863	0.391755	-4.25774
MIR4537	0.496892	9.77466	3.65173	0.00376894	0.127698	-1.69662
MCPH1-AS1	0.49619	4.31905	2.97265	0.0126016	0.203079	-2.82262
ZSCAN16	0.495119	6.21796	3.21921	0.00810552	0.170515	-2.41202
LOC100507156	0.495091	4.48607	2.77241	0.0180477	0.235167	-3.15507
LINC01806	0.494666	5.78034	2.68619	0.0210639	0.252087	-3.29745
TAPBPL	0.494142	6.7699	3.38084	0.00607887	0.14861	-2.14347
MIR500B	0.493908	3.77858	2.84528	0.0158364	0.221889	-3.03433
EGR1	0.493269	6.13229	2.01453	0.0688928	0.416041	-4.3671
PCDHGC3	0.493049	7.43118	2.87054	0.0151346	0.217575	-2.99239
SNORD116-1	0.492976	6.38813	1.4394	0.177702	0.588857	-5.16941
PDGFA-DT	0.492442	4.36367	2.62632	0.0234469	0.264777	-3.39591
IGFBP6	0.492148	3.1524	1.69215	0.118532	0.507716	-4.83532
NLRP1	0.490675	6.32492	2.52888	0.0279054	0.286044	-3.55527
HLA-DMB	0.490538	9.17945	3.18186	0.0086646	0.175251	-2.4742
LTB	0.490097	7.05516	3.58639	0.00422714	0.132324	-1.80391
NXPH3	0.489995	4.04188	2.42454	0.0336008	0.306142	-3.72443
TMEM37	0.489904	5.02423	2.29222	0.0424651	0.337722	-3.93618
DCHS1	0.488565	3.32942	2.43644	0.0328979	0.303942	-3.70522
LILRA6	0.487861	4.32075	2.09578	0.0598747	0.388995	-4.24323
SNORD116-2	0.487313	9.11712	1.98638	0.072304	0.423563	-4.40954
CYP2E1	0.4872	4.79049	2.10271	0.0591594	0.387578	-4.23258
PLEKHM1	0.486752	6.83473	3.20727	0.00828009	0.172305	-2.43189
STEAP3-AS1	0.485005	3.47253	2.15479	0.0540351	0.372013	-4.15204
LINC00106	0.48409	4.68574	2.75244	0.0187057	0.238841	-3.18811
ODF3L1	0.483502	3.571	2.74055	0.0191086	0.240741	-3.20775
SNORA14A	0.483202	6.16371	1.91277	0.081979	0.441704	-4.51921
DEFB113	0.483134	2.86719	2.26068	0.0448893	0.344916	-3.98612
MIR4514	0.482572	3.62386	1.71544	0.114077	0.49909	-4.80294
SNORD103C	0.481894	3.95129	1.59664	0.138469	0.535333	-4.96546
ORAI2	0.481835	7.95318	3.70157	0.003454	0.122419	-1.61502
LOC100506258	0.480913	3.74264	1.84631	0.0917271	0.46234	-4.61652
DBNL	0.480188	8.1143	3.75316	0.00315652	0.117679	-1.53081
FAM223A	0.478333	3.93392	2.13193	0.0562298	0.377796	-4.18748
ZNF713	0.478039	5.33761	1.69514	0.117953	0.506564	-4.83119
MIR4635	0.478019	4.38398	2.21649	0.0485105	0.357847	-4.0557
POLD4	0.477685	7.43699	3.52526	0.00470774	0.137504	-1.90459
CLSTN1	0.477623	9.61513	3.80182	0.00290017	0.115461	-1.45162
NIPAL1	0.477585	3.87532	2.95146	0.0130897	0.205934	-2.85788
RNU6-9	0.477146	8.77578	3.80808	0.00286881	0.115461	-1.44145
RNU6-1	0.477146	8.77578	3.80808	0.00286881	0.115461	-1.44145
RNU6-1	0.477146	8.77578	3.80808	0.00286881	0.115461	-1.44145
RNU6-1	0.477146	8.77578	3.80808	0.00286881	0.115461	-1.44145
RNU6-8	0.477146	8.77578	3.80808	0.00286881	0.115461	-1.44145
RNU6-1	0.477146	8.77578	3.80808	0.00286881	0.115461	-1.44145
MIR181C	0.476726	4.06785	2.25979	0.0449596	0.344916	-3.98752
MIR6514	0.476342	4.74926	2.09677	0.0597712	0.388995	-4.2417
MSANTD2-AS1	0.476021	4.42257	2.24127	0.0464466	0.350715	-4.01673
IRF9	0.475384	7.19883	1.28284	0.225748	0.646048	-5.35819
PXMP4	0.474083	5.42677	1.82269	0.0954406	0.468592	-4.6507
LINC01480	0.47345	4.33694	2.1681	0.0527947	0.369115	-4.13134
MIR562	0.473409	3.33006	1.64461	0.128114	0.522153	-4.90066
ZMAT3	0.472387	8.38361	3.536	0.00461941	0.137057	-1.88688
MIR1295A	0.471718	4.04692	1.19072	0.258663	0.678239	-5.46187
KCNJ5	0.471693	3.18743	2.20043	0.0498943	0.360975	-4.08087
RNU6-1	0.471326	9.07225	3.41893	0.0056817	0.144855	-2.08035
RNU6-8	0.471326	9.07225	3.41893	0.0056817	0.144855	-2.08035
RNU6-8	0.471326	9.07225	3.41893	0.0056817	0.144855	-2.08035
RNU6-1	0.471326	9.07225	3.41893	0.0056817	0.144855	-2.08035
RNU6-1	0.471326	9.07225	3.41893	0.0056817	0.144855	-2.08035
PRKAG1	0.471128	9.84915	3.93371	0.00230816	0.112539	-1.23823
SH3BP5-AS1	0.470788	7.86503	2.99328	0.0121438	0.200244	-2.78826
ZCCHC14-DT	0.470588	4.58818	2.76947	0.0181432	0.235475	-3.15995
DLEU1	0.470559	3.66266	2.09579	0.0598738	0.388995	-4.24322
SH3BGRL3	0.470199	8.42313	3.44498	0.00542541	0.14442	-2.03721
SNORA65	0.47009	8.52925	3.61701	0.00400568	0.13056	-1.75359
LOC101928107	0.469651	2.41666	2.81492	0.0167229	0.227338	-3.08468
JUN	0.469637	5.08484	1.5705	0.144415	0.543039	-5.00028
SIAE	0.469539	7.29712	2.27855	0.0434995	0.340076	-3.95784
TSC22D1	0.468574	6.99602	3.05688	0.0108357	0.189551	-2.68236
PRAP1	0.468104	4.22331	2.468	0.0311025	0.29689	-3.65417
LOC642361	0.467982	6.28111	2.07479	0.0620917	0.395024	-4.27543
MIR6515	0.46759	5.71301	2.70067	0.0205247	0.247998	-3.2736
ZSCAN9	0.46758	3.37019	1.38188	0.19425	0.608057	-5.24052
LINC01006	0.465993	3.25805	2.59764	0.0246809	0.271374	-3.44294
GGACT	0.464922	4.62404	2.60524	0.0243479	0.270069	-3.43049
MMP2	0.464767	4.04054	2.3685	0.0371111	0.320648	-3.81451
GOLGA8B	0.464715	8.34097	3.01293	0.0117235	0.196007	-2.75555
TBC1D22A-AS1	0.462431	3.39035	2.19742	0.0501575	0.362231	-4.08557
PWAR1	0.462247	2.99975	2.43379	0.0330529	0.304623	-3.70949
LOC102467222	0.462233	3.44498	2.10747	0.0586721	0.386333	-4.22524
FAM13B	0.461766	7.98129	2.88137	0.0148433	0.216078	-2.9744
MAGEB16	0.460862	3.87773	2.40064	0.0350564	0.312938	-3.76291
MCF2L	0.460642	4.82042	2.79025	0.0174793	0.231597	-3.12554
FAM151B	0.45993	3.83492	2.66071	0.0220475	0.25759	-3.33941
MIR181B2	0.459919	3.2284	2.32136	0.0403369	0.331592	-3.88984
TMCC1-DT	0.459876	6.3812	2.60671	0.0242842	0.269904	-3.42808
MIR7515HG	0.459067	4.216	1.42573	0.181522	0.592564	-5.18649
SNORD117	0.458824	7.98424	3.29188	0.00712056	0.159408	-2.29115
SPPL2B	0.458655	6.75248	3.04013	0.0111658	0.192559	-2.71025
LOC283194	0.458485	7.22915	1.45876	0.172407	0.581626	-5.14504
JARID2-AS1	0.45786	2.85235	1.98961	0.0719049	0.422697	-4.40469
ZNF230-DT	0.457844	3.24596	2.35364	0.0381002	0.323892	-3.83831
MIR3130-1	0.457684	4.40337	1.74595	0.108466	0.49083	-4.76013
IL25	0.457197	4.80932	2.01817	0.0684624	0.414322	-4.36159
MIR8071-1	0.456716	4.90608	1.9399	0.0782807	0.435035	-4.479
MIR8071-1	0.456716	4.90608	1.9399	0.0782807	0.435035	-4.479
LINC02308	0.45639	1.80842	3.19094	0.00852518	0.174286	-2.45908
A2M-AS1	0.455051	4.68318	2.72888	0.0195129	0.243079	-3.22704
GRM8-AS1	0.454903	1.97307	1.92147	0.0807761	0.439148	-4.50635
LOC100507351	0.454695	5.2881	2.15791	0.0537424	0.371476	-4.1472
ASPDH	0.454658	4.37752	2.04542	0.0653232	0.40589	-4.32024
TMEM198B	0.454218	6.66971	3.11617	0.00974438	0.181969	-2.58359
PGAP3	0.454081	5.044	2.70256	0.0204553	0.247701	-3.27047
BCRP2	0.453971	7.42451	2.89664	0.0144423	0.213504	-2.94903
KPTN	0.453566	5.97771	2.72407	0.0196816	0.244229	-3.23497
STAG3L5P-PVRIG2P-PILRB	0.453506	9.34695	3.59692	0.00414962	0.131181	-1.7866
GMNC	0.453478	2.2188	2.32005	0.0404308	0.331948	-3.89193
LOC100507006	0.453239	7.00683	1.9934	0.071439	0.421368	-4.39898
DNM1P41	0.453227	4.94928	2.70983	0.0201905	0.246361	-3.25848
SNORD71	0.453144	8.41977	2.32715	0.039927	0.329824	-3.88062
ITPKB	0.453056	6.87576	2.16055	0.0534949	0.370768	-4.14308
CD22	0.452603	10.0925	3.43893	0.00548388	0.144588	-2.04723
NCMAP-DT	0.452039	3.63067	1.64435	0.128168	0.522156	-4.90101
LINC01324	0.451744	4.93597	2.8247	0.016432	0.225455	-3.06846
SNAP25-AS1	0.451692	3.28599	1.64477	0.12808	0.522125	-4.90044
GUCY1B1	0.451641	4.39968	3.09265	0.0101633	0.18427	-2.62277
SLC13A1	0.451194	2.14387	2.28233	0.0432109	0.338993	-3.95185
SNORD59B	0.451134	8.27312	3.17373	0.00879145	0.175932	-2.48774
LINC01522	0.4506	3.54726	2.2861	0.042925	0.338036	-3.94588
NEUROD2	0.450401	3.00709	1.81808	0.0961802	0.470867	-4.65733
LOC101927787	0.449796	4.00622	2.82704	0.0163631	0.224992	-3.06458
CLDN3	0.449644	5.4835	2.0931	0.0601534	0.389968	-4.24735
JMJD1C	0.44958	8.43986	3.37801	0.0061094	0.148807	-2.14815
CENPBD1P	0.449294	5.04917	1.63679	0.129754	0.525049	-4.9113
LINC01081	0.449235	2.35784	2.68918	0.0209513	0.251327	-3.29252
ZNF655	0.44848	6.80332	3.51283	0.00481216	0.138906	-1.9251
KCNJ9	0.448395	3.05921	2.28105	0.0433089	0.339554	-3.95389
LINC00672	0.448135	4.6732	2.30601	0.0414449	0.334449	-3.91427
CA13	0.447947	5.80702	1.97887	0.0732397	0.426287	-4.42081
IL4R	0.447636	8.21028	2.93289	0.0135329	0.207707	-2.88876
ATP6V0D1	0.447397	9.33132	2.54329	0.027197	0.283187	-3.53178
PACRG-AS3	0.447121	4.2514	2.57682	0.0256164	0.276361	-3.47701
CYB561	0.446852	3.27943	1.65746	0.125457	0.518227	-4.88309
TMEM45B	0.445327	3.28849	2.26889	0.044246	0.342223	-3.97314
MIR210HG	0.444986	6.18727	2.13481	0.0559492	0.376949	-4.18303
GAS6-AS1	0.444472	7.31656	3.61761	0.00400145	0.13056	-1.7526
LOC101927972	0.44399	3.66367	2.45549	0.0318023	0.299795	-3.67443
RBM5-AS1	0.443522	3.57419	1.57809	0.142667	0.541272	-4.99021
ZDBF2	0.443422	5.24925	2.44593	0.0323479	0.301933	-3.6899
ZSWIM8	0.442775	5.52802	3.14904	0.00918809	0.17979	-2.52885
LINC02763	0.442683	2.28267	2.14915	0.0545687	0.373194	-4.16079
CD38	0.442398	10.7759	2.8361	0.0160992	0.223746	-3.04955
SNAR-I	0.442134	5.48851	2.20778	0.0492565	0.358968	-4.06936
CUTALP	0.441557	6.12287	2.70502	0.0203651	0.24733	-3.26641
NRG3-AS1	0.441247	2.37493	2.20803	0.0492343	0.358968	-4.06896
FNDC9	0.44082	4.53899	2.83413	0.0161562	0.223746	-3.05281
BTBD9	0.440282	5.89575	2.67343	0.0215509	0.254885	-3.31847
NPHS1	0.440151	3.78374	2.74101	0.0190931	0.240664	-3.207
LRIG2-DT	0.439856	3.98627	3.10031	0.010025	0.183659	-2.61001
LINC01623	0.439575	2.07388	2.02149	0.0680727	0.413586	-4.35657
KLHL33	0.439523	4.019	1.74337	0.108932	0.490895	-4.76377
GRINA	0.439338	7.5603	2.90439	0.0142428	0.212272	-2.93614
KIF1A	0.439083	6.43419	2.28475	0.0430276	0.338414	-3.94803
SNORD115-1	0.439052	2.72847	1.28244	0.225886	0.646048	-5.35866
MIR4328	0.438385	2.39801	1.53696	0.152372	0.555361	-5.04445
KCNK17	0.438046	5.54211	2.44442	0.0324344	0.3021	-3.69232
B3GALT6	0.437894	5.56583	2.88709	0.014692	0.215575	-2.96491
ABCB1	0.437784	4.14293	2.81495	0.016722	0.227338	-3.08463
MIR4511	0.437682	2.57067	2.51643	0.0285318	0.28812	-3.57554
FAM118B	0.4375	7.31416	2.71644	0.0199527	0.244978	-3.24757
CD40	0.436929	7.36949	2.36879	0.0370924	0.320594	-3.81406
RNF207-AS1	0.436804	4.64373	1.52023	0.156481	0.560742	-5.06625
SNORA70E	0.436216	6.72007	2.35229	0.0381914	0.323892	-3.84047
TRIM38	0.436101	7.84361	2.4566	0.0317396	0.299795	-3.67263
MAP3K14-AS1	0.435837	6.28567	2.39524	0.035394	0.314415	-3.7716
RABL2B	0.435614	7.57483	3.174	0.00878709	0.175932	-2.48728
TRAPPC14	0.435557	6.36005	3.28177	0.00725	0.160699	-2.30797
GLIDR	0.435489	7.17679	3.05939	0.0107872	0.18922	-2.67819
CABYR	0.435249	3.88976	1.63922	0.129242	0.523931	-4.90799
LINC00693	0.434807	4.53866	2.50504	0.0291171	0.289417	-3.59406
IQCD	0.43442	6.41151	3.38284	0.00605733	0.14861	-2.14016
LOX	0.43389	2.35745	1.88417	0.0860506	0.451435	-4.56129
KCNQ1OT1	0.433823	4.62944	1.36782	0.198487	0.614506	-5.25761
THSD4-AS2	0.433822	2.66368	2.37899	0.0364279	0.31862	-3.79769
GRAMD1C	0.433643	4.01676	1.2336	0.242898	0.663422	-5.41433
LINC02102	0.433631	2.32809	2.40538	0.0347632	0.311397	-3.75529
CACNA2D3-AS1	0.433201	3.72296	1.83492	0.0935007	0.464681	-4.63303
OPRL1	0.433192	3.65028	2.3263	0.0399868	0.329967	-3.88197
MIR217HG	0.432946	1.49022	1.77354	0.103608	0.484243	-4.72107
LYNX1-SLURP2	0.432824	5.6234	2.47104	0.0309346	0.296644	-3.64925
XXYLT1-AS1	0.432808	3.90208	2.09176	0.0602934	0.390088	-4.24941
MIR8063	0.432744	3.23182	1.66982	0.12295	0.513995	-4.86614
LINC00652	0.432618	1.92237	1.90231	0.0834478	0.443973	-4.53464
FAM71F2	0.432366	6.04142	2.74104	0.0190921	0.240664	-3.20695
OR10V1	0.432358	1.98825	3.11313	0.00979763	0.182236	-2.58866
VSTM2B-DT	0.432299	4.03655	2.26908	0.0442309	0.342223	-3.97284
LINC00870	0.43202	3.87105	2.01995	0.0682532	0.414139	-4.3589
ISLR	0.431987	5.60224	2.88743	0.0146828	0.215564	-2.96433
CD53	0.430469	10.5484	2.96055	0.0128779	0.204482	-2.84274
MIR3978	0.430245	5.2252	2.9496	0.0131333	0.206064	-2.86097
ITGA8	0.429991	3.07004	1.67712	0.12149	0.512134	-4.85609
MRPL20-AS1	0.429931	7.02152	2.8707	0.0151304	0.217575	-2.99213
PRR29-AS1	0.429879	3.90911	2.22695	0.047629	0.354566	-4.03927
STX17-DT	0.42887	2.80578	2.97842	0.0124718	0.202194	-2.81301
MEIS1-AS2	0.428719	4.23967	2.06696	0.0629382	0.398033	-4.2874
ORMDL2	0.428302	7.40645	3.22341	0.00804495	0.170182	-2.40502
FOXN3-AS1	0.428123	4.29156	3.24569	0.00773152	0.166303	-2.36796
LOC285000	0.427907	3.64999	2.193	0.0505469	0.363305	-4.09249
SUMF1	0.427746	5.02704	2.44403	0.0324574	0.302155	-3.69297
LOC101929106	0.427646	4.05006	2.13815	0.0556248	0.375837	-4.17785
PABPC4-AS1	0.42764	3.57402	1.67822	0.121271	0.511939	-4.85457
GPBAR1	0.427444	5.06569	2.37111	0.0369402	0.320248	-3.81034
ADCK5	0.427091	6.22818	3.53727	0.00460909	0.137057	-1.88479
SNORD59A	0.426934	9.23218	3.17579	0.00875912	0.175698	-2.48431
MKNK1	0.426846	6.57048	1.90407	0.0831981	0.44343	-4.53204
NREP-AS1	0.426782	3.17061	1.62641	0.13196	0.528375	-4.92538
MIR6757	0.426476	3.34302	1.75814	0.106296	0.48736	-4.74292
LINC00888	0.426148	3.34382	1.34463	0.205642	0.624398	-5.28551
INHBA-AS1	0.425784	2.06087	1.99722	0.070972	0.420388	-4.39323
SYS1	0.425775	6.90488	2.27867	0.0434907	0.340076	-3.95766
LINC01497	0.425604	3.53275	2.88634	0.0147117	0.215593	-2.96615
LOC101929294	0.425353	2.3331	1.57299	0.14384	0.542219	-4.99698
SERTAD1	0.425252	5.66755	2.51008	0.0288568	0.289129	-3.58587
TPSD1	0.425129	4.27492	2.16104	0.0534495	0.370768	-4.14233
LINC01119	0.424886	5.04355	2.63183	0.0232168	0.26336	-3.38686
NPY4R	0.424736	3.96689	2.36731	0.0371896	0.320784	-3.81643
LOC441204	0.424687	2.41675	2.55785	0.0264994	0.279291	-3.50802
MIR7150	0.424215	4.40957	1.88603	0.0857805	0.45051	-4.55856
ID1	0.424098	9.70222	2.2539	0.0454272	0.347117	-3.99682
LOC100132287	0.423933	10.7994	3.21165	0.00821569	0.171804	-2.42461
LOC101927053	0.423721	4.11668	1.67628	0.121658	0.512334	-4.85726
MIR3131	0.422993	4.46195	2.04307	0.0655892	0.406751	-4.32383
WSPAR	0.422908	3.31866	1.98955	0.0719122	0.422697	-4.40478
LOC100289495	0.422832	4.29819	2.59793	0.0246683	0.271374	-3.44247
AGR3	0.422763	1.79457	2.6181	0.0237945	0.267257	-3.40941
MIR6859-4	0.422716	6.07794	2.35121	0.0382648	0.323892	-3.84221
TBX5-AS1	0.421883	3.37841	2.72951	0.0194909	0.243079	-3.226
PDE1B	0.42122	6.42457	3.08674	0.0102714	0.185016	-2.63262
PARVG	0.420823	7.18873	2.53812	0.0274492	0.284446	-3.54021
OR7E85BP	0.420506	3.58325	2.20837	0.0492056	0.358968	-4.06844
CCS	0.420261	5.652	2.89882	0.014386	0.213224	-2.94542
MIR374B	0.420213	1.89673	2.56616	0.0261092	0.277742	-3.49445
CD37	0.420115	10.9329	2.76934	0.0181475	0.235475	-3.16016
METTL25	0.419739	5.80626	2.11798	0.057611	0.382224	-4.20904
GUCY2C	0.419515	2.38244	2.26882	0.0442514	0.342223	-3.97325
MIR3925	0.41908	4.12837	2.54879	0.0269315	0.281669	-3.52281
CHST4	0.419018	3.41046	2.10703	0.0587165	0.386333	-4.22591
FAM24A	0.418892	3.76235	2.14476	0.0549879	0.374306	-4.16761
KLRF2	0.418358	2.20535	1.67766	0.121384	0.511939	-4.85536
OR10A7	0.418199	2.84814	1.85384	0.0905721	0.460187	-4.60559
FCMR	0.418126	5.61782	1.62515	0.132229	0.528654	-4.92708
AVIL	0.41792	6.2321	2.67897	0.0213381	0.25347	-3.30934
MIR103A1	0.417879	2.53914	2.11654	0.0577556	0.382697	-4.21127
RBM12	0.417822	9.59982	2.8518	0.0156522	0.220676	-3.02351
SLC25A5-AS1	0.417694	2.60994	2.09957	0.0594823	0.388107	-4.23741
PPP1R18	0.417694	7.69025	3.18606	0.00859988	0.174989	-2.46721
MIR4686	0.417565	5.26819	1.73565	0.110332	0.492874	-4.77463
LINC00266-3	0.417331	5.44092	2.21194	0.0488989	0.358335	-4.06284
LOC101927822	0.417215	3.29994	1.8577	0.0899849	0.459527	-4.59997
CSN1S2BP	0.416865	3.61962	1.66961	0.122993	0.513995	-4.86644
SMCR2	0.416623	3.52605	2.22945	0.0474203	0.354094	-4.03534
SNORA2C	0.416187	7.21615	2.12739	0.0566766	0.379163	-4.19451
MIR3689D1	0.416018	5.46116	2.33457	0.0394068	0.328114	-3.86878
GDPGP1	0.41601	6.81786	2.18874	0.0509253	0.363905	-4.09915
DGAT1	0.415949	7.93583	3.0973	0.0100792	0.184102	-2.61503
BAALC-AS1	0.415451	4.31972	2.03057	0.0670171	0.411022	-4.34281
SFXN5	0.415349	6.7671	1.98502	0.0724725	0.42402	-4.41158
MIR4675	0.415256	4.92166	2.17075	0.0525513	0.368017	-4.12721
LINC02159	0.414823	3.43992	1.72976	0.111411	0.494645	-4.7829
LOC100240735	0.41478	4.7756	2.23125	0.0472711	0.35329	-4.03251
OR2A25	0.414517	2.49919	1.73791	0.10992	0.492023	-4.77145
LOC729732	0.414269	6.80725	2.19006	0.0508079	0.363736	-4.09709
TBX19	0.414103	4.43883	1.72439	0.112404	0.497187	-4.79042
ZNF213-AS1	0.413964	6.3266	3.21224	0.00820707	0.171804	-2.42363
UCKL1-AS1	0.41389	4.30209	2.81077	0.0168478	0.228222	-3.09156
PRRT3-AS1	0.413762	5.79389	2.56567	0.0261318	0.277772	-3.49524
FBXO30	0.413676	7.4477	2.73506	0.0192978	0.242288	-3.21683
FRG2EP	0.413379	4.05007	2.92714	0.0136734	0.208683	-2.89833
LINC01347	0.413377	6.14522	0.801773	0.439552	0.805542	-5.82994
KIAA0513	0.41333	5.73256	2.15025	0.0544643	0.373194	-4.15909
MIR3910-1	0.413137	2.24731	2.58889	0.0250698	0.27342	-3.45726
MIR1271	0.412772	5.71261	3.20264	0.00834895	0.172397	-2.43961
LOC101409256	0.41254	3.0519	1.71797	0.113601	0.498345	-4.7994
MIR3942	0.411729	4.48835	1.19816	0.255872	0.675885	-5.45371
TMPRSS11GP	0.411693	2.11649	2.12074	0.0573349	0.381215	-4.20477
TMEM234	0.41163	5.79961	1.92353	0.0804934	0.438613	-4.50329
TSPAN3	0.410707	8.2471	3.23024	0.00794758	0.16868	-2.39367
LINC01333	0.410268	2.11537	1.92725	0.0799861	0.438227	-4.49779
MIR548AY	0.410261	1.72245	2.70561	0.0203436	0.24733	-3.26544
ATP6AP2	0.409752	9.15929	2.70298	0.0204397	0.247701	-3.26977
MIR595	0.409532	5.29919	2.18183	0.0515442	0.365409	-4.10994
WSCD1	0.40941	4.21838	1.78648	0.1014	0.479591	-4.70265
GLYR1	0.409282	8.83764	2.91	0.0141001	0.211401	-2.92682
SNORD92	0.409155	6.62127	1.64496	0.128041	0.522106	-4.90018
LOC401324	0.409082	2.33355	2.28901	0.0427055	0.337722	-3.94126
USP11	0.408972	9.40481	2.64115	0.022833	0.261394	-3.37156
PCDHB11	0.408341	5.67051	2.74764	0.0188673	0.23947	-3.19604
TXNDC12-AS1	0.408325	1.69446	2.85723	0.0155003	0.219809	-3.01448
SLC2A6	0.40821	5.74261	2.43467	0.0330018	0.304481	-3.70809
MAGT1	0.407362	9.72986	2.42376	0.0336474	0.306408	-3.72569
ADAMTS9-AS2	0.407307	3.35275	1.96586	0.0748889	0.429417	-4.4403
LINC00476	0.407229	6.08346	2.28603	0.0429303	0.338036	-3.94599
ST6GALNAC3	0.407228	2.44179	2.21448	0.0486818	0.357892	-4.05886
LINC00619	0.406965	4.11905	1.33671	0.208135	0.627361	-5.29497
PKP2	0.406805	4.38334	1.77071	0.104097	0.484512	-4.72509
TTPAL	0.406716	6.57908	2.25465	0.0453677	0.346776	-3.99564
LINC01475	0.406577	6.26129	2.1048	0.058945	0.387039	-4.22936
KRT72	0.406434	4.25223	2.15584	0.0539366	0.371785	-4.15041
C17orf98	0.406399	4.10241	2.41731	0.0340349	0.307794	-3.73608
FPR2	0.406049	3.98458	2.31533	0.040769	0.332861	-3.89945
LOC646903	0.405878	4.41061	2.1602	0.0535276	0.370794	-4.14363
LOC101928009	0.405751	2.86422	1.61918	0.133515	0.529502	-4.93515
LINC02108	0.405737	6.36341	2.36256	0.0375035	0.321773	-3.82403
TSPYL2	0.405611	8.82077	2.87098	0.0151227	0.217575	-2.99166
FLJ32255	0.405493	2.94379	1.8474	0.0915589	0.462085	-4.61494
CLK1	0.404989	6.1097	1.72879	0.111591	0.495046	-4.78426
LINC02743	0.404792	3.47229	2.33121	0.0396413	0.329486	-3.87414
PCDHB14	0.404757	4.59425	1.80387	0.0984962	0.47282	-4.67776
OR10V2P	0.40471	4.12269	2.22054	0.0481673	0.356549	-4.04934
FAM234A	0.404595	7.7219	2.88164	0.0148362	0.216078	-2.97396
UBE2H	0.404409	9.03696	2.08199	0.0613227	0.392572	-4.2644
SLC10A4	0.404397	3.34183	1.76751	0.104653	0.48549	-4.72964
IL13	0.404357	3.56542	2.47908	0.0304954	0.294837	-3.63622
TRAPPC2	0.404106	8.25661	2.74777	0.0188631	0.23947	-3.19583
TLR10	0.403884	9.91811	2.12318	0.0570923	0.380342	-4.20101
LINC00467	0.403879	6.82445	2.15119	0.0543752	0.373127	-4.15763
ANKRD20A8P	0.403742	4.78187	2.43655	0.0328916	0.303942	-3.70505
FMO4	0.403439	4.76789	1.27665	0.227851	0.648124	-5.36534
LINC00106	0.403369	4.30079	2.16061	0.05349	0.370768	-4.143
SMIM10L2B-AS1	0.403277	4.46935	2.94853	0.0131585	0.206206	-2.86274
C2orf15	0.40311	3.78403	1.35443	0.202591	0.620666	-5.27375
TTLL1-AS1	0.402967	2.87428	1.74116	0.10933	0.490979	-4.76688
MIR557	0.40264	5.14215	1.69212	0.118539	0.507716	-4.83537
TBCK	0.402536	8.15857	2.87208	0.015093	0.217467	-2.98984
FAM157B	0.402491	7.16785	2.30024	0.0418684	0.336091	-3.92344
LINC01123	0.40216	4.86951	2.38412	0.0360989	0.31737	-3.78947
MIR15B	0.402155	5.46277	1.39021	0.191778	0.604878	-5.23035
PTPRCAP	0.402118	8.36705	3.13805	0.00937041	0.180142	-2.54715
LINC02613	0.401739	4.37335	2.17834	0.051859	0.366608	-4.11538
LINC01596	0.401417	2.73134	1.90476	0.0831004	0.443416	-4.53102
MIR548I1	0.401155	2.49162	1.95337	0.0765037	0.432012	-4.45896
FTX	0.400661	6.54328	1.69497	0.117984	0.506564	-4.83141
ITGA5	0.400516	3.58717	1.69312	0.118345	0.507573	-4.83399
CCDC144CP	0.400462	7.06236	1.6197	0.133403	0.529453	-4.93445
DDX11L1	0.400339	3.21141	2.2856	0.0429629	0.338085	-3.94667
TTLL3	0.400268	7.61537	2.921	0.0138248	0.209336	-2.90854
ARMH4	0.400239	2.26851	1.06475	0.309657	0.723768	-5.59396
TUBB3	0.400067	6.83301	2.83415	0.0161556	0.223746	-3.05278
BLCAP	0.399592	8.61721	2.6536	0.0223298	0.258761	-3.3511
VPS8	0.399464	7.42833	2.29056	0.0425896	0.337722	-3.93882
DEFA9P	0.399451	2.92649	2.94354	0.013277	0.206947	-2.87106
ATP1A1-AS1	0.399439	5.46156	2.05504	0.064248	0.40289	-4.3056
PRSS50	0.399079	4.29348	1.98791	0.072114	0.423553	-4.40723
CEP68	0.398918	7.49494	2.49801	0.0294844	0.290919	-3.6055
ZNF791	0.398866	6.81992	2.49482	0.0296524	0.291677	-3.61068
XIRP1	0.39868	4.1811	1.93344	0.0791476	0.43692	-4.4886
TRABD2B	0.39848	5.05618	2.55897	0.0264462	0.278912	-3.50618
MIR3116-1	0.398398	4.68878	1.91463	0.0817207	0.441023	-4.51646
SLIT1-AS1	0.398349	2.0494	1.52864	0.154404	0.556985	-5.05531
MIR3181	0.39828	5.57963	1.55278	0.148573	0.549099	-5.02369
MIR1266	0.397846	2.9895	1.4866	0.165031	0.572338	-5.10962
CSTB	0.397775	9.46405	2.79908	0.0172048	0.230899	-3.11092
EMX2OS	0.397262	4.85032	2.60781	0.0242363	0.269849	-3.42627
MADD-AS1	0.396973	3.27729	1.62437	0.132396	0.528654	-4.92813
CDKN1C	0.396912	6.34442	3.08593	0.0102864	0.185016	-2.63397
MIR6804	0.396656	8.47742	1.80673	0.0980259	0.47282	-4.67366
FHIP1B	0.396655	7.15542	2.5922	0.0249219	0.272658	-3.45184
AQP7P3	0.396468	4.09891	2.17466	0.0521935	0.366997	-4.12112
MIR608	0.396198	2.59741	1.67017	0.12288	0.513995	-4.86566
CATSPER2P1	0.395809	4.62998	1.49866	0.161919	0.567146	-5.09414
LOC101928053	0.395703	3.13051	1.38132	0.194418	0.608298	-5.24121
TPCN1	0.395588	8.8254	2.87937	0.0148968	0.216268	-2.97772
ASB15-AS1	0.395185	2.38125	1.78873	0.101019	0.478771	-4.69943
SSTR1	0.39469	3.89873	2.55198	0.0267784	0.280794	-3.5176
LINC02254	0.394088	1.65879	2.08356	0.0611558	0.391967	-4.26199
LOC101928295	0.394017	3.553	1.46924	0.169599	0.57769	-5.13176
TMEM184B	0.393964	7.01562	2.81347	0.0167664	0.227462	-3.08708
MIR3150B	0.39388	3.73997	1.94616	0.0774507	0.434101	-4.4697
EFNB2	0.393877	5.03806	1.95415	0.076402	0.431877	-4.45779
NTRK1	0.39317	3.89175	1.68305	0.120316	0.510756	-4.84792
EXOC7	0.392433	8.07751	2.95438	0.0130214	0.205442	-2.85302
LINC00994	0.39234	2.98906	1.64687	0.127643	0.520898	-4.89757
MIR4493	0.392254	2.74203	2.09274	0.0601907	0.390088	-4.2479
MYL7	0.392058	5.38023	1.64851	0.127301	0.520487	-4.89533
MIR3160-2	0.392051	3.94377	2.17004	0.0526168	0.368275	-4.12833
AP1G2	0.39198	6.63044	2.39378	0.035486	0.314762	-3.77396
SPDYE7P	0.391623	6.2513	1.83206	0.093952	0.465843	-4.63717
MIR490	0.391563	2.40675	1.70898	0.115297	0.501575	-4.81194
THSD1	0.391099	3.80653	1.24574	0.238573	0.659483	-5.40063
TMEM9B-AS1	0.390919	5.63724	1.49772	0.162159	0.56748	-5.09535
MIR4688	0.390816	5.2758	1.73559	0.110344	0.492874	-4.77472
FOXE3	0.390554	5.38597	2.32964	0.0397519	0.329763	-3.87665
MIR7159	0.39038	4.07645	1.63101	0.130978	0.526761	-4.91914
AMIGO3	0.390173	4.68524	2.35377	0.0380919	0.323892	-3.83811
MIR3118-2	0.390163	1.86291	1.99503	0.0712393	0.421057	-4.39653
MIR3118-3	0.390163	1.86291	1.99503	0.0712393	0.421057	-4.39653
MIR3118-2	0.390163	1.86291	1.99503	0.0712393	0.421057	-4.39653
SNORA37	0.389727	7.57458	2.56474	0.0261755	0.277891	-3.49677
LOC101928002	0.389607	3.70002	2.17387	0.0522658	0.367325	-4.12235
AP5Z1	0.389352	5.56631	1.79889	0.0993196	0.474251	-4.6849
HERC2P9	0.389226	8.95403	3.10468	0.00994689	0.183172	-2.60274
CNN3-DT	0.388996	3.56097	2.0248	0.067686	0.412327	-4.35156
FAM95B1	0.388686	5.44088	3.03046	0.0113609	0.193487	-2.72636
GCNT4	0.388635	4.54155	2.51689	0.0285088	0.288073	-3.5748
LINC02153	0.388569	2.74546	1.21121	0.251029	0.671767	-5.43931
MIR331	0.38822	3.43675	1.66787	0.123344	0.514954	-4.86883
WAC-AS1	0.388159	6.81405	1.07279	0.306188	0.719937	-5.58588
LINC-PINT	0.388114	6.83634	1.61091	0.135314	0.53161	-4.9463
CLEC18B	0.38764	5.17258	1.59644	0.138514	0.535333	-4.96573
MTFR1L	0.387591	7.41623	2.78214	0.0177354	0.233204	-3.13897
DNAAF1	0.387513	4.51745	2.919	0.0138744	0.209839	-2.91186
UBE2D3-AS1	0.387505	3.37825	1.47336	0.168504	0.576887	-5.12652
EZHIP	0.387469	3.93741	2.0018	0.0704165	0.419652	-4.38633
PLK5	0.387093	5.27003	2.21754	0.048421	0.357599	-4.05405
TFAP2A	0.386918	5.50774	1.59727	0.138329	0.535212	-4.96462
SNHG19	0.386301	7.82873	2.70415	0.0203971	0.247582	-3.26785
PRIMA1	0.386105	5.32939	2.25942	0.0449892	0.344916	-3.98811
DOCK8-AS1	0.385855	3.14079	1.95548	0.0762277	0.431597	-4.4558
MKNK1-AS1	0.38577	4.12102	1.46882	0.16971	0.57769	-5.13229
LINC02368	0.38577	3.03046	1.47622	0.167749	0.576337	-5.12288
LOC100996740	0.385709	7.09005	2.17655	0.0520212	0.366997	-4.11817
LOC728673	0.385676	6.59375	2.37622	0.0366076	0.318893	-3.80215
LENG9	0.385628	5.6915	2.64165	0.0228127	0.261394	-3.37074
KIRREL3-AS2	0.38558	3.84763	1.72014	0.113196	0.497916	-4.79637
SERTAD4-AS1	0.385449	2.17877	2.23386	0.0470551	0.35219	-4.02841
IQCN	0.385407	4.85191	1.74862	0.107988	0.490558	-4.75637
MIR4320	0.385331	1.7687	2.36991	0.0370186	0.320351	-3.81225
RNF152	0.385011	3.92396	1.91054	0.0822903	0.44241	-4.5225
MSH4	0.385002	4.26568	1.26554	0.231657	0.652637	-5.37809
LOC101927914	0.384427	3.17257	1.64811	0.127386	0.520487	-4.89589
BAZ2B	0.38392	6.6899	1.88157	0.08643	0.451766	-4.5651
HPYR1	0.383715	1.99184	1.8561	0.0902278	0.459915	-4.6023
LINC00575	0.383686	2.04168	2.06444	0.0632125	0.399106	-4.29125
RPSAP52	0.383266	4.25593	2.31178	0.0410253	0.333938	-3.9051
TMEM150A	0.383186	6.33466	2.04873	0.0649514	0.404693	-4.31521
FXYD3	0.383004	5.43392	1.77359	0.1036	0.484243	-4.721
MCOLN1	0.382912	7.88542	2.64533	0.022663	0.260501	-3.3647
KCNIP1-OT1	0.382869	1.71803	2.05835	0.0638811	0.401415	-4.30054
LOC101928896	0.38275	2.53769	1.64135	0.128794	0.523114	-4.90509
MIR499B	0.382722	4.5179	1.58714	0.140604	0.538235	-4.97815
MIR6754	0.382597	6.47412	1.40265	0.188131	0.60023	-5.21507
HLA-DQB1	0.382474	9.19102	3.09197	0.0101757	0.18427	-2.6239
LHX1	0.382319	4.2146	2.8974	0.0144227	0.213424	-2.94777
ARNTL	0.382316	3.93172	1.07505	0.305218	0.7196	-5.5836
SNORA70B	0.382238	6.61171	2.19166	0.0506659	0.363473	-4.09459
TRPV6	0.38205	3.94013	1.53929	0.151807	0.553925	-5.04139
BCAR3-AS1	0.381772	6.17207	2.30227	0.0417193	0.335336	-3.92022
LINC00996	0.38128	4.7005	2.12789	0.056627	0.379163	-4.19373
LINC01449	0.380532	2.19309	2.58632	0.0251853	0.27409	-3.46147
C1orf53	0.38045	4.57249	1.59708	0.13837	0.535294	-4.96487
NABP1	0.380409	8.02763	2.72323	0.0197114	0.24448	-3.23637
KIAA1522	0.380269	4.62552	1.35258	0.203166	0.621226	-5.27598
MIR4486	0.380267	3.00644	1.57377	0.14366	0.542219	-4.99594
TNFRSF9	0.38025	4.06812	1.97586	0.0736176	0.426778	-4.42532
RALGAPA1P1	0.37981	7.74503	2.84476	0.0158511	0.221889	-3.03518
TTTY17A	0.379758	1.77265	1.62191	0.132926	0.529155	-4.93147
TTTY17A	0.379758	1.77265	1.62191	0.132926	0.529155	-4.93147
TTC23	0.379749	3.87113	1.84989	0.0911762	0.461193	-4.61132
ANGPTL1	0.379598	3.19162	1.51529	0.157713	0.562832	-5.07266
SPINK7	0.379521	1.68577	2.05226	0.0645573	0.403872	-4.30984
STK32B	0.379445	3.23219	2.12736	0.0566791	0.379163	-4.19455
CENATAC	0.379184	5.63989	1.9186	0.0811713	0.439836	-4.51059
GSK3B	0.379101	9.31666	2.91089	0.0140778	0.211401	-2.92535
FGF14-AS2	0.378852	3.5279	2.32392	0.0401551	0.330621	-3.88576
CHRNA9	0.378829	2.6952	1.60372	0.136895	0.533934	-4.95596
LENG8	0.378803	8.93968	2.87479	0.0150196	0.216531	-2.98533
LINC00159	0.378408	2.51618	1.92026	0.0809422	0.439497	-4.50813
JMJD1C-AS1	0.377269	4.05653	2.07753	0.0617974	0.393936	-4.27122
ASB16-AS1	0.377113	7.81956	2.13649	0.0557859	0.376293	-4.18043
LINC02080	0.377099	4.17558	2.25684	0.0451936	0.345983	-3.99219
MIR493	0.376882	2.09196	1.6316	0.130852	0.526761	-4.91834
MIR1183	0.376475	3.21978	1.48079	0.166547	0.574202	-5.11705
FCGR2B	0.376309	3.72384	1.38456	0.193452	0.606688	-5.23726
CIDECP1	0.376166	6.67898	1.92735	0.0799715	0.438227	-4.49763
SFRP4	0.376139	2.10496	2.655	0.0222739	0.258464	-3.34879
LOC100129066	0.376011	4.22401	2.31227	0.0409894	0.333938	-3.90431
LOC729218	0.375671	7.81814	2.76024	0.018446	0.23736	-3.17522
MIR6740	0.375633	2.44133	2.55368	0.0266976	0.280177	-3.51483
HPR	0.375554	3.18173	2.05625	0.064114	0.402187	-4.30375
NDUFV2-AS1	0.375126	7.21469	2.62588	0.0234654	0.264777	-3.39663
LOC101927179	0.375104	4.16418	1.24408	0.239161	0.660034	-5.40251
EGFR-AS1	0.375063	4.03182	2.08742	0.0607486	0.391346	-4.25607
KDM4A	0.374128	7.15555	2.26376	0.0446471	0.34393	-3.98125
BMF	0.374125	6.80814	2.64661	0.022611	0.26025	-3.36259
LINC02143	0.373481	3.20402	1.33685	0.208088	0.627356	-5.29479
PRR23D2	0.373445	3.20463	1.71931	0.113351	0.497978	-4.79753
DNMBP-AS1	0.37314	2.78338	1.82464	0.0951285	0.468009	-4.64788
METTL23	0.373131	8.72466	2.41844	0.0339665	0.30772	-3.73426
MIR1299	0.373035	9.92111	2.27792	0.0435482	0.340179	-3.95885
MIR4539	0.372965	10.0451	2.00403	0.0701467	0.418866	-4.38296
CLDN16	0.372964	3.9337	2.16117	0.0534375	0.370768	-4.14213
MYO1G	0.372559	7.20476	2.25241	0.0455469	0.347512	-3.99918
CSN3	0.372513	2.49244	1.3863	0.192935	0.606039	-5.23513
MIR519B	0.372293	1.70159	1.92825	0.0798498	0.438122	-4.4963
CFAP119	0.372276	7.34349	2.44716	0.0322768	0.301722	-3.6879
RAPGEF2	0.37206	7.61631	2.14696	0.0547777	0.373385	-4.16419
COMMD6	0.3718	9.28442	2.84386	0.0158766	0.222125	-3.03667
STK40	0.371797	8.69503	2.54792	0.0269733	0.281669	-3.52423
PSMG3-AS1	0.371313	5.09189	2.40245	0.0349441	0.312418	-3.76
LIPE-AS1	0.37128	4.86266	1.67151	0.122611	0.513931	-4.86382
MIR3663HG	0.371277	5.20345	2.62557	0.0234784	0.264777	-3.39714
LINC01310	0.370707	1.95467	1.56707	0.145212	0.543863	-5.00482
LINC02520	0.370702	3.33968	1.34926	0.204195	0.622656	-5.27996
BZW1-AS1	0.370643	4.0334	1.49715	0.162306	0.567572	-5.09608
CCDC30	0.370534	3.14673	2.29696	0.0421113	0.336633	-3.92865
SLC2A12	0.370463	5.97334	2.50062	0.0293473	0.290655	-3.60125
DNAJC4	0.370206	8.96561	2.89085	0.014593	0.214862	-2.95865
ZG16	0.370013	4.65329	1.49747	0.162223	0.56748	-5.09566
MIR4259	0.369888	6.26944	2.05212	0.0645728	0.403872	-4.31005
MOCS2-DT	0.369779	6.68524	2.26819	0.0443	0.342383	-3.97424
FAM41C	0.369618	7.28883	1.4744	0.168229	0.576594	-5.12519
SLC5A12	0.368881	4.24103	1.41594	0.184303	0.596123	-5.19866
WDR19	0.368852	8.20134	2.57212	0.0258324	0.277042	-3.4847
AQP7P3	0.368682	3.19379	2.09202	0.0602656	0.390088	-4.249
LINC02091	0.368584	3.79076	1.30665	0.217818	0.637815	-5.33047
AFDN-DT	0.36851	2.90728	2.10542	0.0588814	0.386721	-4.2284
GOLGA7B-DT	0.368374	3.41059	1.6268	0.131876	0.528308	-4.92485
PCED1A	0.368108	6.52306	2.28792	0.0427876	0.337999	-3.94299
CHN1	0.368097	3.81399	1.27684	0.227784	0.648124	-5.36512
RAB30	0.367974	7.60725	2.32878	0.0398119	0.329763	-3.87801
C10orf105	0.367852	4.76649	1.60817	0.135915	0.532264	-4.94999
CATSPERE	0.367473	4.61813	2.24544	0.0461076	0.349187	-4.01016
CERK	0.367469	5.54953	1.46539	0.170625	0.57919	-5.13664
PTPN12	0.367448	4.96148	0.858446	0.408844	0.790146	-5.78391
SEC14L4	0.367023	3.55402	2.15987	0.0535585	0.370794	-4.14414
NANOG	0.367022	3.1285	1.37025	0.19775	0.613248	-5.25467
LRRN3	0.366255	4.93412	1.9333	0.0791666	0.43692	-4.48881
STX1B	0.366137	3.05575	1.82416	0.0952054	0.468009	-4.64858
GNA15-DT	0.365975	4.44111	1.5564	0.147714	0.54786	-5.01892
HSD11B1L	0.365904	5.89928	1.76046	0.105886	0.486904	-4.73963
TRIL	0.365838	3.42712	1.83231	0.0939115	0.465733	-4.6368
PLGLA	0.36559	4.25843	1.30912	0.21701	0.637057	-5.32758
OSBPL7	0.365134	5.56057	1.83862	0.0929211	0.464105	-4.62767
BRDT	0.364699	6.03646	2.67019	0.0216762	0.255588	-3.3238
MIR526B	0.364644	1.73889	1.66804	0.123308	0.514954	-4.86859
ABLIM2	0.364351	4.22025	2.10714	0.0587059	0.386333	-4.22575
MIR3678	0.364328	1.70086	1.73888	0.109743	0.491786	-4.77008
RRS1-DT	0.364181	4.622	2.56168	0.0263187	0.278248	-3.50176
MIR4463	0.364172	5.38524	2.86889	0.0151796	0.218087	-2.99513
CRTC1	0.363998	6.69946	2.45052	0.0320847	0.30093	-3.68247
KRT83	0.36359	3.36632	2.18705	0.0510756	0.363996	-4.10179
PILRB	0.363339	8.87556	2.73039	0.01946	0.243012	-3.22454
LINC01917	0.363165	2.84902	2.48733	0.0300504	0.292828	-3.62283
LYG1	0.363045	6.75433	2.05687	0.0640452	0.401854	-4.30281
LINC02891	0.363035	2.29242	2.57129	0.0258707	0.27707	-3.48605
RFPL4A	0.362723	3.68067	1.53972	0.151703	0.55378	-5.04083
MIR4504	0.362233	2.76993	1.50485	0.160341	0.565477	-5.08616
PLCB2	0.362078	7.74103	2.20687	0.0493348	0.359221	-4.07078
ABHD1	0.362009	3.8967	1.97343	0.0739249	0.427686	-4.42897
HOXA6	0.36192	5.37677	1.93946	0.0783406	0.435228	-4.47967
SKOR1	0.361877	5.54624	1.79981	0.0991676	0.474251	-4.68359
STK36	0.361833	6.40348	2.28994	0.0426356	0.337722	-3.93979
OCEL1	0.361662	5.68223	1.80305	0.0986313	0.47282	-4.67894
RIPOR3	0.361631	5.30211	1.67644	0.121626	0.512334	-4.85704
MAFA-AS1	0.361572	4.34458	1.72114	0.113008	0.497758	-4.79497
ERN1	0.361566	6.94589	1.58854	0.140289	0.537914	-4.97629
LINC02443	0.361317	2.22175	2.76572	0.0182655	0.236407	-3.16614
PRSS38	0.361129	2.39622	1.32625	0.211463	0.630984	-5.30739
AK1	0.361063	5.79666	1.59543	0.13874	0.535438	-4.96708
RTN4RL2	0.360951	5.03313	2.12367	0.0570439	0.380342	-4.20025
KIAA1656	0.360876	3.18186	1.48978	0.164206	0.57137	-5.10555
CASC18	0.360822	2.39332	2.3172	0.0406347	0.332342	-3.89647
WWC2-AS1	0.360774	3.54302	1.90854	0.0825694	0.442521	-4.52545
BDNF-AS	0.36059	3.79367	0.994537	0.341198	0.745385	-5.66242
TPT1-AS1	0.360496	7.27081	1.81095	0.0973359	0.472275	-4.66759
LINC00955	0.360451	2.84918	2.0244	0.0677332	0.412447	-4.35217
CD79A	0.360361	11.5574	2.51455	0.0286275	0.288409	-3.57859
IMPDH2	0.360107	9.80156	2.79398	0.017363	0.23104	-3.11938
SNORD114-26	0.360097	2.19482	2.43327	0.0330835	0.304795	-3.71033
MIR8066	0.360096	3.23046	1.31687	0.214485	0.634522	-5.31846
NBR2	0.359943	8.27983	2.65833	0.0221416	0.258217	-3.34332
RGL2	0.359731	6.32401	2.10219	0.0592118	0.387578	-4.23336
MIR7973-1	0.359725	2.05396	1.40785	0.186625	0.599238	-5.20866
MIR4307HG	0.359658	2.03887	2.00431	0.070113	0.418866	-4.38253
MIR142	0.359576	6.91687	2.47892	0.030504	0.294837	-3.63648
FNDC10	0.359469	4.81999	1.97568	0.0736411	0.426778	-4.4256
MIR3911	0.359381	4.67093	1.29686	0.22105	0.640607	-5.34191
ZER1	0.359343	7.3544	2.32362	0.0401769	0.330621	-3.88625
MSTN	0.359286	2.18822	1.66183	0.124566	0.516751	-4.87711
OS9	0.359254	9.91646	2.48901	0.0299606	0.292828	-3.6201
GTF2H5	0.359189	7.05354	1.96617	0.074849	0.429417	-4.43984
SNORD115-27	0.359102	1.43199	2.32326	0.0402024	0.33071	-3.88682
RBM5	0.358975	8.47816	2.70134	0.0204998	0.247888	-3.27248
PCSK7	0.358947	6.97552	2.87947	0.0148942	0.216268	-2.97756
LINC02899	0.358847	1.8912	2.59413	0.0248363	0.27238	-3.44869
PPP1R13L	0.358741	5.46101	2.00559	0.0699596	0.418713	-4.38061
PLGLB1	0.358471	3.8331	2.08271	0.0612454	0.392275	-4.26328
SNORD83A	0.358457	5.88882	1.61776	0.133823	0.529639	-4.93707
TNFRSF10D	0.358034	5.8641	1.58279	0.141593	0.539841	-4.98396
CCN5	0.357934	6.91389	1.89734	0.0841537	0.446428	-4.54195
TMEM86A	0.357781	4.47685	1.66276	0.124378	0.516563	-4.87584
SEMA6B	0.357775	4.09629	1.64304	0.12844	0.522471	-4.90279
LALBA	0.357716	2.31546	2.65672	0.0222053	0.258307	-3.34596
LINC01095	0.357716	1.81119	1.69797	0.117404	0.505739	-4.82725
SERPINE3	0.357383	4.37294	2.2495	0.0457801	0.348356	-4.00376
WDR81	0.357144	6.06549	2.65583	0.0222409	0.258307	-3.34743
MALINC1	0.356854	3.22395	1.82742	0.0946859	0.46747	-4.64387
LOC284933	0.356558	5.98897	1.75184	0.107413	0.489678	-4.75183
DCLK2	0.356462	1.95953	1.7081	0.115464	0.501952	-4.81316
FHIT	0.356419	5.9614	1.84561	0.0918353	0.462357	-4.61754
SCIMP	0.356387	9.73511	2.96703	0.0127292	0.20383	-2.83197
PLA2G4A	0.356351	2.06379	2.04239	0.0656661	0.407031	-4.32486
CCDC69	0.356325	7.5443	2.42485	0.0335819	0.306079	-3.72392
TLE1-DT	0.356239	4.7933	2.2847	0.0430311	0.338414	-3.9481
NCOA5	0.356168	7.43817	1.76391	0.105281	0.486375	-4.73475
LOC101927143	0.356088	3.27863	2.45893	0.0316086	0.299153	-3.66887
LSAMP	0.356063	3.78152	1.39075	0.191617	0.604878	-5.22969
CHMP1B	0.355945	8.17551	2.06546	0.0631013	0.398614	-4.28969
COL4A3	0.355861	3.4283	1.54642	0.15009	0.551438	-5.03205
NDRG4	0.35569	4.7144	1.78759	0.101211	0.478903	-4.70106
SLC5A10	0.355609	5.38419	1.92479	0.0803212	0.438613	-4.50143
GADD45B	0.355407	7.38535	2.22975	0.0473957	0.354073	-4.03487
PIK3CG	0.355236	8.6568	2.73315	0.019364	0.242664	-3.21999
MIR3681HG	0.354747	2.78029	1.72071	0.11309	0.497811	-4.79558
SLC9A3-AS1	0.354679	2.93009	1.88006	0.0866512	0.45236	-4.56731
DLX6-AS1	0.354657	2.62539	2.24739	0.04595	0.348486	-4.00709
MIR6751	0.354595	7.95443	1.67356	0.1222	0.513592	-4.86099
SPRR1B	0.35451	2.25891	1.43172	0.179841	0.590263	-5.17903
SEC14L5	0.354417	3.4424	2.34699	0.0385508	0.324321	-3.84894
ST6GALNAC6	0.354118	8.05363	2.35163	0.0382361	0.323892	-3.84153
WDR26	0.354058	8.61204	2.50028	0.0293652	0.290655	-3.6018
RHOH	0.35372	8.29854	2.33582	0.0393202	0.327772	-3.86679
TTC3	0.353254	8.67648	2.42104	0.03381	0.306876	-3.73006
ERBB3	0.35306	2.44953	2.22311	0.0479506	0.355567	-4.0453
FGD2	0.352948	4.49786	1.27114	0.229733	0.649761	-5.37168
ALOX12B	0.352917	5.11408	2.11331	0.0580807	0.38353	-4.21625
MMP8	0.352916	2.79181	1.83552	0.0934062	0.464681	-4.63216
MTMR7	0.352661	4.18642	2.23202	0.0472074	0.353081	-4.0313
LPAR6	0.352155	2.61386	1.24796	0.23779	0.65886	-5.39812
OGG1	0.352152	8.68663	2.31842	0.0405468	0.332067	-3.89452
C19orf71	0.351984	5.88131	1.37596	0.196026	0.61076	-5.24774
MANBA	0.351802	7.4648	1.99164	0.0716549	0.42196	-4.40163
MIR6739	0.351698	3.81585	0.963734	0.355755	0.757424	-5.69124
PRAMEF17	0.351692	2.45699	2.21609	0.0485445	0.357892	-4.05633
ACAA1	0.351687	8.71894	2.56252	0.0262792	0.278068	-3.50039
LOC101593348	0.35166	3.38056	1.0322	0.323996	0.732191	-5.62617
KLK6	0.351434	4.50581	1.92898	0.0797505	0.43778	-4.49522
STAT3	0.351339	6.18623	2.50806	0.028961	0.289129	-3.58916
LRP10	0.35082	7.41869	2.46461	0.0312907	0.296906	-3.65967
SMIM14	0.35082	6.35632	2.09563	0.05989	0.388995	-4.24346
GALNS	0.350684	6.83521	2.21959	0.0482477	0.356938	-4.05084
REG3A	0.350626	4.5422	1.62025	0.133283	0.529453	-4.9337
ALOX5	0.350618	7.14038	1.82543	0.0950021	0.467695	-4.64674
LIFR-AS1	0.350427	2.60896	1.72141	0.112958	0.497754	-4.79459
ANGPTL4	0.34975	4.0793	1.5409	0.151417	0.553529	-5.03928
ATP2B1-AS1	0.349723	2.64395	1.67116	0.12268	0.513931	-4.8643
RAI2	0.349676	4.85722	1.75137	0.107496	0.489878	-4.75248
CFLAR-AS1	0.349598	1.57184	1.8592	0.0897576	0.45886	-4.59778
MIR1184-1	0.349373	7.03721	2.34033	0.0390076	0.326446	-3.85958
ENDOV	0.349163	5.38716	2.10644	0.0587771	0.386486	-4.22683
LOC101927237	0.349157	4.00026	1.83512	0.0934704	0.464681	-4.63275
LINC01425	0.34863	2.7069	1.5734	0.143746	0.542219	-4.99644
ENTPD4	0.348604	9.58654	2.39863	0.0351819	0.313205	-3.76615
ITGA10	0.348436	4.61404	2.34904	0.0384117	0.323896	-3.84567
SYPL2	0.348433	4.48681	1.87113	0.0879687	0.455425	-4.58038
MIR6078	0.348406	4.20704	2.34923	0.0383985	0.323892	-3.84536
MIR181A2HG	0.34836	3.72792	1.73272	0.110868	0.493663	-4.77875
GTF2IP20	0.34822	9.88503	2.52484	0.0281071	0.286962	-3.56185
MIR103B1	0.348211	2.05801	1.65481	0.126001	0.518821	-4.88673
NSFP1	0.348155	7.59778	2.7915	0.0174404	0.231347	-3.12348
COL3A1	0.348133	5.78223	1.44265	0.176804	0.587555	-5.16534
LINC01242	0.348006	1.72488	2.37775	0.0365084	0.318841	-3.79969
MIR124-2	0.347964	5.59186	1.67004	0.122907	0.513995	-4.86585
TSIX	0.347726	2.42317	1.6205	0.133231	0.529453	-4.93337
LINC00280	0.347648	1.82146	1.67097	0.12272	0.513966	-4.86457
AMHR2	0.347609	3.05176	1.71146	0.114826	0.500714	-4.80848
LINC01082	0.347573	3.39249	1.85423	0.0905123	0.460118	-4.60502
KDM7A-DT	0.347543	4.21923	2.43876	0.0327627	0.303705	-3.70148
C10orf71-AS1	0.347535	4.81631	1.29556	0.221484	0.64092	-5.34343
ZNF394	0.347265	7.37022	2.56427	0.0261971	0.277952	-3.49752
MIR28	0.34721	3.38806	0.778979	0.452319	0.813203	-5.84767
LOC284930	0.347156	4.21167	1.99606	0.0711136	0.420905	-4.39498
UBE2D4	0.346678	8.19084	2.39866	0.0351797	0.313205	-3.7661
PCDHGB8P	0.346677	4.91949	1.81715	0.0963316	0.470914	-4.65869
SLC12A1	0.346591	2.15597	1.52793	0.154579	0.557349	-5.05624
MIR3937	0.346401	2.66092	1.42397	0.182021	0.593249	-5.18869
LOC102606465	0.346395	4.58631	1.76947	0.104313	0.48479	-4.72686
LINC01210	0.346119	1.86549	2.30233	0.0417145	0.335336	-3.92012
MIR202	0.346071	6.90003	1.81949	0.095954	0.47057	-4.65531
KCTD5	0.34603	9.36556	2.17554	0.0521131	0.366997	-4.11974
ICA1-AS1	0.345879	3.31062	1.70653	0.115763	0.502328	-4.81535
LOC440910	0.345313	2.48192	1.25306	0.235998	0.657715	-5.39233
DGCR2	0.345307	6.34611	1.75785	0.106346	0.48736	-4.74333
ATOH7	0.345146	4.01931	2.22605	0.0477041	0.354867	-4.04069
WASHC4	0.34501	7.49254	1.61353	0.134743	0.530978	-4.94278
BMS1P20	0.344691	7.85896	1.887	0.0856399	0.450055	-4.55714
TACC2	0.344623	4.74151	1.72224	0.112804	0.497497	-4.79343
LRGUK	0.344585	4.02619	1.24973	0.237167	0.658591	-5.39612
ATF7IP2	0.344531	6.75085	1.59563	0.138694	0.535438	-4.9668
GPR52	0.344488	4.58739	1.24711	0.238091	0.65886	-5.39909
KCNJ2	0.344341	2.15968	1.28998	0.223349	0.64316	-5.34993
SNAI3-AS1	0.344159	5.25419	2.58198	0.0253815	0.274813	-3.46857
LINC01194	0.344104	2.38528	1.60054	0.1376	0.534675	-4.96023
CBY2	0.343896	4.75436	1.47588	0.167839	0.576337	-5.12331
LINC00974	0.343679	3.98452	1.44329	0.176628	0.587421	-5.16454
HCG11	0.34366	5.67214	1.14885	0.274831	0.693819	-5.50706
OR10A4	0.343648	2.61634	1.1618	0.269748	0.689627	-5.49321
C10orf143	0.343506	4.92541	1.6824	0.120443	0.510756	-4.8488
LINC02749	0.343482	2.72145	1.9504	0.0768919	0.432638	-4.46338
HECTD2-AS1	0.343412	2.735	1.99474	0.0712745	0.421057	-4.39696
TCIRG1	0.34275	7.54877	2.59704	0.0247073	0.271463	-3.44392
JAKMIP1-DT	0.342749	4.79399	2.0301	0.0670714	0.411215	-4.34352
LOC100506476	0.34273	4.86585	1.79244	0.100396	0.477015	-4.69414
OR1F2P	0.342408	3.0768	2.46812	0.0310958	0.29689	-3.65398
SLC49A3	0.342024	5.17397	1.81546	0.0966036	0.471226	-4.66111
MAGEA8-AS1	0.34197	2.31635	2.27337	0.0438979	0.341561	-3.96604
MBL1P	0.34186	3.16898	1.99854	0.0708119	0.420092	-4.39125
SPRR3	0.341646	3.83793	1.67092	0.122729	0.513966	-4.86463
SRPX2	0.341641	3.0612	1.97795	0.0733546	0.42636	-4.42218
ADGRF5	0.341498	2.26583	1.39007	0.191819	0.604878	-5.23052
H19	0.341377	5.04296	1.73879	0.10976	0.491786	-4.77021
CHKB	0.34134	6.68548	2.35756	0.0378369	0.322925	-3.83204
OGT	0.341329	10.436	2.55045	0.0268516	0.281216	-3.52009
SLIT3-AS1	0.34123	4.31525	1.80879	0.0976886	0.47282	-4.6707
LOC100130849	0.341227	5.45492	2.55561	0.0266056	0.279671	-3.51168
HHEX	0.341139	4.80126	1.26346	0.232379	0.653302	-5.38048
TTLL1	0.341042	5.18579	2.20916	0.0491371	0.358968	-4.06719
H1-9P	0.340675	4.00816	1.14318	0.277078	0.696233	-5.51307
MIR642A	0.340648	4.83281	1.67988	0.120943	0.511427	-4.85229
LOC102723968	0.340621	1.87037	1.87797	0.0869573	0.452776	-4.57037
AOC4P	0.340417	4.36713	1.24697	0.238139	0.658921	-5.39924
MIR6893	0.340217	6.83685	1.77708	0.103001	0.483304	-4.71605
HS1BP3-IT1	0.340213	6.02671	1.49309	0.16335	0.569498	-5.1013
TMEM50B	0.339903	7.39911	2.46778	0.0311145	0.29689	-3.65453
CDRT15P2	0.339787	4.55783	1.9911	0.0717211	0.422007	-4.40244
DAB1-AS1	0.339713	2.5902	1.87051	0.0880608	0.455533	-4.58128
WARS2-AS1	0.33958	6.19189	2.291	0.0425559	0.337722	-3.9381
FAM50A	0.339387	6.22056	1.71862	0.113479	0.498323	-4.79849
TUNAR	0.339378	3.303	1.75297	0.107211	0.489161	-4.75022
LINC02620	0.339362	2.12997	1.50926	0.159227	0.564522	-5.08047
KIAA1671-AS1	0.339301	5.26875	1.29763	0.220797	0.64009	-5.34102
KRTAP20-1	0.339272	3.52503	1.66307	0.124314	0.516556	-4.87541
GRXCR1	0.339176	2.99694	2.13058	0.0563621	0.378336	-4.18956
LOC101927045	0.339081	5.72386	2.24165	0.046416	0.350691	-4.01614
ART1	0.338982	5.88077	1.20794	0.252238	0.672468	-5.44293
SLC48A1	0.338964	6.40769	2.51389	0.0286617	0.288478	-3.57968
CCDC42	0.338927	4.45246	1.58786	0.140441	0.538175	-4.97719
JUND	0.338779	6.64878	1.89382	0.084656	0.447422	-4.54712
MIR4731	0.33856	5.50674	1.66935	0.123045	0.51411	-4.86679
SPAG11A	0.338183	5.13118	2.14396	0.0550644	0.374334	-4.16884
TMEM26-AS1	0.338143	2.26435	1.40437	0.187631	0.599759	-5.21295
ZBED5-AS1	0.33804	5.32695	1.53949	0.151758	0.553825	-5.04113
DEFA5	0.337933	4.14904	1.59882	0.137983	0.534675	-4.96254
TTTY17A	0.337914	1.75932	1.455	0.173425	0.582889	-5.14979
RHEX	0.33785	6.00618	1.51567	0.157618	0.562687	-5.07217
VPS18	0.337592	6.36638	1.83174	0.0940014	0.465843	-4.63763
ADA2	0.337577	5.76839	1.5748	0.143423	0.542219	-4.99458
HLA-DPB2	0.337441	5.79511	2.1174	0.0576694	0.382394	-4.20994
SPEGNB	0.337375	6.66422	1.75059	0.107636	0.49016	-4.75359
LINC01624	0.337255	3.40965	1.54201	0.151151	0.553132	-5.03784
ANGPTL6	0.337213	5.30543	2.66199	0.0219969	0.257352	-3.33729
MIR8069	0.337084	5.37158	1.68422	0.120085	0.510502	-4.8463
MPL	0.337082	2.26083	1.92427	0.0803928	0.438613	-4.5022
EYS	0.33694	3.54754	1.2081	0.252177	0.672375	-5.44275
C1orf226	0.336355	5.08113	1.55395	0.148296	0.548391	-5.02215
FAM83E	0.336302	5.70809	1.66362	0.124203	0.516446	-4.87466
ST3GAL5-AS1	0.33617	3.59547	1.35945	0.201046	0.617816	-5.26772
DIAPH3-AS2	0.336148	2.52744	1.9658	0.0748965	0.429417	-4.44039
IGF1	0.33572	5.40079	2.2475	0.045941	0.348486	-4.00691
MIR4739	0.335703	6.55604	1.12717	0.283506	0.701293	-5.52996
SSR4P1	0.335695	3.21388	1.76254	0.105521	0.486604	-4.73669
MIR4538	0.335612	8.63695	1.80929	0.0976077	0.47282	-4.66999
FTO-IT1	0.335519	2.52802	0.944196	0.365216	0.763657	-5.70913
NR2F2-AS1	0.3355	3.50705	1.57752	0.142797	0.541449	-4.99096
MIR1257	0.335459	5.90521	1.55843	0.147236	0.547281	-5.01624
LINC00837	0.335266	2.42514	1.25953	0.233739	0.654941	-5.38496
LOC101929719	0.33482	4.28895	2.09174	0.0602949	0.390088	-4.24943
ACOT4	0.334804	3.31736	1.48379	0.165761	0.572988	-5.11321
OR1A1	0.334722	2.96018	1.59338	0.1392	0.536401	-4.96983
HGD	0.334649	3.36013	2.42136	0.0337911	0.306876	-3.72955
LUNAR1	0.334457	2.63102	2.2985	0.0419974	0.336176	-3.92621
SERTM1	0.334249	4.07539	1.94897	0.0770801	0.433258	-4.46551
SNORD15B	0.334213	9.95256	2.1924	0.0506	0.363305	-4.09343
BMPR1B-DT	0.334137	1.91769	1.76574	0.104962	0.485981	-4.73216
FBH1	0.334077	8.48857	2.32633	0.0399845	0.329967	-3.88192
DKFZp451B082	0.334039	4.00574	2.21245	0.0488551	0.358335	-4.06204
SLFN14	0.333964	2.64478	1.42696	0.181176	0.592075	-5.18496
KHDRBS2	0.333919	3.34961	0.907171	0.383634	0.77824	-5.74216
DDX60	0.333732	2.10925	2.12317	0.0570936	0.380342	-4.20103
LINC00896	0.333419	4.9478	1.29542	0.221532	0.640927	-5.3436
DOLK	0.333396	5.53851	1.62029	0.133274	0.529453	-4.93365
APOL5	0.333182	2.73641	2.3753	0.0366674	0.319168	-3.80363
BCRP3	0.333007	7.25172	2.62503	0.0235013	0.264777	-3.39803
RIPK2-DT	0.332969	5.31853	1.44251	0.176843	0.587555	-5.16552
LINC01479	0.332879	1.58107	1.6727	0.122372	0.513734	-4.86218
MIR3945	0.332456	6.50537	1.72249	0.112758	0.497497	-4.79309
CEACAM8	0.332451	4.45395	2.29121	0.0425404	0.337722	-3.93778
LINC00200	0.331647	3.33571	1.22401	0.246354	0.666439	-5.42507
STRC	0.331509	4.76631	1.98514	0.0724574	0.42402	-4.4114
GDA	0.33143	2.49873	2.08641	0.0608544	0.391755	-4.25761
LOC100129603	0.331127	4.29578	1.38983	0.19189	0.604903	-5.23082
LOC101927476	0.330961	5.37202	1.99769	0.0709141	0.42037	-4.39251
UBA7	0.330922	3.56615	1.08031	0.302973	0.717705	-5.57828
LINC00547	0.330873	1.41924	2.18855	0.0509416	0.363919	-4.09944
LINC01699	0.330858	2.14864	1.73105	0.111174	0.494082	-4.78108
BAALC-AS2	0.330508	4.03985	1.4727	0.16868	0.576887	-5.12736
KANK2	0.330363	6.84058	1.77072	0.104096	0.484512	-4.72508
ADGRG4	0.330136	2.8857	1.80476	0.0983497	0.47282	-4.67649
PRB3	0.33004	3.47606	2.32732	0.0399147	0.329824	-3.88034
MTCL1	0.329928	4.30237	1.12784	0.283233	0.701144	-5.52925
MFAP3L	0.329927	4.15062	1.67068	0.122778	0.513995	-4.86496
GBAP1	0.329679	7.12253	2.24771	0.0459245	0.348486	-4.00659
KRTAP10-5	0.329645	4.82667	1.25926	0.233833	0.655086	-5.38527
AMBP	0.329392	5.08924	1.77805	0.102834	0.483021	-4.71467
MRGPRF-AS1	0.329291	4.94876	1.81328	0.0969574	0.471515	-4.66425
MIR6882	0.329246	5.25217	1.76526	0.105046	0.486075	-4.73284
PPEF1-AS1	0.32916	1.87133	1.41348	0.185007	0.597192	-5.20171
ZBTB40	0.329029	7.07326	1.71917	0.113377	0.497978	-4.79773
LOC101929528	0.329013	3.24336	1.30115	0.219631	0.639154	-5.33691
CRPPA-AS1	0.328967	1.51775	2.25298	0.0455009	0.347369	-3.99827
MAN2B2	0.328873	7.43633	2.40945	0.034513	0.310146	-3.74874
SCARNA5	0.328784	6.49031	1.77427	0.103483	0.484243	-4.72004
TMEM262	0.328746	4.98188	1.73303	0.110812	0.49356	-4.77832
MFSD4B	0.328497	7.94113	2.14713	0.054762	0.373385	-4.16394
TMEM179B	0.328385	10.0611	2.47139	0.0309154	0.296644	-3.64868
ROR1-AS1	0.328049	2.15322	1.47758	0.167391	0.575943	-5.12115
DNAJB5-DT	0.328048	4.11996	1.58446	0.141213	0.538972	-4.98173
CDH26	0.328047	5.37647	1.49938	0.161736	0.566939	-5.09321
ANKRD36BP2	0.327692	11.0814	2.56298	0.0262578	0.277957	-3.49964
LINC01506	0.327671	1.86268	1.42958	0.180439	0.590693	-5.18169
HSPA7	0.327656	4.67731	1.77711	0.102995	0.483304	-4.716
RPP38-DT	0.327635	3.30055	2.15476	0.0540383	0.372013	-4.15209
ITPRIP-AS1	0.327191	4.20106	2.28922	0.0426896	0.337722	-3.94093
PRORSD1P	0.327088	5.33895	1.89561	0.0844009	0.446998	-4.5445
MIR1184-1	0.326959	7.04771	2.1653	0.0530532	0.36971	-4.13569
MIR1184-1	0.326959	7.04771	2.1653	0.0530532	0.36971	-4.13569
DRAIC	0.326906	1.75015	1.67394	0.122124	0.513368	-4.86047
SNORD115-17	0.326868	1.83167	1.20365	0.253826	0.673749	-5.44767
SNORD115-17	0.326868	1.83167	1.20365	0.253826	0.673749	-5.44767
SNORD115-17	0.326868	1.83167	1.20365	0.253826	0.673749	-5.44767
TEX36	0.326784	3.2706	0.908953	0.382733	0.777844	-5.7406
SIK3	0.326744	7.33863	2.60915	0.0241781	0.269671	-3.42407
LOC101927418	0.32666	4.26418	1.74896	0.107927	0.490558	-4.75589
PLA2G10	0.326654	5.50264	2.06426	0.0632328	0.399106	-4.29153
QARS1	0.326569	9.61683	2.34354	0.0387868	0.325484	-3.85445
RTN2	0.326451	5.92313	1.95166	0.0767271	0.432605	-4.4615
BMP7	0.326376	4.65796	1.06152	0.311059	0.724529	-5.59719
ABCC6P1	0.326254	4.20388	1.70545	0.115969	0.50261	-4.81685
MIR338	0.326146	4.76034	2.27439	0.0438197	0.341257	-3.96444
OPN1LW	0.326127	4.32578	1.30307	0.218996	0.638515	-5.33467
REXO1L2P	0.326011	4.40973	1.10863	0.291089	0.707999	-5.54927
LOC100128288	0.325925	4.10003	1.34688	0.204939	0.623466	-5.28282
RUNX1-IT1	0.325889	6.53344	1.85799	0.0899401	0.459402	-4.59954
ENPP7P13	0.325722	5.32283	1.573	0.143838	0.542219	-4.99697
LINC00563	0.325596	1.7637	1.5036	0.160659	0.565643	-5.08777
MRGPRX1	0.325563	2.72398	1.50358	0.160665	0.565643	-5.0878
FBXL22	0.325427	4.04099	1.49994	0.161592	0.566825	-5.09249
LOC647264	0.325204	1.81665	1.82556	0.0949819	0.467686	-4.64656
RUVBL1-AS1	0.325139	5.3897	1.4772	0.167489	0.576053	-5.12162
FOXR1	0.324949	2.88774	1.79603	0.0997952	0.47537	-4.68899
MIR6856	0.324884	5.55802	1.933	0.0792072	0.437041	-4.48926
PLEKHA6	0.324765	4.5977	1.69325	0.118319	0.507573	-4.8338
EVX1	0.324534	2.46379	1.67309	0.122294	0.513734	-4.86164
HERC2P3	0.324434	8.3219	2.26604	0.0444681	0.343034	-3.97764
MIR4653	0.324365	3.35425	1.39488	0.1904	0.603493	-5.22462
NAV2-AS2	0.324242	3.85823	1.52649	0.154932	0.557847	-5.05811
CLMAT3	0.323982	2.38641	1.83801	0.0930169	0.464177	-4.62856
ZP4	0.323956	2.44796	1.85223	0.0908173	0.460677	-4.60792
PTK7	0.323436	5.07966	2.29107	0.0425512	0.337722	-3.93801
LINC01282	0.323131	3.18372	1.41207	0.185411	0.597442	-5.20345
ARL2BP	0.322823	8.15479	2.42548	0.033545	0.30596	-3.72292
NKX2-2	0.322809	4.16368	1.24367	0.239308	0.660075	-5.40298
LINC01100	0.32255	2.24118	1.86962	0.0881926	0.455662	-4.58258
HOTAIR	0.322546	4.75983	1.87496	0.0874018	0.453851	-4.57478
LINC00410	0.322531	3.80126	2.52602	0.0280481	0.286588	-3.55993
MIR4455	0.322506	4.44763	1.69599	0.117787	0.506369	-4.83
FAP	0.322478	1.63696	2.30711	0.0413648	0.334449	-3.91253
MIR193A	0.32245	5.35945	1.39927	0.189117	0.601796	-5.21924
IDH3G	0.322383	9.43823	2.42339	0.0336695	0.306417	-3.72628
ARNT2	0.321858	4.02122	1.69599	0.117786	0.506369	-4.83
GPS2	0.321665	8.51862	2.32696	0.0399402	0.329826	-3.88092
STX7	0.321637	7.83532	2.21058	0.0490155	0.358806	-4.06497
TMEM74	0.321622	4.52941	1.49866	0.161919	0.567146	-5.09414
DLGAP1	0.321118	2.9894	1.73663	0.110154	0.492516	-4.77326
IFTAP	0.321102	3.02238	1.86571	0.0887772	0.456744	-4.58829
CLDN20	0.321025	2.91917	1.90956	0.0824276	0.44241	-4.52395
LHX2	0.320948	2.9616	1.52776	0.15462	0.557349	-5.05646
PAUPAR	0.32085	2.82941	2.06885	0.0627327	0.39752	-4.28451
FLJ46906	0.320674	1.94444	1.47282	0.168648	0.576887	-5.12721
PANX2	0.320666	6.10389	2.23528	0.0469375	0.352007	-4.02616
SNORD41	0.320515	9.75917	2.48775	0.0300283	0.292828	-3.62216
MIR1912	0.320441	2.36798	1.32668	0.211326	0.630721	-5.30688
LINC01962	0.320372	3.50683	1.50522	0.160249	0.565477	-5.08569
GOLGA8A	0.320285	8.36422	2.0877	0.0607186	0.391252	-4.25563
FLJ13224	0.320195	6.35288	2.00262	0.0703169	0.419295	-4.38509
RHCG	0.320004	3.36901	1.6778	0.121356	0.511939	-4.85516
RNF157	0.319952	2.38311	1.43639	0.178537	0.589515	-5.17318
C12orf57	0.319832	7.66648	2.2824	0.0432062	0.338993	-3.95175
LPIN3	0.319761	4.77917	2.01884	0.0683836	0.414139	-4.36058
GGN	0.319756	5.67041	2.06869	0.0627503	0.397533	-4.28476
MIR6724-1	0.319753	6.87857	1.45382	0.173745	0.582889	-5.15128
MIR6724-1	0.319753	6.87857	1.45382	0.173745	0.582889	-5.15128
MIR6724-1	0.319753	6.87857	1.45382	0.173745	0.582889	-5.15128
MIR6724-1	0.319753	6.87857	1.45382	0.173745	0.582889	-5.15128
MIR6724-1	0.319753	6.87857	1.45382	0.173745	0.582889	-5.15128
MIR6724-1	0.319753	6.87857	1.45382	0.173745	0.582889	-5.15128
MIR6724-1	0.319753	6.87857	1.45382	0.173745	0.582889	-5.15128
MIR181A2	0.319347	3.59056	1.67186	0.122542	0.513931	-4.86334
ZNF596	0.319336	5.95215	1.42145	0.182735	0.59434	-5.19182
ROCR	0.31921	4.31606	1.32121	0.213083	0.633305	-5.31335
RAC2	0.319192	9.2969	2.48628	0.0301067	0.292828	-3.62454
KDM5D	0.319161	5.98544	1.62462	0.132342	0.528654	-4.92779
THBS4-AS1	0.318506	5.50356	1.6985	0.117302	0.505739	-4.82652
LINC01686	0.31836	5.28297	1.65823	0.125301	0.517914	-4.88205
MIR5681A	0.31803	1.78506	1.27913	0.227008	0.647131	-5.36248
LINC02552	0.318014	1.6143	2.14129	0.0553219	0.374837	-4.17299
SGK2	0.318013	4.04863	1.88599	0.0857863	0.45051	-4.55862
ULK1	0.317946	6.35339	2.18309	0.0514302	0.365064	-4.10796
MCL1	0.317925	10.0687	2.20102	0.0498428	0.360975	-4.07995
MIR548XHG	0.3179	3.59631	2.16058	0.0534924	0.370768	-4.14304
OR2D3	0.317742	2.28861	1.40664	0.186976	0.599445	-5.21016
NXN	0.317599	5.22761	1.7197	0.113277	0.497916	-4.79698
ZACN	0.317177	3.58907	1.87575	0.0872841	0.453441	-4.57362
FLJ37201	0.317055	2.62408	1.22252	0.246895	0.667481	-5.42673
MIR4496	0.31682	7.12214	1.63663	0.129788	0.525049	-4.91152
OR1F1	0.316808	3.30114	1.62082	0.13316	0.529453	-4.93293
MIR6771	0.316625	4.05199	1.75307	0.107194	0.489161	-4.75009
EDNRB	0.316368	6.26574	2.43422	0.0330279	0.304611	-3.7088
MLANA	0.316081	3.82775	1.12363	0.284941	0.702262	-5.53366
TCF25	0.315917	8.72043	2.44932	0.0321533	0.301102	-3.68441
LINC01303	0.315764	1.92781	1.70983	0.115136	0.501272	-4.81076
LINC01525	0.315734	1.79252	1.6727	0.122372	0.513734	-4.86218
IGFN1	0.315669	3.63225	1.8829	0.0862358	0.451766	-4.56315
OR1B1	0.31565	2.44118	1.40584	0.187206	0.599524	-5.21114
NXF1	0.315531	7.86721	1.59963	0.137804	0.534675	-4.96146
PPP1R12C	0.315514	6.51802	2.23681	0.0468118	0.352007	-4.02376
NUDT6	0.315453	4.62852	1.58255	0.141648	0.539857	-4.98427
LINC02626	0.314633	3.73888	1.12672	0.283687	0.701402	-5.53043
CCDC159	0.314625	4.30566	1.46927	0.16959	0.57769	-5.13172
SPRR2C	0.31462	3.77774	1.51043	0.158933	0.564382	-5.07896
MIR6715B	0.314596	3.02032	1.60112	0.137472	0.534675	-4.95946
MIR3161	0.314432	3.88046	1.30969	0.216822	0.636723	-5.32691
H2AB1	0.314357	5.33882	1.21403	0.249994	0.670189	-5.43618
TLX1	0.314108	4.43132	0.976821	0.349517	0.752081	-5.67909
MAPK8	0.314072	8.00708	1.80806	0.0978082	0.47282	-4.67175
MIR3936HG	0.31407	3.30619	1.81064	0.0973876	0.472347	-4.66805
LINC00642	0.313955	2.41601	1.8664	0.088674	0.456711	-4.58729
OR13H1	0.313953	2.11356	1.40602	0.187155	0.599524	-5.21092
PSMA3-AS1	0.313788	7.82224	2.37514	0.0366778	0.319168	-3.80388
LINC02201	0.313716	1.60634	1.7945	0.100051	0.476036	-4.69119
TESK2	0.313676	4.63839	1.22666	0.245393	0.665501	-5.4221
MIR4748	0.313532	6.23066	1.45636	0.173056	0.582889	-5.14807
EIF4EBP2	0.313451	10.5583	2.34126	0.0389436	0.326124	-3.8581
CNTNAP2-AS1	0.313404	2.28246	1.61262	0.13494	0.531507	-4.944
TARID	0.313303	3.98342	1.60042	0.137627	0.534675	-4.96039
PILRA	0.313041	7.36598	2.36792	0.0371494	0.320703	-3.81545
GSC2	0.313002	6.51028	1.89468	0.0845327	0.447325	-4.54585
USP17L7	0.312772	2.91478	1.57075	0.144357	0.543011	-4.99995
TSGA10IP	0.312629	5.83403	2.51029	0.0288461	0.289129	-3.58553
FAM183BP	0.312573	3.94237	1.48866	0.164495	0.571596	-5.10698
INPP5J	0.312541	4.13091	1.33075	0.210024	0.629082	-5.30204
LINC00587	0.312493	2.39589	2.34077	0.0389775	0.326301	-3.85889
LOC100129316	0.312451	2.56941	1.22701	0.245267	0.665501	-5.42171
OR5B3	0.31229	1.96286	1.93652	0.078733	0.436316	-4.48403
MIR489	0.312129	2.49405	1.27932	0.226941	0.647131	-5.36226
B4GALT3	0.311876	7.5514	2.41321	0.0342833	0.308948	-3.74268
KRT39	0.311836	2.41421	1.42196	0.182589	0.594175	-5.19118
CAPG	0.311748	5.22665	2.19341	0.050511	0.363305	-4.09185
OR10J1	0.311721	2.5216	1.8828	0.0862504	0.451766	-4.5633
INO80B-WBP1	0.311665	7.44064	1.72816	0.111707	0.495389	-4.78514
MIR2114	0.311479	2.23024	1.4151	0.184542	0.59637	-5.1997
LOC100128494	0.311478	5.26863	2.04594	0.0652653	0.405727	-4.31946
LCE3E	0.311457	3.96665	2.29914	0.0419502	0.336162	-3.92519
KIF3B	0.311454	7.71874	1.85154	0.0909227	0.460733	-4.60892
PIMREG	0.311415	4.52186	1.30807	0.217352	0.637621	-5.32881
LOC101928961	0.311111	1.61968	2.23792	0.0467203	0.351847	-4.022
AP1B1	0.311111	8.51191	2.26326	0.0446862	0.344128	-3.98204
LPAL2	0.311076	5.23671	1.48048	0.166629	0.574351	-5.11745
BCORL1	0.311033	5.40582	1.91118	0.082201	0.44224	-4.52156
AQP5-AS1	0.311016	2.63662	1.61492	0.13444	0.530764	-4.9409
ARID3B	0.310858	5.03563	1.6605	0.124837	0.517371	-4.87893
OR5L1	0.310764	2.10876	2.10828	0.0585897	0.386194	-4.22399
DENND6B	0.310745	4.9144	1.51477	0.157842	0.562832	-5.07333
FLJ20021	0.310529	5.75477	1.27498	0.228419	0.649018	-5.36726
CENPBD2P	0.31044	4.80893	1.50399	0.160561	0.565643	-5.08727
SRRM2-AS1	0.310405	4.47718	1.4706	0.169236	0.577115	-5.13003
CD74	0.310308	11.8221	2.12255	0.0571548	0.380342	-4.20198
MIR574	0.310231	8.19637	1.28513	0.224977	0.645388	-5.35554
LOC574538	0.310186	4.68494	1.43635	0.178549	0.589515	-5.17323
MED19	0.310117	6.63242	2.08468	0.0610373	0.391874	-4.26027
INMT	0.310039	4.36978	1.81345	0.0969302	0.471515	-4.66401
RETREG3	0.309985	8.54648	2.18807	0.0509851	0.363996	-4.1002
LINC01378	0.309985	1.83134	1.93135	0.0794291	0.437346	-4.4917
NEFL	0.309975	5.32123	1.90387	0.083226	0.44343	-4.53233
CLDN6	0.309805	3.70487	1.13736	0.279402	0.698491	-5.51923
TSGA10	0.309477	5.35725	1.04072	0.320195	0.730075	-5.61782
WFDC8	0.309386	3.34692	1.74826	0.108053	0.490558	-4.75688
LINC01994	0.309359	2.18981	2.08777	0.0607118	0.391252	-4.25553
INSRR	0.309318	4.90634	1.64223	0.128611	0.522837	-4.9039
SNORD114-7	0.309132	1.83644	1.93129	0.0794373	0.437346	-4.49179
GCC2-AS1	0.309103	5.48217	1.48534	0.165358	0.572648	-5.11123
SPRR1A	0.309021	5.74091	1.99546	0.0711869	0.421057	-4.39588
AKAP13	0.308967	8.95025	2.37866	0.0364497	0.318701	-3.79823
STEAP3	0.308908	6.05957	2.09091	0.0603817	0.390142	-4.25071
LOC101928523	0.308904	5.11528	1.61054	0.135395	0.53161	-4.9468
ZFTA	0.308886	9.47296	1.32343	0.212368	0.632283	-5.31073
PSG1	0.308752	2.54638	1.19579	0.256757	0.676481	-5.45631
DIPK1B	0.308631	5.16389	1.04793	0.317006	0.72916	-5.61071
MIR661	0.308558	6.47506	1.07698	0.304394	0.718761	-5.58165
MFSD8	0.308538	7.50936	2.21733	0.0484387	0.357599	-4.05438
POLR2L	0.308513	7.93261	1.90697	0.0827896	0.442765	-4.52776
ELAC1	0.308507	5.8197	2.59308	0.0248831	0.272593	-3.45041
FIG4	0.308478	7.68579	1.51946	0.156672	0.561189	-5.06725
ALB	0.30839	3.21719	1.19547	0.256877	0.676514	-5.45666
MIR7154	0.308318	4.07531	0.911518	0.381438	0.776839	-5.73834
MIR654	0.308029	4.67618	1.43362	0.179308	0.590171	-5.17664
SLC18A1	0.308001	4.40943	1.44962	0.17489	0.584147	-5.15657
CD96	0.307953	2.00303	1.13513	0.280294	0.699117	-5.52158
LOC103908605	0.307878	6.51187	2.212	0.0488936	0.358335	-4.06274
F8A2	0.307863	8.34418	2.20908	0.0491444	0.358968	-4.06732
CPT1B	0.307812	6.96121	2.42594	0.0335174	0.305927	-3.72217
KATNIP	0.307808	7.06902	2.14312	0.0551454	0.374482	-4.17015
LINC01461	0.307739	4.47179	1.26717	0.231097	0.651633	-5.37623
NBEAP1	0.307646	2.54068	1.03488	0.322796	0.731359	-5.62355
PLIN1	0.307564	3.82431	1.56315	0.146129	0.545274	-5.01002
C9orf50	0.307229	4.62628	1.72824	0.111692	0.495389	-4.78503
SCGB1D1	0.307172	3.20334	1.701	0.116821	0.504856	-4.82305
CD3E	0.307159	3.96858	1.54532	0.150354	0.551726	-5.03349
MIR6817	0.306985	4.29648	1.53193	0.153597	0.555704	-5.05101
CCDC92	0.306959	4.78472	0.714897	0.489472	0.837599	-5.89505
FAM74A3	0.306955	1.7974	1.20755	0.25238	0.672718	-5.44336
GACAT3	0.306853	1.5616	1.73354	0.110717	0.493393	-4.77759
C8orf89	0.306848	2.19093	1.29623	0.221261	0.64092	-5.34265
LINC00207	0.306799	6.87302	2.14734	0.0547419	0.373385	-4.16361
PPP1R15A	0.30671	6.65448	1.80634	0.0980901	0.47282	-4.67422
VPS39	0.306646	7.98281	1.99902	0.0707531	0.420028	-4.39052
THBS3	0.306632	5.33147	1.76472	0.10514	0.486075	-4.7336
H2AC2P	0.306507	2.5061	1.38887	0.192172	0.605311	-5.23199
ZNF844	0.306362	7.50688	1.7808	0.102363	0.48177	-4.71074
MIR520A	0.306137	1.72404	1.37525	0.19624	0.61076	-5.2486
MIR422A	0.306084	4.2209	1.22425	0.246269	0.666371	-5.42481
MIR4515	0.306011	5.68654	1.65494	0.125976	0.518821	-4.88655
KLK13	0.305931	3.89667	1.61621	0.134158	0.530306	-4.93915
SERPINH1	0.305804	5.37384	1.66498	0.123927	0.516423	-4.8728
SYNPO	0.305688	4.02226	1.722	0.112848	0.497512	-4.79376
MIR200C	0.305528	2.44524	1.45513	0.173391	0.582889	-5.14963
OR1L8	0.30548	2.1695	1.8041	0.0984583	0.47282	-4.67743
LINC00624	0.305392	5.07508	0.778839	0.452398	0.813203	-5.84778
SNORD100	0.305299	9.50884	2.17621	0.0520529	0.366997	-4.11871
DUSP5	0.305246	3.96292	1.81795	0.0962026	0.47087	-4.65753
SCARNA18	0.305115	4.83098	0.98124	0.347428	0.750845	-5.67496
YPEL5	0.304968	8.58452	1.8233	0.0953432	0.468329	-4.64982
GOLGA8N	0.30483	6.22012	1.34186	0.20651	0.625695	-5.28882
NEUROG3	0.304759	5.14254	2.19289	0.0505571	0.363305	-4.09267
SGCD	0.304725	3.56046	1.76061	0.105861	0.486904	-4.73943
MIR4278	0.304431	1.90817	1.67968	0.120982	0.511427	-4.85257
GOLGA8DP	0.304408	3.15953	1.84449	0.0920095	0.462422	-4.61917
DLX2-DT	0.304384	4.37586	2.15668	0.0538573	0.371785	-4.1491
SNORD32B	0.304301	7.30296	2.12262	0.0571476	0.380342	-4.20187
LINC01586	0.304278	4.80496	1.29712	0.220964	0.640431	-5.34161
SPRR2E	0.304164	4.34093	1.75418	0.106996	0.488907	-4.74851
LINC02913	0.304114	4.97576	1.60064	0.137577	0.534675	-4.96009
AIRN	0.303939	2.32672	1.38996	0.191852	0.604878	-5.23066
ERICH6	0.303879	2.77386	1.73167	0.111061	0.493896	-4.78022
RGS19	0.303854	5.85166	1.5923	0.139441	0.536675	-4.97126
EFR3B	0.303737	3.94994	1.63133	0.13091	0.526761	-4.91871
HOXA11-AS	0.30368	3.60022	1.62613	0.132018	0.528465	-4.92575
PLCE1-AS1	0.303615	3.72689	1.69538	0.117905	0.506454	-4.83085
GALNTL6-AS1	0.303602	1.3229	2.01091	0.0693233	0.417344	-4.37258
SPCS1	0.303538	8.91885	2.36996	0.0370158	0.320351	-3.81219
ATG14	0.303352	7.06485	2.12512	0.0569004	0.379856	-4.19801
CEMIP	0.303346	2.5551	1.33643	0.20822	0.627368	-5.29529
PP12613	0.303318	2.55286	1.21277	0.250458	0.67094	-5.43758
LINC01311	0.302984	4.21799	1.66133	0.124668	0.517091	-4.8778
TRERNA1	0.302816	5.03262	1.55143	0.148895	0.549651	-5.02547
BRICD5	0.302607	5.95109	2.08353	0.0611595	0.391967	-4.26204
ARPC4-TTLL3	0.302544	7.93683	2.34958	0.038375	0.323892	-3.84481
SCAMP2	0.302256	8.12194	1.87465	0.087447	0.453851	-4.57523
NF1P2	0.30214	2.293	1.36931	0.198035	0.613983	-5.2558
CCNJL	0.302037	4.07017	0.982773	0.346706	0.7502	-5.67352
MARK2P9	0.301973	2.42601	1.32069	0.21325	0.633549	-5.31396
LINC00608	0.301891	3.48862	1.86894	0.088294	0.455847	-4.58357
DGKG	0.301481	2.78332	1.67612	0.12169	0.512386	-4.85748
DOP1B	0.30128	4.50261	2.09952	0.059487	0.388107	-4.23747
GBP2	0.301164	4.32343	1.18456	0.260995	0.680772	-5.4686
IL17RD	0.300922	3.53737	1.19357	0.257592	0.677212	-5.45875
LOC101927374	0.300874	3.3154	1.85125	0.0909684	0.460733	-4.60935
MIR1911	0.300815	4.26674	1.49324	0.163312	0.569498	-5.10111
LINC01687	0.300771	4.3648	1.82109	0.0956961	0.469575	-4.653
CELF2	0.300712	8.39132	2.19095	0.0507285	0.363718	-4.09569
MIR5000	0.30062	1.89003	1.31405	0.215402	0.63535	-5.32179
SMAD1-AS1	0.300568	6.58045	1.05249	0.315	0.727743	-5.60619
SCN3B	0.300487	3.17273	1.20952	0.251655	0.671904	-5.44119
MS4A15	0.300468	4.05035	2.42607	0.0335093	0.305927	-3.72195
LINC01514	0.300407	2.1559	1.55667	0.147652	0.54786	-5.01857
LINC01443	0.3	2.33479	1.50817	0.159502	0.564762	-5.08188
CPNE5	0.299941	7.80909	1.27717	0.227672	0.648049	-5.36474
ATP13A4-AS1	0.299859	4.48762	2.192	0.0506353	0.363457	-4.09405
LOC103908605	0.299849	6.34061	1.79635	0.0997418	0.47537	-4.68854
PRAMEF7	0.299563	3.54855	1.67224	0.122465	0.513778	-4.86282
MIR6780A	0.299549	6.22936	1.59808	0.138147	0.534835	-4.96353
ATPAF2	0.299477	8.04798	2.32879	0.0398113	0.329763	-3.878
HPS6	0.29907	5.489	1.08099	0.302684	0.717436	-5.57759
CYP4A11	0.298749	3.07008	1.5949	0.138859	0.535535	-4.96779
HOXB-AS1	0.298655	5.39715	1.21795	0.24856	0.668532	-5.43183
H6PD	0.298571	4.47825	1.78619	0.101448	0.479664	-4.70306
NGFR-AS1	0.298556	4.00782	1.76483	0.105121	0.486075	-4.73344
MIR5100	0.298496	4.75318	1.39681	0.189835	0.602883	-5.22225
MIR2113	0.298489	2.45912	2.27239	0.043974	0.342001	-3.9676
KLHL2	0.298466	7.9506	1.94984	0.076965	0.432896	-4.46421
ZBTB20-AS3	0.298434	2.87198	2.18487	0.0512706	0.364437	-4.10519
FFAR1	0.298368	6.88712	1.76285	0.105467	0.486491	-4.73625
SNORD69	0.298162	6.82425	2.23725	0.0467753	0.351909	-4.02306
P2RY6	0.298036	4.33906	1.13469	0.280471	0.699331	-5.52205
BMS1P18	0.297956	2.3079	1.51875	0.156849	0.561509	-5.06817
ZBTB20-AS1	0.297901	3.44128	1.8057	0.0981961	0.47282	-4.67515
NOP53	0.297827	8.25157	2.11967	0.057442	0.38148	-4.20643
PDE4C	0.297797	4.11419	1.9857	0.0723874	0.423737	-4.41055
FOXG1-AS1	0.297691	3.64928	1.27676	0.227812	0.648124	-5.36521
RDH10-AS1	0.297538	3.59554	1.00256	0.337481	0.742203	-5.6548
SCART1	0.297256	4.26222	1.61923	0.133503	0.529502	-4.93508
OR5D16	0.297241	3.46569	1.52793	0.154578	0.557349	-5.05624
GATA3-AS1	0.297156	4.48287	1.56415	0.145894	0.544946	-5.00869
CCKBR	0.2971	4.82985	2.04136	0.0657823	0.407554	-4.32642
MLXIPL	0.296969	5.59988	1.74072	0.10941	0.491028	-4.7675
MIR4324	0.296827	3.55273	1.12293	0.285224	0.70263	-5.53439
SMIM15-AS1	0.296636	2.28605	1.39349	0.190809	0.603952	-5.22633
HLA-DRB6	0.296507	7.4333	1.83651	0.093251	0.46456	-4.63072
CD5L	0.296501	3.34268	1.53035	0.153983	0.556015	-5.05307
LINC00895	0.296289	4.12524	1.26594	0.231523	0.652473	-5.37765
BEND3P3	0.296119	3.2274	1.44137	0.177156	0.588031	-5.16694
SH3TC2-DT	0.29598	3.21701	1.35768	0.201589	0.618777	-5.26985
C8orf48	0.29598	2.46389	1.79532	0.0999132	0.475755	-4.69001
LOC101927190	0.295812	2.00237	1.8073	0.0979326	0.47282	-4.67284
MIR517B	0.295804	1.25262	1.7164	0.113897	0.498957	-4.8016
BASP1P1	0.295781	3.01459	1.95044	0.0768863	0.432638	-4.46331
PLA2G4E-AS1	0.295763	2.49645	1.41901	0.183427	0.594721	-5.19485
SESN2	0.295741	7.33762	2.12865	0.0565521	0.37913	-4.19256
THOC7-AS1	0.295595	2.23412	1.03722	0.321752	0.731191	-5.62126
LINC00382	0.29552	1.81771	1.53491	0.152871	0.5555	-5.04713
INHA	0.295496	5.4621	1.14966	0.27451	0.693693	-5.50619
MIR3165	0.295442	2.56545	1.99908	0.0707456	0.420028	-4.39042
LINC00891	0.295368	6.97188	1.98103	0.0729697	0.425454	-4.41757
TNP1	0.295303	3.4222	1.36639	0.198923	0.615097	-5.25934
MIR2117	0.295301	3.20241	1.16174	0.26977	0.689627	-5.49327
LINC01927	0.295131	4.40667	1.62877	0.131455	0.527459	-4.92218
MIR657	0.295057	6.63904	1.33147	0.209796	0.629082	-5.30119
DHH	0.294744	3.58607	1.91674	0.0814283	0.44084	-4.51334
GRB7	0.294623	6.00874	1.50584	0.16009	0.565444	-5.08488
C11orf42	0.294584	3.6596	1.39366	0.190761	0.603952	-5.22613
MIR3201	0.294191	1.35755	2.04806	0.0650269	0.404835	-4.31623
MIR7845	0.294155	6.25611	1.03431	0.323051	0.731583	-5.62411
STXBP5-AS1	0.294138	2.17603	1.05501	0.313897	0.72688	-5.60369
LRPAP1	0.294039	8.0044	2.351	0.0382789	0.323892	-3.84254
SLC22A9	0.293971	3.80446	1.13368	0.280879	0.699581	-5.52312
RNASEH2C	0.293763	7.58142	1.67215	0.122483	0.513778	-4.86294
HMCES	0.293761	8.74048	2.17583	0.0520871	0.366997	-4.1193
ADGRE1	0.293685	2.78916	2.06547	0.0631003	0.398614	-4.28967
TINF2	0.293488	8.05384	2.40542	0.0347608	0.311397	-3.75523
DNAJC3-DT	0.293444	4.88796	1.43248	0.179628	0.590171	-5.17807
CYBA	0.293425	9.34609	2.02588	0.0675612	0.412206	-4.34993
FAM124B	0.293365	2.14014	1.37929	0.195024	0.609293	-5.24368
LINC00424	0.293309	2.74008	1.24672	0.238228	0.659096	-5.39953
OR4K5	0.293294	2.06393	1.27139	0.229646	0.649691	-5.37139
MIR3663	0.293237	6.80156	1.30399	0.218693	0.638221	-5.33359
IRF7	0.293086	5.58529	1.57307	0.143822	0.542219	-4.99688
DYNC2I1	0.293056	5.77269	1.91479	0.0816986	0.441014	-4.51623
REXO1L2P	0.293028	4.09846	1.26669	0.231264	0.651963	-5.37679
CHODL	0.292958	3.96133	1.90493	0.0830777	0.443406	-4.53078
TPP1	0.292706	7.99967	2.20489	0.0495064	0.359772	-4.07389
PTRHD1	0.292679	9.59607	2.19997	0.0499344	0.361163	-4.08159
VTRNA1-3	0.292641	3.14656	1.29399	0.222009	0.641371	-5.34527
MIR6794	0.292639	6.57905	1.531	0.153824	0.555814	-5.05223
PABPC5	0.292612	3.504	1.55011	0.149208	0.54992	-5.0272
LINC-ROR	0.292611	2.83426	1.50011	0.161548	0.566789	-5.09227
MBLAC2	0.292555	6.76671	1.9657	0.0749091	0.429417	-4.44054
CSHL1	0.292544	4.55622	1.7442	0.108782	0.490895	-4.7626
PRSS40A	0.292474	4.73411	1.44426	0.176361	0.58695	-5.16332
PDYN	0.292277	3.98555	0.958436	0.358303	0.758351	-5.69612
ARHGEF2	0.292134	8.65971	1.99101	0.0717325	0.422007	-4.40258
MIR626	0.292092	2.25953	1.08461	0.301144	0.716314	-5.57391
MIR3689B	0.292031	7.19545	1.66586	0.123749	0.516092	-4.87159
MIR6780B	0.29195	6.88761	1.42067	0.182955	0.594463	-5.19279
PLA2G2D	0.291883	5.24369	2.27726	0.043599	0.340251	-3.9599
LILRB1	0.291852	6.59391	1.61028	0.135452	0.531617	-4.94715
CNTN5	0.291775	2.01982	1.50846	0.159427	0.56473	-5.08149
PLCG2	0.291559	9.50719	2.13254	0.0561709	0.377796	-4.18654
RUFY1-AS1	0.291526	4.50948	2.35769	0.0378284	0.322925	-3.83184
DST	0.291412	8.5135	2.3504	0.0383195	0.323892	-3.8435
CD200	0.291364	2.5421	2.07021	0.0625853	0.39693	-4.28243
CYSLTR2	0.291314	3.73969	2.15054	0.0544373	0.373153	-4.15864
FAM25C	0.291274	6.23268	1.4982	0.162038	0.56722	-5.09473
INTS1	0.291188	6.66815	2.18417	0.0513333	0.364681	-4.10628
PRAMEF25	0.291137	3.70466	1.40666	0.186969	0.599445	-5.21013
FERD3L	0.291129	4.61374	1.43103	0.180033	0.590527	-5.17988
LINC02729	0.291092	4.64489	1.54597	0.150198	0.551614	-5.03264
RNF123	0.290991	7.1937	1.99773	0.0709102	0.42037	-4.39246
SNAPIN	0.29097	6.76088	1.29333	0.222226	0.641547	-5.34602
ATP6V1C2	0.29093	3.94971	1.72743	0.111842	0.495901	-4.78617
SNORA38	0.290863	6.65439	1.65256	0.126465	0.519595	-4.8898
OAS1	0.29083	7.8472	0.847297	0.414768	0.793044	-5.79319
POU3F4	0.290825	2.58595	1.44522	0.176095	0.586632	-5.1621
PTOV1-AS1	0.290724	4.57723	1.75875	0.106188	0.48722	-4.74206
UBQLN3	0.290429	3.83172	2.18929	0.0508762	0.363872	-4.09829
EMILIN1	0.290422	5.35856	1.92789	0.0798983	0.438122	-4.49683
SGSM2	0.290315	6.69377	1.78498	0.101652	0.479913	-4.70478
LINC00528	0.290189	4.97368	1.50104	0.161312	0.566532	-5.09108
CCDC13	0.290186	6.23519	1.92728	0.0799819	0.438227	-4.49774
HHLA3	0.289999	5.8562	1.01546	0.33156	0.737686	-5.64242
MIR320C1	0.289824	3.91269	1.659	0.125144	0.517914	-4.881
MAN2C1	0.289776	5.92026	1.43224	0.179694	0.590171	-5.17837
TNRC6B	0.289694	8.21732	2.24072	0.0464914	0.350846	-4.0176
LOC344967	0.289476	5.73272	2.09022	0.0604541	0.390381	-4.25177
MTHFR	0.2894	6.48025	2.27142	0.0440489	0.342001	-3.96913
DLGAP2-AS1	0.289376	3.34023	1.87665	0.087152	0.453215	-4.5723
MFSD3	0.289319	6.23178	1.85627	0.0902019	0.459911	-4.60205
MIR3916	0.289308	7.70575	1.88156	0.0864318	0.451766	-4.56512
MIR646HG	0.289264	3.3008	1.59862	0.138027	0.534693	-4.9628
LOC145845	0.289212	3.82625	1.07724	0.304281	0.718692	-5.58138
FLRT1	0.2891	4.17128	1.96243	0.0753291	0.430512	-4.44543
CASR	0.289034	4.92924	1.61264	0.134936	0.531507	-4.94397
AP5S1	0.288968	6.72416	2.11597	0.0578124	0.382846	-4.21214
LINC01559	0.288899	2.88792	1.11949	0.286627	0.703928	-5.53798
OR1I1	0.288871	2.16413	1.54854	0.149583	0.550683	-5.02927
CYP4F29P	0.288838	3.01811	1.53666	0.152445	0.555383	-5.04484
PCDH19	0.288792	3.10904	1.73918	0.109689	0.491695	-4.76966
NRGN	0.288709	5.44363	1.40979	0.186065	0.598567	-5.20626
LINC01411	0.288658	2.53938	2.19464	0.0504026	0.363214	-4.08993
CYP8B1	0.28861	3.55877	1.34696	0.204911	0.623466	-5.28271
MIR4273	0.288527	1.81174	1.30978	0.216794	0.636714	-5.32681
TEX101	0.288349	4.0013	1.94495	0.0776108	0.434386	-4.4715
PANO1	0.288339	4.79377	1.60887	0.13576	0.532118	-4.94904
CAGE1	0.288303	2.2239	1.23538	0.242257	0.663117	-5.41232
LOC101928847	0.288182	4.46849	1.41798	0.183721	0.595126	-5.19613
ATP13A1	0.288057	8.42129	1.83475	0.0935275	0.464681	-4.63327
CRB1	0.287972	3.75281	1.76005	0.10596	0.487037	-4.74022
LINC01252	0.287954	2.5032	1.70855	0.115378	0.501752	-4.81254
IQCF3	0.28782	4.80976	1.61082	0.135333	0.53161	-4.94642
NOTCH3	0.287694	5.29771	1.87614	0.0872278	0.453426	-4.57306
XBP1	0.287692	7.56458	2.27188	0.0440132	0.342001	-3.9684
LCE1F	0.287503	4.60764	1.30757	0.217516	0.637634	-5.32939
LOC101927881	0.287336	2.36903	1.86235	0.0892823	0.458145	-4.5932
NADSYN1	0.287304	7.55115	2.13276	0.0561493	0.377796	-4.1862
TOB1	0.287222	8.96228	1.72087	0.113059	0.49776	-4.79535
PAQR6	0.287197	6.16185	2.38691	0.0359206	0.316617	-3.78499
DBX1	0.287099	3.769	1.20193	0.254467	0.674444	-5.44957
MIR26A2	0.286957	1.96604	1.29782	0.220734	0.640055	-5.3408
SNORD99	0.286951	8.49902	2.33512	0.0393689	0.327968	-3.86791
MIR2861	0.286947	5.35951	1.42528	0.181651	0.592719	-5.18706
TP53I3	0.286926	6.05325	1.77369	0.103583	0.484243	-4.72087
H1-6	0.286917	4.53704	1.13202	0.281545	0.699945	-5.52486
STAG3L1	0.286897	9.96304	2.20645	0.049371	0.359324	-4.07144
MIR548O	0.286856	2.11997	1.08569	0.300686	0.716119	-5.57281
LINC01766	0.286763	2.43861	2.08588	0.0609108	0.391755	-4.25843
LINC01405	0.286745	3.43709	1.92062	0.0808922	0.439497	-4.5076
FIBP	0.286695	8.65599	2.07311	0.062272	0.395837	-4.27799
PIK3R2	0.286659	6.54184	1.83527	0.093446	0.464681	-4.63252
PLEK2	0.286621	4.11385	1.64103	0.128861	0.523114	-4.90552
HOXC9	0.286571	2.98457	1.34551	0.205365	0.62389	-5.28445
NABP1-OT1	0.286129	6.53932	1.62309	0.132671	0.528936	-4.92987
JAK1	0.28607	8.79906	1.91303	0.0819434	0.441704	-4.51883
MIR616	0.286068	5.59862	0.872794	0.401306	0.787254	-5.77183
LINC02421	0.285966	3.64541	1.5265	0.154929	0.557847	-5.05809
PICK1	0.285793	5.52633	2.2515	0.0456193	0.347699	-4.0006
MIR5008	0.285759	5.4411	1.1652	0.268427	0.688774	-5.48956
LOC100506639	0.285756	6.52802	1.74707	0.108266	0.490558	-4.75856
MC5R	0.285625	3.02934	1.15331	0.273071	0.692155	-5.5023
CSF2RB	0.285609	6.21213	2.05174	0.0646149	0.403872	-4.31062
CUEDC1	0.285588	6.23014	2.0072	0.069766	0.418351	-4.37818
NDUFV3	0.285484	7.99281	2.14935	0.0545498	0.373194	-4.16048
ASIP	0.285407	5.63743	2.08409	0.0610992	0.391874	-4.26117
ZNF705EP	0.285375	3.60723	1.62586	0.132077	0.528594	-4.92612
SGMS1	0.285123	8.42728	1.62357	0.132568	0.528936	-4.92922
PEG3	0.285026	5.7305	2.12694	0.05672	0.379245	-4.19519
TRAPPC6A	0.285009	7.96011	1.91223	0.0820542	0.441704	-4.52
LINC00920	0.284812	3.4049	0.935948	0.369264	0.767206	-5.71658
XIST	0.284785	2.94889	1.737	0.110087	0.492301	-4.77274
TBC1D3H	0.284745	6.41788	1.91654	0.0814556	0.440895	-4.51364
BRINP2	0.284707	4.44865	1.82414	0.0952093	0.468009	-4.64861
LINC01560	0.284704	4.47862	1.77007	0.104208	0.48464	-4.726
SIGLEC8	0.284672	3.34491	0.914146	0.380116	0.775716	-5.73603
LIMD1	0.284671	6.06255	1.5989	0.137965	0.534675	-4.96243
PLXNA3	0.284478	3.95084	1.16066	0.270193	0.689872	-5.49444
SRC	0.284424	3.38899	1.77371	0.10358	0.484243	-4.72084
PHYKPL	0.284325	7.4429	1.60575	0.136448	0.533179	-4.95324
HELZ2	0.284299	4.55883	1.97619	0.0735766	0.426694	-4.42483
FXYD4	0.284195	3.67308	1.76317	0.105412	0.486446	-4.7358
PHPT1	0.284185	8.1203	2.10018	0.059419	0.38806	-4.23646
SLC17A3	0.28417	2.98244	1.79628	0.0997534	0.47537	-4.68864
IPO5P1	0.284157	6.58156	1.94745	0.0772798	0.43347	-4.46777
TBC1D3L	0.284117	7.00562	1.98239	0.0728001	0.425436	-4.41553
SERPINF2	0.283842	6.57451	1.80497	0.0983145	0.47282	-4.67618
FAM238B	0.283793	6.58201	1.32929	0.210491	0.629774	-5.30378
KL	0.283755	3.16465	1.33772	0.207815	0.626976	-5.29376
GRK5	0.283731	5.53794	1.52693	0.154823	0.557613	-5.05753
LOC339666	0.28361	3.00158	1.27533	0.2283	0.648897	-5.36686
NEGR1	0.283592	3.22606	1.71801	0.113595	0.498345	-4.79935
ZNF266	0.283559	8.39951	1.93503	0.0789336	0.436765	-4.48625
RMDN2-AS1	0.283467	2.00146	1.40718	0.186818	0.599445	-5.20949
LINC00636	0.28345	3.27008	1.34991	0.203993	0.622346	-5.27918
QPCT	0.283429	3.57944	0.98812	0.344194	0.748057	-5.66849
MRGPRF	0.283408	5.86106	1.80824	0.0977795	0.47282	-4.6715
TSSC2	0.283383	6.96571	1.72102	0.113032	0.497758	-4.79514
SLED1	0.283185	2.39282	1.69173	0.118615	0.507716	-4.83591
LOC101926944	0.283175	2.11544	1.68753	0.119435	0.509178	-4.84172
MIRLET7A1	0.283134	3.50622	1.55759	0.147434	0.547501	-5.01735
DMP1	0.282979	2.77495	1.40444	0.187613	0.599759	-5.21287
HHATL	0.282524	4.81142	1.40577	0.187226	0.599524	-5.21123
MIR3657	0.282488	1.90112	1.79829	0.0994201	0.474468	-4.68577
MIR517C	0.28233	1.879	1.74144	0.10928	0.490924	-4.76649
MALAT1	0.28229	11.7402	1.41482	0.184623	0.596481	-5.20005
GOLGA6B	0.282221	4.60548	1.43035	0.180223	0.590693	-5.18073
TRAPPC1	0.282134	9.71833	2.21235	0.0488631	0.358335	-4.06219
F5	0.282069	3.46626	1.39944	0.189068	0.601719	-5.21903
SLC14A2	0.281869	3.77753	1.31986	0.213519	0.633893	-5.31494
RBP4	0.281837	2.81474	1.4546	0.173535	0.582889	-5.1503
LINC01353	0.281626	7.72299	1.7925	0.100386	0.477015	-4.69405
PADI1	0.281423	4.81788	1.83457	0.0935566	0.464681	-4.63354
HSFX2	0.281403	4.0979	1.62168	0.132975	0.529187	-4.93177
WBP2NL	0.281168	5.48034	1.86536	0.0888295	0.45683	-4.5888
OR4N2	0.281145	2.57417	1.29608	0.221313	0.64092	-5.34283
IGFBPL1	0.281116	4.53098	0.917236	0.378564	0.774666	-5.73329
LINC00626	0.281081	4.15162	1.51166	0.158623	0.563756	-5.07737
LINC00265	0.281076	9.86829	2.34173	0.0389112	0.326066	-3.85735
CRYZL2P	0.281044	3.29001	1.29927	0.220253	0.639562	-5.33911
IER5L	0.281033	5.72815	1.60036	0.13764	0.534675	-4.96047
ANKRD13D	0.281003	6.17439	1.8512	0.0909756	0.460733	-4.60942
LINC02653	0.281	1.63413	1.88171	0.0864104	0.451766	-4.5649
SILC1	0.280944	1.89879	1.96384	0.0751477	0.43014	-4.44332
MIR6788	0.280931	5.13882	0.897637	0.38848	0.780296	-5.75049
F2RL1	0.280808	4.81011	1.94448	0.0776728	0.434465	-4.4722
VSTM2B	0.280784	5.52325	1.65375	0.12622	0.519234	-4.88818
INSYN1	0.280762	3.0934	1.42025	0.183073	0.59452	-5.1933
ANTKMT	0.280743	6.69411	2.28316	0.043148	0.338708	-3.95054
KLC1	0.280696	7.99561	2.12296	0.0571145	0.380342	-4.20135
SYNJ2-IT1	0.280695	3.56135	1.50462	0.1604	0.565477	-5.08645
ALOX12P2	0.280658	2.55008	1.06503	0.309535	0.723768	-5.59368
TAF10	0.280635	8.91668	2.00519	0.0700069	0.418713	-4.3812
NAPSA	0.280555	6.80825	1.49453	0.16298	0.568784	-5.09945
SCOC-AS1	0.280482	4.2998	1.3605	0.200724	0.617573	-5.26645
INO80B	0.280244	7.55215	1.43236	0.179661	0.590171	-5.17822
TMEM138	0.280186	9.58143	1.87593	0.0872582	0.453441	-4.57336
PRSS57	0.28011	6.16586	1.59362	0.139144	0.536339	-4.96949
ACTR3BP2	0.280093	2.89303	1.9909	0.0717452	0.422007	-4.40274
EFCAB13-DT	0.279984	1.66837	1.62989	0.131215	0.527231	-4.92065
ARHGEF17	0.279976	4.92603	1.51631	0.157457	0.562582	-5.07134
DISP3	0.279893	5.59639	1.52088	0.156318	0.560632	-5.0654
PTPRA	0.279855	9.75746	2.00592	0.0699197	0.418683	-4.38011
MIR7160	0.279817	4.40031	1.02373	0.327808	0.735353	-5.63442
SLC17A1	0.279727	1.86378	1.21475	0.24973	0.669842	-5.43538
RGS1	0.279648	5.4424	0.610322	0.553968	0.867442	-5.96437
WFDC1	0.27964	2.5851	1.39073	0.191622	0.604878	-5.22971
FRMD6	0.279626	4.94409	1.77321	0.103665	0.484243	-4.72154
DDX11L5	0.279583	5.38212	1.09689	0.295973	0.712506	-5.56137
MIR1276	0.279498	2.46406	0.97823	0.348849	0.751628	-5.67777
CDK10	0.279357	7.11609	1.65817	0.125312	0.517914	-4.88212
OTX2-AS1	0.279321	3.32544	0.805074	0.437723	0.80451	-5.82734
LINC00663	0.279295	3.90179	1.63406	0.130331	0.525715	-4.91501
ARSG	0.279262	5.22637	1.52545	0.15519	0.558538	-5.05947
MIR3132	0.279245	5.11978	1.74541	0.108563	0.490894	-4.76089
MIR6759	0.27916	5.64211	1.34435	0.205728	0.624502	-5.28584
MIR7975	0.279159	3.86083	1.84239	0.0923338	0.462936	-4.62221
KCNA4	0.279152	3.23996	1.39744	0.18965	0.602671	-5.22148
LGALS12	0.278935	3.77481	1.64128	0.12881	0.523114	-4.90519
LOC100129175	0.278688	4.04429	1.43705	0.178354	0.589386	-5.17236
LINC01585	0.278519	2.68101	1.00455	0.336562	0.741905	-5.6529
MZF1-AS1	0.278511	5.50886	1.57926	0.142398	0.541134	-4.98865
GRID1-AS1	0.278508	2.47154	1.08775	0.299816	0.715632	-5.57072
HCLS1	0.278446	9.66977	2.28654	0.0428918	0.338036	-3.94518
PNPLA5	0.278429	3.64018	1.22977	0.244274	0.665168	-5.41863
MIR22HG	0.278362	3.85534	1.24594	0.238503	0.659483	-5.40041
SOCS2	0.278289	4.1009	1.39218	0.191196	0.604653	-5.22794
ZNF236-DT	0.278227	5.22794	1.23725	0.24159	0.662363	-5.41022
CELP	0.278202	5.55724	1.77113	0.104025	0.484507	-4.7245
MIR6859-3	0.278159	6.29128	1.65643	0.125669	0.518352	-4.88451
DDX4	0.278131	2.56892	1.16373	0.268998	0.689133	-5.49114
PADI3	0.278126	3.36092	1.39038	0.191727	0.604878	-5.23014
NEXN-AS1	0.278102	4.02319	1.79781	0.0994992	0.474756	-4.68645
PCDH1	0.278086	4.32856	0.83444	0.421671	0.795315	-5.80375
ARRDC4	0.278072	5.76603	1.52767	0.154641	0.557349	-5.05657
UBLCP1	0.278051	9.54212	1.32838	0.210781	0.630112	-5.30486
MAPK8IP2	0.278047	4.14859	1.7554	0.106779	0.488617	-4.74679
SLA	0.278047	5.15253	1.23732	0.241566	0.662363	-5.41015
CLUL1	0.277943	3.99664	0.863607	0.406122	0.78856	-5.77959
LINC01168	0.277895	2.58155	1.24816	0.237721	0.65886	-5.3979
MIR4440	0.277766	5.10676	1.23835	0.241197	0.661939	-5.40898
LOC105372441	0.27775	3.02604	1.74359	0.108892	0.490895	-4.76346
IGIP	0.277569	3.84529	0.963153	0.356034	0.757424	-5.69178
ARHGAP45	0.277535	5.31277	1.8971	0.0841878	0.446517	-4.54231
C8orf34-AS1	0.277534	4.66713	1.90957	0.0824257	0.44241	-4.52393
PYGB	0.277232	6.88211	1.7994	0.0992356	0.474251	-4.68418
CNIH3	0.277214	3.54265	1.40882	0.186345	0.598941	-5.20746
DEPP1	0.277212	6.44247	1.67639	0.121636	0.512334	-4.8571
CTC1	0.27694	7.36346	2.16374	0.0531985	0.370001	-4.13813
DSPP	0.276907	4.0193	1.90851	0.0825738	0.442521	-4.52549
DUOXA1	0.276887	5.40132	1.85905	0.0897805	0.45886	-4.598
UGT2B4	0.276875	3.00123	1.97044	0.0743041	0.428194	-4.43344
EIF4G3	0.276865	9.72927	2.06773	0.0628543	0.397845	-4.28622
AASDH	0.276821	7.18857	1.9922	0.0715857	0.421747	-4.40078
ARPIN	0.276761	6.20521	1.57673	0.142979	0.541498	-4.99201
RPL23AP64	0.276752	3.44247	0.94758	0.363565	0.761958	-5.70605
CTNND1	0.276719	5.51821	1.25824	0.234189	0.655543	-5.38644
MIR4436A	0.276668	5.95973	1.46327	0.171195	0.580001	-5.13934
AOAH	0.276597	3.36524	1.26143	0.233082	0.654109	-5.3828
ATP2B2	0.276471	5.67885	1.13951	0.278542	0.697697	-5.51696
GIMAP6	0.276221	4.51187	1.52743	0.154701	0.557454	-5.05689
H1-10-AS1	0.276159	4.81655	1.53462	0.152941	0.555585	-5.04751
LOC102724804	0.276121	3.63667	1.95884	0.0757926	0.430755	-4.45079
RPPH1	0.276103	9.26506	1.97002	0.0743573	0.428404	-4.43407
LGALS3	0.276031	4.90853	1.58031	0.142158	0.540786	-4.98726
LOC101928401	0.275967	4.37992	1.36911	0.198094	0.613991	-5.25604
LINC01023	0.275888	4.39714	1.41316	0.185099	0.59726	-5.2021
URAHP	0.275804	5.12665	2.02141	0.068082	0.413586	-4.35669
DHRS4-AS1	0.275662	5.40935	1.42982	0.180373	0.590693	-5.18139
TSG1	0.275638	1.65724	1.51336	0.158195	0.562988	-5.07516
SRGAP3-AS2	0.275621	4.25514	1.61784	0.133805	0.529639	-4.93696
SSR4	0.275576	8.27081	1.70975	0.11515	0.501272	-4.81087
ECE2	0.275453	5.29763	1.58177	0.141825	0.540108	-4.98531
LINC02523	0.275431	3.55614	1.20715	0.25253	0.672838	-5.44381
SECISBP2L	0.275256	7.32077	0.704821	0.49548	0.840778	-5.90217
FAM66D	0.275213	2.81123	0.998276	0.339461	0.743878	-5.65888
IL21-AS1	0.275171	1.95409	1.34165	0.206576	0.625773	-5.28907
TPRG1-AS2	0.275169	2.56185	1.29138	0.222879	0.642708	-5.3483
SPATA41	0.275071	3.05923	1.19333	0.257683	0.677243	-5.45902
IGBP1P1	0.274895	4.79786	1.88485	0.0859515	0.451192	-4.56029
MKNK2	0.274821	8.26844	1.95519	0.0762659	0.431718	-4.45624
MS4A6A	0.274686	2.85779	2.01868	0.0684028	0.414158	-4.36083
THRB-AS1	0.274601	1.67407	1.51226	0.158472	0.563531	-5.07659
RASAL2	0.274428	2.94007	1.27502	0.228406	0.649018	-5.36722
PTCRA	0.274328	6.02356	1.6742	0.122073	0.513238	-4.86012
SSPN	0.27414	2.96303	1.04007	0.320485	0.730168	-5.61846
HYAL1	0.274071	6.57631	1.42259	0.182411	0.59391	-5.1904
ZNF567-DT	0.274017	5.95832	1.97321	0.0739533	0.427686	-4.4293
TP53AIP1	0.273849	4.2501	1.39573	0.190152	0.603328	-5.22358
MIR4716	0.273448	3.6771	1.75715	0.106471	0.487513	-4.74433
GALNT3	0.273341	3.20999	1.28658	0.224488	0.644783	-5.35386
ZNF252P	0.273255	6.04646	1.91311	0.0819315	0.441704	-4.5187
OR2H1	0.27322	2.97441	2.23513	0.04695	0.352007	-4.0264
LGMN	0.273175	8.10735	1.84676	0.0916579	0.462262	-4.61587
PRRG1	0.273039	3.73656	1.16669	0.267847	0.688323	-5.48795
CTSA	0.272987	8.75527	1.86377	0.0890685	0.457691	-4.59112
KCNMB1	0.272977	4.90076	1.46879	0.169719	0.57769	-5.13233
GPR137B	0.272955	8.54328	1.69355	0.11826	0.507468	-4.83338
DRD3	0.27291	2.55306	1.20645	0.252788	0.67289	-5.44458
TNFRSF13C	0.272826	6.96109	2.10257	0.0591729	0.387578	-4.23278
MARCKSL1	0.272789	7.99532	2.00957	0.0694829	0.417351	-4.3746
C1orf198	0.27276	4.38229	1.93762	0.0785863	0.436074	-4.4824
ARHGEF3-AS1	0.272577	2.58774	1.35928	0.201096	0.617816	-5.26791
RWDD3-DT	0.272568	2.93969	1.1445	0.276555	0.69543	-5.51168
MIR3169	0.272505	2.76414	1.53645	0.152495	0.555405	-5.04511
B3GALT5-AS1	0.272478	4.38999	1.54461	0.150524	0.551922	-5.03442
APOBR	0.272391	4.55187	1.41985	0.183188	0.59452	-5.1938
IL11RA	0.272375	5.94074	1.89665	0.0842514	0.446669	-4.54296
C19orf84	0.27212	6.81339	2.00155	0.0704464	0.419652	-4.3867
RIPPLY1	0.272027	4.25731	1.49537	0.162762	0.568201	-5.09837
MIR425	0.27191	5.06243	1.19078	0.258642	0.678239	-5.46181
ARL15	0.271793	5.91364	0.878316	0.39843	0.785537	-5.76713
LINC00838	0.271789	4.13369	1.06191	0.310887	0.724261	-5.5968
MIR4690	0.271769	6.79808	1.33594	0.208376	0.627481	-5.29588
SDS	0.271716	4.40418	1.43091	0.180067	0.590552	-5.18003
SKIDA1	0.271714	3.05411	1.73864	0.109787	0.491817	-4.77043
TNFSF4	0.271705	3.93432	0.785423	0.448686	0.811134	-5.8427
LINC00545	0.271619	2.25327	1.93689	0.0786838	0.436137	-4.48348
MIR548H3	0.271479	1.93276	1.51421	0.157983	0.562988	-5.07406
RAB11FIP1	0.271433	6.2725	1.45602	0.173149	0.582889	-5.14851
F8A2	0.271254	8.29217	1.93335	0.0791596	0.43692	-4.48874
TFAP2A-AS1	0.271072	4.59557	1.47428	0.168261	0.576594	-5.12535
LOC101928909	0.271069	2.38508	1.05381	0.314422	0.727131	-5.60488
DUSP13	0.271029	4.3338	1.80581	0.0981767	0.47282	-4.67498
KANK1	0.271018	7.53106	1.90792	0.0826563	0.442521	-4.52636
MIR1268A	0.270974	9.90396	1.19865	0.25569	0.67571	-5.45318
RNF139-DT	0.270971	6.32527	1.94194	0.07801	0.434844	-4.47598
SEMA3D	0.270939	2.20887	1.70032	0.116953	0.505248	-4.824
CTSG	0.270913	4.21412	1.45823	0.172551	0.581883	-5.14571
PCYOX1L	0.27085	7.22828	1.48604	0.165176	0.572487	-5.11034
PDGFB	0.270847	5.24914	1.25213	0.236326	0.657928	-5.3934
TGFBR3L	0.270791	5.90197	1.60756	0.136049	0.53242	-4.95081
FBLN5	0.270767	3.60275	1.28513	0.224978	0.645388	-5.35555
LGR5	0.270723	2.94525	1.52068	0.15637	0.560632	-5.06567
ARHGAP4	0.270699	7.19879	1.58332	0.141472	0.539539	-4.98325
LOC100996249	0.27058	1.52257	1.92753	0.0799472	0.438227	-4.49736
MIR548A1	0.270524	1.97444	1.24752	0.237945	0.65886	-5.39862
LINC01590	0.270497	3.52887	1.03134	0.324382	0.732416	-5.62701
ADCK1	0.270472	5.59007	2.05738	0.0639886	0.401774	-4.30203
MIR4654	0.270454	5.62425	1.43181	0.179816	0.590263	-5.17892
LINC01002	0.270446	11.2932	2.12651	0.0567626	0.379431	-4.19586
ABCC12	0.270421	4.93797	1.37515	0.196267	0.61076	-5.24871
FAM83C	0.270383	4.93301	1.53504	0.152838	0.5555	-5.04695
FCAMR	0.270322	5.62175	1.4401	0.177507	0.588801	-5.16853
RNU4-2	0.27017	8.38341	1.69108	0.118741	0.507743	-4.83681
LOC101926915	0.270073	2.89839	1.4238	0.182067	0.593249	-5.18889
SULT1C2	0.270073	2.45124	1.51973	0.156604	0.561023	-5.06689
SAMHD1	0.270004	9.02411	1.2997	0.22011	0.639552	-5.33861
TTLL6	0.269886	3.07731	1.74754	0.108181	0.490558	-4.75789
FFAR4	0.269815	3.7857	1.23273	0.24321	0.663879	-5.41531
MALL	0.269675	5.50811	1.64833	0.12734	0.520487	-4.89558
LINC00446	0.269618	1.76102	1.72524	0.112247	0.496837	-4.78923
LINC00691	0.269482	1.64452	1.45611	0.173125	0.582889	-5.14839
SLFN5	0.269465	4.0242	1.2195	0.247993	0.66851	-5.4301
LINC01344	0.269446	2.24221	1.45581	0.173207	0.582889	-5.14877
GDPD5	0.269229	6.60862	1.5698	0.144579	0.543076	-5.00121
MAN2B1	0.26922	7.54357	2.15145	0.0543507	0.37306	-4.15723
FAM41AY1	0.269219	4.43555	1.99761	0.0709245	0.42037	-4.39264
MIR212	0.269119	5.4988	0.893438	0.390628	0.781125	-5.75413
ETV2	0.268997	4.94654	1.71456	0.114242	0.499428	-4.80416
THEG	0.268991	4.0767	1.16366	0.269023	0.689133	-5.49121
LINC01533	0.268884	1.83028	1.2801	0.226678	0.647009	-5.36136
IFT74-AS1	0.268873	1.76044	1.34358	0.205969	0.624945	-5.28676
SNORC	0.268814	7.15075	1.73342	0.110741	0.493393	-4.77777
TREML3P	0.268731	4.08537	1.304	0.218691	0.638221	-5.33358
GNMT	0.268673	3.60624	1.23677	0.241761	0.662434	-5.41076
ETV7	0.268645	3.93772	1.60603	0.136385	0.533179	-4.95286
PDX1	0.268447	4.26191	1.31498	0.215098	0.634943	-5.32069
APOA5	0.268394	5.80869	1.89221	0.0848875	0.448086	-4.54949
ISM1-AS1	0.268379	2.91482	1.30586	0.218079	0.637852	-5.33141
C11orf91	0.26835	2.48214	1.23113	0.243782	0.664636	-5.4171
HBQ1	0.268346	4.94694	1.6016	0.137366	0.534675	-4.95882
MIR4494	0.268345	2.67058	1.57821	0.14264	0.541272	-4.99005
SYT3	0.268311	4.69753	1.11429	0.288758	0.706527	-5.5434
SUSD6	0.268149	7.16893	1.87512	0.0873771	0.453832	-4.57454
LINC01201	0.268009	3.4015	1.76484	0.105119	0.486075	-4.73343
MIR6772	0.267645	5.68562	1.5908	0.139779	0.537375	-4.97327
MIR548I4	0.267579	1.90609	1.09631	0.296216	0.712506	-5.56196
MIR1265	0.267532	1.64101	1.92922	0.0797182	0.43778	-4.49487
GTF2IRD2	0.267503	8.45456	1.97297	0.0739827	0.427686	-4.42965
OASL	0.26741	5.59119	1.74041	0.109466	0.491155	-4.76793
INTS6L	0.267398	7.29386	1.48328	0.165896	0.573097	-5.11387
LINC02694	0.267294	3.95135	1.45536	0.173327	0.582889	-5.14933
OOSP2	0.267248	2.79011	0.84838	0.41419	0.792968	-5.79229
MIR3622A	0.26724	4.2187	1.44237	0.17688	0.587555	-5.16569
CD163	0.267082	4.34535	0.981045	0.34752	0.750845	-5.67514
LINC00899	0.267079	3.1163	0.931646	0.371388	0.769151	-5.72045
LIMD1-AS1	0.267064	4.06343	0.979583	0.34821	0.751199	-5.67651
OVAAL	0.267061	1.66352	1.64307	0.128435	0.522471	-4.90275
SLC11A1	0.267051	6.11091	1.29935	0.220225	0.639562	-5.33901
EHHADH-AS1	0.266924	2.43981	1.58564	0.140945	0.538735	-4.98016
FAM86B3P	0.266902	7.35393	1.7803	0.102449	0.482087	-4.71146
SNORA22	0.266789	9.67568	2.17637	0.0520382	0.366997	-4.11846
ASCL5	0.266588	4.0677	1.20265	0.254197	0.674177	-5.44877
DDX3X	0.266325	8.27407	1.7219	0.112867	0.497512	-4.7939
RNF216	0.266153	7.56701	1.85747	0.0900188	0.459527	-4.60029
TARBP1	0.266098	7.36308	1.66241	0.124449	0.516563	-4.87632
LINC01300	0.26605	3.70258	1.45549	0.173293	0.582889	-5.14918
DAAM1	0.265821	7.89713	2.01372	0.0689889	0.416228	-4.36833
CSF3	0.26582	4.61097	1.18153	0.262148	0.682197	-5.4719
LINC00685	0.265783	3.88209	1.62991	0.131211	0.527231	-4.92063
LINC00685	0.265783	3.88209	1.62991	0.131211	0.527231	-4.92063
OR2T6	0.265724	3.95727	1.55849	0.147222	0.547281	-5.01617
LOC104054148	0.265641	3.64533	0.920094	0.377133	0.7735	-5.73076
LINC00945	0.265605	2.41797	2.14412	0.055049	0.374334	-4.16859
CRTAC1	0.265598	2.05152	1.43473	0.178999	0.589688	-5.17526
LINC00581	0.265571	1.65705	1.77536	0.103295	0.483929	-4.71849
SLC4A8	0.265542	6.69235	1.46144	0.171685	0.580261	-5.14165
CIBAR2	0.26552	5.66083	1.66397	0.124132	0.516446	-4.87418
PPP1R13B-DT	0.265491	3.59981	1.49306	0.163356	0.569498	-5.10133
MIA-RAB4B	0.265381	7.53618	1.59894	0.137955	0.534675	-4.96237
ZBED6CL	0.265291	3.90558	1.87458	0.0874568	0.453851	-4.57533
CACNA1I	0.265169	3.80604	1.63146	0.130882	0.526761	-4.91853
ZFAND4	0.265081	8.03748	2.10227	0.0592038	0.387578	-4.23324
LINC00887	0.265043	2.96729	1.22908	0.244522	0.665168	-5.4194
MIR6133	0.264978	2.80233	0.967464	0.353969	0.756107	-5.68779
SIGLEC14	0.264957	3.36081	1.33979	0.207161	0.626418	-5.29129
MTHFD2P1	0.264828	2.34046	1.56352	0.14604	0.545161	-5.00952
ZNF683	0.264828	3.81061	1.84455	0.0919991	0.462422	-4.61907
SNORA47	0.264655	9.78733	1.77299	0.103704	0.484243	-4.72186
LINC00163	0.264633	5.44712	1.57385	0.143641	0.542219	-4.99584
CASD1	0.264554	9.07677	1.95939	0.0757212	0.430644	-4.44997
ATP10A	0.264552	4.52867	1.23774	0.241416	0.662257	-5.40967
ARPC4	0.264517	9.36209	1.78835	0.101083	0.478797	-4.69997
RAB3IL1	0.264349	5.69554	1.98713	0.0722106	0.423553	-4.40841
LINC01143	0.264279	5.62455	1.95456	0.0763479	0.431857	-4.45717
PTCHD1	0.264202	2.66786	1.85941	0.0897251	0.45886	-4.59747
NPAS4	0.264161	4.05453	1.32785	0.210949	0.630112	-5.30548
MIR339	0.264147	6.00184	1.30394	0.218712	0.638221	-5.33366
TBC1D3	0.264116	6.29678	1.43573	0.178721	0.589565	-5.17401
LINGO1-AS2	0.264086	4.5035	1.47142	0.16902	0.576887	-5.12899
PSPN	0.26408	5.23881	1.56676	0.145285	0.543863	-5.00524
LOC649133	0.26406	6.13231	1.83647	0.0932572	0.46456	-4.63078
TNNI1	0.26406	5.13556	1.60582	0.136433	0.533179	-4.95315
MIRLET7G	0.263897	2.81621	1.2881	0.223979	0.644332	-5.3521
LINC01446	0.26386	2.52297	1.13553	0.280135	0.699071	-5.52116
DPP3	0.263731	8.32187	2.03002	0.0670807	0.411215	-4.34365
LINC01214	0.263693	1.67244	1.33038	0.210144	0.629251	-5.30249
G0S2	0.263602	5.08575	1.73456	0.110532	0.493341	-4.77616
TMTC1	0.263578	4.88609	1.55174	0.148821	0.549579	-5.02506
SPIN3	0.263447	5.91498	1.89148	0.0849935	0.448236	-4.55057
LOC729683	0.263311	6.18902	1.87215	0.0878165	0.454821	-4.57888
FGF13-AS1	0.263236	2.11293	1.62568	0.132116	0.528608	-4.92637
DISC1FP1	0.263228	2.63794	1.10521	0.292505	0.708947	-5.5528
PAIP2B	0.263129	6.59681	0.955905	0.359525	0.759403	-5.69844
PTCH2	0.263127	5.71089	1.50573	0.16012	0.565461	-5.08503
MIR4420	0.263117	3.14283	1.14938	0.274621	0.693693	-5.50649
KRTAP10-2	0.262999	6.39852	1.68675	0.119589	0.509375	-4.84281
GPRC5C	0.262886	4.49048	1.58715	0.140604	0.538235	-4.97815
GHRHR	0.26288	3.55426	1.13265	0.281292	0.699937	-5.5242
LINC02229	0.262734	2.20683	0.970476	0.352531	0.754763	-5.685
THY1	0.262643	4.2713	0.914817	0.379778	0.775661	-5.73543
DMBT1L1	0.262419	4.48386	1.69322	0.118325	0.507573	-4.83385
CTSZ	0.262334	8.08307	1.93165	0.0793893	0.437346	-4.49126
HERC5	0.262307	1.78448	1.54968	0.149312	0.550078	-5.02777
DYNLT4	0.262304	4.96189	1.84355	0.0921538	0.462578	-4.62052
IRF8	0.262191	11.2137	1.87013	0.0881174	0.455641	-4.58184
SNORD114-5	0.262178	1.74478	1.72958	0.111446	0.494645	-4.78315
PON3	0.262127	3.14523	1.17445	0.264854	0.684828	-5.47957
LINC00359	0.262093	1.74429	1.70249	0.116536	0.50413	-4.82098
MIR153-2	0.262084	2.12424	1.90505	0.0830605	0.443406	-4.5306
LINC01147	0.262069	2.04408	1.69015	0.118923	0.508263	-4.8381
LOC100506730	0.262064	4.84777	1.52114	0.156256	0.560632	-5.06507
PLA2G4E	0.262063	4.44376	1.92306	0.0805574	0.438613	-4.50399
CYP2U1-AS1	0.262048	2.61285	1.11457	0.288642	0.706527	-5.54311
LINC02685	0.261826	4.42092	1.58366	0.141395	0.539334	-4.9828
ARHGEF9	0.261783	7.66612	2.04922	0.0648962	0.404693	-4.31446
LTF	0.261741	4.05027	0.903784	0.385351	0.779458	-5.74513
MIR8087	0.261653	1.62008	1.78373	0.101865	0.480442	-4.70657
LINC01777	0.261631	2.28739	1.50203	0.161059	0.566274	-5.0898
TBC1D28	0.261591	5.89245	1.09745	0.295737	0.712472	-5.56079
TTC30A	0.261553	4.96763	1.00478	0.336456	0.741829	-5.65268
LINC01882	0.261464	5.66235	1.70316	0.116408	0.503745	-4.82005
CCDC39	0.261409	3.39381	0.731742	0.479527	0.831519	-5.88295
TXK	0.261349	6.21814	0.849288	0.413706	0.792809	-5.79154
TPI1P2	0.261214	3.81879	1.12829	0.28305	0.701144	-5.52878
SNORA75	0.261181	8.34711	1.94574	0.0775052	0.434216	-4.47031
LINC01507	0.261046	4.34613	1.99718	0.070977	0.420388	-4.39329
MIR196A2	0.261014	1.73602	1.49539	0.162757	0.568201	-5.09834
ATG2A	0.260885	7.02169	1.94661	0.0773902	0.433857	-4.46902
IL31	0.260854	3.17652	1.27142	0.229638	0.649691	-5.37136
HEPN1	0.260841	4.42866	1.92507	0.0802833	0.438613	-4.50102
PDE1C	0.260715	4.31185	0.936461	0.369011	0.766984	-5.71612
LOC441081	0.260576	4.46132	1.36912	0.19809	0.613991	-5.25603
MIR4677	0.260163	3.06735	1.13754	0.279329	0.698442	-5.51904
COPZ1	0.260129	9.20828	2.16181	0.0533778	0.370759	-4.14113
PGLYRP3	0.260083	2.56965	1.23425	0.242665	0.663405	-5.4136
BMP10	0.260048	2.84838	1.59546	0.138732	0.535438	-4.96704
EXT1	0.259993	6.91693	1.46255	0.171387	0.580252	-5.14025
NUP210P1	0.259956	6.63676	1.44178	0.177045	0.587814	-5.16644
LINC01732	0.259649	4.44079	1.93936	0.0783533	0.435228	-4.47981
REXO1L2P	0.259532	3.97941	1.25167	0.236485	0.657928	-5.39391
S100A3	0.259509	4.24144	1.11617	0.287987	0.706133	-5.54145
LINC00115	0.259429	5.99986	1.68614	0.119708	0.509491	-4.84365
ELMO1-AS1	0.259407	3.75572	1.4049	0.187479	0.599656	-5.2123
TMPRSS4	0.259398	2.5448	1.32309	0.212478	0.632389	-5.31113
SNORA70G	0.259392	5.91565	1.19763	0.256071	0.676084	-5.4543
MIR6738	0.259297	5.58547	1.64542	0.127944	0.521877	-4.89955
C16orf96	0.259141	2.76031	0.991028	0.342835	0.746848	-5.66575
ZNFX1	0.259086	6.64208	1.35278	0.203103	0.621226	-5.27574
G6PD	0.258903	8.85677	2.03716	0.0662608	0.409302	-4.33281
LINC01500	0.258874	3.71898	1.17851	0.2633	0.683506	-5.47518
RNF146	0.258868	7.78517	1.81434	0.0967862	0.471515	-4.66273
PGBD2	0.258864	5.06994	0.887695	0.393578	0.782679	-5.75909
BCAS1	0.258799	3.43213	0.75418	0.466477	0.822599	-5.86644
CHL1-AS1	0.258755	2.67734	1.07978	0.3032	0.717741	-5.57882
MIR503HG	0.258735	7.59349	1.38774	0.192508	0.605582	-5.23337
IRAG1	0.258598	4.80806	1.36673	0.198819	0.615097	-5.25893
GABPB1-AS1	0.258592	7.7883	1.3128	0.215808	0.63535	-5.32326
LINC01566	0.258555	2.11701	1.14379	0.276837	0.695907	-5.51243
RBMXL3	0.258488	2.60523	1.54258	0.151013	0.553	-5.03709
PLEKHA2	0.258477	8.58096	1.68615	0.119705	0.509491	-4.84363
MIR144	0.258332	3.48268	1.78489	0.101668	0.479913	-4.70492
MIR3117	0.258151	1.95654	1.16018	0.27038	0.690067	-5.49495
RABGAP1L-AS1	0.258061	2.40169	1.33397	0.209002	0.628258	-5.29822
MIR3926-2	0.257908	3.54149	1.79903	0.0992963	0.474251	-4.6847
SKAP1-AS2	0.257876	2.3298	1.31524	0.215014	0.634943	-5.32039
MIR6511A1	0.257861	5.56878	1.34201	0.206464	0.625635	-5.28864
MIR6511A1	0.257861	5.56878	1.34201	0.206464	0.625635	-5.28864
MIR6511A1	0.257861	5.56878	1.34201	0.206464	0.625635	-5.28864
C2orf88	0.25786	8.19913	1.46615	0.170421	0.578745	-5.13568
SNORD114-1	0.257794	3.0941	1.20049	0.255002	0.674593	-5.45115
C4orf36	0.257531	2.76656	0.861991	0.406973	0.789173	-5.78094
LINC00506	0.257513	6.05458	1.16696	0.267745	0.688267	-5.48767
TMOD4	0.257507	3.414	1.331	0.209946	0.629082	-5.30176
LOC392364	0.257503	4.05894	1.30918	0.216989	0.637057	-5.32751
DMRT3	0.257439	4.212	1.2574	0.234482	0.655682	-5.3874
ARRDC1	0.257434	7.47259	1.64823	0.127361	0.520487	-4.89572
FOLR1	0.257407	3.36568	0.936648	0.368919	0.766984	-5.71595
NPTN	0.257376	8.2687	1.72652	0.112009	0.496213	-4.78744
MIR603	0.257347	2.41148	1.46226	0.171465	0.580261	-5.14061
BIN2	0.257335	4.59773	0.996959	0.340072	0.744573	-5.66013
GABRA6	0.257228	1.5651	1.79911	0.0992833	0.474251	-4.68459
LINC00574	0.257181	5.56367	1.505	0.160303	0.565477	-5.08596
SZT2	0.257167	7.56693	1.91343	0.081887	0.441704	-4.51823
PPBPP2	0.257104	2.758	1.31703	0.214432	0.634513	-5.31827
AKR7L	0.257098	6.5419	1.9058	0.082955	0.443112	-4.5295
BRD8	0.256958	8.58579	2.09744	0.0597023	0.388817	-4.24068
LAMA2	0.256912	3.69886	1.41386	0.184898	0.597044	-5.20124
SSX8P	0.256794	2.92514	1.76648	0.104832	0.485969	-4.7311
TAF7	0.256772	9.19297	2.01853	0.0684209	0.414169	-4.36106
DDX11L9	0.256757	3.88842	1.31566	0.214877	0.634943	-5.31989
MIR6821	0.256581	7.07227	1.08116	0.30261	0.717395	-5.57741
TMEM121B	0.256543	4.12379	0.909818	0.382296	0.777451	-5.73984
RABIF	0.25653	6.79787	1.51665	0.157372	0.562486	-5.07089
MIR6879	0.256483	6.78745	0.97511	0.350328	0.752531	-5.68069
METTL25B	0.256379	6.6207	1.65058	0.126873	0.520062	-4.8925
KRTAP4-2	0.256376	4.31257	1.17732	0.263756	0.683876	-5.47647
SNAR-E	0.256298	6.15364	1.47358	0.168446	0.576863	-5.12624
KRCC1	0.256105	7.56438	1.50222	0.161012	0.566264	-5.08956
HDAC10	0.256067	6.18566	1.93911	0.0783871	0.435248	-4.48019
LINC02044	0.256065	1.63271	1.54475	0.15049	0.55189	-5.03424
DUSP15	0.256001	4.63059	1.45738	0.172779	0.582381	-5.14678
SNORA28	0.255954	5.73665	0.854756	0.410799	0.791188	-5.78699
ZNF793	0.255825	3.8461	1.71207	0.114712	0.500682	-4.80763
PCOLCE	0.255808	7.04972	1.31195	0.216086	0.635656	-5.32426
LINC01017	0.25576	1.86659	2.00412	0.0701357	0.418866	-4.38282
SEL1L3	0.255684	10.5538	1.89302	0.0847709	0.447845	-4.5483
LYPD6	0.255666	3.06243	1.18049	0.262544	0.682478	-5.47303
FGF19	0.255649	5.18008	1.3484	0.204465	0.622745	-5.281
MIR1203	0.255571	5.18685	1.11081	0.290187	0.707352	-5.547
MIR4518	0.255548	5.86696	1.46744	0.170079	0.578118	-5.13405
SCNN1D	0.255529	4.75279	1.25353	0.235834	0.657579	-5.3918
MIR4446	0.255431	3.29164	1.84262	0.0922981	0.462848	-4.62187
SNTN	0.255343	2.13038	1.26375	0.232278	0.653302	-5.38015
STAG3L3	0.255063	9.8174	2.05491	0.0642623	0.40289	-4.30579
MIR3119-2	0.255059	1.35029	1.79686	0.0996575	0.475157	-4.68781
ACTG1P20	0.255006	5.56974	1.40274	0.188106	0.600225	-5.21497
MIR7-3HG	0.254965	3.76639	1.65133	0.126719	0.519615	-4.89149
ALPP	0.254936	5.3006	1.42945	0.180476	0.590693	-5.18185
LOC101927365	0.254871	7.89608	1.53362	0.153185	0.555704	-5.04881
CHMP1B2P	0.254835	2.31297	1.37367	0.196715	0.611446	-5.25051
ELOA3BP	0.254834	6.62596	1.29233	0.222562	0.642224	-5.34719
LOC100287792	0.254722	4.69926	1.69362	0.118246	0.507468	-4.83328
LINC00324	0.254383	3.9733	1.69688	0.117616	0.506062	-4.82877
PANDAR	0.25433	3.92283	1.62463	0.13234	0.528654	-4.92778
SCNN1B	0.254255	4.86856	1.37631	0.195919	0.61076	-5.2473
RNASE13	0.254182	2.30517	1.16286	0.269336	0.689241	-5.49208
NEU2	0.254161	5.44597	1.7334	0.110743	0.493393	-4.77779
CXorf51A	0.254035	3.09593	0.669119	0.517128	0.850632	-5.92663
IL10RB-DT	0.253988	5.58606	1.53164	0.153667	0.555718	-5.05139
DUOX1	0.253817	3.28355	1.59097	0.13974	0.537341	-4.97304
POTEB3	0.253809	1.82933	1.34809	0.204561	0.62282	-5.28137
LINC00548	0.253735	3.23138	1.09336	0.297451	0.713297	-5.56498
DNAJC30	0.253722	5.54703	1.18662	0.260215	0.680331	-5.46636
FAM74A1	0.253649	2.34897	1.40647	0.187023	0.599445	-5.21036
GRIFIN	0.253506	5.45205	1.8038	0.0985081	0.47282	-4.67787
CAT	0.2535	8.13359	2.07977	0.0615582	0.393227	-4.26779
MIR365B	0.253473	2.9456	1.81821	0.0961594	0.470867	-4.65715
CACNA2D1-AS1	0.253427	1.71105	1.86985	0.0881591	0.45565	-4.58225
MIR523	0.253327	1.40257	1.24978	0.237151	0.658591	-5.39606
LOC284344	0.253326	2.72296	1.03046	0.324777	0.732853	-5.62787
TBC1D17	0.253301	6.31407	1.84914	0.0912922	0.461422	-4.61242
MIR4771-1	0.253016	2.92793	1.0858	0.300641	0.716119	-5.5727
MIR5692A1	0.253014	2.3186	2.01065	0.0693534	0.417344	-4.37296
MIR5692A1	0.253014	2.3186	2.01065	0.0693534	0.417344	-4.37296
IL2RG	0.252956	9.78452	1.48638	0.165088	0.572338	-5.10991
TMEM127	0.252941	8.38911	1.71116	0.114883	0.500805	-4.8089
GADL1	0.252791	2.88181	1.46951	0.169527	0.57769	-5.13142
STAB2	0.252759	3.8358	1.61101	0.135293	0.53161	-4.94617
LOC100996740	0.25265	6.92957	1.54024	0.151577	0.55378	-5.04015
TTC13	0.252515	7.46691	1.90418	0.0831823	0.44343	-4.53187
LINC00703	0.252497	2.96741	1.96378	0.0751556	0.43014	-4.44341
MIR1539	0.252423	6.0569	1.62016	0.133303	0.529453	-4.93382
PLBD1-AS1	0.252411	1.86956	1.25399	0.235674	0.657536	-5.39128
LINC00929	0.252332	1.79707	1.16885	0.267014	0.687563	-5.48563
LINC01620	0.252312	2.16125	1.31582	0.214826	0.634943	-5.3197
TBC1D3P2	0.252297	2.96535	1.63466	0.130202	0.52564	-4.91418
LOC101929148	0.252268	3.3953	1.58715	0.140603	0.538235	-4.97815
CTXN2	0.252232	2.72607	1.28507	0.224996	0.645388	-5.35561
LINC01422	0.2522	5.68162	1.64798	0.127411	0.520487	-4.89605
[truncated: 23,577 more rows]

## Sheet: DG - AZD vs DMSO down
Supplementary table S2.2d: Significantly down-regulated genes by AZD exposure vs. DMSO in DG-75 identified by Microarray
SYMBOL	logFC	AveExpr	t	P.Value	adj.P.Val	B
IL7R	-2.13039	6.80298	-6.33942	5.36335e-05	0.04714	2.19802
COBLL1	-2.10069	4.8221	-4.90722	0.000457309	0.067906	0.264842
CHI3L2	-1.95804	7.55394	-5.44087	0.000198955	0.0560017	1.02553
MBOAT2	-1.94628	3.24959	-4.35319	0.00113173	0.087074	-0.573721
GAS2L3	-1.86581	4.87412	-4.83395	0.000514278	0.0680325	0.156726
TCL1B	-1.85598	5.2297	-4.37079	0.00109891	0.086476	-0.546363
LRRC34	-1.70586	5.75244	-5.40188	0.000211141	0.0560017	0.971564
MNS1	-1.65207	6.8637	-6.89439	2.52016e-05	0.04714	2.8558
PRXL2C	-1.60306	4.50058	-4.16934	0.00154259	0.0965449	-0.862114
CD80	-1.59884	6.36845	-6.76195	3.00702e-05	0.04714	2.70328
SLC27A2	-1.58784	5.26272	-3.33183	0.00663185	0.154471	-2.22478
TSTD3	-1.58306	3.55022	-4.6288	0.000717295	0.0758051	-0.1506
LGALSL	-1.58208	4.98811	-4.97642	0.000409588	0.067906	0.366164
CCDC74A	-1.57053	6.36283	-6.5628	3.93834e-05	0.04714	2.46872
ETV1	-1.56516	5.58297	-4.21683	0.0014234	0.0952862	-0.787172
CGAS	-1.5651	4.78263	-4.07899	0.00179895	0.102876	-1.00551
CEP295NL	-1.55206	6.53213	-6.25405	6.04582e-05	0.04714	2.09242
SLC12A8	-1.52458	6.17989	-6.8568	2.64912e-05	0.04714	2.81279
IFIH1	-1.49794	4.418	-4.37171	0.00109724	0.086476	-0.544944
HEY2	-1.47021	7.14072	-5.76935	0.000121613	0.0495466	1.46989
NCKAP1	-1.46902	3.32727	-5.19119	0.000292205	0.0620683	0.675553
HACE1	-1.46876	5.18624	-4.05487	0.00187464	0.103676	-1.04396
RGCC	-1.46575	3.49974	-6.48094	4.40689e-05	0.04714	2.37046
PBK	-1.45532	8.40945	-4.32853	0.00117943	0.0879418	-0.612127
LINC01226	-1.44798	3.30123	-6.36091	5.20481e-05	0.04714	2.22442
LRRCC1	-1.43903	6.18383	-3.91264	0.00239357	0.114077	-1.27218
MEIOC	-1.43815	3.60103	-4.8536	0.000498306	0.0680325	0.185797
MND1	-1.42662	7.82044	-6.09088	7.62205e-05	0.04714	1.88723
OR7E14P	-1.42211	6.77994	-4.01534	0.00200592	0.106913	-1.10715
DLG3	-1.42069	5.11778	-6.54704	4.02424e-05	0.04714	2.44988
CEP57L1	-1.40745	6.25477	-3.70477	0.00343472	0.122344	-1.60979
RNF125	-1.39782	4.716	-3.79506	0.00293445	0.115461	-1.4626
FAM167A-AS1	-1.39451	5.00056	-6.0167	8.47874e-05	0.04714	1.79249
FAM72A	-1.3908	9.45174	-5.7625	0.000122848	0.0495466	1.46082
CDKL1	-1.36381	5.23775	-4.6175	0.000730689	0.0768433	-0.167726
COQ3	-1.36109	4.85864	-3.67991	0.00358738	0.124487	-1.65045
FAM72B	-1.34971	9.53846	-6.34306	5.33616e-05	0.04714	2.20249
DTX3L	-1.34687	4.41128	-3.55784	0.00444504	0.135112	-1.85091
CYP26A1	-1.34382	3.73918	-3.76529	0.00309048	0.116681	-1.51104
POLE2	-1.33736	7.40971	-5.26057	0.000262369	0.0591508	0.773862
PRELID3A	-1.33346	6.08009	-6.02428	8.38662e-05	0.04714	1.80222
SAMSN1	-1.32891	5.00323	-4.08722	0.00177385	0.102176	-0.992395
TCP11L1	-1.32011	5.53838	-3.65465	0.00374968	0.127355	-1.69183
DOCK7	-1.31697	3.41013	-3.77097	0.00306005	0.116357	-1.50179
PRRG4	-1.31558	4.10172	-3.44245	0.00544983	0.14442	-2.04141
MYCT1	-1.29773	2.87933	-3.91163	0.00239777	0.114077	-1.27382
LCK	-1.29234	8.21424	-7.48411	1.17847e-05	0.04714	3.5023
E2F8	-1.29066	8.11704	-4.34567	0.00114606	0.0872337	-0.585428
SNORA2A	-1.28795	5.84431	-2.79846	0.0172238	0.230899	-3.11194
CENPV	-1.28467	6.51946	-5.35403	0.000227184	0.0564418	0.905
ASS1	-1.28412	9.50011	-6.94607	2.35372e-05	0.04714	2.91457
RASGRP1	-1.28237	5.57902	-5.3989	0.000212105	0.0560017	0.967427
EIF2AK2	-1.27856	7.43141	-2.7536	0.0186667	0.238672	-3.18618
MYB	-1.27742	8.38387	-6.553	3.99151e-05	0.04714	2.45701
ARG2	-1.2708	6.49574	-5.8617	0.000106185	0.0487169	1.59154
FAM72D	-1.26299	9.62335	-6.16408	6.86653e-05	0.04714	1.97983
MTFR2	-1.25895	6.63412	-3.48475	0.00505683	0.142165	-1.97146
TERT	-1.25697	7.61307	-5.84703	0.000108489	0.0487169	1.57231
EXO1	-1.25314	8.76771	-4.64423	0.000699432	0.0745482	-0.127262
ZNF521	-1.25132	5.27429	-4.0999	0.0017359	0.101592	-0.972216
CDC25C	-1.24975	6.93351	-4.87149	0.000484214	0.0680325	0.21222
MELTF-AS1	-1.24496	3.5855	-4.47211	0.000928436	0.0825317	-0.38976
TNFRSF17	-1.24418	6.13209	-4.76496	0.000574795	0.0693212	0.0541149
IDH2	-1.24165	6.53689	-6.56182	3.94365e-05	0.04714	2.46755
POLQ	-1.23964	7.23178	-5.09614	0.000339035	0.0648502	0.539572
SLC2A5	-1.23787	5.76094	-4.92965	0.000441229	0.067906	0.297769
MLLT11	-1.23581	6.48266	-3.81662	0.00282652	0.115461	-1.42757
LINC01088	-1.23209	4.33749	-5.61639	0.000152652	0.0507024	1.26524
OAS2	-1.22964	6.10821	-2.5373	0.0274893	0.284495	-3.54154
PLEKHA5	-1.22226	5.35192	-3.70483	0.0034344	0.122344	-1.6097
CDKN3	-1.22009	8.22957	-5.02134	0.000381455	0.067748	0.431496
CA8	-1.21782	4.38097	-4.94308	0.000431889	0.067906	0.317443
GCLM	-1.21573	6.33959	-4.31141	0.00121379	0.0892403	-0.638843
HVCN1	-1.21546	5.91942	-8.76879	2.57929e-06	0.04714	4.74057
SLC16A14	-1.20956	5.27923	-5.42304	0.000204433	0.0560017	1.00088
LOC100507002	-1.20348	5.75103	-4.55568	0.000808742	0.078701	-0.26174
ATL3	-1.20303	7.45871	-5.85907	0.000106594	0.0487169	1.58809
ECT2	-1.20085	7.33718	-3.06776	0.0106266	0.18842	-2.66423
TC2N	-1.19977	3.8232	-3.84628	0.00268477	0.115461	-1.37947
PSMC3IP	-1.19902	6.25862	-5.16204	0.000305791	0.0620683	0.634015
CEP55	-1.19694	7.48394	-4.19328	0.00148124	0.0959332	-0.824285
CDC25A	-1.18978	6.03146	-4.55599	0.00080833	0.078701	-0.261268
FANCD2	-1.18744	8.14024	-5.68219	0.000138377	0.0495466	1.35376
RAD54L	-1.1864	6.09864	-3.74248	0.00321585	0.118509	-1.54822
KIF20A	-1.18495	7.88401	-4.41042	0.00102864	0.0846558	-0.484939
PJVK	-1.18409	3.45961	-2.44696	0.0322887	0.301722	-3.68823
BMP3	-1.18384	5.56462	-4.90291	0.000460466	0.067906	0.258512
RAD51AP1	-1.18203	7.76818	-6.35107	5.27675e-05	0.04714	2.21235
ING2	-1.18017	5.07552	-2.82825	0.0163277	0.224992	-3.06258
DHRS11	-1.17468	6.5207	-6.38127	5.05926e-05	0.04714	2.24936
KDM4D	-1.1709	3.69148	-4.23636	0.00137722	0.0939262	-0.756443
VLDLR	-1.17083	7.40871	-6.08849	7.64809e-05	0.04714	1.8842
FAM72C	-1.16983	9.91998	-7.56117	1.07032e-05	0.04714	3.58296
ZFYVE9	-1.16796	4.38987	-3.39857	0.00589057	0.146977	-2.11408
ZNF302	-1.16272	3.53494	-4.76891	0.000571131	0.0693212	0.060017
ZNF670	-1.15772	5.28157	-2.73379	0.0193419	0.242604	-3.21893
KIAA0040	-1.1553	7.5805	-6.08771	7.65663e-05	0.04714	1.88321
XRCC2	-1.15432	8.74625	-6.68278	3.34545e-05	0.04714	2.61078
TPK1	-1.15363	5.08002	-4.32994	0.00117665	0.0879418	-0.609927
FAS	-1.15055	5.69347	-3.83733	0.00272675	0.115461	-1.39398
PPP4R4	-1.14875	4.90435	-4.11993	0.00167767	0.0995511	-0.940391
CEP76	-1.1472	5.76203	-3.49112	0.00500025	0.14115	-1.96094
IFI44	-1.14528	5.16342	-1.95476	0.0763222	0.431857	-4.45688
SVIL	-1.14444	3.15445	-5.69172	0.000136429	0.0495466	1.36652
PCGF6	-1.14086	6.48966	-4.01392	0.0020108	0.106913	-1.10942
CCDC74B	-1.13834	5.88121	-4.87875	0.000478615	0.0680325	0.222928
SLC39A8	-1.13755	7.82188	-5.37431	0.000220233	0.0563739	0.933256
C18orf54	-1.13704	6.45728	-2.98659	0.0122905	0.200692	-2.79942
MFAP4	-1.1277	4.09439	-6.34084	5.35273e-05	0.04714	2.19977
HCK	-1.12529	7.4632	-5.86376	0.000105866	0.0487169	1.59423
CR1L	-1.12255	6.39058	-3.86189	0.00261311	0.115461	-1.35419
CHRNA6	-1.12078	3.93943	-6.29896	5.67591e-05	0.04714	2.14812
POLR3G	-1.11889	8.32248	-4.56276	0.000799372	0.078701	-0.250939
ZNF25	-1.11814	4.07493	-3.55624	0.00445757	0.135112	-1.85354
APOBEC3C	-1.11755	8.51977	-5.03793	0.000371583	0.0673989	0.455551
CENPU	-1.11643	8.25598	-4.79575	0.00054691	0.0685648	0.100001
CLEC2B	-1.11053	4.65562	-4.36536	0.00110894	0.0865708	-0.554804
IKZF2	-1.10963	6.78414	-5.04542	0.000367217	0.0673989	0.466394
POTEM	-1.1087	3.42103	-4.34122	0.00115464	0.0876204	-0.592363
ALG5	-1.10755	5.58805	-4.03867	0.0019273	0.105898	-1.06983
BRCA1	-1.10605	7.20598	-3.30326	0.00697774	0.157683	-2.27224
DPY19L2P1	-1.1048	7.04503	-4.60274	0.000748576	0.0768433	-0.190119
CHRNA5	-1.10473	6.68311	-4.12805	0.00165465	0.0990612	-0.9275
C5orf34	-1.10462	6.40356	-2.9846	0.0123344	0.200797	-2.80273
RAD51	-1.10148	6.4064	-4.07666	0.00180611	0.102876	-1.00921
HSBP1L1	-1.10138	7.47636	-3.33337	0.0066138	0.154471	-2.22224
LACTB2	-1.10001	5.71137	-1.74252	0.109084	0.490895	-4.76496
PDZD2	-1.09993	5.37208	-3.59673	0.00415096	0.131181	-1.7869
MMS22L	-1.09877	8.61371	-4.53464	0.000837265	0.0789275	-0.293871
ZNF570	-1.09707	5.33737	-2.88083	0.0148577	0.216147	-2.9753
NIBAN1	-1.09359	4.80179	-3.75659	0.00313771	0.11732	-1.52522
RTKN2	-1.09351	8.27389	-4.63566	0.000709293	0.0752704	-0.140216
PLBD1	-1.09201	5.25013	-5.28625	0.000252163	0.0591508	0.810029
CD58	-1.09127	3.64504	-1.78382	0.10185	0.480442	-4.70645
SPATS2L	-1.08799	7.86666	-4.81875	0.000527013	0.0680325	0.134177
SESTD1	-1.08478	3.52188	-4.40995	0.00102944	0.0846558	-0.485665
RGS9	-1.08264	4.71361	-5.12103	0.000326053	0.0646419	0.575322
HSPA4L	-1.08177	3.11378	-2.25347	0.0454617	0.347173	-3.9975
MIS18A	-1.07865	7.6475	-5.84648	0.000108577	0.0487169	1.57159
NUF2	-1.07707	8.54127	-3.61387	0.00402783	0.13056	-1.75874
PARD3	-1.07432	5.35159	-4.994	0.000398325	0.067906	0.391773
ITPRIPL1	-1.07421	7.34482	-6.07112	7.84081e-05	0.04714	1.86208
GPR19	-1.07122	5.71477	-3.83923	0.0027178	0.115461	-1.3909
LIN9	-1.06975	6.55834	-4.6472	0.000696044	0.0745482	-0.122769
FANCI	-1.0689	7.83969	-4.24674	0.0013533	0.0932904	-0.740129
MZB1	-1.06822	7.25094	-6.30257	5.64724e-05	0.04714	2.15259
GGH	-1.06685	6.8801	-3.70689	0.00342202	0.122232	-1.60632
C15orf61	-1.06432	5.03531	-2.84842	0.0157472	0.221076	-3.0291
CKMT1A	-1.06025	5.78189	-3.45972	0.00528577	0.143202	-2.01285
BEND6	-1.06022	4.00272	-4.05938	0.00186024	0.103676	-1.03677
ORC1	-1.05826	8.1808	-6.82621	2.75928e-05	0.04714	2.77763
CKLF-CMTM1	-1.05573	4.89364	-3.85355	0.00265116	0.115461	-1.3677
NEDD4	-1.05374	4.97888	-2.64752	0.0225743	0.260062	-3.36109
SPAG1	-1.05282	5.1434	-2.98183	0.0123959	0.201541	-2.80734
DDIAS	-1.05208	7.26547	-3.52846	0.0046813	0.137456	-1.89932
CTH	-1.04917	6.48172	-5.00184	0.000393411	0.067906	0.403171
ABHD17C	-1.04107	6.16345	-3.82081	0.00280604	0.115461	-1.42077
SLC6A9	-1.04103	6.97188	-5.3034	0.000245577	0.0581539	0.834142
ATXN7L1	-1.03866	5.57694	-3.44075	0.0054662	0.14442	-2.04421
CDC45	-1.03795	7.66482	-5.37374	0.000220426	0.0563739	0.932459
OLMALINC	-1.03739	8.00029	-3.47475	0.00514703	0.142942	-1.98798
ZGRF1	-1.03702	8.04852	-4.94864	0.000428082	0.067906	0.325581
FABP6	-1.0341	6.07441	-5.064	0.000356616	0.0660903	0.49325
MID1IP1	-1.03353	7.1389	-4.76057	0.000578891	0.0693212	0.047561
FAIM	-1.03317	6.9709	-4.21064	0.00143838	0.09533	-0.796921
LINC02909	-1.03059	6.71152	-4.36464	0.00111027	0.0865708	-0.555925
RPL39L	-1.02741	5.88102	-4.35302	0.00113206	0.087074	-0.573995
NRG4	-1.02624	7.56076	-4.90859	0.00045631	0.067906	0.266855
RPA3	-1.0262	6.16512	-3.5199	0.00475247	0.138182	-1.91343
COL9A3	-1.02399	6.62088	-5.62643	0.000150378	0.0506042	1.27879
TMEM143	-1.02338	4.86819	-3.57587	0.00430609	0.133005	-1.82121
IVNS1ABP	-1.02326	7.49301	-4.7075	0.000630907	0.0722384	-0.0319125
HAUS4	-1.02225	7.10576	-5.04089	0.000369848	0.0673989	0.459845
CLGN	-1.02162	5.1439	-3.21862	0.00811407	0.170515	-2.413
UBE2L6	-1.02127	7.30878	-4.45605	0.000953484	0.0830042	-0.414474
THRA	-1.02005	6.381	-5.02822	0.000377325	0.067748	0.441485
FAM234B	-1.01991	4.83136	-4.47149	0.000929389	0.0825317	-0.390712
APOL2	-1.0187	5.11217	-3.71699	0.00336217	0.12113	-1.58982
GPR155	-1.01851	5.05929	-2.30826	0.0412805	0.334449	-3.91069
PLEK	-1.01418	8.09781	-6.07094	7.84287e-05	0.04714	1.86185
RNU5D-1	-1.01362	8.01281	-2.21457	0.0486734	0.357892	-4.0587
EIF4EBP1	-1.01186	8.67531	-5.65107	0.000144943	0.049973	1.31199
DTL	-1.0103	9.14987	-5.08908	0.000342817	0.0648502	0.529413
CCDC167	-1.00853	7.08186	-6.18449	6.67042e-05	0.04714	2.00549
HAUS1	-1.00555	7.20202	-4.25562	0.0013332	0.0929062	-0.72619
CBR1	-1.00424	7.40997	-4.14401	0.00161036	0.097761	-0.902202
MDFIC	-1.00165	5.44704	-3.22797	0.00797984	0.169224	-2.39745
AFG1L	-1.00066	4.471	-4.03307	0.00194589	0.106338	-1.07879
KLHL23	-0.998892	6.83232	-5.87163	0.000104655	0.0487169	1.60453
TIAM2	-0.997119	4.5961	-3.27451	0.00734436	0.161924	-2.32003
SLC23A1	-0.99651	6.28189	-7.45106	1.22839e-05	0.04714	3.46744
FBXO27	-0.996424	4.8037	-4.8873	0.000472106	0.0680325	0.235534
FAH	-0.996143	6.66246	-4.99087	0.000400308	0.067906	0.387212
FADS2	-0.993936	7.6719	-4.17089	0.00153853	0.0965449	-0.859659
PSMA8	-0.993703	5.77033	-2.57673	0.0256208	0.276361	-3.47717
GALNT14	-0.991245	4.78237	-3.93326	0.00230995	0.112539	-1.23896
LYAR	-0.990892	8.14165	-6.06253	7.93799e-05	0.04714	1.85113
BEST3	-0.989637	9.27213	-5.71477	0.000131839	0.0495466	1.39732
USP31	-0.988217	5.38484	-3.61176	0.00404278	0.130879	-1.76221
CPT1A	-0.986975	5.78355	-5.79658	0.00011683	0.0495466	1.50591
CHAF1B	-0.986859	7.59547	-5.47578	0.000188679	0.0560017	1.07362
TSHR	-0.985194	4.44527	-2.55074	0.0268377	0.281186	-3.51962
RDM1	-0.984472	4.47012	-3.47272	0.00516557	0.142942	-1.99135
MTBP	-0.982136	7.50785	-4.25155	0.00134236	0.0930376	-0.732567
MACROD2	-0.982011	2.81066	-4.21291	0.00143285	0.09533	-0.793335
G2E3	-0.981978	5.78903	-1.84547	0.0918567	0.462357	-4.61774
NMI	-0.98164	4.07131	-2.09617	0.0598337	0.388995	-4.24263
BRCA2	-0.979403	7.67205	-4.8462	0.000504256	0.0680325	0.174861
BHLHE40	-0.978679	4.45683	-2.2996	0.0419161	0.336162	-3.92446
CEP41	-0.978037	5.91922	-2.64407	0.0227138	0.260847	-3.36675
NCR3LG1	-0.973084	7.71328	-5.50182	0.000181381	0.0560017	1.10935
COL5A1	-0.972323	5.44397	-3.60009	0.00412655	0.131181	-1.78139
KLRC2	-0.969557	5.51349	-2.35613	0.0379326	0.323246	-3.83432
JADE3	-0.968843	4.8819	-5.51146	0.000178754	0.0560017	1.12256
HASPIN	-0.96882	6.29178	-5.34258	0.000231212	0.0564418	0.889012
DEPDC1	-0.968478	8.2548	-4.55294	0.000812398	0.078701	-0.265921
MT2A	-0.966266	7.95518	-1.71588	0.113995	0.498958	-4.80233
ACYP1	-0.965677	6.87517	-4.43216	0.000992091	0.0830113	-0.451334
CASZ1	-0.965281	6.05218	-4.23165	0.00138822	0.0944245	-0.763853
GALNT18	-0.957645	5.36452	-4.15629	0.00157713	0.0971927	-0.882755
TEAD4	-0.957103	6.49944	-7.47843	1.18688e-05	0.04714	3.49632
CDK1	-0.956598	9.15147	-4.83664	0.000512062	0.0680325	0.160705
H4C9	-0.956424	8.98111	-5.43563	0.000200549	0.0560017	1.01829
ALDH1L2	-0.956175	4.80093	-4.75645	0.000582759	0.0693212	0.0414125
GINS1	-0.955774	7.87917	-5.72418	0.000130013	0.0495466	1.40987
NAMPT	-0.95534	7.73	-4.24788	0.0013507	0.0932904	-0.738334
TAF5	-0.954759	7.02157	-5.02315	0.000380365	0.067748	0.434123
SPC25	-0.953984	7.10908	-2.85527	0.015555	0.219874	-3.01774
ANP32E	-0.953303	7.61294	-5.80504	0.000115385	0.0495466	1.51708
PITPNM2	-0.95318	2.80198	-3.54221	0.0045691	0.137046	-1.87664
KIF2C	-0.951409	8.68909	-3.95313	0.00223221	0.111838	-1.20698
UBASH3B	-0.951375	6.08432	-6.67635	3.37465e-05	0.04714	2.60323
CDCA5	-0.951002	8.17143	-5.66756	0.000141423	0.0495466	1.33414
GSTM4	-0.950473	5.54658	-3.71039	0.00340119	0.121827	-1.60062
ARHGAP31	-0.950442	4.13882	-6.62163	3.63468e-05	0.04714	2.53867
RAP1GAP	-0.94936	4.09397	-5.11328	0.000330038	0.0648502	0.564203
MSH2	-0.948738	6.77525	-3.37139	0.00618172	0.149601	-2.15914
PATJ	-0.948028	4.84801	-2.7843	0.0176669	0.233189	-3.1354
ESAM-AS1	-0.945677	4.04862	-2.79745	0.0172553	0.230899	-3.11363
TMSB15B	-0.94534	4.43005	-3.99301	0.00208425	0.108785	-1.14292
BRIP1	-0.944067	7.47434	-4.59924	0.000752888	0.0768433	-0.195438
CDC7	-0.943909	7.75353	-3.51037	0.00483312	0.13914	-1.92916
SMC2	-0.94235	8.42324	-4.44349	0.000973586	0.0830042	-0.433846
FRZB	-0.940932	6.50013	-3.45987	0.00528437	0.143202	-2.0126
EFCAB11	-0.940874	5.67353	-2.0138	0.0689797	0.416228	-4.36821
SAMD9L	-0.939232	5.3866	-1.85516	0.0903713	0.459999	-4.60367
B4GALT2	-0.937914	7.12709	-5.07656	0.000349635	0.0652695	0.511369
PRC1	-0.937759	8.90228	-4.38398	0.00107498	0.0859145	-0.525894
CILK1	-0.934544	7.31796	-4.56106	0.000801608	0.078701	-0.253528
ITGB1BP1	-0.931966	5.83576	-2.45465	0.03185	0.300101	-3.67579
WASF1	-0.931916	7.98176	-3.89173	0.00248164	0.114663	-1.30594
SPRY3	-0.931664	3.11409	-3.18512	0.00861432	0.174989	-2.46877
SPRY3	-0.931664	3.11409	-3.18512	0.00861432	0.174989	-2.46877
CERCAM	-0.929722	4.78656	-6.20515	6.47807e-05	0.04714	2.03138
ORC6	-0.928976	7.18876	-3.23835	0.00783346	0.167509	-2.38018
ZNF286A	-0.927741	6.45999	-3.24741	0.00770786	0.165998	-2.3651
SLF1	-0.927221	5.33185	-2.53952	0.0273807	0.284082	-3.53793
RORA	-0.926878	3.28158	-3.33217	0.00662788	0.154471	-2.22422
SLC22A5	-0.926429	3.66753	-2.80754	0.0169457	0.229305	-3.09691
PPFIBP1	-0.925989	3.55931	-2.89451	0.0144977	0.213951	-2.95258
RAB37	-0.922243	3.90687	-4.17035	0.00153995	0.0965449	-0.860518
AP4B1-AS1	-0.921953	4.01355	-2.85574	0.0155418	0.219874	-3.01696
COA6	-0.919752	8.01328	-3.84172	0.00270605	0.115461	-1.38685
ERLIN1	-0.91939	7.75164	-4.71326	0.000625037	0.0722384	-0.0232744
CCNB2	-0.917797	8.86493	-5.1809	0.000296928	0.0620683	0.660901
COCH	-0.916214	7.71174	-3.84051	0.00271174	0.115461	-1.38882
UFSP2	-0.915824	5.29996	-2.72728	0.0195687	0.243301	-3.22968
GAR1	-0.915208	7.69936	-2.81599	0.0166908	0.227338	-3.0829
CHEK1	-0.914033	8.97901	-5.67873	0.000139091	0.0495466	1.34912
GPD2	-0.911952	6.38218	-3.79187	0.00295075	0.115461	-1.46778
IGSF10	-0.910868	5.20236	-3.04855	0.0109986	0.191105	-2.69623
SNX16	-0.908095	6.05972	-3.03257	0.0113182	0.193412	-2.72286
RTTN	-0.906466	6.82931	-3.61733	0.00400339	0.13056	-1.75305
PDCD5	-0.905403	7.22323	-2.11686	0.0577234	0.382653	-4.21077
CFAP100	-0.904293	2.03236	-3.8583	0.00262941	0.115461	-1.36
CENPH	-0.904189	7.29115	-3.30656	0.00693686	0.157558	-2.26676
SLC38A5	-0.903698	8.88163	-4.97722	0.000409073	0.067906	0.367319
OSBPL6	-0.903175	2.81367	-3.3106	0.0068872	0.156988	-2.26005
TRIP13	-0.902668	7.66329	-3.88325	0.00251826	0.115008	-1.31963
FBXO5	-0.902564	7.70956	-3.07449	0.0104992	0.187023	-2.65302
MIR1243	-0.902132	2.11461	-3.6946	0.00349636	0.123167	-1.62642
CXADR	-0.901701	6.25394	-2.28694	0.0428617	0.338036	-3.94455
ITGB3BP	-0.901604	8.66519	-3.78725	0.0029746	0.115461	-1.47531
NLN	-0.901175	7.29889	-4.14464	0.00160863	0.097761	-0.901198
RIMS2	-0.897824	5.43587	-2.59881	0.0246294	0.271374	-3.44102
CEP70	-0.89733	7.29434	-3.82761	0.00277311	0.115461	-1.40973
CKMT1B	-0.896602	5.71861	-5.3318	0.000235075	0.0567173	0.873936
RGS5	-0.89655	4.53905	-1.92138	0.080788	0.439148	-4.50647
PLCXD1	-0.896243	7.90143	-4.91261	0.000453385	0.067906	0.272771
TRIB3	-0.894999	7.06586	-4.80804	0.000536183	0.0680325	0.118271
UBE2C	-0.894715	7.84713	-4.26792	0.00130586	0.0922578	-0.706895
PLK4	-0.892973	7.99074	-3.48448	0.00505928	0.142165	-1.97191
GMNN	-0.892931	8.24365	-3.68335	0.00356584	0.12424	-1.64482
ARHGAP23	-0.892787	5.36664	-6.28928	5.75352e-05	0.04714	2.13615
PSMG1	-0.891659	8.67935	-3.08519	0.0103	0.185016	-2.6352
CENPI	-0.890894	7.04631	-3.63208	0.00390108	0.129762	-1.72884
CENPW	-0.890473	7.35347	-4.71438	0.000623893	0.0722384	-0.0215818
CTNNAL1	-0.888937	6.52567	-3.13187	0.00947455	0.18056	-2.55744
GINS2	-0.888622	8.92839	-4.83154	0.000516276	0.0680325	0.153152
ALCAM	-0.886977	7.25848	-5.27262	0.000257526	0.0591508	0.790849
MORN2	-0.884785	3.38816	-1.95349	0.0764872	0.432012	-4.45877
DCLRE1A	-0.883129	6.89345	-3.31203	0.00686972	0.156892	-2.25768
MOCOS	-0.882961	6.1346	-4.06424	0.00184484	0.103676	-1.02901
REXO5	-0.881542	7.26625	-3.13865	0.00936044	0.180142	-2.54616
CLTRN	-0.881536	2.5019	-3.01488	0.0116827	0.195991	-2.75231
WDHD1	-0.880734	7.61664	-4.18062	0.00151337	0.0962796	-0.844285
ITGB1BP2	-0.880692	4.29736	-4.0365	0.00193449	0.105941	-1.0733
ZNF367	-0.879819	5.37294	-3.92989	0.00232339	0.112539	-1.24437
PHOSPHO2-KLHL23	-0.878147	6.5738	-2.15497	0.0540186	0.372013	-4.15177
HEY1	-0.876567	6.24513	-5.40647	0.000209665	0.0560017	0.977935
HPGDS	-0.874211	2.76757	-3.05299	0.0109115	0.190616	-2.68884
EEF1AKMT2	-0.873106	7.47371	-2.83861	0.016027	0.223112	-3.04539
GNPDA1	-0.872454	4.58755	-4.40473	0.00103843	0.0851213	-0.493743
PAK1	-0.872361	6.24262	-5.18472	0.000295166	0.0620683	0.66634
SPAG5	-0.871306	7.11323	-4.18233	0.00150897	0.0962393	-0.841574
SNX24	-0.870958	4.15661	-2.50281	0.0292329	0.289892	-3.59768
NEDD4L	-0.870663	7.66474	-2.30044	0.0418541	0.336081	-3.92313
NDC80	-0.869671	8.77353	-4.81672	0.000528738	0.0680325	0.131164
CD9	-0.86906	3.87597	-3.1446	0.00926136	0.180142	-2.53625
NCAPG2	-0.867934	8.40296	-5.24708	0.000267907	0.0595802	0.754811
UBE2T	-0.866544	8.97692	-4.97736	0.000408982	0.067906	0.367524
C14orf132	-0.86583	6.57329	-3.4638	0.00524768	0.14306	-2.00609
ATAD5	-0.865775	7.69802	-4.28925	0.00125982	0.0912744	-0.673481
GPSM2	-0.865287	7.32671	-3.68339	0.00356558	0.12424	-1.64475
CORO6	-0.863637	3.68922	-4.21622	0.00142488	0.0952862	-0.788135
MASTL	-0.863458	6.72834	-3.71983	0.00334551	0.12102	-1.58518
CCDC34	-0.863252	8.29559	-4.91	0.000455281	0.067906	0.268931
MAD2L1	-0.862744	7.9788	-4.68532	0.00065409	0.0733699	-0.0652686
CIBAR1	-0.862638	7.215	-3.03762	0.0112161	0.192559	-2.71443
HPRT1	-0.8622	7.37105	-3.49975	0.00492458	0.140783	-1.94669
LINC00698	-0.862158	6.16936	-3.69537	0.00349167	0.123167	-1.62516
CEP152	-0.861164	7.50559	-5.47322	0.000189412	0.0560017	1.0701
GRAMD4	-0.860891	3.64522	-2.89564	0.0144681	0.213638	-2.95069
PMCH	-0.85971	3.18387	-3.59552	0.00415985	0.131181	-1.7889
GPR82	-0.859245	3.17993	-2.18116	0.0516046	0.365592	-4.11099
ENPP3	-0.859227	5.77015	-3.34591	0.00646798	0.153088	-2.20142
RAB33A	-0.858913	6.00448	-3.40612	0.00581218	0.145875	-2.10156
ANK2	-0.858645	4.71758	-3.35984	0.00630975	0.150956	-2.17829
DIXDC1	-0.858388	4.0183	-2.56597	0.0261181	0.277742	-3.49476
FOXP2	-0.857184	6.57232	-4.85524	0.000496992	0.0680325	0.188229
BCL2A1	-0.856705	6.72168	-3.28799	0.00717001	0.159685	-2.29761
CENPQ	-0.856634	6.19548	-3.42402	0.00563062	0.144855	-2.07191
SUV39H1	-0.856296	8.3681	-5.78715	0.000118464	0.0495466	1.49345
DEPDC4	-0.855722	4.09486	-1.67347	0.122218	0.513592	-4.86112
MRPL39	-0.855584	7.02681	-5.39798	0.000212401	0.0560017	0.966158
AIFM2	-0.855377	4.74883	-3.70124	0.00345598	0.122419	-1.61556
EPSTI1	-0.85361	3.09233	-2.04985	0.0648263	0.404693	-4.31351
CRIP1	-0.85207	6.12938	-3.33662	0.00657563	0.154064	-2.21683
HIPK2	-0.851414	6.22682	-4.49967	0.000887034	0.0804465	-0.347427
ARHGAP21	-0.850582	4.40031	-3.1403	0.00933271	0.180142	-2.5434
PMFBP1	-0.849486	3.14356	-2.95625	0.0129776	0.205374	-2.8499
E2F6	-0.849091	4.65337	-2.29929	0.0419389	0.336162	-3.92495
IFIT1	-0.848627	3.38436	-1.52494	0.155315	0.558619	-5.06013
GNPNAT1	-0.848585	8.87606	-5.6851	0.000137778	0.0495466	1.35766
NFIB	-0.848412	4.43235	-2.94246	0.0133026	0.207089	-2.87285
PDZRN3	-0.847892	4.24487	-4.68656	0.000652773	0.0733699	-0.0634063
ZNF730	-0.846265	7.18473	-2.6768	0.021421	0.253924	-3.31291
NCKAP5	-0.844485	3.98817	-4.5624	0.000799847	0.078701	-0.251491
BAIAP2L1	-0.843856	3.36319	-3.23084	0.00793901	0.168678	-2.39266
PARPBP	-0.843778	7.30253	-3.55607	0.00445889	0.135112	-1.85381
SOCS6	-0.843302	4.76284	-3.39348	0.00594395	0.147589	-2.1225
DMC1	-0.842439	3.60224	-3.30313	0.00697935	0.157683	-2.27246
BLM	-0.840112	7.19508	-3.72678	0.00330516	0.120412	-1.57383
MELK	-0.839725	8.47559	-4.16292	0.00155947	0.0967929	-0.872256
MCM6	-0.83802	8.75324	-5.00498	0.000391457	0.067906	0.407741
FAM107B	-0.837511	7.98853	-2.67132	0.0216324	0.255306	-3.32194
XPOT	-0.837462	9.70198	-4.74599	0.000592714	0.0698556	0.025773
FOXM1	-0.837145	8.5965	-4.90729	0.000457257	0.067906	0.264947
HIVEP1	-0.836229	5.70293	-1.84602	0.0917721	0.462357	-4.61694
TNNI3K	-0.83584	4.87406	-3.40932	0.00577934	0.145724	-2.09627
MSL1	-0.835464	7.74562	-4.39113	0.00106223	0.0859145	-0.514804
ARL6IP6	-0.83468	7.53503	-2.94192	0.0133155	0.207089	-2.87375
ORC3	-0.834268	8.29477	-3.68723	0.00354175	0.124083	-1.63848
NEK2	-0.833758	8.54672	-5.35061	0.000228381	0.0564418	0.900218
LINC00336	-0.833068	3.88113	-4.01551	0.00200534	0.106913	-1.10688
PLXND1	-0.832743	7.39854	-4.28339	0.0012723	0.0916591	-0.682655
ACVR2B	-0.831437	4.86338	-4.77824	0.000562586	0.0691737	0.0739298
NLGN3	-0.830625	4.41083	-5.64369	0.000146548	0.049973	1.30206
SLCO4A1	-0.830335	5.97887	-4.83829	0.000510705	0.0680325	0.163151
APOBEC3D	-0.828942	6.63752	-4.01364	0.00201178	0.106913	-1.10987
POLD3	-0.827899	8.50558	-4.44835	0.000965759	0.0830042	-0.426351
ATP23	-0.827762	7.04294	-3.93608	0.00229875	0.112539	-1.23442
HLTF	-0.827698	8.22077	-3.81967	0.00281159	0.115461	-1.42262
DSCC1	-0.826214	7.34912	-3.60642	0.0040809	0.130952	-1.77098
SMCO4	-0.826125	6.53649	-3.92477	0.002344	0.112983	-1.25263
MAP3K21	-0.826004	6.71039	-3.37069	0.00618942	0.149617	-2.16031
TMSB15B	-0.825996	4.09725	-3.80622	0.00287806	0.115461	-1.44446
GJC1	-0.825995	7.05928	-4.54995	0.00081641	0.0787912	-0.270487
VPS54	-0.825659	4.55268	-1.68041	0.120838	0.511322	-4.85156
HELLS	-0.825567	8.983	-4.94363	0.000431507	0.067906	0.318257
TPX2	-0.824438	9.59571	-4.82052	0.000525513	0.0680325	0.136805
JADE2	-0.824259	6.57779	-4.67789	0.000662055	0.0736176	-0.0764606
CENPF	-0.824242	8.97185	-4.77128	0.000568951	0.0693212	0.0635476
TTC27	-0.824175	6.76555	-4.95457	0.000424059	0.067906	0.33426
ZBTB2	-0.823612	7.76025	-5.41493	0.000206975	0.0560017	0.989659
PARP9	-0.822567	4.85617	-3.31144	0.00687685	0.156892	-2.25865
SGO1	-0.822223	8.35392	-3.75394	0.00315225	0.117679	-1.52954
REXO2	-0.822163	7.89866	-3.24458	0.00774687	0.166493	-2.36981
C9orf72	-0.821605	6.00123	-2.25062	0.0456902	0.347895	-4.002
DPY19L2	-0.820769	5.59839	-3.36714	0.00622853	0.149995	-2.16619
UNG	-0.820605	6.81614	-3.0003	0.0119921	0.199155	-2.77659
TMEM126A	-0.820452	7.05297	-2.78353	0.0176913	0.233204	-3.13667
DNA2	-0.819303	6.9187	-3.86218	0.00261181	0.115461	-1.35372
E2F3	-0.818515	5.63579	-1.70811	0.115462	0.501952	-4.81315
KIF14	-0.818319	7.18619	-5.66789	0.000141353	0.0495466	1.33459
TESMIN	-0.816346	4.56932	-4.64451	0.000699106	0.0745482	-0.12683
RAB27A	-0.81517	5.10604	-3.11435	0.00977617	0.181969	-2.58662
CIP2A	-0.814148	7.90251	-3.77272	0.00305078	0.116357	-1.49895
ADAM9	-0.812987	5.67001	-2.16667	0.0529272	0.369638	-4.13357
RNASEH2B	-0.812959	8.80969	-3.44191	0.00545506	0.14442	-2.04231
ARL4A	-0.812806	4.42487	-1.95721	0.0760028	0.430896	-4.45322
PYROXD1	-0.811725	7.01233	-1.97676	0.0735045	0.426566	-4.42397
GARNL3	-0.811509	4.71762	-3.33689	0.00657247	0.154064	-2.21638
PRIM1	-0.811126	7.99892	-3.00253	0.0119441	0.198615	-2.77286
LIN28B	-0.810331	5.13281	-3.09209	0.0101735	0.18427	-2.6237
FAM153B	-0.810166	3.42687	-3.53014	0.00466744	0.137365	-1.89655
HROB	-0.810161	6.68574	-5.16544	0.000304173	0.0620683	0.638864
RFC2	-0.809476	8.06457	-4.90072	0.000462083	0.067906	0.255286
TAF9B	-0.809395	7.09627	-3.16854	0.00887323	0.176602	-2.49637
MTHFD1L	-0.808059	9.16457	-5.69905	0.00013495	0.0495466	1.37633
SLC36A4	-0.80782	5.5466	-2.92512	0.0137229	0.208683	-2.90168
PLCXD1	-0.807659	7.92368	-4.001	0.00205585	0.107742	-1.13011
KPNA3	-0.806534	7.4329	-3.10948	0.00986182	0.182607	-2.59474
SBF2-AS1	-0.806443	6.15468	-4.33421	0.00116827	0.0876204	-0.603281
COPRS	-0.805528	6.52446	-3.41607	0.00571051	0.144855	-2.08507
CCNA2	-0.805465	10.4972	-4.53355	0.000838776	0.0789275	-0.295544
SERINC2	-0.804869	7.24693	-4.03163	0.00195068	0.106372	-1.08108
HORMAD1	-0.803973	2.91878	-4.41323	0.00102382	0.0846558	-0.480577
THAP5	-0.803522	7.10429	-2.22529	0.0477678	0.355048	-4.04188
JPT2	-0.80211	8.20597	-2.90638	0.014192	0.211763	-2.93284
PCLAF	-0.801749	9.05295	-3.5377	0.00460563	0.137057	-1.88409
RMI2	-0.800091	7.50417	-3.42861	0.00558508	0.144855	-2.06432
LONRF1	-0.799502	6.92977	-5.68944	0.000136892	0.0495466	1.36347
TBL1XR1	-0.797653	8.03321	-2.20812	0.0492268	0.358968	-4.06882
TDRD7	-0.797539	6.48213	-3.85995	0.00262193	0.115461	-1.35734
DUS4L	-0.796783	5.71892	-2.87546	0.0150016	0.216465	-2.98422
NUCB2	-0.796074	8.89437	-5.13007	0.000321464	0.06423	0.588294
CYB5R2	-0.795821	6.43328	-4.37468	0.00109181	0.086476	-0.540333
MCTP1	-0.79553	5.40838	-2.7127	0.0200868	0.245916	-3.25374
AUNIP	-0.794664	6.80304	-3.85219	0.00265739	0.115461	-1.36989
RASA2	-0.794496	5.97671	-1.97278	0.0740074	0.427686	-4.42994
LIN54	-0.794081	6.52457	-3.31667	0.00681323	0.155857	-2.24997
SKA1	-0.793934	7.75483	-2.83425	0.0161529	0.223746	-3.05263
TMSB15A	-0.791902	3.40003	-2.5841	0.0252855	0.27436	-3.46511
FMNL2	-0.789637	3.57891	-3.28842	0.00716455	0.159685	-2.2969
NEK3	-0.789406	6.0391	-4.0969	0.00174481	0.101603	-0.976992
FKBP4	-0.789352	8.70318	-4.89725	0.000464655	0.067906	0.250178
ZNF711	-0.788753	3.21979	-3.61432	0.0040246	0.13056	-1.75799
ARHGEF26-AS1	-0.787936	4.49711	-2.17767	0.0519202	0.366812	-4.11643
RERG	-0.786954	7.75314	-4.51882	0.000859407	0.0799508	-0.318077
CENPK	-0.786706	7.77071	-3.84951	0.00266977	0.115461	-1.37424
HK2	-0.786671	7.05001	-3.99717	0.00206942	0.108232	-1.13625
MCM7	-0.786394	9.80659	-5.88175	0.00010312	0.0487169	1.61775
GSTM1	-0.785464	3.87204	-3.83544	0.00273568	0.115461	-1.39703
AURKA	-0.785376	9.60158	-5.69696	0.000135371	0.0495466	1.37353
PUS7	-0.784957	7.35744	-1.87309	0.0876778	0.454464	-4.57751
APOBEC3G	-0.784888	5.47544	-3.33052	0.0066474	0.154588	-2.22697
KIF24	-0.78479	6.038	-3.47045	0.00518639	0.142942	-1.99511
WEE1	-0.784628	9.67284	-5.15439	0.000309466	0.0623197	0.62309
USP44	-0.784308	7.86018	-3.79541	0.00293264	0.115461	-1.46202
ARSL	-0.784264	2.93138	-3.54047	0.00458315	0.137057	-1.87951
CMC4	-0.784026	5.83669	-2.48662	0.0300883	0.292828	-3.62398
DNAJC21	-0.783516	7.50213	-2.17641	0.0520341	0.366997	-4.11839
DUSP3	-0.783098	4.7151	-3.51632	0.0047826	0.138365	-1.91934
DCLRE1B	-0.782469	6.09789	-3.93137	0.00231747	0.112539	-1.24199
PARP2	-0.781086	7.25804	-3.17619	0.00875275	0.175698	-2.48363
GNAL	-0.780793	4.20208	-5.08531	0.000344854	0.0648502	0.523986
FIGNL1	-0.779929	7.24555	-4.71292	0.000625375	0.0722384	-0.0237742
C2orf27A	-0.779906	4.17683	-1.97686	0.0734917	0.426566	-4.42382
TTK	-0.779739	9.33569	-3.89599	0.00246343	0.114663	-1.29906
SMIM19	-0.779258	6.8318	-3.23071	0.00794087	0.168678	-2.39288
PARP16	-0.777483	5.96705	-3.86136	0.00261553	0.115461	-1.35505
NR2C2AP	-0.776994	5.90664	-4.84851	0.000502393	0.0680325	0.178272
NEIL3	-0.775884	6.94224	-4.43801	0.000982483	0.0830042	-0.442295
MINDY2	-0.775707	4.92073	-2.72089	0.0197941	0.244599	-3.24022
RCCD1	-0.775484	6.10956	-4.95682	0.000422545	0.067906	0.337548
PSRC1	-0.775242	4.50256	-2.83517	0.0161262	0.223746	-3.0511
NME4	-0.774934	9.66912	-4.9472	0.000429065	0.067906	0.323474
HPS4	-0.774868	9.28725	-4.94539	0.000430306	0.067906	0.320819
NECTIN1	-0.774701	5.18641	-2.60856	0.0242039	0.269782	-3.42505
FCHO2	-0.774634	3.52775	-2.30262	0.0416933	0.335336	-3.91966
ASPM	-0.77431	8.44555	-4.53308	0.000839424	0.0789275	-0.296259
ZNF729	-0.774156	4.94299	-2.2144	0.0486883	0.357892	-4.05898
APBB2	-0.774153	8.38554	-4.6441	0.000699572	0.0745482	-0.127447
MIX23	-0.772918	7.96058	-2.6498	0.0224823	0.259278	-3.35734
ACAT2	-0.772907	8.25625	-4.80834	0.000535924	0.0680325	0.118717
DIAPH3	-0.77223	7.76814	-3.89997	0.00244653	0.114528	-1.29263
H2BC3	-0.77208	5.20773	-2.59951	0.0245987	0.271374	-3.43988
HOMER1	-0.772015	2.55635	-4.45179	0.000960254	0.0830042	-0.421043
BUB1B	-0.771301	9.52456	-3.80523	0.00288303	0.115461	-1.44607
MIR1284	-0.77127	2.43468	-2.74997	0.0187889	0.239232	-3.1922
TMPO	-0.770283	9.86825	-3.57481	0.00431415	0.133093	-1.82296
STRN	-0.770247	7.56148	-3.90528	0.00242422	0.114077	-1.28407
MCM5	-0.770182	9.04535	-5.42962	0.000202393	0.0560017	1.00998
KLRA1P	-0.769788	3.84802	-3.39975	0.00587822	0.146977	-2.11212
NUP205	-0.768952	7.24841	-3.18121	0.00867472	0.175251	-2.47528
LPGAT1	-0.768922	7.15404	-3.06611	0.010658	0.188627	-2.66698
STIL	-0.768821	7.8523	-2.8367	0.0160821	0.223653	-3.04856
MYL10	-0.768077	2.6126	-3.94745	0.00225415	0.111838	-1.21611
BTG3	-0.767416	7.05235	-3.17847	0.00871725	0.175408	-2.47984
BID	-0.767334	8.36894	-4.9318	0.000439721	0.067906	0.300919
SLC7A11	-0.76581	7.96267	-4.21535	0.00142696	0.0952862	-0.7895
OR2T5	-0.765237	2.01661	-2.94734	0.0131867	0.206395	-2.86473
HMMR	-0.76496	8.24656	-3.85625	0.00263879	0.115461	-1.36333
SGO2	-0.764694	6.37532	-2.27648	0.0436589	0.340489	-3.96113
ST3GAL1	-0.764263	4.86825	-3.67711	0.00360501	0.12493	-1.65504
GSTO1	-0.763885	6.97693	-5.25739	0.000263664	0.0591508	0.769373
EPS8	-0.763824	2.63478	-2.65294	0.022356	0.25883	-3.35217
TCL1A	-0.763034	9.02087	-4.85535	0.000496903	0.0680325	0.188394
CCDC59	-0.762989	8.85122	-4.57207	0.000787229	0.078701	-0.236755
FAM98B	-0.762976	8.00671	-2.18137	0.0515851	0.365555	-4.11065
NTAN1	-0.762811	7.66617	-3.71099	0.00339762	0.121827	-1.59963
USP32	-0.762121	6.0399	-2.53061	0.0278196	0.285978	-3.55246
METTL18	-0.761384	5.80577	-2.67588	0.0214565	0.254169	-3.31443
E2F2	-0.761099	7.55467	-4.17216	0.00153521	0.0965449	-0.857645
TWSG1	-0.760965	7.05109	-4.09089	0.00176277	0.101997	-0.986547
RFC4	-0.760939	9.82743	-5.44225	0.000198537	0.0560017	1.02744
CEP44	-0.760922	6.1139	-2.97825	0.0124755	0.202194	-2.81329
NUP133	-0.760568	5.89785	-1.82576	0.0949508	0.467664	-4.64627
VRK1	-0.760116	8.26242	-4.19311	0.00148167	0.0959332	-0.824554
MCMBP	-0.760077	9.06199	-5.08651	0.000344202	0.0648502	0.525718
ACOT1	-0.759197	5.81872	-2.73578	0.019273	0.242096	-3.21565
PTAFR	-0.758851	5.76876	-2.6081	0.0242238	0.269827	-3.4258
ZNF155	-0.758794	2.68606	-3.03104	0.0113493	0.193487	-2.72541
TMEM181	-0.758172	7.04155	-5.08965	0.00034251	0.0648502	0.530233
TIGD4	-0.758129	2.51936	-2.67443	0.0215122	0.25471	-3.31682
ZNF136	-0.757926	4.55256	-1.76367	0.105324	0.486396	-4.73509
CLEC2D	-0.757851	9.94565	-5.45726	0.000194058	0.0560017	1.04813
SLC19A2	-0.757616	6.50271	-3.30661	0.00693625	0.157558	-2.26668
RAD54B	-0.757479	6.86818	-3.85295	0.00265391	0.115461	-1.36867
MRPL13	-0.757389	6.8971	-3.61659	0.00400859	0.13056	-1.75427
PRKAG2	-0.757365	3.85416	-2.87055	0.0151343	0.217575	-2.99237
GPR180	-0.756764	5.795	-2.50838	0.0289441	0.289129	-3.58863
DLEU2	-0.755576	7.3756	-2.01891	0.0683758	0.414139	-4.36048
CORO2A	-0.755262	3.9209	-2.51708	0.028499	0.288073	-3.57449
NLRP2	-0.755026	5.10539	-2.31909	0.0404992	0.332067	-3.89346
GKAP1	-0.754383	6.60805	-2.64565	0.0226498	0.260501	-3.36416
E2F1	-0.754229	7.10575	-4.26214	0.00131863	0.0925887	-0.715957
FSD1L	-0.753897	4.74535	-1.3454	0.205402	0.62389	-5.28459
EXOSC8	-0.753092	8.76865	-5.16475	0.000304503	0.0620683	0.637875
ZCCHC4	-0.752951	6.44691	-3.3769	0.00612153	0.14882	-2.15
GCSH	-0.752853	8.36665	-4.27336	0.00129395	0.0919242	-0.698365
SHISA9	-0.752672	6.11692	-4.3035	0.00123001	0.0901361	-0.651194
LCMT1-AS1	-0.752312	6.40328	-2.44439	0.0324366	0.3021	-3.69239
NUP35	-0.752113	8.17971	-4.18694	0.00149725	0.0962393	-0.834302
NDUFAF2	-0.751951	7.02617	-3.69546	0.0034911	0.123167	-1.62501
PDE4B	-0.751764	5.13531	-2.50655	0.029039	0.289129	-3.59162
AR	-0.751457	2.73571	-2.98596	0.0123044	0.200692	-2.80046
EEF1E1	-0.751368	7.98737	-5.38384	0.000217042	0.0563739	0.94652
RFK	-0.750915	7.75922	-2.18545	0.0512185	0.364437	-4.10428
PFDN4	-0.750204	8.24116	-3.34717	0.00645345	0.153088	-2.19932
TPM1	-0.750182	4.08907	-2.18535	0.0512277	0.364437	-4.10444
RNLS	-0.750148	3.94333	-2.78035	0.0177925	0.233595	-3.14193
[truncated: 25,022 more rows]

## Sheet: DG - EntoAZD vs DMSO up
Supplementary table S2.2e: Significantly up-regulated genes by Ento+AZD exposure vs. DMSO in DG-75 identified by Microarray
[truncated: 25,576 more rows]

[truncated: 5 more sheets: DG - EntoAZD vs DMSO down, DG - EntoAZD vs Ento up, DG - EntoAZD vs Ento down, DG - EntoAZD vs AZD up, DG - EntoAZD vs AZD down]
