# Supplementary material for: Evaluation of the Synergistic Potential of Simultaneous Pan- or Isoform-Specific BET and SYK Inhibition in B-Cell Lymphoma: An In Vitro Approach
Source: Cancers (Basel). 2022 Sep 27;14(19):4691. doi: 10.3390/cancers14194691 (PMC9564024; doi:10.3390/cancers14194691)
Supplement: Supplementary file 1 [file cancers-14-04691-s001.zip › cancers-1798753-supplementary/supplementary material/Supplementary tables/Supplementary table S4 platform comparison.xlsx]

## Sheet: Ento vs DMSO
Supplementary table S3a: DEGs by Ento single agent exposure - Overlapping genes between the platforms
up-regulated										down-regulated
	Microarray	SU-DHL-4		RNAseq	SU-DHL-4		Microarray	DG-75			Microarray	SU-DHL-4		RNAseq	SU-DHL-4		Microarray	DG-75
SYMBOL	logFC	adj.P.Val		logFC	FDR		logFC	adj.P.Val		SYMBOL	logFC	adj.P.Val		logFC	FDR		logFC	adj.P.Val
AICDA	2.47752	0.000100847		2.99356	6.1831e-06		1.61082	0.00213853		DENND1B	-1.61929	0.0326976		-1.40173	0.000291783		-0.194407	0.999992
TMPRSS15	2.07091	0.000501846		2.49794	0.000565083		-0.167262	0.999992		C1orf54	-1.17214	0.0326976		-1.05058	0.0206139		-0.0636195	0.999992
ABCA6	1.6606	0.0259177		1.8368	7.62432e-06		-0.0438051	0.999992		SPARCL1	-1.01587	0.0259177		-2.69408	0.00029839		-0.0480767	0.999992
TRPC6	1.64881	0.0326976		1.33153	0.00205749		0.326402	0.999992
IGLL5	1.54905	0.0487005		2.30996	0.000197923		0.261028	0.999992
LPP	1.43793	0.00935555		1.25989	0.000418337		0.164135	0.999992
BACH2	1.32038	0.00935555		1.36331	6.1831e-06		0.236907	0.999992
LINC01781	1.21281	0.0326976		4.17494	5.45389e-05		-0.210728	0.999992
CEACAM1	1.13574	0.0412603		1.19241	0.00091141		0.140114	0.999992
LTB	1.0168	0.0412603		2.02951	6.1831e-06		0.555564	0.999992

## Sheet: AZD vs DMSO
Supplementary table S3b: DEGs by AZD single agent exposure - Overlapping genes between the platforms
up-regulated							down-regulated
	Microarray	SU-DHL-4		RNAseq	SU-DHL-4			Microarray	SU-DHL-4		RNAseq	SU-DHL-4		Microarray	DG-75
SYMBOL	logFC	adj.P.Val		logFC	FDR		SYMBOL	logFC	adj.P.Val		logFC	FDR		logFC	adj.P.Val
no significant							COBLL1	-2.5688	0.0312337		-1.77701	2.02311e-05		-2.10069	0.067906
							RASSF6	-2.12425	0.0396266		-2.59482	0.000127023		-0.553812	0.370982
							EPSTI1	-1.88083	0.0322522		-1.31595	0.000385715		-0.85361	0.404693
							LRRTM4-AS1	-1.87232	0.0341363		-1.56621	0.000150777		-0.172813	0.797141
							LRRCC1	-1.75183	0.0396266		-1.08322	0.00112464		-1.43903	0.114077
							KLRC3	-1.73735	0.0325477		no hit			-0.517674	0.270069
							RTKN2	-1.59707	0.0445246		-2.16269	0.00037633		-1.09351	0.0752704
							WNT5A	-1.59107	0.0382213		-1.54031	2.02311e-05		-0.573421	0.44701
							CFAP20DC	-1.55263	0.0312337		-1.07324	0.00077136		-0.0869262	0.93542
							MLLT11	-1.46968	0.0396266		-1.23378	0.0085657		-1.23581	0.115461

## Sheet: EntoAZD vs DMSO
Supplementary table S3c: DEGs by Ento+AZD combined exposure - Overlapping genes between the platforms
up-regulated										down-regulated
	Microarray	SU-DHL-4		RNAseq	SU-DHL-4		Microarray	DG-75			Microarray	SU-DHL-4		RNAseq	SU-DHL-4		Microarray	DG-75
SYMBOL	logFC	adj.P.Val		logFC	FDR		logFC	adj.P.Val		SYMBOL	logFC	adj.P.Val		logFC	FDR		logFC	adj.P.Val
TARS3	2.00122	0.00399869		1.68486	0.000106846		0.826958	0.223366		SNORA2A	-2.58717	0.0321281		no hit			-1.25175	0.203459
C8orf89	1.91357	0.0173106		2.07463	0.00209645		0.311037	0.589567		MYB	-2.56392	0.00434335		-2.85156	1.53865e-05		-1.51826	0.0147885
SGK1	1.59486	0.0305264		1.82871	4.59492e-05		0.527542	0.64199		LRRTM4-AS1	-2.52531	0.00434335		-2.52984	2.17336e-06		-0.450504	0.320483
FOXP1-AS1	1.45259	0.0127063		2.73735	8.41595e-05		0.0405201	0.953007		HEMGN	-2.36476	0.00434335		-1.63772	6.20768e-05		0.00805171	0.991211
LINC00106	1.39441	0.0336425		1.52613	3.20399e-05		0.370693	0.332958		MUC19	-2.29496	0.00778665		-2.23094	2.01144e-05		0.0782737	0.9071
IGLL5	1.33046	0.0146683		2.16852	3.7292e-05		0.0865164	0.852404		LRRCC1	-2.27458	0.00535777		-2.35522	3.74977e-06		-1.77231	0.035005
NUP50-DT	1.28696	0.00811097		0.943144	0.000287897		0.031906	0.977606		E2F8	-2.26566	0.0120081		-2.19956	4.42772e-05		-1.67926	0.0214568
TRPV1	1.27379	0.0120923		2.29216	2.16315e-05		0.162869	0.775792		PARP9	-2.16861	0.00434335		-2.23994	5.64759e-06		-0.0414798	0.961524
SLC30A4	1.26927	0.0205445		1.28546	4.56904e-05		1.65091	0.0069799		EPSTI1	-2.12442	0.00457534		-1.61139	1.92736e-05		-0.139943	0.920572
PLGLB1	1.25888	0.00962805		2.01581	0.000232878		0.492197	0.180363		CHAF1B	-2.04674	0.00567017		-1.69175	2.8246e-05		-1.19841	0.0169314

## Sheet: DEGs
Supplementary table S3d: Overlapping DEGs between the platforms
Overexpressed																Overexpressed
DG-75	logFC	adj. p	SUDHL-4	logFC	adj. p	RNAseq	logFC	FDR	DG-75	SUDHL-4	RNAseq	DG-75 + SUDHL-4	DG-75 + RNAseq	SUDHL-4 + RNAseq	DG-75 + SUDHL-4 + RNAseq	DG-75	logFC	adj. p	SUDHL-4	logFC	adj. p	RNAseq	logFC	FDR	DG-75	SUDHL-4	RNAseq	DG-75 + SUDHL-4	DG-75 + RNAseq	SUDHL-4 + RNAseq	DG-75 + SUDHL-4 + RNAseq
SLC30A4	1.65091	0.0069799	TARS3	2.00122	0.00399869	KIF26B	1.8437	0.0146873	TXNIP	MIR1299	KIF26B		CD69	AICDA	SLC30A4	LCK	-1.77003	0.0069799	C1orf54	-1.84606	0.00145185	S100A10	-3.36658	0.00999809	LCK	H4C4	S100A10	FAIM	APOBEC3C	ABI2	ASPM
TXNIP	1.14268	0.0115345	BACH2	1.1667	0.00567017	ERI3-IT1	1.79454	0.0158286	ARRDC3	AFF3	ERI3-IT1		CEMIP2	BACH2		HVCN1	-1.31515	0.0100995	SLC7A11	-1.79754	0.00145185	SLC7A11-AS1	-1.94068	0.00780975	HVCN1	H4C2	SLC7A11-AS1	H4C9	ARG2	ANLN	ATAD5
ARRDC3	1.11653	0.0115345	IQCN	1.19275	0.00567017	LOC112267879	1.2012	0.0440361	STK17A	NUP50-DT	LOC112267879		LAPTM5	C8orf89		FAM72C	-1.34361	0.0115345	SPARCL1	-1.39156	0.00174339	CTTNBP2NL	-1.80766	0.0222717	HCK	H2AC4	CTTNBP2NL	HAUS1	CCDC34	ANP32E	ATL3
CEMIP2	1.90475	0.0132908	MIR1299	1.17052	0.00567017	TMEM59L	1.23687	0.0263008	THRSP	PRRT3-AS1	TMEM59L		PPP3CB-AS1	FCER2		HCK	-1.63528	0.0115345	H4C4	-1.67165	0.00257578	ADGRA2	-3.80794	0.000742189	LINC02909	FAM81A	ADGRA2		CCDC74B	APOBEC3G	AURKA
STK17A	1.22394	0.0145565	TMPRSS15	1.24959	0.00567017	CTAGE9	1.20488	0.0216812	CCR7		CTAGE9		TMEM44-AS1	FOXP1-AS1		LINC02909	-2.0004	0.0115345	HAUS4	-1.61886	0.00399869	LOC392268	-1.42916	0.0162353	NRG4	H3C8	LOC392268		CD1C	ATAD2	BTG3
THRSP	1.47624	0.0147885	AFF3	1.11416	0.00715026	ZNF132	1.79462	0.00230648	CLBA1		ZNF132			IGLL5		NRG4	-1.68581	0.0145565	LRRTM4-AS1	-2.52531	0.00434335	DHDDS-AS1	-1.53712	0.0230305	SLC12A8	H2BC10	DHDDS-AS1		CHRNA5	AURKB	C1orf54
CCR7	1.37015	0.016186	LOC100507006	1.18434	0.00721501	HMGB1P14	1.23548	0.0156225	MXD4		HMGB1P14			IQCN		MNS1	-1.897	0.0147641	HEMGN	-2.36476	0.00434335	USP51	-1.38757	0.0199717	CKS1B	PEMT	USP51		CTH	BCL2A1	CCDC167
CLBA1	1.40858	0.016186	XBP1	1.25399	0.00811097	SNORD63B	1.26707	0.0137171	FCMR		SNORD63B			LINC00106		MYB	-1.51826	0.0147885	PARP9	-2.16861	0.00434335	TUBB8P8	-1.40477	0.0154986	PLEK	GNB3	TUBB8P8		DHRS11	BUB1B	CCNA2
MXD4	1.03488	0.016186	NUP50-DT	1.28696	0.00811097	LOC101928816	1.23136	0.0145316	CHMP7		LOC101928816			LOC100507006		AURKA	-1.0452	0.016186	MYB	-2.56392	0.00434335	SNORD4B	-1.28456	0.0280826	CEP295NL	CFAP20DC	SNORD4B		DNAJC22	CBS	CD84
FCMR	1.80937	0.016186	AICDA	1.09232	0.00811097	GPR45	1.77817	0.00643354	TP53INP1		GPR45			LOC286437		SLC12A8	-1.65052	0.016186	HSPB1	-1.60795	0.00434335	PECR	-1.84982	0.00912146	MIS18A	H2AC8	PECR		DSCC1	CCNB2	CDC25A
CHMP7	1.0395	0.016186	PLGLB1	1.25888	0.00962805	DFFBP1	1.03364	0.0435607	VPREB3		DFFBP1			LYRM4-AS1		MND1	-1.71468	0.016186	LGALS1	-1.54442	0.00434335	SARDH	-2.09818	0.00179816	MGLL	MAD2L2	SARDH		FABP6	CCNF	CDC25C
TP53INP1	1.43547	0.016186	PIK3IP1-DT	1.04071	0.0108518	TAS2R15P	1.4822	0.00943004	TSPAN31		TAS2R15P			PIK3IP1-DT		CKAP2L	-1.1759	0.016186	PHACTR1	-1.45526	0.00434335	SCN8A	-1.81724	0.0070211	NCKAP1	PRXL2A	SCN8A		FBXO43	CD247	CDC45
VPREB3	1.26905	0.016186	TRPV1	1.27379	0.0120923	EDDM13	1.91929	0.00873174	ZDBF2		EDDM13			PLGLB1		FAM72D	-1.47785	0.016186	EMP3	-1.2367	0.00457134	ADD3-AS1	-2.07613	0.00234112	FAM167A-AS1	LINC00623	ADD3-AS1		ICA1L	CDC6	CDC7
TSPAN31	1.21169	0.0174192	FOXP1-AS1	1.45259	0.0127063	LOC105374167	1.51065	0.0114893	BTG2		LOC105374167			RAP2C-AS1		CHI3L2	-2.58346	0.016186	H4C2	-1.28029	0.00457534	ARHGEF11	-1.08861	0.0243212	SHISA9	ANKMY2	ARHGEF11		IKZF2	CDCA3	CDCA5
CD69	1.65992	0.0188443	IGLL5	1.33046	0.0146683	TMEM266	1.74286	0.00221025	SLFN5		TMEM266			SGK1		CKS1B	-1.00158	0.016186	EPSTI1	-2.12442	0.00457534	CASP7	-2.41025	0.00094787	LOC100288637	H3C15	CASP7		LGALSL	CDCA7	CDK1
TMEM44-AS1	1.05766	0.0202639	SLC15A2	1.01908	0.0149018	DENND5B-AS1	1.8495	0.00572737	CD40		DENND5B-AS1			SLC15A2		PLEK	-1.17399	0.016186	ELOVL6	-1.86284	0.00477806	MTAPP2	-1.17367	0.0397773	CA8	MIR616	MTAPP2		MASTL	CDCA8	CDKN3
ZDBF2	1.07855	0.0213659	LYRM4-AS1	1.23262	0.0151747	LOC107984275	1.56237	0.0127868	SESN3		LOC107984275			TARS3		XRCC2	-1.2085	0.016186	CDKN1B	-1.38811	0.00477806	ARHGAP22	-1.34061	0.0110812	FANCD2	H4C1	ARHGAP22		MCM10	CDIN1	CENPI
BTG2	1.19079	0.0213659	C8orf89	1.91357	0.0173106	LOC105377805	1.10013	0.0207388	CD79B		LOC105377805			TMPRSS15		FAM72B	-1.47542	0.016186	LRRCC1	-2.27458	0.00535777	RAD51AP1P1	-1.5272	0.0208627	JAML	IVNS1ABP	RAD51AP1P1		MMS22L	CDK2	CENPU
PPP3CB-AS1	1.1822	0.0213659	SLC30A4	1.26927	0.0205445	LOC100507053	1.56096	0.00315149	SNORD115-14		LOC100507053			TRPV1		GINS1	-1.15577	0.016186	S100A4	-1.4657	0.00567017	LOC221946	-1.3849	0.0221351	CD80	H2AC21	LOC221946		P2RY10	CDKN1B	CEP55
LAPTM5	1.03036	0.0213659	RAP2C-AS1	1.08499	0.02447	POLR2KP1	1.55709	0.0156225	GRAMD1C		POLR2KP1			XBP1		RAD51AP1	-1.28786	0.016186	GINS2	-1.72531	0.00567017	PRG2	-1.76743	0.00460462	DLG3	H4C13	PRG2		PLK4	CDT1	CHAF1B
SLFN5	1.25328	0.0214568	LINC00106	1.19906	0.028616	IL4I1	1.16993	0.022881	NLRP1		IL4I1					NCAPG2	-1.14365	0.016186	H4C9	-1.46585	0.00567017	IGLV1-47	-2.07218	0.0023236	ALDH1L2	DARS1-AS1	IGLV1-47		RDM1	CENPA	CHEK1
CD40	1.04077	0.0214568	SGK1	1.59486	0.0305264	LIX1L-AS1	1.18073	0.0362228	PARP14		LIX1L-AS1					CHEK1	-1.10939	0.016186	TRIP10	-1.31352	0.00567017	HNRNPA1P52	-1.21855	0.0113325	CCDC74A	H3C13	HNRNPA1P52		TESMIN	CENPE	CHI3L2
SESN3	1.59495	0.0221093	LINC00106	1.19906	0.028616	ZC3H18-AS1	2.32886	0.000695776	SNORD115-10		ZC3H18-AS1					H4C9	-1.20829	0.016186	PLCXD1	-1.3276	0.00567017	RPL23AP25	-1.0505	0.0280115	COL9A3	XACT	RPL23AP25		ZNF367	CENPF	CKAP2L
CD79B	1.03123	0.0227097	PRRT3-AS1	1.19405	0.0387582	LOC105379271	1.70074	0.00290988	LINC01341		LOC105379271					CEP295NL	-1.6977	0.016186	GSTM4	-1.24374	0.00567017	LRRIQ3	-1.02437	0.019556	SBF2-AS1	SNX16	LRRIQ3			CENPH	CRIP1
SNORD115-14	1.2186	0.0243621	FCER2	1.19257	0.0448971	LINC02615	2.04824	0.00441661	S1PR1		LINC02615					RTKN2	-1.5973	0.016186	DIXDC1	-1.15985	0.00567017	IRF1-AS1	-1.62949	0.00295314	PDZRN3	H2AX	IRF1-AS1			CEP57L1	CTNNAL1
GRAMD1C	1.90252	0.0243621	LOC286437	1.1481	0.0456673	NFE2L3P2	1.56406	0.00241115	OAS1		NFE2L3P2					CCDC167	-1.10305	0.016186	RAD51	-1.69858	0.00567017	CHRD	-1.11904	0.0326533	LINC01226	S100A13	CHRD			CLSPN	DEPDC1
NLRP1	1.03933	0.0247076				MIR635	1.29507	0.0197728			MIR635					CDC45	-1.30431	0.016186	PPT2	-1.15611	0.00567017	MAFF	-1.35278	0.00645773	POTEG	H2AC11	MAFF			CORO2A	DLGAP5
PARP14	1.31426	0.0262847				LOC102724463	3.1871	0.00125173			LOC102724463					FAM72A	-1.62835	0.016186	DTL	-1.8512	0.00567017	VIM-AS1	-2.02043	0.00661464	ZGRF1	H2BC11	VIM-AS1			CPT1A	DTL
SNORD115-10	1.17446	0.0284098				CATSPERE	1.18522	0.0284425			CATSPERE					MIS18A	-1.24332	0.016186	RGS9	-1.42453	0.00567017	PSD2	-1.0962	0.0421924	RFC3	H3C10	PSD2			DCLRE1A	E2F2
LINC01341	1.03538	0.0348391				PSTPIP2	2.70914	0.0003786			PSTPIP2					ORC1	-1.04192	0.0162559	POLE2	-2.04348	0.00567017	RASSF4	-1.38083	0.0147384	LINC01088	CARHSP1	RASSF4			DDIT4	E2F8
S1PR1	1.34054	0.0382758				LOC105374140	1.63129	0.00516086			LOC105374140					NDC80	-1.20133	0.0169314	H2AC4	-1.99653	0.00567017	RNU1-2	-1.77325	0.0473548	POLQ	MTHFD1	RNU1-2			DENND1B	EXO1
OAS1	1.48727	0.0493131				JAM3	1.54298	0.044638			JAM3					CHAF1B	-1.19841	0.0169314	NEK3	-1.18626	0.00567017	FBXO36	-1.61715	0.00360333	MEIOC	VPS45	FBXO36			DEPDC1B	FAM72A
						LOC105376749	1.10776	0.0429559			LOC105376749					MCM4	-1.0651	0.0169314	DTX3L	-1.95585	0.00567017	RPA3P2	-1.46123	0.00196513	CYTOR	DUSP1	RPA3P2			DIAPH3	FAM72B
						LINC02695	1.15526	0.00796111			LINC02695					ATL3	-1.3529	0.0174192	CHAF1B	-2.04674	0.00567017	INHBC	-1.10839	0.015625	VLDLR	LINC01599	INHBC			DIXDC1	FAM72C
						KLHL10	1.2309	0.00821872			KLHL10					CDC25A	-1.71436	0.0176243	WDR76	-1.596	0.00567017	LOC107984143	-1.58832	0.0197622	GAS2L3	H3C2	LOC107984143			DMC1	FAM72D
						DSCR9	1.42919	0.00798901			DSCR9					MELK	-1.31376	0.0181513	SPTBN1	-1.32435	0.00567017	SEPTIN14P6	-1.32616	0.0331854	HEY2	C2orf15	SEPTIN14P6			DOCK7	FANCI
						SLC22A7	1.44852	0.00425357			SLC22A7					MGLL	-1.19219	0.0181513	FAM81A	-1.18428	0.00567017	CCNB2P1	-1.62065	0.00249876	DCAF4L1	H2BC17	CCNB2P1			DPY19L1	GGH
						SNORD94	1.10688	0.0289888			SNORD94					NCKAP1	-1.83295	0.0181513	LHFPL6	-1.38443	0.00567017	SLC2A3	-2.53902	0.0126931	TNFRSF17	SNORA2A	SLC2A3			DPY19L4	GINS1
						LOC105376341	1.58191	0.0028984			LOC105376341					FAM167A-AS1	-1.49964	0.0181513	CDC25A	-1.45737	0.00567017	PRF1	-1.44137	0.0207755	CRYBG1	H4C15	PRF1			DTX3L	GINS2
						LOC100132215	1.25568	0.0128419			LOC100132215					SHISA9	-1.13068	0.0181513	MNS1	-1.51535	0.00567017	C1RL	-1.48235	0.00195501	ETV1	H4C14	C1RL			ELOVL6	GMNN
						TPT1P10	1.11723	0.0306106			TPT1P10					CDCA5	-1.08213	0.0181513	ANLN	-1.30377	0.00567017	LOC101927952	-1.02438	0.0400932	CENPW	SCARNA3	LOC101927952			EMP3	HAUS4
						PLIN5	1.57525	0.0117256			PLIN5					LOC100288637	-1.0704	0.0181513	CDT1	-1.4047	0.00567017	LOC105373148	-1.18321	0.0417062	MOCOS	ADAM22	LOC105373148			EPSTI1	HMMR
						LOC107984281	2.38346	0.00500136			LOC107984281					POLE2	-1.63637	0.0181513	NFIB	-1.34499	0.00567017	TNFAIP2	-2.23042	0.000103514	RAD54B	UGDH	TNFAIP2			FAM111A	IDH2
						MYBPC3	1.15347	0.00687215			MYBPC3					CDK1	-1.2707	0.0181805	RAD51AP1	-1.60692	0.00567017	OSBPL6	-1.77921	0.00710768	TSTD3	STPG1	OSBPL6			FAM111B	IL7R
						SOGA3	1.41777	0.0155887			SOGA3					SLC7A11	-1.16121	0.0187453	PRIM1	-1.48199	0.00567017	TNFRSF14-AS1	-1.16219	0.0148808	AK4	BRCA1	TNFRSF14-AS1			FAM234B	ITGB3BP
						TMCC1-AS1	1.99218	0.00102146			TMCC1-AS1					CA8	-1.57221	0.0187453	RACGAP1	-1.34873	0.00567017	CRIP1P4	-1.23983	0.014299	FADS2	APOBEC3D	CRIP1P4			FANCA	KIF20A
						LINC02728	1.41429	0.00761382			LINC02728					FANCD2	-1.32642	0.0188443	TMEM106C	-1.02513	0.00567017	PRRG2	-1.05202	0.0298215	CENPV	RAB27A	PRRG2			FANCC	KIF2C
						LOC143666	1.08056	0.0208488			LOC143666					MCM6	-1.05321	0.0195774	PRDM10	-1.22827	0.00570288	KLRC4	-1.96095	0.00125173	MACROD2	CCNE2	KLRC4			FOXJ2	LRRCC1
						LOC107984387	1.26303	0.0093235			LOC107984387					JAML	-1.16826	0.0195774	NTAN1	-1.57418	0.00578126	SEMA6B	-1.74601	0.00140182	LHFPL2	H2AC18	SEMA6B			FOXM1	MCM4
						LINC02811	1.15794	0.0157697			LINC02811					CD80	-1.48031	0.0196357	PINLYP	-1.21731	0.00588086	MAGEE1	-1.7545	0.00249688	POTEM	C18orf54	MAGEE1			GALNT3	MCM6
						GOLGA2P6	1.19377	0.0221983			GOLGA2P6					RPL39L	-1.47555	0.0196357	H3C8	-1.61523	0.00596742	AZGP1	-2.13937	0.000873356	TERT		AZGP1			GJC1	MELK
						LOC105376506	2.03843	0.000900955			LOC105376506					DLG3	-1.34937	0.0200752	HJURP	-1.60856	0.00596742	SLC12A5	-1.1563	0.00456859	DDIAS		SLC12A5			GPD2	MLLT11
						LOC100507283	1.09588	0.0146385			LOC100507283					ALDH1L2	-1.24362	0.0202639	H2BC10	-1.411	0.00596742	ATP2B4	-1.93425	0.00909433	LOC100507002		ATP2B4			GPR174	MND1
						LINC01293	1.33674	0.0254244			LINC01293					CCDC74A	-1.47339	0.020867	AURKA	-1.32849	0.00596742	LOC107984133	-1.53503	0.00649678	SVIL		LOC107984133			GPSM2	MNS1
						CYP2T1P	1.37097	0.00605789			CYP2T1P					COL9A3	-1.11907	0.020867	ZNF432	-1.05914	0.00596742	P2RY10	-1.07863	0.0439588	RTTN		ANO10			GSTM4	MYB
						LOC105373824	1.93586	0.00195819			LOC105373824					SBF2-AS1	-1.13846	0.0209632	CBS	-1.12582	0.0059718	ANO10	-1.19137	0.0286499	SPATS2L		FOXO6			H4C3	NCAPG2
						LOC101927018	1.11413	0.0130293			LOC101927018					MCM10	-1.19372	0.0209632	IDH2	-1.22363	0.00610772	FOXO6	-1.88119	0.0011756	CIP2A		LINC01605			HEBP2	NDC80
						LOC102724938	1.16293	0.0108525			LOC102724938					PDZRN3	-1.09991	0.0209632	GALNT3	-1.47086	0.00610772	LINC01605	-1.57636	0.0067016	LIN9		LOC105377953			HEMGN	NUF2
						TMEM9B-AS1	1.0967	0.024722			TMEM9B-AS1					TESMIN	-1.06718	0.0209632	CPT1A	-1.10313	0.00610772	LOC105377953	-1.09193	0.0244304	RASGRP1		MYO15A			HEXB	ORC1
						LOC105376269	2.65486	0.000501463			LOC105376269					LINC01226	-1.37778	0.0209632	PRC1	-1.68902	0.00635442	MYO15A	-1.36207	0.0180486	PDZD2		GPR176			HJURP	PBK
						LRGUK	1.98796	0.00144201			LRGUK					POTEG	-1.17595	0.0209632	PEMT	-1.07863	0.00635442	GPR176	-1.20578	0.00909433	SMC2		TTBK1			HMGB2	PCLAF
						LOC100422225	1.05967	0.0492285			LOC100422225					ZGRF1	-1.26722	0.0209632	FAM72C	-1.54796	0.0065001	TTBK1	-1.51511	0.00813946	ACYP1		PLEKHG5			HMGN5	PLCXD1
						LOC105371399	1.41787	0.0107073			LOC105371399					RFC3	-1.02117	0.0213659	SKP2	-1.08454	0.00667886	PLEKHG5	-1.76507	0.00162076	MTBP		PRKG2			HSPB1	POLE2
						PIMREGP1	1.24665	0.0276203			PIMREGP1					LINC01088	-1.31492	0.0213659	CHI3L2	-1.29726	0.00672056	PRKG2	-1.49554	0.00433551	CEP70		LOC105369325			IMPA2	PRC1
						TAS2R14	1.30369	0.0253994			TAS2R14					CD84	-1.34456	0.0213659	GNB3	-1.08242	0.00686787	LOC105369325	-1.13063	0.00884621	RGCC		CSMD1			ING2	RAD51
						LOC105375287	1.26079	0.00600309			LOC105375287					POLQ	-1.45627	0.0213659	CFAP20DC	-1.42943	0.00686787	CSMD1	-1.42743	0.0101399	MAP1A		DOCK10			JAM2	RAD51AP1
						LOC105377359	1.43267	0.0139712			LOC105377359					C1orf54	-1.03557	0.0213659	THRA	-1.02048	0.00708497	DOCK10	-1.44718	0.0151838	BLM		CGAS			KBTBD7	RAD54L
						KCNH3	1.13037	0.0257934			KCNH3					DTL	-1.18141	0.0213659	FAM111A	-1.14823	0.00708497	CHRNA5	-1.39203	0.0215073	FRZB		TYMSOS			KCNH2	RGS9
						LOC105373071	1.31183	0.00820889			LOC105373071					DLGAP5	-1.13429	0.0213659	NDC80	-1.54366	0.00710684	CGAS	-2.08785	0.00029838	PRELID3A		LOC112268242			KIAA0040	RPL39L
						UNC13A	1.574	0.00297864			UNC13A					ASPM	-1.01145	0.0213659	ASPM	-1.34959	0.00721501	TYMSOS	-1.44546	0.00820889	ORC6		HMGB1P8			KIF14	RTKN2
						LOC105379355	1.70499	0.00247001			LOC105379355					PLCXD1	-1.07791	0.0213659	PIM1	-1.45666	0.00728757	LOC112268242	-1.15317	0.012733	ABHD12B		LOC100420050			KIF23	SESTD1
						SNORD52	1.04447	0.0376984			SNORD52					MEIOC	-1.74641	0.0213659	SESTD1	-1.73897	0.00735772	HMGB1P8	-1.21842	0.0246185	RAPH1		NT5DC4			KIF4A	SLC7A11
						LOC107986597	2.1692	0.000331914			LOC107986597					CYTOR	-1.06325	0.0213659	H2AC8	-1.33129	0.00745076	LOC100420050	-1.22324	0.0229999	GCNT1		PURG			KIFC1	SPAG5
						COL10A1	1.10118	0.0160099			COL10A1					VLDLR	-1.12448	0.0213659	MAD2L2	-1.10728	0.00778665	NT5DC4	-1.71671	0.00239936	COCH		CCL3L1			LGALS1	UBE2C
						FAM214BP1	1.22353	0.00522668			FAM214BP1					PRC1	-1.25081	0.0213659	MND1	-1.47115	0.00778665	PURG	-2.02076	0.00145712	POLR3G		ZNF570			LHFPL6	WDR76
						GAREM1	1.16647	0.00870056			GAREM1					CDKN3	-1.4174	0.0213659	CCNA2	-1.57444	0.00778665	CCL3L1	-1.3199	0.0138175	PSMC3IP		APOBEC3B			LMNB1	XRCC2
						LOC107984969	1.20252	0.00864232			LOC107984969					RGS9	-1.23184	0.0213659	MUC19	-2.29496	0.00778665	ZNF570	-2.03348	0.00102052	PMCH		GRIP1			LRRC34
						LINC01547	1.04177	0.0469673			LINC01547					ARG2	-1.26253	0.0213659	PDIK1L	-1.19017	0.00781465	APOBEC3B	-1.0322	0.0417227	RAB33A		RBPMS2			LRRTM4-AS1
						LOC107984993	1.51976	0.0162575			LOC107984993					GAS2L3	-2.24552	0.0213659	FAM72B	-1.61886	0.00811097	GRIP1	-1.19584	0.0109554			MAGOH3P			MCM7
						C8orf89	2.07463	0.00209645			AK4					HEY2	-1.47688	0.0213659	KIAA0040	-1.0549	0.00811097	RBPMS2	-1.29804	0.0330972			PGF			MKI67
						AK4	1.25263	0.00473251			VASH1					CCNA2	-1.02606	0.0213659	H4C3	-1.0523	0.00811097	MAGOH3P	-1.00705	0.0375286			ZNF283			MUC19
						VASH1	1.0874	0.0291894			LOC105377945					FABP6	-1.1793	0.0213659	CDK1	-1.59861	0.00815137	PGF	-1.24169	0.0327803			SAMD9L			NEK2
						LOC105377945	1.04144	0.0128853			KANSL1L-AS1					IDH2	-1.09041	0.0213659	PLIN2	-1.29167	0.00815137	ZNF283	-1.23145	0.00634531			LOC105369602			NEK3
						KANSL1L-AS1	1.35072	0.00341342			LOC105376959					WDR76	-1.24541	0.0213659	RRM1	-1.21029	0.00845036	SAMD9L	-1.50122	0.00145303			KIAA1549			NFIB
						LOC105376959	1.13053	0.00532094			GOLGA8T					IL7R	-1.92766	0.0214503	ITGB3BP	-1.1535	0.00851206	LOC105369602	-1.19079	0.00353797			MISP3			NINJ2
						GOLGA8T	1.08458	0.0225933			RPS12P4					CCDC34	-1.00079	0.0214568	NLRC4	-1.18824	0.00851206	KIAA1549	-1.42757	0.00369005			ULBP1			NIPAL2
						RPS12P4	1.14667	0.0403184			LOC105375434					FANCI	-1.42968	0.0214568	PARP2	-1.16753	0.0086071	MISP3	-1.82928	0.00271293			PLAU			NLRC4
						LOC105375434	1.10694	0.0202372			LOC105378452					EXO1	-1.5325	0.0214568	CDK2	-1.3588	0.00884406	ULBP1	-1.87947	0.00173678			CFAP45			NOL4L
						LOC105378452	1.59088	0.0081205			ZNF154					DCAF4L1	-1.02875	0.0214568	PRXL2A	-1.06219	0.00884406	PLAU	-1.73928	0.00371056			LOC112268192			NRM
						ZNF154	1.16172	0.0303322			NEK10					E2F8	-1.67926	0.0214568	PTPN6	-1.24934	0.00910883	H4C3	-1.18628	0.00889382			TNF			NTAN1
						NEK10	1.65441	0.00358172			FN1					E2F2	-1.02895	0.0214568	DENND1B	-1.4376	0.0092391	CFAP45	-1.51659	0.00248367			ANKRD6			PARP2
						FN1	1.28046	0.0232203			GTF2IRD1P1					TNFRSF17	-1.47247	0.0214568	FOXM1	-1.57092	0.00962805	LOC112268192	-1.12267	0.0268436			DLL3			PARP9
						GTF2IRD1P1	1.42676	0.00253027			DNM3					HAUS4	-1.13674	0.0220499	CHEK1	-1.72114	0.00982133	TNF	-1.22286	0.0283218			REEP2			PCNA
						DNM3	1.18828	0.00934672			DOC2GP					CRYBG1	-1.05061	0.0220499	DPY19L1	-1.11491	0.00982133	ANKRD6	-1.76816	0.00189784			NPPC			PDIK1L
						DOC2GP	1.05477	0.0317503			TPH1					ETV1	-2.07419	0.0220724	CBS	-1.12582	0.0059718	DLL3	-1.9256	0.00195401			NUDT6			PFKFB4
						TPH1	1.22954	0.0099276			LOC101928762					CENPW	-1.05416	0.0221093	GPR174	-1.25722	0.0100713	REEP2	-2.35503	0.00027333			LINC02709			PHACTR1
						LOC101928762	1.34002	0.00679267			SOX9					P2RY10	-1.03564	0.0221093	GJC1	-1.03771	0.0111354	NPPC	-1.43248	0.0238296			TGM2			PIM1
						SOX9	1.26262	0.0314258			RHCE					DHRS11	-1.01762	0.0226299	CDCA7	-1.27619	0.0111354	NUDT6	-1.47212	0.00706041			CCDC184			PINLYP
						RHCE	1.5347	0.0063286			LOC107986197					SPAG5	-1.14565	0.0230562	LINC00623	-1.18706	0.0112472	LINC02709	-1.09416	0.0165394			PPP4R4			PLIN2
						LOC107986197	1.00408	0.0253747			LINC01372					MOCOS	-1.19269	0.0232663	BCL2A1	-1.09315	0.0112472	TGM2	-1.06676	0.0330632			LOC105377308			PLK1
						LINC01372	1.2841	0.00220235			LOC102724805					HMMR	-1.08363	0.024128	ANP32E	-1.21079	0.0112472	CCDC184	-1.10157	0.0137692			AVPI1			POLD3
						LOC102724805	1.1946	0.020279			PPP1R12A-AS1					GINS2	-1.00328	0.0242943	MKI67	-1.39958	0.0116	PPP4R4	-1.02621	0.0131724			SHISA3			PPT2
						PPP1R12A-AS1	1.27893	0.00413369			ADAMTS7P4					RAD54B	-1.06618	0.0243621	MCM6	-1.31711	0.0118305	FABP6	-1.43151	0.00450355			ZNF649			PRDM10
						ADAMTS7P4	1.18781	0.0263524			PDZD7					TSTD3	-1.84915	0.0243621	RRM2	-1.58469	0.0119211	LOC105377308	-1.06039	0.0115191			RGS8			PRDM15
						PDZD7	1.1503	0.0305265			ADORA2B					AK4	-1.00321	0.0243621	APOBEC3G	-1.11569	0.0119211	AVPI1	-1.53899	0.00458131			LOC101927978			PRIM1
						ADORA2B	1.0254	0.0355501			DHRS2					FADS2	-1.28589	0.0243621	LRRC34	-1.14419	0.0119211	SHISA3	-2.65056	0.00010316			LOC105371227			PSRC1
						DHRS2	6.4729	0.000185198			LOC107987545					CENPV	-1.29102	0.024442	CDC25C	-1.67198	0.0120081	ZNF649	-1.07973	0.0311888			VIM			PTPN6
						LOC107987545	1.16662	0.0261032			MFSD1P1					KIF2C	-1.28801	0.0247076	ANKMY2	-1.14159	0.0120081	RGS8	-1.78271	0.0278123			FBXO6			PTTG1
						MFSD1P1	1.28227	0.00743838			RN7SL832P					MACROD2	-1.24503	0.0248228	H3C15	-1.38953	0.0120081	LOC101927978	-1.08015	0.047082			DNAI1			RACGAP1
						RN7SL832P	1.41501	0.00413379			STXBP6					LHFPL2	-1.00624	0.0257865	DIAPH3	-1.52542	0.0120081	LOC105371227	-1.29923	0.00403426			LRRC75B			RFC5
						STXBP6	1.39707	0.00656256			RDH5					ATAD5	-1.06374	0.0257865	RFC5	-1.10909	0.0120081	VIM	-2.34004	0.00283097			IGFBP6			RNF213
						RDH5	1.17739	0.0184073			SNORD83A					PBK	-1.76399	0.0262847	MIR616	-1.29564	0.0120081	FBXO6	-1.41821	0.0111781			C1RL-AS1			RPA3
						SNORD83A	1.25896	0.0106304			COLCA2					POTEM	-1.33625	0.0262847	FAM72D	-1.48012	0.0120081	DNAI1	-1.47313	0.00582491			MCAM			RRAGD
						COLCA2	2.64975	0.000211203			PCDHGA2					TERT	-1.12431	0.0262847	HEBP2	-1.12638	0.0120081	LRRC75B	-1.18155	0.0364083			HSD17B14			RRM1
						PCDHGA2	1.07151	0.0138384			LOC107985944					DDIAS	-1.54649	0.0271708	MELK	-1.49348	0.0120081	IGFBP6	-2.47799	0.00034444			ITGB4			RRM2
						LOC107985944	1.21593	0.0358731			CPM					KIF20A	-1.38675	0.0278532	E2F2	-1.46266	0.0120081	C1RL-AS1	-1.9381	0.00108			CXADR			S100A4
						CPM	1.98439	0.000735504			LOC105373346					RAD51	-1.39094	0.0280888	ZNF184	-1.05613	0.0120081	MCAM	-1.83971	0.000469504			CCDC151			SGO2
						LOC105373346	1.91117	0.000573341			DCDC2B					CCDC74B	-1.19939	0.0280888	E2F8	-2.26566	0.0120081	SPARCL1	-2.73986	4.15651e-05			KASH5			SKA1
						DCDC2B	1.42648	0.00265039			RBFOX1					LGALSL	-1.63166	0.0282343	H4C1	-1.25503	0.0120081	HSD17B14	-2.07103	0.000483605			ACKR4P1			SKA3
						RBFOX1	1.364	0.00464484			LOC107985184					RDM1	-1.44953	0.0284098	LMNB1	-1.15858	0.0120923	ITGB4	-1.01607	0.0320111			TMEM54			SKP2
						LOC107985184	1.67333	0.00324202			LOC107985014					CDC25C	-1.3035	0.0291504	CD247	-1.01923	0.0120923	DNAJC22	-2.76363	8.84851e-05			LOC105370877			SLC16A10
						LOC107985014	1.66048	0.00170182			LOC100133326					LOC100507002	-1.33628	0.0296801	PRDM15	-1.2245	0.0120923	CXADR	-1.32334	0.0478419			APOL2			SLF1
						LOC100133326	1.3994	0.0017279			FUT8-AS1					SVIL	-1.01238	0.0302149	CENPH	-1.0575	0.0120923	CCDC151	-1.09205	0.0436135			LOC107986303			SNX24
						FUT8-AS1	1.33691	0.00709706			LOC107987095					RTTN	-1.26037	0.0303169	IVNS1ABP	-1.03038	0.0120923	KASH5	-1.00414	0.0155739			CAMK2N2			SPARCL1
						LOC107987095	1.50872	0.00236432			LOC107984397					DEPDC1	-1.06869	0.0304521	H2AC21	-1.11166	0.0120923	ACKR4P1	-1.12807	0.020487			WDSUB1			SPC25
						LOC107984397	1.10871	0.0155588			LOC107984986					PLCXD1	-1.07791	0.0213659	POLD3	-1.33085	0.0120923	TMEM54	-1.68878	0.000619958			FRMD5			SPTBN1
						LOC107984986	1.07517	0.0219336			LOC101928010					SPATS2L	-1.12967	0.0310752	DLGAP5	-1.49105	0.0120923	LOC105370877	-1.1591	0.00704154			LOC107986110			STIL
						LOC101928010	1.21858	0.00727623			LOC105377449					CENPU	-1.16371	0.0312017	PSRC1	-1.52526	0.0120923	APOL2	-1.47408	0.0132238			UPP1			STMN1
						LOC105377449	1.05795	0.0334066			LOC107987251					CIP2A	-1.07299	0.0317571	H4C13	-1.31641	0.0120923	LOC107986303	-1.29025	0.0030339			TLCD3B			THRA
						LOC107987251	1.83343	0.00133786			MIR4322					DSCC1	-1.13566	0.0323151	CKAP2L	-1.48209	0.0120923	CAMK2N2	-1.04956	0.037933			SNTB1			TK1
						MIR4322	1.09935	0.0077845			LOC101929750					IKZF2	-1.08804	0.0323669	DARS1-AS1	-1.79625	0.0121141	WDSUB1	-1.55203	0.00139771			ID1			TMEM106C
						LOC101929750	1.05644	0.0298458			BDNF-AS					ZNF367	-1.10492	0.0325884	H3C13	-1.01138	0.0121141	FRMD5	-1.80535	0.00201389			LOC105376266			TMPO
						BDNF-AS	1.37224	0.0107796			LOC101928487					LIN9	-1.13054	0.0333913	BTG3	-1.32234	0.0121141	LOC107986110	-1.10537	0.0339653			FZD1			TOP2A
						LOC101928487	1.02636	0.0232527			CYP2A7					UBE2C	-1.02521	0.0341207	CCNF	-1.12331	0.0121141	UPP1	-1.49777	0.000400972			FNIP2			TPX2
						CYP2A7	2.07997	0.000447267			LOC102723811					CTH	-1.02446	0.0341207	XACT	-1.19558	0.0121141	TLCD3B	-2.17851	0.000240339			ZNF876P			TRIP10
						LOC102723811	1.5475	0.0023391			LOC100131360					PLK4	-1.24615	0.0344138	UBE2T	-1.02334	0.0121423	SNTB1	-2.5198	8.84083e-05			MYBPC1			TYMS
						LOC100131360	1.23246	0.0051669			SPTBN5					DNAJC22	-1.2077	0.0348391	KIF14	-1.58348	0.0123382	ID1	-1.09014	0.00778025			ARHGEF34P			UBE2T
						SPTBN5	1.96872	0.000703859			LOC107983952					RASGRP1	-1.15085	0.0348391	DMC1	-1.83448	0.012642	LOC105376266	-1.01302	0.0342873			LOC101927354			UHRF1
						LOC107983952	1.32642	0.00165112			ARLNC1					ICA1L	-1.14212	0.035005	SNX16	-1.05474	0.0127063	FZD1	-1.00431	0.00810596			HEY1			WDHD1
						ARLNC1	2.20047	8.54675e-05			REPIN1-AS1					MMS22L	-1.16931	0.035005	ORC1	-1.46396	0.0127497	FNIP2	-1.98443	0.000774058			TREM1			WEE1
						REPIN1-AS1	1.51423	0.00843737			LOC105379484					LRRCC1	-1.77231	0.035005	CCDC167	-1.21041	0.0128072	ZNF876P	-1.03896	0.00612418			PLPP3			WNT5A
						LOC105379484	1.27764	0.0154771			LOC102724632					CRIP1	-1.22246	0.0355518	GPD2	-1.36614	0.0128072	MYBPC1	-1.31982	0.00477637			TNFRSF21			XYLB
						LOC102724632	1.02495	0.0154986			LOC105373456					PDZD2	-1.44894	0.0369148	H2AX	-1.07996	0.0128072	DIXDC1	-1.1693	0.0176513			SLC6A9			ZBTB38
						LOC105373456	1.05544	0.0133837			LOC105378516					SMC2	-1.00297	0.0371219	CDC7	-1.43351	0.0130439	ARHGEF34P	-1.09815	0.00897851			RHOC			ZNF184
						LOC105378516	1.73432	0.00112033			LOC107985783					ACYP1	-1.02482	0.0377787	PTTG1	-1.13509	0.0131116	LOC101927354	-1.20681	0.00387516			HELB			ZNF432
						LOC107985783	1.64464	0.00400929			FGFBP3					CTNNAL1	-1.33376	0.0377787	S100A13	-1.03666	0.0131116	HEY1	-1.1806	0.016188			FEN1P1			ZNF569
						FGFBP3	1.16361	0.00746429			LOC105373976					MASTL	-1.09039	0.0377787	DEPDC1B	-1.06011	0.0131791	TREM1	-2.04731	0.00613413			POU6F1
						LOC105373976	1.98759	0.000427347			LOC105369709					PCLAF	-1.06291	0.0377787	WEE1	-1.14147	0.0135513	PLPP3	-1.18387	0.0132238			CRACR2B
						LOC105369709	2.71984	9.64532e-05			SPIN2A					CD1C	-1.1201	0.0377787	TK1	-1.26426	0.0135513	TNFRSF21	-1.14424	0.0153515			OTUD7A
						SPIN2A	1.06892	0.0115284			HM13-AS1					APOBEC3C	-1.03998	0.0377787	UBE2C	-1.4577	0.013646	SNX24	-1.37632	0.00710768			MAFG-DT
						HM13-AS1	1.17983	0.0342017			LINC00921					CDC7	-1.25693	0.0382758	H2AC11	-1.18695	0.0136778	SLC6A9	-1.1348	0.0148317			ZFYVE9
						LINC00921	1.38417	0.00162454			LOC101929703					MTBP	-1.07851	0.0382773	CDKN3	-1.31111	0.0141852	RHOC	-1.53087	0.0040623			ZNF571
						LOC101929703	1.18188	0.0191659			MIR186					CEP70	-1.09413	0.0382955	DOCK7	-1.40407	0.014242	HELB	-1.58783	0.0124519			BEST4
						MIR186	1.01629	0.00930047			CATSPER2					RGCC	-1.05156	0.0389775	FAM72A	-1.55756	0.014242	FEN1P1	-1.21148	0.00767012			JSRP1
						CATSPER2	1.35775	0.00104319			LOC105379273					SESTD1	-1.14119	0.0391259	HMGB2	-1.17973	0.0144653	POU6F1	-1.65137	0.00131037			PI16
						LOC105379273	1.16292	0.00312423			LOC102724596					MAP1A	-1.36623	0.0391259	H3C15	-1.38953	0.0120081	CRACR2B	-2.49853	4.40925e-05			KIF3C
						LOC102724596	1.32224	0.00391635			LOC107984334					BLM	-1.04319	0.0393098	H2BC11	-1.31906	0.0146776	OTUD7A	-1.31089	0.00261709			LOC100130550
						LOC107984334	3.53061	1.41978e-05			LOC112268184					CEP55	-1.31432	0.0401901	HAUS1	-1.16725	0.0149018	ARG2	-1.16365	0.00756867			TPST1
						LOC112268184	1.19359	0.00335553			NPDC1					FRZB	-1.25152	0.0402677	NRM	-1.09005	0.0149018	MAFG-DT	-1.11111	0.00969757			ZNF438
						NPDC1	1.35772	0.00648069			LOC105372279					MLLT11	-1.48829	0.04028	CTNNAL1	-1.12683	0.0149018	LGALSL	-1.54888	0.000230178			SPINT1
						LOC105372279	2.09292	0.000990482			POLN					RAD54L	-1.45234	0.0406675	ATAD5	-1.02153	0.0149018	ZFYVE9	-1.51205	0.00362832			H4C12
						POLN	1.69134	0.00254176			SNORD21					PRELID3A	-1.01279	0.0409247	GMNN	-1.42682	0.0149018	ZNF571	-1.1365	0.0206544			PLS1
						SNORD21	1.16545	0.0125586			CNTD1					HAUS1	-1.07751	0.0413104	RAD54L	-1.38379	0.0149018	BEST4	-1.0286	0.0212421			AURKAP2
						CNTD1	1.01803	0.0112161			LOC105369464					BTG3	-1.09895	0.041454	H3C10	-1.06009	0.0150106	SLC16A10	-1.34114	0.00332568			PTK7
						LOC105369464	1.18273	0.0252218			LOC102723814					ORC6	-1.29947	0.0419623	CARHSP1	-1.0253	0.0150106	JSRP1	-1.07665	0.044177			LOC101929340
						LOC102723814	1.28427	0.00500822			PLCG1-AS1					FBXO43	-1.05702	0.0422113	PBK	-1.55191	0.0150106	PI16	-1.475	0.000682687			SHF
						PLCG1-AS1	1.44168	0.00137428			NCLP1					ABHD12B	-1.33976	0.042323	MTHFD1	-1.08303	0.0150902	KIF3C	-1.14605	0.0132532			TSPAN4
						NCLP1	1.08378	0.00851606			LILRA1					FAIM	-1.10511	0.0427537	PLK1	-1.38635	0.0151747	LOC100130550	-1.41033	0.00140182			PKN3
						LILRA1	1.30483	0.00135337			IGLC5					GGH	-1.28665	0.0440039	BUB1B	-1.14172	0.0151747	TPST1	-1.44671	0.00290518			LOC105378250
						IGLC5	2.79456	0.000690123			LOC105372948					RAPH1	-1.00546	0.0440453	ATL3	-1.02385	0.0153507	ZNF438	-1.09282	0.0195621			TNFRSF11A
						LOC105372948	1.81405	0.000409871			PM20D1					GCNT1	-1.15845	0.0443565	RRAGD	-1.02105	0.0155939	SPINT1	-1.85914	0.000202327			ASXL3
						PM20D1	1.47145	0.000703859			LOC107984347					COCH	-1.06345	0.0443565	VPS45	-1.17594	0.015852	H4C12	-1.3469	0.0156222			LINC01749
						LOC107984347	1.24577	0.00366044			SPNS2					POLR3G	-1.09231	0.0443799	GINS1	-1.61098	0.0162573	RDM1	-1.29165	0.00722969			CHDH
						SPNS2	1.19968	0.0100059			LOC102724638					NUF2	-1.32547	0.0446606	WDHD1	-1.0515	0.016586	PLS1	-1.40217	0.00825466			RIMBP3C
						LOC102724638	1.61742	0.00088169			LOC107985120					CENPI	-1.09057	0.0446666	FANCI	-1.64374	0.0170684	AURKAP2	-2.24104	0.000229216			HMGB1P40
						LOC107985120	2.23901	0.000311598			COPG2IT1					PSMC3IP	-1.01922	0.0474514	HEXB	-1.01527	0.0170684	PTK7	-1.36578	0.00228868			SPTBN4
						COPG2IT1	1.08295	0.0117281			TSACC					GMNN	-1.06347	0.0474514	FAM234B	-1.1041	0.0171561	LOC101929340	-1.61102	0.00239255			CPAMD8
						TSACC	1.12435	0.0101635			GHRLOS					CHRNA5	-1.17333	0.0474514	KIFC1	-1.33699	0.0172119	SHF	-1.06719	0.0138836			ZNF219
						GHRLOS	1.03414	0.00577224			GGN					PMCH	-1.04806	0.0474581	DUSP1	-1.06036	0.0172119	TSPAN4	-1.25245	0.0062084			MCIDAS
						GGN	1.19976	0.0126781			TBC1D3L					ITGB3BP	-1.03974	0.0480673	AURKB	-1.35252	0.0172119	PKN3	-1.26507	0.00174812			LGR6
						TBC1D3L	1.02727	0.0143467			C10orf95					RAB33A	-1.09507	0.0490197	XYLB	-1.0699	0.0173709	LOC105378250	-1.27544	0.0088527			ZNF815P
						C10orf95	1.14286	0.00674436			DGCR5								NCAPG2	-1.51239	0.0176395	TNFRSF11A	-3.54476	2.56792e-05			BTBD8
						DGCR5	1.14212	0.0128853			CYP1A2								TYMS	-1.67467	0.0178254	ASXL3	-1.87487	0.0176328			MAP3K6
						CYP1A2	2.5999	9.63627e-05			LOC107986176								DEPDC1	-1.4892	0.0178254	LINC01749	-1.39182	0.00185187			LOC391247
						LOC107986176	1.23052	0.00481751			PTCH2								NOL4L	-1.13512	0.0178965	CHDH	-1.96173	0.0024276			CPNE7
						PTCH2	1.32794	0.00747648			LRRC18								TOP2A	-1.38387	0.0179665	RIMBP3C	-1.13899	0.00450445			ABHD17C
						LRRC18	1.45363	0.00157319			CCDC194								KIF20A	-1.82332	0.0180819	HMGB1P40	-1.05958	0.0120415			SNORD35A
						CCDC194	1.1387	0.00653516			LOC105377223								KIF2C	-1.74153	0.0184604	SPTBN4	-1.63872	0.00815706			RAB37
						LOC105377223	1.02898	0.00364195			C2orf92								RPL39L	-1.02905	0.0185806	CPAMD8	-1.15834	0.00716119			LOC105372233
						C2orf92	1.32681	0.0214998			AS-PTPRE								CRIP1	-1.01272	0.0188649	ZNF219	-1.32435	0.000622441			ADSS1
						PIK3IP1-DT	1.33312	0.000871909			LOC105372421								CENPA	-1.14777	0.0188824	MCIDAS	-1.74845	0.000648703			ENDOU
						AS-PTPRE	1.15876	0.00378282			PFN1P6								HMMR	-1.13501	0.0188824	LGR6	-2.08036	0.000833286			BTN3A3
						LOC105372421	1.00563	0.0037685			LOC644261								DCLRE1A	-1.35405	0.0192914	ZNF815P	-1.21612	0.0101041			LOC107984814
						PFN1P6	1.31823	0.00318859			LOC284581								CENPE	-1.11546	0.0193109	BTBD8	-1.33165	0.00245291			FCHO2
						LOC644261	1.32866	0.00145633			BMS1P4-AGAP5								CD84	-1.19045	0.0193409	MAP3K6	-1.02118	0.0135914			PEX11A
						LOC284581	1.3995	0.000551988			RHBDF1								TMPO	-1.11429	0.0198409	LOC391247	-1.48088	0.00170076			UBE2CP4
						BMS1P4-AGAP5	1.05184	0.00606501			MIR22HG								PLCXD1	-1.3276	0.00567017	CPNE7	-1.77544	0.00208719			CARMIL3
						RHBDF1	1.11225	0.00372482			CCDC96								PCNA	-1.26269	0.020573	RTKN2	-3.25428	1.21607e-05			UBASH3B
						MIR22HG	1.44738	0.00117605			LOC107984282								RNF213	-1.37717	0.020573	ABHD17C	-1.40863	0.000917791			UBE2L6
						CCDC96	1.198	0.00560011			RPS24P4								MCM4	-1.23258	0.0207672	SNORD35A	-1.00392	0.00853027			TRIM2
						LOC107984282	2.83603	1.06821e-05			LOC107984888								CDCA3	-1.40627	0.0209133	RAB37	-1.50698	0.00445563			DHX58
						RPS24P4	1.25366	0.0056623			LOC107984118								CDC45	-1.35183	0.0214837	LOC105372233	-1.59169	0.000236316			LOC100419170
						LOC107984888	1.1449	0.012214			MAN1B1-DT								TPX2	-1.19252	0.0217058	ADSS1	-1.86612	8.55592e-05			FZD5
						LOC107984118	1.23109	0.0114893			LOC107986206								FANCA	-1.00583	0.0217058	ENDOU	-1.09025	0.00927616			USP27X
						MAN1B1-DT	1.248	0.00357778			ADAMTSL4								CCNB2	-1.32843	0.0222994	BTN3A3	-2.52115	2.98506e-05			LOC105371934
						LOC107986206	1.63486	0.00217322			LOC105372250								IMPA2	-1.05275	0.0222994	LOC107984814	-1.26946	0.00461893			SPATA12
						ADAMTSL4	1.49591	0.00163638			LOC107984482								CENPU	-1.19586	0.0222994	TESMIN	-1.91187	0.00253379			FSD1
						LOC105372250	1.27591	0.0126931			SDR16C5								FANCC	-1.17157	0.0222994	FCHO2	-1.85858	0.000769408			CHAC1
						LOC107984482	1.3519	0.00102614			ALPK3								CEP55	-1.34517	0.0224962	PEX11A	-1.7296	0.00193884			C3orf33
						SDR16C5	2.21685	0.000163313			LOC101928728								PFKFB4	-1.39737	0.0224962	UBE2CP4	-1.94111	0.00216822			PLEKHA4
						ALPK3	1.11981	0.0189561			LOC105377891								UHRF1	-1.12516	0.0225603	CARMIL3	-1.16974	0.0024703			LCP2
						LOC101928728	1.53746	0.000133365			AK4P1								DPY19L4	-1.20449	0.0230696	UBASH3B	-2.90569	5.64759e-06			GRIN2B
						LOC105377891	1.3717	0.00254176			SNORD83B								XRCC2	-1.19816	0.023071	UBE2L6	-2.7584	8.2086e-06			HAP1
						AK4P1	1.08391	0.00629755			LOC105378951								KIF23	-1.29514	0.023071	TRIM2	-1.65921	0.000113981			PPDPFL
						SNORD83B	1.6532	0.0049366			CFAP70								CDC6	-1.27029	0.0246727	DHX58	-1.0152	0.00409567			LOC107986437
						LOC105378951	1.7326	6.64885e-05			LOC105373386								LINC01599	-1.05806	0.0249705	LOC100419170	-2.1963	5.86225e-05			ZNF563
						CFAP70	1.08728	0.00310242			CHIT1								KCNH2	-1.01493	0.026464	FZD5	-1.29963	0.00403899			WSB2
						LOC105373386	1.33093	0.00378851			LOC112268022								GGH	-1.34046	0.0268963	USP27X	-1.70493	0.000566464			OTULINL
						CHIT1	1.19332	0.0122235			TEX52								RTKN2	-1.35037	0.0277602	LOC105371934	-1.06208	0.0173376			SLAMF1
						LOC112268022	1.07396	0.0142569			LOC105374855								SPC25	-1.66553	0.028616	SPATA12	-1.20818	0.0104959			LINC00643
						TEX52	1.26201	0.0115329			C9orf57								MCM7	-1.06501	0.028616	FSD1	-1.69543	0.000636271			ATP7B
						LOC105374855	2.48767	0.000207829			LOC105371414								GPSM2	-1.22698	0.0288388	CHAC1	-3.02287	0.000427347			HAUS1P1
						C9orf57	1.49725	0.0074963			ZNF236-DT								CDCA5	-1.2297	0.0288388	C3orf33	-1.13105	0.0093235			MNX1
						LOC105371414	1.71296	0.00281597			LRRC8E								JAM2	-1.41911	0.0288549	PLEKHA4	-1.20724	0.00455466			LOC402715
						ZNF236-DT	1.27381	0.000468669			C6orf163								CENPI	-1.2023	0.0293085	LCP2	-1.11989	0.00271611			BTLA
						LRRC8E	1.54386	0.00174787			RFX5-AS1								STMN1	-1.03287	0.0293085	GRIN2B	-1.0195	0.00865779			SLC16A14
						C6orf163	1.23801	0.00463529			CCDC154								SNX24	-1.0084	0.0297605	HAP1	-1.17145	0.00418859			VPS37D
						RFX5-AS1	1.54883	0.00017717			LOC105369890								NINJ2	-1.05688	0.0297718	PPDPFL	-2.3613	1.32736e-05			UNC79
						CCDC154	1.10046	0.00834044			LOC100420547								MLLT11	-1.177	0.0298798	LOC107986437	-1.09211	0.00658063			GPR19
						LOC105369890	1.11543	0.00959728			LOC105374981								NEK2	-1.3784	0.0299812	ZNF563	-1.24364	0.00193884			DNAJC1
						LOC100420547	1.4945	0.00112061			LINC01781								FAIM	-1.00388	0.0300753	WSB2	-1.80612	0.000644755			PRICKLE2
						LOC105374981	1.28507	0.000827027			MTSS2								H3C2	-1.43238	0.0302327	OTULINL	-1.50606	0.00189704			ZNF230
						LINC01781	2.55854	0.000777681			CLEC11A								SKA1	-1.53421	0.0302806	SLAMF1	-1.89207	0.0030587			NUP62CL
						MTSS2	1.12742	0.00992564			LOC102723539								C2orf15	-1.02088	0.0304776	LINC00643	-1.62543	0.000259064			LINC02099
						CLEC11A	1.00316	0.00244688			LOC105372098								H2BC17	-1.09985	0.0320858	ATP7B	-1.71334	0.000269504			MOXD1
						LOC102723539	1.31767	0.00441661			CALR4P								SNORA2A	-2.58717	0.0321281	HAUS1P1	-1.1457	0.00378851			CALHM1
						LOC105372098	1.33969	0.00112348			AGAP5								SGO2	-1.47878	0.0322043	MNX1	-1.13546	0.00757414			SAP30-DT
						CALR4P	2.16902	2.7937e-05			LOC107984421								CENPF	-1.20724	0.0323238	LOC402715	-1.16883	0.00117007			TMPOP2
						AGAP5	1.56928	0.00014607			ARHGAP15-AS1								ATAD2	-1.12898	0.0323632	DMC1	-2.74181	9.31999e-05			HOXA13
						LOC107984421	1.15717	0.01464			H2BC5								ING2	-1.21638	0.0324664	BTLA	-1.19787	0.00245291			MYBPHL
						ARHGAP15-AS1	1.07883	0.0137918			SLC46A2								CDCA8	-1.02467	0.0338606	SLC16A14	-1.81459	0.000284074			GAB2
						H2BC5	1.01973	0.00614517			H1-2								CDIN1	-1.52519	0.0347312	VPS37D	-1.23018	0.00409567			P2RX4
						SLC46A2	1.1533	0.0136996			LOC105372997								H4C15	-1.16847	0.0347317	UNC79	-1.20294	0.00447674			HACE1
						H1-2	1.02068	0.00618552			BSN								H4C14	-1.14676	0.0347317	GPR19	-1.0606	0.0135765			SORT1
						LOC105372997	1.04522	0.0028498			LOC102724851								NUF2	-1.40738	0.0347317	DNAJC1	-1.23021	0.00197223			MEX3B
						BSN	1.22675	0.0016932			LOC105372832								PCLAF	-1.56399	0.0348509	PRICKLE2	-1.21958	0.0031936			DEPDC1P2
						LOC102724851	1.73069	0.000357313			SPDYE14								NIPAL2	-1.30866	0.0348509	ZNF230	-1.29287	0.00282008			CCL3L3
						LOC105372832	1.08973	0.00553142			TAPT1-AS1								RPA3	-1.14078	0.034941	NUP62CL	-1.96231	0.000187176			MIR4435-2HG
						SPDYE14	1.11603	0.00128762			LOC441204								ABI2	-1.15623	0.034941	LINC02099	-2.23842	1.81856e-05			SMIM24
						TAPT1-AS1	1.77732	9.62393e-05			LINC00598								IL7R	-1.68588	0.034941	MOXD1	-1.36794	0.00653484			C1orf198
						LOC441204	1.35616	0.000285885			LOC107987118								DDIT4	-1.19146	0.0355068	CALHM1	-2.03031	3.33501e-05			CDKN1A
						LINC00598	1.85217	3.4148e-05			NNAT								SCARNA3	-1.34816	0.0360269	SAP30-DT	-2.3076	0.0012515			ARAP2
						LOC107987118	1.40124	0.000551684			FAM229A								EXO1	-1.88424	0.0363244	TMPOP2	-1.70141	7.21366e-05			SRC
						NNAT	1.56815	0.000160059			TTYH1								ADAM22	-1.19244	0.0372602	HOXA13	-2.51603	0.000186729			KIF13B
						FAM229A	1.02135	0.00366044			MTCL1								SPAG5	-1.65547	0.0388791	MYBPHL	-1.38298	0.00239936			LMTK3
						TTYH1	1.21658	0.0132532			LOC105378083								FOXJ2	-1.04804	0.0389441	GAB2	-1.8045	0.000227443			AQP3
						MTCL1	1.59727	0.00011512			EPS8L1								UGDH	-1.27096	0.0390888	P2RX4	-1.34157	0.00112936			ZNF530
						LOC105378083	1.07895	0.0111646			NUTM2HP								CEP57L1	-1.12763	0.0394099	HACE1	-1.40871	0.000778885			CCDC50
						EPS8L1	1.25818	0.00029996			CD34								STPG1	-1.01398	0.0394099	SORT1	-1.15759	0.00385378			MTHFD2P5
						NUTM2HP	1.45146	0.000203294			GPR183								KIF4A	-1.47278	0.0394305	MEX3B	-1.48402	0.000948376			DPF1
						CD34	1.18559	0.00135902			LGMN								WNT5A	-1.16231	0.0399452	DEPDC1P2	-1.26436	0.00105955			BATF
						GPR183	2.15944	0.00181767			SNORD87								BRCA1	-1.07931	0.0412127	CCL3L3	-1.5932	6.5383e-05			GLIS2
						LGMN	1.08396	0.00277604			LOC105376287								APOBEC3D	-1.03964	0.0415199	MIR4435-2HG	-1.83374	5.59826e-05			BDH2P1
						SNORD87	1.03507	0.00552707			MIR3142HG								STIL	-1.11029	0.042007	SMIM24	-1.93418	0.000404628			SPR
						LOC105376287	1.11823	0.0033606			PROX1								RAB27A	-1.11152	0.0427658	C1orf198	-1.58621	0.000696383			MAGI3
						MIR3142HG	1.18836	0.00175931			MYLK4								KBTBD7	-1.0577	0.0436893	CDKN1A	-1.88752	0.00507346			NEK2P1
						PROX1	1.11955	0.00083767			TMC4								ZBTB38	-1.03509	0.0453966	ARAP2	-1.97363	1.97104e-05			CMAHP
						MYLK4	1.18058	0.00370807			PRAM1								FAM111B	-1.19098	0.0459271	SRC	-1.56246	0.000606245			CAMKV
						TMC4	1.13561	0.000433573			EPB41L1								SKA3	-1.04197	0.0459271	KIF13B	-2.02057	0.000229322			PDE4C
						PRAM1	1.06858	0.00102614			LOC105374013								HMGN5	-1.13415	0.0460072	LMTK3	-1.25019	0.000569505			LOC105377785
						EPB41L1	1.41671	0.00329952			LOC731755								CORO2A	-1.04804	0.0465648	AQP3	-1.30297	0.000610489			MPP1
						LOC105374013	1.19188	0.00149393			MOCOS								SLC16A10	-1.26901	0.0465648	C1orf54	-2.02136	0.000101845			ERFE
						LOC731755	1.28366	0.00909433			CLDN20								CCNE2	-1.37065	0.0465648	DHRS11	-1.24211	0.000294235			CGN
						MOCOS	1.46731	0.00112936			LOC107984495								CLSPN	-1.43957	0.0465648	ZNF530	-1.04317	0.000627451			TSPAN9
						CLDN20	1.17131	0.00154755			CUEDC1								ZNF569	-1.00227	0.0465842	CCDC50	-1.44437	0.000381656			S100A1
						LOC107984495	1.34119	0.00071331			CIDEB								SLF1	-1.20791	0.0469273	MTHFD2P5	-1.28346	0.000185413			WNT10B
						CUEDC1	1.65137	0.00188984			FBLN7								H2AC18	-1.09337	0.0492324	DPF1	-1.20644	0.00280062			ZNF516-DT
						CIDEB	1.09855	0.0047451			LOC105372708								C18orf54	-1.18453	0.0495781	BATF	-1.35101	0.000325858			BTN3A2
						FBLN7	1.21305	0.0010142			GBGT1											GLIS2	-1.37937	0.00194828			CDH24
						LOC105372708	2.38496	2.56792e-05			NUTM2B											BDH2P1	-1.54504	9.26287e-05			NOTCH4
						GBGT1	2.62702	9.45083e-05			COLQ											SPR	-1.20284	0.000451995			B3GNT5
						NUTM2B	1.00637	0.0025604			LOC107986065											PINLYP	-1.49983	7.89452e-05			RN7SK
						COLQ	1.8675	0.000155382			LOC112268421											MAGI3	-1.45982	0.000489428			WWC1
						LOC107986065	1.11764	0.00338217			KDM5B											NEK2P1	-1.26259	0.00133856			KLK1
						PLGLB1	2.01581	0.000232878			LOC105375513											CMAHP	-1.62653	0.000113129			LOC727803
						LOC112268421	1.39379	0.000314974			TMEM150A											CAMKV	-2.015	2.47768e-05			ENHO
						KDM5B	1.31221	0.00608618			TRIM59-IFT80											PDE4C	-1.36301	0.000886139			TMCC3
						LOC105375513	1.83494	6.36121e-05			TLL2											LOC105377785	-1.25476	0.00329444			NEDD4
						TMEM150A	1.71628	0.00526397			LOC102723750											MPP1	-1.99013	0.000969111			SLC2A13
						TRIM59-IFT80	1.2691	0.00238183			FKBP6											ERFE	-1.99683	4.3538e-05			PRX
						TLL2	2.17904	6.45448e-05			MIR4712											CGN	-1.16033	0.000957489			PACSIN3
						CD69	2.19921	0.000469682			LOC105379251											TSPAN9	-1.335	0.0114712			IQGAP3
						LOC102723750	1.36509	0.00135284			LOC105369816											S100A1	-1.05282	0.00665041			LYSMD1
						FOXP1-AS1	2.73735	8.41595e-05			LOC107985942											WNT10B	-1.12922	0.00121803			FES
						FKBP6	1.25233	0.000405536			LOC388436											ZNF516-DT	-1.56104	0.000202327			MBOAT2
						MIR4712	1.06515	0.00209645			LOC107987169											BTN3A2	-2.22501	2.8246e-05			MTMR8
						LYRM4-AS1	1.48419	0.00083767			SGPP2											CDH24	-1.17912	0.000462719			RNF24
						LOC105379251	1.29151	0.000380594			CYP1A1											NOTCH4	-1.59585	3.62421e-05			TET1
						LOC105369816	1.28254	0.000967329			ASH1L-AS1											B3GNT5	-1.9314	0.000176135			MCF2L2
						LOC107985942	1.03359	0.00128287			LOC112267951											RN7SK	-2.01207	0.0139416			SOWAHD
						LOC388436	1.09298	0.000941498			TMOD2											WWC1	-1.48297	9.26287e-05			MYRFL
						LOC107987169	1.1286	0.000820342			ZNF425											KLK1	-2.04267	2.06697e-05			OTX1
						SGPP2	1.13853	0.00208726			LOC105371480											LOC727803	-1.02527	0.00249688			TRAC
						CYP1A1	1.63203	0.0161273			LOC642361											ENHO	-1.78177	2.47768e-05			KLHL30
						ASH1L-AS1	1.05861	0.00354735			LOC105371493											TMCC3	-2.28905	3.29253e-05			ITGAV
						LOC112267951	1.33322	0.000482218			C10orf143											NEDD4	-1.45435	0.000949709			PLEKHH3
						TMOD2	1.06915	0.00560918			TRIM73											SLC2A13	-1.06672	0.00210087			CHCHD6
						ZNF425	1.25776	0.00289442			AK4P3											PRX	-1.51202	0.000134494			PCGF7P
						LOC105371480	1.21207	0.000604636			INTS6-AS1											PACSIN3	-2.22936	0.000277488			BTN3A1
						LOC642361	1.00321	0.00175088			ASB16											IQGAP3	-1.8555	2.40371e-05			MEIS1
						LOC105371493	2.32931	2.09153e-05			TSNAXIP1											LYSMD1	-1.6171	5.69132e-05			GFI1B
						C10orf143	1.64664	0.000235685			CFAP44											JAM2	-1.06874	0.00486353			NENF
						TRIM73	1.01912	0.00648331			CZ1P-ASNS											FES	-1.83101	3.09591e-05			RRM2P2
						AK4P3	1.48704	0.000123439			RAB11FIP1P1											MLLT11	-1.35676	0.00242393			CCDC163
						INTS6-AS1	1.02296	0.00123967			LINC01355											MBOAT2	-1.65454	3.76341e-05			HSD17B6
						ASB16	1.37387	0.00011126			RIMKLBP2											MTMR8	-1.0877	0.00183616			HES7
						TSNAXIP1	1.86266	2.85973e-05			LOC105371941											ICA1L	-1.06268	0.000782662			SYNGR3
						CFAP44	2.08565	1.33953e-05			LOC100507156											RNF24	-1.05516	0.00374772			REXO5
						CZ1P-ASNS	1.61303	0.00135656			GPR137C											TET1	-1.32992	0.00327768			RFX2
						RAB11FIP1P1	1.2142	0.000140665			COLCA1											MCF2L2	-1.11598	0.00139956			ARL10
						RAP2C-AS1	1.11972	0.00269679			ERMN											MNS1	-1.20659	0.00362091			CLCN5
						LINC01355	1.03386	0.00426918			LOC105371816											CORO2A	-1.85849	1.19071e-05			RARG
						RIMKLBP2	1.11028	0.000638205			LOC285097											SOWAHD	-1.39482	0.000831331			COL23A1
						LOC286437	1.20324	0.000902356			ZNF213-AS1											KBTBD7	-1.41491	0.000232613			LTBP3
						LOC105371941	1.22607	8.2786e-05			ANP32A-IT1											MYRFL	-1.11194	0.00156459			HUNK
						LOC100507156	1.54967	0.000712413			RNF224											OTX1	-1.57895	5.89001e-05			BCAR1
						GPR137C	1.44612	0.000130672			IGLC3											TRAC	-1.89342	6.5383e-05			ZNF211
						TMPRSS15	1.48543	0.00416598			CARD9											ZBTB38	-1.00432	0.000731027			LRP4
						COLCA1	1.63279	0.00112056			LOC102724624											KLHL30	-1.44006	0.000531716			DOK2
						ERMN	1.0445	0.00108835			LOC101929107											IL7R	-2.06208	6.42643e-05			NEBL
						LOC105371816	1.61968	0.00267809			NKPD1											ITGAV	-1.10189	0.000538288			TCTN2
						LOC285097	1.76242	0.000286087			REEP6											PLEKHH3	-2.80006	1.88553e-05			MELTF-AS1
						ZNF213-AS1	1.1524	0.000144938			PLGLB2											CHCHD6	-1.33368	0.00186425			ONECUT2
						ANP32A-IT1	1.01876	0.0168005			ITIH4											PCGF7P	-1.06208	0.000469574			LOC107984111
						RNF224	1.54183	0.000511518			LOC105373618											BTN3A1	-2.01935	7.22399e-05			ERI2
						IGLC3	2.22767	0.000137968			DRC3											MEIS1	-2.26669	9.72809e-06			JDP2
						CARD9	1.29246	0.000922415			LOC105373239											GFI1B	-1.42655	0.000119269			PEX12
						LOC102724624	1.10753	0.00104697			CHKB-DT											BTG3	-1.31983	0.000163313			DGKH
						LINC00106	1.52613	3.20399e-05			TRIM55											CDIN1	-1.60326	6.42643e-05			NEURL1
						LOC101929107	1.6345	0.00017085			WDR97											NENF	-1.10649	0.00046215			PPP1R26
						NKPD1	1.09322	0.000782662			PHOSPHO1											RRM2P2	-1.38741	0.000149485			MEX3A
						REEP6	1.08804	0.000151113			GPRIN3											CCDC163	-1.13083	0.00086149			BTN2A2
						PLGLB2	1.43043	4.03187e-05			LINC00685											HSD17B6	-1.0766	0.00120032			HOXB7
						CEMIP2	1.61132	0.000461968			PRDM11											CD1C	-1.17305	0.0169208			CYSTM1
						ITIH4	1.35016	6.12024e-05			ATP8B1											HES7	-1.89326	0.000181524			TMEM237
						LOC105373618	1.30172	0.00054127			LOC105371693											SYNGR3	-2.17345	6.32812e-05			VANGL1
						DRC3	1.14872	0.000669936			TFAP2E											REXO5	-1.78461	0.00037659			TSTD1
						LOC105373239	1.66572	0.000411402			FCGBP											GSTM4	-1.37238	0.000839023			SLC8A1
						CHKB-DT	1.41052	8.00573e-05			TRND											RFX2	-1.61938	3.58451e-05			SERPINH1
						TRIM55	1.03829	0.0171513			LOC102723340											ARL10	-1.06313	0.000898896			LYPD6B
						WDR97	1.31552	3.5843e-05			IGLC2											CLCN5	-1.08724	0.00378927			KIF4B
						PHOSPHO1	1.62941	0.00105955			LOC105375384											RARG	-1.21926	0.0001136			CDK5R1
						GPRIN3	1.03103	0.0130293			LOC727978											COL23A1	-1.87154	0.000297423			RAB26
						LINC00685	1.20646	0.000425848			ZCCHC24											LTBP3	-1.03205	0.00035589			RRN3P4
						PRDM11	1.27116	0.00129057			DNAJB13											HUNK	-1.84139	2.8246e-05			KCNC4
						ATP8B1	1.19095	0.000166197			B3GNT9											BCAR1	-1.4579	0.00010316			TRIM47
						LOC105371693	1.14592	0.000600126			GSDME											ZNF211	-1.18928	0.000542994			TYRO3
						TFAP2E	1.44193	0.000487203			LOC105371492											LRP4	-1.06363	0.000388141			RAC3
						FCGBP	1.06437	0.00392227			RDH13											CCDC74B	-1.34258	7.57521e-05			BEND5
						TRND	1.66489	0.000147641			TMPRSS9											DOK2	-1.14678	0.000170605			CCDC15
						LOC102723340	1.32102	0.000131913			LOC107987141											NEBL	-1.11658	0.0263354			FBXO4
						IGLC2	2.1301	6.37329e-05			AAK1											FBXO43	-1.60062	0.000604927			SLC30A3
						LOC105375384	1.33347	0.000122798			EFNB2											ZNF432	-1.36972	0.000319685			DARS-AS1
						LOC727978	1.09362	0.00130973			TNR											TCTN2	-1.52942	8.54675e-05			CCL4L2
						ZCCHC24	1.04394	0.00175931			FAM71F2											MELTF-AS1	-1.10633	0.00112638			AURKAP1
						DNAJB13	1.13222	0.00285084			GALNT6											ONECUT2	-1.85334	1.49812e-05			TRIM21
						B3GNT9	1.23005	0.000687375			LINC00893											LOC107984111	-1.84354	0.0173611			SIX1
						PPP3CB-AS1	1.21766	0.000328606			ARHGAP27P2											ERI2	-1.47799	0.000100193			CAMP
						GSDME	1.36486	0.000216589			WARS2-AS1											CTH	-1.3178	0.00047668			ARHGEF39
						LOC105371492	2.09165	1.53865e-05			LOC107983998											JDP2	-1.30673	0.000386909			LRRC37B
						RDH13	1.09418	0.000771957			FAM86HP											PEX12	-1.08707	0.000742386			PAQR8
						TMPRSS9	1.66439	1.99642e-05			VPS9D1											DGKH	-1.18306	0.00346187			RNF144A
						LOC107987141	1.01772	0.000347085			C16orf74											NEURL1	-1.15084	0.000277488			GALM
						AAK1	1.79175	0.00116103			LOC102723566											XYLB	-1.65475	0.000236316			C4orf33
						EFNB2	1.02923	0.000717142			LOC101927402											PPP1R26	-2.20538	2.70491e-06			PCSK4
						TNR	1.65103	0.00238278			RAD51-AS1											MEX3A	-1.44012	8.48751e-05			DNMT3B
						FAM71F2	1.83307	0.000213145			MASP2											BTN2A2	-1.05495	0.00111647			DUSP3
						GALNT6	1.03584	0.00148127			NPIPB2											NFIB	-1.53052	3.76313e-05			PHF13
						LINC00893	1.36258	3.06378e-05			LOC105372976											HOXB7	-1.47707	0.000151113			FOS
						TMEM44-AS1	1.02089	0.00319456			NUTM2D											CYSTM1	-1.73463	1.55183e-05			ACP3
						ARHGAP27P2	1.56781	2.1705e-05			ENAH											TMEM237	-1.63629	0.000282311			CERCAM
						WARS2-AS1	1.03689	0.000991688			NUTM2A											PPT2	-1.14076	0.000110115			NRROS
						LOC107983998	1.30058	8.11402e-05			LINC02352											VANGL1	-1.40319	8.55592e-05			FGF14
						FAM86HP	1.66917	4.08749e-05			LYRM9											TSTD1	-1.1947	0.000260961			GOLGA2P5
						VPS9D1	1.39026	0.0010843			LOC101928055											SLC8A1	-2.2698	4.4866e-06			GLI1
						C16orf74	2.05631	5.7834e-05			UPK3BL2											SERPINH1	-1.31299	0.0001136			TMPO-AS1
						LOC102723566	1.04045	0.00130973			LOC105373195											LYPD6B	-1.09749	0.000238394			DEPDC1P1
						LOC101927402	1.0088	0.00788178			SLC4A8											NIPAL2	-1.74322	1.41437e-05			GALC
						RAD51-AS1	1.26634	0.000425649			FAM86JP											KIF4B	-1.39674	0.000648703			NECTIN1
						MASP2	1.14229	0.000122523			LINC01521											CDK5R1	-1.09872	0.000285499			KHK
						NPIPB2	1.01111	0.00034682			VPS9D1-AS1											ZNF569	-1.48226	2.8246e-05			LOC105373652
						LOC105372976	1.12055	0.00257389			SLC26A1											RAB26	-1.2014	0.0003089			PARP16
						NUTM2D	1.3934	0.00018413			TMEM132B											RRN3P4	-1.31084	0.000388141			RDX
						ENAH	1.15697	0.00224432			LOC100506123											NOL4L	-1.38526	4.05701e-05			FAM161A
						NUTM2A	1.19816	0.000346496			SYT17											KCNC4	-1.17349	0.000622441			BDH2
						LINC02352	1.67393	1.06821e-05			LOC101928429											NLRC4	-1.01701	0.00196308			SLC16A3
						LYRM9	1.15289	0.000291611			CLHC1											TRIM47	-2.19219	5.3285e-05			ATP8B3
						LOC101928055	1.13801	0.000976513			SH3BP5-AS1											FOXJ2	-1.82124	9.20501e-06			SLC25A29
						UPK3BL2	1.22994	2.8246e-05			SLC34A3											TYRO3	-2.19184	4.92247e-06			PCGF6
						LOC105373195	1.02828	0.000769408			LOC79999											RAC3	-1.21617	8.55592e-05			RRM2P3
						SLC4A8	1.51495	3.95844e-05			FBXL8											BEND5	-1.1223	0.000275991			PAK1
						FAM86JP	1.10908	0.00024918			NUTM2E											CCDC15	-1.7205	5.00755e-05			MIR210HG
						FCER2	2.4851	3.6743e-05			CELF6											FBXO4	-1.23583	0.00046215			MT2A
						LINC01521	1.10252	0.000186337			ADCK1											SLC30A3	-1.90417	2.1705e-05			MAST1
						VPS9D1-AS1	1.1882	0.0028556			UBAP1L											DARS-AS1	-1.33431	0.0109942			HOMER3
						SLC26A1	2.56956	9.2845e-06			LOC105371461											CCL4L2	-1.12542	0.00010316			ADA
						TMEM132B	1.89618	7.0379e-05			GLYATL1P4											AURKAP1	-1.14268	0.000243379			PCK2
						LOC100506123	1.01479	0.00367696			MXRA8											TRIM21	-1.37628	1.41978e-05			MTMR2
						XBP1	1.7037	8.2086e-06			LINC00863											SIX1	-1.01925	0.000155382			H2AZP1
						SYT17	1.29362	5.45145e-05			FAM222A											CAMP	-1.50065	4.38341e-05			MSANTD3
						LOC101928429	1.03656	0.0071415			LOC105378620											ARHGEF39	-1.30536	0.000379327			HDAC9
						CLHC1	1.36469	2.07439e-05			ZMAT1											LRRC37B	-1.03048	0.000140777			NNT-AS1
						SH3BP5-AS1	1.26603	5.7834e-05			LINC02666											PAQR8	-1.20767	0.000263928			SORBS3
						SLC34A3	1.76434	5.73218e-05			LINC00877											RNF144A	-1.49584	8.2086e-06			TMEM130
						LOC79999	1.37172	5.89034e-05			CAPS											CDKN1B	-1.8305	0.000219347			FECH
						FBXL8	1.38822	6.1434e-05			UBAC2-AS1											HSPB1	-2.61611	1.96005e-06			LRRTM4
						NUTM2E	1.101	0.0015642			MAPK8IP2											GALM	-1.27068	3.09591e-05			E2F7
						CELF6	1.50405	0.000531906			IRF7											C4orf33	-1.14257	0.000126564			B3GNT7
						ADCK1	1.09491	0.00019804			MIR142											GPR174	-1.80735	1.97104e-05			TRIB1
						UBAP1L	1.02757	5.78531e-05			GPT											MYB	-2.85156	1.53865e-05			ITPRIPL1
						LOC105371461	1.01632	0.00036869			TDRD6											DOCK7	-1.71238	8.66934e-06			FGR
						TARS3	1.68486	0.000106846			EPS15-AS1											PCSK4	-1.01294	0.00806301			COL5A1
						IQCN	2.37723	8.65023e-06			BIN2											DNMT3B	-1.2386	8.55592e-05			MINDY2
						GLYATL1P4	1.31909	3.71185e-05			LOC102723528											DUSP3	-1.76912	2.47768e-05			TSPO
						MXRA8	1.76967	5.35521e-06			LOC101929240											DENND1B	-1.8571	9.20501e-06			COMTD1
						LINC00863	1.28174	3.58451e-05			LINC01238											PHF13	-1.28566	4.23684e-05			PTTG3P
						FAM222A	1.80911	1.88719e-05			P2RX5-TAX1BP3											RRAGD	-1.34124	0.000184453			SPSB1
						LOC105378620	1.21823	9.70704e-05			LOC105374377											FOS	-1.02147	0.00564607			CDC20P1
						ZMAT1	1.27427	5.87759e-05			LINC01004											BCL2A1	-1.34632	8.38692e-05			DDAH2
						LINC02666	1.5741	4.38341e-05			LOC105373204											ACP3	-1.15774	0.000719485			GPR15
						LINC00877	1.51169	4.63636e-05			LOC101928953											CERCAM	-1.80132	8.19699e-06			PCBD1
						CAPS	1.17201	0.00130973			ASB16-AS1											NRROS	-1.27421	5.03998e-05			UAP1L1
						UBAC2-AS1	1.33467	9.10068e-06			PLIN4											NEK3	-1.34038	4.38341e-05			ILDR2
						MAPK8IP2	1.27489	0.00014295			EPHB4											FGF14	-2.42085	3.04598e-06			LIME1
						IRF7	1.00704	0.000175617			LOC105373102											GOLGA2P5	-1.03985	5.86225e-05			LINC02006
						MIR142	1.62705	0.000174582			GAS6-AS1											GLI1	-1.38568	1.33953e-05			BLVRB
						GPT	1.62995	4.43781e-05			ZNHIT2											TMPO-AS1	-1.07549	0.00128762			NEIL3
						LOC100507006	1.32548	4.3538e-05			ZNF276											FANCC	-1.43724	0.000294235			ZNF385A
						TDRD6	1.8045	1.96005e-06			CCDC39											DEPDC1P1	-1.40756	0.000194067			DDN
						EPS15-AS1	1.24707	4.15651e-05			VMAC											GALC	-1.19872	7.02303e-05			CBX2
						BIN2	1.23797	0.00499486			HSF4											NECTIN1	-2.00358	0.000985037			IRF5
						LOC102723528	1.72716	1.29018e-05			PFKFB2											KHK	-1.1309	6.45448e-05			BNIP3P1
						LOC101929240	1.03558	2.88052e-05			LOC105377468											HEXB	-1.2598	1.24195e-05			AGAP3
						LINC01238	1.14289	0.00130973			SAP25											LOC105373652	-1.34492	0.000163509			TMEM107
						P2RX5-TAX1BP3	1.27126	1.81856e-05			RABL2A											PARP16	-1.36437	4.28628e-05			B4GALT2
						SGK1	1.82871	4.59492e-05			GAS6											RDX	-1.22226	5.56653e-05			NAB2
						LOC105374377	1.46624	1.53865e-05			SYTL2											FAM161A	-1.10029	0.000163565			ABHD4
						LINC01004	1.19708	0.000580869			PSMG3-AS1											CEP57L1	-1.04807	0.000162314			SLC37A4
						LOC105373204	1.22421	3.69798e-05			LOC107984754											BDH2	-1.51426	7.63923e-06			TFR2
						LOC101928953	1.58789	2.47768e-05			LOC100505915											SLC16A3	-1.46904	0.00249554			FUT11
						ASB16-AS1	1.17103	8.65023e-06			SERINC2											DPY19L4	-1.038	0.000151555			CLDN23
						PLIN4	1.30927	1.2928e-05			LOC729683											ATP8B3	-1.45232	8.85839e-05			PIF1
						EPHB4	1.75505	4.09707e-05			ZNF778											APOBEC3G	-1.16482	2.47768e-05			MICB
						LOC105373102	1.5808	1.15976e-05			DUSP28											SLC25A29	-1.84028	9.94386e-05			MXD3
						SLC30A4	1.28546	4.56904e-05			ASMTL-AS1											PCGF6	-1.07537	0.000232924			SLC2A4RG
						GAS6-AS1	1.57298	5.85035e-06			TTLL3											RRM2P3	-1.52849	0.000260189			ARHGAP9
						ZNHIT2	1.0615	2.55514e-05			ERVK13-1											NTAN1	-1.4394	4.03187e-05			KREMEN2
						ZNF276	1.00117	0.00059525			FGFRL1											PAK1	-1.28402	1.44481e-05			CLIP2
						CCDC39	1.05286	1.53865e-05			B3GALT6											MIR210HG	-1.61155	0.0361012			GINS3
						VMAC	1.10989	0.000700362			EHD3											MT2A	-2.31017	0.00396128			DDB2
						HSF4	1.59278	8.2748e-06			IRF2BP1											MAST1	-1.11167	0.000277488			BRIP1
						PFKFB2	1.37334	7.57521e-05			GPR135											HOMER3	-1.41695	5.64759e-06			HASPIN
						TRPV1	2.29216	2.16315e-05			LTB											ADA	-1.74381	7.16108e-06			FANCG
						LOC105377468	1.11056	0.000380601			C22orf34											PCK2	-1.31381	0.000102136			ENOSF1
						SAP25	1.25289	9.77573e-05			SLC2A11											MTMR2	-1.15484	1.82925e-05			RGS16
						RABL2A	1.06984	0.000191792			HEXD											H2AZP1	-1.0022	0.00346278			FBXO5
						GAS6	1.41424	2.47768e-05			LINC01215											MSANTD3	-1.21684	1.33478e-05			CEP41
						SYTL2	1.17474	8.65023e-06			KCNQ1OT1											HDAC9	-1.10267	0.000257365			LOC728688
						PSMG3-AS1	1.39961	2.25752e-05			LOC105376412											LRRTM4-AS1	-2.52984	2.17336e-06			CENPK
						LOC107984754	1.79853	9.05186e-06			IDUA											NNT-AS1	-1.46396	9.89315e-06			CBSL
						LOC100505915	1.20331	3.07498e-05			TRIM74											LRRCC1	-2.35522	3.74977e-06			MAPK3
						SERINC2	1.00709	0.00219718			NCKAP5L											SORBS3	-1.631	9.20501e-06			CENPM
						LOC729683	1.19744	4.38341e-05			PSMA3-AS1											TMEM130	-1.17718	6.42643e-05			PLP2
						ZNF778	1.10162	3.58451e-05			SEC31B											FECH	-1.12658	0.000101764			TRIB3
						DUSP28	1.02922	6.45448e-05			ZNF70											LRRTM4	-2.29086	1.92736e-05			TICRR
						ASMTL-AS1	1.49564	8.66934e-06			LOC155060											DTX3L	-2.29246	2.17336e-06			DONSON
						TTLL3	1.07048	2.22922e-05			SLC2A6											MUC19	-2.23094	2.01144e-05			TRAF1
						ERVK13-1	1.13608	3.57584e-05			KCNC3											FAM234B	-1.11135	0.000202114			PAQR4
						FGFRL1	1.40193	0.00264445			PYGB											EPSTI1	-1.61139	1.92736e-05			BARD1
						B3GALT6	1.10374	9.4886e-05			DCXR											E2F7	-1.28916	0.00017449			PKMYT1
						EHD3	1.09221	0.000401007			AIM2											B3GNT7	-1.36997	8.38889e-06			SPC24
						AICDA	1.49306	0.000163313			FAM43A											PDIK1L	-1.095	0.000200718			MELTF
						IRF2BP1	1.26646	2.17336e-06			CPNE5											CD84	-1.88809	1.41978e-05			HMGB3
						GPR135	1.06966	4.00903e-05			ABAT											HEMGN	-1.63772	6.20768e-05			UNG
						LTB	1.40589	1.79511e-05			RSRP1											TRIB1	-1.15392	0.000259266			KIF15
						C22orf34	1.13334	5.64759e-06			DNASE1											ITPRIPL1	-1.18302	2.0842e-05			G2E3
						SLC2A11	1.14534	2.01144e-05			BLCAP											FGR	-1.0831	0.000559653			WNT10A
						HEXD	1.008	5.85035e-06			RAPGEF1											COL5A1	-2.81788	0.0147781			PHF19
						LINC01215	1.01628	1.09958e-05			LOXL2											ATL3	-1.24311	1.88575e-05			ENO2
						IGLL5	2.16852	3.7292e-05			CCDC88B											GJC1	-1.21429	0.000120097			NFATC4
						KCNQ1OT1	1.15598	5.22462e-05			LOC105369315											MINDY2	-1.15186	0.000220501			CCP110
						SLC15A2	1.10912	1.76922e-05			ABCA7											PTPN6	-1.07677	0.00485208			KNSTRN
						LOC105376412	1.25597	2.64197e-05			LENG8											ABI2	-1.30485	4.28628e-05			KIF18B
						IDUA	2.15387	1.92327e-05			TASOR2											TSPO	-1.2677	2.7812e-05			NCAPH
						TRIM74	1.08776	4.36584e-05			ATP2A3											COMTD1	-1.11269	5.89034e-05			FIGNL1
						NCKAP5L	1.18073	6.5383e-05														IMPA2	-1.56188	0.000153736			ALDOC
						PSMA3-AS1	1.1459	8.66934e-06														POLE2	-1.94702	8.2086e-06			TCF19
						SEC31B	1.28	8.2086e-06														CD247	-1.52703	4.56749e-06			GTSE1
						ZNF70	1.47539	0.000347444														TRIP10	-1.2957	4.77957e-05			LIG1
						LOC155060	1.14271	3.09591e-05														PTTG3P	-1.10801	7.89547e-05			TROAP
						SLC2A6	1.156	0.000302958														SPSB1	-1.08019	4.86524e-05			RFC4
						KCNC3	1.06344	3.88195e-05														RPL39L	-1.2628	2.8246e-05			TUBBP1
						PYGB	1.35048	1.81856e-05														ING2	-1.07567	6.8072e-05			ECT2
						DCXR	1.20208	3.94056e-06														PARP9	-2.23994	5.64759e-06			NCAPG
						AIM2	1.20462	2.17336e-06														CDC20P1	-1.18033	0.000543587			CDC20
						FAM43A	1.08505	0.000149862														DDAH2	-1.22935	3.99298e-05			SLC43A3
						CPNE5	1.06089	8.65023e-06														GALNT3	-1.41145	9.20501e-06			BIRC5
						ABAT	1.35722	4.68648e-05														SESTD1	-2.11289	1.61622e-05			ESPL1
						RSRP1	1.56009	2.58937e-06														THRA	-1.28278	1.2928e-05			INCENP
						DNASE1	1.04541	2.17336e-06														GPR15	-1.25328	0.000320168			RNASEH2B
						BLCAP	1.01594	1.41437e-05														DCLRE1A	-1.4736	9.05186e-06			TUBAP2
						RAPGEF1	1.06291	2.09944e-05														PCBD1	-1.05208	8.38889e-06			MCM2
						LOXL2	1.25647	4.76495e-05														LRRC34	-1.03815	4.63986e-05			PRR11
						CCDC88B	1.12498	5.50131e-05														UAP1L1	-1.03642	0.000619115			TPM4
						LOC105369315	1.16851	5.85035e-06														ILDR2	-1.04054	5.00755e-05			BUB1
						BACH2	1.32974	2.17336e-06														LIME1	-1.06997	4.08749e-05			MCM3
						ABCA7	1.00656	1.90627e-05														CPT1A	-1.12974	1.82925e-05			NUSAP1
						LENG8	1.05333	1.06821e-05														LINC02006	-1.08724	9.26287e-05			NSD2
						TASOR2	1.31747	9.05186e-06														BLVRB	-1.05128	0.000383519			DEK
						ATP2A3	1.08874	1.65267e-05														CHAF1B	-1.69175	2.8246e-05			TUBA1B
						LAPTM5	1.05793	8.27787e-05														PSRC1	-1.95294	6.13309e-06
																						S100A4	-2.06237	2.50157e-06
																						PLIN2	-1.7526	2.68803e-05
																						EMP3	-1.12473	3.81831e-05
																						ZNF184	-1.28221	1.42908e-05
																						CDC25C	-1.5657	4.72518e-05
																						NEIL3	-1.17817	7.19669e-05
																						ZNF385A	-1.128	4.03187e-05
																						DDN	-1.04183	0.00171171
																						GGH	-1.19121	5.85035e-06
																						CBX2	-1.22996	0.000179874
																						IRF5	-1.32381	2.17336e-06
																						E2F8	-2.19956	4.42772e-05
																						BNIP3P1	-1.02913	0.00708157
																						APOBEC3C	-1.00723	4.14369e-05
																						EXO1	-1.61422	0.000259054
																						ZNF367	-1.815	6.20981e-06
																						AGAP3	-1.07366	2.55514e-05
																						TMEM107	-1.01069	4.56429e-05
																						B4GALT2	-1.55787	1.41437e-05
																						NAB2	-1.07052	2.22922e-05
																						RNF213	-1.21801	0.00144403
																						ABHD4	-1.09467	0.000108297
																						SLC37A4	-1.05345	6.8072e-05
																						NINJ2	-1.21641	6.52506e-05
																						TFR2	-1.28143	1.55233e-05
																						FUT11	-1.2354	0.00999809
																						RGS9	-1.71096	3.07498e-05
																						CLDN23	-1.12064	0.000101788
																						LHFPL6	-1.46096	1.92736e-05
																						NRM	-1.2584	7.00753e-05
																						SLC7A11	-2.05076	1.09958e-05
																						FAM72A	-1.76206	2.36112e-05
																						GPD2	-1.46745	6.13309e-06
																						PFKFB4	-2.09195	0.00538331
																						PARP2	-1.10663	2.40699e-05
																						SLF1	-1.25798	4.38341e-05
																						PHACTR1	-1.63009	0.000279102
																						LGALS1	-1.78514	8.2086e-06
																						PIF1	-1.43259	5.12612e-05
																						MICB	-1.09908	2.41258e-05
																						MXD3	-1.30431	1.27084e-05
																						SLC2A4RG	-1.26004	1.77826e-05
																						ARHGAP9	-1.06234	6.46775e-06
																						SPC25	-1.77228	1.79511e-05
																						KREMEN2	-1.07863	0.000180946
																						DEPDC1B	-1.42559	2.32778e-05
																						CCDC34	-1.08187	2.22922e-05
																						CENPI	-1.1747	0.000122798
																						MASTL	-1.14348	3.06378e-05
																						MMS22L	-1.28634	1.24195e-05
																						RAD51	-1.70605	0.00010286
																						ELOVL6	-1.8457	5.64759e-06
																						CLIP2	-1.13522	7.22399e-05
																						PIM1	-1.43487	0.000137761
																						SPTBN1	-1.36333	2.25752e-05
																						FAM72C	-1.84143	7.16108e-06
																						CENPA	-1.35559	0.000454658
																						GINS3	-1.1579	5.03018e-05
																						MCM10	-1.72886	0.00018884
																						DDB2	-1.19006	0.000140209
																						DPY19L1	-1.03885	3.20399e-05
																						BRIP1	-1.36945	0.00036939
																						WNT5A	-1.00844	2.89485e-05
																						RAD54L	-1.60432	3.37597e-05
																						HAUS4	-1.25302	2.16162e-05
																						CDC25A	-1.69542	4.38341e-05
																						KCNH2	-1.20386	9.63627e-05
																						PLCXD1	-1.47286	2.17336e-06
																						HASPIN	-1.13251	3.49102e-05
																						FANCG	-1.48778	8.65023e-06
																						ENOSF1	-1.15236	0.000195922
																						RGS16	-1.00354	0.00044983
																						CCDC167	-1.10461	1.90627e-05
																						FBXO5	-1.01278	6.45448e-05
																						CDC45	-1.4737	0.00020599
																						HEBP2	-1.18771	7.63923e-06
																						ATAD5	-1.19059	0.000396152
																						CTNNAL1	-1.61235	1.32736e-05
																						PRIM1	-1.4749	1.79344e-05
																						CEP41	-1.13051	6.55041e-05
																						LOC728688	-1.23977	0.00173493
																						XRCC2	-1.01967	0.000275904
																						GINS1	-1.52104	5.50131e-05
																						DSCC1	-1.57898	2.14049e-05
																						CENPK	-1.1783	2.40371e-05
																						CBSL	-1.09569	2.8246e-05
																						FANCA	-1.17082	0.000361812
																						MAPK3	-1.11454	3.26458e-05
																						UBE2T	-1.0107	7.57521e-05
																						CENPM	-1.05012	0.000947579
																						POLD3	-1.30687	3.11558e-05
																						CBS	-1.19816	8.65023e-06
																						PLP2	-1.19132	2.17336e-06
																						CLSPN	-1.16264	0.00198174
																						FAM72B	-1.80483	1.53865e-05
																						GINS2	-1.6702	9.26287e-05
																						MELK	-1.33354	3.07498e-05
																						GMNN	-1.19833	4.98441e-05
																						TRIB3	-1.01447	2.65231e-05
																						DIAPH3	-1.57931	3.99298e-05
																						TICRR	-1.35847	0.000107561
																						IKZF2	-1.27327	4.01089e-05
																						DONSON	-1.11901	2.25752e-05
																						TRAF1	-1.01565	0.000137761
																						PAQR4	-1.46759	4.34878e-06
																						HMGN5	-1.02008	3.49102e-05
																						BARD1	-1.02049	1.82925e-05
																						ITGB3BP	-1.14486	3.37597e-05
																						PKMYT1	-1.52621	7.14913e-05
																						SPC24	-1.46058	4.28628e-05
																						ORC1	-1.81398	3.90148e-05
																						CDC7	-1.43051	1.61622e-05
																						CDC6	-1.36054	0.000133437
																						RFC5	-1.09292	3.46808e-05
																						MND1	-1.73965	3.63577e-06
																						MELTF	-1.15719	1.96005e-06
																						HMGB3	-1.10176	0.000217147
																						PLK4	-1.21583	3.46808e-05
																						UNG	-1.12725	0.000236367
																						DTL	-1.92503	1.79511e-05
																						SKA3	-1.17539	0.000760982
																						KIF15	-1.20434	8.85839e-05
																						SKA1	-1.38439	4.42772e-05
																						G2E3	-1.00289	4.42772e-05
																						SKP2	-1.23369	2.17336e-06
																						TYMS	-1.45078	0.000257211
																						RPA3	-1.06345	2.6032e-05
																						CKAP2L	-1.41706	8.55592e-05
																						WNT10A	-1.34731	0.00641457
																						WDHD1	-1.31662	2.27711e-05
																						FAM111A	-1.25695	2.85973e-05
																						STIL	-1.12368	6.20994e-05
																						CHEK1	-1.67482	2.7937e-05
																						PHF19	-1.53851	6.16766e-06
																						ENO2	-1.26915	0.000662626
																						CDT1	-2.33564	8.38889e-06
																						NFATC4	-1.00666	0.00106224
																						CCP110	-1.0345	0.000113651
																						KIF14	-1.6683	5.70005e-05
																						KNSTRN	-1.16539	1.78907e-05
																						KIF18B	-1.5262	7.19669e-05
																						FAM72D	-1.86086	8.38889e-06
																						NEK2	-1.53504	2.78901e-05
																						CHI3L2	-1.4055	8.84083e-05
																						NUF2	-1.47071	1.80244e-05
																						GPSM2	-1.13818	5.69132e-05
																						DEPDC1	-1.33728	3.33501e-05
																						PRDM10	-1.18516	0.000140821
																						KIF4A	-1.30034	0.000297423
																						NCAPH	-1.03157	0.000606652
																						CENPU	-1.24925	4.19534e-05
																						FIGNL1	-1.00067	7.52697e-05
																						UBE2C	-1.81915	7.49015e-05
																						TK1	-1.53056	6.1434e-05
																						CDCA3	-1.57159	9.39714e-05
																						CENPH	-1.15204	2.01144e-05
																						ALDOC	-1.61436	0.00782786
																						HJURP	-1.71641	4.82682e-05
																						CCNF	-1.16135	6.78866e-05
																						KIF23	-1.49616	4.38341e-05
																						TCF19	-1.25782	0.000130672
																						AURKA	-1.56886	2.88261e-05
																						GTSE1	-1.28941	0.000193533
																						CRIP1	-1.2514	6.46775e-06
																						PCLAF	-1.50913	0.000179342
																						RAD51AP1	-1.76444	5.64759e-06
																						LIG1	-1.09243	0.000354741
																						CDKN3	-1.41364	1.97104e-05
																						HMMR	-1.09674	0.000580932
																						TROAP	-1.32315	5.73218e-05
																						SGO2	-1.42957	1.53865e-05
																						WDR76	-1.94423	8.38889e-06
																						AURKB	-1.7223	0.000148091
																						KIF20A	-1.67659	7.49015e-05
																						FAM111B	-1.3562	0.000782577
																						WEE1	-1.40711	1.79511e-05
																						RFC4	-1.0357	1.92736e-05
																						E2F2	-2.05433	3.20399e-05
																						CEP55	-1.35649	2.36112e-05
																						ANLN	-1.54273	2.8246e-05
																						TUBBP1	-1.01354	0.000152775
																						CDK2	-1.38585	1.88719e-05
																						NDC80	-1.58476	2.92148e-05
																						IDH2	-1.36642	2.50157e-06
																						ECT2	-1.0785	0.000140665
																						CDCA5	-1.37541	4.70241e-05
																						KIFC1	-1.48349	0.000161195
																						DLGAP5	-1.59751	5.62322e-05
																						NCAPG	-1.07997	0.000239445
																						CDC20	-1.34843	0.000380601
																						SLC43A3	-1.11595	0.0001136
																						PRC1	-1.58102	1.97104e-05
																						PBK	-1.66953	1.79511e-05
																						BIRC5	-1.49772	0.000192944
																						KIF2C	-1.73393	1.41437e-05
																						ESPL1	-1.68386	8.83566e-05
																						UHRF1	-1.21831	0.00108239
																						INCENP	-1.10656	0.000111812
																						CDCA7	-1.4773	2.40371e-05
																						RNASEH2B	-1.0338	2.68803e-05
																						CDCA8	-1.10024	0.000100031
																						SPAG5	-1.25993	2.16825e-05
																						TUBAP2	-1.15625	0.000606279
																						ATAD2	-1.26513	2.40371e-05
																						RACGAP1	-1.29551	1.44686e-05
																						MCM2	-1.06932	0.000122523
																						FOXM1	-1.60292	4.71486e-05
																						CCNB2	-1.24955	6.41504e-05
																						CDK1	-1.67113	1.60591e-05
																						DDIT4	-1.71451	0.000215352
																						BUB1B	-1.43228	1.97104e-05
																						PRDM15	-1.05928	0.000266509
																						PRR11	-1.28778	1.90627e-05
																						TMEM106C	-1.22407	4.04979e-06
																						CENPE	-1.49331	1.88719e-05
																						PLK1	-1.6221	9.70704e-05
																						NCAPG2	-1.39028	2.99147e-05
																						PTTG1	-1.18653	1.78907e-05
																						TPM4	-1.34418	1.96005e-06
																						FANCI	-1.41511	1.90627e-05
																						PCNA	-1.30063	6.62699e-05
																						KIAA0040	-1.18642	3.77359e-05
																						BUB1	-1.15788	4.71486e-05
																						RRM1	-1.41813	2.25389e-05
																						CCNA2	-1.87458	2.7695e-05
																						ASPM	-1.21501	0.000150862
																						MCM6	-1.37521	3.92165e-05
																						LMNB1	-1.22384	1.61622e-05
																						ANP32E	-1.16467	1.61622e-05
																						MCM3	-1.00442	0.000163199
																						RRM2	-1.65868	8.55592e-05
																						TPX2	-1.12562	8.91412e-05
																						NUSAP1	-1.13074	3.85675e-05
																						NSD2	-1.09894	4.63755e-05
																						CENPF	-1.34894	9.74044e-05
																						TMPO	-1.24712	2.11638e-05
																						MCM7	-1.35828	6.9418e-05
																						DEK	-1.17852	1.50391e-05
																						MCM4	-1.3787	0.00017137
																						STMN1	-1.11306	8.84083e-05
																						TOP2A	-1.51515	0.000121091
																						HMGB2	-1.42437	0.000111812
																						MKI67	-1.47372	0.000312147
																						TUBA1B	-1.20407	0.000656765
