# Supplementary material for: Evaluation of the Synergistic Potential of Simultaneous Pan- or Isoform-Specific BET and SYK Inhibition in B-Cell Lymphoma: An In Vitro Approach
Source: Cancers (Basel). 2022 Sep 27;14(19):4691. doi: 10.3390/cancers14194691 (PMC9564024; doi:10.3390/cancers14194691)
Supplement: Supplementary file 1 [file cancers-14-04691-s001.zip › cancers-1798753-supplementary/supplementary material/Supplementary tables/Supplementary table S6 GO terms.xlsx]

## Sheet: Ento vs DMSO up
Supplementary table S5a: Overexpressed GO terms by Ento exposure vs. DMSO
Term	Overlap	P-value	Adjusted P-value	Odds Ratio	Combined Score	Genes
regulation of hepatocyte proliferation (GO:2000345)	2/6	0.00102905	0.253764	59.7229	410.841	CEACAM1;XBP1
positive regulation of astrocyte differentiation (GO:0048711)	2/8	0.00189977	0.253764	39.8112	249.458	BIN1;CLCF1
thyroid gland development (GO:0030878)	2/8	0.00189977	0.253764	39.8112	249.458	TBX1;TG
regulation of astrocyte differentiation (GO:0048710)	2/12	0.00438023	0.407781	23.8819	129.695	BIN1;CLCF1
positive regulation of B cell activation (GO:0050871)	5/53	8.16154e-05	0.0621094	12.6431	119.016	IGLL5;XBP1;FCRL3;CLCF1;GPR183
positive regulation of transporter activity (GO:0032411)	2/13	0.00514818	0.407781	21.7097	114.391	TRPC6;SGK1
regulation of retinal ganglion cell axon guidance (GO:0090259)	1/5	0.0413041	0.407781	29.6826	94.5924	PTPRO
regulation of sequestering of zinc ion (GO:0061088)	1/5	0.0413041	0.407781	29.6826	94.5924	SLC30A4
alkaloid metabolic process (GO:0009820)	1/5	0.0413041	0.407781	29.6826	94.5924	CYP1A2
glomerular visceral epithelial cell migration (GO:0090521)	1/5	0.0413041	0.407781	29.6826	94.5924	KANK2
negative regulation of heterochromatin assembly (GO:0031452)	1/5	0.0413041	0.407781	29.6826	94.5924	AICDA
regulation of vitamin D receptor signaling pathway (GO:0070562)	1/5	0.0413041	0.407781	29.6826	94.5924	KANK2
negative regulation of immunoglobulin production (GO:0002638)	1/5	0.0413041	0.407781	29.6826	94.5924	FCRL3
positive regulation of glial cell proliferation (GO:0060252)	1/5	0.0413041	0.407781	29.6826	94.5924	PRKCH
response to fructose (GO:0009750)	1/5	0.0413041	0.407781	29.6826	94.5924	XBP1
indolalkylamine biosynthetic process (GO:0046219)	1/5	0.0413041	0.407781	29.6826	94.5924	AANAT
indole-containing compound biosynthetic process (GO:0042435)	1/5	0.0413041	0.407781	29.6826	94.5924	AANAT
insulin metabolic process (GO:1901142)	1/5	0.0413041	0.407781	29.6826	94.5924	CEACAM1
regulation of glial cell migration (GO:1903975)	1/5	0.0413041	0.407781	29.6826	94.5924	GPR183
cellular response to nutrient (GO:0031670)	1/5	0.0413041	0.407781	29.6826	94.5924	XBP1
regulation of homophilic cell adhesion (GO:1903385)	1/5	0.0413041	0.407781	29.6826	94.5924	CEACAM1
coronary artery morphogenesis (GO:0060982)	1/5	0.0413041	0.407781	29.6826	94.5924	TBX1
middle ear morphogenesis (GO:0042474)	1/5	0.0413041	0.407781	29.6826	94.5924	TBX1
regulation of plasma membrane organization (GO:1903729)	1/5	0.0413041	0.407781	29.6826	94.5924	SYTL4
embryonic viscerocranium morphogenesis (GO:0048703)	1/5	0.0413041	0.407781	29.6826	94.5924	TBX1
enamel mineralization (GO:0070166)	1/5	0.0413041	0.407781	29.6826	94.5924	TBX1
negative regulation of adaptive immune response (GO:0002820)	1/5	0.0413041	0.407781	29.6826	94.5924	ALOX15
regulation of immunoglobulin production (GO:0002637)	3/28	0.00163438	0.253764	14.4051	92.4301	XBP1;FCRL3;CLCF1
positive regulation of B cell proliferation (GO:0030890)	3/30	0.00200077	0.253764	13.3367	82.8772	FCRL3;CLCF1;GPR183
3'-phosphoadenosine 5'-phosphosulfate biosynthetic process (GO:0050428)	1/6	0.0493592	0.407781	23.7449	71.4397	SLC26A1
negative regulation of Arp2/3 complex-mediated actin nucleation (GO:0034316)	1/6	0.0493592	0.407781	23.7449	71.4397	GMFG
epithelial tube branching involved in lung morphogenesis (GO:0060441)	1/6	0.0493592	0.407781	23.7449	71.4397	CELSR1
negative regulation of B cell receptor signaling pathway (GO:0050859)	1/6	0.0493592	0.407781	23.7449	71.4397	FCRL3
establishment of planar polarity (GO:0001736)	1/6	0.0493592	0.407781	23.7449	71.4397	CELSR1
purine ribonucleoside bisphosphate biosynthetic process (GO:0034036)	1/6	0.0493592	0.407781	23.7449	71.4397	SLC26A1
glomerular epithelial cell differentiation (GO:0072311)	1/6	0.0493592	0.407781	23.7449	71.4397	PTPRO
regulation of type B pancreatic cell proliferation (GO:0061469)	1/6	0.0493592	0.407781	23.7449	71.4397	SGPP2
regulation of blood vessel remodeling (GO:0060312)	1/6	0.0493592	0.407781	23.7449	71.4397	CEACAM1
renal filtration cell differentiation (GO:0061318)	1/6	0.0493592	0.407781	23.7449	71.4397	PTPRO
renal system process involved in regulation of blood volume (GO:0001977)	1/6	0.0493592	0.407781	23.7449	71.4397	PTPRO
positive regulation of ion transmembrane transport (GO:0034767)	1/6	0.0493592	0.407781	23.7449	71.4397	TRPC6
regulation of collagen fibril organization (GO:1904026)	1/6	0.0493592	0.407781	23.7449	71.4397	AEBP1
positive regulation of killing of cells of other organism (GO:0051712)	1/6	0.0493592	0.407781	23.7449	71.4397	FCER2
regulation of digestive system process (GO:0044058)	1/6	0.0493592	0.407781	23.7449	71.4397	SGK1
indolalkylamine metabolic process (GO:0006586)	1/6	0.0493592	0.407781	23.7449	71.4397	AANAT
cellular phosphate ion homeostasis (GO:0030643)	1/6	0.0493592	0.407781	23.7449	71.4397	SLC34A3
regulation of glomerular filtration (GO:0003093)	1/6	0.0493592	0.407781	23.7449	71.4397	PTPRO
cellular triglyceride homeostasis (GO:0035356)	1/6	0.0493592	0.407781	23.7449	71.4397	XBP1
cellular trivalent inorganic anion homeostasis (GO:0072502)	1/6	0.0493592	0.407781	23.7449	71.4397	SLC34A3
T-tubule organization (GO:0033292)	1/6	0.0493592	0.407781	23.7449	71.4397	BIN1
tongue development (GO:0043586)	1/6	0.0493592	0.407781	23.7449	71.4397	TBX1
monoterpenoid metabolic process (GO:0016098)	1/6	0.0493592	0.407781	23.7449	71.4397	CYP1A2
regulation of peptidyl-cysteine S-nitrosylation (GO:2000169)	1/6	0.0493592	0.407781	23.7449	71.4397	SNTA1
ear development (GO:0043583)	1/6	0.0493592	0.407781	23.7449	71.4397	TBX1
regulation of B cell differentiation (GO:0045577)	2/18	0.0098244	0.407781	14.9217	68.9813	XBP1;FCRL3
positive regulation of glial cell differentiation (GO:0045687)	2/18	0.0098244	0.407781	14.9217	68.9813	BIN1;CLCF1
pyroptosis (GO:0070269)	2/19	0.0109201	0.407781	14.0432	63.4354	AIM2;GSDME
positive regulation of B cell receptor signaling pathway (GO:0050861)	1/7	0.0573469	0.407781	19.7864	56.5622	PRKCH
positive regulation of gliogenesis (GO:0014015)	1/7	0.0573469	0.407781	19.7864	56.5622	PRKCH
hemostasis (GO:0007599)	1/7	0.0573469	0.407781	19.7864	56.5622	AVPR2
cellular nitrogen compound catabolic process (GO:0044270)	1/7	0.0573469	0.407781	19.7864	56.5622	PM20D1
keratinocyte proliferation (GO:0043616)	1/7	0.0573469	0.407781	19.7864	56.5622	SDR16C5
regulation of glial cell apoptotic process (GO:0034350)	1/7	0.0573469	0.407781	19.7864	56.5622	PRKCH
lipoxin biosynthetic process (GO:2001301)	1/7	0.0573469	0.407781	19.7864	56.5622	ALOX15
terpenoid metabolic process (GO:0006721)	1/7	0.0573469	0.407781	19.7864	56.5622	CYP1A2
complement activation, alternative pathway (GO:0006957)	1/7	0.0573469	0.407781	19.7864	56.5622	CR2
regulation of natural killer cell mediated cytotoxicity directed against tumor cell target (GO:0002858)	1/7	0.0573469	0.407781	19.7864	56.5622	CEACAM1
retinol metabolic process (GO:0042572)	2/21	0.0132644	0.407781	12.5637	54.3089	SDR16C5;CYP1A2
regulation of B cell receptor signaling pathway (GO:0050855)	2/23	0.0158063	0.407781	11.366	47.1389	PRKCH;FCRL3
negative regulation of complement activation, classical pathway (GO:0045959)	1/8	0.065268	0.407781	16.9589	46.2852	CR2
negative regulation of glial cell apoptotic process (GO:0034351)	1/8	0.065268	0.407781	16.9589	46.2852	PRKCH
regulation of vascular wound healing (GO:0061043)	1/8	0.065268	0.407781	16.9589	46.2852	XBP1
positive regulation of MHC class II biosynthetic process (GO:0045348)	1/8	0.065268	0.407781	16.9589	46.2852	XBP1
kidney epithelium development (GO:0072073)	1/8	0.065268	0.407781	16.9589	46.2852	KANK2
negative regulation of T cell mediated cytotoxicity (GO:0001915)	1/8	0.065268	0.407781	16.9589	46.2852	CEACAM1
somatic hypermutation of immunoglobulin genes (GO:0016446)	1/8	0.065268	0.407781	16.9589	46.2852	AICDA
coronary vasculature morphogenesis (GO:0060977)	1/8	0.065268	0.407781	16.9589	46.2852	TBX1
peptidyl-tyrosine dephosphorylation involved in inactivation of protein kinase activity (GO:1990264)	1/8	0.065268	0.407781	16.9589	46.2852	PTPRO
negative regulation of actin nucleation (GO:0051126)	1/8	0.065268	0.407781	16.9589	46.2852	GMFG
endocrine system development (GO:0035270)	2/24	0.0171492	0.407781	10.8488	44.1093	TBX1;TG
regulation of B cell proliferation (GO:0030888)	3/46	0.00678246	0.407781	8.36744	41.7821	FCRL3;CLCF1;GPR183
negative regulation of antigen receptor-mediated signaling pathway (GO:0050858)	2/25	0.0185388	0.407781	10.3766	41.3809	CEACAM1;FCRL3
positive regulation of B cell differentiation (GO:0045579)	1/9	0.0731229	0.407781	14.8383	38.8113	XBP1
regulation of animal organ morphogenesis (GO:2000027)	1/9	0.0731229	0.407781	14.8383	38.8113	TBX1
negative regulation of exocytosis (GO:0045920)	1/9	0.0731229	0.407781	14.8383	38.8113	STXBP6
ATF6-mediated unfolded protein response (GO:0036500)	1/9	0.0731229	0.407781	14.8383	38.8113	XBP1
regulation of aspartic-type endopeptidase activity involved in amyloid precursor protein catabolic process (GO:1902959)	1/9	0.0731229	0.407781	14.8383	38.8113	BIN1
negative regulation of leukocyte degranulation (GO:0043301)	1/9	0.0731229	0.407781	14.8383	38.8113	CEACAM1
hepoxilin biosynthetic process (GO:0051122)	1/9	0.0731229	0.407781	14.8383	38.8113	ALOX15
hepoxilin metabolic process (GO:0051121)	1/9	0.0731229	0.407781	14.8383	38.8113	ALOX15
regulation of complement activation, classical pathway (GO:0030450)	1/9	0.0731229	0.407781	14.8383	38.8113	CR2
negative regulation of platelet aggregation (GO:0090331)	1/9	0.0731229	0.407781	14.8383	38.8113	CEACAM1
negative regulation of production of molecular mediator of immune response (GO:0002701)	1/9	0.0731229	0.407781	14.8383	38.8113	FCRL3
regulation of endothelial cell differentiation (GO:0045601)	1/9	0.0731229	0.407781	14.8383	38.8113	CEACAM1
sensory organ morphogenesis (GO:0090596)	1/9	0.0731229	0.407781	14.8383	38.8113	TBX1
regulation of glial cell proliferation (GO:0060251)	1/9	0.0731229	0.407781	14.8383	38.8113	PRKCH
complement activation, classical pathway (GO:0006958)	1/9	0.0731229	0.407781	14.8383	38.8113	IGLL5
organic cyclic compound catabolic process (GO:1901361)	1/9	0.0731229	0.407781	14.8383	38.8113	CYP1A2
unsaturated fatty acid biosynthetic process (GO:0006636)	1/9	0.0731229	0.407781	14.8383	38.8113	ALOX15
DNA cytosine deamination (GO:0070383)	1/9	0.0731229	0.407781	14.8383	38.8113	AICDA
regulation of nuclear cell cycle DNA replication (GO:0033262)	1/9	0.0731229	0.407781	14.8383	38.8113	AICDA
regulation of peroxisome proliferator activated receptor signaling pathway (GO:0035358)	1/9	0.0731229	0.407781	14.8383	38.8113	ALOX15
muscle cell fate commitment (GO:0042693)	1/9	0.0731229	0.407781	14.8383	38.8113	TBX1
regulation of B cell activation (GO:0050864)	2/28	0.0229794	0.407781	9.17794	34.6298	IGLL5;FCRL3
regulation of store-operated calcium entry (GO:2001256)	1/10	0.0809121	0.407781	13.189	33.1622	HOMER2
apical protein localization (GO:0045176)	1/10	0.0809121	0.407781	13.189	33.1622	CELSR1
negative regulation of humoral immune response mediated by circulating immunoglobulin (GO:0002924)	1/10	0.0809121	0.407781	13.189	33.1622	CR2
granulocyte migration (GO:0097530)	1/10	0.0809121	0.407781	13.189	33.1622	UMODL1
response to interleukin-4 (GO:0070670)	1/10	0.0809121	0.407781	13.189	33.1622	XBP1
retinoic acid receptor signaling pathway (GO:0048384)	1/10	0.0809121	0.407781	13.189	33.1622	TBX1
negative regulation of peptidyl-lysine acetylation (GO:2000757)	1/10	0.0809121	0.407781	13.189	33.1622	SDR16C5
positive regulation of mesenchymal cell proliferation (GO:0002053)	1/10	0.0809121	0.407781	13.189	33.1622	TBX1
regulation of endoplasmic reticulum unfolded protein response (GO:1900101)	1/10	0.0809121	0.407781	13.189	33.1622	XBP1
cellular response to interleukin-4 (GO:0071353)	1/10	0.0809121	0.407781	13.189	33.1622	XBP1
SNARE complex assembly (GO:0035493)	1/10	0.0809121	0.407781	13.189	33.1622	STXBP6
regulation of granulocyte differentiation (GO:0030852)	1/10	0.0809121	0.407781	13.189	33.1622	CEACAM1
omega-hydroxylase P450 pathway (GO:0097267)	1/10	0.0809121	0.407781	13.189	33.1622	CYP1A2
positive regulation of vasculogenesis (GO:2001214)	1/10	0.0809121	0.407781	13.189	33.1622	CEACAM1
phosphate ion homeostasis (GO:0055062)	1/10	0.0809121	0.407781	13.189	33.1622	SLC34A3
regulation of phagocytosis, engulfment (GO:0060099)	1/10	0.0809121	0.407781	13.189	33.1622	ALOX15
long-chain fatty acid biosynthetic process (GO:0042759)	2/30	0.0261578	0.407781	8.52151	31.0491	ALOX15;CYP1A2
B cell activation (GO:0042113)	4/85	0.00573731	0.407781	5.94731	30.6926	CR2;CLCF1;GPR183;AICDA
negative regulation of calcium ion transmembrane transport (GO:1903170)	1/11	0.0886363	0.407781	11.8695	28.7622	BIN1
fatty acid homeostasis (GO:0055089)	1/11	0.0886363	0.407781	11.8695	28.7622	XBP1
regulation of toll-like receptor 9 signaling pathway (GO:0034163)	1/11	0.0886363	0.407781	11.8695	28.7622	FCRL3
negative regulation of homotypic cell-cell adhesion (GO:0034111)	1/11	0.0886363	0.407781	11.8695	28.7622	CEACAM1
regulation of calcium ion transmembrane transport via high voltage-gated calcium channel (GO:1902514)	1/11	0.0886363	0.407781	11.8695	28.7622	BIN1
negative regulation of intracellular estrogen receptor signaling pathway (GO:0033147)	1/11	0.0886363	0.407781	11.8695	28.7622	KANK2
humoral immune response mediated by circulating immunoglobulin (GO:0002455)	1/11	0.0886363	0.407781	11.8695	28.7622	IGLL5
negative regulation of potassium ion transmembrane transport (GO:1901380)	1/11	0.0886363	0.407781	11.8695	28.7622	BIN1
positive regulation of nitric-oxide synthase biosynthetic process (GO:0051770)	1/11	0.0886363	0.407781	11.8695	28.7622	FCER2
T cell chemotaxis (GO:0010818)	1/11	0.0886363	0.407781	11.8695	28.7622	GPR183
regulation of mesenchymal cell proliferation (GO:0010464)	1/11	0.0886363	0.407781	11.8695	28.7622	TBX1
cytidine to uridine editing (GO:0016554)	1/11	0.0886363	0.407781	11.8695	28.7622	AICDA
regulation of calcium ion transport (GO:0051924)	3/58	0.012815	0.407781	6.53785	28.4863	TRPC6;HOMER2;FCRL3
membrane lipid biosynthetic process (GO:0046467)	3/58	0.012815	0.407781	6.53785	28.4863	SPNS2;SGPP2;GBGT1
primary alcohol metabolic process (GO:0034308)	2/33	0.0312361	0.407781	7.69569	26.6746	SDR16C5;CYP1A2
muscle cell development (GO:0055001)	2/33	0.0312361	0.407781	7.69569	26.6746	NEBL;BIN1
B cell differentiation (GO:0030183)	3/61	0.0146775	0.407781	6.19875	26.1676	CR2;CLCF1;AICDA
protein mono-ADP-ribosylation (GO:0140289)	1/12	0.096296	0.407781	10.7899	25.2519	PARP12
negative regulation of calcineurin-mediated signaling (GO:0106057)	1/12	0.096296	0.407781	10.7899	25.2519	HOMER2
negative regulation of calcineurin-NFAT signaling cascade (GO:0070885)	1/12	0.096296	0.407781	10.7899	25.2519	HOMER2
adipose tissue development (GO:0060612)	1/12	0.096296	0.407781	10.7899	25.2519	XBP1
negative regulation of complement activation (GO:0045916)	1/12	0.096296	0.407781	10.7899	25.2519	CR2
negative regulation of fatty acid biosynthetic process (GO:0045717)	1/12	0.096296	0.407781	10.7899	25.2519	CEACAM1
glomerular visceral epithelial cell differentiation (GO:0072112)	1/12	0.096296	0.407781	10.7899	25.2519	PTPRO
positive regulation of endoplasmic reticulum unfolded protein response (GO:1900103)	1/12	0.096296	0.407781	10.7899	25.2519	XBP1
regulation of ventricular cardiac muscle cell action potential (GO:0098911)	1/12	0.096296	0.407781	10.7899	25.2519	BIN1
negative regulation of histone acetylation (GO:0035067)	1/12	0.096296	0.407781	10.7899	25.2519	SDR16C5
regulation of DNA-dependent DNA replication (GO:0090329)	1/12	0.096296	0.407781	10.7899	25.2519	AICDA
sphingoid metabolic process (GO:0046519)	1/12	0.096296	0.407781	10.7899	25.2519	SGPP2
negative regulation of vascular permeability (GO:0043116)	1/12	0.096296	0.407781	10.7899	25.2519	CEACAM1
cochlea morphogenesis (GO:0090103)	1/12	0.096296	0.407781	10.7899	25.2519	TBX1
thyroid hormone generation (GO:0006590)	1/12	0.096296	0.407781	10.7899	25.2519	TG
regulation of MHC class II biosynthetic process (GO:0045346)	1/12	0.096296	0.407781	10.7899	25.2519	XBP1
morphogenesis of a polarized epithelium (GO:0001738)	1/12	0.096296	0.407781	10.7899	25.2519	CELSR1
protein auto-ADP-ribosylation (GO:0070213)	1/12	0.096296	0.407781	10.7899	25.2519	PARP12
positive regulation of immunoglobulin production (GO:0002639)	2/35	0.0348195	0.407781	7.22855	24.2704	XBP1;CLCF1
muscle cell differentiation (GO:0042692)	2/35	0.0348195	0.407781	7.22855	24.2704	TBX1;NEBL
positive regulation of histone deacetylation (GO:0031065)	1/13	0.103892	0.407781	9.89022	22.3955	SDR16C5
negative regulation of myotube differentiation (GO:0010832)	1/13	0.103892	0.407781	9.89022	22.3955	XBP1
negative regulation of potassium ion transport (GO:0043267)	1/13	0.103892	0.407781	9.89022	22.3955	BIN1
lipid oxidation (GO:0034440)	1/13	0.103892	0.407781	9.89022	22.3955	ALOX15
mature B cell differentiation involved in immune response (GO:0002313)	1/13	0.103892	0.407781	9.89022	22.3955	GPR183
DNA deamination (GO:0045006)	1/13	0.103892	0.407781	9.89022	22.3955	AICDA
plasma membrane repair (GO:0001778)	1/13	0.103892	0.407781	9.89022	22.3955	SYTL4
positive regulation of production of molecular mediator of immune response (GO:0002702)	2/38	0.0404759	0.407781	6.62517	21.2472	XBP1;CLCF1
fatty acid biosynthetic process (GO:0006633)	3/71	0.0219399	0.407781	5.28449	20.1838	XBP1;ALOX15;CYP1A2
gland development (GO:0048732)	3/71	0.0219399	0.407781	5.28449	20.1838	TBX1;XBP1;TG
aorta development (GO:0035904)	1/14	0.111424	0.407781	9.12897	20.0327	TBX1
regulation of vasculogenesis (GO:2001212)	1/14	0.111424	0.407781	9.12897	20.0327	CEACAM1
renal absorption (GO:0070293)	1/14	0.111424	0.407781	9.12897	20.0327	SGK1
retinal metabolic process (GO:0042574)	1/14	0.111424	0.407781	9.12897	20.0327	SDR16C5
regulation of DNA methylation-dependent heterochromatin assembly (GO:0090308)	1/14	0.111424	0.407781	9.12897	20.0327	AICDA
negative regulation of T cell mediated immunity (GO:0002710)	1/14	0.111424	0.407781	9.12897	20.0327	CEACAM1
regulation of histone deacetylation (GO:0031063)	1/14	0.111424	0.407781	9.12897	20.0327	SDR16C5
steroid catabolic process (GO:0006706)	1/14	0.111424	0.407781	9.12897	20.0327	CYP1A2
positive regulation of protein deacetylation (GO:0090312)	1/14	0.111424	0.407781	9.12897	20.0327	SDR16C5
sulfate transport (GO:0008272)	1/14	0.111424	0.407781	9.12897	20.0327	SLC26A1
manganese ion transport (GO:0006828)	1/14	0.111424	0.407781	9.12897	20.0327	TRPC6
T-helper cell differentiation (GO:0042093)	1/14	0.111424	0.407781	9.12897	20.0327	GPR183
thymus development (GO:0048538)	1/14	0.111424	0.407781	9.12897	20.0327	TBX1
regulation of nitric-oxide synthase biosynthetic process (GO:0051769)	1/14	0.111424	0.407781	9.12897	20.0327	FCER2
N-terminal protein amino acid modification (GO:0031365)	1/14	0.111424	0.407781	9.12897	20.0327	AANAT
positive regulation of lymphocyte proliferation (GO:0050671)	3/75	0.0253023	0.407781	4.9899	18.3472	FCRL3;CLCF1;GPR183
regulation of secretion (GO:0051046)	1/15	0.118893	0.407781	8.47648	18.0509	SGK1
aflatoxin metabolic process (GO:0046222)	1/15	0.118893	0.407781	8.47648	18.0509	CYP1A2
positive regulation of cell killing (GO:0031343)	1/15	0.118893	0.407781	8.47648	18.0509	FCER2
G protein-coupled glutamate receptor signaling pathway (GO:0007216)	1/15	0.118893	0.407781	8.47648	18.0509	HOMER2
negative regulation of endoplasmic reticulum stress-induced intrinsic apoptotic signaling pathway (GO:1902236)	1/15	0.118893	0.407781	8.47648	18.0509	XBP1
negative regulation of leukocyte mediated cytotoxicity (GO:0001911)	1/15	0.118893	0.407781	8.47648	18.0509	CEACAM1
cardiac myofibril assembly (GO:0055003)	1/15	0.118893	0.407781	8.47648	18.0509	NEBL
regulation of clathrin-dependent endocytosis (GO:2000369)	1/15	0.118893	0.407781	8.47648	18.0509	AAK1
positive regulation of keratinocyte differentiation (GO:0045618)	1/15	0.118893	0.407781	8.47648	18.0509	PRKCH
regulation of extracellular matrix organization (GO:1903053)	1/15	0.118893	0.407781	8.47648	18.0509	AEBP1
negative regulation of single stranded viral RNA replication via double stranded DNA intermediate (GO:0045869)	1/15	0.118893	0.407781	8.47648	18.0509	AICDA
lipoxygenase pathway (GO:0019372)	1/15	0.118893	0.407781	8.47648	18.0509	ALOX15
superoxide anion generation (GO:0042554)	1/15	0.118893	0.407781	8.47648	18.0509	CYBB
positive regulation of secretion (GO:0051047)	1/15	0.118893	0.407781	8.47648	18.0509	XBP1
regulation of lymphocyte activation (GO:0051249)	1/15	0.118893	0.407781	8.47648	18.0509	FCRL3
organic heteropentacyclic compound metabolic process (GO:1901376)	1/15	0.118893	0.407781	8.47648	18.0509	CYP1A2
phosphatidylethanolamine biosynthetic process (GO:0006646)	1/15	0.118893	0.407781	8.47648	18.0509	ALOX15
embryonic cranial skeleton morphogenesis (GO:0048701)	1/15	0.118893	0.407781	8.47648	18.0509	TBX1
mycotoxin metabolic process (GO:0043385)	1/15	0.118893	0.407781	8.47648	18.0509	CYP1A2
regulation of cell-substrate adhesion (GO:0010810)	2/43	0.0506045	0.407781	5.81575	17.3525	ALOX15;PTPRO
lipid modification (GO:0030258)	2/43	0.0506045	0.407781	5.81575	17.3525	ALOX15;SGPP2
epiboly involved in wound healing (GO:0090505)	1/16	0.1263	0.407781	7.91098	16.3686	CEACAM1
regulation of systemic arterial blood pressure by hormone (GO:0001990)	1/16	0.1263	0.407781	7.91098	16.3686	AVPR2
B cell activation involved in immune response (GO:0002312)	1/16	0.1263	0.407781	7.91098	16.3686	GPR183
negative regulation of histone modification (GO:0031057)	1/16	0.1263	0.407781	7.91098	16.3686	SDR16C5
negative regulation of natural killer cell mediated cytotoxicity (GO:0045953)	1/16	0.1263	0.407781	7.91098	16.3686	CEACAM1
positive regulation of isotype switching (GO:0045830)	1/16	0.1263	0.407781	7.91098	16.3686	CLCF1
negative regulation of platelet activation (GO:0010544)	1/16	0.1263	0.407781	7.91098	16.3686	CEACAM1
regulation of ERBB signaling pathway (GO:1901184)	1/16	0.1263	0.407781	7.91098	16.3686	CEACAM1
regulation of interleukin-1 production (GO:0032652)	1/16	0.1263	0.407781	7.91098	16.3686	CEACAM1
dendritic cell chemotaxis (GO:0002407)	1/16	0.1263	0.407781	7.91098	16.3686	GPR183
odontogenesis of dentin-containing tooth (GO:0042475)	1/16	0.1263	0.407781	7.91098	16.3686	TBX1
positive regulation of vasoconstriction (GO:0045907)	1/16	0.1263	0.407781	7.91098	16.3686	AVPR2
N-terminal protein amino acid acetylation (GO:0006474)	1/16	0.1263	0.407781	7.91098	16.3686	AANAT
lymphocyte differentiation (GO:0030098)	3/84	0.0338215	0.407781	4.43345	15.0146	CR2;CLCF1;AICDA
aorta morphogenesis (GO:0035909)	1/17	0.133645	0.407781	7.41617	14.9256	TBX1
positive regulation of dendrite extension (GO:1903861)	1/17	0.133645	0.407781	7.41617	14.9256	SYT17
regulation of Arp2/3 complex-mediated actin nucleation (GO:0034315)	1/17	0.133645	0.407781	7.41617	14.9256	GMFG
negative regulation of fatty acid metabolic process (GO:0045922)	1/17	0.133645	0.407781	7.41617	14.9256	CEACAM1
cellular biogenic amine biosynthetic process (GO:0042401)	1/17	0.133645	0.407781	7.41617	14.9256	AANAT
pharyngeal system development (GO:0060037)	1/17	0.133645	0.407781	7.41617	14.9256	TBX1
phosphate ion transport (GO:0006817)	1/17	0.133645	0.407781	7.41617	14.9256	SLC34A3
muscle tissue morphogenesis (GO:0060415)	1/17	0.133645	0.407781	7.41617	14.9256	TBX1
negative regulation of amyloid-beta formation (GO:1902430)	1/17	0.133645	0.407781	7.41617	14.9256	BIN1
positive regulation of actin filament polymerization (GO:0030838)	2/49	0.0638081	0.407781	5.07178	13.9569	BIN1;ALOX15
sensory perception of mechanical stimulus (GO:0050954)	3/88	0.0380274	0.407781	4.22396	13.81	TBX1;HOMER2;GSDME
negative regulation of biosynthetic process (GO:0009890)	1/18	0.140928	0.407781	6.97957	13.6765	CEACAM1
negative regulation of cation transmembrane transport (GO:1904063)	1/18	0.140928	0.407781	6.97957	13.6765	BIN1
regulation of single stranded viral RNA replication via double stranded DNA intermediate (GO:0045091)	1/18	0.140928	0.407781	6.97957	13.6765	AICDA
regulation of adaptive immune response (GO:0002819)	1/18	0.140928	0.407781	6.97957	13.6765	ALOX15
regulation of ventricular cardiac muscle cell membrane repolarization (GO:0060307)	1/18	0.140928	0.407781	6.97957	13.6765	SNTA1
base conversion or substitution editing (GO:0016553)	1/18	0.140928	0.407781	6.97957	13.6765	AICDA
regulation of dendrite extension (GO:1903859)	1/18	0.140928	0.407781	6.97957	13.6765	SYT17
positive regulation of macrophage derived foam cell differentiation (GO:0010744)	1/18	0.140928	0.407781	6.97957	13.6765	PRKCH
positive regulation of nitric-oxide synthase activity (GO:0051000)	1/18	0.140928	0.407781	6.97957	13.6765	FCER2
leukocyte tethering or rolling (GO:0050901)	1/18	0.140928	0.407781	6.97957	13.6765	SELL
positive regulation of phosphoprotein phosphatase activity (GO:0032516)	1/18	0.140928	0.407781	6.97957	13.6765	FCRL3
T cell migration (GO:0072678)	1/18	0.140928	0.407781	6.97957	13.6765	GPR183
positive regulation of response to endoplasmic reticulum stress (GO:1905898)	1/18	0.140928	0.407781	6.97957	13.6765	XBP1
dendritic cell migration (GO:0036336)	1/18	0.140928	0.407781	6.97957	13.6765	GPR183
ventricular cardiac muscle cell action potential (GO:0086005)	1/18	0.140928	0.407781	6.97957	13.6765	SNTA1
regulation of platelet aggregation (GO:0090330)	1/18	0.140928	0.407781	6.97957	13.6765	CEACAM1
sensory perception of sound (GO:0007605)	3/91	0.0413489	0.407781	4.07934	12.9956	TBX1;HOMER2;GSDME
amide biosynthetic process (GO:0043604)	2/52	0.0707975	0.407781	4.76675	12.622	PM20D1;AANAT
regulation of exocytosis (GO:0017157)	2/52	0.0707975	0.407781	4.76675	12.622	STXBP6;SYTL4
epoxygenase P450 pathway (GO:0019373)	1/19	0.148151	0.409975	6.59148	12.5866	CYP1A2
regulation of bicellular tight junction assembly (GO:2000810)	1/19	0.148151	0.409975	6.59148	12.5866	PRKCH
regulation of epithelial cell differentiation (GO:0030856)	1/19	0.148151	0.409975	6.59148	12.5866	CEACAM1
negative regulation of striated muscle cell differentiation (GO:0051154)	1/19	0.148151	0.409975	6.59148	12.5866	XBP1
negative regulation of T cell receptor signaling pathway (GO:0050860)	1/19	0.148151	0.409975	6.59148	12.5866	CEACAM1
leukocyte adhesion to vascular endothelial cell (GO:0061756)	1/19	0.148151	0.409975	6.59148	12.5866	SELL
sphingosine metabolic process (GO:0006670)	1/19	0.148151	0.409975	6.59148	12.5866	SGPP2
long-term memory (GO:0007616)	1/19	0.148151	0.409975	6.59148	12.5866	SGK1
synaptic transmission, cholinergic (GO:0007271)	1/19	0.148151	0.409975	6.59148	12.5866	CHRNA10
regulation of lymphocyte proliferation (GO:0050670)	1/19	0.148151	0.409975	6.59148	12.5866	LST1
diol metabolic process (GO:0034311)	1/19	0.148151	0.409975	6.59148	12.5866	SGPP2
negative regulation of amyloid precursor protein catabolic process (GO:1902992)	1/19	0.148151	0.409975	6.59148	12.5866	BIN1
inorganic anion transport (GO:0015698)	2/54	0.0755893	0.407781	4.58295	11.8352	SLC34A3;SLC26A1
adaptive immune response based on somatic recombination of immune receptors built from immunoglobulin superfamily domains (GO:0002460)	1/20	0.155313	0.414714	6.24425	11.6287	BACH2
regulation of tissue remodeling (GO:0034103)	1/20	0.155313	0.414714	6.24425	11.6287	CEACAM1
positive regulation of epidermal cell differentiation (GO:0045606)	1/20	0.155313	0.414714	6.24425	11.6287	PRKCH
hepaticobiliary system development (GO:0061008)	1/20	0.155313	0.414714	6.24425	11.6287	XBP1
positive regulation of lymphocyte differentiation (GO:0045621)	1/20	0.155313	0.414714	6.24425	11.6287	XBP1
cellular response to interferon-beta (GO:0035458)	1/20	0.155313	0.414714	6.24425	11.6287	AIM2
regulation of lymphocyte differentiation (GO:0045619)	1/20	0.155313	0.414714	6.24425	11.6287	FCRL3
mesoderm development (GO:0007498)	1/20	0.155313	0.414714	6.24425	11.6287	TBX1
arachidonic acid metabolic process (GO:0019369)	2/57	0.0829631	0.407781	4.33231	10.7847	ALOX15;CYP1A2
positive regulation of antigen receptor-mediated signaling pathway (GO:0050857)	1/21	0.162416	0.423283	5.93174	10.7815	PRKCH
regulation of transposition (GO:0010528)	1/21	0.162416	0.423283	5.93174	10.7815	AICDA
linoleic acid metabolic process (GO:0043651)	1/21	0.162416	0.423283	5.93174	10.7815	ALOX15
positive regulation of transcription from RNA polymerase II promoter involved in cellular response to chemical stimulus (GO:1901522)	1/21	0.162416	0.423283	5.93174	10.7815	XBP1
zinc ion transport (GO:0006829)	1/21	0.162416	0.423283	5.93174	10.7815	SLC30A4
exogenous drug catabolic process (GO:0042738)	1/22	0.169459	0.429861	5.64899	10.0278	CYP1A2
regulation of cardiac muscle cell membrane repolarization (GO:0099623)	1/22	0.169459	0.429861	5.64899	10.0278	SNTA1
negative regulation of interleukin-2 production (GO:0032703)	1/22	0.169459	0.429861	5.64899	10.0278	HOMER2
negative regulation of lipid biosynthetic process (GO:0051055)	1/22	0.169459	0.429861	5.64899	10.0278	CEACAM1
negative regulation of lymphocyte activation (GO:0051250)	1/22	0.169459	0.429861	5.64899	10.0278	LST1
regulation of endoplasmic reticulum stress-induced intrinsic apoptotic signaling pathway (GO:1902235)	1/22	0.169459	0.429861	5.64899	10.0278	XBP1
osteoclast differentiation (GO:0030316)	1/22	0.169459	0.429861	5.64899	10.0278	GPR183
zinc ion transmembrane transport (GO:0071577)	1/22	0.169459	0.429861	5.64899	10.0278	SLC30A4
regulation of supramolecular fiber organization (GO:1902903)	1/23	0.176443	0.437372	5.39194	9.35371	AEBP1
artery development (GO:0060840)	1/23	0.176443	0.437372	5.39194	9.35371	TBX1
regulation of cysteine-type endopeptidase activity (GO:2000116)	1/23	0.176443	0.437372	5.39194	9.35371	AIM2
drug catabolic process (GO:0042737)	1/23	0.176443	0.437372	5.39194	9.35371	CYP1A2
ear morphogenesis (GO:0042471)	1/23	0.176443	0.437372	5.39194	9.35371	TBX1
lipid transport (GO:0006869)	3/109	0.0641811	0.407781	3.38353	9.29134	CEACAM1;ABCA6;SPNS2
plasma membrane organization (GO:0007009)	2/64	0.100958	0.407781	3.84182	8.80947	BIN1;SYTL4
regulation of MAPK cascade (GO:0043408)	4/166	0.051588	0.407781	2.96146	8.77914	TBX1;CEACAM1;FCRL3;GSDME
negative regulation of lipid metabolic process (GO:0045833)	1/24	0.183369	0.442723	5.15725	8.74801	CEACAM1
inner ear morphogenesis (GO:0042472)	1/24	0.183369	0.442723	5.15725	8.74801	TBX1
leukotriene metabolic process (GO:0006691)	1/24	0.183369	0.442723	5.15725	8.74801	ALOX15
lymphocyte activation involved in immune response (GO:0002285)	1/24	0.183369	0.442723	5.15725	8.74801	GPR183
wound healing, spreading of cells (GO:0044319)	1/24	0.183369	0.442723	5.15725	8.74801	CEACAM1
3'-phosphoadenosine 5'-phosphosulfate metabolic process (GO:0050427)	1/25	0.190237	0.442723	4.94212	8.20137	SLC26A1
receptor signaling pathway via STAT (GO:0097696)	1/25	0.190237	0.442723	4.94212	8.20137	CLCF1
regulation of calcium ion import (GO:0090279)	1/25	0.190237	0.442723	4.94212	8.20137	FCRL3
regulation of dopamine secretion (GO:0014059)	1/25	0.190237	0.442723	4.94212	8.20137	SYT17
negative regulation of response to endoplasmic reticulum stress (GO:1903573)	1/25	0.190237	0.442723	4.94212	8.20137	XBP1
cellular response to hexose stimulus (GO:0071331)	1/25	0.190237	0.442723	4.94212	8.20137	XBP1
positive regulation of release of cytochrome c from mitochondria (GO:0090200)	1/25	0.190237	0.442723	4.94212	8.20137	HRK
regulation of myotube differentiation (GO:0010830)	1/25	0.190237	0.442723	4.94212	8.20137	XBP1
outflow tract septum morphogenesis (GO:0003148)	1/25	0.190237	0.442723	4.94212	8.20137	TBX1
positive regulation of ion transmembrane transporter activity (GO:0032414)	1/26	0.197047	0.451666	4.74419	7.70604	TRPC6
cellular response to drug (GO:0035690)	1/26	0.197047	0.451666	4.74419	7.70604	AIM2
lamellipodium assembly (GO:0030032)	1/26	0.197047	0.451666	4.74419	7.70604	PTPRO
negative regulation of transposition (GO:0010529)	1/26	0.197047	0.451666	4.74419	7.70604	AICDA
cellular response to calcium ion (GO:0071277)	2/69	0.114409	0.407781	3.55422	7.70546	ALOX15;SYT17
positive regulation of protein polymerization (GO:0032273)	2/69	0.114409	0.407781	3.55422	7.70546	BIN1;ALOX15
wound healing (GO:0042060)	2/70	0.117152	0.407781	3.50177	7.50879	ALOX15;SYTL4
regulation of toll-like receptor signaling pathway (GO:0034121)	1/27	0.203801	0.456313	4.56149	7.25556	FCRL3
regulation of cell junction assembly (GO:1901888)	1/27	0.203801	0.456313	4.56149	7.25556	PRKCH
calcium-ion regulated exocytosis (GO:0017156)	1/27	0.203801	0.456313	4.56149	7.25556	SYT17
regulation of actin filament polymerization (GO:0030833)	2/73	0.125479	0.407781	3.3533	6.96016	BIN1;ALOX15
regulation of sodium ion transmembrane transport (GO:1902305)	1/28	0.210498	0.456313	4.39233	6.84447	SNTA1
positive regulation of defense response to virus by host (GO:0002230)	1/28	0.210498	0.456313	4.39233	6.84447	AIM2
regulation of calcineurin-NFAT signaling cascade (GO:0070884)	1/28	0.210498	0.456313	4.39233	6.84447	HOMER2
bile acid and bile salt transport (GO:0015721)	1/28	0.210498	0.456313	4.39233	6.84447	CEACAM1
carbohydrate derivative biosynthetic process (GO:1901137)	1/28	0.210498	0.456313	4.39233	6.84447	GBGT1
response to interferon-beta (GO:0035456)	1/28	0.210498	0.456313	4.39233	6.84447	AIM2
cellular response to acid chemical (GO:0071229)	1/28	0.210498	0.456313	4.39233	6.84447	XBP1
positive regulation of monooxygenase activity (GO:0032770)	1/28	0.210498	0.456313	4.39233	6.84447	FCER2
sulfur compound transport (GO:0072348)	1/28	0.210498	0.456313	4.39233	6.84447	SLC26A1
sphingolipid biosynthetic process (GO:0030148)	2/74	0.128286	0.407781	3.30656	6.79	SPNS2;SGPP2
actin filament polymerization (GO:0030041)	1/29	0.217139	0.456313	4.23524	6.46813	PSTPIP2
regulation of T cell mediated cytotoxicity (GO:0001914)	1/29	0.217139	0.456313	4.23524	6.46813	CEACAM1
negative regulation of myeloid leukocyte differentiation (GO:0002762)	1/29	0.217139	0.456313	4.23524	6.46813	CEACAM1
response to zinc ion (GO:0010043)	1/29	0.217139	0.456313	4.23524	6.46813	SLC30A4
regulation of fatty acid biosynthetic process (GO:0042304)	1/29	0.217139	0.456313	4.23524	6.46813	CEACAM1
lamellipodium organization (GO:0097581)	1/29	0.217139	0.456313	4.23524	6.46813	PTPRO
lipid catabolic process (GO:0016042)	1/29	0.217139	0.456313	4.23524	6.46813	CYP1A2
determination of bilateral symmetry (GO:0009855)	1/29	0.217139	0.456313	4.23524	6.46813	TBX1
dicarboxylic acid transport (GO:0006835)	1/29	0.217139	0.456313	4.23524	6.46813	SLC26A1
protein ADP-ribosylation (GO:0006471)	1/29	0.217139	0.456313	4.23524	6.46813	PARP12
actomyosin structure organization (GO:0031032)	2/76	0.133943	0.407781	3.21687	6.46699	EPB41L1;CDC42BPB
estrogen metabolic process (GO:0008210)	1/30	0.223725	0.456313	4.08899	6.12261	CYP1A2
artery morphogenesis (GO:0048844)	1/30	0.223725	0.456313	4.08899	6.12261	TBX1
positive regulation of endopeptidase activity (GO:0010950)	1/30	0.223725	0.456313	4.08899	6.12261	AIM2
regulation of vasoconstriction (GO:0019229)	1/30	0.223725	0.456313	4.08899	6.12261	AVPR2
negative regulation of interleukin-1 production (GO:0032692)	1/30	0.223725	0.456313	4.08899	6.12261	CEACAM1
regulation of catecholamine secretion (GO:0050433)	1/30	0.223725	0.456313	4.08899	6.12261	SYT17
regulation of cation transmembrane transport (GO:1904062)	1/30	0.223725	0.456313	4.08899	6.12261	SNTA1
ion homeostasis (GO:0050801)	1/30	0.223725	0.456313	4.08899	6.12261	SLC30A4
primary neural tube formation (GO:0014020)	1/30	0.223725	0.456313	4.08899	6.12261	CELSR1
mRNA splice site selection (GO:0006376)	1/30	0.223725	0.456313	4.08899	6.12261	CELF6
plasma membrane invagination (GO:0099024)	1/30	0.223725	0.456313	4.08899	6.12261	IGLL5
receptor signaling pathway via JAK-STAT (GO:0007259)	1/31	0.230255	0.456313	3.9525	5.8045	CLCF1
regulation of calcium ion-dependent exocytosis (GO:0017158)	1/31	0.230255	0.456313	3.9525	5.8045	SYT17
renal water homeostasis (GO:0003091)	1/31	0.230255	0.456313	3.9525	5.8045	AVPR2
cardiac muscle cell action potential involved in contraction (GO:0086002)	1/31	0.230255	0.456313	3.9525	5.8045	SNTA1
cellular nitrogen compound biosynthetic process (GO:0044271)	1/31	0.230255	0.456313	3.9525	5.8045	PM20D1
cellular response to cAMP (GO:0071320)	1/31	0.230255	0.456313	3.9525	5.8045	AANAT
regulation of macrophage derived foam cell differentiation (GO:0010743)	1/31	0.230255	0.456313	3.9525	5.8045	PRKCH
triglyceride homeostasis (GO:0070328)	1/31	0.230255	0.456313	3.9525	5.8045	XBP1
tube closure (GO:0060606)	1/31	0.230255	0.456313	3.9525	5.8045	CELSR1
protein acetylation (GO:0006473)	1/31	0.230255	0.456313	3.9525	5.8045	AANAT
phosphatidylethanolamine metabolic process (GO:0046337)	1/31	0.230255	0.456313	3.9525	5.8045	ALOX15
embryonic skeletal system morphogenesis (GO:0048704)	1/31	0.230255	0.456313	3.9525	5.8045	TBX1
positive regulation of cytoskeleton organization (GO:0051495)	2/82	0.151234	0.414714	2.9747	5.61898	BIN1;ALOX15
positive regulation of MAPK cascade (GO:0043410)	5/274	0.0817228	0.407781	2.23083	5.58693	TBX1;GPR183;FCRL3;ALOX15;GSDME
activation of phospholipase C activity (GO:0007202)	1/32	0.236731	0.45724	3.8248	5.51089	S1PR4
B cell proliferation (GO:0042100)	1/32	0.236731	0.45724	3.8248	5.51089	CR2
negative regulation of intracellular steroid hormone receptor signaling pathway (GO:0033144)	1/32	0.236731	0.45724	3.8248	5.51089	KANK2
response to amino acid (GO:0043200)	1/32	0.236731	0.45724	3.8248	5.51089	XBP1
positive regulation of immune effector process (GO:0002699)	1/32	0.236731	0.45724	3.8248	5.51089	XBP1
regulation of chemotaxis (GO:0050920)	1/32	0.236731	0.45724	3.8248	5.51089	GPR183
cellular response to glucose stimulus (GO:0071333)	1/32	0.236731	0.45724	3.8248	5.51089	XBP1
liver development (GO:0001889)	1/32	0.236731	0.45724	3.8248	5.51089	XBP1
superoxide metabolic process (GO:0006801)	1/32	0.236731	0.45724	3.8248	5.51089	CYBB
regulation of intracellular estrogen receptor signaling pathway (GO:0033146)	1/32	0.236731	0.45724	3.8248	5.51089	KANK2
long-chain fatty acid metabolic process (GO:0001676)	2/83	0.154158	0.414714	2.93783	5.49307	ALOX15;CYP1A2
response to insulin (GO:0032868)	2/84	0.157093	0.418	2.90185	5.37108	CEACAM1;XBP1
regulation of sprouting angiogenesis (GO:1903670)	1/33	0.243153	0.464923	3.70509	5.23924	CEACAM1
apoptotic cell clearance (GO:0043277)	1/33	0.243153	0.464923	3.70509	5.23924	ALOX15
positive regulation of histone modification (GO:0031058)	1/33	0.243153	0.464923	3.70509	5.23924	SDR16C5
regulation of histone acetylation (GO:0035065)	1/33	0.243153	0.464923	3.70509	5.23924	SDR16C5
regulation of cytosolic calcium ion concentration (GO:0051480)	3/148	0.128662	0.407781	2.46859	5.062	TRPC6;CHRNA10;S1PR4
regulation of amyloid-beta formation (GO:1902003)	1/34	0.249521	0.468007	3.59263	4.98734	BIN1
B cell receptor signaling pathway (GO:0050853)	1/34	0.249521	0.468007	3.59263	4.98734	IGLL5
positive regulation of interleukin-12 production (GO:0032735)	1/34	0.249521	0.468007	3.59263	4.98734	LTB
cellular response to amino acid stimulus (GO:0071230)	1/34	0.249521	0.468007	3.59263	4.98734	XBP1
neural tube closure (GO:0001843)	1/34	0.249521	0.468007	3.59263	4.98734	CELSR1
regulation of keratinocyte differentiation (GO:0045616)	1/34	0.249521	0.468007	3.59263	4.98734	PRKCH
regulation of regulated secretory pathway (GO:1903305)	1/35	0.255836	0.468007	3.48679	4.75326	SYT17
negative regulation of cell cycle G1/S phase transition (GO:1902807)	1/35	0.255836	0.468007	3.48679	4.75326	KANK2
regulation of T cell receptor signaling pathway (GO:0050856)	1/35	0.255836	0.468007	3.48679	4.75326	CEACAM1
positive regulation of lymphocyte activation (GO:0051251)	1/35	0.255836	0.468007	3.48679	4.75326	IGLL5
cellular response to virus (GO:0098586)	1/35	0.255836	0.468007	3.48679	4.75326	GSDME
regulation of lipid biosynthetic process (GO:0046890)	1/35	0.255836	0.468007	3.48679	4.75326	CEACAM1
peptidyl-tyrosine dephosphorylation (GO:0035335)	1/35	0.255836	0.468007	3.48679	4.75326	PTPRO
negative regulation of protein kinase activity (GO:0006469)	2/90	0.174913	0.437372	2.70318	4.71289	CEACAM1;PTPRO
sodium ion transport (GO:0006814)	2/90	0.174913	0.437372	2.70318	4.71289	SLC34A3;SGK1
positive regulation of supramolecular fiber organization (GO:1902905)	2/91	0.177915	0.439588	2.67267	4.61423	BIN1;ALOX15
activation of adenylate cyclase activity (GO:0007190)	1/36	0.262098	0.472645	3.387	4.53532	AVPR2
regulation of sodium ion transport (GO:0002028)	1/36	0.262098	0.472645	3.387	4.53532	SNTA1
calcium-dependent cell-cell adhesion via plasma membrane cell adhesion molecules (GO:0016339)	1/36	0.262098	0.472645	3.387	4.53532	SELL
regulation of defense response to virus by host (GO:0050691)	1/36	0.262098	0.472645	3.387	4.53532	AIM2
transition metal ion transport (GO:0000041)	1/36	0.262098	0.472645	3.387	4.53532	TRPC6
retinoid metabolic process (GO:0001523)	2/92	0.180924	0.442723	2.64284	4.5184	SDR16C5;CYP1A2
regulation of epithelial cell proliferation (GO:0050678)	2/93	0.183941	0.442723	2.61366	4.42529	TBX1;SGPP2
negative regulation of cell death (GO:0060548)	2/94	0.186966	0.442723	2.58512	4.33481	KANK2;PM20D1
positive regulation of calcium ion transport (GO:0051928)	1/37	0.268307	0.474841	3.29275	4.33201	TRPC6
negative regulation of G1/S transition of mitotic cell cycle (GO:2000134)	1/37	0.268307	0.474841	3.29275	4.33201	KANK2
glutamate receptor signaling pathway (GO:0007215)	1/37	0.268307	0.474841	3.29275	4.33201	HOMER2
positive regulation of exocytosis (GO:0045921)	1/37	0.268307	0.474841	3.29275	4.33201	SYTL4
lysosome localization (GO:0032418)	1/37	0.268307	0.474841	3.29275	4.33201	SYTL4
neural crest cell migration (GO:0001755)	1/37	0.268307	0.474841	3.29275	4.33201	TBX1
phagocytosis, engulfment (GO:0006911)	1/37	0.268307	0.474841	3.29275	4.33201	IGLL5
response to cAMP (GO:0051591)	1/38	0.274465	0.478732	3.20359	4.14203	AANAT
lymphocyte proliferation (GO:0046651)	1/38	0.274465	0.478732	3.20359	4.14203	CR2
connective tissue development (GO:0061448)	1/38	0.274465	0.478732	3.20359	4.14203	XBP1
protein maturation (GO:0051604)	2/97	0.196081	0.451666	2.50311	4.07814	AANAT;AEBP1
adenylate cyclase-modulating G protein-coupled receptor signaling pathway (GO:0007188)	3/165	0.16188	0.423283	2.20763	4.01987	ADGRG5;AVPR2;S1PR4
negative regulation of neuron death (GO:1901215)	2/98	0.199131	0.455072	2.47691	3.99721	PM20D1;CLCF1
regulation of receptor-mediated endocytosis (GO:0048259)	1/39	0.280571	0.478732	3.11913	3.96419	AAK1
regulation of T cell differentiation (GO:0045580)	1/39	0.280571	0.478732	3.11913	3.96419	XBP1
negative regulation of lymphocyte proliferation (GO:0050672)	1/39	0.280571	0.478732	3.11913	3.96419	LST1
negative regulation of secretion by cell (GO:1903531)	1/39	0.280571	0.478732	3.11913	3.96419	STXBP6
regulation of heart rate by cardiac conduction (GO:0086091)	1/39	0.280571	0.478732	3.11913	3.96419	BIN1
regulation of ion transmembrane transporter activity (GO:0032412)	1/39	0.280571	0.478732	3.11913	3.96419	TRPC6
odontogenesis (GO:0042476)	1/39	0.280571	0.478732	3.11913	3.96419	TBX1
regulation of nitric-oxide synthase activity (GO:0050999)	1/39	0.280571	0.478732	3.11913	3.96419	FCER2
phospholipid dephosphorylation (GO:0046839)	1/39	0.280571	0.478732	3.11913	3.96419	SGPP2
organic acid transport (GO:0015849)	2/100	0.20525	0.456313	2.42611	3.84182	CEACAM1;SLC26A1
negative regulation of cell-substrate adhesion (GO:0010812)	1/40	0.286626	0.481506	3.039	3.79746	PTPRO
glycolipid biosynthetic process (GO:0009247)	1/40	0.286626	0.481506	3.039	3.79746	GBGT1
carboxylic acid metabolic process (GO:0019752)	1/40	0.286626	0.481506	3.039	3.79746	CYP1A2
positive regulation of intrinsic apoptotic signaling pathway (GO:2001244)	1/40	0.286626	0.481506	3.039	3.79746	GSDME
nucleocytoplasmic transport (GO:0006913)	1/40	0.286626	0.481506	3.039	3.79746	BACH2
organic hydroxy compound transport (GO:0015850)	1/40	0.286626	0.481506	3.039	3.79746	CEACAM1
positive regulation of wound healing (GO:0090303)	1/40	0.286626	0.481506	3.039	3.79746	XBP1
epithelial cell migration (GO:0010631)	1/41	0.29263	0.489432	2.96287	3.64091	KANK2
regulation of release of cytochrome c from mitochondria (GO:0090199)	1/41	0.29263	0.489432	2.96287	3.64091	HRK
cellular response to organonitrogen compound (GO:0071417)	2/103	0.214465	0.456313	2.35369	3.62377	XBP1;AANAT
cation transport (GO:0006812)	3/174	0.180415	0.442723	2.09048	3.57994	SLC34A3;TRPC6;SGK1
determination of left/right symmetry (GO:0007368)	1/42	0.298584	0.495038	2.89046	3.49371	TBX1
monocyte chemotaxis (GO:0002548)	1/42	0.298584	0.495038	2.89046	3.49371	PTPRO
cellular response to peptide hormone stimulus (GO:0071375)	2/106	0.223718	0.456313	2.28545	3.42216	XBP1;CEACAM1
negative regulation of immune response (GO:0050777)	3/178	0.188832	0.442723	2.04229	3.40428	GPR45;ALOX15;AVPR2
response to calcium ion (GO:0051592)	2/107	0.22681	0.456313	2.26357	3.35833	ALOX15;SYT17
regulation of cell-cell adhesion (GO:0022407)	1/43	0.304489	0.497244	2.8215	3.35511	CEACAM1
cellular glucose homeostasis (GO:0001678)	1/43	0.304489	0.497244	2.8215	3.35511	XBP1
cellular response to glucose starvation (GO:0042149)	1/43	0.304489	0.497244	2.8215	3.35511	XBP1
positive regulation of phospholipase C activity (GO:0010863)	1/43	0.304489	0.497244	2.8215	3.35511	S1PR4
cellular response to retinoic acid (GO:0071300)	1/43	0.304489	0.497244	2.8215	3.35511	TBX1
positive regulation of T cell differentiation (GO:0045582)	1/43	0.304489	0.497244	2.8215	3.35511	XBP1
lymphocyte chemotaxis (GO:0048247)	1/44	0.310343	0.503564	2.75574	3.22443	GPR183
embryonic organ morphogenesis (GO:0048562)	1/44	0.310343	0.503564	2.75574	3.22443	TBX1
positive regulation of Notch signaling pathway (GO:0045747)	1/45	0.316149	0.50762	2.69298	3.10107	AAK1
negative regulation of T cell activation (GO:0050868)	1/45	0.316149	0.50762	2.69298	3.10107	CEACAM1
neural crest cell development (GO:0014032)	1/45	0.316149	0.50762	2.69298	3.10107	TBX1
spliceosomal complex assembly (GO:0000245)	1/46	0.321907	0.513566	2.633	2.98449	CELF6
cellular amide metabolic process (GO:0043603)	2/115	0.251634	0.468007	2.10246	2.90094	PM20D1;AEBP1
ion transport (GO:0006811)	2/116	0.254744	0.468007	2.08391	2.84974	SLC26A1;TRPC6
sphingolipid metabolic process (GO:0006665)	2/116	0.254744	0.468007	2.08391	2.84974	SPNS2;SGPP2
tumor necrosis factor-mediated signaling pathway (GO:0033209)	2/116	0.254744	0.468007	2.08391	2.84974	AIM2;LTB
cellular response to tumor necrosis factor (GO:0071356)	3/194	0.223423	0.456313	1.86968	2.80207	AIM2;LTB;GSDME
purine ribonucleotide biosynthetic process (GO:0009152)	1/48	0.333277	0.524016	2.5207	2.7697	SLC26A1
Golgi to plasma membrane transport (GO:0006893)	1/48	0.333277	0.524016	2.5207	2.7697	STXBP6
regulation of interleukin-2 production (GO:0032663)	1/48	0.333277	0.524016	2.5207	2.7697	HOMER2
nucleus organization (GO:0006997)	1/48	0.333277	0.524016	2.5207	2.7697	BIN1
adenylate cyclase-activating G protein-coupled receptor signaling pathway (GO:0007189)	2/118	0.260967	0.472645	2.04778	2.7509	ADGRG5;S1PR4
negative regulation of cell projection organization (GO:0031345)	1/49	0.338891	0.528476	2.46806	2.67063	PTPRO
receptor internalization (GO:0031623)	1/49	0.338891	0.528476	2.46806	2.67063	CEACAM1
response to glucose (GO:0009749)	1/49	0.338891	0.528476	2.46806	2.67063	XBP1
cellular defense response (GO:0006968)	1/49	0.338891	0.528476	2.46806	2.67063	FCMR
cytoskeleton organization (GO:0007010)	2/120	0.267192	0.474841	2.01287	2.65655	BIN1;CDC42BPB
actin polymerization or depolymerization (GO:0008154)	1/50	0.344458	0.531709	2.41757	2.57661	PSTPIP2
positive regulation of ion transport (GO:0043270)	1/50	0.344458	0.531709	2.41757	2.57661	TRPC6
regulation of complement activation (GO:0030449)	1/50	0.344458	0.531709	2.41757	2.57661	CR2
neuron migration (GO:0001764)	1/50	0.344458	0.531709	2.41757	2.57661	CELSR1
organic hydroxy compound biosynthetic process (GO:1901617)	1/50	0.344458	0.531709	2.41757	2.57661	ALOX15
epithelium development (GO:0060429)	2/122	0.273417	0.478732	1.97912	2.56643	KANK2;TBX1
regulation of anatomical structure morphogenesis (GO:0022603)	2/123	0.276528	0.478732	1.96266	2.52289	TBX1;CEACAM1
positive regulation of epithelial cell proliferation (GO:0050679)	2/123	0.276528	0.478732	1.96266	2.52289	TBX1;XBP1
positive regulation of fat cell differentiation (GO:0045600)	1/51	0.349978	0.534584	2.3691	2.48728	XBP1
regulation of epithelial cell migration (GO:0010632)	1/51	0.349978	0.534584	2.3691	2.48728	CEACAM1
regulation of interleukin-12 production (GO:0032655)	1/51	0.349978	0.534584	2.3691	2.48728	LTB
fatty acid metabolic process (GO:0006631)	2/124	0.279639	0.478732	1.94647	2.4803	XBP1;ALOX15
negative regulation of cellular biosynthetic process (GO:0031327)	1/52	0.355452	0.534584	2.32253	2.40234	CEACAM1
ameboidal-type cell migration (GO:0001667)	1/52	0.355452	0.534584	2.32253	2.40234	TBX1
positive regulation of developmental growth (GO:0048639)	1/52	0.355452	0.534584	2.32253	2.40234	SYT17
glycolipid metabolic process (GO:0006664)	1/52	0.355452	0.534584	2.32253	2.40234	GBGT1
response to peptide hormone (GO:0043434)	1/52	0.355452	0.534584	2.32253	2.40234	XBP1
positive regulation of protein localization to cell periphery (GO:1904377)	1/52	0.355452	0.534584	2.32253	2.40234	PRKCH
positive regulation of protein localization to plasma membrane (GO:1903078)	1/52	0.355452	0.534584	2.32253	2.40234	PRKCH
regulation of intrinsic apoptotic signaling pathway (GO:2001242)	1/52	0.355452	0.534584	2.32253	2.40234	GSDME
plasma membrane bounded cell projection morphogenesis (GO:0120039)	1/52	0.355452	0.534584	2.32253	2.40234	SGK1
heart morphogenesis (GO:0003007)	1/53	0.360881	0.539549	2.27775	2.3215	TBX1
IRE1-mediated unfolded protein response (GO:0036498)	1/53	0.360881	0.539549	2.27775	2.3215	XBP1
regulation of immune effector process (GO:0002697)	1/53	0.360881	0.539549	2.27775	2.3215	CR2
positive regulation of macromolecule biosynthetic process (GO:0010557)	2/129	0.295177	0.491531	1.86937	2.28097	FCER2;XBP1
cellular response to insulin stimulus (GO:0032869)	2/129	0.295177	0.491531	1.86937	2.28097	XBP1;CEACAM1
cellular response to cytokine stimulus (GO:0071345)	6/482	0.22003	0.456313	1.50607	2.28017	FCER2;XBP1;AIM2;CLCF1;ALOX15;GSDME
regulation of alternative mRNA splicing, via spliceosome (GO:0000381)	1/54	0.366264	0.54227	2.23466	2.2445	CELF6
regulation of humoral immune response (GO:0002920)	1/54	0.366264	0.54227	2.23466	2.2445	CR2
negative regulation of viral genome replication (GO:0045071)	1/54	0.366264	0.54227	2.23466	2.2445	AICDA
unsaturated fatty acid metabolic process (GO:0033559)	1/54	0.366264	0.54227	2.23466	2.2445	ALOX15
regulation of potassium ion transmembrane transport (GO:1901379)	1/54	0.366264	0.54227	2.23466	2.2445	BIN1
cellular response to metal ion (GO:0071248)	2/131	0.30138	0.497244	1.8402	2.2071	ALOX15;SYT17
regulation of cell motility (GO:2000145)	2/133	0.307574	0.501208	1.81192	2.13632	CEACAM1;SGK1
phosphorylation (GO:0016310)	5/400	0.246686	0.468007	1.50944	2.11266	PRKCH;GMFG;AAK1;CDC42BPB;SGK1
blood vessel morphogenesis (GO:0048514)	1/56	0.376894	0.550686	2.15318	2.10106	TBX1
positive regulation of interleukin-1 beta production (GO:0032731)	1/56	0.376894	0.550686	2.15318	2.10106	AIM2
Rho protein signal transduction (GO:0007266)	1/56	0.376894	0.550686	2.15318	2.10106	CELSR1
negative regulation of inflammatory response to antigenic stimulus (GO:0002862)	2/136	0.316845	0.50762	1.77108	2.03558	GPR45;AVPR2
organic substance transport (GO:0071702)	2/136	0.316845	0.50762	1.77108	2.03558	ABCA6;SPNS2
icosanoid metabolic process (GO:0006690)	1/57	0.382143	0.553926	2.11463	2.03419	ALOX15
cellular response to peptide (GO:1901653)	1/57	0.382143	0.553926	2.11463	2.03419	XBP1
monocarboxylic acid transport (GO:0015718)	1/57	0.382143	0.553926	2.11463	2.03419	CEACAM1
regulation of inflammatory response to antigenic stimulus (GO:0002861)	2/137	0.31993	0.511484	1.75788	2.00337	GPR45;AVPR2
negative regulation of neuron projection development (GO:0010977)	1/58	0.387348	0.555126	2.07742	1.97029	PTPRO
positive regulation of mitochondrion organization (GO:0010822)	1/58	0.387348	0.555126	2.07742	1.97029	HRK
chordate embryonic development (GO:0043009)	1/58	0.387348	0.555126	2.07742	1.97029	TBX1
muscle organ development (GO:0007517)	1/58	0.387348	0.555126	2.07742	1.97029	TBX1
regulation of cellular component organization (GO:0051128)	2/139	0.326088	0.518065	1.73204	1.9409	CEACAM1;SGK1
positive regulation of apoptotic signaling pathway (GO:2001235)	1/59	0.392509	0.558317	2.0415	1.9092	GSDME
protein polymerization (GO:0051258)	1/59	0.392509	0.558317	2.0415	1.9092	PSTPIP2
fatty acid oxidation (GO:0019395)	1/59	0.392509	0.558317	2.0415	1.9092	ALOX15
positive regulation of tyrosine phosphorylation of STAT protein (GO:0042531)	1/59	0.392509	0.558317	2.0415	1.9092	CLCF1
homophilic cell adhesion via plasma membrane adhesion molecules (GO:0007156)	1/60	0.397627	0.562443	2.0068	1.85075	CEACAM1
Notch signaling pathway (GO:0007219)	1/60	0.397627	0.562443	2.0068	1.85075	FCER2
peptidyl-threonine phosphorylation (GO:0018107)	1/60	0.397627	0.562443	2.0068	1.85075	CDC42BPB
response to light stimulus (GO:0009416)	1/61	0.402702	0.568565	1.97325	1.79479	AANAT
positive regulation of cysteine-type endopeptidase activity (GO:2001056)	1/62	0.407735	0.570379	1.94081	1.74117	AIM2
negative regulation of kinase activity (GO:0033673)	1/62	0.407735	0.570379	1.94081	1.74117	CEACAM1
positive regulation of interleukin-1 production (GO:0032732)	1/62	0.407735	0.570379	1.94081	1.74117	AIM2
response to retinoic acid (GO:0032526)	1/62	0.407735	0.570379	1.94081	1.74117	TBX1
positive regulation of cytosolic calcium ion concentration (GO:0007204)	2/147	0.350567	0.534584	1.63581	1.71466	CHRNA10;S1PR4
regulation of ERK1 and ERK2 cascade (GO:0070372)	3/238	0.323085	0.514368	1.51621	1.71307	CEACAM1;GPR183;ALOX15
actin cytoskeleton reorganization (GO:0031532)	1/63	0.412726	0.572774	1.90941	1.68977	CDC42BPB
anterior/posterior pattern specification (GO:0009952)	1/63	0.412726	0.572774	1.90941	1.68977	TBX1
negative regulation of endopeptidase activity (GO:0010951)	1/63	0.412726	0.572774	1.90941	1.68977	BIN1
monocarboxylic acid biosynthetic process (GO:0072330)	1/63	0.412726	0.572774	1.90941	1.68977	XBP1
membrane organization (GO:0061024)	3/242	0.332273	0.524016	1.49053	1.64226	BIN1;AVPR2;AAK1
negative regulation of intrinsic apoptotic signaling pathway (GO:2001243)	1/64	0.417674	0.574774	1.879	1.64047	XBP1
lipid homeostasis (GO:0055088)	1/64	0.417674	0.574774	1.879	1.64047	XBP1
protein catabolic process (GO:0030163)	1/64	0.417674	0.574774	1.879	1.64047	CEACAM1
dephosphorylation (GO:0016311)	2/153	0.368729	0.544118	1.57033	1.56671	PTPRO;SGPP2
cellular response to nutrient levels (GO:0031669)	1/66	0.427448	0.582953	1.821	1.54771	XBP1
regulation of protein localization (GO:0032880)	1/66	0.427448	0.582953	1.821	1.54771	AAK1
positive regulation of NF-kappaB transcription factor activity (GO:0051092)	2/155	0.374741	0.550686	1.54965	1.52101	PRKCH;AIM2
regulation of epidermal growth factor receptor signaling pathway (GO:0042058)	1/67	0.432273	0.585338	1.79332	1.50406	CEACAM1
vascular endothelial growth factor receptor signaling pathway (GO:0048010)	1/67	0.432273	0.585338	1.79332	1.50406	CYBB
peptidyl-threonine modification (GO:0018210)	1/67	0.432273	0.585338	1.79332	1.50406	CDC42BPB
regulation of cell differentiation (GO:0045595)	2/156	0.377737	0.550686	1.53951	1.4988	TBX1;BIN1
peptidyl-serine phosphorylation (GO:0018105)	2/156	0.377737	0.550686	1.53951	1.4988	PRKCH;SGK1
regulation of cell population proliferation (GO:0042127)	8/764	0.313161	0.507054	1.26164	1.46481	KANK2;TBX1;XBP1;CLCF1;AVPR2;CHRNA10;SGK1;GSDME
regulation of tyrosine phosphorylation of STAT protein (GO:0042509)	1/68	0.437058	0.589718	1.76647	1.46209	CLCF1
organonitrogen compound biosynthetic process (GO:1901566)	2/158	0.383714	0.555126	1.51962	1.45558	SPNS2;SGPP2
positive regulation of protein transport (GO:0051222)	1/69	0.441803	0.595065	1.7404	1.42172	SYTL4
positive regulation of cell differentiation (GO:0045597)	3/258	0.368942	0.544118	1.39586	1.39184	XBP1;CEACAM1;PRKCH
positive regulation of cell-substrate adhesion (GO:0010811)	1/70	0.446508	0.598159	1.71509	1.38288	ALOX15
kidney development (GO:0001822)	1/70	0.446508	0.598159	1.71509	1.38288	KANK2
defense response to Gram-positive bacterium (GO:0050830)	1/70	0.446508	0.598159	1.71509	1.38288	MPEG1
response to metal ion (GO:0010038)	1/71	0.451173	0.598159	1.6905	1.34548	SLC30A4
negative regulation of neuron apoptotic process (GO:0043524)	1/71	0.451173	0.598159	1.6905	1.34548	CLCF1
regulation of G1/S transition of mitotic cell cycle (GO:2000045)	1/71	0.451173	0.598159	1.6905	1.34548	KANK2
cholesterol homeostasis (GO:0042632)	1/71	0.451173	0.598159	1.6905	1.34548	XBP1
myeloid leukocyte differentiation (GO:0002573)	1/71	0.451173	0.598159	1.6905	1.34548	GPR183
negative regulation of epithelial cell proliferation (GO:0050680)	1/72	0.4558	0.599074	1.66661	1.30946	CEACAM1
sterol homeostasis (GO:0055092)	1/72	0.4558	0.599074	1.66661	1.30946	XBP1
positive regulation of protein secretion (GO:0050714)	1/72	0.4558	0.599074	1.66661	1.30946	SYTL4
positive regulation of secretion by cell (GO:1903532)	1/72	0.4558	0.599074	1.66661	1.30946	SYTL4
regulation of Rho protein signal transduction (GO:0035023)	1/73	0.460388	0.599923	1.64338	1.27475	KANK2
negative regulation of cell adhesion (GO:0007162)	1/73	0.460388	0.599923	1.64338	1.27475	PTPRO
antigen processing and presentation of exogenous peptide antigen via MHC class I, TAP-dependent (GO:0002479)	1/73	0.460388	0.599923	1.64338	1.27475	CYBB
regulation of actin filament-based process (GO:0032970)	1/73	0.460388	0.599923	1.64338	1.27475	CELSR1
defense response to Gram-negative bacterium (GO:0050829)	1/73	0.460388	0.599923	1.64338	1.27475	MPEG1
cellular protein-containing complex assembly (GO:0034622)	2/168	0.41321	0.572774	1.42735	1.26149	BIN1;STXBP6
peptidyl-serine modification (GO:0018209)	2/169	0.416122	0.574774	1.41873	1.24391	PRKCH;SGK1
cell-cell adhesion via plasma-membrane adhesion molecules (GO:0098742)	2/170	0.419027	0.575595	1.41021	1.22663	CEACAM1;SELL
positive regulation of immune response (GO:0050778)	1/75	0.469448	0.607568	1.5988	1.20901	XBP1
integrin-mediated signaling pathway (GO:0007229)	1/75	0.469448	0.607568	1.5988	1.20901	CEACAM1
positive regulation of T cell activation (GO:0050870)	1/75	0.469448	0.607568	1.5988	1.20901	XBP1
positive regulation of ERK1 and ERK2 cascade (GO:0070374)	2/172	0.424815	0.581447	1.39348	1.19296	GPR183;ALOX15
positive regulation of interleukin-6 production (GO:0032755)	1/76	0.473922	0.610244	1.57741	1.17787	XBP1
cellular response to hormone stimulus (GO:0032870)	1/76	0.473922	0.610244	1.57741	1.17787	XBP1
chloride transport (GO:0006821)	1/76	0.473922	0.610244	1.57741	1.17787	SLC26A1
negative regulation of apoptotic process (GO:0043066)	5/485	0.385825	0.555126	1.23671	1.1778	TBX1;FCMR;XBP1;PRKCH;CLCF1
negative regulation of developmental process (GO:0051093)	1/77	0.478358	0.612845	1.55657	1.14781	TBX1
import into nucleus (GO:0051170)	1/77	0.478358	0.612845	1.55657	1.14781	BACH2
neutrophil migration (GO:1990266)	1/77	0.478358	0.612845	1.55657	1.14781	UMODL1
defense response to bacterium (GO:0042742)	2/176	0.436302	0.589718	1.36117	1.12898	IGLL5;MPEG1
antigen processing and presentation of exogenous peptide antigen via MHC class I (GO:0042590)	1/78	0.482756	0.617441	1.53628	1.11878	CYBB
protein phosphorylation (GO:0006468)	5/496	0.404151	0.569553	1.20831	1.09469	PRKCH;GMFG;AAK1;CDC42BPB;SGK1
negative regulation of NF-kappaB transcription factor activity (GO:0032088)	1/79	0.487118	0.61886	1.51651	1.09074	AIM2
regulation of ion transport (GO:0043269)	1/79	0.487118	0.61886	1.51651	1.09074	SYT17
regulation of neuron differentiation (GO:0045664)	1/79	0.487118	0.61886	1.51651	1.09074	BIN1
regulated exocytosis (GO:0045055)	2/180	0.447664	0.598159	1.33031	1.06919	SYTL4;SYT17
positive regulation of cell adhesion (GO:0045785)	1/80	0.491444	0.620213	1.49723	1.06365	ALOX15
regulation of fat cell differentiation (GO:0045598)	1/80	0.491444	0.620213	1.49723	1.06365	XBP1
lipid biosynthetic process (GO:0008610)	1/80	0.491444	0.620213	1.49723	1.06365	XBP1
regulation of protein localization to plasma membrane (GO:1903076)	1/80	0.491444	0.620213	1.49723	1.06365	PRKCH
positive regulation of programmed cell death (GO:0043068)	3/286	0.432103	0.585338	1.25596	1.05386	HRK;FCER2;BIN1
negative regulation of cytokine production (GO:0001818)	2/182	0.453297	0.599074	1.31539	1.04075	CEACAM1;HOMER2
negative regulation of protein modification process (GO:0031400)	1/81	0.495733	0.62459	1.47844	1.03745	SNTA1
cytokine-mediated signaling pathway (GO:0019221)	6/621	0.422676	0.579561	1.1573	0.996609	FCER2;CEACAM1;AIM2;CLCF1;ALOX15;LTB
regulation of defense response (GO:0031347)	1/83	0.504203	0.631083	1.44224	0.98761	ALOX15
regulation of interleukin-1 beta production (GO:0032651)	1/83	0.504203	0.631083	1.44224	0.98761	AIM2
peptide metabolic process (GO:0006518)	1/83	0.504203	0.631083	1.44224	0.98761	AEBP1
regulation of Notch signaling pathway (GO:0008593)	1/83	0.504203	0.631083	1.44224	0.98761	AAK1
Wnt signaling pathway, planar cell polarity pathway (GO:0060071)	1/85	0.512532	0.638358	1.40776	0.940933	CELSR1
regulation of Ras protein signal transduction (GO:0046578)	1/86	0.516644	0.640336	1.39112	0.918699	KANK2
negative regulation of cellular amide metabolic process (GO:0034249)	1/86	0.516644	0.640336	1.39112	0.918699	BIN1
regulation of neuron death (GO:1901214)	1/86	0.516644	0.640336	1.39112	0.918699	PM20D1
innate immune response (GO:0045087)	3/302	0.467194	0.607568	1.18778	0.903911	IGLL5;CR2;CYBB
calcium ion transmembrane transport (GO:0070588)	1/87	0.520722	0.643294	1.37488	0.897162	TRPC6
regulation of programmed cell death (GO:0043067)	2/194	0.486396	0.61886	1.23243	0.888251	KANK2;SGK1
regulation of establishment of planar polarity (GO:0090175)	1/88	0.524765	0.647239	1.35901	0.876292	CELSR1
regulation of endothelial cell migration (GO:0010594)	1/89	0.528775	0.650077	1.34349	0.856064	CEACAM1
post-Golgi vesicle-mediated transport (GO:0006892)	1/89	0.528775	0.650077	1.34349	0.856064	STXBP6
regulation of mRNA splicing, via spliceosome (GO:0048024)	1/90	0.532751	0.653909	1.32833	0.836452	CELF6
regulation of actin cytoskeleton organization (GO:0032956)	1/91	0.536694	0.655576	1.31351	0.817432	CELSR1
positive regulation of transport (GO:0051050)	1/91	0.536694	0.655576	1.31351	0.817432	SGK1
positive regulation of cellular component biogenesis (GO:0044089)	1/92	0.540603	0.657187	1.29901	0.79898	HRK
negative regulation of mitotic cell cycle phase transition (GO:1901991)	1/92	0.540603	0.657187	1.29901	0.79898	KANK2
cellular response to fibroblast growth factor stimulus (GO:0044344)	1/92	0.540603	0.657187	1.29901	0.79898	TBX1
regulation of angiogenesis (GO:0045765)	2/203	0.510395	0.637785	1.17671	0.791418	XBP1;CEACAM1
cellular response to oxygen-containing compound (GO:1901701)	3/323	0.511744	0.638358	1.10864	0.74271	TBX1;XBP1;AANAT
negative regulation of inflammatory response (GO:0050728)	2/212	0.533654	0.653963	1.12576	0.706986	GPR45;AVPR2
regulation of neuron apoptotic process (GO:0043523)	1/98	0.563381	0.680529	1.21829	0.69905	CLCF1
negative regulation of cellular process (GO:0048523)	5/566	0.517965	0.64093	1.05372	0.693184	KANK2;TBX1;AVPR2;AICDA;GSDME
regulation of cell growth (GO:0001558)	2/217	0.546248	0.66299	1.0993	0.664727	CEACAM1;SGK1
epithelial cell differentiation (GO:0030855)	1/101	0.574346	0.68936	1.18156	0.655201	TBX1
cellular response to chemical stress (GO:0062197)	1/101	0.574346	0.68936	1.18156	0.655201	CYBB
positive regulation of protein localization to membrane (GO:1905477)	1/101	0.574346	0.68936	1.18156	0.655201	PRKCH
cellular response to lipid (GO:0071396)	2/219	0.551219	0.667958	1.08906	0.648667	TBX1;XBP1
positive regulation of cell growth (GO:0030307)	1/102	0.577939	0.68936	1.1698	0.641385	SYT17
positive regulation of vasculature development (GO:1904018)	1/102	0.577939	0.68936	1.1698	0.641385	XBP1
chromatin remodeling (GO:0006338)	1/103	0.581503	0.692525	1.15827	0.627945	SATB2
steroid metabolic process (GO:0008202)	1/104	0.585036	0.69456	1.14697	0.614868	CYP1A2
positive regulation of multicellular organismal process (GO:0051240)	3/345	0.55625	0.672983	1.03615	0.607741	XBP1;PRKCH;AVPR2
protein processing (GO:0016485)	1/106	0.592015	0.697404	1.12501	0.589755	AEBP1
regulation of cell cycle process (GO:0010564)	1/106	0.592015	0.697404	1.12501	0.589755	AICDA
small GTPase mediated signal transduction (GO:0007264)	1/106	0.592015	0.697404	1.12501	0.589755	RASL10A
regulation of phosphatidylinositol 3-kinase signaling (GO:0014066)	1/106	0.592015	0.697404	1.12501	0.589755	CEACAM1
positive regulation of cell population proliferation (GO:0008284)	4/474	0.566041	0.682658	1.00477	0.571806	TBX1;XBP1;PRKCH;CLCF1
inflammatory response (GO:0006954)	2/230	0.577876	0.68936	1.03593	0.568101	ALOX15;CYBB
response to endoplasmic reticulum stress (GO:0034976)	1/110	0.605623	0.709045	1.0835	0.543373	ALOX15
response to tumor necrosis factor (GO:0034612)	1/110	0.605623	0.709045	1.0835	0.543373	GSDME
regulation of interleukin-6 production (GO:0032675)	1/110	0.605623	0.709045	1.0835	0.543373	XBP1
regulation of protein kinase activity (GO:0045859)	1/110	0.605623	0.709045	1.0835	0.543373	CEACAM1
neutrophil degranulation (GO:0043312)	4/481	0.577672	0.68936	0.989671	0.543081	CEACAM1;SELL;GMFG;CYBB
neutrophil activation involved in immune response (GO:0002283)	4/485	0.584239	0.69456	0.981238	0.527361	CEACAM1;SELL;GMFG;CYBB
regulation of cytoskeleton organization (GO:0051493)	1/112	0.612258	0.714614	1.06387	0.521938	CELSR1
neutrophil mediated immunity (GO:0002446)	4/488	0.589127	0.697404	0.975005	0.515889	CEACAM1;SELL;GMFG;CYBB
sulfur compound biosynthetic process (GO:0044272)	1/113	0.615533	0.71624	1.05432	0.511626	SLC26A1
positive regulation of cellular component organization (GO:0051130)	1/114	0.618781	0.718919	1.04494	0.501574	HRK
calcium ion transport (GO:0006816)	1/115	0.622001	0.719366	1.03572	0.491772	TRPC6
cellular response to molecule of bacterial origin (GO:0071219)	1/115	0.622001	0.719366	1.03572	0.491772	XBP1
regulation of protein-containing complex assembly (GO:0043254)	1/116	0.625195	0.719778	1.02666	0.482213	HRK
positive regulation of angiogenesis (GO:0045766)	1/116	0.625195	0.719778	1.02666	0.482213	XBP1
anterograde trans-synaptic signaling (GO:0098916)	2/244	0.610114	0.713205	0.975306	0.481908	CHRNA10;HTR3A
positive regulation of DNA-binding transcription factor activity (GO:0051091)	2/246	0.614564	0.716208	0.967213	0.470879	PRKCH;AIM2
positive regulation of protein-containing complex assembly (GO:0031334)	1/118	0.631502	0.724846	1.00901	0.463795	HRK
negative regulation of cell population proliferation (GO:0008285)	3/379	0.620081	0.719332	0.940812	0.449619	KANK2;AVPR2;GSDME
cellular response to lipopolysaccharide (GO:0071222)	1/120	0.637703	0.730862	0.991949	0.44626	XBP1
negative regulation of programmed cell death (GO:0043069)	3/381	0.623637	0.719778	0.935738	0.441843	KANK2;FCMR;XBP1
positive regulation of signal transduction (GO:0009967)	2/252	0.627684	0.721552	0.943711	0.439504	XBP1;AAK1
non-canonical Wnt signaling pathway (GO:0035567)	1/124	0.649796	0.742485	0.959496	0.413635	CELSR1
defense response to symbiont (GO:0140546)	1/124	0.649796	0.742485	0.959496	0.413635	AICDA
cellular response to oxidative stress (GO:0034599)	1/125	0.652756	0.742523	0.951709	0.405953	CYBB
platelet degranulation (GO:0002576)	1/125	0.652756	0.742523	0.951709	0.405953	SYTL4
regulation of protein secretion (GO:0050708)	1/125	0.652756	0.742523	0.951709	0.405953	SYTL4
circulatory system development (GO:0072359)	1/126	0.655692	0.744748	0.944048	0.398449	TBX1
muscle contraction (GO:0006936)	1/129	0.66435	0.753458	0.921781	0.376959	SNTA1
regulation of response to external stimulus (GO:0032101)	1/130	0.667188	0.75555	0.914589	0.37012	ALOX15
defense response to virus (GO:0051607)	1/133	0.675559	0.76163	0.893667	0.35051	AICDA
regulation of cell migration (GO:0030334)	3/408	0.669423	0.756955	0.872144	0.350026	XBP1;CEACAM1;SGK1
positive regulation of peptidyl-tyrosine phosphorylation (GO:0050731)	1/134	0.678302	0.763592	0.886903	0.344262	CLCF1
inorganic cation transmembrane transport (GO:0098662)	2/274	0.672839	0.759689	0.866407	0.343313	TRPC6;SLC30A4
ribonucleoprotein complex assembly (GO:0022618)	1/136	0.68372	0.76629	0.873675	0.332177	CELF6
cellular calcium ion homeostasis (GO:0006874)	1/136	0.68372	0.76629	0.873675	0.332177	TRPC6
plasma membrane bounded cell projection assembly (GO:0120031)	2/278	0.680558	0.765	0.853676	0.32853	PTPRO;CCDC96
protein dephosphorylation (GO:0006470)	1/139	0.691678	0.774069	0.854552	0.315018	PTPRO
neuron projection morphogenesis (GO:0048812)	1/140	0.694286	0.775847	0.848361	0.309543	SGK1
regulation of small GTPase mediated signal transduction (GO:0051056)	1/141	0.696872	0.777592	0.842258	0.304185	ARHGAP23
Ras protein signal transduction (GO:0007265)	1/142	0.699436	0.777592	0.836242	0.29894	CELSR1
chromatin organization (GO:0006325)	1/142	0.699436	0.777592	0.836242	0.29894	SATB2
negative regulation of DNA-binding transcription factor activity (GO:0043433)	1/143	0.701979	0.777592	0.830311	0.293807	AIM2
neuron development (GO:0048666)	1/143	0.701979	0.777592	0.830311	0.293807	XBP1
monocarboxylic acid metabolic process (GO:0032787)	1/143	0.701979	0.777592	0.830311	0.293807	CYP1A2
regulation of intracellular signal transduction (GO:1902531)	3/437	0.713955	0.789709	0.812652	0.273811	CEACAM1;SGK1;ARHGAP23
cellular response to organic cyclic compound (GO:0071407)	1/150	0.71919	0.794344	0.791022	0.260745	AANAT
actin filament organization (GO:0007015)	1/152	0.723923	0.797258	0.780466	0.252145	NEBL
negative regulation of protein phosphorylation (GO:0001933)	1/152	0.723923	0.797258	0.780466	0.252145	CEACAM1
chemical synaptic transmission (GO:0007268)	2/306	0.730519	0.803359	0.773938	0.243017	CHRNA10;HTR3A
regulation of signal transduction by p53 class mediator (GO:1901796)	1/156	0.733153	0.805093	0.76017	0.235958	SGK1
positive regulation of apoptotic process (GO:0043065)	2/310	0.737091	0.806542	0.76373	0.232971	HRK;BIN1
cellular response to growth factor stimulus (GO:0071363)	1/158	0.737652	0.806542	0.75041	0.228337	TBX1
cellular response to starvation (GO:0009267)	1/158	0.737652	0.806542	0.75041	0.228337	XBP1
regulation of apoptotic process (GO:0042981)	5/742	0.751257	0.816084	0.794757	0.227306	HRK;FCMR;XBP1;BIN1;SGK1
response to lipopolysaccharide (GO:0032496)	1/159	0.739873	0.806653	0.745623	0.224639	XBP1
protein autophosphorylation (GO:0046777)	1/159	0.739873	0.806653	0.745623	0.224639	AAK1
heart development (GO:0007507)	1/164	0.750702	0.816084	0.722567	0.207193	TBX1
negative regulation of canonical Wnt signaling pathway (GO:0090090)	1/165	0.752814	0.816084	0.718125	0.203903	PTPRO
regulation of neuron projection development (GO:0010975)	1/165	0.752814	0.816084	0.718125	0.203903	PTPRO
neuron projection development (GO:0031175)	1/171	0.765114	0.828238	0.692568	0.185422	SGK1
positive regulation of cytokine production (GO:0001819)	2/335	0.775156	0.836137	0.705489	0.179682	XBP1;LTB
neuron differentiation (GO:0030182)	1/174	0.771034	0.833461	0.680454	0.176934	XBP1
positive regulation of developmental process (GO:0051094)	1/177	0.776805	0.836137	0.668753	0.168904	XBP1
glycerophospholipid biosynthetic process (GO:0046474)	1/177	0.776805	0.836137	0.668753	0.168904	ALOX15
protein stabilization (GO:0050821)	1/179	0.780573	0.837822	0.661172	0.16379	AAK1
regulation of immune response (GO:0050776)	1/179	0.780573	0.837822	0.661172	0.16379	SELL
antigen receptor-mediated signaling pathway (GO:0050851)	1/185	0.791499	0.848353	0.639417	0.149513	IGLL5
negative regulation of cell differentiation (GO:0045596)	1/191	0.801885	0.85707	0.619036	0.136677	TBX1
negative regulation of Wnt signaling pathway (GO:0030178)	1/191	0.801885	0.85707	0.619036	0.136677	PTPRO
negative regulation of macromolecule metabolic process (GO:0010605)	1/194	0.806883	0.861203	0.60932	0.130746	AICDA
negative regulation of transcription by RNA polymerase II (GO:0000122)	4/684	0.830568	0.879085	0.686944	0.127528	KANK2;SDR16C5;IRF2BP1;AEBP1
regulation of signal transduction (GO:0009966)	1/198	0.813353	0.866893	0.596827	0.123299	ALOX15
modification-dependent protein catabolic process (GO:0019941)	1/201	0.818063	0.870694	0.587784	0.118036	XBP1
generation of neurons (GO:0048699)	1/202	0.819607	0.871119	0.58483	0.116341	CELSR1
axon guidance (GO:0007411)	1/203	0.821138	0.871528	0.581905	0.114673	PTPRO
positive regulation of intracellular signal transduction (GO:1902533)	3/546	0.84088	0.886301	0.645873	0.111934	TBX1;FCRL3;GSDME
regulation of inflammatory response (GO:0050727)	1/206	0.825653	0.8751	0.573302	0.109834	ALOX15
cellular protein modification process (GO:0006464)	6/1025	0.866319	0.906835	0.683786	0.0981244	PRKCH;GMFG;PTPRO;AAK1;CDC42BPB;SGK1
negative regulation of multicellular organismal process (GO:0051241)	1/214	0.837147	0.883591	0.551545	0.0980401	PTPRO
positive regulation of protein modification process (GO:0031401)	1/214	0.837147	0.883591	0.551545	0.0980401	TBX1
positive regulation of cell motility (GO:2000147)	1/221	0.846585	0.889849	0.533805	0.0889026	XBP1
transcription, DNA-templated (GO:0006351)	1/221	0.846585	0.889849	0.533805	0.0889026	XBP1
cilium organization (GO:0044782)	1/228	0.855478	0.897957	0.51716	0.0807258	CCDC96
apoptotic process (GO:0006915)	1/231	0.859131	0.900549	0.510336	0.0774862	TBX1
organelle organization (GO:0006996)	2/420	0.870894	0.909123	0.559578	0.0773533	BIN1;CDC42BPB
axonogenesis (GO:0007409)	1/240	0.869548	0.908964	0.490893	0.0686178	PTPRO
positive regulation of cellular process (GO:0048522)	3/625	0.899549	0.927583	0.561532	0.0594449	TBX1;XBP1;CLCF1
regulation of canonical Wnt signaling pathway (GO:0060828)	1/253	0.883257	0.919506	0.46526	0.0577568	PTPRO
positive regulation of phosphorylation (GO:0042327)	1/253	0.883257	0.919506	0.46526	0.0577568	TBX1
regulation of protein phosphorylation (GO:0001932)	1/266	0.895533	0.927427	0.442142	0.0487842	TBX1
protein-containing complex assembly (GO:0065003)	1/267	0.896423	0.927427	0.440457	0.0481611	AIM2
negative regulation of signal transduction (GO:0009968)	1/267	0.896423	0.927427	0.440457	0.0481611	KANK2
protein deubiquitination (GO:0016579)	1/267	0.896423	0.927427	0.440457	0.0481611	USP40
central nervous system development (GO:0007417)	1/268	0.897304	0.927427	0.438785	0.0475469	CELSR1
positive regulation of cell migration (GO:0030335)	1/269	0.898179	0.927427	0.437126	0.0469413	XBP1
protein modification by small protein removal (GO:0070646)	1/276	0.904095	0.93101	0.425846	0.042934	USP40
proteolysis (GO:0006508)	1/287	0.91271	0.938611	0.409237	0.0373787	AEBP1
regulation of cell cycle (GO:0051726)	1/296	0.919182	0.943992	0.39657	0.0334192	BIN1
protein ubiquitination (GO:0016567)	2/525	0.937391	0.957523	0.444816	0.0287593	IRF2BP1;TRIM55
protein polyubiquitination (GO:0000209)	1/314	0.930731	0.953279	0.373419	0.026806	IRF2BP1
cilium assembly (GO:0060271)	1/314	0.930731	0.953279	0.373419	0.026806	CCDC96
transcription by RNA polymerase II (GO:0006366)	1/320	0.934203	0.955549	0.366283	0.0249298	XBP1
cellular protein localization (GO:0034613)	1/329	0.93909	0.957972	0.356068	0.0223769	CELSR1
negative regulation of transcription, DNA-templated (GO:0045892)	4/948	0.960564	0.975953	0.488012	0.0196352	KANK2;SDR16C5;IRF2BP1;AEBP1
ubiquitin-dependent protein catabolic process (GO:0006511)	1/354	0.950851	0.968672	0.330427	0.0166527	XBP1
positive regulation of protein phosphorylation (GO:0001934)	1/371	0.95753	0.974172	0.31497	0.0136692	TBX1
positive regulation of macromolecule metabolic process (GO:0010604)	1/384	0.962021	0.976131	0.304076	0.0117734	AVPR2
transmembrane receptor protein tyrosine kinase signaling pathway (GO:0007169)	1/404	0.968026	0.980916	0.288688	0.00938136	CYBB
protein modification by small protein conjugation (GO:0032446)	1/409	0.969373	0.980975	0.285077	0.0088675	TRIM55
organelle assembly (GO:0070925)	1/425	0.973317	0.983657	0.274093	0.00741306	CCDC96
positive regulation of transcription by RNA polymerase II (GO:0045944)	3/908	0.983721	0.990228	0.380251	0.00624085	TBX1;XBP1;SATB2
nervous system development (GO:0007399)	1/447	0.977928	0.987007	0.260278	0.00580929	CELSR1
positive regulation of gene expression (GO:0010628)	1/482	0.983685	0.990228	0.240903	0.00396273	AVPR2
positive regulation of nucleic acid-templated transcription (GO:1903508)	1/511	0.987304	0.992521	0.226864	0.00289859	TBX1
regulation of transcription by RNA polymerase II (GO:0006357)	9/2206	0.996586	0.999976	0.45435	0.00155403	KANK2;TBX1;SDR16C5;XBP1;ZNF70;SATB2;IRF2BP1;AEBP1;BACH2
positive regulation of transcription, DNA-templated (GO:0045893)	3/1183	0.997679	0.999976	0.287396	0.000667684	TBX1;XBP1;SATB2
regulation of gene expression (GO:0010468)	1/1079	0.999911	0.999976	0.104174	9.32199e-06	AVPR2
regulation of transcription, DNA-templated (GO:0006355)	5/2244	0.999976	0.999976	0.241028	5.6898e-06	TBX1;ZNF70;SATB2;IRF2BP1;BACH2
122

## Sheet: Ento vs DMSO down
Supplementary table S5b: Underexpressed GO terms by Ento exposure vs. DMSO
Term	Overlap	P-value	Adjusted P-value	Odds Ratio	Combined Score	Genes	Position
negative regulation of lipoprotein lipase activity (GO:0051005)	2/6	0.000252485	0.0898846	122.92	1018.29	SORT1;HDAC9	1
negative regulation of lipase activity (GO:0060192)	2/9	0.00060108	0.142656	70.2293	520.875	SORT1;HDAC9	2
myeloid dendritic cell activation (GO:0001773)	2/14	0.00149906	0.189405	40.9568	266.339	BATF;SLAMF1	3
exocyst localization (GO:0051601)	1/5	0.0205804	0.215164	60.7104	235.764	TNFAIP2	4
AMP biosynthetic process (GO:0006167)	1/5	0.0205804	0.215164	60.7104	235.764	ADSS1	5
regulation of adherens junction organization (GO:1903391)	1/5	0.0205804	0.215164	60.7104	235.764	RDX	6
positive regulation of endothelial cell chemotaxis by VEGF-activated vascular endothelial growth factor receptor signaling pathway (GO:0038033)	1/5	0.0205804	0.215164	60.7104	235.764	HSPB1	7
positive regulation of epithelial to mesenchymal transition involved in endocardial cushion formation (GO:1905007)	1/5	0.0205804	0.215164	60.7104	235.764	ACVR1	8
regulation of voltage-gated sodium channel activity (GO:1905150)	1/5	0.0205804	0.215164	60.7104	235.764	FGF14	9
BMP signaling pathway involved in heart development (GO:0061312)	1/5	0.0205804	0.215164	60.7104	235.764	ACVR1	10
hematopoietic stem cell migration (GO:0035701)	1/5	0.0205804	0.215164	60.7104	235.764	JAM2	11
cardiac cell fate commitment (GO:0060911)	1/5	0.0205804	0.215164	60.7104	235.764	ACVR1	12
negative regulation of myelination (GO:0031642)	1/5	0.0205804	0.215164	60.7104	235.764	JAM2	13
positive regulation of prostaglandin secretion (GO:0032308)	1/5	0.0205804	0.215164	60.7104	235.764	TNFRSF11A	14
cellular response to vitamin (GO:0071295)	1/5	0.0205804	0.215164	60.7104	235.764	FES	15
cellular response to vitamin D (GO:0071305)	1/5	0.0205804	0.215164	60.7104	235.764	FES	16
lymph node development (GO:0048535)	1/5	0.0205804	0.215164	60.7104	235.764	TNFRSF11A	17
positive regulation of the force of heart contraction (GO:0098735)	1/5	0.0205804	0.215164	60.7104	235.764	SLC8A1	18
negative regulation of vascular associated smooth muscle cell proliferation (GO:1904706)	2/17	0.00222232	0.189405	32.7605	200.14	CDKN1A;CDKN1B	19
negative regulation of cell size (GO:0045792)	1/6	0.024646	0.215164	48.5659	179.846	RDX	20
negative regulation of cytosolic calcium ion concentration (GO:0051481)	1/6	0.024646	0.215164	48.5659	179.846	SLC8A1	21
positive regulation of fever generation (GO:0031622)	1/6	0.024646	0.215164	48.5659	179.846	TNFRSF11A	22
positive regulation of focal adhesion disassembly (GO:0120183)	1/6	0.024646	0.215164	48.5659	179.846	DUSP3	23
regulation of focal adhesion disassembly (GO:0120182)	1/6	0.024646	0.215164	48.5659	179.846	DUSP3	24
T-helper 17 cell lineage commitment (GO:0072540)	1/6	0.024646	0.215164	48.5659	179.846	BATF	25
multinuclear osteoclast differentiation (GO:0072674)	1/6	0.024646	0.215164	48.5659	179.846	TNFRSF11A	26
negative regulation of protein kinase activity (GO:0006469)	5/90	3.63209e-05	0.0258605	14.9563	152.9	CDKN1A;CDKN1B;DUSP3;HSPB1;SLC8A1	27
regulation of lipoprotein lipase activity (GO:0051004)	2/21	0.00339481	0.189405	25.8583	147.018	SORT1;HDAC9	28
myotube differentiation (GO:0014902)	2/21	0.00339481	0.189405	25.8583	147.018	SORT1;JAM2	29
positive regulation of cardiac epithelial to mesenchymal transition (GO:0062043)	1/7	0.0286949	0.215164	40.4695	143.709	ACVR1	30
regulation of striated muscle cell differentiation (GO:0051153)	1/7	0.0286949	0.215164	40.4695	143.709	HDAC9	31
arginine catabolic process (GO:0006527)	1/7	0.0286949	0.215164	40.4695	143.709	ARG2	32
response to caffeine (GO:0031000)	1/7	0.0286949	0.215164	40.4695	143.709	SLC8A1	33
negative regulation of nervous system process (GO:0031645)	1/7	0.0286949	0.215164	40.4695	143.709	JAM2	34
hypotonic response (GO:0006971)	1/7	0.0286949	0.215164	40.4695	143.709	SLC12A5	35
cellular ion homeostasis (GO:0006873)	1/7	0.0286949	0.215164	40.4695	143.709	SLC12A5	36
cellular response to caffeine (GO:0071313)	1/7	0.0286949	0.215164	40.4695	143.709	SLC8A1	37
lymphoid progenitor cell differentiation (GO:0002320)	1/7	0.0286949	0.215164	40.4695	143.709	BATF	38
T-helper 17 cell differentiation (GO:0072539)	1/7	0.0286949	0.215164	40.4695	143.709	BATF	39
mitral valve development (GO:0003174)	1/7	0.0286949	0.215164	40.4695	143.709	ACVR1	40
xenobiotic catabolic process (GO:0042178)	1/7	0.0286949	0.215164	40.4695	143.709	GSTM4	41
negative regulation of cyclin-dependent protein kinase activity (GO:1904030)	2/22	0.00372426	0.189405	24.5642	137.385	CDKN1A;CDKN1B	42
negative regulation of phosphate metabolic process (GO:0045936)	2/22	0.00372426	0.189405	24.5642	137.385	CDKN1A;CDKN1B	43
cardiac muscle cell differentiation (GO:0055007)	2/24	0.00442592	0.210084	22.3288	121.029	ACVR1;SLC8A1	44
protein localization to presynapse (GO:1905383)	1/8	0.0327272	0.215164	34.6864	118.612	HSPB1	45
regulation of skeletal muscle fiber development (GO:0048742)	1/8	0.0327272	0.215164	34.6864	118.612	HDAC9	46
positive regulation of cell migration by vascular endothelial growth factor signaling pathway (GO:0038089)	1/8	0.0327272	0.215164	34.6864	118.612	HSPB1	47
anterograde axonal protein transport (GO:0099641)	1/8	0.0327272	0.215164	34.6864	118.612	HSPB1	48
positive regulation of early endosome to late endosome transport (GO:2000643)	1/8	0.0327272	0.215164	34.6864	118.612	RDX	49
axo-dendritic protein transport (GO:0099640)	1/8	0.0327272	0.215164	34.6864	118.612	HSPB1	50
regulation of epithelial to mesenchymal transition involved in endocardial cushion formation (GO:1905005)	1/8	0.0327272	0.215164	34.6864	118.612	ACVR1	51
leukocyte aggregation (GO:0070486)	1/8	0.0327272	0.215164	34.6864	118.612	JAM2	52
cellular response to UV-B (GO:0071493)	1/8	0.0327272	0.215164	34.6864	118.612	CDKN1A	53
store-operated calcium entry (GO:0002115)	1/8	0.0327272	0.215164	34.6864	118.612	CRACR2B	54
stress-induced premature senescence (GO:0090400)	1/8	0.0327272	0.215164	34.6864	118.612	CDKN1A	55
positive regulation of protein localization to early endosome (GO:1902966)	1/8	0.0327272	0.215164	34.6864	118.612	RDX	56
positive regulation of protein localization to endosome (GO:1905668)	1/8	0.0327272	0.215164	34.6864	118.612	RDX	57
T-helper cell lineage commitment (GO:0002295)	1/8	0.0327272	0.215164	34.6864	118.612	BATF	58
positive regulation of T-helper 2 cell cytokine production (GO:2000553)	1/8	0.0327272	0.215164	34.6864	118.612	DENND1B	59
vascular associated smooth muscle contraction (GO:0014829)	1/8	0.0327272	0.215164	34.6864	118.612	SLC8A1	60
peptidyl-lysine deacetylation (GO:0034983)	1/8	0.0327272	0.215164	34.6864	118.612	HDAC9	61
peptidyl-tyrosine dephosphorylation involved in inactivation of protein kinase activity (GO:1990264)	1/8	0.0327272	0.215164	34.6864	118.612	DUSP3	62
regulation of protein localization to early endosome (GO:1902965)	1/8	0.0327272	0.215164	34.6864	118.612	RDX	63
endocytic recycling (GO:0032456)	3/52	0.00131534	0.189405	15.2051	100.865	ARL4C;DENND1B;ANKRD50	64
regulation of actin filament organization (GO:0110053)	1/9	0.036743	0.215164	30.3491	100.268	RDX	65
response to vitamin D (GO:0033280)	1/9	0.036743	0.215164	30.3491	100.268	FES	66
IMP metabolic process (GO:0046040)	1/9	0.036743	0.215164	30.3491	100.268	ADSS1	67
somatic recombination of immunoglobulin genes involved in immune response (GO:0002204)	1/9	0.036743	0.215164	30.3491	100.268	BATF	68
regulation of leukocyte degranulation (GO:0043300)	1/9	0.036743	0.215164	30.3491	100.268	FES	69
ornithine metabolic process (GO:0006591)	1/9	0.036743	0.215164	30.3491	100.268	ARG2	70
mitral valve morphogenesis (GO:0003183)	1/9	0.036743	0.215164	30.3491	100.268	ACVR1	71
muscle cell fate commitment (GO:0042693)	1/9	0.036743	0.215164	30.3491	100.268	ACVR1	72
N-acylphosphatidylethanolamine metabolic process (GO:0070292)	1/9	0.036743	0.215164	30.3491	100.268	ABHD4	73
hematopoietic stem cell differentiation (GO:0060218)	1/10	0.0407423	0.215164	26.9756	86.3351	BATF	74
response to leucine (GO:0043201)	1/10	0.0407423	0.215164	26.9756	86.3351	RRAGD	75
histone H4 deacetylation (GO:0070933)	1/10	0.0407423	0.215164	26.9756	86.3351	HDAC9	76
positive regulation of lipase activity (GO:0060193)	1/10	0.0407423	0.215164	26.9756	86.3351	RHOC	77
positive regulation of monocyte differentiation (GO:0045657)	1/10	0.0407423	0.215164	26.9756	86.3351	FES	78
cellular response to leucine (GO:0071233)	1/10	0.0407423	0.215164	26.9756	86.3351	RRAGD	79
cellular response to leucine starvation (GO:1990253)	1/10	0.0407423	0.215164	26.9756	86.3351	RRAGD	80
cellular response to purine-containing compound (GO:0071415)	1/10	0.0407423	0.215164	26.9756	86.3351	SLC8A1	81
chloride ion homeostasis (GO:0055064)	1/10	0.0407423	0.215164	26.9756	86.3351	SLC12A5	82
urea cycle (GO:0000050)	1/10	0.0407423	0.215164	26.9756	86.3351	ARG2	83
monovalent inorganic anion homeostasis (GO:0055083)	1/10	0.0407423	0.215164	26.9756	86.3351	SLC12A5	84
myelin maintenance (GO:0043217)	1/10	0.0407423	0.215164	26.9756	86.3351	PRX	85
myeloid dendritic cell differentiation (GO:0043011)	1/10	0.0407423	0.215164	26.9756	86.3351	BATF	86
negative regulation of developmental growth (GO:0048640)	2/32	0.00778496	0.215164	16.3679	79.4754	CDKN1A;CDKN1B	87
negative regulation of smooth muscle cell proliferation (GO:0048662)	2/33	0.00826504	0.215164	15.8391	75.9599	CDKN1A;CDKN1B	88
cell cycle G1/S phase transition (GO:0044843)	3/63	0.00228734	0.189405	12.4106	75.4611	ACVR1;CDKN1A;CDKN1B	89
positive regulation of bone resorption (GO:0045780)	1/11	0.0447252	0.215164	24.2768	75.4334	TNFRSF11A	90
pyrimidine nucleoside catabolic process (GO:0046135)	1/11	0.0447252	0.215164	24.2768	75.4334	UPP1	91
pyrimidine nucleoside salvage (GO:0043097)	1/11	0.0447252	0.215164	24.2768	75.4334	UPP1	92
pyrimidine-containing compound salvage (GO:0008655)	1/11	0.0447252	0.215164	24.2768	75.4334	UPP1	93
regulation of T-helper 2 cell cytokine production (GO:2000551)	1/11	0.0447252	0.215164	24.2768	75.4334	DENND1B	94
positive regulation of cytoplasmic transport (GO:1903651)	1/11	0.0447252	0.215164	24.2768	75.4334	RDX	95
atrial septum morphogenesis (GO:0060413)	1/11	0.0447252	0.215164	24.2768	75.4334	ACVR1	96
negative regulation of homotypic cell-cell adhesion (GO:0034111)	1/11	0.0447252	0.215164	24.2768	75.4334	RDX	97
Golgi to lysosome transport (GO:0090160)	1/11	0.0447252	0.215164	24.2768	75.4334	SORT1	98
isotype switching (GO:0045190)	1/11	0.0447252	0.215164	24.2768	75.4334	BATF	99
regulation of lymphocyte migration (GO:2000401)	1/11	0.0447252	0.215164	24.2768	75.4334	JAM2	100
regulation of mast cell activation involved in immune response (GO:0033006)	1/11	0.0447252	0.215164	24.2768	75.4334	FES	101
regulation of myeloid leukocyte mediated immunity (GO:0002886)	1/11	0.0447252	0.215164	24.2768	75.4334	FES	102
vasoconstriction (GO:0042310)	1/11	0.0447252	0.215164	24.2768	75.4334	SLC8A1	103
negative regulation of activin receptor signaling pathway (GO:0032926)	1/11	0.0447252	0.215164	24.2768	75.4334	ACVR1	104
positive regulation of bone mineralization (GO:0030501)	2/36	0.00978281	0.215164	14.4394	66.8128	ACVR1;SLC8A1	105
regulation of cell cycle G1/S phase transition (GO:1902806)	2/36	0.00978281	0.215164	14.4394	66.8128	CDKN1A;CDKN1B	106
purine nucleoside monophosphate biosynthetic process (GO:0009127)	1/12	0.0486917	0.218638	22.0687	66.6971	ADSS1	107
positive regulation of cellular senescence (GO:2000774)	1/12	0.0486917	0.218638	22.0687	66.6971	ARG2	108
cellular response to thyroid hormone stimulus (GO:0097067)	1/12	0.0486917	0.218638	22.0687	66.6971	RDX	109
nucleoside catabolic process (GO:0009164)	1/12	0.0486917	0.218638	22.0687	66.6971	UPP1	110
nucleoside salvage (GO:0043174)	1/12	0.0486917	0.218638	22.0687	66.6971	UPP1	111
regulation of vascular associated smooth muscle cell proliferation (GO:1904705)	2/37	0.0103142	0.215164	14.0261	64.1587	CDKN1A;CDKN1B	112
myeloid leukocyte differentiation (GO:0002573)	3/71	0.00321474	0.189405	10.9461	62.8309	CDKN1A;TNFRSF11A;BATF	113
positive regulation of cell aging (GO:0090343)	1/13	0.052642	0.218638	20.2287	59.558	ARG2	114
AMP metabolic process (GO:0046033)	1/13	0.052642	0.218638	20.2287	59.558	ADSS1	115
glucose import (GO:0046323)	1/13	0.052642	0.218638	20.2287	59.558	SORT1	116
relaxation of cardiac muscle (GO:0055119)	1/13	0.052642	0.218638	20.2287	59.558	SLC8A1	117
regulation of cell communication by electrical coupling (GO:0010649)	1/13	0.052642	0.218638	20.2287	59.558	SLC8A1	118
negative regulation of locomotion (GO:0040013)	1/13	0.052642	0.218638	20.2287	59.558	DUSP3	119
cardiac cell development (GO:0055006)	1/13	0.052642	0.218638	20.2287	59.558	SLC8A1	120
response to thyroid hormone (GO:0097066)	1/13	0.052642	0.218638	20.2287	59.558	RDX	121
response to UV-B (GO:0010224)	1/13	0.052642	0.218638	20.2287	59.558	CDKN1A	122
regulation of homotypic cell-cell adhesion (GO:0034110)	1/13	0.052642	0.218638	20.2287	59.558	RDX	123
lymphocyte mediated immunity (GO:0002449)	1/13	0.052642	0.218638	20.2287	59.558	BTN3A2	124
pathway-restricted SMAD protein phosphorylation (GO:0060389)	1/13	0.052642	0.218638	20.2287	59.558	ACVR1	125
myelination in peripheral nervous system (GO:0022011)	1/13	0.052642	0.218638	20.2287	59.558	PRX	126
DNA damage response, signal transduction by p53 class mediator (GO:0030330)	3/74	0.00361375	0.189405	10.482	58.9406	CDKN1A;CDKN1B;BATF	127
positive regulation of ossification (GO:0045778)	2/40	0.0119832	0.215164	12.9168	57.1473	ACVR1;SLC8A1	128
positive regulation of biomineral tissue development (GO:0070169)	2/41	0.0125641	0.215164	12.585	55.0834	ACVR1;SLC8A1	129
pyrimidine nucleoside biosynthetic process (GO:0046134)	1/14	0.0565761	0.218638	18.6717	53.6282	UPP1	130
atrioventricular valve development (GO:0003171)	1/14	0.0565761	0.218638	18.6717	53.6282	ACVR1	131
relaxation of muscle (GO:0090075)	1/14	0.0565761	0.218638	18.6717	53.6282	SLC8A1	132
negative regulation of interleukin-12 production (GO:0032695)	1/14	0.0565761	0.218638	18.6717	53.6282	SLAMF1	133
calcium ion import across plasma membrane (GO:0098703)	1/14	0.0565761	0.218638	18.6717	53.6282	SLC8A1	134
ribonucleoside monophosphate biosynthetic process (GO:0009156)	1/14	0.0565761	0.218638	18.6717	53.6282	ADSS1	135
positive regulation of lymphocyte migration (GO:2000403)	1/14	0.0565761	0.218638	18.6717	53.6282	JAM2	136
smooth muscle contraction (GO:0006939)	1/14	0.0565761	0.218638	18.6717	53.6282	SLC8A1	137
T-helper cell differentiation (GO:0042093)	1/14	0.0565761	0.218638	18.6717	53.6282	BATF	138
regulation of lipase activity (GO:0060191)	1/14	0.0565761	0.218638	18.6717	53.6282	RHOC	139
defense response to protozoan (GO:0042832)	1/14	0.0565761	0.218638	18.6717	53.6282	BATF	140
positive regulation of type 2 immune response (GO:0002830)	1/14	0.0565761	0.218638	18.6717	53.6282	DENND1B	141
circulatory system development (GO:0072359)	4/126	0.00187976	0.189405	8.2154	51.5648	ACVR1;CDKN1A;CDKN1B;HDAC9	142
metal ion homeostasis (GO:0055065)	2/44	0.014379	0.215164	11.6843	49.5647	SLC12A5;SLC8A1	143
pyrimidine nucleoside metabolic process (GO:0006213)	1/15	0.0604941	0.218638	17.3371	48.6342	UPP1	144
positive regulation of endothelial cell chemotaxis (GO:2001028)	1/15	0.0604941	0.218638	17.3371	48.6342	HSPB1	145
calcium ion import into cytosol (GO:1902656)	1/15	0.0604941	0.218638	17.3371	48.6342	SLC8A1	146
response to muscle stretch (GO:0035994)	1/15	0.0604941	0.218638	17.3371	48.6342	SLC8A1	147
histone H3 deacetylation (GO:0070932)	1/15	0.0604941	0.218638	17.3371	48.6342	HDAC9	148
regulation of endothelial cell chemotaxis (GO:2001026)	1/15	0.0604941	0.218638	17.3371	48.6342	HSPB1	149
cellular sodium ion homeostasis (GO:0006883)	1/15	0.0604941	0.218638	17.3371	48.6342	SLC8A1	150
neurotrophin TRK receptor signaling pathway (GO:0048011)	1/15	0.0604941	0.218638	17.3371	48.6342	SORT1	151
nitric oxide biosynthetic process (GO:0006809)	1/15	0.0604941	0.218638	17.3371	48.6342	ARG2	152
myoblast fusion (GO:0007520)	1/15	0.0604941	0.218638	17.3371	48.6342	JAM2	153
protein kinase A signaling (GO:0010737)	1/15	0.0604941	0.218638	17.3371	48.6342	RDX	154
endoplasmic reticulum tubular network organization (GO:0071786)	1/15	0.0604941	0.218638	17.3371	48.6342	REEP2	155
G1/S transition of mitotic cell cycle (GO:0000082)	3/85	0.00532936	0.215164	9.07088	47.4818	ACVR1;CDKN1A;CDKN1B	156
negative regulation of tumor necrosis factor production (GO:0032720)	2/46	0.015648	0.215164	11.1521	46.3638	ARG2;SLAMF1	157
epiboly involved in wound healing (GO:0090505)	1/16	0.0643959	0.220432	16.1805	44.3783	RHOC	158
purine ribonucleoside monophosphate biosynthetic process (GO:0009168)	1/16	0.0643959	0.220432	16.1805	44.3783	ADSS1	159
regulation of activin receptor signaling pathway (GO:0032925)	1/16	0.0643959	0.220432	16.1805	44.3783	ACVR1	160
B cell activation involved in immune response (GO:0002312)	1/16	0.0643959	0.220432	16.1805	44.3783	BATF	161
Golgi to endosome transport (GO:0006895)	1/16	0.0643959	0.220432	16.1805	44.3783	SORT1	162
T cell mediated immunity (GO:0002456)	1/16	0.0643959	0.220432	16.1805	44.3783	BTN3A2	163
nitric oxide metabolic process (GO:0046209)	1/16	0.0643959	0.220432	16.1805	44.3783	ARG2	164
regulation of mast cell degranulation (GO:0043304)	1/16	0.0643959	0.220432	16.1805	44.3783	FES	165
positive regulation of TORC1 signaling (GO:1904263)	1/16	0.0643959	0.220432	16.1805	44.3783	RRAGD	166
regulation of monocyte differentiation (GO:0045655)	1/16	0.0643959	0.220432	16.1805	44.3783	FES	167
positive regulation of blood vessel endothelial cell migration (GO:0043536)	2/48	0.0169634	0.215164	10.6661	43.4826	HSPB1;HDAC9	168
negative regulation of tumor necrosis factor superfamily cytokine production (GO:1903556)	2/48	0.0169634	0.215164	10.6661	43.4826	ARG2;SLAMF1	169
pyrimidine-containing compound catabolic process (GO:0072529)	1/17	0.0682818	0.226124	15.1684	40.7138	UPP1	170
regulation of cardiac muscle contraction by regulation of the release of sequestered calcium ion (GO:0010881)	1/17	0.0682818	0.226124	15.1684	40.7138	SLC8A1	171
cell communication by electrical coupling involved in cardiac conduction (GO:0086064)	1/17	0.0682818	0.226124	15.1684	40.7138	SLC8A1	172
cell surface receptor signaling pathway involved in heart development (GO:0061311)	1/17	0.0682818	0.226124	15.1684	40.7138	ACVR1	173
membrane depolarization during cardiac muscle cell action potential (GO:0086012)	1/17	0.0682818	0.226124	15.1684	40.7138	SLC8A1	174
mesenchyme morphogenesis (GO:0072132)	1/17	0.0682818	0.226124	15.1684	40.7138	ACVR1	175
positive regulation of cell migration involved in sprouting angiogenesis (GO:0090050)	1/18	0.0721517	0.229339	14.2755	37.53	HDAC9	176
negative regulation of leukocyte cell-cell adhesion (GO:1903038)	1/18	0.0721517	0.229339	14.2755	37.53	DUSP3	177
regulation of cellular protein catabolic process (GO:1903362)	1/18	0.0721517	0.229339	14.2755	37.53	RDX	178
regulation of early endosome to late endosome transport (GO:2000641)	1/18	0.0721517	0.229339	14.2755	37.53	RDX	179
cellular response to alkaloid (GO:0071312)	1/18	0.0721517	0.229339	14.2755	37.53	SLC8A1	180
sodium ion import across plasma membrane (GO:0098719)	1/18	0.0721517	0.229339	14.2755	37.53	SLC8A1	181
leukocyte tethering or rolling (GO:0050901)	1/18	0.0721517	0.229339	14.2755	37.53	JAM2	182
regulation of oxidative stress-induced intrinsic apoptotic signaling pathway (GO:1902175)	1/18	0.0721517	0.229339	14.2755	37.53	HSPB1	183
embryonic heart tube development (GO:0035050)	1/18	0.0721517	0.229339	14.2755	37.53	ACVR1	184
regulation of cyclin-dependent protein kinase activity (GO:1904029)	2/54	0.0211788	0.215164	9.43257	36.3602	CDKN1A;CDKN1B	185
striated muscle contraction (GO:0006941)	2/54	0.0211788	0.215164	9.43257	36.3602	TNNT3;SLC8A1	186
activin receptor signaling pathway (GO:0032924)	1/19	0.0760057	0.230281	13.4817	34.7416	ACVR1	187
positive regulation of cellular protein catabolic process (GO:1903364)	1/19	0.0760057	0.230281	13.4817	34.7416	RDX	188
atrioventricular valve morphogenesis (GO:0003181)	1/19	0.0760057	0.230281	13.4817	34.7416	ACVR1	189
negative regulation of oxidative stress-induced intrinsic apoptotic signaling pathway (GO:1902176)	1/19	0.0760057	0.230281	13.4817	34.7416	HSPB1	190
negative regulation of T cell receptor signaling pathway (GO:0050860)	1/19	0.0760057	0.230281	13.4817	34.7416	DUSP3	191
leukocyte adhesion to vascular endothelial cell (GO:0061756)	1/19	0.0760057	0.230281	13.4817	34.7416	JAM2	192
striated muscle cell differentiation (GO:0051146)	1/19	0.0760057	0.230281	13.4817	34.7416	SORT1	193
regulation of insulin-like growth factor receptor signaling pathway (GO:0043567)	1/19	0.0760057	0.230281	13.4817	34.7416	IGFBP6	194
myeloid cell activation involved in immune response (GO:0002275)	1/19	0.0760057	0.230281	13.4817	34.7416	SLAMF1	195
endocardial cushion morphogenesis (GO:0003203)	1/19	0.0760057	0.230281	13.4817	34.7416	ACVR1	196
positive regulation of actin cytoskeleton reorganization (GO:2000251)	1/19	0.0760057	0.230281	13.4817	34.7416	FES	197
DNA damage response, signal transduction by p53 class mediator resulting in cell cycle arrest (GO:0006977)	2/56	0.0226711	0.215164	9.0823	34.3916	CDKN1A;CDKN1B	198
regulation of JNK cascade (GO:0046328)	3/105	0.00953371	0.215164	7.28493	33.8962	DUSP3;TRAF1;SLAMF1	199
regulation of bone mineralization (GO:0030500)	2/57	0.0234331	0.215164	8.91672	33.4699	ACVR1;SLC8A1	200
heart development (GO:0007507)	4/164	0.00484566	0.215164	6.25222	33.3223	ACVR1;CDKN1A;CDKN1B;HDAC9	201
adaptive immune response based on somatic recombination of immune receptors built from immunoglobulin superfamily domains (GO:0002460)	1/20	0.0798439	0.233946	12.7715	32.2823	BTN3A2	202
purine ribonucleoside monophosphate metabolic process (GO:0009167)	1/20	0.0798439	0.233946	12.7715	32.2823	ADSS1	203
negative regulation of cyclin-dependent protein serine/threonine kinase activity (GO:0045736)	1/20	0.0798439	0.233946	12.7715	32.2823	CDKN1B	204
glucose transmembrane transport (GO:1904659)	1/20	0.0798439	0.233946	12.7715	32.2823	SORT1	205
granulocyte differentiation (GO:0030851)	1/20	0.0798439	0.233946	12.7715	32.2823	CDKN1A	206
cellular monovalent inorganic cation homeostasis (GO:0030004)	1/20	0.0798439	0.233946	12.7715	32.2823	SLC8A1	207
skeletal muscle contraction (GO:0003009)	1/20	0.0798439	0.233946	12.7715	32.2823	TNNT3	208
regulation of protein serine/threonine kinase activity (GO:0071900)	3/111	0.0110829	0.215164	6.87812	30.9677	CDKN1A;CDKN1B;SLC8A1	209
negative regulation of cell communication (GO:0010648)	1/21	0.0836664	0.235018	12.1323	30.0993	ACVR1	210
regulation of cardiac muscle contraction by calcium ion signaling (GO:0010882)	1/21	0.0836664	0.235018	12.1323	30.0993	SLC8A1	211
calcium ion transport into cytosol (GO:0060402)	1/21	0.0836664	0.235018	12.1323	30.0993	SLC8A1	212
regulation of cell-substrate junction assembly (GO:0090109)	1/21	0.0836664	0.235018	12.1323	30.0993	DUSP3	213
neurotrophin signaling pathway (GO:0038179)	1/21	0.0836664	0.235018	12.1323	30.0993	SORT1	214
positive regulation of T cell cytokine production (GO:0002726)	1/21	0.0836664	0.235018	12.1323	30.0993	DENND1B	215
endocardial cushion development (GO:0003197)	1/21	0.0836664	0.235018	12.1323	30.0993	ACVR1	216
negative regulation of kinase activity (GO:0033673)	2/62	0.0273981	0.215164	8.1716	29.3956	CDKN1B;HSPB1	217
glutathione derivative biosynthetic process (GO:1901687)	1/22	0.0874732	0.240467	11.554	28.1504	GSTM4	218
glutathione derivative metabolic process (GO:1901685)	1/22	0.0874732	0.240467	11.554	28.1504	GSTM4	219
negative regulation of lymphocyte activation (GO:0051250)	1/22	0.0874732	0.240467	11.554	28.1504	DUSP3	220
osteoclast differentiation (GO:0030316)	1/22	0.0874732	0.240467	11.554	28.1504	TNFRSF11A	221
protein localization to cell junction (GO:1902414)	1/22	0.0874732	0.240467	11.554	28.1504	NECTIN1	222
negative regulation of intrinsic apoptotic signaling pathway (GO:2001243)	2/64	0.0290546	0.215164	7.90721	27.9803	RTKN2;HSPB1	223
regulation of extrinsic apoptotic signaling pathway (GO:2001236)	2/64	0.0290546	0.215164	7.90721	27.9803	ACVR1;TRAF1	224
regulation of cellular catabolic process (GO:0031329)	2/65	0.0298975	0.215164	7.78131	27.3122	RRAGD;HSPB1	225
mitotic G1 DNA damage checkpoint signaling (GO:0031571)	2/65	0.0298975	0.215164	7.78131	27.3122	CDKN1A;CDKN1B	226
positive regulation of cell cycle (GO:0045787)	2/66	0.0307502	0.215164	7.65934	26.6687	CDKN1B;DUSP3	227
regulation of release of sequestered calcium ion into cytosol by sarcoplasmic reticulum (GO:0010880)	1/23	0.0912643	0.248016	11.0283	26.4016	SLC8A1	228
negative regulation of GTPase activity (GO:0034260)	1/23	0.0912643	0.248016	11.0283	26.4016	RDX	229
positive regulation of JUN kinase activity (GO:0043507)	1/23	0.0912643	0.248016	11.0283	26.4016	TNFRSF11A	230
regulation of tumor necrosis factor production (GO:0032680)	3/124	0.0149129	0.215164	6.13512	25.8014	ARG2;HSPB1;SLAMF1	231
regulation of phosphorylation (GO:0042325)	3/125	0.0152347	0.215164	6.08453	25.4587	CDKN1A;CDKN1B;HSPB1	232
regulation of ruffle assembly (GO:1900027)	1/24	0.0950399	0.250624	10.5483	24.8249	RDX	233
positive regulation of cell-substrate junction organization (GO:0150117)	1/24	0.0950399	0.250624	10.5483	24.8249	DUSP3	234
regulation of cell size (GO:0008361)	1/24	0.0950399	0.250624	10.5483	24.8249	RDX	235
cardiac muscle cell development (GO:0055013)	1/24	0.0950399	0.250624	10.5483	24.8249	SLC8A1	236
dendritic cell differentiation (GO:0097028)	1/24	0.0950399	0.250624	10.5483	24.8249	BATF	237
potassium ion homeostasis (GO:0055075)	1/24	0.0950399	0.250624	10.5483	24.8249	SLC12A5	238
wound healing, spreading of cells (GO:0044319)	1/24	0.0950399	0.250624	10.5483	24.8249	RHOC	239
dorsal/ventral pattern formation (GO:0009953)	1/24	0.0950399	0.250624	10.5483	24.8249	ACVR1	240
muscle contraction (GO:0006936)	3/129	0.0165612	0.215164	5.89018	24.1538	TNNT3;SLC8A1;SNTB1	241
regulation of G1/S transition of mitotic cell cycle (GO:2000045)	2/71	0.0351557	0.215164	7.10252	23.779	CDKN1A;RDX	242
negative regulation of antigen receptor-mediated signaling pathway (GO:0050858)	1/25	0.0988	0.252135	10.1082	23.3971	DUSP3	243
negative regulation of signaling (GO:0023057)	1/25	0.0988	0.252135	10.1082	23.3971	ACVR1	244
sodium ion homeostasis (GO:0055078)	1/25	0.0988	0.252135	10.1082	23.3971	SLC8A1	245
regulation of myotube differentiation (GO:0010830)	1/25	0.0988	0.252135	10.1082	23.3971	HDAC9	246
outflow tract septum morphogenesis (GO:0003148)	1/25	0.0988	0.252135	10.1082	23.3971	ACVR1	247
divalent inorganic cation homeostasis (GO:0072507)	1/25	0.0988	0.252135	10.1082	23.3971	SLC8A1	248
endosome transport via multivesicular body sorting pathway (GO:0032509)	1/25	0.0988	0.252135	10.1082	23.3971	SORT1	249
positive regulation of JNK cascade (GO:0046330)	2/73	0.0369825	0.215164	6.90176	22.7572	TRAF1;SLAMF1	250
cellular response to amino acid starvation (GO:0034198)	2/74	0.0379094	0.215164	6.80556	22.2716	CDKN1A;RRAGD	251
regulation of actin filament bundle assembly (GO:0032231)	1/26	0.102545	0.254397	9.70341	22.0991	RDX	252
positive regulation of G1/S transition of mitotic cell cycle (GO:1900087)	1/26	0.102545	0.254397	9.70341	22.0991	RDX	253
positive regulation of microtubule polymerization or depolymerization (GO:0031112)	1/26	0.102545	0.254397	9.70341	22.0991	FES	254
clathrin-dependent endocytosis (GO:0072583)	1/26	0.102545	0.254397	9.70341	22.0991	DNAJC6	255
membrane depolarization during action potential (GO:0086010)	1/26	0.102545	0.254397	9.70341	22.0991	SLC8A1	256
regulation of myelination (GO:0031641)	1/26	0.102545	0.254397	9.70341	22.0991	JAM2	257
phosphatidylethanolamine acyl-chain remodeling (GO:0036152)	1/26	0.102545	0.254397	9.70341	22.0991	ABHD4	258
endothelial cell development (GO:0001885)	1/26	0.102545	0.254397	9.70341	22.0991	RDX	259
response to amino acid starvation (GO:1990928)	2/75	0.0388452	0.215164	6.71199	21.8017	CDKN1A;RRAGD	260
positive regulation of mitotic cell cycle (GO:0045931)	1/27	0.106274	0.259309	9.32974	20.9148	DUSP3	261
cellular senescence (GO:0090398)	1/27	0.106274	0.259309	9.32974	20.9148	CDKN1A	262
monovalent inorganic cation homeostasis (GO:0055067)	1/27	0.106274	0.259309	9.32974	20.9148	SLC12A5	263
inorganic cation import across plasma membrane (GO:0098659)	2/77	0.0407431	0.215164	6.53235	20.9066	SLC12A5;SLC8A1	264
negative regulation of apoptotic signaling pathway (GO:2001234)	2/78	0.041705	0.215164	6.44607	20.48	ACVR1;RTKN2	265
negative regulation of protein serine/threonine kinase activity (GO:0071901)	2/78	0.041705	0.215164	6.44607	20.48	CDKN1B;SLC8A1	266
regulation of protein transport (GO:0051223)	1/28	0.109988	0.259309	8.98374	19.8306	DNAJC1	267
positive regulation of fibroblast proliferation (GO:0048146)	1/28	0.109988	0.259309	8.98374	19.8306	CDKN1A	268
calcium ion import (GO:0070509)	1/28	0.109988	0.259309	8.98374	19.8306	SLC8A1	269
negative regulation of oxidative stress-induced cell death (GO:1903202)	1/28	0.109988	0.259309	8.98374	19.8306	HSPB1	270
positive regulation of microtubule polymerization (GO:0031116)	1/28	0.109988	0.259309	8.98374	19.8306	FES	271
cellular response to acid chemical (GO:0071229)	1/28	0.109988	0.259309	8.98374	19.8306	RRAGD	272
sarcomere organization (GO:0045214)	1/28	0.109988	0.259309	8.98374	19.8306	TNNT3	273
cellular response to epidermal growth factor stimulus (GO:0071364)	1/28	0.109988	0.259309	8.98374	19.8306	DUSP3	274
cytosolic calcium ion transport (GO:0060401)	1/28	0.109988	0.259309	8.98374	19.8306	SLC8A1	275
regulation of muscle contraction (GO:0006937)	1/28	0.109988	0.259309	8.98374	19.8306	TNNT3	276
ventricular septum morphogenesis (GO:0060412)	1/28	0.109988	0.259309	8.98374	19.8306	ACVR1	277
positive regulation of cell motility (GO:2000147)	4/221	0.0135156	0.215164	4.59663	19.7835	ACVR1;RDX;RHOC;LGR6	278
regulation of I-kappaB kinase/NF-kappaB signaling (GO:0043122)	4/224	0.0141379	0.215164	4.53326	19.3067	HSPB1;S100A4;TRAF1;RHOC	279
regulation of cyclin-dependent protein serine/threonine kinase activity (GO:0000079)	2/82	0.045637	0.218078	6.12253	18.9005	CDKN1A;CDKN1B	280
establishment of endothelial barrier (GO:0061028)	1/29	0.113687	0.265393	8.66246	18.8349	RDX	281
regulation of DNA biosynthetic process (GO:2000278)	1/29	0.113687	0.265393	8.66246	18.8349	CDKN1A	282
negative regulation of transferase activity (GO:0051348)	1/29	0.113687	0.265393	8.66246	18.8349	CDKN1B	283
regulation of cytokine production (GO:0001817)	3/150	0.0245621	0.215164	5.04337	18.6935	BTN3A2;HDAC9;BATF	284
response to insulin (GO:0032868)	2/84	0.0476526	0.218638	5.9726	18.1795	SORT1;HDAC9	285
extrinsic apoptotic signaling pathway via death domain receptors (GO:0008625)	1/30	0.11737	0.266989	8.36333	17.9178	SORT1	286
regulation of striated muscle contraction (GO:0006942)	1/30	0.11737	0.266989	8.36333	17.9178	TNNT3	287
cardiac muscle cell action potential (GO:0086001)	1/30	0.11737	0.266989	8.36333	17.9178	SLC8A1	288
ion homeostasis (GO:0050801)	1/30	0.11737	0.266989	8.36333	17.9178	SLC12A5	289
long-chain fatty acid biosynthetic process (GO:0042759)	1/30	0.11737	0.266989	8.36333	17.9178	GSTM4	290
maintenance of blood-brain barrier (GO:0035633)	1/30	0.11737	0.266989	8.36333	17.9178	JAM2	291
positive regulation of protein catabolic process (GO:0045732)	2/85	0.0486724	0.218638	5.90034	17.8346	CDKN1B;RDX	292
positive regulation of NF-kappaB transcription factor activity (GO:0051092)	3/155	0.0267248	0.215164	4.87623	17.6625	RTKN2;TRAF1;TNFRSF11A	293
negative regulation of phosphorylation (GO:0042326)	2/86	0.0497002	0.218638	5.82981	17.4996	CDKN1A;CDKN1B	294
cellular response to growth factor stimulus (GO:0071363)	3/158	0.0280699	0.215164	4.78113	17.0832	ACVR1;DUSP3;HSPB1	295
negative regulation of interleukin-6 production (GO:0032715)	1/31	0.121039	0.270155	8.08415	17.0709	SLAMF1	296
regulation of cellular component size (GO:0032535)	1/31	0.121039	0.270155	8.08415	17.0709	RDX	297
regulation of cellular senescence (GO:2000772)	1/31	0.121039	0.270155	8.08415	17.0709	ARG2	298
cellular nitrogen compound biosynthetic process (GO:0044271)	1/31	0.121039	0.270155	8.08415	17.0709	ARG2	299
positive regulation of mononuclear cell migration (GO:0071677)	1/31	0.121039	0.270155	8.08415	17.0709	JAM2	300
phosphatidylethanolamine metabolic process (GO:0046337)	1/31	0.121039	0.270155	8.08415	17.0709	ABHD4	301
post-Golgi vesicle-mediated transport (GO:0006892)	2/89	0.0528304	0.218638	5.62793	16.5499	DNAJC6;SORT1	302
negative regulation of chemotaxis (GO:0050922)	1/32	0.124692	0.272333	7.82297	16.2867	DUSP3	303
negative regulation of DNA biosynthetic process (GO:2000279)	1/32	0.124692	0.272333	7.82297	16.2867	CDKN1A	304
response to amino acid (GO:0043200)	1/32	0.124692	0.272333	7.82297	16.2867	RRAGD	305
regulation of cell migration involved in sprouting angiogenesis (GO:0090049)	1/32	0.124692	0.272333	7.82297	16.2867	HDAC9	306
hematopoietic progenitor cell differentiation (GO:0002244)	1/32	0.124692	0.272333	7.82297	16.2867	BATF	307
regulation of chemotaxis (GO:0050920)	1/32	0.124692	0.272333	7.82297	16.2867	DUSP3	308
negative regulation of JNK cascade (GO:0046329)	1/33	0.12833	0.275214	7.57812	15.559	DUSP3	309
signal transduction by p53 class mediator (GO:0072331)	1/33	0.12833	0.275214	7.57812	15.559	BATF	310
mitotic G2 DNA damage checkpoint signaling (GO:0007095)	1/33	0.12833	0.275214	7.57812	15.559	CDKN1A	311
muscle cell development (GO:0055001)	1/33	0.12833	0.275214	7.57812	15.559	SLC8A1	312
negative chemotaxis (GO:0050919)	1/33	0.12833	0.275214	7.57812	15.559	LGR6	313
epithelial tube morphogenesis (GO:0060562)	1/34	0.131954	0.279616	7.34812	14.8822	ACVR1	314
cardiac muscle contraction (GO:0060048)	1/34	0.131954	0.279616	7.34812	14.8822	SLC8A1	315
cellular response to amino acid stimulus (GO:0071230)	1/34	0.131954	0.279616	7.34812	14.8822	RRAGD	316
cellular response to vascular endothelial growth factor stimulus (GO:0035924)	1/34	0.131954	0.279616	7.34812	14.8822	HSPB1	317
regulation of cell cycle phase transition (GO:1901987)	2/95	0.0592944	0.218638	5.26324	14.8699	CDKN1A;CDKN1B	318
negative regulation of cell cycle G1/S phase transition (GO:1902807)	1/35	0.135562	0.280582	7.13164	14.2513	CDKN1A	319
positive regulation of cell cycle G1/S phase transition (GO:1902808)	1/35	0.135562	0.280582	7.13164	14.2513	RDX	320
regulation of T cell receptor signaling pathway (GO:0050856)	1/35	0.135562	0.280582	7.13164	14.2513	DUSP3	321
regulation of TORC1 signaling (GO:1903432)	1/35	0.135562	0.280582	7.13164	14.2513	RRAGD	322
regulation of JUN kinase activity (GO:0043506)	1/35	0.135562	0.280582	7.13164	14.2513	TNFRSF11A	323
regulation of muscle cell differentiation (GO:0051147)	1/35	0.135562	0.280582	7.13164	14.2513	HDAC9	324
peptidyl-tyrosine dephosphorylation (GO:0035335)	1/35	0.135562	0.280582	7.13164	14.2513	DUSP3	325
positive regulation of stress-activated MAPK cascade (GO:0032874)	2/99	0.0637477	0.220432	5.04518	13.8885	TRAF1;SLAMF1	326
positive regulation of cell migration (GO:0030335)	4/269	0.0257085	0.215164	3.75486	13.7463	ACVR1;RDX;RHOC;LGR6	327
negative regulation of DNA metabolic process (GO:0051053)	1/36	0.139156	0.282061	6.92753	13.6622	CDKN1A	328
regulation of cardiac muscle contraction (GO:0055117)	1/36	0.139156	0.282061	6.92753	13.6622	SLC8A1	329
retina homeostasis (GO:0001895)	1/36	0.139156	0.282061	6.92753	13.6622	HSPB1	330
positive regulation of myeloid leukocyte differentiation (GO:0002763)	1/36	0.139156	0.282061	6.92753	13.6622	FES	331
regulation of ossification (GO:0030278)	1/36	0.139156	0.282061	6.92753	13.6622	ACVR1	332
platelet aggregation (GO:0070527)	1/36	0.139156	0.282061	6.92753	13.6622	HSPB1	333
calcium-mediated signaling (GO:0019722)	2/102	0.0671599	0.226124	4.89309	13.2147	ACKR2;SLC8A1	334
anterograde axonal transport (GO:0008089)	1/37	0.142735	0.283084	6.73476	13.111	HSPB1	335
regulation of actin cytoskeleton reorganization (GO:2000249)	1/37	0.142735	0.283084	6.73476	13.111	FES	336
regulation of transport (GO:0051049)	1/37	0.142735	0.283084	6.73476	13.111	FES	337
negative regulation of G1/S transition of mitotic cell cycle (GO:2000134)	1/37	0.142735	0.283084	6.73476	13.111	CDKN1A	338
positive regulation of myeloid cell differentiation (GO:0045639)	1/37	0.142735	0.283084	6.73476	13.111	FES	339
negative regulation of stress-activated MAPK cascade (GO:0032873)	1/37	0.142735	0.283084	6.73476	13.111	DUSP3	340
actin-myosin filament sliding (GO:0033275)	1/38	0.146299	0.285383	6.55241	12.5944	TNNT3	341
regulation of apoptotic signaling pathway (GO:2001233)	1/38	0.146299	0.285383	6.55241	12.5944	TRAF1	342
regulation of cell communication (GO:0010646)	1/38	0.146299	0.285383	6.55241	12.5944	SLC8A1	343
synaptic vesicle endocytosis (GO:0048488)	1/38	0.146299	0.285383	6.55241	12.5944	DNAJC6	344
ventricular septum development (GO:0003281)	1/38	0.146299	0.285383	6.55241	12.5944	ACVR1	345
muscle filament sliding (GO:0030049)	1/38	0.146299	0.285383	6.55241	12.5944	TNNT3	346
regulation of cellular component biogenesis (GO:0044087)	1/39	0.149849	0.289925	6.37965	12.1094	RDX	347
odontogenesis (GO:0042476)	1/39	0.149849	0.289925	6.37965	12.1094	TUFT1	348
regulation of sodium ion transmembrane transporter activity (GO:2000649)	1/40	0.153384	0.293501	6.21576	11.6534	FGF14	349
negative regulation of ERBB signaling pathway (GO:1901185)	1/40	0.153384	0.293501	6.21576	11.6534	DUSP3	350
stem cell differentiation (GO:0048863)	1/40	0.153384	0.293501	6.21576	11.6534	BATF	351
regulation of microtubule polymerization (GO:0031113)	1/40	0.153384	0.293501	6.21576	11.6534	FES	352
regulation of protein kinase activity (GO:0045859)	2/110	0.0765453	0.230933	4.52881	11.6385	CDKN1A;HSPB1	353
negative regulation of cell-cell adhesion (GO:0022408)	1/41	0.156904	0.293501	6.06006	11.224	RDX	354
regulation of cell development (GO:0060284)	1/41	0.156904	0.293501	6.06006	11.224	HDAC9	355
heart contraction (GO:0060047)	1/41	0.156904	0.293501	6.06006	11.224	SLC8A1	356
response to growth factor (GO:0070848)	1/41	0.156904	0.293501	6.06006	11.224	ACVR1	357
carboxylic acid transmembrane transport (GO:1905039)	1/41	0.156904	0.293501	6.06006	11.224	SLC7A11	358
cortical cytoskeleton organization (GO:0030865)	1/41	0.156904	0.293501	6.06006	11.224	RHOC	359
positive regulation of TOR signaling (GO:0032008)	1/41	0.156904	0.293501	6.06006	11.224	RRAGD	360
visual system development (GO:0150063)	1/41	0.156904	0.293501	6.06006	11.224	CPAMD8	361
regulation of cell migration (GO:0030334)	5/408	0.0274015	0.215164	3.10396	11.1655	ACVR1;DUSP3;RDX;RHOC;LGR6	362
positive regulation of ATPase activity (GO:0032781)	1/42	0.16041	0.294361	5.91196	10.819	TNNT3	363
calcium ion transmembrane import into cytosol (GO:0097553)	1/42	0.16041	0.294361	5.91196	10.819	SLC8A1	364
heterophilic cell-cell adhesion via plasma membrane cell adhesion molecules (GO:0007157)	1/42	0.16041	0.294361	5.91196	10.819	NECTIN1	365
potassium ion import across plasma membrane (GO:1990573)	1/42	0.16041	0.294361	5.91196	10.819	SLC12A5	366
monocyte chemotaxis (GO:0002548)	1/42	0.16041	0.294361	5.91196	10.819	TNFRSF11A	367
calcium ion transport (GO:0006816)	2/115	0.0826101	0.235018	4.32732	10.7907	CRACR2B;SLC8A1	368
ion transport (GO:0006811)	2/116	0.0838405	0.235018	4.28915	10.6321	SLC12A5;SLC8A1	369
tumor necrosis factor-mediated signaling pathway (GO:0033209)	2/116	0.0838405	0.235018	4.28915	10.6321	TRAF1;TNFRSF11A	370
glutathione metabolic process (GO:0006749)	1/43	0.163902	0.297699	5.77091	10.4366	GSTM4	371
negative regulation of proteolysis (GO:0045861)	1/43	0.163902	0.297699	5.77091	10.4366	DNAJC1	372
spermatid development (GO:0007286)	1/43	0.163902	0.297699	5.77091	10.4366	JAM2	373
myofibril assembly (GO:0030239)	1/43	0.163902	0.297699	5.77091	10.4366	TNNT3	374
mitotic cell cycle phase transition (GO:0044772)	3/209	0.0562729	0.218638	3.58817	10.3251	ACVR1;CDKN1A;CDKN1B	375
negative regulation of epidermal growth factor receptor signaling pathway (GO:0042059)	1/44	0.167379	0.299432	5.63642	10.0751	DUSP3	376
homotypic cell-cell adhesion (GO:0034109)	1/44	0.167379	0.299432	5.63642	10.0751	HSPB1	377
positive regulation of osteoblast differentiation (GO:0045669)	1/44	0.167379	0.299432	5.63642	10.0751	ACVR1	378
positive regulation of stress fiber assembly (GO:0051496)	1/44	0.167379	0.299432	5.63642	10.0751	RHOC	379
embryonic organ morphogenesis (GO:0048562)	1/44	0.167379	0.299432	5.63642	10.0751	ACVR1	380
protein K63-linked ubiquitination (GO:0070534)	1/44	0.167379	0.299432	5.63642	10.0751	TRAF1	381
amino acid transmembrane transport (GO:0003333)	1/45	0.170842	0.300345	5.50804	9.73279	SLC7A11	382
positive regulation of chemotaxis (GO:0050921)	1/45	0.170842	0.300345	5.50804	9.73279	HSPB1	383
negative regulation of T cell activation (GO:0050868)	1/45	0.170842	0.300345	5.50804	9.73279	DUSP3	384
cellular response to radiation (GO:0071478)	1/45	0.170842	0.300345	5.50804	9.73279	CDKN1A	385
mitotic G2/M transition checkpoint (GO:0044818)	1/45	0.170842	0.300345	5.50804	9.73279	CDKN1A	386
protein deacetylation (GO:0006476)	1/45	0.170842	0.300345	5.50804	9.73279	HDAC9	387
regulation of fibroblast proliferation (GO:0048145)	1/46	0.174291	0.304032	5.38537	9.40839	CDKN1A	388
positive regulation of response to stimulus (GO:0048584)	1/46	0.174291	0.304032	5.38537	9.40839	ARG2	389
vesicle organization (GO:0016050)	1/46	0.174291	0.304032	5.38537	9.40839	SORT1	390
negative regulation of cell growth (GO:0030308)	2/126	0.0964438	0.252135	3.94126	9.21779	CDKN1A;CDKN1B	391
negative regulation of growth (GO:0045926)	2/126	0.0964438	0.252135	3.94126	9.21779	CDKN1A;CDKN1B	392
epithelial to mesenchymal transition (GO:0001837)	1/47	0.177725	0.305653	5.26803	9.1006	S100A4	393
regulation of T cell activation (GO:0050863)	1/47	0.177725	0.305653	5.26803	9.1006	DUSP3	394
histone deacetylation (GO:0016575)	1/47	0.177725	0.305653	5.26803	9.1006	HDAC9	395
positive regulation of pathway-restricted SMAD protein phosphorylation (GO:0010862)	1/47	0.177725	0.305653	5.26803	9.1006	ACVR1	396
embryonic heart tube morphogenesis (GO:0003143)	1/47	0.177725	0.305653	5.26803	9.1006	ACVR1	397
purine ribonucleotide biosynthetic process (GO:0009152)	1/48	0.181146	0.307818	5.15568	8.80824	ADSS1	398
negative regulation of mitotic cell cycle (GO:0045930)	1/48	0.181146	0.307818	5.15568	8.80824	CDKN1B	399
cellular response to ionizing radiation (GO:0071479)	1/48	0.181146	0.307818	5.15568	8.80824	CDKN1A	400
phosphatidic acid biosynthetic process (GO:0006654)	1/48	0.181146	0.307818	5.15568	8.80824	ABHD4	401
adherens junction organization (GO:0034332)	1/49	0.184552	0.309909	5.04802	8.53025	NECTIN1	402
regulation of cellular localization (GO:0060341)	1/49	0.184552	0.309909	5.04802	8.53025	FES	403
response to unfolded protein (GO:0006986)	1/49	0.184552	0.309909	5.04802	8.53025	HSPB1	404
positive regulation of reactive oxygen species metabolic process (GO:2000379)	1/49	0.184552	0.309909	5.04802	8.53025	CDKN1A	405
mitotic cytokinesis (GO:0000281)	1/49	0.184552	0.309909	5.04802	8.53025	RHOC	406
amino acid transport (GO:0006865)	1/50	0.187945	0.311927	4.94475	8.26568	SLC7A11	407
negative regulation of ERK1 and ERK2 cascade (GO:0070373)	1/50	0.187945	0.311927	4.94475	8.26568	DUSP3	408
regulation of cellular component movement (GO:0051270)	1/50	0.187945	0.311927	4.94475	8.26568	FES	409
chloride transmembrane transport (GO:1902476)	1/50	0.187945	0.311927	4.94475	8.26568	SLC12A5	410
phosphatidic acid metabolic process (GO:0046473)	1/50	0.187945	0.311927	4.94475	8.26568	ABHD4	411
regulation of axonogenesis (GO:0050770)	1/51	0.191323	0.313218	4.84561	8.01363	KIF13B	412
regulation of interleukin-12 production (GO:0032655)	1/51	0.191323	0.313218	4.84561	8.01363	SLAMF1	413
mesenchymal cell differentiation (GO:0048762)	1/51	0.191323	0.313218	4.84561	8.01363	S100A4	414
regulation of protein modification process (GO:0031399)	1/51	0.191323	0.313218	4.84561	8.01363	HSPB1	415
positive regulation of actin filament bundle assembly (GO:0032233)	1/51	0.191323	0.313218	4.84561	8.01363	RHOC	416
amide biosynthetic process (GO:0043604)	1/52	0.194688	0.31504	4.75036	7.77329	ARG2	417
response to peptide hormone (GO:0043434)	1/52	0.194688	0.31504	4.75036	7.77329	SORT1	418
signal transduction in response to DNA damage (GO:0042770)	1/52	0.194688	0.31504	4.75036	7.77329	BATF	419
regulation of intrinsic apoptotic signaling pathway (GO:2001242)	1/52	0.194688	0.31504	4.75036	7.77329	RTKN2	420
positive regulation of DNA-binding transcription factor activity (GO:0051091)	3/246	0.0826562	0.235018	3.03611	7.56922	RTKN2;TRAF1;TNFRSF11A	421
regulation of small GTPase mediated signal transduction (GO:0051056)	2/141	0.116267	0.266989	3.51328	7.5601	ARAP2;RHOC	422
regulation of cell population proliferation (GO:0042127)	7/764	0.0392813	0.215164	2.33122	7.54619	CDKN1A;CDKN1B;FES;RTKN2;TNFRSF11A;IGFBP6;SLAMF1	423
heart morphogenesis (GO:0003007)	1/53	0.198039	0.318412	4.65877	7.54392	ACVR1	424
positive regulation of NIK/NF-kappaB signaling (GO:1901224)	1/53	0.198039	0.318412	4.65877	7.54392	RTKN2	425
regulation of proteolysis (GO:0030162)	1/54	0.201376	0.321083	4.57064	7.32483	DNAJC1	426
regulation of focal adhesion assembly (GO:0051893)	1/54	0.201376	0.321083	4.57064	7.32483	DUSP3	427
regulation of blood vessel endothelial cell migration (GO:0043535)	1/55	0.204699	0.3246	4.48577	7.1154	HSPB1	428
regulation of cardiac conduction (GO:1903779)	1/55	0.204699	0.3246	4.48577	7.1154	SLC8A1	429
positive regulation of cytosolic calcium ion concentration (GO:0007204)	2/147	0.124466	0.272333	3.36688	7.01564	ACKR2;SLC8A1	430
regulation of cytosolic calcium ion concentration (GO:0051480)	2/148	0.125846	0.274014	3.34365	6.93036	ACKR2;SLC8A1	431
positive regulation of interleukin-1 beta production (GO:0032731)	1/56	0.208008	0.326852	4.40399	6.91504	HSPB1	432
sensory organ development (GO:0007423)	1/56	0.208008	0.326852	4.40399	6.91504	CPAMD8	433
peptidyl-tyrosine modification (GO:0018212)	1/56	0.208008	0.326852	4.40399	6.91504	FES	434
regulation of reactive oxygen species metabolic process (GO:2000377)	1/57	0.211304	0.328491	4.32513	6.72322	CDKN1A	435
carboxylic acid transport (GO:0046942)	1/57	0.211304	0.328491	4.32513	6.72322	SLC16A14	436
positive regulation of interferon-gamma production (GO:0032729)	1/57	0.211304	0.328491	4.32513	6.72322	BTN3A2	437
monocarboxylic acid transport (GO:0015718)	1/57	0.211304	0.328491	4.32513	6.72322	SLC16A14	438
eye development (GO:0001654)	1/58	0.214587	0.329991	4.24904	6.53944	CPAMD8	439
regulation of tumor necrosis factor-mediated signaling pathway (GO:0010803)	1/58	0.214587	0.329991	4.24904	6.53944	TRAF1	440
negative regulation of hydrolase activity (GO:0051346)	1/58	0.214587	0.329991	4.24904	6.53944	RDX	441
positive regulation of mitotic cell cycle phase transition (GO:1901992)	1/58	0.214587	0.329991	4.24904	6.53944	RDX	442
regulation of pathway-restricted SMAD protein phosphorylation (GO:0060393)	1/58	0.214587	0.329991	4.24904	6.53944	ACVR1	443
regulation of secretion by cell (GO:1903530)	1/59	0.217856	0.333577	4.17557	6.36324	DNAJC1	444
mitotic DNA damage checkpoint signaling (GO:0044773)	1/59	0.217856	0.333577	4.17557	6.36324	CDKN1A	445
apical junction assembly (GO:0043297)	1/60	0.221111	0.336391	4.10459	6.19419	RHOC	446
homophilic cell adhesion via plasma membrane adhesion molecules (GO:0007156)	1/60	0.221111	0.336391	4.10459	6.19419	NECTIN1	447
peptidyl-threonine phosphorylation (GO:0018107)	1/60	0.221111	0.336391	4.10459	6.19419	ACVR1	448
cellular response to starvation (GO:0009267)	2/158	0.139842	0.282061	3.12773	6.153	CDKN1A;RRAGD	449
T cell receptor signaling pathway (GO:0050852)	2/158	0.139842	0.282061	3.12773	6.153	DENND1B;BTN3A2	450
organonitrogen compound biosynthetic process (GO:1901566)	2/158	0.139842	0.282061	3.12773	6.153	GSTM4;ARG2	451
B cell differentiation (GO:0030183)	1/61	0.224353	0.33915	4.03598	6.0319	HDAC9	452
regulation of DNA-templated transcription, initiation (GO:2000142)	1/61	0.224353	0.33915	4.03598	6.0319	CDKN1A	453
negative regulation of response to stimulus (GO:0048585)	1/61	0.224353	0.33915	4.03598	6.0319	ACVR1	454
positive regulation of interleukin-1 production (GO:0032732)	1/62	0.227582	0.341134	3.96961	5.87599	HSPB1	455
neuropeptide signaling pathway (GO:0007218)	1/63	0.230798	0.345227	3.90539	5.72614	SORT1	456
regulation of neuron projection development (GO:0010975)	2/165	0.149833	0.289925	2.99235	5.68018	FES;KIF13B	457
regulation of transcription initiation from RNA polymerase II promoter (GO:0060260)	1/64	0.234	0.348552	3.84321	5.582	CDKN1A	458
lipid homeostasis (GO:0055088)	1/64	0.234	0.348552	3.84321	5.582	ABHD4	459
regulation of RNA metabolic process (GO:0051252)	1/65	0.237189	0.349645	3.78296	5.4433	PRX	460
BMP signaling pathway (GO:0030509)	1/65	0.237189	0.349645	3.78296	5.4433	ACVR1	461
regulation of cell-matrix adhesion (GO:0001952)	1/65	0.237189	0.349645	3.78296	5.4433	DUSP3	462
inorganic anion transmembrane transport (GO:0098661)	1/65	0.237189	0.349645	3.78296	5.4433	SLC12A5	463
chemical homeostasis (GO:0048878)	1/65	0.237189	0.349645	3.78296	5.4433	ABHD4	464
cell-cell adhesion via plasma-membrane adhesion molecules (GO:0098742)	2/170	0.157056	0.293501	2.90256	5.37308	ACVR1;NECTIN1	465
positive regulation of I-kappaB kinase/NF-kappaB signaling (GO:0043123)	2/171	0.158508	0.294361	2.88524	5.31445	S100A4;RHOC	466
positive regulation of cell death (GO:0010942)	1/66	0.240365	0.35214	3.72458	5.30975	CDKN1B	467
cell-cell junction assembly (GO:0007043)	1/66	0.240365	0.35214	3.72458	5.30975	RHOC	468
cellular response to nutrient levels (GO:0031669)	1/66	0.240365	0.35214	3.72458	5.30975	RRAGD	469
positive regulation of ERK1 and ERK2 cascade (GO:0070374)	2/172	0.159964	0.294361	2.86812	5.25671	TNFRSF11A;SLAMF1	470
positive regulation of catabolic process (GO:0009896)	1/67	0.243528	0.353861	3.66796	5.18108	CDKN1B	471
regulation of epidermal growth factor receptor signaling pathway (GO:0042058)	1/67	0.243528	0.353861	3.66796	5.18108	DUSP3	472
vascular endothelial growth factor receptor signaling pathway (GO:0048010)	1/67	0.243528	0.353861	3.66796	5.18108	HSPB1	473
peptidyl-threonine modification (GO:0018210)	1/67	0.243528	0.353861	3.66796	5.18108	ACVR1	474
regulation of intracellular signal transduction (GO:1902531)	4/437	0.108348	0.259309	2.27836	5.06345	ARAP2;HSPB1;TRAF1;RHOC	475
regulation of translational initiation (GO:0006446)	1/68	0.246678	0.356981	3.61303	5.05706	HSPB1	476
regulation of myeloid cell differentiation (GO:0045637)	1/68	0.246678	0.356981	3.61303	5.05706	FES	477
cell chemotaxis (GO:0060326)	1/69	0.249815	0.357884	3.55972	4.93746	ACKR2	478
positive regulation of MAP kinase activity (GO:0043406)	1/69	0.249815	0.357884	3.55972	4.93746	TNFRSF11A	479
positive regulation of protein polymerization (GO:0032273)	1/69	0.249815	0.357884	3.55972	4.93746	FES	480
peptidyl-tyrosine phosphorylation (GO:0018108)	1/69	0.249815	0.357884	3.55972	4.93746	FES	481
regulation of mitotic cell cycle (GO:0007346)	2/178	0.168746	0.300345	2.7695	4.92793	CDKN1B;DUSP3	482
regulation of plasma membrane bounded cell projection assembly (GO:0120032)	1/70	0.252939	0.361631	3.50795	4.82206	RDX	483
negative regulation of cytokine production (GO:0001818)	2/182	0.174647	0.304032	2.70741	4.72439	HDAC9;SLAMF1	484
fatty acid biosynthetic process (GO:0006633)	1/71	0.25605	0.363163	3.45767	4.71066	GSTM4	485
regulation of TOR signaling (GO:0032006)	1/71	0.25605	0.363163	3.45767	4.71066	RRAGD	486
cellular response to BMP stimulus (GO:0071773)	1/71	0.25605	0.363163	3.45767	4.71066	ACVR1	487
cholesterol homeostasis (GO:0042632)	1/71	0.25605	0.363163	3.45767	4.71066	HDAC9	488
extrinsic apoptotic signaling pathway (GO:0097191)	1/72	0.259148	0.364651	3.40879	4.60308	SORT1	489
response to ionizing radiation (GO:0010212)	1/72	0.259148	0.364651	3.40879	4.60308	CDKN1A	490
sterol homeostasis (GO:0055092)	1/72	0.259148	0.364651	3.40879	4.60308	HDAC9	491
cytoskeleton-dependent cytokinesis (GO:0061640)	1/72	0.259148	0.364651	3.40879	4.60308	RHOC	492
antigen receptor-mediated signaling pathway (GO:0050851)	2/185	0.179095	0.307267	2.66262	4.57927	DENND1B;BTN3A2	493
regulation of actin filament-based process (GO:0032970)	1/73	0.262234	0.364669	3.36128	4.49913	RHOC	494
response to molecule of bacterial origin (GO:0002237)	1/73	0.262234	0.364669	3.36128	4.49913	TNFRSF11A	495
regulation of hydrolase activity (GO:0051336)	1/73	0.262234	0.364669	3.36128	4.49913	RDX	496
endoplasmic reticulum organization (GO:0007029)	1/73	0.262234	0.364669	3.36128	4.49913	REEP2	497
regulation of stress fiber assembly (GO:0051492)	1/74	0.265307	0.366793	3.31507	4.39866	RHOC	498
regulation of cytokine-mediated signaling pathway (GO:0001959)	1/74	0.265307	0.366793	3.31507	4.39866	TRAF1	499
negative regulation of protein binding (GO:0032091)	1/74	0.265307	0.366793	3.31507	4.39866	CDKN1A	500
cytokine-mediated signaling pathway (GO:0019221)	5/621	0.115782	0.266989	2.00851	4.33044	CDKN1A;CDKN1B;TRAF1;TNFRSF11A;BATF	501
actomyosin structure organization (GO:0031032)	1/76	0.271415	0.372346	3.22634	4.20749	TNNT3	502
regulation of RNA splicing (GO:0043484)	1/76	0.271415	0.372346	3.22634	4.20749	PRX	503
cellular response to hormone stimulus (GO:0032870)	1/76	0.271415	0.372346	3.22634	4.20749	RDX	504
chloride transport (GO:0006821)	1/76	0.271415	0.372346	3.22634	4.20749	SLC12A5	505
positive regulation of cell population proliferation (GO:0008284)	4/474	0.134379	0.280582	2.09502	4.20488	CDKN1A;RTKN2;TNFRSF11A;SLAMF1	506
cellular response to tumor necrosis factor (GO:0071356)	2/194	0.192541	0.314425	2.53665	4.179	TRAF1;TNFRSF11A	507
purine ribonucleotide metabolic process (GO:0009150)	1/77	0.27445	0.372917	3.18373	4.11652	ADSS1	508
cellular response to UV (GO:0034644)	1/77	0.27445	0.372917	3.18373	4.11652	CDKN1A	509
positive regulation of tumor necrosis factor production (GO:0032760)	1/77	0.27445	0.372917	3.18373	4.11652	HSPB1	510
regulation of organelle assembly (GO:1902115)	1/77	0.27445	0.372917	3.18373	4.11652	RDX	511
phosphatidylcholine metabolic process (GO:0046470)	1/77	0.27445	0.372917	3.18373	4.11652	ABHD4	512
regulation of signal transduction (GO:0009966)	2/198	0.19856	0.318412	2.48438	4.0164	ACVR1;IGFBP6	513
negative regulation of intracellular signal transduction (GO:1902532)	2/198	0.19856	0.318412	2.48438	4.0164	DUSP3;RTKN2	514
regulation of macromolecule metabolic process (GO:0060255)	2/200	0.201579	0.321083	2.45903	3.93833	SORT1;SLC8A1	515
negative regulation of cell cycle (GO:0045786)	1/80	0.283481	0.380827	3.06236	3.86045	CDKN1B	516
negative regulation of cellular component organization (GO:0051129)	1/80	0.283481	0.380827	3.06236	3.86045	RDX	517
negative regulation of extrinsic apoptotic signaling pathway (GO:2001237)	1/80	0.283481	0.380827	3.06236	3.86045	ACVR1	518
regulation of NIK/NF-kappaB signaling (GO:1901222)	1/80	0.283481	0.380827	3.06236	3.86045	RTKN2	519
regulation of organelle organization (GO:0033043)	1/80	0.283481	0.380827	3.06236	3.86045	RDX	520
positive regulation of tumor necrosis factor superfamily cytokine production (GO:1903557)	1/81	0.286466	0.384113	3.02393	3.78032	HSPB1	521
positive regulation of cytoskeleton organization (GO:0051495)	1/82	0.28944	0.386643	2.98645	3.70263	FES	522
cell-cell junction organization (GO:0045216)	1/82	0.28944	0.386643	2.98645	3.70263	NECTIN1	523
long-chain fatty acid metabolic process (GO:0001676)	1/83	0.292401	0.386969	2.94988	3.62726	GSTM4	524
regulation of interleukin-1 beta production (GO:0032651)	1/83	0.292401	0.386969	2.94988	3.62726	HSPB1	525
peptide metabolic process (GO:0006518)	1/83	0.292401	0.386969	2.94988	3.62726	GSTM4	526
regulation of osteoblast differentiation (GO:0045667)	1/83	0.292401	0.386969	2.94988	3.62726	ACVR1	527
lymphocyte differentiation (GO:0030098)	1/84	0.295349	0.390146	2.91419	3.55414	HDAC9	528
B cell activation (GO:0042113)	1/85	0.298286	0.393295	2.87936	3.48316	HDAC9	529
regulation of Ras protein signal transduction (GO:0046578)	1/86	0.30121	0.394231	2.84534	3.41425	RDX	530
positive regulation of endothelial cell migration (GO:0010595)	1/86	0.30121	0.394231	2.84534	3.41425	HSPB1	531
response to interleukin-1 (GO:0070555)	1/86	0.30121	0.394231	2.84534	3.41425	TNFRSF11A	532
regulation of interferon-gamma production (GO:0032649)	1/86	0.30121	0.394231	2.84534	3.41425	BTN3A2	533
extracellular structure organization (GO:0043062)	2/216	0.225902	0.340767	2.27334	3.38194	COL23A1;JAM2	534
external encapsulating structure organization (GO:0045229)	2/217	0.22743	0.341134	2.26265	3.35078	COL23A1;JAM2	535
regulation of cell growth (GO:0001558)	2/217	0.22743	0.341134	2.26265	3.35078	CDKN1A;CDKN1B	536
calcium ion transmembrane transport (GO:0070588)	1/87	0.304123	0.396026	2.81211	3.34732	SLC8A1	537
sodium ion transmembrane transport (GO:0035725)	1/87	0.304123	0.396026	2.81211	3.34732	SLC8A1	538
negative regulation of binding (GO:0051100)	1/88	0.307023	0.397456	2.77965	3.28229	CDKN1A	539
positive regulation of neuron projection development (GO:0010976)	1/88	0.307023	0.397456	2.77965	3.28229	FES	540
metal ion transport (GO:0030001)	1/88	0.307023	0.397456	2.77965	3.28229	SLC8A1	541
regulation of cation channel activity (GO:2001257)	1/89	0.309912	0.398298	2.74792	3.2191	FGF14	542
second-messenger-mediated signaling (GO:0019932)	1/89	0.309912	0.398298	2.74792	3.2191	ACKR2	543
collagen fibril organization (GO:0030199)	1/89	0.309912	0.398298	2.74792	3.2191	COL23A1	544
transforming growth factor beta receptor signaling pathway (GO:0007179)	1/89	0.309912	0.398298	2.74792	3.2191	ACVR1	545
sodium ion transport (GO:0006814)	1/90	0.312789	0.401271	2.71691	3.15767	SLC8A1	546
regulation of actin cytoskeleton organization (GO:0032956)	1/91	0.315653	0.403492	2.68659	3.09793	RHOC	547
positive regulation of supramolecular fiber organization (GO:1902905)	1/91	0.315653	0.403492	2.68659	3.09793	FES	548
negative regulation of cell population proliferation (GO:0008285)	3/379	0.208345	0.326852	1.9489	3.05697	CDKN1A;CDKN1B;IGFBP6	549
positive regulation of cellular component biogenesis (GO:0044089)	1/92	0.318506	0.403517	2.65693	3.03982	RHOC	550
negative regulation of mitotic cell cycle phase transition (GO:1901991)	1/92	0.318506	0.403517	2.65693	3.03982	CDKN1A	551
T cell activation (GO:0042110)	1/92	0.318506	0.403517	2.65693	3.03982	KIF13B	552
positive regulation of transmembrane receptor protein serine/threonine kinase signaling pathway (GO:0090100)	1/92	0.318506	0.403517	2.65693	3.03982	ACVR1	553
regulation of peptidyl-tyrosine phosphorylation (GO:0050730)	1/92	0.318506	0.403517	2.65693	3.03982	ACVR1	554
positive regulation of intracellular signal transduction (GO:1902533)	4/546	0.191362	0.313218	1.80999	2.99297	RTKN2;RRAGD;S100A4;RHOC	555
regulation of heart contraction (GO:0008016)	1/93	0.321348	0.406363	2.62792	2.98329	SLC8A1	556
regulation of autophagy (GO:0010506)	2/231	0.248899	0.357884	2.12281	2.95221	RRAGD;HSPB1	557
negative regulation of cellular protein metabolic process (GO:0032269)	1/94	0.324177	0.406363	2.59953	2.92828	DNAJC1	558
hemopoiesis (GO:0030097)	1/94	0.324177	0.406363	2.59953	2.92828	RTKN2	559
negative regulation of MAPK cascade (GO:0043409)	1/94	0.324177	0.406363	2.59953	2.92828	DUSP3	560
regulation of kinase activity (GO:0043549)	1/94	0.324177	0.406363	2.59953	2.92828	CDKN1B	561
regulation of vesicle-mediated transport (GO:0060627)	1/96	0.329802	0.412687	2.54454	2.82257	FES	562
regulation of ERK1 and ERK2 cascade (GO:0070372)	2/238	0.259665	0.364658	2.05911	2.77643	DUSP3;SLAMF1	563
calcium ion homeostasis (GO:0055074)	1/97	0.332596	0.415454	2.51791	2.77178	SLC8A1	564
negative regulation of cellular process (GO:0048523)	4/566	0.208414	0.326852	1.74377	2.73464	CDKN1A;CDKN1B;IGFBP6;JAM2	565
organic acid transport (GO:0015849)	1/100	0.340912	0.425095	2.44124	2.6271	SLC7A11	566
positive regulation of cellular protein metabolic process (GO:0032270)	1/102	0.346398	0.428187	2.39266	2.53662	RDX	567
regulation of cell death (GO:0010941)	1/102	0.346398	0.428187	2.39266	2.53662	CDKN1B	568
intrinsic apoptotic signaling pathway (GO:0097193)	1/102	0.346398	0.428187	2.39266	2.53662	CDKN1A	569
positive regulation of vasculature development (GO:1904018)	1/102	0.346398	0.428187	2.39266	2.53662	HSPB1	570
regulation of protein catabolic process (GO:0042176)	1/102	0.346398	0.428187	2.39266	2.53662	CDKN1B	571
cellular response to organonitrogen compound (GO:0071417)	1/103	0.349124	0.430063	2.36908	2.49305	RRAGD	572
cellular metal ion homeostasis (GO:0006875)	1/104	0.35184	0.432659	2.34596	2.45055	SLC8A1	573
regulation of canonical Wnt signaling pathway (GO:0060828)	2/253	0.282749	0.380827	1.93458	2.44375	IGFBP6;LGR6	574
positive regulation of cellular metabolic process (GO:0031325)	1/105	0.354544	0.434484	2.32329	2.40907	CDKN1A	575
small GTPase mediated signal transduction (GO:0007264)	1/106	0.357236	0.435535	2.30105	2.3686	CDKN1A	576
cellular response to peptide hormone stimulus (GO:0071375)	1/106	0.357236	0.435535	2.30105	2.3686	HDAC9	577
peptidyl-lysine modification (GO:0018205)	1/106	0.357236	0.435535	2.30105	2.3686	HDAC9	578
positive regulation of cell differentiation (GO:0045597)	2/258	0.290437	0.386969	1.89632	2.34455	ACVR1;FES	579
negative regulation of transmembrane receptor protein serine/threonine kinase signaling pathway (GO:0090101)	1/108	0.362589	0.441304	2.25781	2.29051	ACVR1	580
response to tumor necrosis factor (GO:0034612)	1/110	0.367897	0.446239	2.21616	2.21605	TNFRSF11A	581
regulation of interleukin-6 production (GO:0032675)	1/110	0.367897	0.446239	2.21616	2.21605	SLAMF1	582
regulation of Wnt signaling pathway (GO:0030111)	1/111	0.370535	0.447913	2.1959	2.18011	LGR6	583
cellular divalent inorganic cation homeostasis (GO:0072503)	1/111	0.370535	0.447913	2.1959	2.18011	SLC8A1	584
negative regulation of signal transduction (GO:0009968)	2/267	0.30425	0.396026	1.83107	2.1788	ACVR1;SLAMF1	585
protein-containing complex subunit organization (GO:0043933)	1/112	0.373161	0.448802	2.17601	2.14498	TRAF1	586
regulation of cytoskeleton organization (GO:0051493)	1/112	0.373161	0.448802	2.17601	2.14498	RHOC	587
regulation of macroautophagy (GO:0016241)	1/112	0.373161	0.448802	2.17601	2.14498	RRAGD	588
positive regulation of cellular process (GO:0048522)	4/625	0.261004	0.364669	1.57329	2.11328	CDKN1B;RTKN2;TNFRSF11A;SLAMF1	589
sulfur compound biosynthetic process (GO:0044272)	1/113	0.375777	0.449764	2.15647	2.11066	GSTM4	590
negative regulation of cell motility (GO:2000146)	1/114	0.378383	0.449764	2.13728	2.07711	DUSP3	591
positive regulation of cellular component organization (GO:0051130)	1/114	0.378383	0.449764	2.13728	2.07711	RHOC	592
response to lipid (GO:0033993)	1/114	0.378383	0.449764	2.13728	2.07711	TNFRSF11A	593
histone modification (GO:0016570)	1/114	0.378383	0.449764	2.13728	2.07711	HDAC9	594
positive regulation of kinase activity (GO:0033674)	1/114	0.378383	0.449764	2.13728	2.07711	CDKN1A	595
cellular response to transforming growth factor beta stimulus (GO:0071560)	1/114	0.378383	0.449764	2.13728	2.07711	ACVR1	596
cellular amide metabolic process (GO:0043603)	1/115	0.380977	0.451341	2.11842	2.04431	ABHD4	597
positive regulation of protein metabolic process (GO:0051247)	1/115	0.380977	0.451341	2.11842	2.04431	CDKN1B	598
regulation of protein-containing complex assembly (GO:0043254)	1/116	0.383561	0.452145	2.09989	2.01224	RHOC	599
positive regulation of angiogenesis (GO:0045766)	1/116	0.383561	0.452145	2.09989	2.01224	HSPB1	600
cytosolic transport (GO:0016482)	1/116	0.383561	0.452145	2.09989	2.01224	SORT1	601
positive regulation of cell projection organization (GO:0031346)	1/117	0.386134	0.454426	2.08169	1.98087	FES	602
negative regulation of response to external stimulus (GO:0032102)	1/118	0.388697	0.454437	2.06379	1.95019	DUSP3	603
positive regulation of protein-containing complex assembly (GO:0031334)	1/118	0.388697	0.454437	2.06379	1.95019	RHOC	604
regulation of protein binding (GO:0043393)	1/118	0.388697	0.454437	2.06379	1.95019	CDKN1A	605
cytoskeleton organization (GO:0007010)	1/120	0.39379	0.459637	2.0289	1.89081	RHOC	606
regulation of mRNA catabolic process (GO:0061013)	1/122	0.398842	0.463255	1.99516	1.83394	HSPB1	607
regulation of anatomical structure morphogenesis (GO:0022603)	1/123	0.401352	0.464654	1.97871	1.8064	KIF13B	608
cellular response to organic substance (GO:0071310)	1/123	0.401352	0.464654	1.97871	1.8064	ACVR1	609
protein targeting (GO:0006605)	1/125	0.406341	0.468147	1.9466	1.75303	KIF13B	610
regulation of protein secretion (GO:0050708)	1/125	0.406341	0.468147	1.9466	1.75303	DNAJC1	611
regulation of cell cycle (GO:0051726)	2/296	0.348381	0.429892	1.64802	1.73777	CDKN1A;CDKN1B	612
cellular response to cytokine stimulus (GO:0071345)	3/482	0.323378	0.406363	1.52176	1.71797	CDKN1A;CDKN1B;BATF	613
extracellular matrix organization (GO:0030198)	2/300	0.354405	0.434484	1.62557	1.68623	COL23A1;JAM2	614
cellular response to insulin stimulus (GO:0032869)	1/129	0.416196	0.477955	1.88538	1.65272	HDAC9	615
positive regulation of canonical Wnt signaling pathway (GO:0090263)	1/130	0.418635	0.479209	1.87067	1.6289	LGR6	616
G2/M transition of mitotic cell cycle (GO:0000086)	1/130	0.418635	0.479209	1.87067	1.6289	CDKN1A	617
cell cycle G2/M phase transition (GO:0044839)	1/131	0.421063	0.479675	1.85619	1.60555	CDKN1A	618
cellular response to metal ion (GO:0071248)	1/131	0.421063	0.479675	1.85619	1.60555	CDKN1B	619
regulation of cell adhesion (GO:0030155)	1/133	0.42589	0.482856	1.82788	1.56023	FES	620
regulation of cell motility (GO:2000145)	1/133	0.42589	0.482856	1.82788	1.56023	FES	621
transmembrane receptor protein serine/threonine kinase signaling pathway (GO:0007178)	1/133	0.42589	0.482856	1.82788	1.56023	ACVR1	622
positive regulation of peptidyl-tyrosine phosphorylation (GO:0050731)	1/134	0.428289	0.484034	1.81405	1.53824	ACVR1	623
protein localization to plasma membrane (GO:0072659)	1/136	0.433056	0.487102	1.78699	1.49551	RDX	624
cellular calcium ion homeostasis (GO:0006874)	1/136	0.433056	0.487102	1.78699	1.49551	SLC8A1	625
potassium ion transmembrane transport (GO:0071805)	1/139	0.440133	0.493504	1.74788	1.43444	SLC12A5	626
protein dephosphorylation (GO:0006470)	1/139	0.440133	0.493504	1.74788	1.43444	DUSP3	627
cellular response to oxygen-containing compound (GO:1901701)	2/323	0.388647	0.454437	1.50733	1.42455	FES;RRAGD	628
transcription initiation from RNA polymerase II promoter (GO:0006367)	1/140	0.442473	0.493795	1.73522	1.41485	HDAC9	629
protein localization to cell periphery (GO:1990778)	1/140	0.442473	0.493795	1.73522	1.41485	RDX	630
enzyme linked receptor protein signaling pathway (GO:0007167)	1/140	0.442473	0.493795	1.73522	1.41485	FES	631
positive regulation of cellular catabolic process (GO:0031331)	1/141	0.444803	0.495618	1.72274	1.39563	RDX	632
Ras protein signal transduction (GO:0007265)	1/142	0.447124	0.497425	1.71043	1.37676	CDKN1A	633
cellular protein localization (GO:0034613)	2/329	0.397455	0.462399	1.47922	1.36483	ARL4C;RRAGD	634
receptor-mediated endocytosis (GO:0006898)	1/143	0.449434	0.498438	1.6983	1.35824	DNAJC6	635
nitrogen compound transport (GO:0071705)	1/143	0.449434	0.498438	1.6983	1.35824	SLC7A11	636
negative regulation of cell migration (GO:0030336)	1/144	0.451736	0.500211	1.68634	1.34006	DUSP3	637
positive regulation of cytokine production (GO:0001819)	2/335	0.406206	0.468147	1.45212	1.30821	BTN3A2;BATF	638
regulation of mRNA stability (GO:0043488)	1/146	0.45631	0.504492	1.66291	1.30469	HSPB1	639
intracellular protein transport (GO:0006886)	2/336	0.407659	0.468907	1.4477	1.29905	ARL4C;KIF13B	640
positive regulation of hydrolase activity (GO:0051345)	1/149	0.4631	0.510414	1.62896	1.25399	RHOC	641
response to cytokine (GO:0034097)	1/150	0.465345	0.511305	1.61794	1.23769	TNFRSF11A	642
cellular response to organic cyclic compound (GO:0071407)	1/150	0.465345	0.511305	1.61794	1.23769	FES	643
negative regulation of cellular macromolecule biosynthetic process (GO:2000113)	3/547	0.397127	0.462399	1.33545	1.23329	CDKN1A;CDKN1B;HDAC9	644
positive regulation of multicellular organismal process (GO:0051240)	2/345	0.420658	0.479675	1.40906	1.22016	ACVR1;BATF	645
actin filament organization (GO:0007015)	1/152	0.469807	0.513829	1.59635	1.20593	RHOC	646
negative regulation of protein phosphorylation (GO:0001933)	1/152	0.469807	0.513829	1.59635	1.20593	HSPB1	647
dephosphorylation (GO:0016311)	1/153	0.472024	0.514673	1.58577	1.19047	DUSP3	648
positive regulation of Wnt signaling pathway (GO:0030177)	1/153	0.472024	0.514673	1.58577	1.19047	LGR6	649
cellular response to DNA damage stimulus (GO:0006974)	2/350	0.427818	0.484034	1.38846	1.17888	CDKN1A;BATF	650
positive regulation of protein kinase activity (GO:0045860)	1/154	0.474232	0.51629	1.57532	1.17528	CDKN1A	651
supramolecular fiber organization (GO:0097435)	2/351	0.429245	0.484346	1.38441	1.17084	COL23A1;RHOC	652
regulation of cell differentiation (GO:0045595)	1/156	0.478621	0.520272	1.55484	1.14568	FES	653
response to lipopolysaccharide (GO:0032496)	1/159	0.485136	0.525749	1.52508	1.10313	TNFRSF11A	654
protein autophosphorylation (GO:0046777)	1/159	0.485136	0.525749	1.52508	1.10313	FES	655
negative regulation of canonical Wnt signaling pathway (GO:0090090)	1/165	0.497926	0.538789	1.46884	1.02423	IGFBP6	656
positive regulation of protein phosphorylation (GO:0001934)	2/371	0.457385	0.504896	1.30804	1.02319	ACVR1;CDKN1A	657
regulation of MAPK cascade (GO:0043408)	1/166	0.500027	0.540242	1.45987	1.01182	DUSP3	658
DNA-templated transcription, initiation (GO:0006352)	1/168	0.504203	0.543105	1.44224	0.98761	HDAC9	659
cation transport (GO:0006812)	1/174	0.516525	0.555537	1.39179	0.919464	SLC8A1	660
positive regulation of developmental process (GO:0051094)	1/177	0.522572	0.559506	1.36786	0.887733	ACVR1	661
glycerophospholipid biosynthetic process (GO:0046474)	1/177	0.522572	0.559506	1.36786	0.887733	ABHD4	662
regulation of translation (GO:0006417)	1/178	0.524571	0.560803	1.36007	0.87748	HSPB1	663
protein stabilization (GO:0050821)	1/179	0.526562	0.561245	1.35236	0.867384	CDKN1A	664
regulation of immune response (GO:0050776)	1/179	0.526562	0.561245	1.35236	0.867384	DENND1B	665
regulation of gene expression (GO:0010468)	5/1079	0.466368	0.51164	1.12466	0.857868	SORT1;PRX;RDX;BTN3A2;SLC8A1	666
transmembrane receptor protein tyrosine kinase signaling pathway (GO:0007169)	2/404	0.502049	0.541604	1.19864	0.825929	SORT1;FES	667
regulation of GTPase activity (GO:0043087)	1/189	0.546022	0.581117	1.27977	0.774387	RDX	668
cellular protein metabolic process (GO:0044267)	2/417	0.518999	0.557357	1.16032	0.760996	SPARCL1;IGFBP6	669
negative regulation of Wnt signaling pathway (GO:0030178)	1/191	0.549818	0.584284	1.26617	0.757386	IGFBP6	670
protein localization to membrane (GO:0072657)	1/195	0.557316	0.59137	1.23982	0.724825	RDX	671
regulation of angiogenesis (GO:0045765)	1/203	0.571944	0.605088	1.19023	0.664998	HSPB1	672
axon guidance (GO:0007411)	1/203	0.571944	0.605088	1.19023	0.664998	LGR6	673
phosphate-containing compound metabolic process (GO:0006796)	1/212	0.587831	0.620053	1.13894	0.605138	DUSP3	674
negative regulation of multicellular organismal process (GO:0051241)	1/214	0.591282	0.62277	1.12813	0.592793	HDAC9	675
negative regulation of nucleic acid-templated transcription (GO:1903507)	2/464	0.577064	0.609599	1.03976	0.571664	CDKN1B;HDAC9	676
cellular response to lipid (GO:0071396)	1/219	0.599783	0.629861	1.10198	0.563318	FES	677
positive regulation of gene expression (GO:0010628)	2/482	0.597932	0.628845	0.999846	0.514198	RDX;BATF	678
inflammatory response (GO:0006954)	1/230	0.617877	0.646954	1.04846	0.504798	HDAC9	679
protein phosphorylation (GO:0006468)	2/496	0.613633	0.643456	0.97081	0.474104	ACVR1;FES	680
axonogenesis (GO:0007409)	1/240	0.633624	0.662467	1.00408	0.458163	LGR6	681
membrane organization (GO:0061024)	1/242	0.636695	0.664702	0.995648	0.4495	DNAJC6	682
anterograde trans-synaptic signaling (GO:0098916)	1/244	0.639741	0.666904	0.987353	0.441042	SLC12A5	683
positive regulation of signal transduction (GO:0009967)	1/252	0.651675	0.678352	0.955495	0.409152	LGR6	684
cellular component assembly (GO:0022607)	1/261	0.664634	0.690831	0.921998	0.376653	TRAF1	685
regulation of protein phosphorylation (GO:0001932)	1/266	0.671627	0.697082	0.904372	0.359988	HSPB1	686
protein-containing complex assembly (GO:0065003)	1/267	0.673008	0.697499	0.900926	0.356765	TRAF1	687
positive regulation of MAPK cascade (GO:0043410)	1/274	0.682516	0.7053	0.877513	0.335183	SLAMF1	688
inorganic cation transmembrane transport (GO:0098662)	1/274	0.682516	0.7053	0.877513	0.335183	SLC8A1	689
proteolysis (GO:0006508)	1/287	0.699455	0.721757	0.837071	0.299214	CAPN5	690
innate immune response (GO:0045087)	1/302	0.717894	0.739711	0.794749	0.263407	FES	691
chemical synaptic transmission (GO:0007268)	1/306	0.722619	0.743504	0.784166	0.254755	SLC12A5	692
protein polyubiquitination (GO:0000209)	1/314	0.731836	0.7519	0.763812	0.238462	TRAF1	693
transcription by RNA polymerase II (GO:0006366)	1/320	0.738549	0.757705	0.749216	0.227063	HDAC9	694
negative regulation of gene expression (GO:0010629)	1/322	0.74075	0.758869	0.744472	0.22341	HDAC9	695
post-translational protein modification (GO:0043687)	1/345	0.76478	0.782361	0.693881	0.186076	SPARCL1	696
protein transport (GO:0015031)	1/369	0.787509	0.804457	0.647833	0.154755	ARL4C	697
negative regulation of programmed cell death (GO:0043069)	1/381	0.798045	0.814052	0.62699	0.141442	HSPB1	698
positive regulation of macromolecule metabolic process (GO:0010604)	1/384	0.800598	0.815487	0.621983	0.138327	RDX	699
phosphorylation (GO:0016310)	1/400	0.813682	0.827631	0.596552	0.123	ACVR1	700
organelle organization (GO:0006996)	1/420	0.82885	0.841856	0.567495	0.106528	SORT1	701
nervous system development (GO:0007399)	1/447	0.847408	0.859479	0.532402	0.0881514	PRX	702
negative regulation of apoptotic process (GO:0043066)	1/485	0.870203	0.881344	0.489644	0.0680744	HSPB1	703
positive regulation of nucleic acid-templated transcription (GO:1903508)	1/511	0.883827	0.89387	0.46406	0.0573087	ACVR1	704
regulation of transcription, DNA-templated (GO:0006355)	6/2244	0.915473	0.923253	0.615543	0.0543611	ACVR1;CDKN1A;CDKN1B;ZNF570;HDAC9;BATF	705
negative regulation of transcription, DNA-templated (GO:0045892)	2/948	0.909318	0.918346	0.495158	0.0470701	CDKN1B;HDAC9	706
cellular protein modification process (GO:0006464)	2/1025	0.930784	0.937367	0.45603	0.0327101	ACVR1;SPARCL1	707
regulation of transcription by RNA polymerase II (GO:0006357)	5/2206	0.959078	0.961779	0.515966	0.0215587	ACVR1;CDKN1A;ZNF570;HDAC9;BATF	708
negative regulation of transcription by RNA polymerase II (GO:0000122)	1/684	0.944662	0.949999	0.343427	0.0195508	HDAC9	709
regulation of apoptotic process (GO:0042981)	1/742	0.956908	0.960957	0.315592	0.0139014	HSPB1	710
positive regulation of transcription by RNA polymerase II (GO:0045944)	1/908	0.979025	0.980402	0.2556	0.00541817	ACVR1	711
positive regulation of transcription, DNA-templated (GO:0045893)	1/1183	0.993724	0.993724	0.193296	0.00121699	ACVR1	712
216

## Sheet: AZD vs DMSO Up
Supplementary table S5c: Overexpressed GO terms by AZD exposure vs. DMSO
Term	Overlap	P-value	Adjusted P-value	Odds Ratio	Combined Score	Genes
regulation of vascular wound healing (GO:0061043)	2/8	0.000763068	0.378605	63.7436	457.562	XBP1;TNF
myeloid dendritic cell activation (GO:0001773)	2/14	0.00242902	0.378605	31.8622	191.819	DHRS2;SLAMF1
glucuronate catabolic process (GO:0006064)	1/5	0.026223	0.378605	47.3571	172.433	DCXR
glucuronate catabolic process to xylulose 5-phosphate (GO:0019640)	1/5	0.026223	0.378605	47.3571	172.433	DCXR
positive regulation of glial cell proliferation (GO:0060252)	1/5	0.026223	0.378605	47.3571	172.433	TNF
positive regulation of heat generation (GO:0031652)	1/5	0.026223	0.378605	47.3571	172.433	TNF
response to fructose (GO:0009750)	1/5	0.026223	0.378605	47.3571	172.433	XBP1
heparin metabolic process (GO:0030202)	1/5	0.026223	0.378605	47.3571	172.433	IDUA
response to salt stress (GO:0009651)	1/5	0.026223	0.378605	47.3571	172.433	TNF
negative regulation of myosin-light-chain-phosphatase activity (GO:0035509)	1/5	0.026223	0.378605	47.3571	172.433	TNF
regulation of fever generation (GO:0031620)	1/5	0.026223	0.378605	47.3571	172.433	TNF
cellular response to nicotine (GO:0071316)	1/5	0.026223	0.378605	47.3571	172.433	TNF
cellular response to nutrient (GO:0031670)	1/5	0.026223	0.378605	47.3571	172.433	XBP1
chronic inflammatory response (GO:0002544)	1/5	0.026223	0.378605	47.3571	172.433	TNF
xylulose 5-phosphate biosynthetic process (GO:1901159)	1/5	0.026223	0.378605	47.3571	172.433	DCXR
protein de-ADP-ribosylation (GO:0051725)	1/5	0.026223	0.378605	47.3571	172.433	MACROD2
positive regulation of nitric-oxide synthase activity (GO:0051000)	2/18	0.00402792	0.378605	23.8918	131.752	FCER2;TNF
3'-phosphoadenosine 5'-phosphosulfate biosynthetic process (GO:0050428)	1/6	0.0313853	0.378605	37.8838	131.132	SLC26A1
purine ribonucleoside bisphosphate biosynthetic process (GO:0034036)	1/6	0.0313853	0.378605	37.8838	131.132	SLC26A1
regulation of vitamin D biosynthetic process (GO:0060556)	1/6	0.0313853	0.378605	37.8838	131.132	TNF
positive regulation of fever generation (GO:0031622)	1/6	0.0313853	0.378605	37.8838	131.132	TNF
positive regulation of I-kappaB phosphorylation (GO:1903721)	1/6	0.0313853	0.378605	37.8838	131.132	TNF
negative regulation of morphogenesis of an epithelium (GO:1905331)	1/6	0.0313853	0.378605	37.8838	131.132	TNF
positive regulation of killing of cells of other organism (GO:0051712)	1/6	0.0313853	0.378605	37.8838	131.132	FCER2
regulation of hepatocyte proliferation (GO:2000345)	1/6	0.0313853	0.378605	37.8838	131.132	XBP1
cellular triglyceride homeostasis (GO:0035356)	1/6	0.0313853	0.378605	37.8838	131.132	XBP1
purine-containing compound metabolic process (GO:0072521)	1/7	0.0365205	0.378605	31.5683	104.487	MACROD2
positive regulation of chemokine (C-X-C motif) ligand 2 production (GO:2000343)	1/7	0.0365205	0.378605	31.5683	104.487	TNF
regulation of calcidiol 1-monooxygenase activity (GO:0060558)	1/7	0.0365205	0.378605	31.5683	104.487	TNF
response to alkaloid (GO:0043279)	1/7	0.0365205	0.378605	31.5683	104.487	TRPV1
positive regulation of gliogenesis (GO:0014015)	1/7	0.0365205	0.378605	31.5683	104.487	TNF
positive regulation of podosome assembly (GO:0071803)	1/7	0.0365205	0.378605	31.5683	104.487	TNF
regulation of I-kappaB phosphorylation (GO:1903719)	1/7	0.0365205	0.378605	31.5683	104.487	TNF
synaptic vesicle docking (GO:0016081)	1/7	0.0365205	0.378605	31.5683	104.487	UNC13A
creatine metabolic process (GO:0006600)	1/7	0.0365205	0.378605	31.5683	104.487	SLC6A8
death-inducing signaling complex assembly (GO:0071550)	1/7	0.0365205	0.378605	31.5683	104.487	TNF
regulation of myosin-light-chain-phosphatase activity (GO:0035507)	1/7	0.0365205	0.378605	31.5683	104.487	TNF
pentose metabolic process (GO:0019321)	1/7	0.0365205	0.378605	31.5683	104.487	DCXR
response to hydroperoxide (GO:0033194)	1/8	0.0416287	0.378605	27.0571	86.0137	GPX3
positive regulation of MHC class II biosynthetic process (GO:0045348)	1/8	0.0416287	0.378605	27.0571	86.0137	XBP1
positive regulation of steroid biosynthetic process (GO:0010893)	1/8	0.0416287	0.378605	27.0571	86.0137	TNF
regulation of nitrogen compound metabolic process (GO:0051171)	1/8	0.0416287	0.378605	27.0571	86.0137	TNF
negative regulation of amyloid-beta clearance (GO:1900222)	1/8	0.0416287	0.378605	27.0571	86.0137	TNF
positive regulation of B cell differentiation (GO:0045579)	1/9	0.0467101	0.378605	23.6738	72.5317	XBP1
ATF6-mediated unfolded protein response (GO:0036500)	1/9	0.0467101	0.378605	23.6738	72.5317	XBP1
negative regulation of lipid localization (GO:1905953)	1/9	0.0467101	0.378605	23.6738	72.5317	TNF
negative regulation of production of molecular mediator of immune response (GO:0002701)	1/9	0.0467101	0.378605	23.6738	72.5317	TNF
regulation of endothelial cell development (GO:1901550)	1/9	0.0467101	0.378605	23.6738	72.5317	TNF
negative regulation of protein-containing complex disassembly (GO:0043242)	1/9	0.0467101	0.378605	23.6738	72.5317	TNF
regulation of glial cell proliferation (GO:0060251)	1/9	0.0467101	0.378605	23.6738	72.5317	TNF
complement activation, classical pathway (GO:0006958)	1/9	0.0467101	0.378605	23.6738	72.5317	IGLL5
positive regulation of monooxygenase activity (GO:0032770)	2/28	0.00961444	0.378605	14.6953	68.252	FCER2;TNF
response to interleukin-4 (GO:0070670)	1/10	0.0517648	0.378605	21.0423	62.3073	XBP1
regulation of endoplasmic reticulum unfolded protein response (GO:1900101)	1/10	0.0517648	0.378605	21.0423	62.3073	XBP1
cellular response to acidic pH (GO:0071468)	1/10	0.0517648	0.378605	21.0423	62.3073	TRPV1
regulation of epithelial cell apoptotic process (GO:1904035)	1/10	0.0517648	0.378605	21.0423	62.3073	TNF
cellular response to interleukin-4 (GO:0071353)	1/10	0.0517648	0.378605	21.0423	62.3073	XBP1
nucleoside metabolic process (GO:0009116)	1/10	0.0517648	0.378605	21.0423	62.3073	MACROD2
regulation of podosome assembly (GO:0071801)	1/10	0.0517648	0.378605	21.0423	62.3073	TNF
myeloid dendritic cell differentiation (GO:0043011)	1/10	0.0517648	0.378605	21.0423	62.3073	DHRS2
negative regulation of interleukin-6 production (GO:0032715)	2/31	0.011706	0.378605	13.1731	58.5892	TNF;SLAMF1
fatty acid homeostasis (GO:0055089)	1/11	0.0567929	0.378605	18.9371	54.3182	XBP1
positive regulation of ceramide biosynthetic process (GO:2000304)	1/11	0.0567929	0.378605	18.9371	54.3182	TNF
response to corticosteroid (GO:0031960)	1/11	0.0567929	0.378605	18.9371	54.3182	TNF
humoral immune response mediated by circulating immunoglobulin (GO:0002455)	1/11	0.0567929	0.378605	18.9371	54.3182	IGLL5
positive regulation of nitric-oxide synthase biosynthetic process (GO:0051770)	1/11	0.0567929	0.378605	18.9371	54.3182	FCER2
positive regulation of sphingolipid biosynthetic process (GO:0090154)	1/11	0.0567929	0.378605	18.9371	54.3182	TNF
adipose tissue development (GO:0060612)	1/12	0.0617947	0.378605	17.2147	47.9247	XBP1
negative regulation of gene silencing by miRNA (GO:0060965)	1/12	0.0617947	0.378605	17.2147	47.9247	TNF
positive regulation of endoplasmic reticulum unfolded protein response (GO:1900103)	1/12	0.0617947	0.378605	17.2147	47.9247	XBP1
calcium ion-regulated exocytosis of neurotransmitter (GO:0048791)	1/12	0.0617947	0.378605	17.2147	47.9247	UNC13A
negative regulation of production of miRNAs involved in gene silencing by miRNA (GO:1903799)	1/12	0.0617947	0.378605	17.2147	47.9247	TNF
positive regulation of neuroinflammatory response (GO:0150078)	1/12	0.0617947	0.378605	17.2147	47.9247	TNF
cellular response to thyroid hormone stimulus (GO:0097067)	1/12	0.0617947	0.378605	17.2147	47.9247	LMO2
regulation of MHC class II biosynthetic process (GO:0045346)	1/12	0.0617947	0.378605	17.2147	47.9247	XBP1
positive regulation of calcineurin-mediated signaling (GO:0106058)	1/13	0.0667701	0.378605	15.7794	42.7068	TNF
positive regulation of calcineurin-NFAT signaling cascade (GO:0070886)	1/13	0.0667701	0.378605	15.7794	42.7068	TNF
regulation of chemokine (C-X-C motif) ligand 2 production (GO:2000341)	1/13	0.0667701	0.378605	15.7794	42.7068	TNF
negative regulation of myotube differentiation (GO:0010832)	1/13	0.0667701	0.378605	15.7794	42.7068	XBP1
response to thyroid hormone (GO:0097066)	1/13	0.0667701	0.378605	15.7794	42.7068	LMO2
positive regulation of protein localization to cell surface (GO:2000010)	1/13	0.0667701	0.378605	15.7794	42.7068	TNF
chondroitin sulfate catabolic process (GO:0030207)	1/13	0.0667701	0.378605	15.7794	42.7068	IDUA
regulation of leukocyte adhesion to vascular endothelial cell (GO:1904994)	1/13	0.0667701	0.378605	15.7794	42.7068	TNF
dermatan sulfate metabolic process (GO:0030205)	1/13	0.0667701	0.378605	15.7794	42.7068	IDUA
regulation of nitric-oxide synthase activity (GO:0050999)	2/39	0.0181496	0.378605	10.3207	41.3767	FCER2;TNF
protein maturation by iron-sulfur cluster transfer (GO:0097428)	1/14	0.0717195	0.378605	14.5648	38.3782	BOLA2
negative regulation of interleukin-12 production (GO:0032695)	1/14	0.0717195	0.378605	14.5648	38.3782	SLAMF1
calcium ion import across plasma membrane (GO:0098703)	1/14	0.0717195	0.378605	14.5648	38.3782	TRPV1
sulfate transport (GO:0008272)	1/14	0.0717195	0.378605	14.5648	38.3782	SLC26A1
positive regulation of protein-containing complex disassembly (GO:0043243)	1/14	0.0717195	0.378605	14.5648	38.3782	TNF
regulation of nitric-oxide synthase biosynthetic process (GO:0051769)	1/14	0.0717195	0.378605	14.5648	38.3782	FCER2
positive regulation of acute inflammatory response (GO:0002675)	1/15	0.0766428	0.378605	13.5238	34.7373	TNF
positive regulation of cell killing (GO:0031343)	1/15	0.0766428	0.378605	13.5238	34.7373	FCER2
negative regulation of endoplasmic reticulum stress-induced intrinsic apoptotic signaling pathway (GO:1902236)	1/15	0.0766428	0.378605	13.5238	34.7373	XBP1
glucan catabolic process (GO:0009251)	1/15	0.0766428	0.378605	13.5238	34.7373	PYGB
glycogen catabolic process (GO:0005980)	1/15	0.0766428	0.378605	13.5238	34.7373	PYGB
response to acidic pH (GO:0010447)	1/15	0.0766428	0.378605	13.5238	34.7373	TRPV1
calcium ion import into cytosol (GO:1902656)	1/15	0.0766428	0.378605	13.5238	34.7373	TRPV1
positive regulation of heterotypic cell-cell adhesion (GO:0034116)	1/15	0.0766428	0.378605	13.5238	34.7373	TNF
positive regulation of membrane protein ectodomain proteolysis (GO:0051044)	1/15	0.0766428	0.378605	13.5238	34.7373	TNF
cellular response to ATP (GO:0071318)	1/15	0.0766428	0.378605	13.5238	34.7373	TRPV1
positive regulation of osteoclast differentiation (GO:0045672)	1/15	0.0766428	0.378605	13.5238	34.7373	TNF
positive regulation of secretion (GO:0051047)	1/15	0.0766428	0.378605	13.5238	34.7373	XBP1
electron transport chain (GO:0022900)	1/15	0.0766428	0.378605	13.5238	34.7373	DHRS2
regulation of synaptic transmission, glutamatergic (GO:0051966)	2/46	0.0247516	0.378605	8.6757	32.0902	UNC13A;TNF
regulation of amyloid-beta clearance (GO:1900221)	1/16	0.0815402	0.378605	12.6216	31.638	TNF
regulation of ceramide biosynthetic process (GO:2000303)	1/16	0.0815402	0.378605	12.6216	31.638	TNF
positive regulation of leukocyte adhesion to vascular endothelial cell (GO:1904996)	1/16	0.0815402	0.378605	12.6216	31.638	TNF
cellular polysaccharide catabolic process (GO:0044247)	1/16	0.0815402	0.378605	12.6216	31.638	PYGB
negative regulation of cytokine production involved in immune response (GO:0002719)	1/17	0.086412	0.378605	11.8321	28.9725	TNF
positive regulation of cytokine production involved in inflammatory response (GO:1900017)	1/17	0.086412	0.378605	11.8321	28.9725	TNF
positive regulation of dendrite extension (GO:1903861)	1/17	0.086412	0.378605	11.8321	28.9725	UNC13A
regulation of establishment of endothelial barrier (GO:1903140)	1/17	0.086412	0.378605	11.8321	28.9725	TNF
modified amino acid transport (GO:0072337)	1/17	0.086412	0.378605	11.8321	28.9725	SLC6A8
regulation of protein-containing complex disassembly (GO:0043244)	1/18	0.0912581	0.378605	11.1356	26.6593	TNF
positive regulation of amyloid-beta formation (GO:1902004)	1/18	0.0912581	0.378605	11.1356	26.6593	TNF
regulation of B cell differentiation (GO:0045577)	1/18	0.0912581	0.378605	11.1356	26.6593	XBP1
negative regulation of lipid catabolic process (GO:0050995)	1/18	0.0912581	0.378605	11.1356	26.6593	TNF
hyaluronan catabolic process (GO:0030214)	1/18	0.0912581	0.378605	11.1356	26.6593	CEMIP2
cell migration involved in sprouting angiogenesis (GO:0002042)	1/18	0.0912581	0.378605	11.1356	26.6593	EPHB4
regulation of dendrite extension (GO:1903859)	1/18	0.0912581	0.378605	11.1356	26.6593	UNC13A
cellular response to alkaloid (GO:0071312)	1/18	0.0912581	0.378605	11.1356	26.6593	TRPV1
leukocyte tethering or rolling (GO:0050901)	1/18	0.0912581	0.378605	11.1356	26.6593	TNF
cellular response to pH (GO:0071467)	1/18	0.0912581	0.378605	11.1356	26.6593	TRPV1
synaptic transmission, glutamatergic (GO:0035249)	1/18	0.0912581	0.378605	11.1356	26.6593	UNC13A
positive regulation of response to endoplasmic reticulum stress (GO:1905898)	1/18	0.0912581	0.378605	11.1356	26.6593	XBP1
regulation of production of miRNAs involved in gene silencing by miRNA (GO:1903798)	1/18	0.0912581	0.378605	11.1356	26.6593	TNF
positive regulation of B cell activation (GO:0050871)	2/53	0.0321778	0.378605	7.48228	25.7127	IGLL5;XBP1
regulation of bicellular tight junction assembly (GO:2000810)	1/19	0.0960788	0.378605	10.5164	24.6356	TNF
positive regulation of establishment of protein localization (GO:1904951)	1/19	0.0960788	0.378605	10.5164	24.6356	TNF
response to ATP (GO:0033198)	1/19	0.0960788	0.378605	10.5164	24.6356	TRPV1
negative regulation of nervous system development (GO:0051961)	1/19	0.0960788	0.378605	10.5164	24.6356	TNF
negative regulation of RNA metabolic process (GO:0051253)	1/19	0.0960788	0.378605	10.5164	24.6356	TNF
negative regulation of striated muscle cell differentiation (GO:0051154)	1/19	0.0960788	0.378605	10.5164	24.6356	XBP1
positive regulation of oxidoreductase activity (GO:0051353)	1/19	0.0960788	0.378605	10.5164	24.6356	TNF
leukocyte adhesion to vascular endothelial cell (GO:0061756)	1/19	0.0960788	0.378605	10.5164	24.6356	TNF
synaptic transmission, cholinergic (GO:0007271)	1/19	0.0960788	0.378605	10.5164	24.6356	CHRNA10
regulation of neuroinflammatory response (GO:0150077)	1/19	0.0960788	0.378605	10.5164	24.6356	TNF
myeloid cell activation involved in immune response (GO:0002275)	1/19	0.0960788	0.378605	10.5164	24.6356	SLAMF1
glycosaminoglycan catabolic process (GO:0006027)	2/56	0.0355958	0.378605	7.06553	23.5673	CEMIP2;IDUA
negative regulation of lipid storage (GO:0010888)	1/20	0.100874	0.378605	9.96241	22.8526	TNF
hepaticobiliary system development (GO:0061008)	1/20	0.100874	0.378605	9.96241	22.8526	XBP1
positive regulation of lymphocyte differentiation (GO:0045621)	1/20	0.100874	0.378605	9.96241	22.8526	XBP1
positive regulation of nitrogen compound metabolic process (GO:0051173)	1/20	0.100874	0.378605	9.96241	22.8526	TNF
lipopolysaccharide-mediated signaling pathway (GO:0031663)	1/20	0.100874	0.378605	9.96241	22.8526	TNF
cortical actin cytoskeleton organization (GO:0030866)	1/20	0.100874	0.378605	9.96241	22.8526	TNF
embryonic digestive tract development (GO:0048566)	1/20	0.100874	0.378605	9.96241	22.8526	TNF
response to progesterone (GO:0032570)	1/21	0.105644	0.380479	9.46381	21.2716	CATSPER2
hydrogen peroxide catabolic process (GO:0042744)	1/21	0.105644	0.380479	9.46381	21.2716	GPX3
innate immune response in mucosa (GO:0002227)	1/21	0.105644	0.380479	9.46381	21.2716	H2BC21
regulation of lipid catabolic process (GO:0050994)	1/21	0.105644	0.380479	9.46381	21.2716	TNF
positive regulation of transcription from RNA polymerase II promoter involved in cellular response to chemical stimulus (GO:1901522)	1/21	0.105644	0.380479	9.46381	21.2716	XBP1
response to organic cyclic compound (GO:0014070)	2/60	0.0403603	0.378605	6.57692	21.1113	TRPV1;TNF
regulation of interleukin-6 production (GO:0032675)	3/110	0.0207447	0.378605	5.38617	20.8739	XBP1;TNF;SLAMF1
positive regulation of amyloid precursor protein catabolic process (GO:1902993)	1/22	0.110389	0.380479	9.0127	19.8617	TNF
regulation of endoplasmic reticulum stress-induced intrinsic apoptotic signaling pathway (GO:1902235)	1/22	0.110389	0.380479	9.0127	19.8617	XBP1
regulation of lipid storage (GO:0010883)	1/22	0.110389	0.380479	9.0127	19.8617	TNF
regulation of membrane protein ectodomain proteolysis (GO:0051043)	1/22	0.110389	0.380479	9.0127	19.8617	TNF
microglial cell activation (GO:0001774)	1/22	0.110389	0.380479	9.0127	19.8617	TNF
negative regulation of extrinsic apoptotic signaling pathway in absence of ligand (GO:2001240)	1/23	0.115109	0.380479	8.6026	18.5977	TNF
blood vessel endothelial cell migration (GO:0043534)	1/23	0.115109	0.380479	8.6026	18.5977	EPHB4
positive regulation of JUN kinase activity (GO:0043507)	1/23	0.115109	0.380479	8.6026	18.5977	TNF
hyaluronan metabolic process (GO:0030212)	1/23	0.115109	0.380479	8.6026	18.5977	CEMIP2
negative regulation of phosphoprotein phosphatase activity (GO:0032515)	1/23	0.115109	0.380479	8.6026	18.5977	TNF
negative regulation of signal transduction in absence of ligand (GO:1901099)	1/23	0.115109	0.380479	8.6026	18.5977	TNF
cilium-dependent cell motility (GO:0060285)	1/23	0.115109	0.380479	8.6026	18.5977	CFAP44
regulation of mononuclear cell migration (GO:0071675)	1/23	0.115109	0.380479	8.6026	18.5977	TNF
C21-steroid hormone metabolic process (GO:0008207)	1/24	0.119805	0.380479	8.22816	17.4593	DHRS2
negative regulation of lipid metabolic process (GO:0045833)	1/24	0.119805	0.380479	8.22816	17.4593	TNF
regulation of cytokine production involved in immune response (GO:0002718)	1/24	0.119805	0.380479	8.22816	17.4593	TNF
iron-sulfur cluster assembly (GO:0016226)	1/24	0.119805	0.380479	8.22816	17.4593	BOLA2
positive regulation of neuron apoptotic process (GO:0043525)	1/24	0.119805	0.380479	8.22816	17.4593	TNF
neuromuscular junction development (GO:0007528)	1/24	0.119805	0.380479	8.22816	17.4593	UNC13A
dendritic cell differentiation (GO:0097028)	1/24	0.119805	0.380479	8.22816	17.4593	DHRS2
protein kinase B signaling (GO:0043491)	1/24	0.119805	0.380479	8.22816	17.4593	TNF
3'-phosphoadenosine 5'-phosphosulfate metabolic process (GO:0050427)	1/25	0.124475	0.380671	7.88492	16.4294	SLC26A1
negative regulation of cell junction assembly (GO:1901889)	1/25	0.124475	0.380671	7.88492	16.4294	TNF
negative regulation of response to endoplasmic reticulum stress (GO:1903573)	1/25	0.124475	0.380671	7.88492	16.4294	XBP1
cellular response to hexose stimulus (GO:0071331)	1/25	0.124475	0.380671	7.88492	16.4294	XBP1
regulation of heterotypic cell-cell adhesion (GO:0034114)	1/25	0.124475	0.380671	7.88492	16.4294	TNF
regulation of myotube differentiation (GO:0010830)	1/25	0.124475	0.380671	7.88492	16.4294	XBP1
negative regulation of cell development (GO:0010721)	1/26	0.129121	0.382426	7.56914	15.4941	TNF
regulation of synapse organization (GO:0050807)	1/26	0.129121	0.382426	7.56914	15.4941	TNF
negative regulation of signaling receptor activity (GO:2000272)	1/26	0.129121	0.382426	7.56914	15.4941	TNF
response to glucocorticoid (GO:0051384)	1/27	0.133743	0.382426	7.27766	14.6414	TNF
positive regulation of nitric oxide biosynthetic process (GO:0045429)	1/27	0.133743	0.382426	7.27766	14.6414	TNF
positive regulation of interleukin-6 production (GO:0032755)	2/76	0.0615661	0.378605	5.15073	14.3584	XBP1;TNF
cellular response to hormone stimulus (GO:0032870)	2/76	0.0615661	0.378605	5.15073	14.3584	XBP1;LMO2
regulation of protein transport (GO:0051223)	1/28	0.13834	0.382426	7.00776	13.8616	TNF
positive regulation of cell communication (GO:0010647)	1/28	0.13834	0.382426	7.00776	13.8616	TNF
regulation of B cell activation (GO:0050864)	1/28	0.13834	0.382426	7.00776	13.8616	IGLL5
regulation of calcineurin-NFAT signaling cascade (GO:0070884)	1/28	0.13834	0.382426	7.00776	13.8616	TNF
glycogen metabolic process (GO:0005977)	1/28	0.13834	0.382426	7.00776	13.8616	PYGB
carbohydrate derivative biosynthetic process (GO:1901137)	1/28	0.13834	0.382426	7.00776	13.8616	GBGT1
response to ketone (GO:1901654)	1/28	0.13834	0.382426	7.00776	13.8616	CATSPER2
cellular response to acid chemical (GO:0071229)	1/28	0.13834	0.382426	7.00776	13.8616	XBP1
sarcomere organization (GO:0045214)	1/28	0.13834	0.382426	7.00776	13.8616	MYOM2
regulation of extrinsic apoptotic signaling pathway in absence of ligand (GO:2001239)	1/28	0.13834	0.382426	7.00776	13.8616	TNF
positive regulation of nitric oxide metabolic process (GO:1904407)	1/28	0.13834	0.382426	7.00776	13.8616	TNF
regulation of immunoglobulin production (GO:0002637)	1/28	0.13834	0.382426	7.00776	13.8616	XBP1
sulfur compound transport (GO:0072348)	1/28	0.13834	0.382426	7.00776	13.8616	SLC26A1
mucosal immune response (GO:0002385)	1/28	0.13834	0.382426	7.00776	13.8616	H2BC21
regulation of fat cell differentiation (GO:0045598)	2/80	0.0673502	0.378605	4.8856	13.1806	XBP1;TNF
actin filament polymerization (GO:0030041)	1/29	0.142914	0.382426	6.75714	13.1461	PSTPIP2
positive regulation of extrinsic apoptotic signaling pathway (GO:2001238)	1/29	0.142914	0.382426	6.75714	13.1461	TNF
positive regulation of leukocyte migration (GO:0002687)	1/29	0.142914	0.382426	6.75714	13.1461	TNF
hydrogen peroxide metabolic process (GO:0042743)	1/29	0.142914	0.382426	6.75714	13.1461	GPX3
negative regulation of wound healing (GO:0061045)	1/29	0.142914	0.382426	6.75714	13.1461	TNF
dicarboxylic acid transport (GO:0006835)	1/29	0.142914	0.382426	6.75714	13.1461	SLC26A1
extrinsic apoptotic signaling pathway via death domain receptors (GO:0008625)	1/30	0.147463	0.387425	6.52381	12.4877	TNF
chondroitin sulfate metabolic process (GO:0030204)	1/30	0.147463	0.387425	6.52381	12.4877	IDUA
plasma membrane invagination (GO:0099024)	1/30	0.147463	0.387425	6.52381	12.4877	IGLL5
aminoglycan catabolic process (GO:0006026)	1/31	0.151988	0.388713	6.30603	11.8803	IDUA
positive regulation of leukocyte cell-cell adhesion (GO:1903039)	1/31	0.151988	0.388713	6.30603	11.8803	TNF
positive regulation of mononuclear cell migration (GO:0071677)	1/31	0.151988	0.388713	6.30603	11.8803	TNF
triglyceride homeostasis (GO:0070328)	1/31	0.151988	0.388713	6.30603	11.8803	XBP1
response to amino acid (GO:0043200)	1/32	0.156489	0.391562	6.1023	11.3184	XBP1
positive regulation of immune effector process (GO:0002699)	1/32	0.156489	0.391562	6.1023	11.3184	XBP1
cellular response to glucose stimulus (GO:0071333)	1/32	0.156489	0.391562	6.1023	11.3184	XBP1
liver development (GO:0001889)	1/32	0.156489	0.391562	6.1023	11.3184	XBP1
positive regulation of receptor signaling pathway via STAT (GO:1904894)	1/32	0.156489	0.391562	6.1023	11.3184	TNF
regulation of sprouting angiogenesis (GO:1903670)	1/33	0.160967	0.397603	5.91131	10.7973	CEMIP2
positive regulation of receptor signaling pathway via JAK-STAT (GO:0046427)	1/33	0.160967	0.397603	5.91131	10.7973	TNF
regulation of protein localization to cell surface (GO:2000008)	1/33	0.160967	0.397603	5.91131	10.7973	TNF
negative regulation of blood vessel endothelial cell migration (GO:0043537)	1/34	0.165421	0.39839	5.73189	10.3132	TNF
regulation of amyloid-beta formation (GO:1902003)	1/34	0.165421	0.39839	5.73189	10.3132	TNF
B cell receptor signaling pathway (GO:0050853)	1/34	0.165421	0.39839	5.73189	10.3132	IGLL5
response to steroid hormone (GO:0048545)	1/34	0.165421	0.39839	5.73189	10.3132	CATSPER2
cellular response to amino acid stimulus (GO:0071230)	1/34	0.165421	0.39839	5.73189	10.3132	XBP1
positive regulation of pri-miRNA transcription by RNA polymerase II (GO:1902895)	1/34	0.165421	0.39839	5.73189	10.3132	TNF
positive regulation of immunoglobulin production (GO:0002639)	1/35	0.169852	0.402355	5.56303	9.86228	XBP1
negative regulation of neurogenesis (GO:0050768)	1/35	0.169852	0.402355	5.56303	9.86228	TNF
positive regulation of lymphocyte activation (GO:0051251)	1/35	0.169852	0.402355	5.56303	9.86228	IGLL5
regulation of JUN kinase activity (GO:0043506)	1/35	0.169852	0.402355	5.56303	9.86228	TNF
protein maturation (GO:0051604)	2/97	0.0937423	0.378605	4.00789	9.48751	CPM;BOLA2
negative regulation of fat cell differentiation (GO:0045599)	1/36	0.17426	0.404506	5.40381	9.44158	TNF
positive regulation of myeloid leukocyte differentiation (GO:0002763)	1/36	0.17426	0.404506	5.40381	9.44158	TNF
cellular response to heat (GO:0034605)	1/36	0.17426	0.404506	5.40381	9.44158	TRPV1
macrophage activation (GO:0042116)	1/36	0.17426	0.404506	5.40381	9.44158	TNF
regulation of osteoclast differentiation (GO:0045670)	1/36	0.17426	0.404506	5.40381	9.44158	TNF
phagocytosis, engulfment (GO:0006911)	1/37	0.178644	0.413025	5.25344	9.04831	IGLL5
cellular response to chemical stress (GO:0062197)	2/101	0.100328	0.378605	3.84518	8.84126	GPX3;DHRS2
negative regulation of endothelial cell migration (GO:0010596)	1/38	0.183005	0.414812	5.1112	8.68004	TNF
regulation of apoptotic signaling pathway (GO:2001233)	1/38	0.183005	0.414812	5.1112	8.68004	TNF
positive regulation of production of molecular mediator of immune response (GO:0002702)	1/38	0.183005	0.414812	5.1112	8.68004	XBP1
positive regulation of signaling (GO:0023056)	1/38	0.183005	0.414812	5.1112	8.68004	TNF
connective tissue development (GO:0061448)	1/38	0.183005	0.414812	5.1112	8.68004	XBP1
cellular response to organonitrogen compound (GO:0071417)	2/103	0.103669	0.380479	3.76866	8.54188	XBP1;TRPV1
regulation of T cell differentiation (GO:0045580)	1/39	0.187344	0.419617	4.97644	8.3346	XBP1
glycolipid biosynthetic process (GO:0009247)	1/40	0.191659	0.419617	4.8486	8.01006	GBGT1
response to organonitrogen compound (GO:0010243)	1/40	0.191659	0.419617	4.8486	8.01006	TRPV1
sulfur compound catabolic process (GO:0044273)	1/40	0.191659	0.419617	4.8486	8.01006	IDUA
synaptic vesicle exocytosis (GO:0016079)	1/40	0.191659	0.419617	4.8486	8.01006	UNC13A
digestive tract development (GO:0048565)	1/40	0.191659	0.419617	4.8486	8.01006	TNF
positive regulation of wound healing (GO:0090303)	1/40	0.191659	0.419617	4.8486	8.01006	XBP1
regulation of nitric oxide biosynthetic process (GO:0045428)	1/40	0.191659	0.419617	4.8486	8.01006	TNF
modulation of chemical synaptic transmission (GO:0050804)	2/109	0.113868	0.380479	3.55625	7.72674	UNC13A;TNF
hexose metabolic process (GO:0019318)	1/41	0.195952	0.424195	4.72714	7.70471	DCXR
cortical cytoskeleton organization (GO:0030865)	1/41	0.195952	0.424195	4.72714	7.70471	TNF
calcium ion transmembrane import into cytosol (GO:0097553)	1/42	0.200222	0.426655	4.61161	7.41699	TRPV1
regulation of chemokine production (GO:0032642)	1/42	0.200222	0.426655	4.61161	7.41699	TNF
translesion synthesis (GO:0019985)	1/42	0.200222	0.426655	4.61161	7.41699	POLN
regulation of cytokine production involved in inflammatory response (GO:1900015)	1/43	0.20447	0.426655	4.50159	7.14553	TNF
cellular glucose homeostasis (GO:0001678)	1/43	0.20447	0.426655	4.50159	7.14553	XBP1
cellular response to glucose starvation (GO:0042149)	1/43	0.20447	0.426655	4.50159	7.14553	XBP1
signal release from synapse (GO:0099643)	1/43	0.20447	0.426655	4.50159	7.14553	UNC13A
positive regulation of T cell differentiation (GO:0045582)	1/43	0.20447	0.426655	4.50159	7.14553	XBP1
DNA synthesis involved in DNA repair (GO:0000731)	1/43	0.20447	0.426655	4.50159	7.14553	POLN
myofibril assembly (GO:0030239)	1/43	0.20447	0.426655	4.50159	7.14553	MYOM2
positive regulation of kinase activity (GO:0033674)	2/114	0.122556	0.380671	3.39663	7.13016	TNF;EPHB4
antibacterial humoral response (GO:0019731)	1/44	0.208695	0.430806	4.39668	6.88907	H2BC21
regulation of endothelial cell apoptotic process (GO:2000351)	1/44	0.208695	0.430806	4.39668	6.88907	TNF
neurotransmitter secretion (GO:0007269)	1/44	0.208695	0.430806	4.39668	6.88907	UNC13A
regulation of receptor signaling pathway via JAK-STAT (GO:0046425)	1/45	0.212898	0.436366	4.29654	6.64649	TNF
regulation of pri-miRNA transcription by RNA polymerase II (GO:1902893)	1/45	0.212898	0.436366	4.29654	6.64649	TNF
cellular response to lipopolysaccharide (GO:0071222)	2/120	0.133188	0.382426	3.22295	6.49744	XBP1;TNF
interleukin-12-mediated signaling pathway (GO:0035722)	1/46	0.217079	0.437184	4.20085	6.41676	BOLA2
positive regulation of organelle assembly (GO:1902117)	1/46	0.217079	0.437184	4.20085	6.41676	TNF
negative regulation of tumor necrosis factor production (GO:0032720)	1/46	0.217079	0.437184	4.20085	6.41676	SLAMF1
positive regulation of smooth muscle cell proliferation (GO:0048661)	1/46	0.217079	0.437184	4.20085	6.41676	TNF
postreplication repair (GO:0006301)	1/46	0.217079	0.437184	4.20085	6.41676	POLN
positive regulation of cell-cell adhesion (GO:0022409)	1/47	0.221238	0.442477	4.10932	6.19896	TNF
positive regulation of neuron death (GO:1901216)	1/47	0.221238	0.442477	4.10932	6.19896	TNF
cellular response to oxidative stress (GO:0034599)	2/125	0.142202	0.382426	3.09115	6.02931	GPX3;DHRS2
purine ribonucleotide biosynthetic process (GO:0009152)	1/48	0.225376	0.444598	4.02168	5.99225	SLC26A1
cellular response to interleukin-12 (GO:0071349)	1/48	0.225376	0.444598	4.02168	5.99225	BOLA2
negative regulation of tumor necrosis factor superfamily cytokine production (GO:1903556)	1/48	0.225376	0.444598	4.02168	5.99225	SLAMF1
cognition (GO:0050890)	1/48	0.225376	0.444598	4.02168	5.99225	TNF
synapse organization (GO:0050808)	2/126	0.144021	0.383612	3.06607	5.94142	UNC13A;DNER
negative regulation of catabolic process (GO:0009895)	1/49	0.229491	0.44512	3.9377	5.79587	TNF
regulation of smooth muscle cell proliferation (GO:0048660)	1/49	0.229491	0.44512	3.9377	5.79587	TNF
response to glucose (GO:0009749)	1/49	0.229491	0.44512	3.9377	5.79587	XBP1
positive regulation of reactive oxygen species metabolic process (GO:2000379)	1/49	0.229491	0.44512	3.9377	5.79587	DCXR
oligosaccharide metabolic process (GO:0009311)	1/49	0.229491	0.44512	3.9377	5.79587	IDUA
positive regulation of macromolecule biosynthetic process (GO:0010557)	2/129	0.149505	0.388713	2.99319	5.68832	FCER2;XBP1
muscle contraction (GO:0006936)	2/129	0.149505	0.388713	2.99319	5.68832	SLC6A8;MYOM2
actin polymerization or depolymerization (GO:0008154)	1/50	0.233585	0.446654	3.85714	5.6091	PSTPIP2
neuron migration (GO:0001764)	1/50	0.233585	0.446654	3.85714	5.6091	DNER
positive regulation of fat cell differentiation (GO:0045600)	1/51	0.237657	0.446654	3.77981	5.43131	XBP1
regulation of interleukin-12 production (GO:0032655)	1/51	0.237657	0.446654	3.77981	5.43131	SLAMF1
positive regulation of developmental growth (GO:0048639)	1/52	0.241708	0.446654	3.70551	5.26192	UNC13A
glycolipid metabolic process (GO:0006664)	1/52	0.241708	0.446654	3.70551	5.26192	GBGT1
response to peptide hormone (GO:0043434)	1/52	0.241708	0.446654	3.70551	5.26192	XBP1
sprouting angiogenesis (GO:0002040)	1/52	0.241708	0.446654	3.70551	5.26192	EPHB4
positive regulation of protein localization to cell periphery (GO:1904377)	1/52	0.241708	0.446654	3.70551	5.26192	TNF
positive regulation of protein localization to plasma membrane (GO:1903078)	1/52	0.241708	0.446654	3.70551	5.26192	TNF
protein homotetramerization (GO:0051289)	1/52	0.241708	0.446654	3.70551	5.26192	TRPV1
negative regulation of cysteine-type endopeptidase activity (GO:2000117)	1/53	0.245737	0.446654	3.63407	5.10039	TNF
positive regulation of chemokine production (GO:0032722)	1/53	0.245737	0.446654	3.63407	5.10039	TNF
heart morphogenesis (GO:0003007)	1/53	0.245737	0.446654	3.63407	5.10039	EPHB4
IRE1-mediated unfolded protein response (GO:0036498)	1/53	0.245737	0.446654	3.63407	5.10039	XBP1
positive regulation of NIK/NF-kappaB signaling (GO:1901224)	1/53	0.245737	0.446654	3.63407	5.10039	TNF
positive regulation of phagocytosis (GO:0050766)	1/53	0.245737	0.446654	3.63407	5.10039	TNF
glycosaminoglycan metabolic process (GO:0030203)	1/54	0.249745	0.449697	3.56532	4.94622	IDUA
inorganic anion transport (GO:0015698)	1/54	0.249745	0.449697	3.56532	4.94622	SLC26A1
negative regulation of viral genome replication (GO:0045071)	1/54	0.249745	0.449697	3.56532	4.94622	TNF
negative regulation of cysteine-type endopeptidase activity involved in apoptotic process (GO:0043154)	1/55	0.253732	0.451253	3.49912	4.79895	TNF
regulation of blood vessel endothelial cell migration (GO:0043535)	1/55	0.253732	0.451253	3.49912	4.79895	TNF
interstrand cross-link repair (GO:0036297)	1/55	0.253732	0.451253	3.49912	4.79895	POLN
positive regulation of interleukin-1 beta production (GO:0032731)	1/56	0.257698	0.456901	3.43532	4.65818	TNF
regulation of reactive oxygen species metabolic process (GO:2000377)	1/57	0.261644	0.458204	3.37381	4.52351	DCXR
cellular response to peptide (GO:1901653)	1/57	0.261644	0.458204	3.37381	4.52351	XBP1
positive regulation of proteolysis (GO:0045862)	1/57	0.261644	0.458204	3.37381	4.52351	TNF
monocarboxylic acid transport (GO:0015718)	1/57	0.261644	0.458204	3.37381	4.52351	SLC6A8
regulation of tumor necrosis factor-mediated signaling pathway (GO:0010803)	1/58	0.265568	0.458204	3.31445	4.39458	TNF
cellular iron ion homeostasis (GO:0006879)	1/58	0.265568	0.458204	3.31445	4.39458	BOLA2
membrane lipid biosynthetic process (GO:0046467)	1/58	0.265568	0.458204	3.31445	4.39458	GBGT1
nucleosome assembly (GO:0006334)	1/58	0.265568	0.458204	3.31445	4.39458	H2BC21
regulation of phagocytosis (GO:0050764)	1/58	0.265568	0.458204	3.31445	4.39458	TNF
cellular response to organic cyclic compound (GO:0071407)	2/150	0.188927	0.419617	2.56575	4.27555	TRPV1;TNF
positive regulation of apoptotic signaling pathway (GO:2001235)	1/59	0.269472	0.460813	3.25714	4.27106	TNF
protein polymerization (GO:0051258)	1/59	0.269472	0.460813	3.25714	4.27106	PSTPIP2
positive regulation of tyrosine phosphorylation of STAT protein (GO:0042531)	1/59	0.269472	0.460813	3.25714	4.27106	TNF
Notch signaling pathway (GO:0007219)	1/60	0.273355	0.466075	3.20178	4.15265	FCER2
positive regulation of interleukin-8 production (GO:0032757)	1/61	0.277218	0.469517	3.14825	4.03906	TNF
iron ion homeostasis (GO:0055072)	1/61	0.277218	0.469517	3.14825	4.03906	BOLA2
positive regulation of cysteine-type endopeptidase activity (GO:2001056)	1/62	0.28106	0.469517	3.09649	3.93002	TNF
glucose metabolic process (GO:0006006)	1/62	0.28106	0.469517	3.09649	3.93002	DCXR
positive regulation of interleukin-1 production (GO:0032732)	1/62	0.28106	0.469517	3.09649	3.93002	TNF
I-kappaB kinase/NF-kappaB signaling (GO:0007249)	1/62	0.28106	0.469517	3.09649	3.93002	TNF
regulation of neurogenesis (GO:0050767)	1/62	0.28106	0.469517	3.09649	3.93002	TNF
monocarboxylic acid biosynthetic process (GO:0072330)	1/63	0.284883	0.474531	3.04639	3.82528	XBP1
antimicrobial humoral immune response mediated by antimicrobial peptide (GO:0061844)	1/64	0.288685	0.475384	2.99788	3.72463	H2BC21
negative regulation of intrinsic apoptotic signaling pathway (GO:2001243)	1/64	0.288685	0.475384	2.99788	3.72463	XBP1
regulation of extrinsic apoptotic signaling pathway (GO:2001236)	1/64	0.288685	0.475384	2.99788	3.72463	TNF
lipid homeostasis (GO:0055088)	1/64	0.288685	0.475384	2.99788	3.72463	XBP1
extracellular matrix disassembly (GO:0022617)	1/66	0.296229	0.478269	2.90535	3.53471	TLL2
positive regulation of cell death (GO:0010942)	1/66	0.296229	0.478269	2.90535	3.53471	TNF
cellular component disassembly (GO:0022411)	1/66	0.296229	0.478269	2.90535	3.53471	TLL2
cellular response to nutrient levels (GO:0031669)	1/66	0.296229	0.478269	2.90535	3.53471	XBP1
embryonic organ development (GO:0048568)	1/66	0.296229	0.478269	2.90535	3.53471	TNF
positive regulation of catabolic process (GO:0009896)	1/67	0.299971	0.480286	2.86118	3.44506	TNF
anion transmembrane transport (GO:0098656)	1/67	0.299971	0.480286	2.86118	3.44506	SLC6A8
regulation of viral genome replication (GO:0045069)	1/67	0.299971	0.480286	2.86118	3.44506	TNF
regulation of tyrosine phosphorylation of STAT protein (GO:0042509)	1/68	0.303694	0.484904	2.81834	3.35871	TNF
positive regulation of programmed cell death (GO:0043068)	3/286	0.193904	0.42293	2.01835	3.3109	FCER2;ADAMTSL4;TNF
positive regulation of MAP kinase activity (GO:0043406)	1/69	0.307397	0.486423	2.77675	3.2755	TNF
synapse assembly (GO:0007416)	1/69	0.307397	0.486423	2.77675	3.2755	DNER
positive regulation of protein transport (GO:0051222)	1/69	0.307397	0.486423	2.77675	3.2755	TNF
positive regulation of ERK1 and ERK2 cascade (GO:0070374)	2/172	0.231526	0.446654	2.23122	3.26442	TNF;SLAMF1
negative regulation of viral process (GO:0048525)	1/70	0.31108	0.486423	2.73637	3.19527	TNF
defense response to Gram-positive bacterium (GO:0050830)	1/70	0.31108	0.486423	2.73637	3.19527	H2BC21
protein tetramerization (GO:0051262)	1/71	0.314745	0.486423	2.69714	3.11788	TRPV1
fatty acid biosynthetic process (GO:0006633)	1/71	0.314745	0.486423	2.69714	3.11788	XBP1
positive regulation of cellular protein localization (GO:1903829)	1/71	0.314745	0.486423	2.69714	3.11788	TNF
gland development (GO:0048732)	1/71	0.314745	0.486423	2.69714	3.11788	XBP1
regulation of hematopoietic stem cell differentiation (GO:1902036)	1/71	0.314745	0.486423	2.69714	3.11788	LMO2
cholesterol homeostasis (GO:0042632)	1/71	0.314745	0.486423	2.69714	3.11788	XBP1
myeloid leukocyte differentiation (GO:0002573)	1/71	0.314745	0.486423	2.69714	3.11788	DHRS2
defense response to bacterium (GO:0042742)	2/176	0.239351	0.446654	2.17949	3.11628	IGLL5;H2BC21
positive regulation of developmental process (GO:0051094)	2/177	0.24131	0.446654	2.16692	3.08066	XBP1;TNF
extrinsic apoptotic signaling pathway (GO:0097191)	1/72	0.318389	0.489439	2.65902	3.0432	TNF
sterol homeostasis (GO:0055092)	1/72	0.318389	0.489439	2.65902	3.0432	XBP1
positive regulation of JNK cascade (GO:0046330)	1/73	0.322015	0.489802	2.62196	2.97109	SLAMF1
chromatin assembly (GO:0031497)	1/73	0.322015	0.489802	2.62196	2.97109	H2BC21
neurotransmitter transport (GO:0006836)	1/73	0.322015	0.489802	2.62196	2.97109	UNC13A
positive regulation of synaptic transmission (GO:0050806)	1/73	0.322015	0.489802	2.62196	2.97109	TNF
negative regulation of cytokine production (GO:0001818)	2/182	0.251113	0.450756	2.1062	2.91045	TNF;SLAMF1
regulation of cytokine-mediated signaling pathway (GO:0001959)	1/74	0.325621	0.492694	2.58591	2.90144	TNF
regulation of peptide hormone secretion (GO:0090276)	1/74	0.325621	0.492694	2.58591	2.90144	TNF
positive regulation of immune response (GO:0050778)	1/75	0.329209	0.494241	2.55084	2.83414	XBP1
regulation of hematopoietic progenitor cell differentiation (GO:1901532)	1/75	0.329209	0.494241	2.55084	2.83414	LMO2
positive regulation of T cell activation (GO:0050870)	1/75	0.329209	0.494241	2.55084	2.83414	XBP1
actomyosin structure organization (GO:0031032)	1/76	0.332777	0.497016	2.5167	2.76908	MYOM2
chloride transport (GO:0006821)	1/76	0.332777	0.497016	2.5167	2.76908	SLC26A1
inorganic cation import across plasma membrane (GO:0098659)	1/77	0.336327	0.499736	2.48346	2.70615	TRPV1
positive regulation of phosphatidylinositol 3-kinase signaling (GO:0014068)	1/77	0.336327	0.499736	2.48346	2.70615	TNF
negative regulation of apoptotic signaling pathway (GO:2001234)	1/78	0.339858	0.503687	2.45108	2.64527	TNF
recombinational repair (GO:0000725)	1/79	0.343371	0.505007	2.41954	2.58635	POLN
negative regulation of cellular component organization (GO:0051129)	1/80	0.346865	0.505007	2.38879	2.5293	TNF
positive regulation of cell adhesion (GO:0045785)	1/80	0.346865	0.505007	2.38879	2.5293	TNF
negative regulation of extrinsic apoptotic signaling pathway (GO:2001237)	1/80	0.346865	0.505007	2.38879	2.5293	TNF
lipid biosynthetic process (GO:0008610)	1/80	0.346865	0.505007	2.38879	2.5293	XBP1
regulation of NIK/NF-kappaB signaling (GO:1901222)	1/80	0.346865	0.505007	2.38879	2.5293	TNF
regulation of protein localization to plasma membrane (GO:1903076)	1/80	0.346865	0.505007	2.38879	2.5293	TNF
activation of cysteine-type endopeptidase activity involved in apoptotic process (GO:0006919)	1/81	0.35034	0.506241	2.35881	2.47404	TNF
positive regulation of cellular amide metabolic process (GO:0034250)	1/81	0.35034	0.506241	2.35881	2.47404	TNF
regulation of interleukin-8 production (GO:0032677)	1/81	0.35034	0.506241	2.35881	2.47404	TNF
ephrin receptor signaling pathway (GO:0048013)	1/82	0.353797	0.509962	2.32957	2.4205	EPHB4
regulation of interleukin-1 beta production (GO:0032651)	1/83	0.357236	0.512364	2.30105	2.3686	TNF
peptide metabolic process (GO:0006518)	1/83	0.357236	0.512364	2.30105	2.3686	CPM
response to insulin (GO:0032868)	1/84	0.360657	0.514716	2.27321	2.31828	XBP1
regulation of angiogenesis (GO:0045765)	2/203	0.29234	0.478269	1.88414	2.31718	XBP1;CEMIP2
axon guidance (GO:0007411)	2/203	0.29234	0.478269	1.88414	2.31718	SPTBN5;EPHB4
positive regulation of protein catabolic process (GO:0045732)	1/85	0.36406	0.517019	2.24603	2.26947	TNF
negative regulation of angiogenesis (GO:0016525)	1/87	0.370812	0.522754	2.19358	2.17616	TNF
calcium ion transmembrane transport (GO:0070588)	1/87	0.370812	0.522754	2.19358	2.17616	TRPV1
sodium ion transmembrane transport (GO:0035725)	1/87	0.370812	0.522754	2.19358	2.17616	SLC6A8
positive regulation of inflammatory response (GO:0050729)	1/89	0.377493	0.528307	2.14351	2.08821	TNF
regulation of cysteine-type endopeptidase activity involved in apoptotic process (GO:0043281)	1/89	0.377493	0.528307	2.14351	2.08821	TNF
collagen fibril organization (GO:0030199)	1/89	0.377493	0.528307	2.14351	2.08821	TLL2
sodium ion transport (GO:0006814)	1/90	0.380807	0.531658	2.11932	2.04612	SLC6A8
regulation of stem cell differentiation (GO:2000736)	1/91	0.384103	0.533682	2.09566	2.00522	LMO2
positive regulation of transport (GO:0051050)	1/91	0.384103	0.533682	2.09566	2.00522	TNF
positive regulation of cellular component biogenesis (GO:0044089)	1/92	0.387382	0.536947	2.07253	1.96547	TNF
positive regulation of peptidyl-serine phosphorylation (GO:0033138)	1/93	0.390644	0.538884	2.0499	1.92682	TNF
regulation of kinase activity (GO:0043549)	1/94	0.393889	0.540779	2.02775	1.88923	EPHB4
nucleosome organization (GO:0034728)	1/94	0.393889	0.540779	2.02775	1.88923	H2BC21
cellular transition metal ion homeostasis (GO:0046916)	1/96	0.400327	0.548315	1.98486	1.81709	BOLA2
regulation of MAP kinase activity (GO:0043405)	1/97	0.403521	0.550082	1.96409	1.78246	TNF
double-strand break repair via homologous recombination (GO:0000724)	1/97	0.403521	0.550082	1.96409	1.78246	POLN
positive regulation of defense response (GO:0031349)	1/98	0.406697	0.550518	1.94374	1.74876	TNF
regulation of neuron apoptotic process (GO:0043523)	1/98	0.406697	0.550518	1.94374	1.74876	TNF
regulation of peptidyl-serine phosphorylation (GO:0033135)	1/98	0.406697	0.550518	1.94374	1.74876	TNF
positive regulation of stress-activated MAPK cascade (GO:0032874)	1/99	0.409857	0.553499	1.92381	1.71593	SLAMF1
organic acid transport (GO:0015849)	1/100	0.413001	0.556444	1.90428	1.68397	SLC26A1
positive regulation of protein localization to membrane (GO:1905477)	1/101	0.416127	0.557056	1.88514	1.65283	TNF
regulation of ERK1 and ERK2 cascade (GO:0070372)	2/238	0.360237	0.514716	1.60186	1.63549	TNF;SLAMF1
positive regulation of cell growth (GO:0030307)	1/102	0.419238	0.557056	1.86638	1.62248	UNC13A
cell junction assembly (GO:0034329)	1/102	0.419238	0.557056	1.86638	1.62248	DNER
positive regulation of vasculature development (GO:1904018)	1/102	0.419238	0.557056	1.86638	1.62248	XBP1
regulation of protein catabolic process (GO:0042176)	1/102	0.419238	0.557056	1.86638	1.62248	TNF
axonogenesis (GO:0007409)	2/240	0.364056	0.517019	1.58824	1.60483	SPTBN5;EPHB4
steroid metabolic process (GO:0008202)	1/104	0.425409	0.560485	1.82996	1.56407	DHRS2
regulation of insulin secretion (GO:0050796)	1/104	0.425409	0.560485	1.82996	1.56407	TNF
positive regulation of cellular metabolic process (GO:0031325)	1/105	0.42847	0.560485	1.81227	1.53596	DCXR
regulation of JNK cascade (GO:0046328)	1/105	0.42847	0.560485	1.81227	1.53596	SLAMF1
protein processing (GO:0016485)	1/106	0.431515	0.560485	1.79492	1.50855	CPM
cellular response to peptide hormone stimulus (GO:0071375)	1/106	0.431515	0.560485	1.79492	1.50855	XBP1
positive regulation of protein serine/threonine kinase activity (GO:0071902)	1/106	0.431515	0.560485	1.79492	1.50855	TNF
regulation of phosphatidylinositol 3-kinase signaling (GO:0014066)	1/106	0.431515	0.560485	1.79492	1.50855	TNF
positive regulation of phosphorylation (GO:0042327)	2/253	0.388664	0.537435	1.50498	1.42227	TNF;EPHB4
regulation of protein kinase activity (GO:0045859)	1/110	0.443536	0.574806	1.7287	1.4054	TNF
positive regulation of metabolic process (GO:0009893)	1/113	0.452386	0.580793	1.68214	1.33431	TNF
sulfur compound biosynthetic process (GO:0044272)	1/113	0.452386	0.580793	1.68214	1.33431	SLC26A1
positive regulation of cellular component organization (GO:0051130)	1/114	0.455304	0.580793	1.66717	1.31171	TNF
response to lipid (GO:0033993)	1/114	0.455304	0.580793	1.66717	1.31171	GPX3
calcium ion transport (GO:0006816)	1/115	0.458208	0.580793	1.65246	1.28964	TRPV1
cellular amide metabolic process (GO:0043603)	1/115	0.458208	0.580793	1.65246	1.28964	CPM
cellular response to molecule of bacterial origin (GO:0071219)	1/115	0.458208	0.580793	1.65246	1.28964	XBP1
positive regulation of protein metabolic process (GO:0051247)	1/115	0.458208	0.580793	1.65246	1.28964	TNF
regulation of protein-containing complex assembly (GO:0043254)	1/116	0.461096	0.580793	1.63801	1.26807	TNF
positive regulation of angiogenesis (GO:0045766)	1/116	0.461096	0.580793	1.63801	1.26807	XBP1
ion transport (GO:0006811)	1/116	0.461096	0.580793	1.63801	1.26807	SLC26A1
tumor necrosis factor-mediated signaling pathway (GO:0033209)	1/116	0.461096	0.580793	1.63801	1.26807	TNF
negative regulation of signal transduction (GO:0009968)	2/267	0.414695	0.557056	1.42446	1.25382	TNF;SLAMF1
positive regulation of protein-containing complex assembly (GO:0031334)	1/118	0.466826	0.586578	1.60985	1.22638	TNF
positive regulation of cysteine-type endopeptidase activity involved in apoptotic process (GO:0043280)	1/119	0.469669	0.588869	1.59613	1.20624	TNF
positive regulation of MAPK cascade (GO:0043410)	2/274	0.427508	0.560485	1.3873	1.1789	TNF;SLAMF1
inorganic cation transmembrane transport (GO:0098662)	2/274	0.427508	0.560485	1.3873	1.1789	SLC6A8;TRPV1
protein homooligomerization (GO:0051260)	1/121	0.475309	0.591947	1.56937	1.16728	TRPV1
positive regulation of epithelial cell proliferation (GO:0050679)	1/123	0.48089	0.592653	1.54348	1.13001	XBP1
cellular response to organic substance (GO:0071310)	1/123	0.48089	0.592653	1.54348	1.13001	TNF
fatty acid metabolic process (GO:0006631)	1/124	0.483658	0.592864	1.53086	1.11198	XBP1
regulation of tumor necrosis factor production (GO:0032680)	1/124	0.483658	0.592864	1.53086	1.11198	SLAMF1
regulation of protein secretion (GO:0050708)	1/125	0.486412	0.594389	1.51843	1.09433	TNF
cellular response to insulin stimulus (GO:0032869)	1/129	0.497282	0.605114	1.47068	1.02742	XBP1
Golgi organization (GO:0007030)	1/130	0.499964	0.607099	1.45921	1.01155	SPTBN5
regulation of cell adhesion (GO:0030155)	1/133	0.507924	0.615472	1.42583	0.96589	TNF
positive regulation of peptidyl-tyrosine phosphorylation (GO:0050731)	1/134	0.510549	0.617359	1.41504	0.951284	TNF
extracellular matrix organization (GO:0030198)	2/300	0.473777	0.591454	1.26458	0.944669	ADAMTSL4;TLL2
positive regulation of cell population proliferation (GO:0008284)	3/474	0.461218	0.580793	1.2011	0.929514	XBP1;TNF;SLAMF1
innate immune response (GO:0045087)	2/302	0.477244	0.591947	1.25603	0.929116	IGLL5;H2BC21
protein localization to plasma membrane (GO:0072659)	1/136	0.515759	0.62106	1.39393	0.922945	TNF
MAPK cascade (GO:0000165)	2/303	0.478973	0.592653	1.25179	0.921456	SPTBN5;TNF
chemical synaptic transmission (GO:0007268)	2/306	0.484138	0.592864	1.23925	0.898931	UNC13A;CHRNA10
cellular response to cytokine stimulus (GO:0071345)	3/482	0.47219	0.590748	1.18055	0.885858	FCER2;XBP1;TNF
regulation of cellular component organization (GO:0051128)	1/139	0.52347	0.62773	1.36342	0.88251	TNF
positive regulation of response to external stimulus (GO:0032103)	1/139	0.52347	0.62773	1.36342	0.88251	TNF
negative regulation of apoptotic process (GO:0043066)	3/485	0.476279	0.591947	1.17303	0.870093	XBP1;TNF;DHRS2
positive regulation of apoptotic process (GO:0043065)	2/310	0.490976	0.598701	1.2229	0.869924	ADAMTSL4;TNF
protein localization to cell periphery (GO:1990778)	1/140	0.526013	0.628173	1.35355	0.869557	TNF
enzyme linked receptor protein signaling pathway (GO:0007167)	1/140	0.526013	0.628173	1.35355	0.869557	EPHB4
positive regulation of cellular catabolic process (GO:0031331)	1/141	0.528543	0.629386	1.34381	0.856854	TNF
protein-DNA complex assembly (GO:0065004)	1/143	0.533563	0.629386	1.32475	0.832179	H2BC21
neuron development (GO:0048666)	1/143	0.533563	0.629386	1.32475	0.832179	XBP1
nitrogen compound transport (GO:0071705)	1/143	0.533563	0.629386	1.32475	0.832179	SLC6A8
monocarboxylic acid metabolic process (GO:0032787)	1/143	0.533563	0.629386	1.32475	0.832179	SLC6A8
positive regulation of cytosolic calcium ion concentration (GO:0007204)	1/147	0.543444	0.639736	1.28819	0.785578	CHRNA10
cellular response to oxygen-containing compound (GO:1901701)	2/323	0.512808	0.618795	1.1726	0.783124	XBP1;TRPV1
regulation of cytosolic calcium ion concentration (GO:0051480)	1/148	0.545881	0.639999	1.27937	0.774468	CHRNA10
positive regulation of transferase activity (GO:0051347)	1/148	0.545881	0.639999	1.27937	0.774468	EPHB4
regulation of cytokine production (GO:0001817)	1/150	0.550718	0.643061	1.26206	0.752862	TNF
positive regulation of cytokine production (GO:0001819)	2/335	0.532415	0.629386	1.12965	0.712054	XBP1;TNF
positive regulation of protein kinase activity (GO:0045860)	1/154	0.560239	0.651545	1.22882	0.711969	TNF
positive regulation of NF-kappaB transcription factor activity (GO:0051092)	1/155	0.562588	0.652963	1.22078	0.702202	TNF
regulation of cell differentiation (GO:0045595)	1/156	0.564924	0.654361	1.21284	0.69261	TNF
cellular response to starvation (GO:0009267)	1/158	0.56956	0.658411	1.19727	0.673933	XBP1
response to lipopolysaccharide (GO:0032496)	1/159	0.571859	0.658436	1.18963	0.664841	XBP1
protein autophosphorylation (GO:0046777)	1/159	0.571859	0.658436	1.18963	0.664841	EPHB4
positive regulation of multicellular organismal process (GO:0051240)	2/345	0.548345	0.641586	1.09615	0.658625	XBP1;TNF
positive regulation of protein kinase B signaling (GO:0051897)	1/161	0.576422	0.662369	1.17464	0.647129	TNF
heart development (GO:0007507)	1/164	0.583176	0.666157	1.15285	0.621693	EPHB4
double-strand break repair (GO:0006302)	1/164	0.583176	0.666157	1.15285	0.621693	POLN
regulation of apoptotic process (GO:0042981)	4/742	0.557239	0.649364	1.01791	0.595232	XBP1;ADAMTSL4;TNF;DHRS2
positive regulation of I-kappaB kinase/NF-kappaB signaling (GO:0043123)	1/171	0.598522	0.682339	1.10499	0.56718	TNF
neuron differentiation (GO:0030182)	1/174	0.604927	0.68693	1.08566	0.545705	XBP1
regulation of cell population proliferation (GO:0042127)	4/764	0.580558	0.665799	0.987307	0.536863	XBP1;CHRNA10;DHRS2;SLAMF1
positive regulation of cellular biosynthetic process (GO:0031328)	1/180	0.617433	0.699758	1.04895	0.505786	TNF
negative regulation of programmed cell death (GO:0043069)	2/381	0.602539	0.685566	0.990207	0.501642	XBP1;DHRS2
antigen receptor-mediated signaling pathway (GO:0050851)	1/185	0.627556	0.708452	1.02019	0.475328	IGLL5
endoplasmic reticulum to Golgi vesicle-mediated transport (GO:0006888)	1/185	0.627556	0.708452	1.02019	0.475328	SPTBN5
negative regulation of cell differentiation (GO:0045596)	1/191	0.639353	0.720362	0.987669	0.441783	TNF
negative regulation of macromolecule metabolic process (GO:0010605)	1/194	0.645112	0.721227	0.972169	0.426133	TNF
cellular response to tumor necrosis factor (GO:0071356)	1/194	0.645112	0.721227	0.972169	0.426133	TNF
regulation of programmed cell death (GO:0043067)	1/194	0.645112	0.721227	0.972169	0.426133	TNF
protein localization to membrane (GO:0072657)	1/195	0.647011	0.721588	0.967108	0.421071	TNF
endomembrane system organization (GO:0010256)	1/199	0.654508	0.727511	0.947379	0.401567	SPTBN5
cytokine-mediated signaling pathway (GO:0019221)	3/621	0.643612	0.721227	0.908474	0.400328	FCER2;BOLA2;TNF
modification-dependent protein catabolic process (GO:0019941)	1/201	0.658197	0.730207	0.93781	0.392239	XBP1
positive regulation of cellular process (GO:0048522)	3/625	0.647931	0.721588	0.902444	0.391634	XBP1;TNF;SLAMF1
generation of neurons (GO:0048699)	1/202	0.660027	0.730835	0.933096	0.387677	DNER
regulation of inflammatory response (GO:0050727)	1/206	0.66725	0.73742	0.914704	0.37008	TNF
regulation of protein kinase B signaling (GO:0051896)	1/207	0.669032	0.737978	0.910217	0.365837	TNF
negative regulation of multicellular organismal process (GO:0051241)	1/214	0.681244	0.748591	0.879991	0.337771	TNF
positive regulation of protein modification process (GO:0031401)	1/214	0.681244	0.748591	0.879991	0.337771	TNF
extracellular structure organization (GO:0043062)	1/216	0.68465	0.750907	0.871717	0.330247	ADAMTSL4
external encapsulating structure organization (GO:0045229)	1/217	0.68634	0.751334	0.867637	0.326563	ADAMTSL4
cellular response to lipid (GO:0071396)	1/219	0.689692	0.753577	0.859589	0.319346	XBP1
positive regulation of cell motility (GO:2000147)	1/221	0.693009	0.754349	0.851688	0.312325	XBP1
transcription, DNA-templated (GO:0006351)	1/221	0.693009	0.754349	0.851688	0.312325	XBP1
regulation of I-kappaB kinase/NF-kappaB signaling (GO:0043122)	1/224	0.697918	0.758265	0.840102	0.302145	TNF
cilium organization (GO:0044782)	1/228	0.704344	0.76381	0.825131	0.289199	CFAP44
inflammatory response (GO:0006954)	1/230	0.707505	0.765802	0.817842	0.282981	TNF
anterograde trans-synaptic signaling (GO:0098916)	1/244	0.728719	0.787288	0.770174	0.243735	CHRNA10
positive regulation of DNA-binding transcription factor activity (GO:0051091)	1/246	0.731622	0.78895	0.76381	0.238684	TNF
positive regulation of signal transduction (GO:0009967)	1/252	0.740149	0.796659	0.745323	0.224271	XBP1
positive regulation of cell differentiation (GO:0045597)	1/258	0.748407	0.80405	0.727701	0.210894	XBP1
regulation of protein phosphorylation (GO:0001932)	1/266	0.759015	0.813548	0.705445	0.194515	TNF
protein-containing complex assembly (GO:0065003)	1/267	0.760309	0.813548	0.702757	0.192577	TNF
central nervous system development (GO:0007417)	1/268	0.761597	0.813548	0.700089	0.190661	DNER
positive regulation of cell migration (GO:0030335)	1/269	0.762877	0.813548	0.697441	0.188768	XBP1
plasma membrane bounded cell projection assembly (GO:0120031)	1/278	0.774101	0.823997	0.674471	0.1727	CFAP44
proteolysis (GO:0006508)	1/287	0.784798	0.833848	0.652947	0.158228	CPM
DNA repair (GO:0006281)	1/298	0.797193	0.845464	0.628411	0.142434	POLN
cilium assembly (GO:0060271)	1/314	0.813971	0.861676	0.595801	0.122634	CFAP44
transcription by RNA polymerase II (GO:0006366)	1/320	0.819901	0.866367	0.584416	0.116048	XBP1
negative regulation of gene expression (GO:0010629)	1/322	0.821836	0.866827	0.580715	0.113945	TNF
cellular response to DNA damage stimulus (GO:0006974)	1/350	0.846858	0.890839	0.533361	0.0886565	MACROD2
positive regulation of transcription by RNA polymerase II (GO:0045944)	3/908	0.865402	0.904525	0.611136	0.0883463	XBP1;LMO2;TNF
supramolecular fiber organization (GO:0097435)	1/351	0.847684	0.890839	0.53181	0.0878801	TLL2
ubiquitin-dependent protein catabolic process (GO:0006511)	1/354	0.850136	0.891794	0.527209	0.0855972	XBP1
positive regulation of protein phosphorylation (GO:0001934)	1/371	0.863309	0.903972	0.502548	0.0738657	TNF
negative regulation of cell population proliferation (GO:0008285)	1/379	0.869105	0.906756	0.491711	0.0689827	DHRS2
positive regulation of macromolecule metabolic process (GO:0010604)	1/384	0.872603	0.908765	0.485167	0.0661159	TNF
transmembrane receptor protein tyrosine kinase signaling pathway (GO:0007169)	1/404	0.885693	0.920738	0.460617	0.055912	EPHB4
regulation of cell migration (GO:0030334)	1/408	0.888146	0.921631	0.455996	0.0540897	XBP1
organelle organization (GO:0006996)	1/420	0.895198	0.927284	0.442664	0.0490075	SPTBN5
organelle assembly (GO:0070925)	1/425	0.898004	0.928527	0.437332	0.0470482	CFAP44
regulation of intracellular signal transduction (GO:1902531)	1/437	0.90444	0.933511	0.425033	0.04269	TNF
nervous system development (GO:0007399)	1/447	0.909494	0.937055	0.415289	0.039397	DNER
negative regulation of nucleic acid-templated transcription (GO:1903507)	1/464	0.917486	0.943607	0.399691	0.0344205	TNF
neutrophil degranulation (GO:0043312)	1/481	0.924778	0.947258	0.385198	0.030123	PYGB
positive regulation of gene expression (GO:0010628)	1/482	0.925187	0.947258	0.384378	0.029889	TNF
neutrophil activation involved in immune response (GO:0002283)	1/485	0.926399	0.947258	0.381936	0.029199	PYGB
neutrophil mediated immunity (GO:0002446)	1/488	0.927592	0.947258	0.379525	0.0285263	PYGB
protein phosphorylation (GO:0006468)	1/496	0.93068	0.948736	0.373237	0.0268132	EPHB4
positive regulation of nucleic acid-templated transcription (GO:1903508)	1/511	0.936123	0.952604	0.361979	0.0238937	TNF
positive regulation of transcription, DNA-templated (GO:0045893)	3/1183	0.954124	0.964132	0.461922	0.0216927	XBP1;LMO2;TNF
positive regulation of intracellular signal transduction (GO:1902533)	1/546	0.947231	0.960817	0.338121	0.0183302	TNF
negative regulation of cellular macromolecule biosynthetic process (GO:2000113)	1/547	0.947519	0.960817	0.337485	0.0181932	TNF
negative regulation of cellular process (GO:0048523)	1/566	0.952696	0.964132	0.325815	0.0157888	DHRS2
negative regulation of transcription by RNA polymerase II (GO:0000122)	1/684	0.975238	0.983748	0.26788	0.00671672	TNF
negative regulation of transcription, DNA-templated (GO:0045892)	1/948	0.994263	0.999817	0.190547	0.00109628	TNF
cellular protein modification process (GO:0006464)	1/1025	0.996269	0.999817	0.175502	0.000656034	MACROD2
regulation of transcription by RNA polymerase II (GO:0006357)	4/2206	0.998087	0.999817	0.315079	0.000603213	ZNF132;XBP1;LMO2;TNF
regulation of gene expression (GO:0010468)	1/1079	0.997243	0.999817	0.166234	0.000458885	TNF
regulation of transcription, DNA-templated (GO:0006355)	2/2244	0.99995	0.99995	0.15141	7.5482e-06	ZNF132;TNF
109

## Sheet: AZD vs DMSO down
Supplementary table S5d: Underexpressed GO terms by AZD exposure vs. DMSO
Term	Overlap	P-value	Adjusted P-value	Odds Ratio	Combined Score	Genes		position
positive regulation of chromatin binding (GO:0035563)	3/9	0.00050504	0.573622	26.3696	200.168	CDT1;DTX3L;PARP9		1
cellular response to vitamin D (GO:0071305)	2/5	0.00337738	0.573622	35.0706	199.575	FES;PIM1		2
regulation of platelet-derived growth factor receptor-beta signaling pathway (GO:2000586)	2/5	0.00337738	0.573622	35.0706	199.575	HIP1;LRP1		3
positive regulation of prostaglandin secretion (GO:0032308)	2/5	0.00337738	0.573622	35.0706	199.575	P2RX4;TNFRSF11A		4
signal complex assembly (GO:0007172)	2/6	0.00500338	0.573622	26.3016	139.336	SRC;CD3E		5
negative regulation of cytokinesis (GO:0032466)	2/6	0.00500338	0.573622	26.3016	139.336	AURKB;E2F8		6
negative regulation of meiotic cell cycle (GO:0051447)	2/6	0.00500338	0.573622	26.3016	139.336	DUSP1;FBXO43		7
regulation of chromatin binding (GO:0035561)	3/12	0.00126848	0.573622	17.5771	117.238	CDT1;DTX3L;PARP9		8
regulation of cGMP-mediated signaling (GO:0010752)	2/7	0.00691818	0.573622	21.0402	104.646	CGAS;RUNDC3A		9
protein localization to presynapse (GO:1905383)	2/8	0.00911044	0.573622	17.5326	82.3741	KIF5A;HSPB1		10
anterograde axonal protein transport (GO:0099641)	2/8	0.00911044	0.573622	17.5326	82.3741	KIF5A;HSPB1		11
axo-dendritic protein transport (GO:0099640)	2/8	0.00911044	0.573622	17.5326	82.3741	KIF5A;HSPB1		12
regulation of mast cell degranulation (GO:0043304)	3/16	0.00305408	0.573622	12.1663	70.4582	CD84;FES;GAB2		13
adenosine metabolic process (GO:0046085)	2/9	0.0115691	0.573622	15.0272	67.0125	ACP3;ADA		14
response to vitamin D (GO:0033280)	2/9	0.0115691	0.573622	15.0272	67.0125	FES;AQP3		15
regulation of cell-cell adhesion mediated by integrin (GO:0033632)	2/10	0.0142836	0.573622	13.1481	55.8617	CD3E;ADA		16
positive regulation of toll-like receptor 4 signaling pathway (GO:0034145)	2/10	0.0142836	0.573622	13.1481	55.8617	NINJ1;IFI35		17
regulation of mitochondrial depolarization (GO:0051900)	2/11	0.0172433	0.573622	11.6866	47.4516	MLLT11;SRC		18
positive regulation of DNA-dependent DNA replication (GO:2000105)	2/11	0.0172433	0.573622	11.6866	47.4516	CDT1;E2F8		19
protein mono-ADP-ribosylation (GO:0140289)	2/12	0.0204383	0.573622	10.5174	40.9164	PARP16;PARP9		20
negative regulation of cardiac muscle hypertrophy (GO:0010614)	2/12	0.0204383	0.573622	10.5174	40.9164	P2RX4;ATP2B4		21
negative regulation of cell division (GO:0051782)	2/12	0.0204383	0.573622	10.5174	40.9164	AURKB;E2F8		22
nonribosomal peptide biosynthetic process (GO:0019184)	2/12	0.0204383	0.573622	10.5174	40.9164	BDH2;CHAC1		23
osteoclast differentiation (GO:0030316)	3/22	0.00772916	0.573622	8.32173	40.4665	SRC;GAB2;TNFRSF11A		24
regulation of cell cycle G1/S phase transition (GO:1902806)	4/36	0.00446126	0.573622	6.60142	35.729	CDKN1B;KIF14;ATP2B4;GLI1		25
regulation of sodium ion transport (GO:0002028)	4/36	0.00446126	0.573622	6.60142	35.729	SPTBN4;P2RX4;WNK2;ATP2B4		26
central nervous system projection neuron axonogenesis (GO:0021952)	2/13	0.0238587	0.573622	9.56081	35.7154	SPTBN4;NFIB		27
lymphocyte mediated immunity (GO:0002449)	2/13	0.0238587	0.573622	9.56081	35.7154	BTN3A3;BTN3A2		28
positive regulation of lipid transport (GO:0032370)	2/13	0.0238587	0.573622	9.56081	35.7154	LRP1;ABCB4		29
positive regulation of release of cytochrome c from mitochondria (GO:0090200)	3/25	0.0110759	0.573622	7.18585	32.3578	HRK;MLLT11;BBC3		30
anterograde dendritic transport (GO:0098937)	1/5	0.0903081	0.573622	13.1156	31.5369	KIF5A		31
anterograde dendritic transport of neurotransmitter receptor complex (GO:0098971)	1/5	0.0903081	0.573622	13.1156	31.5369	KIF5A		32
antigen processing and presentation of lipid antigen via MHC class Ib (GO:0048003)	1/5	0.0903081	0.573622	13.1156	31.5369	CD1C		33
antigen processing and presentation, endogenous lipid antigen via MHC class Ib (GO:0048006)	1/5	0.0903081	0.573622	13.1156	31.5369	CD1C		34
antigen processing and presentation, exogenous lipid antigen via MHC class Ib (GO:0048007)	1/5	0.0903081	0.573622	13.1156	31.5369	CD1C		35
bile acid secretion (GO:0032782)	1/5	0.0903081	0.573622	13.1156	31.5369	ABCB4		36
regulation of caveolin-mediated endocytosis (GO:2001286)	1/5	0.0903081	0.573622	13.1156	31.5369	SRC		37
regulation of cellular response to vascular endothelial growth factor stimulus (GO:1902547)	1/5	0.0903081	0.573622	13.1156	31.5369	ATP2B4		38
regulation of dendritic cell cytokine production (GO:0002730)	1/5	0.0903081	0.573622	13.1156	31.5369	SCIMP		39
cellular response to antibiotic (GO:0071236)	1/5	0.0903081	0.573622	13.1156	31.5369	CRIP1		40
cellular response to cGMP (GO:0071321)	1/5	0.0903081	0.573622	13.1156	31.5369	HCN2		41
cellular response to erythropoietin (GO:0036018)	1/5	0.0903081	0.573622	13.1156	31.5369	MT2A		42
regulation of hormone metabolic process (GO:0032350)	1/5	0.0903081	0.573622	13.1156	31.5369	GNB3		43
cellular response to vitamin (GO:0071295)	1/5	0.0903081	0.573622	13.1156	31.5369	FES		44
dopamine catabolic process (GO:0042420)	1/5	0.0903081	0.573622	13.1156	31.5369	MOXD1		45
double-strand break repair via synthesis-dependent strand annealing (GO:0045003)	1/5	0.0903081	0.573622	13.1156	31.5369	DMC1		46
regulation of protein kinase C activity (GO:1900019)	1/5	0.0903081	0.573622	13.1156	31.5369	WNT5A		47
regulation of receptor catabolic process (GO:2000644)	1/5	0.0903081	0.573622	13.1156	31.5369	DTX3L		48
exocyst localization (GO:0051601)	1/5	0.0903081	0.573622	13.1156	31.5369	TNFAIP2		49
regulation of sterol transport (GO:0032371)	1/5	0.0903081	0.573622	13.1156	31.5369	LRP1		50
regulation of triglyceride metabolic process (GO:0090207)	1/5	0.0903081	0.573622	13.1156	31.5369	GNB3		51
glucuronate catabolic process (GO:0006064)	1/5	0.0903081	0.573622	13.1156	31.5369	XYLB		52
glucuronate catabolic process to xylulose 5-phosphate (GO:0019640)	1/5	0.0903081	0.573622	13.1156	31.5369	XYLB		53
regulation of voltage-gated sodium channel activity (GO:1905150)	1/5	0.0903081	0.573622	13.1156	31.5369	FGF14		54
response to acetylcholine (GO:1905144)	1/5	0.0903081	0.573622	13.1156	31.5369	ATP2B4		55
response to cGMP (GO:0070305)	1/5	0.0903081	0.573622	13.1156	31.5369	HCN2		56
response to denervation involved in regulation of muscle adaptation (GO:0014894)	1/5	0.0903081	0.573622	13.1156	31.5369	FBXO32		57
homoserine metabolic process (GO:0009092)	1/5	0.0903081	0.573622	13.1156	31.5369	CTH		58
inosine metabolic process (GO:0046102)	1/5	0.0903081	0.573622	13.1156	31.5369	ADA		59
lymph node development (GO:0048535)	1/5	0.0903081	0.573622	13.1156	31.5369	TNFRSF11A		60
transsulfuration (GO:0019346)	1/5	0.0903081	0.573622	13.1156	31.5369	CTH		61
trophoblast giant cell differentiation (GO:0060707)	1/5	0.0903081	0.573622	13.1156	31.5369	E2F8		62
monocyte extravasation (GO:0035696)	1/5	0.0903081	0.573622	13.1156	31.5369	JAML		63
xylulose 5-phosphate biosynthetic process (GO:1901159)	1/5	0.0903081	0.573622	13.1156	31.5369	XYLB		64
negative regulation of heterochromatin assembly (GO:0031452)	1/5	0.0903081	0.573622	13.1156	31.5369	TET1		65
negative regulation of mast cell activation involved in immune response (GO:0033007)	1/5	0.0903081	0.573622	13.1156	31.5369	CD84		66
negative regulation of metallopeptidase activity (GO:1905049)	1/5	0.0903081	0.573622	13.1156	31.5369	LRP1		67
ornithine transport (GO:0015822)	1/5	0.0903081	0.573622	13.1156	31.5369	SLC25A29		68
pentose catabolic process (GO:0019323)	1/5	0.0903081	0.573622	13.1156	31.5369	XYLB		69
positive regulation of anion transmembrane transport (GO:1903961)	1/5	0.0903081	0.573622	13.1156	31.5369	TCAF1		70
positive regulation of cAMP-dependent protein kinase activity (GO:2000481)	1/5	0.0903081	0.573622	13.1156	31.5369	ATP2B4		71
positive regulation of cell proliferation involved in heart morphogenesis (GO:2000138)	1/5	0.0903081	0.573622	13.1156	31.5369	PIM1		72
positive regulation of endothelial cell chemotaxis by VEGF-activated vascular endothelial growth factor receptor signaling pathway (GO:0038033)	1/5	0.0903081	0.573622	13.1156	31.5369	HSPB1		73
positive regulation of leukocyte mediated immunity (GO:0002705)	1/5	0.0903081	0.573622	13.1156	31.5369	SCIMP		74
positive regulation of mast cell activation involved in immune response (GO:0033008)	1/5	0.0903081	0.573622	13.1156	31.5369	GAB2		75
positive regulation of mitochondrial depolarization (GO:0051901)	1/5	0.0903081	0.573622	13.1156	31.5369	MLLT11		76
positive regulation of neurotransmitter transport (GO:0051590)	1/5	0.0903081	0.573622	13.1156	31.5369	BAIAP3		77
positive regulation of protein catabolic process in the vacuole (GO:1904352)	1/5	0.0903081	0.573622	13.1156	31.5369	LRP1		78
positive regulation of protein kinase C activity (GO:1900020)	1/5	0.0903081	0.573622	13.1156	31.5369	WNT5A		79
positive regulation of protein localization to synapse (GO:1902474)	1/5	0.0903081	0.573622	13.1156	31.5369	WNT5A		80
positive thymic T cell selection (GO:0045059)	1/5	0.0903081	0.573622	13.1156	31.5369	CD3E		81
NAD biosynthesis via nicotinamide riboside salvage pathway (GO:0034356)	2/14	0.0274949	0.573622	8.76363	31.4943	PARP16;PARP9		82
negative regulation of pri-miRNA transcription by RNA polymerase II (GO:1902894)	2/14	0.0274949	0.573622	8.76363	31.4943	NFIB;NFATC4		83
positive regulation of cardiac muscle cell proliferation (GO:0060045)	2/14	0.0274949	0.573622	8.76363	31.4943	PIM1;GLI1		84
regulation of vasculature development (GO:1901342)	3/27	0.0137035	0.573622	6.58636	28.2562	PLXND1;ADGRA2;VASH2		85
epithelial cell migration (GO:0010631)	4/41	0.00712865	0.573622	5.70787	28.2176	ZEB2;PLXND1;ADGRA2;PLEKHG5		86
regulation of endothelial cell chemotaxis (GO:2001026)	2/15	0.0313378	0.573622	8.08909	28.0119	P2RX4;HSPB1		87
regulation of extracellular matrix organization (GO:1903053)	2/15	0.0313378	0.573622	8.08909	28.0119	LRP1;AEBP1		88
regulation of integrin activation (GO:0033623)	2/15	0.0313378	0.573622	8.08909	28.0119	SRC;KIF14		89
regulation of neuron projection arborization (GO:0150011)	2/15	0.0313378	0.573622	8.08909	28.0119	NTNG2;WNT5A		90
positive regulation of endothelial cell chemotaxis (GO:2001028)	2/15	0.0313378	0.573622	8.08909	28.0119	P2RX4;HSPB1		91
protein K48-linked ubiquitination (GO:0070936)	5/57	0.00425035	0.573622	5.08654	27.7763	HACE1;DTX3L;NHLRC4;UBE2C;KBTBD7		92
regulation of postsynapse organization (GO:0099175)	3/28	0.0151386	0.573622	6.32258	26.4948	WNT5A;ABHD17C;SRCIN1		93
positive regulation of defense response to virus by host (GO:0002230)	3/28	0.0151386	0.573622	6.32258	26.4948	DTX3L;CGAS;PARP9		94
regulation of vesicle-mediated transport (GO:0060627)	7/96	0.00219954	0.573622	4.17538	25.5513	RIMS2;HIP1;SRC;RAB26;FES;PACSIN3;CPLX1		95
regulation of Rac protein signal transduction (GO:0035020)	2/16	0.0353784	0.573622	7.51092	25.0989	RASGRF1;KBTBD7		96
T cell mediated immunity (GO:0002456)	2/16	0.0353784	0.573622	7.51092	25.0989	BTN3A3;BTN3A2		97
positive regulation of double-strand break repair via nonhomologous end joining (GO:2001034)	2/16	0.0353784	0.573622	7.51092	25.0989	DTX3L;PARP9		98
response to zinc ion (GO:0010043)	3/29	0.0166553	0.573622	6.07909	24.894	MT2A;P2RX4;CRIP1		99
negative regulation of transferase activity (GO:0051348)	3/29	0.0166553	0.573622	6.07909	24.894	CDKN1B;DTX3L;SRC		100
negative regulation of Notch signaling pathway (GO:0045746)	3/30	0.0182541	0.573622	5.85364	23.4343	MMP14;NEURL1;CHAC1		101
protein sulfation (GO:0006477)	1/6	0.107369	0.573622	10.492	23.4127	TPST1		102
purine ribonucleoside catabolic process (GO:0046130)	1/6	0.107369	0.573622	10.492	23.4127	ADA		103
amino-acid betaine transport (GO:0015838)	1/6	0.107369	0.573622	10.492	23.4127	SLC25A29		104
aromatic amino acid transport (GO:0015801)	1/6	0.107369	0.573622	10.492	23.4127	SLC25A29		105
regulation of anion channel activity (GO:0010359)	1/6	0.107369	0.573622	10.492	23.4127	TCAF1		106
regulation of cardiac muscle hypertrophy in response to stress (GO:1903242)	1/6	0.107369	0.573622	10.492	23.4127	ATP2B4		107
regulation of cell cycle checkpoint (GO:1901976)	1/6	0.107369	0.573622	10.492	23.4127	WDR76		108
carnitine transport (GO:0015879)	1/6	0.107369	0.573622	10.492	23.4127	SLC25A29		109
regulation of collagen fibril organization (GO:1904026)	1/6	0.107369	0.573622	10.492	23.4127	AEBP1		110
regulation of DNA-dependent DNA replication initiation (GO:0030174)	1/6	0.107369	0.573622	10.492	23.4127	CDT1		111
chitin catabolic process (GO:0006032)	1/6	0.107369	0.573622	10.492	23.4127	CHI3L2		112
chitin metabolic process (GO:0006030)	1/6	0.107369	0.573622	10.492	23.4127	CHI3L2		113
choline catabolic process (GO:0042426)	1/6	0.107369	0.573622	10.492	23.4127	CHDH		114
regulation of mitotic sister chromatid segregation (GO:0033047)	1/6	0.107369	0.573622	10.492	23.4127	DUSP1		115
regulation of mitotic spindle checkpoint (GO:1903504)	1/6	0.107369	0.573622	10.492	23.4127	DUSP1		116
regulation of nitric oxide mediated signal transduction (GO:0010749)	1/6	0.107369	0.573622	10.492	23.4127	ATP2B4		117
regulation of peptidyl-cysteine S-nitrosylation (GO:2000169)	1/6	0.107369	0.573622	10.492	23.4127	ATP2B4		118
epithelial tube branching involved in lung morphogenesis (GO:0060441)	1/6	0.107369	0.573622	10.492	23.4127	CELSR1		119
establishment of planar polarity (GO:0001736)	1/6	0.107369	0.573622	10.492	23.4127	CELSR1		120
free ubiquitin chain polymerization (GO:0010994)	1/6	0.107369	0.573622	10.492	23.4127	UBE2C		121
regulation of T-helper cell differentiation (GO:0045622)	1/6	0.107369	0.573622	10.492	23.4127	MYB		122
glycosylceramide catabolic process (GO:0046477)	1/6	0.107369	0.573622	10.492	23.4127	GALC		123
hepatocyte differentiation (GO:0070365)	1/6	0.107369	0.573622	10.492	23.4127	E2F8		124
histone-serine phosphorylation (GO:0035404)	1/6	0.107369	0.573622	10.492	23.4127	AURKB		125
hydrogen sulfide metabolic process (GO:0070813)	1/6	0.107369	0.573622	10.492	23.4127	CTH		126
ISG15-protein conjugation (GO:0032020)	1/6	0.107369	0.573622	10.492	23.4127	UBE2L6		127
L-arginine transmembrane transport (GO:1903400)	1/6	0.107369	0.573622	10.492	23.4127	SLC25A29		128
L-ornithine transmembrane transport (GO:1903352)	1/6	0.107369	0.573622	10.492	23.4127	SLC25A29		129
leukocyte chemotaxis involved in inflammatory response (GO:0002232)	1/6	0.107369	0.573622	10.492	23.4127	NINJ1		130
multinuclear osteoclast differentiation (GO:0072674)	1/6	0.107369	0.573622	10.492	23.4127	TNFRSF11A		131
negative regulation of hematopoietic progenitor cell differentiation (GO:1901533)	1/6	0.107369	0.573622	10.492	23.4127	MYB		132
negative regulation of mast cell activation (GO:0033004)	1/6	0.107369	0.573622	10.492	23.4127	CD84		133
negative regulation of monocyte chemotaxis (GO:0090027)	1/6	0.107369	0.573622	10.492	23.4127	DUSP1		134
negative regulation of myeloid leukocyte mediated immunity (GO:0002887)	1/6	0.107369	0.573622	10.492	23.4127	CD84		135
neurotransmitter loading into synaptic vesicle (GO:0098700)	1/6	0.107369	0.573622	10.492	23.4127	SLC17A7		136
neutrophil extravasation (GO:0072672)	1/6	0.107369	0.573622	10.492	23.4127	JAML		137
norepinephrine biosynthetic process (GO:0042421)	1/6	0.107369	0.573622	10.492	23.4127	MOXD1		138
photoreceptor cell outer segment organization (GO:0035845)	1/6	0.107369	0.573622	10.492	23.4127	CDHR1		139
positive regulation of cell-cell adhesion mediated by integrin (GO:0033634)	1/6	0.107369	0.573622	10.492	23.4127	CD3E		140
positive regulation of fever generation (GO:0031622)	1/6	0.107369	0.573622	10.492	23.4127	TNFRSF11A		141
positive regulation of microglial cell migration (GO:1904141)	1/6	0.107369	0.573622	10.492	23.4127	P2RX4		142
positive regulation of neurotransmitter secretion (GO:0001956)	1/6	0.107369	0.573622	10.492	23.4127	BAIAP3		143
positive regulation of non-membrane spanning protein tyrosine kinase activity (GO:1903997)	1/6	0.107369	0.573622	10.492	23.4127	SRC		144
positive regulation of sterol transport (GO:0032373)	1/6	0.107369	0.573622	10.492	23.4127	ABCB4		145
positive regulation of Wnt signaling pathway, planar cell polarity pathway (GO:2000096)	1/6	0.107369	0.573622	10.492	23.4127	PLEKHA4		146
protein localization to ciliary transition zone (GO:1904491)	1/6	0.107369	0.573622	10.492	23.4127	TCTN2		147
positive regulation of cardiac muscle tissue growth (GO:0055023)	2/17	0.0396079	0.573622	7.00983	22.6328	PIM1;GLI1		148
positive regulation of DNA replication (GO:0045740)	2/17	0.0396079	0.573622	7.00983	22.6328	CDT1;GLI1		149
positive regulation of transcription of Notch receptor target (GO:0007221)	2/17	0.0396079	0.573622	7.00983	22.6328	PLXND1;NOTCH4		150
regulation of Notch signaling pathway (GO:0008593)	6/83	0.00468836	0.573622	4.12797	22.1369	ENHO;MMP14;SRC;NOTCH4;NEURL1;CHAC1		151
substrate adhesion-dependent cell spreading (GO:0034446)	4/48	0.0123685	0.573622	4.79809	21.0761	NTNG2;KIF14;TYRO3;SRCIN1		152
cellular response to zinc ion (GO:0071294)	2/18	0.0440178	0.573622	6.57138	20.5235	MT2A;P2RX4		153
sodium ion import across plasma membrane (GO:0098719)	2/18	0.0440178	0.573622	6.57138	20.5235	SLC9A9;HCN2		154
regulation of neurotransmitter secretion (GO:0046928)	3/33	0.0235446	0.573622	5.26747	19.747	RIMS2;CPLX1;BAIAP3		155
long-term memory (GO:0007616)	2/19	0.0486	0.573622	6.18451	18.7028	RASGRF1;NFATC4		156
purine ribonucleoside metabolic process (GO:0046128)	1/7	0.124111	0.573622	8.74287	18.2427	ACP3		157
amino-acid betaine metabolic process (GO:0006577)	1/7	0.124111	0.573622	8.74287	18.2427	CPT1A		158
angiotensin-activated signaling pathway (GO:0038166)	1/7	0.124111	0.573622	8.74287	18.2427	SRC		159
antigen processing and presentation of endogenous peptide antigen via MHC class I via ER pathway (GO:0002484)	1/7	0.124111	0.573622	8.74287	18.2427	AZGP1		160
antigen processing and presentation of endogenous peptide antigen via MHC class I via ER pathway, TAP-independent (GO:0002486)	1/7	0.124111	0.573622	8.74287	18.2427	AZGP1		161
calcium ion export (GO:1901660)	1/7	0.124111	0.573622	8.74287	18.2427	ATP2B4		162
catecholamine catabolic process (GO:0042424)	1/7	0.124111	0.573622	8.74287	18.2427	MOXD1		163
cellular cation homeostasis (GO:0030003)	1/7	0.124111	0.573622	8.74287	18.2427	TESMIN		164
cellular ion homeostasis (GO:0006873)	1/7	0.124111	0.573622	8.74287	18.2427	SLC12A5		165
citrulline metabolic process (GO:0000052)	1/7	0.124111	0.573622	8.74287	18.2427	DDAH2		166
cleavage furrow formation (GO:0036089)	1/7	0.124111	0.573622	8.74287	18.2427	AURKB		167
collagen-activated tyrosine kinase receptor signaling pathway (GO:0038063)	1/7	0.124111	0.573622	8.74287	18.2427	UBASH3B		168
regulation of lysosomal protein catabolic process (GO:1905165)	1/7	0.124111	0.573622	8.74287	18.2427	LRP1		169
regulation of MDA-5 signaling pathway (GO:0039533)	1/7	0.124111	0.573622	8.74287	18.2427	DHX58		170
regulation of metallopeptidase activity (GO:1905048)	1/7	0.124111	0.573622	8.74287	18.2427	LRP1		171
regulation of microglial cell migration (GO:1904139)	1/7	0.124111	0.573622	8.74287	18.2427	P2RX4		172
dense core granule cytoskeletal transport (GO:0099519)	1/7	0.124111	0.573622	8.74287	18.2427	KIF5A		173
regulation of non-membrane spanning protein tyrosine kinase activity (GO:1903995)	1/7	0.124111	0.573622	8.74287	18.2427	SRC		174
regulation of phospholipid transport (GO:2001138)	1/7	0.124111	0.573622	8.74287	18.2427	ABCB4		175
excitatory chemical synaptic transmission (GO:0098976)	1/7	0.124111	0.573622	8.74287	18.2427	GRIN2B		176
exocrine system development (GO:0035272)	1/7	0.124111	0.573622	8.74287	18.2427	RAB26		177
regulation of skeletal muscle satellite cell proliferation (GO:0014842)	1/7	0.124111	0.573622	8.74287	18.2427	CFLAR		178
gamma-delta T cell activation (GO:0046629)	1/7	0.124111	0.573622	8.74287	18.2427	JAML		179
glial cell migration (GO:0008347)	1/7	0.124111	0.573622	8.74287	18.2427	P2RX4		180
glutathione catabolic process (GO:0006751)	1/7	0.124111	0.573622	8.74287	18.2427	CHAC1		181
glycerol transport (GO:0015793)	1/7	0.124111	0.573622	8.74287	18.2427	AQP3		182
hypotonic response (GO:0006971)	1/7	0.124111	0.573622	8.74287	18.2427	SLC12A5		183
skin morphogenesis (GO:0043589)	1/7	0.124111	0.573622	8.74287	18.2427	ITGB4		184
thiamine-containing compound metabolic process (GO:0042723)	1/7	0.124111	0.573622	8.74287	18.2427	ACP3		185
membrane biogenesis (GO:0044091)	1/7	0.124111	0.573622	8.74287	18.2427	SPTBN1		186
negative regulation of heart rate (GO:0010459)	1/7	0.124111	0.573622	8.74287	18.2427	SPTBN4		187
negative regulation of meiotic nuclear division (GO:0045835)	1/7	0.124111	0.573622	8.74287	18.2427	FBXO43		188
negative regulation of p38MAPK cascade (GO:1903753)	1/7	0.124111	0.573622	8.74287	18.2427	DUSP1		189
negative regulation of RIG-I signaling pathway (GO:0039536)	1/7	0.124111	0.573622	8.74287	18.2427	DHX58		190
norepinephrine metabolic process (GO:0042415)	1/7	0.124111	0.573622	8.74287	18.2427	MOXD1		191
pentose metabolic process (GO:0019321)	1/7	0.124111	0.573622	8.74287	18.2427	XYLB		192
pituitary gland development (GO:0021983)	1/7	0.124111	0.573622	8.74287	18.2427	HESX1		193
positive regulation of amyloid-beta clearance (GO:1900223)	1/7	0.124111	0.573622	8.74287	18.2427	LRP1		194
positive regulation of cAMP-mediated signaling (GO:0043950)	1/7	0.124111	0.573622	8.74287	18.2427	CGAS		195
positive regulation of histone H3-K9 methylation (GO:0051574)	1/7	0.124111	0.573622	8.74287	18.2427	MYB		196
positive regulation of icosanoid secretion (GO:0032305)	1/7	0.124111	0.573622	8.74287	18.2427	P2RX4		197
positive regulation of lamellipodium morphogenesis (GO:2000394)	1/7	0.124111	0.573622	8.74287	18.2427	SRC		198
positive regulation of lipopolysaccharide-mediated signaling pathway (GO:0031666)	1/7	0.124111	0.573622	8.74287	18.2427	SCIMP		199
positive regulation of membrane depolarization (GO:1904181)	1/7	0.124111	0.573622	8.74287	18.2427	MLLT11		200
positive regulation of potassium ion import across plasma membrane (GO:1903288)	1/7	0.124111	0.573622	8.74287	18.2427	WNK2		201
positive regulation of receptor catabolic process (GO:2000646)	1/7	0.124111	0.573622	8.74287	18.2427	DTX3L		202
positive regulation of type I interferon-mediated signaling pathway (GO:0060340)	1/7	0.124111	0.573622	8.74287	18.2427	WNT5A		203
positive regulation of vascular associated smooth muscle cell differentiation (GO:1905065)	1/7	0.124111	0.573622	8.74287	18.2427	CTH		204
regulation of intrinsic apoptotic signaling pathway (GO:2001242)	4/52	0.0162377	0.573622	4.39735	18.1189	SRC;DAPK2;RTKN2;BBC3		205
positive regulation of cellular component organization (GO:0051130)	7/114	0.00571094	0.573622	3.46978	17.9227	HRK;CDT1;LRP1;ABCB4;NEURL1;FNIP2;IGF1R		206
adaptive immune response based on somatic recombination of immune receptors built from immunoglobulin superfamily domains (GO:0002460)	2/20	0.0533464	0.573622	5.84063	17.1186	BTN3A3;BTN3A2		207
regulation of nuclear division (GO:0051783)	2/20	0.0533464	0.573622	5.84063	17.1186	CDC25C;FBXO43		208
regulation of protein localization to cell periphery (GO:1904375)	2/20	0.0533464	0.573622	5.84063	17.1186	MMP14;SPTBN1		209
regulation of defense response to virus by host (GO:0050691)	3/36	0.0295769	0.573622	4.78788	16.857	DTX3L;CGAS;PARP9		210
platelet aggregation (GO:0070527)	3/36	0.0295769	0.573622	4.78788	16.857	UBASH3B;TYRO3;HSPB1		211
regulation of cardiac muscle cell proliferation (GO:0060043)	2/21	0.0582494	0.573622	5.53295	15.7303	PIM1;GLI1		212
calcium ion transport into cytosol (GO:0060402)	2/21	0.0582494	0.573622	5.53295	15.7303	ATP2B4;GRIN2B		213
regulation of dendritic spine development (GO:0060998)	2/21	0.0582494	0.573622	5.53295	15.7303	NEURL1;FOXO6		214
long-term synaptic potentiation (GO:0060291)	2/21	0.0582494	0.573622	5.53295	15.7303	GRIN2B;NFATC4		215
NAD biosynthetic process (GO:0009435)	2/21	0.0582494	0.573622	5.53295	15.7303	PARP16;PARP9		216
cellular response to peptide (GO:1901653)	4/57	0.0220384	0.573622	3.98149	15.1892	LRP1;SRC;VIM;IGF1R		217
regulation of dendritic spine maintenance (GO:1902950)	1/8	0.14054	0.573622	7.49351	14.7043	GRIN2B		218
cellular response to epinephrine stimulus (GO:0071872)	1/8	0.14054	0.573622	7.49351	14.7043	ATP2B4		219
cellular response to UV-B (GO:0071493)	1/8	0.14054	0.573622	7.49351	14.7043	CRIP1		220
regulation of interleukin-18 production (GO:0032661)	1/8	0.14054	0.573622	7.49351	14.7043	CD84		221
commissural neuron axon guidance (GO:0071679)	1/8	0.14054	0.573622	7.49351	14.7043	NFIB		222
regulation of meiotic nuclear division (GO:0040020)	1/8	0.14054	0.573622	7.49351	14.7043	FBXO43		223
cysteine metabolic process (GO:0006534)	1/8	0.14054	0.573622	7.49351	14.7043	CTH		224
regulation of metaphase/anaphase transition of cell cycle (GO:1902099)	1/8	0.14054	0.573622	7.49351	14.7043	UBE2C		225
dendritic spine maintenance (GO:0097062)	1/8	0.14054	0.573622	7.49351	14.7043	IGF1R		226
regulation of myeloid leukocyte differentiation (GO:0002761)	1/8	0.14054	0.573622	7.49351	14.7043	UBASH3B		227
regulation of phospholipase A2 activity (GO:0032429)	1/8	0.14054	0.573622	7.49351	14.7043	LRP1		228
regulation of potassium ion import (GO:1903286)	1/8	0.14054	0.573622	7.49351	14.7043	WNK2		229
regulation of protein localization to early endosome (GO:1902965)	1/8	0.14054	0.573622	7.49351	14.7043	DTX3L		230
entry of bacterium into host cell (GO:0035635)	1/8	0.14054	0.573622	7.49351	14.7043	SRC		231
excitatory synapse assembly (GO:1904861)	1/8	0.14054	0.573622	7.49351	14.7043	WNT5A		232
forebrain neuron development (GO:0021884)	1/8	0.14054	0.573622	7.49351	14.7043	WNT5A		233
galactosylceramide metabolic process (GO:0006681)	1/8	0.14054	0.573622	7.49351	14.7043	GALC		234
response to epinephrine (GO:0071871)	1/8	0.14054	0.573622	7.49351	14.7043	ATP2B4		235
skeletal muscle tissue regeneration (GO:0043403)	1/8	0.14054	0.573622	7.49351	14.7043	CFLAR		236
skeletal myofibril assembly (GO:0014866)	1/8	0.14054	0.573622	7.49351	14.7043	CFLAR		237
store-operated calcium entry (GO:0002115)	1/8	0.14054	0.573622	7.49351	14.7043	CRACR2B		238
sulfur amino acid biosynthetic process (GO:0000097)	1/8	0.14054	0.573622	7.49351	14.7043	CTH		239
macromolecule depalmitoylation (GO:0098734)	1/8	0.14054	0.573622	7.49351	14.7043	ABHD17C		240
thyroid gland development (GO:0030878)	1/8	0.14054	0.573622	7.49351	14.7043	TG		241
mitotic spindle elongation (GO:0000022)	1/8	0.14054	0.573622	7.49351	14.7043	AURKB		242
mitotic spindle midzone assembly (GO:0051256)	1/8	0.14054	0.573622	7.49351	14.7043	AURKB		243
negative regulation of B cell apoptotic process (GO:0002903)	1/8	0.14054	0.573622	7.49351	14.7043	AURKB		244
negative regulation of monooxygenase activity (GO:0032769)	1/8	0.14054	0.573622	7.49351	14.7043	ATP2B4		245
negative regulation of muscle hypertrophy (GO:0014741)	1/8	0.14054	0.573622	7.49351	14.7043	P2RX4		246
negative regulation of neural precursor cell proliferation (GO:2000178)	1/8	0.14054	0.573622	7.49351	14.7043	WNT5A		247
negative regulation of sodium ion transport (GO:0010766)	1/8	0.14054	0.573622	7.49351	14.7043	WNK2		248
positive regulation of CD4-positive, alpha-beta T cell differentiation (GO:0043372)	1/8	0.14054	0.573622	7.49351	14.7043	MYB		249
positive regulation of cell migration by vascular endothelial growth factor signaling pathway (GO:0038089)	1/8	0.14054	0.573622	7.49351	14.7043	HSPB1		250
positive regulation of dendritic cell cytokine production (GO:0002732)	1/8	0.14054	0.573622	7.49351	14.7043	SCIMP		251
positive regulation of epithelial cell proliferation involved in wound healing (GO:0060054)	1/8	0.14054	0.573622	7.49351	14.7043	JAML		252
positive regulation of glial cell migration (GO:1903977)	1/8	0.14054	0.573622	7.49351	14.7043	P2RX4		253
positive regulation of melanin biosynthetic process (GO:0048023)	1/8	0.14054	0.573622	7.49351	14.7043	ZEB2		254
positive regulation of myotube differentiation (GO:0010831)	1/8	0.14054	0.573622	7.49351	14.7043	MMP14		255
positive regulation of neuron projection arborization (GO:0150012)	1/8	0.14054	0.573622	7.49351	14.7043	WNT5A		256
positive regulation of protein localization to early endosome (GO:1902966)	1/8	0.14054	0.573622	7.49351	14.7043	DTX3L		257
positive regulation of protein localization to endosome (GO:1905668)	1/8	0.14054	0.573622	7.49351	14.7043	DTX3L		258
positive regulation of secondary metabolite biosynthetic process (GO:1900378)	1/8	0.14054	0.573622	7.49351	14.7043	ZEB2		259
postsynapse organization (GO:0099173)	1/8	0.14054	0.573622	7.49351	14.7043	WNT5A		260
progesterone receptor signaling pathway (GO:0050847)	1/8	0.14054	0.573622	7.49351	14.7043	SRC		261
protein depalmitoylation (GO:0002084)	1/8	0.14054	0.573622	7.49351	14.7043	ABHD17C		262
axon guidance (GO:0007411)	10/203	0.00512033	0.573622	2.75846	14.5496	SEMA6B;SPTBN4;PLXND1;NFIB;SRC;KIF5A;WNT5A;GAB2;LGR6;SPTBN1		263
regulation of nitric-oxide synthase activity (GO:0050999)	3/39	0.0363451	0.573622	4.38822	14.5456	S100A1;DDAH2;ATP2B4		264
endothelial cell migration (GO:0043542)	3/39	0.0363451	0.573622	4.38822	14.5456	PLXND1;ADGRA2;PLEKHG5		265
regulation of response to cytokine stimulus (GO:0060759)	2/22	0.0633015	0.573622	5.25603	14.5058	WNT5A;PARP9		266
positive regulation of dendritic spine development (GO:0060999)	2/22	0.0633015	0.573622	5.25603	14.5058	NEURL1;FOXO6		267
regulation of nitric oxide biosynthetic process (GO:0045428)	3/40	0.0387627	0.573622	4.2694	13.8768	P2RX4;DDAH2;ATP2B4		268
regulation of toll-like receptor 4 signaling pathway (GO:0034143)	2/23	0.0684953	0.573622	5.00549	13.4197	NINJ1;IFI35		269
regulation of endocytosis (GO:0030100)	4/61	0.0274831	0.573622	3.70133	13.3033	HIP1;LRP1;SRC;PACSIN3		270
regulation of release of cytochrome c from mitochondria (GO:0090199)	3/41	0.0412601	0.573622	4.15683	13.2514	HRK;MLLT11;BBC3		271
protein autophosphorylation (GO:0046777)	8/159	0.0103981	0.573622	2.81127	12.8366	FES;SRC;DAPK2;WNK2;PIM1;TYRO3;AURKB;IGF1R		272
regulation of cytokine production involved in immune response (GO:0002718)	2/24	0.0738237	0.573622	4.77772	12.4511	WNT5A;SCIMP		273
endocrine system development (GO:0035270)	2/24	0.0738237	0.573622	4.77772	12.4511	TG;HESX1		274
lipid translocation (GO:0034204)	2/24	0.0738237	0.573622	4.77772	12.4511	ATP8B3;ABCB4		275
acid secretion (GO:0046717)	1/9	0.156661	0.573622	6.55648	12.1536	ABCB4		276
quaternary ammonium group transport (GO:0015697)	1/9	0.156661	0.573622	6.55648	12.1536	SLC25A29		277
anoikis (GO:0043276)	1/9	0.156661	0.573622	6.55648	12.1536	DAPK2		278
basement membrane assembly (GO:0070831)	1/9	0.156661	0.573622	6.55648	12.1536	NTNG2		279
bone cell development (GO:0098751)	1/9	0.156661	0.573622	6.55648	12.1536	SRC		280
bone resorption (GO:0045453)	1/9	0.156661	0.573622	6.55648	12.1536	SRC		281
regulation of cell adhesion molecule production (GO:0060353)	1/9	0.156661	0.573622	6.55648	12.1536	NOTCH4		282
regulation of endothelial cell differentiation (GO:0045601)	1/9	0.156661	0.573622	6.55648	12.1536	NOTCH4		283
cellular response to muramyl dipeptide (GO:0071225)	1/9	0.156661	0.573622	6.55648	12.1536	VIM		284
regulation of leukocyte degranulation (GO:0043300)	1/9	0.156661	0.573622	6.55648	12.1536	FES		285
regulation of lipid transport (GO:0032368)	1/9	0.156661	0.573622	6.55648	12.1536	LRP1		286
collagen-activated signaling pathway (GO:0038065)	1/9	0.156661	0.573622	6.55648	12.1536	UBASH3B		287
endothelial cell chemotaxis (GO:0035767)	1/9	0.156661	0.573622	6.55648	12.1536	PLEKHG5		288
estrogen biosynthetic process (GO:0006703)	1/9	0.156661	0.573622	6.55648	12.1536	HSD17B14		289
regulation of transmembrane transporter activity (GO:0022898)	1/9	0.156661	0.573622	6.55648	12.1536	PIM1		290
glucosamine-containing compound catabolic process (GO:1901072)	1/9	0.156661	0.573622	6.55648	12.1536	CHI3L2		291
glycerolipid biosynthetic process (GO:0045017)	1/9	0.156661	0.573622	6.55648	12.1536	CPNE7		292
regulation of Wnt signaling pathway, planar cell polarity pathway (GO:2000095)	1/9	0.156661	0.573622	6.55648	12.1536	PLEKHA4		293
histone phosphorylation (GO:0016572)	1/9	0.156661	0.573622	6.55648	12.1536	CCNA2		294
response to vitamin (GO:0033273)	1/9	0.156661	0.573622	6.55648	12.1536	AQP3		295
intestinal epithelial cell differentiation (GO:0060575)	1/9	0.156661	0.573622	6.55648	12.1536	SRC		296
semaphorin-plexin signaling pathway involved in axon guidance (GO:1902287)	1/9	0.156661	0.573622	6.55648	12.1536	PLXND1		297
ketone body biosynthetic process (GO:0046951)	1/9	0.156661	0.573622	6.55648	12.1536	BDH2		298
mesodermal cell differentiation (GO:0048333)	1/9	0.156661	0.573622	6.55648	12.1536	ITGB4		299
negative regulation of bone resorption (GO:0045779)	1/9	0.156661	0.573622	6.55648	12.1536	UBASH3B		300
negative regulation of leukocyte degranulation (GO:0043301)	1/9	0.156661	0.573622	6.55648	12.1536	CD84		301
negative regulation of nitric oxide biosynthetic process (GO:0045019)	1/9	0.156661	0.573622	6.55648	12.1536	ATP2B4		302
negative regulation of nitric oxide metabolic process (GO:1904406)	1/9	0.156661	0.573622	6.55648	12.1536	ATP2B4		303
neuronal ion channel clustering (GO:0045161)	1/9	0.156661	0.573622	6.55648	12.1536	SPTBN4		304
organic acid catabolic process (GO:0016054)	1/9	0.156661	0.573622	6.55648	12.1536	CTH		305
organic cyclic compound catabolic process (GO:1901361)	1/9	0.156661	0.573622	6.55648	12.1536	HSD17B14		306
peroxisome fission (GO:0016559)	1/9	0.156661	0.573622	6.55648	12.1536	PEX11A		307
phenol-containing compound biosynthetic process (GO:0046189)	1/9	0.156661	0.573622	6.55648	12.1536	MOXD1		308
positive regulation of B cell differentiation (GO:0045579)	1/9	0.156661	0.573622	6.55648	12.1536	MMP14		309
positive regulation of macrophage cytokine production (GO:0060907)	1/9	0.156661	0.573622	6.55648	12.1536	WNT5A		310
positive regulation of mast cell degranulation (GO:0043306)	1/9	0.156661	0.573622	6.55648	12.1536	GAB2		311
positive regulation of protein kinase C signaling (GO:0090037)	1/9	0.156661	0.573622	6.55648	12.1536	WNT5A		312
positive regulation of sequestering of triglyceride (GO:0010890)	1/9	0.156661	0.573622	6.55648	12.1536	PLIN2		313
positive regulation of synapse maturation (GO:0090129)	1/9	0.156661	0.573622	6.55648	12.1536	NEURL1		314
substantia nigra development (GO:0021762)	3/43	0.0464917	0.573622	3.94859	12.1162	S100A1;GNB4;SYNGR3		315
regulation of innate immune response (GO:0045088)	4/64	0.0320481	0.573622	3.51572	12.0959	DHX58;TYRO3;IFI35;PARP9		316
homotypic cell-cell adhesion (GO:0034109)	3/44	0.0492242	0.573622	3.85208	11.6	UBASH3B;TYRO3;HSPB1		317
positive regulation of potassium ion transmembrane transport (GO:1901381)	3/44	0.0492242	0.573622	3.85208	11.6	GABBR1;WNK2;KCNN4		318
regulation of cholesterol transport (GO:0032374)	2/25	0.0792801	0.573622	4.56976	11.5833	LRP1;ABCB4		319
regulation of neutrophil chemotaxis (GO:0090022)	2/25	0.0792801	0.573622	4.56976	11.5833	MPP1;DAPK2		320
regulation of protein processing (GO:0070613)	2/25	0.0792801	0.573622	4.56976	11.5833	NLRC4;CHAC1		321
negative regulation of ion transport (GO:0043271)	2/25	0.0792801	0.573622	4.56976	11.5833	WNK2;PACSIN3		322
positive regulation of cell death (GO:0010942)	4/66	0.0353237	0.573622	3.40197	11.3735	CDKN1B;LRP1;WNT5A;GRIN2B		323
zymogen activation (GO:0031638)	3/45	0.0520336	0.573622	3.76018	11.1146	MMP14;KLK1;NLRC4		324
positive regulation of Notch signaling pathway (GO:0045747)	3/45	0.0520336	0.573622	3.76018	11.1146	ENHO;SRC;NOTCH4		325
positive regulation of response to biotic stimulus (GO:0002833)	3/45	0.0520336	0.573622	3.76018	11.1146	DHX58;IFI35;SCIMP		326
regulation of mitotic metaphase/anaphase transition (GO:0030071)	2/26	0.0848576	0.573622	4.37913	10.8024	DUSP1;UBE2C		327
regulation of synapse organization (GO:0050807)	2/26	0.0848576	0.573622	4.37913	10.8024	WNT5A;ABHD17C		328
regulation of viral life cycle (GO:1903900)	2/26	0.0848576	0.573622	4.37913	10.8024	LAMP3;TYRO3		329
membrane depolarization during action potential (GO:0086010)	2/26	0.0848576	0.573622	4.37913	10.8024	SCN8A;HCN2		330
positive regulation of histone methylation (GO:0031062)	2/26	0.0848576	0.573622	4.37913	10.8024	MYB;TET1		331
positive regulation of ion transmembrane transporter activity (GO:0032414)	2/26	0.0848576	0.573622	4.37913	10.8024	TCAF1;WNK2		332
positive regulation of microtubule polymerization or depolymerization (GO:0031112)	2/26	0.0848576	0.573622	4.37913	10.8024	PSRC1;FES		333
positive regulation of T cell mediated cytotoxicity (GO:0001916)	2/26	0.0848576	0.573622	4.37913	10.8024	AZGP1;CD1C		334
T cell activation (GO:0042110)	5/92	0.0294855	0.573622	3.03479	10.6942	JAML;KIF13B;CD3E;CD1C;ADA		335
protein poly-ADP-ribosylation (GO:0070212)	1/10	0.172481	0.573622	5.82769	10.242	PARP9		336
apical protein localization (GO:0045176)	1/10	0.172481	0.573622	5.82769	10.242	CELSR1		337
arginine metabolic process (GO:0006525)	1/10	0.172481	0.573622	5.82769	10.242	DDAH2		338
cellular biogenic amine catabolic process (GO:0042402)	1/10	0.172481	0.573622	5.82769	10.242	CHDH		339
regulation of DNA damage checkpoint (GO:2000001)	1/10	0.172481	0.573622	5.82769	10.242	WDR76		340
cellular response to acetylcholine (GO:1905145)	1/10	0.172481	0.573622	5.82769	10.242	ATP2B4		341
chloride ion homeostasis (GO:0055064)	1/10	0.172481	0.573622	5.82769	10.242	SLC12A5		342
regulation of mast cell activation (GO:0033003)	1/10	0.172481	0.573622	5.82769	10.242	CD84		343
regulation of neutrophil migration (GO:1902622)	1/10	0.172481	0.573622	5.82769	10.242	MPP1		344
regulation of phospholipid metabolic process (GO:1903725)	1/10	0.172481	0.573622	5.82769	10.242	GNB3		345
regulation of store-operated calcium entry (GO:2001256)	1/10	0.172481	0.573622	5.82769	10.242	CD84		346
histone H2B ubiquitination (GO:0033523)	1/10	0.172481	0.573622	5.82769	10.242	DTX3L		347
lipoprotein transport (GO:0042953)	1/10	0.172481	0.573622	5.82769	10.242	LRP1		348
sulfur amino acid catabolic process (GO:0000098)	1/10	0.172481	0.573622	5.82769	10.242	CTH		349
Wnt signaling pathway involved in midbrain dopaminergic neuron differentiation (GO:1904953)	1/10	0.172481	0.573622	5.82769	10.242	WNT5A		350
monovalent inorganic anion homeostasis (GO:0055083)	1/10	0.172481	0.573622	5.82769	10.242	SLC12A5		351
myelin maintenance (GO:0043217)	1/10	0.172481	0.573622	5.82769	10.242	PRX		352
negative regulation of cell-cell adhesion mediated by cadherin (GO:2000048)	1/10	0.172481	0.573622	5.82769	10.242	NOTCH4		353
negative regulation of lymphocyte apoptotic process (GO:0070229)	1/10	0.172481	0.573622	5.82769	10.242	AURKB		354
negative regulation of telomerase activity (GO:0051974)	1/10	0.172481	0.573622	5.82769	10.242	SRC		355
negative regulation of viral-induced cytoplasmic pattern recognition receptor signaling pathway (GO:0039532)	1/10	0.172481	0.573622	5.82769	10.242	DHX58		356
positive regulation of monocyte differentiation (GO:0045657)	1/10	0.172481	0.573622	5.82769	10.242	FES		357
positive regulation of RIG-I signaling pathway (GO:1900246)	1/10	0.172481	0.573622	5.82769	10.242	DHX58		358
epithelial to mesenchymal transition (GO:0001837)	3/47	0.0578789	0.573622	3.58889	10.2262	NOTCH4;WNT5A;S100A4		359
hemopoiesis (GO:0030097)	5/94	0.0319457	0.573622	2.96629	10.2151	MEIS1;NOTCH4;RTKN2;WNT5A;FLT3LG		360
positive regulation of nitric oxide biosynthetic process (GO:0045429)	2/27	0.09055	0.573622	4.20375	10.0968	P2RX4;DDAH2		361
positive regulation of toll-like receptor signaling pathway (GO:0034123)	2/27	0.09055	0.573622	4.20375	10.0968	NINJ1;IFI35		362
response to metal ion (GO:0010038)	4/71	0.0443307	0.573622	3.14728	9.80718	MT2A;TESMIN;AQP3;CRIP1		363
cell morphogenesis involved in differentiation (GO:0000904)	4/72	0.0462725	0.573622	3.10084	9.52952	NTNG2;KIF14;TYRO3;SRCIN1		364
positive regulation of cytosolic calcium ion concentration involved in phospholipase C-activating G protein-coupled signaling pathway (GO:0051482)	2/28	0.0963509	0.573622	4.04186	9.45699	GPR174;P2RY10		365
positive regulation of microtubule polymerization (GO:0031116)	2/28	0.0963509	0.573622	4.04186	9.45699	PSRC1;FES		366
positive regulation of nitric oxide metabolic process (GO:1904407)	2/28	0.0963509	0.573622	4.04186	9.45699	P2RX4;DDAH2		367
positive regulation of synaptic transmission (GO:0050806)	4/73	0.048261	0.573622	3.05574	9.26236	RIMS2;GRIN2B;BAIAP3;NFATC4		368
regulation of double-strand break repair via nonhomologous end joining (GO:2001032)	2/29	0.102254	0.573622	3.89197	8.87483	DTX3L;PARP9		369
regulation of T cell mediated cytotoxicity (GO:0001914)	2/29	0.102254	0.573622	3.89197	8.87483	AZGP1;CD1C		370
intrinsic apoptotic signaling pathway in response to endoplasmic reticulum stress (GO:0070059)	2/29	0.102254	0.573622	3.89197	8.87483	CHAC1;BBC3		371
protein ADP-ribosylation (GO:0006471)	2/29	0.102254	0.573622	3.89197	8.87483	PARP16;PARP9		372
calcineurin-NFAT signaling cascade (GO:0033173)	1/11	0.188004	0.573622	5.24465	8.76534	NFATC4		373
carnitine shuttle (GO:0006853)	1/11	0.188004	0.573622	5.24465	8.76534	CPT1A		374
regulation of cytoplasmic transport (GO:1903649)	1/11	0.188004	0.573622	5.24465	8.76534	SRC		375
cell proliferation in forebrain (GO:0021846)	1/11	0.188004	0.573622	5.24465	8.76534	KIF14		376
regulation of lamellipodium morphogenesis (GO:2000392)	1/11	0.188004	0.573622	5.24465	8.76534	SRC		377
regulation of long-term neuronal synaptic plasticity (GO:0048169)	1/11	0.188004	0.573622	5.24465	8.76534	NEURL1		378
regulation of mast cell activation involved in immune response (GO:0033006)	1/11	0.188004	0.573622	5.24465	8.76534	FES		379
regulation of melanin biosynthetic process (GO:0048021)	1/11	0.188004	0.573622	5.24465	8.76534	ZEB2		380
regulation of mesenchymal cell proliferation (GO:0010464)	1/11	0.188004	0.573622	5.24465	8.76534	WNT5A		381
regulation of myeloid leukocyte mediated immunity (GO:0002886)	1/11	0.188004	0.573622	5.24465	8.76534	FES		382
regulation of phospholipase activity (GO:0010517)	1/11	0.188004	0.573622	5.24465	8.76534	LRP1		383
regulation of synapse maturation (GO:0090128)	1/11	0.188004	0.573622	5.24465	8.76534	NEURL1		384
glutathione biosynthetic process (GO:0006750)	1/11	0.188004	0.573622	5.24465	8.76534	CHAC1		385
hematopoietic stem cell proliferation (GO:0071425)	1/11	0.188004	0.573622	5.24465	8.76534	WNT5A		386
rhodopsin mediated signaling pathway (GO:0016056)	1/11	0.188004	0.573622	5.24465	8.76534	CNGA1		387
inhibitory synapse assembly (GO:1904862)	1/11	0.188004	0.573622	5.24465	8.76534	WNT5A		388
insulin-like growth factor receptor signaling pathway (GO:0048009)	1/11	0.188004	0.573622	5.24465	8.76534	IGF1R		389
ketone body metabolic process (GO:1902224)	1/11	0.188004	0.573622	5.24465	8.76534	BDH2		390
lipoprotein catabolic process (GO:0042159)	1/11	0.188004	0.573622	5.24465	8.76534	ABHD17C		391
lipoprotein localization (GO:0044872)	1/11	0.188004	0.573622	5.24465	8.76534	LRP1		392
synaptic vesicle transport (GO:0048489)	1/11	0.188004	0.573622	5.24465	8.76534	KIF5A		393
tetrahydrobiopterin metabolic process (GO:0046146)	1/11	0.188004	0.573622	5.24465	8.76534	PRKG2		394
midbrain dopaminergic neuron differentiation (GO:1904948)	1/11	0.188004	0.573622	5.24465	8.76534	WNT5A		395
miRNA mediated inhibition of translation (GO:0035278)	1/11	0.188004	0.573622	5.24465	8.76534	NOTCH4		396
negative regulation of bone remodeling (GO:0046851)	1/11	0.188004	0.573622	5.24465	8.76534	UBASH3B		397
negative regulation of nuclear division (GO:0051784)	1/11	0.188004	0.573622	5.24465	8.76534	FBXO43		398
negative regulation of platelet-derived growth factor receptor signaling pathway (GO:0010642)	1/11	0.188004	0.573622	5.24465	8.76534	LRP1		399
negative regulation of protein maturation (GO:1903318)	1/11	0.188004	0.573622	5.24465	8.76534	CHAC1		400
negative regulation of sprouting angiogenesis (GO:1903671)	1/11	0.188004	0.573622	5.24465	8.76534	E2F2		401
negative regulation of translation, ncRNA-mediated (GO:0040033)	1/11	0.188004	0.573622	5.24465	8.76534	NOTCH4		402
positive regulation of bone resorption (GO:0045780)	1/11	0.188004	0.573622	5.24465	8.76534	TNFRSF11A		403
positive regulation of integrin activation (GO:0033625)	1/11	0.188004	0.573622	5.24465	8.76534	SRC		404
positive regulation of lipid localization (GO:1905954)	1/11	0.188004	0.573622	5.24465	8.76534	LRP1		405
positive regulation of non-canonical Wnt signaling pathway (GO:2000052)	1/11	0.188004	0.573622	5.24465	8.76534	PLEKHA4		406
positive regulation of phospholipid transport (GO:2001140)	1/11	0.188004	0.573622	5.24465	8.76534	ABCB4		407
postsynapse assembly (GO:0099068)	1/11	0.188004	0.573622	5.24465	8.76534	WNT5A		408
positive regulation of protein localization to membrane (GO:1905477)	5/101	0.0415466	0.573622	2.74901	8.74445	TCAF1;LRP1;ATP2B4;SPTBN1;BBC3		409
mesenchymal cell differentiation (GO:0048762)	3/51	0.070448	0.573622	3.28915	8.72571	NOTCH4;WNT5A;S100A4		410
mitotic metaphase plate congression (GO:0007080)	3/51	0.070448	0.573622	3.28915	8.72571	CDT1;PSRC1;KIF14		411
intrinsic apoptotic signaling pathway (GO:0097193)	5/102	0.0430456	0.573622	2.72053	8.55743	MLLT11;CHAC1;CRIP1;FNIP2;BBC3		412
positive regulation of canonical Wnt signaling pathway (GO:0090263)	6/130	0.0359494	0.573622	2.55717	8.50424	ZEB2;ADGRA2;PTK7;WNK2;PLEKHA4;LGR6		413
regulation of exocytosis (GO:0017157)	3/52	0.073767	0.573622	3.22186	8.39888	RIMS2;RAB26;CPLX1		414
positive regulation of protein localization to cell periphery (GO:1904377)	3/52	0.073767	0.573622	3.22186	8.39888	LRP1;ATP2B4;SPTBN1		415
positive regulation of protein localization to plasma membrane (GO:1903078)	3/52	0.073767	0.573622	3.22186	8.39888	LRP1;ATP2B4;SPTBN1		416
regulation of protein localization to membrane (GO:1905475)	2/30	0.108254	0.573622	3.75278	8.34345	MMP14;SPTBN1		417
Golgi to plasma membrane protein transport (GO:0043001)	2/30	0.108254	0.573622	3.75278	8.34345	RAB26;SPTBN1		418
ion homeostasis (GO:0050801)	2/30	0.108254	0.573622	3.75278	8.34345	SLC12A5;WNK2		419
synaptic vesicle cycle (GO:0099504)	2/30	0.108254	0.573622	3.75278	8.34345	SLC17A7;CPLX1		420
positive regulation of small GTPase mediated signal transduction (GO:0051057)	2/30	0.108254	0.573622	3.75278	8.34345	SRC;RASGRF1		421
inorganic cation import across plasma membrane (GO:0098659)	4/77	0.0566799	0.573622	2.88772	8.28871	SLC12A5;SLC9A9;ATP2B4;HCN2		422
regulation of DNA replication (GO:0006275)	3/53	0.0771544	0.573622	3.15726	8.08873	CCNA2;CDT1;GLI1		423
positive regulation of protein serine/threonine kinase activity (GO:0071902)	5/106	0.0493641	0.573622	2.61226	7.85905	PSRC1;SRC;WNT5A;ATP2B4;PARP16		424
negative regulation of response to biotic stimulus (GO:0002832)	2/31	0.114345	0.573622	3.62319	7.857	DHX58;TYRO3		425
phospholipid translocation (GO:0045332)	2/31	0.114345	0.573622	3.62319	7.857	ATP8B3;ABCB4		426
positive regulation of Rho protein signal transduction (GO:0035025)	2/31	0.114345	0.573622	3.62319	7.857	GPR174;P2RY10		427
regulation of cyclin-dependent protein kinase activity (GO:1904029)	3/54	0.080609	0.573622	3.09519	7.79415	CCNA2;CDKN1B;CDC25C		428
regulation of protein localization to plasma membrane (GO:1903076)	4/80	0.0634777	0.573622	2.7733	7.64618	MMP14;LRP1;ATP2B4;SPTBN1		429
negative regulation of cell cycle (GO:0045786)	4/80	0.0634777	0.573622	2.7733	7.64618	BTG4;CDKN1B;DUSP1;NUDT6		430
purine nucleotide biosynthetic process (GO:0006164)	1/12	0.203238	0.573622	4.76762	7.59663	ADA		431
ATP transport (GO:0015867)	1/12	0.203238	0.573622	4.76762	7.59663	CALHM1		432
attachment of mitotic spindle microtubules to kinetochore (GO:0051315)	1/12	0.203238	0.573622	4.76762	7.59663	CDT1		433
regulation of B cell apoptotic process (GO:0002902)	1/12	0.203238	0.573622	4.76762	7.59663	AURKB		434
calcineurin-mediated signaling (GO:0097720)	1/12	0.203238	0.573622	4.76762	7.59663	NFATC4		435
calcium ion-regulated exocytosis of neurotransmitter (GO:0048791)	1/12	0.203238	0.573622	4.76762	7.59663	RIMS2		436
carnitine metabolic process (GO:0009437)	1/12	0.203238	0.573622	4.76762	7.59663	CPT1A		437
catecholamine biosynthetic process (GO:0042423)	1/12	0.203238	0.573622	4.76762	7.59663	MOXD1		438
regulation of DNA-dependent DNA replication (GO:0090329)	1/12	0.203238	0.573622	4.76762	7.59663	CDT1		439
regulation of feeding behavior (GO:0060259)	1/12	0.203238	0.573622	4.76762	7.59663	GNB3		440
regulation of hemopoiesis (GO:1903706)	1/12	0.203238	0.573622	4.76762	7.59663	GFI1B		441
regulation of histone H3-K9 methylation (GO:0051570)	1/12	0.203238	0.573622	4.76762	7.59663	MYB		442
regulation of myoblast fusion (GO:1901739)	1/12	0.203238	0.573622	4.76762	7.59663	CFLAR		443
regulation of sensory perception (GO:0051931)	1/12	0.203238	0.573622	4.76762	7.59663	ACP3		444
regulation of sequestering of calcium ion (GO:0051282)	1/12	0.203238	0.573622	4.76762	7.59663	UBASH3B		445
exit from mitosis (GO:0010458)	1/12	0.203238	0.573622	4.76762	7.59663	UBE2C		446
hemidesmosome assembly (GO:0031581)	1/12	0.203238	0.573622	4.76762	7.59663	ITGB4		447
homocysteine metabolic process (GO:0050667)	1/12	0.203238	0.573622	4.76762	7.59663	CTH		448
sensory perception of taste (GO:0050909)	1/12	0.203238	0.573622	4.76762	7.59663	CALHM1		449
serine family amino acid biosynthetic process (GO:0009070)	1/12	0.203238	0.573622	4.76762	7.59663	CTH		450
magnesium ion transport (GO:0015693)	1/12	0.203238	0.573622	4.76762	7.59663	NIPAL2		451
thyroid hormone generation (GO:0006590)	1/12	0.203238	0.573622	4.76762	7.59663	TG		452
toll-like receptor 3 signaling pathway (GO:0034138)	1/12	0.203238	0.573622	4.76762	7.59663	SCIMP		453
morphogenesis of a polarized epithelium (GO:0001738)	1/12	0.203238	0.573622	4.76762	7.59663	CELSR1		454
negative regulation of calcineurin-mediated signaling (GO:0106057)	1/12	0.203238	0.573622	4.76762	7.59663	ATP2B4		455
negative regulation of calcineurin-NFAT signaling cascade (GO:0070885)	1/12	0.203238	0.573622	4.76762	7.59663	ATP2B4		456
negative regulation of cellular response to vascular endothelial growth factor stimulus (GO:1902548)	1/12	0.203238	0.573622	4.76762	7.59663	ATP2B4		457
negative regulation of heart contraction (GO:0045822)	1/12	0.203238	0.573622	4.76762	7.59663	SPTBN4		458
negative regulation of leukocyte chemotaxis (GO:0002689)	1/12	0.203238	0.573622	4.76762	7.59663	DUSP1		459
poly-N-acetyllactosamine biosynthetic process (GO:0030311)	1/12	0.203238	0.573622	4.76762	7.59663	B3GNT7		460
polyol transport (GO:0015791)	1/12	0.203238	0.573622	4.76762	7.59663	AQP3		461
positive regulation of cellular senescence (GO:2000774)	1/12	0.203238	0.573622	4.76762	7.59663	CGAS		462
positive regulation of leukocyte proliferation (GO:0070665)	1/12	0.203238	0.573622	4.76762	7.59663	IL5RA		463
positive regulation of protein maturation (GO:1903319)	1/12	0.203238	0.573622	4.76762	7.59663	NLRC4		464
positive regulation of sodium ion transmembrane transport (GO:1902307)	1/12	0.203238	0.573622	4.76762	7.59663	WNK2		465
positive regulation of ubiquitin protein ligase activity (GO:1904668)	1/12	0.203238	0.573622	4.76762	7.59663	UBE2C		466
presynapse organization (GO:0099172)	1/12	0.203238	0.573622	4.76762	7.59663	WNT5A		467
protein auto-ADP-ribosylation (GO:0070213)	1/12	0.203238	0.573622	4.76762	7.59663	PARP16		468
protein localization to condensed chromosome (GO:1903083)	1/12	0.203238	0.573622	4.76762	7.59663	AURKB		469
regulation of blood vessel endothelial cell migration (GO:0043535)	3/55	0.0841295	0.573622	3.03551	7.51411	P2RX4;ATP2B4;HSPB1		470
activation of cysteine-type endopeptidase activity involved in apoptotic process (GO:0006919)	4/81	0.0658346	0.573622	2.73714	7.4467	HIP1;NLRC4;CFLAR;BBC3		471
regulation of chemotaxis (GO:0050920)	2/32	0.120522	0.573622	3.50223	7.41047	P2RX4;ADGRA2		472
membrane depolarization (GO:0051899)	2/32	0.120522	0.573622	3.50223	7.41047	P2RX4;SCN8A		473
positive regulation of immune effector process (GO:0002699)	2/32	0.120522	0.573622	3.50223	7.41047	DHX58;MYB		474
potassium ion transmembrane transport (GO:0071805)	6/139	0.047216	0.573622	2.38303	7.27544	SLC12A5;KCNH8;SLC9A9;KCNA3;KCNN4;HCN2		475
regulation of cyclin-dependent protein serine/threonine kinase activity (GO:0000079)	4/82	0.0682365	0.573622	2.70191	7.25403	CCNA2;CDKN1B;PSRC1;CDC25C		476
DNA damage response, signal transduction by p53 class mediator resulting in cell cycle arrest (GO:0006977)	3/56	0.0877147	0.573622	2.97809	7.24767	CDKN1B;CDC25C;E2F8		477
peptidyl-tyrosine modification (GO:0018212)	3/56	0.0877147	0.573622	2.97809	7.24767	TPST1;SRC;FES		478
positive regulation of interleukin-1 beta production (GO:0032731)	3/56	0.0877147	0.573622	2.97809	7.24767	WNT5A;HSPB1;NLRC4		479
central nervous system development (GO:0007417)	10/268	0.0303992	0.573622	2.0566	7.1844	SEMA6B;MEIS1;ADGRA2;NFIB;B3GNT5;HESX1;CELSR1;GRIN2B;POU6F1;GLIS2		480
enzyme linked receptor protein signaling pathway (GO:0007167)	6/140	0.0485884	0.573622	2.36513	7.15302	FES;SRC;TYRO3;LCP2;CD3E;IGF1R		481
regulation of angiogenesis (GO:0045765)	8/203	0.0380757	0.573622	2.17201	7.09852	PLXND1;ADGRA2;NINJ1;WNT5A;VASH2;ATP2B4;FOXJ2;HSPB1		482
regulation of protein serine/threonine kinase activity (GO:0071900)	5/111	0.0579906	0.573622	2.4884	7.08565	CCNA2;CDKN1B;SRC;PARP16;CDC25C		483
apoptotic cell clearance (GO:0043277)	2/33	0.126778	0.573622	3.38909	6.99953	LRP1;TYRO3		484
apoptotic mitochondrial changes (GO:0008637)	2/33	0.126778	0.573622	3.38909	6.99953	BBC3;IFIT2		485
regulation of sprouting angiogenesis (GO:1903670)	2/33	0.126778	0.573622	3.38909	6.99953	S100A1;E2F2		486
negative chemotaxis (GO:0050919)	2/33	0.126778	0.573622	3.38909	6.99953	SEMA6B;LGR6		487
positive regulation of cholesterol transport (GO:0032376)	2/33	0.126778	0.573622	3.38909	6.99953	LRP1;ABCB4		488
positive regulation of cytokine production involved in immune response (GO:0002720)	2/33	0.126778	0.573622	3.38909	6.99953	WNT5A;SCIMP		489
regulation of mitotic nuclear division (GO:0007088)	3/57	0.0913634	0.573622	2.92279	6.99397	DUSP1;CDC25C;FBXO43		490
regulation of cytokinesis (GO:0032465)	4/84	0.0731745	0.573622	2.6341	6.88792	KIF14;KIF20A;AURKB;E2F8		491
axonogenesis (GO:0007409)	9/240	0.0377737	0.573622	2.06451	6.76362	SEMA6B;SPTBN4;NTNG2;SRC;KIF5A;WNT5A;GAB2;LGR6;SPTBN1		492
regulation of calcium ion transport (GO:0051924)	3/58	0.0950743	0.573622	2.8695	6.75222	CD84;P2RX4;PACSIN3		493
positive regulation of mitochondrion organization (GO:0010822)	3/58	0.0950743	0.573622	2.8695	6.75222	HRK;MLLT11;BBC3		494
positive regulation of protein catabolic process (GO:0045732)	4/85	0.0757099	0.573622	2.60144	6.71393	CDKN1B;HACE1;WNT5A;PACSIN3		495
pteridine-containing compound metabolic process (GO:0042558)	1/13	0.218186	0.573622	4.3701	6.65307	PRKG2		496
purine-containing compound salvage (GO:0043101)	1/13	0.218186	0.573622	4.3701	6.65307	ADA		497
cellular component maintenance (GO:0043954)	1/13	0.218186	0.573622	4.3701	6.65307	IGF1R		498
central nervous system neuron axonogenesis (GO:0021955)	1/13	0.218186	0.573622	4.3701	6.65307	SPTBN4		499
regulation of mitotic cell cycle spindle assembly checkpoint (GO:0090266)	1/13	0.218186	0.573622	4.3701	6.65307	DUSP1		500
embryonic hemopoiesis (GO:0035162)	1/13	0.218186	0.573622	4.3701	6.65307	FLT3LG		501
entry into host (GO:0044409)	1/13	0.218186	0.573622	4.3701	6.65307	SRC		502
relaxation of cardiac muscle (GO:0055119)	1/13	0.218186	0.573622	4.3701	6.65307	P2RX4		503
response to muramyl dipeptide (GO:0032495)	1/13	0.218186	0.573622	4.3701	6.65307	VIM		504
response to UV-B (GO:0010224)	1/13	0.218186	0.573622	4.3701	6.65307	CRIP1		505
semaphorin-plexin signaling pathway involved in neuron projection guidance (GO:1902285)	1/13	0.218186	0.573622	4.3701	6.65307	PLXND1		506
intracellular sterol transport (GO:0032366)	1/13	0.218186	0.573622	4.3701	6.65307	TSPO2		507
intraciliary retrograde transport (GO:0035721)	1/13	0.218186	0.573622	4.3701	6.65307	CILK1		508
kinetochore organization (GO:0051383)	1/13	0.218186	0.573622	4.3701	6.65307	CDT1		509
macrophage activation involved in immune response (GO:0002281)	1/13	0.218186	0.573622	4.3701	6.65307	IFI35		510
synaptic vesicle localization (GO:0097479)	1/13	0.218186	0.573622	4.3701	6.65307	KIF5A		511
myelination in peripheral nervous system (GO:0022011)	1/13	0.218186	0.573622	4.3701	6.65307	PRX		512
negative regulation of gluconeogenesis (GO:0045721)	1/13	0.218186	0.573622	4.3701	6.65307	ERFE		513
negative regulation of mononuclear cell migration (GO:0071676)	1/13	0.218186	0.573622	4.3701	6.65307	DUSP1		514
pathway-restricted SMAD protein phosphorylation (GO:0060389)	1/13	0.218186	0.573622	4.3701	6.65307	GDF7		515
plasma membrane tubulation (GO:0097320)	1/13	0.218186	0.573622	4.3701	6.65307	PACSIN3		516
poly-N-acetyllactosamine metabolic process (GO:0030309)	1/13	0.218186	0.573622	4.3701	6.65307	B3GNT7		517
positive regulation of calcium-mediated signaling (GO:0050850)	1/13	0.218186	0.573622	4.3701	6.65307	P2RX4		518
positive regulation of cell aging (GO:0090343)	1/13	0.218186	0.573622	4.3701	6.65307	CGAS		519
positive regulation of insulin receptor signaling pathway (GO:0046628)	1/13	0.218186	0.573622	4.3701	6.65307	ERFE		520
positive regulation of transporter activity (GO:0032411)	1/13	0.218186	0.573622	4.3701	6.65307	SYNGR3		521
protein heterotetramerization (GO:0051290)	1/13	0.218186	0.573622	4.3701	6.65307	GRIN2B		522
cell-substrate junction assembly (GO:0007044)	2/34	0.13311	0.573622	3.28301	6.62045	ITGB4;SRC		523
regulation of transmembrane transport (GO:0034762)	2/34	0.13311	0.573622	3.28301	6.62045	CALHM1;PIM1		524
phosphatidylinositol 3-kinase signaling (GO:0014065)	2/34	0.13311	0.573622	3.28301	6.62045	TYRO3;IGF1R		525
regulation of secretion by cell (GO:1903530)	3/59	0.0988459	0.573622	2.81812	6.52167	RIMS2;RAB26;CPLX1		526
ion transport (GO:0006811)	5/116	0.0674258	0.573622	2.3757	6.40662	CALHM1;SLC12A5;SLC9A9;SLC17A7;KCNN4		527
positive regulation of angiogenesis (GO:0045766)	5/116	0.0674258	0.573622	2.3757	6.40662	S100A1;WNT5A;NINJ1;VASH2;HSPB1		528
Notch signaling pathway (GO:0007219)	3/60	0.102677	0.573622	2.76853	6.30164	PLXND1;DTX3L;NOTCH4		529
cellular response to amyloid-beta (GO:1904646)	2/35	0.139511	0.573622	3.18336	6.26998	LRP1;IGF1R		530
embryonic skeletal system development (GO:0048706)	2/35	0.139511	0.573622	3.18336	6.26998	WNT5A;HOXA4		531
semaphorin-plexin signaling pathway (GO:0071526)	2/35	0.139511	0.573622	3.18336	6.26998	SEMA6B;PLXND1		532
smoothened signaling pathway (GO:0007224)	2/35	0.139511	0.573622	3.18336	6.26998	TCTN2;GLI1		533
muscle cell differentiation (GO:0042692)	2/35	0.139511	0.573622	3.18336	6.26998	NEBL;NINJ1		534
peptidyl-tyrosine dephosphorylation (GO:0035335)	2/35	0.139511	0.573622	3.18336	6.26998	UBASH3B;DUSP1		535
O-glycan processing (GO:0016266)	3/61	0.106566	0.573622	2.72066	6.09153	B3GNT7;B3GNT5;MUC19		536
brain development (GO:0007420)	6/150	0.0636605	0.573622	2.19975	6.05854	MEIS1;NFIB;B3GNT5;HESX1;GRIN2B;POU6F1		537
endoderm formation (GO:0001706)	2/36	0.145978	0.573622	3.08958	5.94527	MMP14;DUSP1		538
establishment of protein localization to plasma membrane (GO:0061951)	2/36	0.145978	0.573622	3.08958	5.94527	RAB26;SPTBN1		539
retina homeostasis (GO:0001895)	2/36	0.145978	0.573622	3.08958	5.94527	AZGP1;HSPB1		540
Wnt signaling pathway, calcium modulating pathway (GO:0007223)	2/36	0.145978	0.573622	3.08958	5.94527	FZD2;WNT5A		541
positive regulation of cytokine-mediated signaling pathway (GO:0001961)	2/36	0.145978	0.573622	3.08958	5.94527	WNT5A;PARP9		542
positive regulation of innate immune response (GO:0045089)	2/36	0.145978	0.573622	3.08958	5.94527	WNT5A;IFI35		543
positive regulation of T cell mediated immunity (GO:0002711)	2/36	0.145978	0.573622	3.08958	5.94527	AZGP1;CD1C		544
negative regulation of protein kinase activity (GO:0006469)	4/90	0.0890361	0.573622	2.44957	5.92481	CDKN1B;UBASH3B;HSPB1;SRCIN1		545
positive regulation of binding (GO:0051099)	4/90	0.0890361	0.573622	2.44957	5.92481	CDT1;DTX3L;LRP1;PARP9		546
protein complex oligomerization (GO:0051259)	4/90	0.0890361	0.573622	2.44957	5.92481	CALHM1;NINJ1;NLRC4;IKZF4		547
response to retinoic acid (GO:0032526)	3/62	0.110513	0.573622	2.67441	5.89073	PTK7;WNT5A;AQP3		548
negative regulation of kinase activity (GO:0033673)	3/62	0.110513	0.573622	2.67441	5.89073	CDKN1B;UBASH3B;HSPB1		549
positive regulation of interleukin-1 production (GO:0032732)	3/62	0.110513	0.573622	2.67441	5.89073	WNT5A;HSPB1;NLRC4		550
activation of cysteine-type endopeptidase activity (GO:0097202)	1/14	0.232854	0.573622	4.03373	5.87853	NLRC4		551
antigen processing and presentation of endogenous peptide antigen (GO:0002483)	1/14	0.232854	0.573622	4.03373	5.87853	AZGP1		552
aorta development (GO:0035904)	1/14	0.232854	0.573622	4.03373	5.87853	LRP1		553
regulation of cAMP-dependent protein kinase activity (GO:2000479)	1/14	0.232854	0.573622	4.03373	5.87853	ATP2B4		554
branching involved in blood vessel morphogenesis (GO:0001569)	1/14	0.232854	0.573622	4.03373	5.87853	NOTCH4		555
calcium ion import across plasma membrane (GO:0098703)	1/14	0.232854	0.573622	4.03373	5.87853	ATP2B4		556
regulation of cell projection organization (GO:0031344)	1/14	0.232854	0.573622	4.03373	5.87853	NTNG2		557
carbohydrate transport (GO:0008643)	1/14	0.232854	0.573622	4.03373	5.87853	AQP3		558
cellular copper ion homeostasis (GO:0006878)	1/14	0.232854	0.573622	4.03373	5.87853	MT2A		559
regulation of DNA methylation-dependent heterochromatin assembly (GO:0090308)	1/14	0.232854	0.573622	4.03373	5.87853	TET1		560
regulation of histone methylation (GO:0031060)	1/14	0.232854	0.573622	4.03373	5.87853	TET1		561
ceramide transport (GO:0035627)	1/14	0.232854	0.573622	4.03373	5.87853	ABCB4		562
regulation of macrophage cytokine production (GO:0010935)	1/14	0.232854	0.573622	4.03373	5.87853	WNT5A		563
covalent chromatin modification (GO:0016569)	1/14	0.232854	0.573622	4.03373	5.87853	AURKB		564
detection of bacterium (GO:0016045)	1/14	0.232854	0.573622	4.03373	5.87853	NLRC4		565
regulation of protein kinase C signaling (GO:0090036)	1/14	0.232854	0.573622	4.03373	5.87853	WNT5A		566
regulation of response to interferon-gamma (GO:0060330)	1/14	0.232854	0.573622	4.03373	5.87853	PARP9		567
regulation of sensory perception of pain (GO:0051930)	1/14	0.232854	0.573622	4.03373	5.87853	ACP3		568
genitalia development (GO:0048806)	1/14	0.232854	0.573622	4.03373	5.87853	WNT5A		569
relaxation of muscle (GO:0090075)	1/14	0.232854	0.573622	4.03373	5.87853	P2RX4		570
response to chemokine (GO:1990868)	1/14	0.232854	0.573622	4.03373	5.87853	DUSP1		571
secondary palate development (GO:0062009)	1/14	0.232854	0.573622	4.03373	5.87853	WNT5A		572
steroid catabolic process (GO:0006706)	1/14	0.232854	0.573622	4.03373	5.87853	HSD17B14		573
negative regulation of smooth muscle cell migration (GO:0014912)	1/14	0.232854	0.573622	4.03373	5.87853	LRP1		574
neurotransmitter biosynthetic process (GO:0042136)	1/14	0.232854	0.573622	4.03373	5.87853	MOXD1		575
peptidyl-serine dephosphorylation (GO:0070262)	1/14	0.232854	0.573622	4.03373	5.87853	DUSP1		576
positive regulation of brown fat cell differentiation (GO:0090336)	1/14	0.232854	0.573622	4.03373	5.87853	PIM1		577
positive regulation of cellular response to insulin stimulus (GO:1900078)	1/14	0.232854	0.573622	4.03373	5.87853	ERFE		578
positive regulation of insulin secretion involved in cellular response to glucose stimulus (GO:0035774)	1/14	0.232854	0.573622	4.03373	5.87853	BAIAP3		579
positive regulation of leukocyte degranulation (GO:0043302)	1/14	0.232854	0.573622	4.03373	5.87853	GAB2		580
positive regulation of protein-containing complex disassembly (GO:0043243)	1/14	0.232854	0.573622	4.03373	5.87853	IGF1R		581
positive regulation of sodium ion transmembrane transporter activity (GO:2000651)	1/14	0.232854	0.573622	4.03373	5.87853	WNK2		582
positive regulation of T cell chemotaxis (GO:0010820)	1/14	0.232854	0.573622	4.03373	5.87853	WNT5A		583
positive regulation of T cell receptor signaling pathway (GO:0050862)	1/14	0.232854	0.573622	4.03373	5.87853	KCNN4		584
positive regulation of T-helper cell differentiation (GO:0045624)	1/14	0.232854	0.573622	4.03373	5.87853	MYB		585
protein localization to kinetochore (GO:0034501)	1/14	0.232854	0.573622	4.03373	5.87853	AURKB		586
regulation of canonical Wnt signaling pathway (GO:0060828)	9/253	0.0498105	0.573622	1.9532	5.85869	ZEB2;ADGRA2;PTK7;WNK2;WNT5A;PLEKHA4;IGFBP6;GLI1;LGR6		587
protein homooligomerization (GO:0051260)	5/121	0.0776627	0.573622	2.27272	5.80766	CALHM1;CTH;NINJ1;NLRC4;IKZF4		588
positive regulation of Wnt signaling pathway (GO:0030177)	6/153	0.0686626	0.573622	2.15453	5.77101	ZEB2;ADGRA2;PTK7;WNK2;PLEKHA4;LGR6		589
anterior/posterior pattern specification (GO:0009952)	3/63	0.114514	0.573622	2.6297	5.69872	HES7;HOXB7;HOXA4		590
positive regulation of Ras protein signal transduction (GO:0046579)	3/63	0.114514	0.573622	2.6297	5.69872	GPR174;P2RY10;RASGRF1		591
potassium ion transport (GO:0006813)	5/122	0.0798051	0.573622	2.25318	5.69641	KCNH8;SLC9A9;KCNA3;KCNN4;HCN2		592
anterograde axonal transport (GO:0008089)	2/37	0.152505	0.573622	3.00115	5.64383	KIF5A;HSPB1		593
regulation of vascular associated smooth muscle cell proliferation (GO:1904705)	2/37	0.152505	0.573622	3.00115	5.64383	CDKN1B;FOXJ2		594
positive regulation of cytokinesis (GO:0032467)	2/37	0.152505	0.573622	3.00115	5.64383	KIF14;AURKB		595
regulation of anatomical structure morphogenesis (GO:0022603)	5/123	0.081979	0.573622	2.23397	5.5878	PLXND1;ADGRA2;VASH2;KIF13B;SRCIN1		596
negative regulation of cell cycle process (GO:0010948)	3/64	0.11857	0.573622	2.58646	5.51499	FBXO43;AURKB;E2F8		597
negative regulation of intrinsic apoptotic signaling pathway (GO:2001243)	3/64	0.11857	0.573622	2.58646	5.51499	SRC;RTKN2;HSPB1		598
actin-myosin filament sliding (GO:0033275)	2/38	0.159089	0.573622	2.91763	5.36347	MYBPC1;VIM		599
muscle filament sliding (GO:0030049)	2/38	0.159089	0.573622	2.91763	5.36347	MYBPC1;VIM		600
negative regulation of innate immune response (GO:0045824)	2/38	0.159089	0.573622	2.91763	5.36347	DHX58;TYRO3		601
positive regulation of potassium ion transport (GO:0043268)	2/38	0.159089	0.573622	2.91763	5.36347	GABBR1;KCNN4		602
positive regulation of production of molecular mediator of immune response (GO:0002702)	2/38	0.159089	0.573622	2.91763	5.36347	WNT5A;SCIMP		603
regulation of cellular catabolic process (GO:0031329)	3/65	0.122678	0.573622	2.54461	5.33908	LAMP3;DAPK2;HSPB1		604
chemical homeostasis (GO:0048878)	3/65	0.122678	0.573622	2.54461	5.33908	ABCB4;WNK2;TLCD3B		605
mitotic G1 DNA damage checkpoint signaling (GO:0031571)	3/65	0.122678	0.573622	2.54461	5.33908	CDKN1B;CDC25C;E2F8		606
T cell receptor signaling pathway (GO:0050852)	6/158	0.077492	0.573622	2.08312	5.32775	BTN3A1;BTN3A3;LCP2;BTN3A2;CD247;CD3E		607
acute-phase response (GO:0006953)	1/15	0.247248	0.573622	3.74542	5.2337	APOL2		608
calcium ion import into cytosol (GO:1902656)	1/15	0.247248	0.573622	3.74542	5.2337	ATP2B4		609
cardiac myofibril assembly (GO:0055003)	1/15	0.247248	0.573622	3.74542	5.2337	NEBL		610
regulation of dephosphorylation (GO:0035303)	1/15	0.247248	0.573622	3.74542	5.2337	SRC		611
cellular response to ATP (GO:0071318)	1/15	0.247248	0.573622	3.74542	5.2337	P2RX4		612
cellular response to exogenous dsRNA (GO:0071360)	1/15	0.247248	0.573622	3.74542	5.2337	CGAS		613
regulation of extracellular matrix disassembly (GO:0010715)	1/15	0.247248	0.573622	3.74542	5.2337	LRP1		614
clathrin coat assembly (GO:0048268)	1/15	0.247248	0.573622	3.74542	5.2337	HIP1		615
contractile actin filament bundle assembly (GO:0030038)	1/15	0.247248	0.573622	3.74542	5.2337	SRC		616
endoderm development (GO:0007492)	1/15	0.247248	0.573622	3.74542	5.2337	DUSP1		617
endoplasmic reticulum tubular network organization (GO:0071786)	1/15	0.247248	0.573622	3.74542	5.2337	REEP2		618
regulation of sequestering of triglyceride (GO:0010889)	1/15	0.247248	0.573622	3.74542	5.2337	PLIN2		619
regulation of synaptic transmission, GABAergic (GO:0032228)	1/15	0.247248	0.573622	3.74542	5.2337	BAIAP3		620
regulation of T cell chemotaxis (GO:0010819)	1/15	0.247248	0.573622	3.74542	5.2337	WNT5A		621
ganglioside biosynthetic process (GO:0001574)	1/15	0.247248	0.573622	3.74542	5.2337	B3GALT4		622
response to ethanol (GO:0045471)	1/15	0.247248	0.573622	3.74542	5.2337	GRIN2B		623
intracellular cholesterol transport (GO:0032367)	1/15	0.247248	0.573622	3.74542	5.2337	TSPO2		624
stress fiber assembly (GO:0043149)	1/15	0.247248	0.573622	3.74542	5.2337	SRC		625
macrophage migration (GO:1905517)	1/15	0.247248	0.573622	3.74542	5.2337	P2RX4		626
T cell proliferation (GO:0042098)	1/15	0.247248	0.573622	3.74542	5.2337	BTN3A1		627
mitotic recombination (GO:0006312)	1/15	0.247248	0.573622	3.74542	5.2337	DMC1		628
negative regulation of leukocyte activation (GO:0002695)	1/15	0.247248	0.573622	3.74542	5.2337	CD84		629
negative regulation of protein processing (GO:0010955)	1/15	0.247248	0.573622	3.74542	5.2337	CHAC1		630
negative regulation of ubiquitin-protein transferase activity (GO:0051444)	1/15	0.247248	0.573622	3.74542	5.2337	DTX3L		631
nitric oxide biosynthetic process (GO:0006809)	1/15	0.247248	0.573622	3.74542	5.2337	DDAH2		632
peptidyl-tyrosine autophosphorylation (GO:0038083)	1/15	0.247248	0.573622	3.74542	5.2337	IGF1R		633
photoreceptor cell development (GO:0042461)	1/15	0.247248	0.573622	3.74542	5.2337	CDHR1		634
phototransduction, visible light (GO:0007603)	1/15	0.247248	0.573622	3.74542	5.2337	CNGA1		635
placenta development (GO:0001890)	1/15	0.247248	0.573622	3.74542	5.2337	E2F8		636
positive regulation of cell killing (GO:0031343)	1/15	0.247248	0.573622	3.74542	5.2337	WNT5A		637
positive regulation of histone H3-K4 methylation (GO:0051571)	1/15	0.247248	0.573622	3.74542	5.2337	MYB		638
positive regulation of membrane protein ectodomain proteolysis (GO:0051044)	1/15	0.247248	0.573622	3.74542	5.2337	PACSIN3		639
positive regulation of pattern recognition receptor signaling pathway (GO:0062208)	1/15	0.247248	0.573622	3.74542	5.2337	DHX58		640
positive regulation of response to cytokine stimulus (GO:0060760)	1/15	0.247248	0.573622	3.74542	5.2337	WNT5A		641
positive regulation of sprouting angiogenesis (GO:1903672)	1/15	0.247248	0.573622	3.74542	5.2337	S100A1		642
protein monoubiquitination (GO:0006513)	2/39	0.165723	0.573622	2.83863	5.10226	DTX3L;NEURL1		643
positive regulation of protein kinase B signaling (GO:0051897)	6/161	0.0830834	0.573622	2.04249	5.08152	HIP1;P2RX4;SRC;FLT3LG;GAB2;IGF1R		644
positive regulation of catabolic process (GO:0009896)	3/67	0.131048	0.573622	2.46484	5.00904	CDKN1B;HACE1;WNT5A		645
muscle contraction (GO:0006936)	5/129	0.0956725	0.573622	2.12522	4.98751	MYBPC1;SGCA;VIM;SORBS3;SNTB1		646
regulation of response to external stimulus (GO:0032101)	5/130	0.0980614	0.573622	2.10811	4.89537	P2RX4;ADGRA2;DHX58;WNT5A;CNGA1		647
regulation of microtubule polymerization (GO:0031113)	2/40	0.172406	0.573622	2.76379	4.85849	PSRC1;FES		648
regulation of sodium ion transmembrane transporter activity (GO:2000649)	2/40	0.172406	0.573622	2.76379	4.85849	FGF14;WNK2		649
sulfur compound catabolic process (GO:0044273)	2/40	0.172406	0.573622	2.76379	4.85849	CTH;CHAC1		650
synaptic vesicle exocytosis (GO:0016079)	2/40	0.172406	0.573622	2.76379	4.85849	RIMS2;CPLX1		651
positive regulation of double-strand break repair (GO:2000781)	2/40	0.172406	0.573622	2.76379	4.85849	DTX3L;PARP9		652
cellular response to metal ion (GO:0071248)	5/131	0.10048	0.573622	2.09127	4.80531	MT2A;CDKN1B;P2RX4;CPNE7;WNT5A		653
regulation of neuron projection development (GO:0010975)	6/165	0.090878	0.573622	1.99069	4.77416	NTNG2;FES;PTK7;WNT5A;KIF13B;SRCIN1		654
positive regulation of intracellular signal transduction (GO:1902533)	16/546	0.0532168	0.573622	1.60572	4.71018	HIP1;SRC;PLEKHG5;RTKN2;WNT5A;FLT3LG;CGAS;IFI35;GAB2;CFLAR;RUNDC3A;BBC3;IGF1R;P2RX4;DHX58;S100A4		655
peptidyl-tyrosine phosphorylation (GO:0018108)	3/69	0.139611	0.573622	2.38991	4.70547	SRC;FES;IGF1R		656
regulation of amyloid-beta clearance (GO:1900221)	1/16	0.261373	0.578055	3.49554	4.69034	LRP1		657
basement membrane organization (GO:0071711)	1/16	0.261373	0.578055	3.49554	4.69034	NTNG2		658
regulation of cellular carbohydrate metabolic process (GO:0010675)	1/16	0.261373	0.578055	3.49554	4.69034	GNB3		659
regulation of granulocyte macrophage colony-stimulating factor production (GO:0032645)	1/16	0.261373	0.578055	3.49554	4.69034	CD84		660
regulation of mitotic sister chromatid separation (GO:0010965)	1/16	0.261373	0.578055	3.49554	4.69034	UBE2C		661
regulation of monocyte differentiation (GO:0045655)	1/16	0.261373	0.578055	3.49554	4.69034	FES		662
digestive tract morphogenesis (GO:0048546)	1/16	0.261373	0.578055	3.49554	4.69034	GLI1		663
regulation of neurotransmitter transport (GO:0051588)	1/16	0.261373	0.578055	3.49554	4.69034	CPLX1		664
regulation of phosphate metabolic process (GO:0019220)	1/16	0.261373	0.578055	3.49554	4.69034	GNB3		665
regulation of systemic arterial blood pressure (GO:0003073)	1/16	0.261373	0.578055	3.49554	4.69034	KLK1		666
glycosphingolipid biosynthetic process (GO:0006688)	1/16	0.261373	0.578055	3.49554	4.69034	B3GALT4		667
response to organophosphorus (GO:0046683)	1/16	0.261373	0.578055	3.49554	4.69034	P2RX4		668
retrograde axonal transport (GO:0008090)	1/16	0.261373	0.578055	3.49554	4.69034	KIF5A		669
serine family amino acid metabolic process (GO:0009069)	1/16	0.261373	0.578055	3.49554	4.69034	CTH		670
killing by host of symbiont cells (GO:0051873)	1/16	0.261373	0.578055	3.49554	4.69034	CAMP		671
male meiosis I (GO:0007141)	1/16	0.261373	0.578055	3.49554	4.69034	FOXJ2		672
negative regulation of anoikis (GO:2000811)	1/16	0.261373	0.578055	3.49554	4.69034	SRC		673
negative regulation of cell-substrate junction organization (GO:0150118)	1/16	0.261373	0.578055	3.49554	4.69034	SRC		674
negative regulation of epithelial cell differentiation (GO:0030857)	1/16	0.261373	0.578055	3.49554	4.69034	NOTCH4		675
negative regulation of focal adhesion assembly (GO:0051895)	1/16	0.261373	0.578055	3.49554	4.69034	SRC		676
nitric oxide metabolic process (GO:0046209)	1/16	0.261373	0.578055	3.49554	4.69034	DDAH2		677
positive regulation of collagen biosynthetic process (GO:0032967)	1/16	0.261373	0.578055	3.49554	4.69034	VIM		678
positive regulation of myeloid leukocyte cytokine production involved in immune response (GO:0061081)	1/16	0.261373	0.578055	3.49554	4.69034	WNT5A		679
regulation of cell adhesion (GO:0030155)	5/133	0.105407	0.573622	2.05838	4.63121	PLXND1;FES;DUSP1;SRC;KIF14		680
regulation of cell motility (GO:2000145)	5/133	0.105407	0.573622	2.05838	4.63121	HACE1;PLXND1;FES;KIF14;SRCIN1		681
regulation of cell development (GO:0060284)	2/41	0.179131	0.573622	2.69279	4.63062	HES7;ADGRA2		682
sensory perception of bitter taste (GO:0050913)	2/41	0.179131	0.573622	2.69279	4.63062	CALHM1;AZGP1		683
positive regulation of cation transmembrane transport (GO:1904064)	2/41	0.179131	0.573622	2.69279	4.63062	GABBR1;KCNN4		684
epithelial cell differentiation (GO:0030855)	4/101	0.121949	0.573622	2.17056	4.56719	CPT1A;BDH2;GLI1;E2F8		685
wound healing (GO:0042060)	3/70	0.143963	0.573622	2.35412	4.56275	JAML;WNT5A;CFLAR		686
protein O-linked glycosylation (GO:0006493)	4/102	0.12517	0.573622	2.1483	4.46435	B3GNT7;B3GNT5;MUC19;TET1		687
regulation of protein catabolic process (GO:0042176)	4/102	0.12517	0.573622	2.1483	4.46435	HACE1;CDKN1B;RAB26;WNT5A		688
positive regulation of vasculature development (GO:1904018)	4/102	0.12517	0.573622	2.1483	4.46435	WNT5A;NINJ1;VASH2;HSPB1		689
gland development (GO:0048732)	3/71	0.148358	0.573622	2.31938	4.42567	TG;NOTCH4;HESX1		690
negative regulation of neuron apoptotic process (GO:0043524)	3/71	0.148358	0.573622	2.31938	4.42567	KIF14;TYRO3;NFATC4		691
phosphatidylinositol-mediated signaling (GO:0048015)	3/71	0.148358	0.573622	2.31938	4.42567	TYRO3;GAB2;IGF1R		692
positive regulation of cellular protein localization (GO:1903829)	3/71	0.148358	0.573622	2.31938	4.42567	CDT1;DTX3L;PARP9		693
calcium ion transmembrane import into cytosol (GO:0097553)	2/42	0.185896	0.573622	2.62534	4.41731	ATP2B4;GRIN2B		694
ceramide biosynthetic process (GO:0046513)	2/42	0.185896	0.573622	2.62534	4.41731	B3GALT4;TLCD3B		695
regulation of nervous system development (GO:0051960)	2/42	0.185896	0.573622	2.62534	4.41731	HES7;KIF14		696
positive regulation of protein tyrosine kinase activity (GO:0061098)	2/42	0.185896	0.573622	2.62534	4.41731	SRC;SRCIN1		697
potassium ion import across plasma membrane (GO:1990573)	2/42	0.185896	0.573622	2.62534	4.41731	SLC12A5;HCN2		698
cytoskeleton-dependent cytokinesis (GO:0061640)	3/72	0.152797	0.573622	2.28565	4.29393	KIF20A;AURKB;SPTBN1		699
purine ribonucleotide transport (GO:0015868)	1/17	0.275233	0.585129	3.27691	4.22765	CALHM1		700
aorta morphogenesis (GO:0035909)	1/17	0.275233	0.585129	3.27691	4.22765	LRP1		701
regulation of cell killing (GO:0031341)	1/17	0.275233	0.585129	3.27691	4.22765	WNT5A		702
cellular biogenic amine biosynthetic process (GO:0042401)	1/17	0.275233	0.585129	3.27691	4.22765	MOXD1		703
cellular modified amino acid catabolic process (GO:0042219)	1/17	0.275233	0.585129	3.27691	4.22765	CHAC1		704
copper ion homeostasis (GO:0055070)	1/17	0.275233	0.585129	3.27691	4.22765	MT2A		705
DNA replication checkpoint signaling (GO:0000076)	1/17	0.275233	0.585129	3.27691	4.22765	CDT1		706
gliogenesis (GO:0042063)	1/17	0.275233	0.585129	3.27691	4.22765	NFIB		707
histone H2A ubiquitination (GO:0033522)	1/17	0.275233	0.585129	3.27691	4.22765	DTX3L		708
response to purine-containing compound (GO:0014074)	1/17	0.275233	0.585129	3.27691	4.22765	P2RX4		709
stabilization of membrane potential (GO:0030322)	1/17	0.275233	0.585129	3.27691	4.22765	KCNN4		710
membrane depolarization during cardiac muscle cell action potential (GO:0086012)	1/17	0.275233	0.585129	3.27691	4.22765	HCN2		711
midbody abscission (GO:0061952)	1/17	0.275233	0.585129	3.27691	4.22765	KIF20A		712
vasculature development (GO:0001944)	1/17	0.275233	0.585129	3.27691	4.22765	NOTCH4		713
negative regulation of vascular associated smooth muscle cell proliferation (GO:1904706)	1/17	0.275233	0.585129	3.27691	4.22765	CDKN1B		714
positive regulation of collagen metabolic process (GO:0010714)	1/17	0.275233	0.585129	3.27691	4.22765	VIM		715
positive regulation of cyclin-dependent protein serine/threonine kinase activity (GO:0045737)	1/17	0.275233	0.585129	3.27691	4.22765	PSRC1		716
positive regulation of dendrite extension (GO:1903861)	1/17	0.275233	0.585129	3.27691	4.22765	RIMS2		717
positive regulation of macrophage activation (GO:0043032)	1/17	0.275233	0.585129	3.27691	4.22765	WNT5A		718
positive regulation of telomere capping (GO:1904355)	1/17	0.275233	0.585129	3.27691	4.22765	AURKB		719
protein autoprocessing (GO:0016540)	1/17	0.275233	0.585129	3.27691	4.22765	MYRFL		720
protein heterooligomerization (GO:0051291)	1/17	0.275233	0.585129	3.27691	4.22765	GRIN2B		721
protein localization to chromosome, centromeric region (GO:0071459)	1/17	0.275233	0.585129	3.27691	4.22765	AURKB		722
regulation of cell-cell adhesion (GO:0022407)	2/43	0.192696	0.573622	2.56117	4.21733	SRC;ADA		723
cellular response to retinoic acid (GO:0071300)	2/43	0.192696	0.573622	2.56117	4.21733	PTK7;WNT5A		724
negative regulation of type I interferon production (GO:0032480)	2/43	0.192696	0.573622	2.56117	4.21733	DHX58;UBE2L6		725
positive regulation of leukocyte mediated cytotoxicity (GO:0001912)	2/43	0.192696	0.573622	2.56117	4.21733	AZGP1;CD1C		726
regulation of actin filament-based process (GO:0032970)	3/73	0.157277	0.573622	2.25288	4.16726	LRP1;CELSR1;IQGAP3		727
positive regulation of response to external stimulus (GO:0032103)	5/139	0.120881	0.573622	1.96561	4.15324	DHX58;WNT5A;NINJ1;IFI35;SCIMP		728
protein processing (GO:0016485)	4/106	0.138404	0.573622	2.06363	4.081	MMP14;KLK1;MYRFL;AEBP1		729
regulation of cell cycle process (GO:0010564)	4/106	0.138404	0.573622	2.06363	4.081	KIF20A;CDC25C;FBXO43;AURKB		730
DNA damage response, signal transduction by p53 class mediator (GO:0030330)	3/74	0.161797	0.573622	2.22104	4.04542	CDKN1B;CDC25C;E2F8		731
response to amyloid-beta (GO:1904645)	2/44	0.199528	0.573622	2.50006	4.02961	LRP1;IGF1R		732
metal ion homeostasis (GO:0055065)	2/44	0.199528	0.573622	2.50006	4.02961	SLC12A5;TESMIN		733
neurotransmitter secretion (GO:0007269)	2/44	0.199528	0.573622	2.50006	4.02961	RIMS2;CPLX1		734
positive regulation of cell division (GO:0051781)	2/44	0.199528	0.573622	2.50006	4.02961	KIF14;AURKB		735
nervous system development (GO:0007399)	13/447	0.0796133	0.573622	1.58797	4.01848	SEMA6B;PLXND1;CELSR1;GLIS2;ZEB2;ADGRA2;B3GNT5;SCN8A;NINJ1;PRX;NEURL1;TYRO3;CHAC1		736
positive regulation of signal transduction (GO:0009967)	8/252	0.102931	0.573622	1.73145	3.9368	RIMS2;ENHO;SRC;NOTCH4;ERFE;GLI1;LGR6;SCIMP		737
negative regulation of immune response (GO:0050777)	6/178	0.118819	0.573622	1.83901	3.91736	GPR176;GPR15;SRC;DHX58;TYRO3;CD247		738
regulation of immune response (GO:0050776)	6/179	0.121129	0.573622	1.82828	3.85932	JAML;DHX58;CD247;CD1C;CD3E;ULBP1		739
amino acid transmembrane transport (GO:0003333)	2/45	0.206388	0.573622	2.4418	3.85315	TSPO2;SLC7A11		740
regulation of pri-miRNA transcription by RNA polymerase II (GO:1902893)	2/45	0.206388	0.573622	2.4418	3.85315	NFIB;NFATC4		741
microtubule bundle formation (GO:0001578)	2/45	0.206388	0.573622	2.4418	3.85315	PSRC1;KIF20A		742
positive regulation of chemotaxis (GO:0050921)	2/45	0.206388	0.573622	2.4418	3.85315	P2RX4;HSPB1		743
adenine nucleotide transport (GO:0051503)	1/18	0.288834	0.585129	3.08399	3.83001	CALHM1		744
regulation of B cell differentiation (GO:0045577)	1/18	0.288834	0.585129	3.08399	3.83001	MMP14		745
regulation of brown fat cell differentiation (GO:0090335)	1/18	0.288834	0.585129	3.08399	3.83001	PIM1		746
regulation of cartilage development (GO:0061035)	1/18	0.288834	0.585129	3.08399	3.83001	MBOAT2		747
regulation of chromosome segregation (GO:0051983)	1/18	0.288834	0.585129	3.08399	3.83001	AURKB		748
regulation of dendrite extension (GO:1903859)	1/18	0.288834	0.585129	3.08399	3.83001	RIMS2		749
regulation of early endosome to late endosome transport (GO:2000641)	1/18	0.288834	0.585129	3.08399	3.83001	SRC		750
cellular response to alkaloid (GO:0071312)	1/18	0.288834	0.585129	3.08399	3.83001	CASP7		751
cellular response to dsRNA (GO:0071359)	1/18	0.288834	0.585129	3.08399	3.83001	CGAS		752
regulation of oxidative stress-induced intrinsic apoptotic signaling pathway (GO:1902175)	1/18	0.288834	0.585129	3.08399	3.83001	HSPB1		753
regulation of protein-containing complex disassembly (GO:0043244)	1/18	0.288834	0.585129	3.08399	3.83001	IGF1R		754
establishment of vesicle localization (GO:0051650)	1/18	0.288834	0.585129	3.08399	3.83001	KIF5A		755
regulation of spindle organization (GO:0090224)	1/18	0.288834	0.585129	3.08399	3.83001	PSRC1		756
fluid transport (GO:0042044)	1/18	0.288834	0.585129	3.08399	3.83001	AQP3		757
release of cytochrome c from mitochondria (GO:0001836)	1/18	0.288834	0.585129	3.08399	3.83001	BBC3		758
glycoprotein catabolic process (GO:0006516)	1/18	0.288834	0.585129	3.08399	3.83001	FBXO2		759
response to axon injury (GO:0048678)	1/18	0.288834	0.585129	3.08399	3.83001	P2RX4		760
response to interferon-alpha (GO:0035455)	1/18	0.288834	0.585129	3.08399	3.83001	LAMP3		761
interleukin-6-mediated signaling pathway (GO:0070102)	1/18	0.288834	0.585129	3.08399	3.83001	SRC		762
intermediate filament organization (GO:0045109)	1/18	0.288834	0.585129	3.08399	3.83001	VIM		763
synaptic transmission, glutamatergic (GO:0035249)	1/18	0.288834	0.585129	3.08399	3.83001	SLC17A7		764
microtubule depolymerization (GO:0007019)	1/18	0.288834	0.585129	3.08399	3.83001	KIF14		765
water transport (GO:0006833)	1/18	0.288834	0.585129	3.08399	3.83001	AQP3		766
negative regulation of double-strand break repair via homologous recombination (GO:2000042)	1/18	0.288834	0.585129	3.08399	3.83001	CGAS		767
nitric oxide mediated signal transduction (GO:0007263)	1/18	0.288834	0.585129	3.08399	3.83001	DDAH2		768
positive regulation of cell adhesion mediated by integrin (GO:0033630)	1/18	0.288834	0.585129	3.08399	3.83001	CD3E		769
positive regulation of cell cycle phase transition (GO:1901989)	1/18	0.288834	0.585129	3.08399	3.83001	GLI1		770
positive regulation of excitatory postsynaptic potential (GO:2000463)	1/18	0.288834	0.585129	3.08399	3.83001	RIMS2		771
positive regulation of lymphocyte chemotaxis (GO:0140131)	1/18	0.288834	0.585129	3.08399	3.83001	WNT5A		772
positive regulation of nervous system process (GO:0031646)	1/18	0.288834	0.585129	3.08399	3.83001	RIMS2		773
positive regulation of nitric-oxide synthase activity (GO:0051000)	1/18	0.288834	0.585129	3.08399	3.83001	S100A1		774
positive regulation of stress-activated protein kinase signaling cascade (GO:0070304)	1/18	0.288834	0.585129	3.08399	3.83001	SCIMP		775
presynapse assembly (GO:0099054)	1/18	0.288834	0.585129	3.08399	3.83001	WNT5A		776
cell morphogenesis involved in neuron differentiation (GO:0048667)	3/76	0.170953	0.573622	2.15996	3.81529	SPTBN4;NTNG2;CDHR1		777
positive regulation of cellular biosynthetic process (GO:0031328)	6/180	0.12346	0.573622	1.81768	3.80229	CDT1;ZEB2;P2RX4;DDAH2;VIM;GLI1		778
protein phosphorylation (GO:0006468)	14/496	0.0853331	0.573622	1.54022	3.79079	SRC;DAPK2;HUNK;AURKB;GDF7;IGF1R;CCNA2;FES;WNK2;TYRO3;PIM1;PRKG2;FNIP2;CILK1		779
regulation of telomerase activity (GO:0051972)	2/46	0.213273	0.573622	2.38618	3.68708	SRC;AURKB		780
positive regulation of response to stimulus (GO:0048584)	2/46	0.213273	0.573622	2.38618	3.68708	WNT5A;CGAS		781
negative regulation of apoptotic signaling pathway (GO:2001234)	3/78	0.180253	0.573622	2.10215	3.60181	SRC;RTKN2;CFLAR		782
regulation of cytoskeleton organization (GO:0051493)	4/112	0.159243	0.573622	1.94839	3.57982	LRP1;CELSR1;IQGAP3;SORBS3		783
antigen receptor-mediated signaling pathway (GO:0050851)	6/185	0.135444	0.573622	1.76645	3.53149	BTN3A1;BTN3A3;LCP2;BTN3A2;CD247;CD3E		784
regulation of protein localization to nucleus (GO:1900180)	2/47	0.220179	0.573622	2.33304	3.53061	DTX3L;PARP9		785
positive regulation of neuron death (GO:1901216)	2/47	0.220179	0.573622	2.33304	3.53061	WNT5A;GRIN2B		786
axon development (GO:0061564)	3/79	0.184954	0.573622	2.07438	3.50083	SPTBN4;NTNG2;VASH2		787
regulation of ion transport (GO:0043269)	3/79	0.184954	0.573622	2.07438	3.50083	SPTBN4;CALHM1;P2RX4		788
activin receptor signaling pathway (GO:0032924)	1/19	0.302181	0.587518	2.91251	3.48549	GDF7		789
purine ribonucleoside bisphosphate metabolic process (GO:0034035)	1/19	0.302181	0.587518	2.91251	3.48549	TPST1		790
pyroptosis (GO:0070269)	1/19	0.302181	0.587518	2.91251	3.48549	NLRC4		791
Rac protein signal transduction (GO:0016601)	1/19	0.302181	0.587518	2.91251	3.48549	HACE1		792
regulation of cell-cell adhesion mediated by cadherin (GO:2000047)	1/19	0.302181	0.587518	2.91251	3.48549	NOTCH4		793
carbohydrate derivative catabolic process (GO:1901136)	1/19	0.302181	0.587518	2.91251	3.48549	FBXO2		794
regulation of collagen biosynthetic process (GO:0032965)	1/19	0.302181	0.587518	2.91251	3.48549	VIM		795
cellular response to copper ion (GO:0071280)	1/19	0.302181	0.587518	2.91251	3.48549	MT2A		796
regulation of histone H3-K4 methylation (GO:0051569)	1/19	0.302181	0.587518	2.91251	3.48549	MYB		797
regulation of insulin-like growth factor receptor signaling pathway (GO:0043567)	1/19	0.302181	0.587518	2.91251	3.48549	IGFBP6		798
diol metabolic process (GO:0034311)	1/19	0.302181	0.587518	2.91251	3.48549	PRKG2		799
dopamine metabolic process (GO:0042417)	1/19	0.302181	0.587518	2.91251	3.48549	MOXD1		800
regulation of RIG-I signaling pathway (GO:0039535)	1/19	0.302181	0.587518	2.91251	3.48549	DHX58		801
excitatory postsynaptic potential (GO:0060079)	1/19	0.302181	0.587518	2.91251	3.48549	GRIN2B		802
fatty acid transmembrane transport (GO:1902001)	1/19	0.302181	0.587518	2.91251	3.48549	CPT1A		803
regulation of synaptic vesicle exocytosis (GO:2000300)	1/19	0.302181	0.587518	2.91251	3.48549	RIMS2		804
response to ATP (GO:0033198)	1/19	0.302181	0.587518	2.91251	3.48549	P2RX4		805
vesicle transport along actin filament (GO:0030050)	1/19	0.302181	0.587518	2.91251	3.48549	MYO5C		806
myeloid cell activation involved in immune response (GO:0002275)	1/19	0.302181	0.587518	2.91251	3.48549	IFI35		807
negative regulation of calcium ion transport (GO:0051926)	1/19	0.302181	0.587518	2.91251	3.48549	PACSIN3		808
negative regulation of oxidative stress-induced intrinsic apoptotic signaling pathway (GO:1902176)	1/19	0.302181	0.587518	2.91251	3.48549	HSPB1		809
positive regulation of actin cytoskeleton reorganization (GO:2000251)	1/19	0.302181	0.587518	2.91251	3.48549	FES		810
positive regulation of G protein-coupled receptor signaling pathway (GO:0045745)	1/19	0.302181	0.587518	2.91251	3.48549	ACP3		811
positive regulation of leukocyte activation (GO:0002696)	1/19	0.302181	0.587518	2.91251	3.48549	WNT5A		812
positive regulation of macrophage migration (GO:1905523)	1/19	0.302181	0.587518	2.91251	3.48549	P2RX4		813
positive regulation of neutrophil chemotaxis (GO:0090023)	1/19	0.302181	0.587518	2.91251	3.48549	DAPK2		814
MAPK cascade (GO:0000165)	9/303	0.117999	0.573622	1.61685	3.45532	SPTBN4;RASGRF1;FLT3LG;IL5RA;PRKG2;ABHD17C;KBTBD7;GRIN2B;SPTBN1		815
cellular response to organic cyclic compound (GO:0071407)	5/150	0.15179	0.573622	1.81547	3.42262	CASP7;P2RX4;FES;ABCB4;HCN2		816
Golgi to plasma membrane transport (GO:0006893)	2/48	0.227104	0.573622	2.2822	3.38301	RAB26;SPTBN1		817
negative regulation of mitotic cell cycle (GO:0045930)	2/48	0.227104	0.573622	2.2822	3.38301	BTG4;CDKN1B		818
positive regulation of blood vessel endothelial cell migration (GO:0043536)	2/48	0.227104	0.573622	2.2822	3.38301	P2RX4;HSPB1		819
positive regulation of endocytosis (GO:0045807)	2/48	0.227104	0.573622	2.2822	3.38301	HIP1;LRP1		820
calcium ion transport (GO:0006816)	4/115	0.170072	0.573622	1.89544	3.35783	CRACR2B;P2RX4;ATP2B4;KCNN4		821
regulation of protein-containing complex assembly (GO:0043254)	4/116	0.173738	0.573622	1.87842	3.28762	HRK;CDT1;SRC;FNIP2		822
regulation of stress-activated MAPK cascade (GO:0032872)	2/49	0.234044	0.573622	2.23353	3.24364	SCIMP;IGF1R		823
mitotic cytokinesis (GO:0000281)	2/49	0.234044	0.573622	2.23353	3.24364	KIF20A;SPTBN1		824
positive regulation of cell projection organization (GO:0031346)	4/117	0.177431	0.573622	1.8617	3.2192	PLXND1;FES;PTK7;WNT5A		825
positive regulation of protein kinase activity (GO:0045860)	5/154	0.16378	0.573622	1.76637	3.19577	SRC;KIF14;PARP16;LCP2;SRCIN1		826
cellular modified amino acid biosynthetic process (GO:0042398)	1/20	0.315277	0.592963	2.75908	3.18481	CHAC1		827
regulation of granulocyte chemotaxis (GO:0071622)	1/20	0.315277	0.592963	2.75908	3.18481	MPP1		828
cellular response to nitrogen compound (GO:1901699)	1/20	0.315277	0.592963	2.75908	3.18481	ATP2B4		829
regulation of programmed necrotic cell death (GO:0062098)	1/20	0.315277	0.592963	2.75908	3.18481	CFLAR		830
regulation of smooth muscle cell migration (GO:0014910)	1/20	0.315277	0.592963	2.75908	3.18481	LRP1		831
ganglioside metabolic process (GO:0001573)	1/20	0.315277	0.592963	2.75908	3.18481	B3GALT4		832
inositol phosphate-mediated signaling (GO:0048016)	1/20	0.315277	0.592963	2.75908	3.18481	NFATC4		833
insulin secretion (GO:0030073)	1/20	0.315277	0.592963	2.75908	3.18481	RIMS2		834
skeletal muscle contraction (GO:0003009)	1/20	0.315277	0.592963	2.75908	3.18481	JSRP1		835
toll-like receptor 4 signaling pathway (GO:0034142)	1/20	0.315277	0.592963	2.75908	3.18481	SCIMP		836
mesoderm development (GO:0007498)	1/20	0.315277	0.592963	2.75908	3.18481	HES7		837
mesoderm formation (GO:0001707)	1/20	0.315277	0.592963	2.75908	3.18481	ITGB4		838
mitotic cytokinetic process (GO:1902410)	1/20	0.315277	0.592963	2.75908	3.18481	KIF20A		839
myeloid cell development (GO:0061515)	1/20	0.315277	0.592963	2.75908	3.18481	SRC		840
natural killer cell mediated immunity (GO:0002228)	1/20	0.315277	0.592963	2.75908	3.18481	ULBP1		841
negative regulation of axon extension involved in axon guidance (GO:0048843)	1/20	0.315277	0.592963	2.75908	3.18481	SEMA6B		842
negative regulation of cyclin-dependent protein serine/threonine kinase activity (GO:0045736)	1/20	0.315277	0.592963	2.75908	3.18481	CDKN1B		843
negative regulation of dephosphorylation (GO:0035305)	1/20	0.315277	0.592963	2.75908	3.18481	PPP1R26		844
negative regulation of telomere maintenance via telomerase (GO:0032211)	1/20	0.315277	0.592963	2.75908	3.18481	SRC		845
nucleobase-containing compound biosynthetic process (GO:0034654)	1/20	0.315277	0.592963	2.75908	3.18481	ADA		846
organic cation transport (GO:0015695)	1/20	0.315277	0.592963	2.75908	3.18481	SLC25A29		847
positive regulation of cyclin-dependent protein kinase activity (GO:1904031)	1/20	0.315277	0.592963	2.75908	3.18481	PSRC1		848
positive regulation of G2/M transition of mitotic cell cycle (GO:0010971)	1/20	0.315277	0.592963	2.75908	3.18481	CDC25C		849
positive regulation of lymphocyte differentiation (GO:0045621)	1/20	0.315277	0.592963	2.75908	3.18481	MMP14		850
positive regulation of protein processing (GO:0010954)	1/20	0.315277	0.592963	2.75908	3.18481	NLRC4		851
apoptotic process (GO:0006915)	7/231	0.144856	0.573622	1.6475	3.183	CASP7;HIP1;DAPK2;MAGI3;CFLAR;IFIT2;BBC3		852
regulation of protein binding (GO:0043393)	4/118	0.18115	0.573622	1.84527	3.15252	DTX3L;LRP1;AURKB;IFIT2		853
positive regulation of protein-containing complex assembly (GO:0031334)	4/118	0.18115	0.573622	1.84527	3.15252	HRK;CDT1;SRC;FNIP2		854
positive regulation of NF-kappaB transcription factor activity (GO:0051092)	5/155	0.166835	0.573622	1.7545	3.14188	RTKN2;WNT5A;TNFRSF11A;NLRC4;CFLAR		855
regulation of interleukin-1 beta production (GO:0032651)	3/83	0.204064	0.573622	1.97026	3.13138	WNT5A;HSPB1;NLRC4		856
glycoprotein biosynthetic process (GO:0009101)	3/83	0.204064	0.573622	1.97026	3.13138	B3GNT7;B3GNT5;B3GALT4		857
amino acid transport (GO:0006865)	2/50	0.240996	0.573622	2.18689	3.11189	SLC25A29;SLC7A11		858
regulation of cell differentiation (GO:0045595)	5/156	0.169913	0.573622	1.7428	3.08905	HEMGN;FES;NOTCH4;GNB3;MBOAT2		859
positive regulation of cysteine-type endopeptidase activity involved in apoptotic process (GO:0043280)	4/119	0.184896	0.573622	1.82913	3.08751	HIP1;NLRC4;CFLAR;BBC3		860
inorganic cation transmembrane transport (GO:0098662)	8/274	0.144741	0.573622	1.58645	3.0663	P2RX4;KCNH8;SCN8A;SLC9A9;KCNA3;ATP2B4;KCNN4;HCN2		861
regulation of axonogenesis (GO:0050770)	2/51	0.247957	0.573622	2.14215	2.98722	PLXND1;KIF13B		862
regulation of protein modification process (GO:0031399)	2/51	0.247957	0.573622	2.14215	2.98722	HSPB1;FNIP2		863
regulation of smoothened signaling pathway (GO:0008589)	2/51	0.247957	0.573622	2.14215	2.98722	GLI1;GLIS2		864
inositol lipid-mediated signaling (GO:0048017)	2/51	0.247957	0.573622	2.14215	2.98722	GAB2;IGF1R		865
intrinsic apoptotic signaling pathway in response to DNA damage (GO:0008630)	2/51	0.247957	0.573622	2.14215	2.98722	CRIP1;FNIP2		866
Wnt signaling pathway, planar cell polarity pathway (GO:0060071)	3/85	0.213785	0.573622	1.92201	2.96525	FZD2;WNT5A;CELSR1		867
regulation of signal transduction (GO:0009966)	6/198	0.169004	0.573622	1.64575	2.92587	UBASH3B;SRC;RGS12;IGFBP6;CD3E;GLI1		868
actin filament-based transport (GO:0099515)	1/21	0.328129	0.601175	2.62099	2.9207	MYO5C		869
purinergic nucleotide receptor signaling pathway (GO:0035590)	1/21	0.328129	0.601175	2.62099	2.9207	P2RX4		870
regulation of anoikis (GO:2000209)	1/21	0.328129	0.601175	2.62099	2.9207	SRC		871
beta-catenin destruction complex disassembly (GO:1904886)	1/21	0.328129	0.601175	2.62099	2.9207	FZD2		872
regulation of cholesterol metabolic process (GO:0090181)	1/21	0.328129	0.601175	2.62099	2.9207	GNB3		873
cellular response to steroid hormone stimulus (GO:0071383)	1/21	0.328129	0.601175	2.62099	2.9207	SRC		874
regulation of lipopolysaccharide-mediated signaling pathway (GO:0031664)	1/21	0.328129	0.601175	2.62099	2.9207	SCIMP		875
focal adhesion assembly (GO:0048041)	1/21	0.328129	0.601175	2.62099	2.9207	SRC		876
regulation of ubiquitin protein ligase activity (GO:1904666)	1/21	0.328129	0.601175	2.62099	2.9207	UBE2C		877
response to progesterone (GO:0032570)	1/21	0.328129	0.601175	2.62099	2.9207	SRC		878
histone ubiquitination (GO:0016574)	1/21	0.328129	0.601175	2.62099	2.9207	DTX3L		879
innate immune response in mucosa (GO:0002227)	1/21	0.328129	0.601175	2.62099	2.9207	CAMP		880
intracellular lipid transport (GO:0032365)	1/21	0.328129	0.601175	2.62099	2.9207	CPT1A		881
sensory perception of pain (GO:0019233)	1/21	0.328129	0.601175	2.62099	2.9207	P2RX4		882
negative regulation of cell communication (GO:0010648)	1/21	0.328129	0.601175	2.62099	2.9207	UBASH3B		883
negative regulation of reproductive process (GO:2000242)	1/21	0.328129	0.601175	2.62099	2.9207	DUSP1		884
positive regulation of antigen receptor-mediated signaling pathway (GO:0050857)	1/21	0.328129	0.601175	2.62099	2.9207	KCNN4		885
positive regulation of immune system process (GO:0002684)	1/21	0.328129	0.601175	2.62099	2.9207	AQP3		886
positive regulation of lipid storage (GO:0010884)	1/21	0.328129	0.601175	2.62099	2.9207	PLIN2		887
positive regulation of smoothened signaling pathway (GO:0045880)	1/21	0.328129	0.601175	2.62099	2.9207	GLI1		888
positive regulation of vascular associated smooth muscle cell proliferation (GO:1904707)	1/21	0.328129	0.601175	2.62099	2.9207	FOXJ2		889
regulation of neuron death (GO:1901214)	3/86	0.218682	0.573622	1.89876	2.88637	WNT5A;KIF14;GRIN2B		890
regulation of Ras protein signal transduction (GO:0046578)	3/86	0.218682	0.573622	1.89876	2.88637	RASGRF1;KIF14;KBTBD7		891
positive regulation of endothelial cell migration (GO:0010595)	3/86	0.218682	0.573622	1.89876	2.88637	P2RX4;WNT5A;HSPB1		892
regulation of release of sequestered calcium ion into cytosol (GO:0051279)	2/52	0.254924	0.578055	2.0992	2.86916	JSRP1;UBASH3B		893
regulation of telomere maintenance via telomerase (GO:0032210)	2/52	0.254924	0.578055	2.0992	2.86916	SRC;AURKB		894
glycolipid metabolic process (GO:0006664)	2/52	0.254924	0.578055	2.0992	2.86916	GALC;B3GNT5		895
sprouting angiogenesis (GO:0002040)	2/52	0.254924	0.578055	2.0992	2.86916	ADGRA2;E2F8		896
negative regulation of cellular biosynthetic process (GO:0031327)	2/52	0.254924	0.578055	2.0992	2.86916	ATP2B4;ERFE		897
negative regulation of protein-containing complex assembly (GO:0031333)	2/52	0.254924	0.578055	2.0992	2.86916	SRC;KIF14		898
cellular response to oxygen-containing compound (GO:1901701)	9/323	0.154994	0.573622	1.5123	2.81948	P2RX4;PTK7;FES;ABCB4;WNT5A;NEURL1;ATP2B4;VIM;HCN2		899
calcium ion transmembrane transport (GO:0070588)	3/87	0.223603	0.573622	1.87606	2.81011	P2RX4;ATP2B4;GRIN2B		900
sodium ion transmembrane transport (GO:0035725)	3/87	0.223603	0.573622	1.87606	2.81011	SCN8A;SLC9A9;HCN2		901
negative regulation of angiogenesis (GO:0016525)	3/87	0.223603	0.573622	1.87606	2.81011	ATP2B4;FOXJ2;E2F2		902
regulation of cell migration (GO:0030334)	11/408	0.146739	0.573622	1.46364	2.80888	SEMA6B;NTNG2;MMP14;TCAF1;HACE1;PLXND1;SRC;KIF14;LGR6;SRCIN1;IGF1R		903
regulation of cell population proliferation (GO:0042127)	19/764	0.129738	0.573622	1.35254	2.76221	BTG4;CDKN1B;RTKN2;KIF14;FLT3LG;TET1;IFI35;GAB2;TNFRSF11A;GLI1;NUDT6;IGF1R;AZGP1;MEIS1;FABP6;FES;WNK2;NEURL1;IGFBP6		904
epidermal cell differentiation (GO:0009913)	2/53	0.261896	0.578055	2.05793	2.75723	WNT5A;GLI1		905
negative regulation of cysteine-type endopeptidase activity (GO:2000117)	2/53	0.261896	0.578055	2.05793	2.75723	SRC;LAMP3		906
positive regulation of NIK/NF-kappaB signaling (GO:1901224)	2/53	0.261896	0.578055	2.05793	2.75723	RTKN2;IFI35		907
regulation of establishment of planar polarity (GO:0090175)	3/88	0.228545	0.573622	1.85389	2.73638	FZD2;WNT5A;CELSR1		908
sensory perception of mechanical stimulus (GO:0050954)	3/88	0.228545	0.573622	1.85389	2.73638	SPTBN4;P2RX4;CCDC50		909
positive regulation of neuron projection development (GO:0010976)	3/88	0.228545	0.573622	1.85389	2.73638	FES;PTK7;WNT5A		910
amino acid import (GO:0043090)	1/22	0.340739	0.60861	2.49605	2.68734	TSPO2		911
regulation of chromosome organization (GO:0033044)	1/22	0.340739	0.60861	2.49605	2.68734	CDT1		912
regulation of membrane protein ectodomain proteolysis (GO:0051043)	1/22	0.340739	0.60861	2.49605	2.68734	PACSIN3		913
lipid droplet organization (GO:0034389)	1/22	0.340739	0.60861	2.49605	2.68734	TSPO2		914
natural killer cell mediated cytotoxicity (GO:0042267)	1/22	0.340739	0.60861	2.49605	2.68734	ULBP1		915
negative regulation of cyclin-dependent protein kinase activity (GO:1904030)	1/22	0.340739	0.60861	2.49605	2.68734	CDKN1B		916
negative regulation of myeloid cell differentiation (GO:0045638)	1/22	0.340739	0.60861	2.49605	2.68734	MEIS1		917
negative regulation of phosphate metabolic process (GO:0045936)	1/22	0.340739	0.60861	2.49605	2.68734	CDKN1B		918
negative regulation of small molecule metabolic process (GO:0062014)	1/22	0.340739	0.60861	2.49605	2.68734	ERFE		919
neuronal action potential (GO:0019228)	1/22	0.340739	0.60861	2.49605	2.68734	SCN8A		920
peptidyl-threonine dephosphorylation (GO:0035970)	1/22	0.340739	0.60861	2.49605	2.68734	DUSP1		921
phosphatidylserine acyl-chain remodeling (GO:0036150)	1/22	0.340739	0.60861	2.49605	2.68734	MBOAT2		922
positive regulation of granulocyte chemotaxis (GO:0071624)	1/22	0.340739	0.60861	2.49605	2.68734	DAPK2		923
positive regulation of neutrophil migration (GO:1902624)	1/22	0.340739	0.60861	2.49605	2.68734	DAPK2		924
circulatory system development (GO:0072359)	4/126	0.211781	0.573622	1.72357	2.67532	CDKN1B;NOTCH4;CRIP1;POU6F1		925
regulation of cation channel activity (GO:2001257)	3/89	0.233507	0.573622	1.83224	2.66507	FGF14;JSRP1;GRIN2B		926
regulation of type I interferon production (GO:0032479)	3/89	0.233507	0.573622	1.83224	2.66507	DHX58;CGAS;UBE2L6		927
positive regulation of inflammatory response (GO:0050729)	3/89	0.233507	0.573622	1.83224	2.66507	WNT5A;NINJ1;IFI35		928
regulation of potassium ion transmembrane transport (GO:1901379)	2/54	0.268868	0.585129	2.01825	2.65104	GABBR1;KCNN4		929
regulation of protein kinase B signaling (GO:0051896)	6/207	0.194078	0.573622	1.57133	2.57619	HIP1;P2RX4;SRC;FLT3LG;GAB2;IGF1R		930
negative regulation of cysteine-type endopeptidase activity involved in apoptotic process (GO:0043154)	2/55	0.27584	0.585129	1.98007	2.5502	SRC;LAMP3		931
regulation of actin cytoskeleton organization (GO:0032956)	3/91	0.243489	0.573622	1.79041	2.52929	LRP1;CELSR1;IQGAP3		932
regulation of calcium ion transmembrane transport (GO:1903169)	1/23	0.353114	0.614066	2.38247	2.48007	UBASH3B		933
regulation of cysteine-type endopeptidase activity (GO:2000116)	1/23	0.353114	0.614066	2.38247	2.48007	GRIN2B		934
regulation of interferon-gamma-mediated signaling pathway (GO:0060334)	1/23	0.353114	0.614066	2.38247	2.48007	PARP9		935
cytoskeleton-dependent intracellular transport (GO:0030705)	1/23	0.353114	0.614066	2.38247	2.48007	KIF5A		936
regulation of necroptotic process (GO:0060544)	1/23	0.353114	0.614066	2.38247	2.48007	CFLAR		937
regulation of steroid metabolic process (GO:0019218)	1/23	0.353114	0.614066	2.38247	2.48007	GNB3		938
regulation of supramolecular fiber organization (GO:1902903)	1/23	0.353114	0.614066	2.38247	2.48007	AEBP1		939
regulation of telomere capping (GO:1904353)	1/23	0.353114	0.614066	2.38247	2.48007	AURKB		940
response to copper ion (GO:0046688)	1/23	0.353114	0.614066	2.38247	2.48007	MT2A		941
triglyceride catabolic process (GO:0019433)	1/23	0.353114	0.614066	2.38247	2.48007	FABP6		942
mitotic cell cycle checkpoint signaling (GO:0007093)	1/23	0.353114	0.614066	2.38247	2.48007	AURKB		943
vesicle transport along microtubule (GO:0047496)	1/23	0.353114	0.614066	2.38247	2.48007	KIF5A		944
negative regulation of G protein-coupled receptor signaling pathway (GO:0045744)	1/23	0.353114	0.614066	2.38247	2.48007	ADA		945
negative regulation of smoothened signaling pathway (GO:0045879)	1/23	0.353114	0.614066	2.38247	2.48007	GLIS2		946
oligosaccharide biosynthetic process (GO:0009312)	1/23	0.353114	0.614066	2.38247	2.48007	B3GALT4		947
positive regulation of cell cycle G2/M phase transition (GO:1902751)	1/23	0.353114	0.614066	2.38247	2.48007	CDC25C		948
positive regulation of cholesterol efflux (GO:0010875)	1/23	0.353114	0.614066	2.38247	2.48007	LRP1		949
positive regulation of JUN kinase activity (GO:0043507)	1/23	0.353114	0.614066	2.38247	2.48007	TNFRSF11A		950
protein deacylation (GO:0035601)	1/23	0.353114	0.614066	2.38247	2.48007	ABHD17C		951
positive regulation of nucleic acid-templated transcription (GO:1903508)	13/511	0.165785	0.573622	1.37928	2.47866	FZD2;DTX3L;NOTCH4;WNT5A;MYRFL;GLI1;PARP9;GDF7;GLIS2;MLLT11;PSRC1;NFIB;MYB		952
negative regulation of cell population proliferation (GO:0008285)	10/379	0.176635	0.573622	1.42971	2.47864	BTG4;AZGP1;CDKN1B;FABP6;WNK2;WNT5A;NEURL1;IFI35;IGFBP6;NUDT6		953
protein glycosylation (GO:0006486)	4/130	0.227611	0.573622	1.66851	2.46958	B3GNT7;B3GNT5;B3GALT4;TET1		954
positive regulation of cellular component biogenesis (GO:0044089)	3/92	0.248506	0.574145	1.77021	2.46464	HRK;CDT1;FNIP2		955
Rho protein signal transduction (GO:0007266)	2/56	0.282807	0.585129	1.9433	2.45437	PLEKHG5;CELSR1		956
regulation of apoptotic process (GO:0042981)	18/742	0.160437	0.573622	1.31629	2.40861	HRK;FCMR;HIP1;SRC;DAPK2;PLEKHG5;WNT5A;KIF14;HSPB1;NLRC4;CFLAR;CD3E;IFIT2;IGF1R;MLLT11;DDAH2;NEURL1;PIM1		957
regulation of heart contraction (GO:0008016)	3/93	0.253538	0.578055	1.75045	2.40204	P2RX4;S100A1;ATP2B4		958
carboxylic acid transport (GO:0046942)	2/57	0.289769	0.585129	1.90787	2.36323	SLC25A29;SLC16A14		959
monocarboxylic acid transport (GO:0015718)	2/57	0.289769	0.585129	1.90787	2.36323	ABCB4;SLC16A14		960
positive regulation of interferon-gamma production (GO:0032729)	2/57	0.289769	0.585129	1.90787	2.36323	BTN3A1;BTN3A2		961
positive regulation of proteolysis (GO:0045862)	2/57	0.289769	0.585129	1.90787	2.36323	PACSIN3;NLRC4		962
regulation of kinase activity (GO:0043549)	3/94	0.258585	0.578055	1.73112	2.3414	CDKN1B;TYRO3;IGF1R		963
positive regulation of cell population proliferation (GO:0008284)	12/474	0.18188	0.573622	1.37119	2.33706	MEIS1;RTKN2;WNT5A;KIF14;PIM1;FLT3LG;TET1;IL5RA;GAB2;TNFRSF11A;GLI1;IGF1R		964
negative regulation of cellular process (GO:0048523)	14/566	0.179233	0.573622	1.33999	2.30353	BTG4;CDKN1B;PLXND1;DUSP1;NOTCH4;PARP16;IFI35;NUDT6;AZGP1;PSRC1;FABP6;WNK2;NEURL1;IGFBP6		965
amino acid import across plasma membrane (GO:0089718)	1/24	0.365257	0.619047	2.27877	2.29507	TSPO2		966
regulation of axon extension involved in axon guidance (GO:0048841)	1/24	0.365257	0.619047	2.27877	2.29507	SEMA6B		967
regulation of cardiac muscle hypertrophy (GO:0010611)	1/24	0.365257	0.619047	2.27877	2.29507	P2RX4		968
carbohydrate biosynthetic process (GO:0016051)	1/24	0.365257	0.619047	2.27877	2.29507	B3GALT4		969
cellular response to catecholamine stimulus (GO:0071870)	1/24	0.365257	0.619047	2.27877	2.29507	ATP2B4		970
regulation of monooxygenase activity (GO:0032768)	1/24	0.365257	0.619047	2.27877	2.29507	DDAH2		971
regulation of ruffle assembly (GO:1900027)	1/24	0.365257	0.619047	2.27877	2.29507	P2RX4		972
extracellular matrix assembly (GO:0085029)	1/24	0.365257	0.619047	2.27877	2.29507	NTNG2		973
histone monoubiquitination (GO:0010390)	1/24	0.365257	0.619047	2.27877	2.29507	DTX3L		974
lymphocyte activation involved in immune response (GO:0002285)	1/24	0.365257	0.619047	2.27877	2.29507	CD1C		975
sulfur amino acid metabolic process (GO:0000096)	1/24	0.365257	0.619047	2.27877	2.29507	CTH		976
mammary gland development (GO:0030879)	1/24	0.365257	0.619047	2.27877	2.29507	NOTCH4		977
negative regulation of NIK/NF-kappaB signaling (GO:1901223)	1/24	0.365257	0.619047	2.27877	2.29507	IFI35		978
negative regulation of protein tyrosine kinase activity (GO:0061099)	1/24	0.365257	0.619047	2.27877	2.29507	SRCIN1		979
positive regulation of cellular response to transforming growth factor beta stimulus (GO:1903846)	1/24	0.365257	0.619047	2.27877	2.29507	ZEB2		980
positive regulation of protein targeting to membrane (GO:0090314)	1/24	0.365257	0.619047	2.27877	2.29507	TCAF1		981
positive regulation of transforming growth factor beta receptor signaling pathway (GO:0030511)	1/24	0.365257	0.619047	2.27877	2.29507	ZEB2		982
positive regulation of viral life cycle (GO:1903902)	1/24	0.365257	0.619047	2.27877	2.29507	TYRO3		983
potassium ion homeostasis (GO:0055075)	1/24	0.365257	0.619047	2.27877	2.29507	SLC12A5		984
protein kinase B signaling (GO:0043491)	1/24	0.365257	0.619047	2.27877	2.29507	TYRO3		985
cation transport (GO:0006812)	5/174	0.228725	0.573622	1.55573	2.29507	CALHM1;SLC25A29;SCN8A;KCNA3;KCNN4		986
regulation of cell cycle phase transition (GO:1901987)	3/95	0.263645	0.581195	1.71222	2.28265	CDKN1B;UBE2C;ATP2B4		987
muscle organ development (GO:0007517)	2/58	0.296722	0.587518	1.87371	2.27648	SGCA;POU6F1		988
positive regulation of mitotic cell cycle phase transition (GO:1901992)	2/58	0.296722	0.587518	1.87371	2.27648	UBE2C;CDC25C		989
positive regulation of protein binding (GO:0032092)	2/58	0.296722	0.587518	1.87371	2.27648	DTX3L;LRP1		990
negative regulation of inflammatory response to antigenic stimulus (GO:0002862)	4/136	0.251883	0.578055	1.59218	2.19528	GPR176;GPR15;SRC;CD247		991
phospholipid transport (GO:0015914)	2/59	0.303665	0.58976	1.84074	2.19385	ATP8B3;ABCB4		992
regulation of inflammatory response to antigenic stimulus (GO:0002861)	4/137	0.255981	0.578055	1.58012	2.15316	GPR176;GPR15;SRC;CD247		993
regulation of mitotic cell cycle (GO:0007346)	5/178	0.242541	0.573622	1.51945	2.15243	BTG4;CDKN1B;UBE2C;CDC25C;FBXO43		994
negative regulation of apoptotic process (GO:0043066)	12/485	0.202021	0.573622	1.33853	2.14082	FCMR;DDAH2;SRC;LAMP3;WNT5A;TYRO3;KIF14;PIM1;HSPB1;CFLAR;NFATC4;IGF1R		995
3'-phosphoadenosine 5'-phosphosulfate metabolic process (GO:0050427)	1/25	0.377173	0.623597	2.18371	2.12923	TPST1		996
regulation of cAMP-mediated signaling (GO:0043949)	1/25	0.377173	0.623597	2.18371	2.12923	CGAS		997
cAMP-mediated signaling (GO:0019933)	1/25	0.377173	0.623597	2.18371	2.12923	RIMS2		998
cellular polysaccharide biosynthetic process (GO:0033692)	1/25	0.377173	0.623597	2.18371	2.12923	B3GNT7		999
regulation of epidermal cell differentiation (GO:0045604)	1/25	0.377173	0.623597	2.18371	2.12923	AQP3		1000
cellular response to hexose stimulus (GO:0071331)	1/25	0.377173	0.623597	2.18371	2.12923	IGF1R		1001
chemical synaptic transmission, postsynaptic (GO:0099565)	1/25	0.377173	0.623597	2.18371	2.12923	GRIN2B		1002
regulation of myotube differentiation (GO:0010830)	1/25	0.377173	0.623597	2.18371	2.12923	MMP14		1003
regulation of rhodopsin mediated signaling pathway (GO:0022400)	1/25	0.377173	0.623597	2.18371	2.12923	CNGA1		1004
regulation of ryanodine-sensitive calcium-release channel activity (GO:0060314)	1/25	0.377173	0.623597	2.18371	2.12923	JSRP1		1005
negative regulation of cell junction assembly (GO:1901889)	1/25	0.377173	0.623597	2.18371	2.12923	SRC		1006
negative regulation of cellular carbohydrate metabolic process (GO:0010677)	1/25	0.377173	0.623597	2.18371	2.12923	ERFE		1007
negative regulation of endocytosis (GO:0045806)	1/25	0.377173	0.623597	2.18371	2.12923	PACSIN3		1008
negative regulation of signaling (GO:0023057)	1/25	0.377173	0.623597	2.18371	2.12923	UBASH3B		1009
peptide catabolic process (GO:0043171)	1/25	0.377173	0.623597	2.18371	2.12923	CHAC1		1010
peripheral nervous system development (GO:0007422)	1/25	0.377173	0.623597	2.18371	2.12923	SCN8A		1011
peroxisome organization (GO:0007031)	1/25	0.377173	0.623597	2.18371	2.12923	PEX11A		1012
positive regulation of ERBB signaling pathway (GO:1901186)	1/25	0.377173	0.623597	2.18371	2.12923	HIP1		1013
positive regulation of T cell migration (GO:2000406)	1/25	0.377173	0.623597	2.18371	2.12923	WNT5A		1014
antigen processing and presentation of exogenous peptide antigen via MHC class II (GO:0019886)	3/98	0.278894	0.585129	1.65789	2.117	KIF5A;KIF3C;CTSF		1015
regulation of neuron apoptotic process (GO:0043523)	3/98	0.278894	0.585129	1.65789	2.117	TYRO3;KIF14;NFATC4		1016
regulation of peptidyl-serine phosphorylation (GO:0033135)	3/98	0.278894	0.585129	1.65789	2.117	SPTBN4;ATP2B4;FNIP2		1017
negative regulation of neuron death (GO:1901215)	3/98	0.278894	0.585129	1.65789	2.117	TYRO3;KIF14;NFATC4		1018
positive regulation of defense response (GO:0031349)	3/98	0.278894	0.585129	1.65789	2.117	WNT5A;NINJ1;IFI35		1019
response to organic cyclic compound (GO:0014070)	2/60	0.310596	0.592963	1.80891	2.11509	ABCB4;AQP3		1020
regulation of cellular component organization (GO:0051128)	4/139	0.264218	0.581737	1.55655	2.07174	HIP1;WNT5A;KIF14;PACSIN3		1021
negative regulation of signal transduction (GO:0009968)	7/267	0.236335	0.573622	1.41675	2.04367	MMP14;UBASH3B;LRP1;NEURL1;TYRO3;CHAC1;GLIS2		1022
iron ion homeostasis (GO:0055072)	2/61	0.317512	0.596467	1.77816	2.03998	BDH2;ERFE		1023
antigen processing and presentation of peptide antigen via MHC class II (GO:0002495)	3/100	0.289107	0.585129	1.62355	2.01475	KIF5A;KIF3C;CTSF		1024
regulation of small GTPase mediated signal transduction (GO:0051056)	4/141	0.272504	0.585129	1.53367	1.99393	ARHGAP9;SRC;PLEKHG5;RASGRF1		1025
purine-containing compound biosynthetic process (GO:0072522)	1/26	0.388865	0.631197	2.09626	1.97996	ADA		1026
regulation of chondrocyte differentiation (GO:0032330)	1/26	0.388865	0.631197	2.09626	1.97996	MBOAT2		1027
regulation of monocyte chemotaxis (GO:0090025)	1/26	0.388865	0.631197	2.09626	1.97996	DUSP1		1028
regulation of myelination (GO:0031641)	1/26	0.388865	0.631197	2.09626	1.97996	KIF14		1029
regulation of protein insertion into mitochondrial membrane involved in apoptotic signaling pathway (GO:1900739)	1/26	0.388865	0.631197	2.09626	1.97996	BBC3		1030
lamellipodium assembly (GO:0030032)	1/26	0.388865	0.631197	2.09626	1.97996	ABLIM1		1031
meiosis I (GO:0007127)	1/26	0.388865	0.631197	2.09626	1.97996	FOXJ2		1032
negative regulation of proteolysis involved in cellular protein catabolic process (GO:1903051)	1/26	0.388865	0.631197	2.09626	1.97996	LAMP3		1033
negative regulation of telomere maintenance via telomere lengthening (GO:1904357)	1/26	0.388865	0.631197	2.09626	1.97996	SRC		1034
organelle fission (GO:0048285)	1/26	0.388865	0.631197	2.09626	1.97996	PEX11A		1035
phosphatidylethanolamine acyl-chain remodeling (GO:0036152)	1/26	0.388865	0.631197	2.09626	1.97996	MBOAT2		1036
positive regulation of filopodium assembly (GO:0051491)	1/26	0.388865	0.631197	2.09626	1.97996	NEURL1		1037
positive regulation of glucose import (GO:0046326)	1/26	0.388865	0.631197	2.09626	1.97996	ERFE		1038
positive regulation of interleukin-2 production (GO:0032743)	1/26	0.388865	0.631197	2.09626	1.97996	SPTBN1		1039
positive regulation of protein insertion into mitochondrial membrane involved in apoptotic signaling pathway (GO:1900740)	1/26	0.388865	0.631197	2.09626	1.97996	BBC3		1040
protein polyubiquitination (GO:0000209)	8/314	0.238028	0.573622	1.37622	1.97538	HACE1;DTX3L;NHLRC4;UBE2C;FBXO2;UBE2L6;KBTBD7;FBXO32		1041
positive regulation of cysteine-type endopeptidase activity (GO:2001056)	2/62	0.324412	0.601175	1.74844	1.96829	NLRC4;GRIN2B		1042
positive regulation of cell cycle process (GO:0090068)	3/101	0.294224	0.587518	1.6069	1.9659	KIF14;AURKB;E2F8		1043
Ras protein signal transduction (GO:0007265)	4/142	0.276663	0.585129	1.52248	1.95632	CCNA2;HACE1;PLEKHG5;CELSR1		1044
negative regulation of transcription by RNA polymerase II (GO:0000122)	16/684	0.216017	0.573622	1.26479	1.93816	NOTCH4;AEBP1;PARP9;AURKB;NFATC4;POU6F1;GLIS2;ZEB2;GFI1B;NFIB;MYB;ZNF219;HESX1;FNIP2;JDP2;E2F8		1045
regulation of cell death (GO:0010941)	3/102	0.299347	0.587518	1.59058	1.91849	CDKN1B;LRP1;PARP16		1046
actin cytoskeleton reorganization (GO:0031532)	2/63	0.331294	0.605105	1.71969	1.89982	THSD7B;PTK7		1047
cell cycle G1/S phase transition (GO:0044843)	2/63	0.331294	0.605105	1.71969	1.89982	CCNA2;CDKN1B		1048
antigen processing and presentation of exogenous peptide antigen (GO:0002478)	3/103	0.304474	0.590043	1.5746	1.87246	KIF5A;KIF3C;CTSF		1049
cellular response to organonitrogen compound (GO:0071417)	3/103	0.304474	0.590043	1.5746	1.87246	P2RX4;NEURL1;HCN2		1050
acute inflammatory response (GO:0002526)	1/27	0.400339	0.637604	2.01553	1.8451	APOL2		1051
calcium-ion regulated exocytosis (GO:0017156)	1/27	0.400339	0.637604	2.01553	1.8451	RIMS2		1052
cellular response to cadmium ion (GO:0071276)	1/27	0.400339	0.637604	2.01553	1.8451	MT2A		1053
dendritic spine organization (GO:0097061)	1/27	0.400339	0.637604	2.01553	1.8451	IGF1R		1054
regulation of toll-like receptor signaling pathway (GO:0034121)	1/27	0.400339	0.637604	2.01553	1.8451	TYRO3		1055
L-alpha-amino acid transmembrane transport (GO:1902475)	1/27	0.400339	0.637604	2.01553	1.8451	SLC25A29		1056
microtubule polymerization or depolymerization (GO:0031109)	1/27	0.400339	0.637604	2.01553	1.8451	KIF14		1057
modulation of excitatory postsynaptic potential (GO:0098815)	1/27	0.400339	0.637604	2.01553	1.8451	RIMS2		1058
monovalent inorganic cation homeostasis (GO:0055067)	1/27	0.400339	0.637604	2.01553	1.8451	SLC12A5		1059
negative regulation of catalytic activity (GO:0043086)	1/27	0.400339	0.637604	2.01553	1.8451	PARP9		1060
peptide hormone secretion (GO:0030072)	1/27	0.400339	0.637604	2.01553	1.8451	RIMS2		1061
peptidyl-lysine methylation (GO:0018022)	1/27	0.400339	0.637604	2.01553	1.8451	EEF1AKMT3		1062
positive regulation of striated muscle cell differentiation (GO:0051155)	1/27	0.400339	0.637604	2.01553	1.8451	MMP14		1063
regulation of extrinsic apoptotic signaling pathway (GO:2001236)	2/64	0.338156	0.60861	1.69186	1.8344	SRC;CFLAR		1064
lipid homeostasis (GO:0055088)	2/64	0.338156	0.60861	1.69186	1.8344	ABCB4;TLCD3B		1065
plasma membrane organization (GO:0007009)	2/64	0.338156	0.60861	1.69186	1.8344	PACSIN3;SPTBN1		1066
positive regulation of cytosolic calcium ion concentration (GO:0007204)	4/147	0.297605	0.587518	1.46887	1.78025	GPR174;P2RY10;P2RX4;S1PR4		1067
cellular response to type I interferon (GO:0071357)	2/65	0.344997	0.614066	1.66492	1.77184	IFI35;IFIT2		1068
type I interferon signaling pathway (GO:0060337)	2/65	0.344997	0.614066	1.66492	1.77184	IFI35;IFIT2		1069
positive regulation of transferase activity (GO:0051347)	4/148	0.301818	0.587518	1.4586	1.7473	DTX3L;TYRO3;AURKB;IGF1R		1070
regulation of calcineurin-NFAT signaling cascade (GO:0070884)	1/28	0.411598	0.638855	1.94078	1.72285	ATP2B4		1071
regulation of calcium-mediated signaling (GO:0050848)	1/28	0.411598	0.638855	1.94078	1.72285	P2RX4		1072
carbohydrate derivative biosynthetic process (GO:1901137)	1/28	0.411598	0.638855	1.94078	1.72285	B3GNT5		1073
cellular response to acid chemical (GO:0071229)	1/28	0.411598	0.638855	1.94078	1.72285	NEURL1		1074
cellular response to interleukin-6 (GO:0071354)	1/28	0.411598	0.638855	1.94078	1.72285	SRC		1075
cellular zinc ion homeostasis (GO:0006882)	1/28	0.411598	0.638855	1.94078	1.72285	MT2A		1076
regulation of insulin secretion involved in cellular response to glucose stimulus (GO:0061178)	1/28	0.411598	0.638855	1.94078	1.72285	BAIAP3		1077
regulation of multicellular organismal development (GO:2000026)	1/28	0.411598	0.638855	1.94078	1.72285	GFI1B		1078
regulation of neuron migration (GO:2001222)	1/28	0.411598	0.638855	1.94078	1.72285	NTNG2		1079
regulation of phosphatase activity (GO:0010921)	1/28	0.411598	0.638855	1.94078	1.72285	PPP1R26		1080
regulation of plasma membrane bounded cell projection organization (GO:0120035)	1/28	0.411598	0.638855	1.94078	1.72285	NTNG2		1081
regulation of small molecule metabolic process (GO:0062012)	1/28	0.411598	0.638855	1.94078	1.72285	GNB3		1082
regulation of sodium ion transmembrane transport (GO:1902305)	1/28	0.411598	0.638855	1.94078	1.72285	ATP2B4		1083
response to ketone (GO:1901654)	1/28	0.411598	0.638855	1.94078	1.72285	ABCB4		1084
keratan sulfate biosynthetic process (GO:0018146)	1/28	0.411598	0.638855	1.94078	1.72285	B3GNT7		1085
T cell activation involved in immune response (GO:0002286)	1/28	0.411598	0.638855	1.94078	1.72285	CD1C		1086
mucosal immune response (GO:0002385)	1/28	0.411598	0.638855	1.94078	1.72285	CAMP		1087
negative regulation of oxidative stress-induced cell death (GO:1903202)	1/28	0.411598	0.638855	1.94078	1.72285	HSPB1		1088
negative regulation of phosphatase activity (GO:0010923)	1/28	0.411598	0.638855	1.94078	1.72285	PPP1R26		1089
positive regulation of cell communication (GO:0010647)	1/28	0.411598	0.638855	1.94078	1.72285	RIMS2		1090
positive regulation of fibroblast proliferation (GO:0048146)	1/28	0.411598	0.638855	1.94078	1.72285	WNT5A		1091
positive regulation of monooxygenase activity (GO:0032770)	1/28	0.411598	0.638855	1.94078	1.72285	S100A1		1092
protein depolymerization (GO:0051261)	1/28	0.411598	0.638855	1.94078	1.72285	KIF14		1093
cellular component disassembly (GO:0022411)	2/66	0.351814	0.614066	1.63882	1.712	MMP14;TLL1		1094
extracellular matrix disassembly (GO:0022617)	2/66	0.351814	0.614066	1.63882	1.712	MMP14;TLL1		1095
positive regulation of cell cycle (GO:0045787)	2/66	0.351814	0.614066	1.63882	1.712	CDKN1B;PSRC1		1096
response to calcium ion (GO:0051592)	3/107	0.325013	0.601175	1.51373	1.70126	CPNE7;WNT5A;AQP3		1097
regulation of transcription, DNA-templated (GO:0006355)	47/2244	0.229486	0.573622	1.13669	1.67311	ZNF230;ZNF571;CDKN1B;ZNF570;ONECUT2;SATB2;NOTCH4;FOXO6;MYRFL;IKZF2;GLI1;HOXA13;IKZF4;GLIS2;ZNF280D;SCML4;ZNF649;MYB;HESX1;ZNF569;E2F2;OTX1;HOXA4;PURG;E2F8;HES7;CDT1;FZD2;DTX3L;WNT5A;FOXJ2;ATP2B4;PARP9;NFATC4;POU6F1;GDF7;MLLT11;ZEB2;GFI1B;MEIS1;PSRC1;NFIB;ZNF219;TESMIN;HOXB7;ZNF157;JDP2		1098
vascular endothelial growth factor receptor signaling pathway (GO:0048010)	2/67	0.358607	0.619047	1.61353	1.65472	SRC;HSPB1		1099
positive regulation of programmed cell death (GO:0043068)	7/286	0.290821	0.586587	1.31898	1.629	MLLT11;HRK;DAPK2;PLEKHG5;NEURL1;NLRC4;IFIT2		1100
modulation of chemical synaptic transmission (GO:0050804)	3/109	0.335285	0.60861	1.48501	1.62278	RIMS2;CPLX1;BAIAP3		1101
aggrephagy (GO:0035973)	1/29	0.422646	0.645493	1.87137	1.61166	VIM		1102
regulation of calcium ion transmembrane transporter activity (GO:1901019)	1/29	0.422646	0.645493	1.87137	1.61166	JSRP1		1103
regulation of gluconeogenesis (GO:0006111)	1/29	0.422646	0.645493	1.87137	1.61166	ERFE		1104
regulation of protein targeting to membrane (GO:0090313)	1/29	0.422646	0.645493	1.87137	1.61166	TCAF1		1105
regulation of response to biotic stimulus (GO:0002831)	1/29	0.422646	0.645493	1.87137	1.61166	DHX58		1106
glial cell differentiation (GO:0010001)	1/29	0.422646	0.645493	1.87137	1.61166	NFIB		1107
regulation of ubiquitin-protein transferase activity (GO:0051438)	1/29	0.422646	0.645493	1.87137	1.61166	DTX3L		1108
response to cadmium ion (GO:0046686)	1/29	0.422646	0.645493	1.87137	1.61166	MT2A		1109
lamellipodium organization (GO:0097581)	1/29	0.422646	0.645493	1.87137	1.61166	ABLIM1		1110
lipid catabolic process (GO:0016042)	1/29	0.422646	0.645493	1.87137	1.61166	HSD17B14		1111
transition metal ion homeostasis (GO:0055076)	1/29	0.422646	0.645493	1.87137	1.61166	BDH2		1112
positive regulation of dephosphorylation (GO:0035306)	1/29	0.422646	0.645493	1.87137	1.61166	SRC		1113
protein K11-linked ubiquitination (GO:0070979)	1/29	0.422646	0.645493	1.87137	1.61166	UBE2C		1114
canonical Wnt signaling pathway (GO:0060070)	2/68	0.365374	0.619047	1.589	1.59986	FZD2;WNT5A		1115
regulation of myeloid cell differentiation (GO:0045637)	2/68	0.365374	0.619047	1.589	1.59986	MEIS1;FES		1116
positive regulation of protein localization to nucleus (GO:1900182)	2/68	0.365374	0.619047	1.589	1.59986	DTX3L;PARP9		1117
negative regulation of programmed cell death (GO:0043069)	9/381	0.287611	0.585129	1.27267	1.58594	FCMR;DDAH2;SRC;WNT5A;KIF14;PIM1;HSPB1;CFLAR;IGF1R		1118
regulation of protein kinase activity (GO:0045859)	3/110	0.340419	0.60861	1.47106	1.58518	UBASH3B;HSPB1;LCP2		1119
response to endoplasmic reticulum stress (GO:0034976)	3/110	0.340419	0.60861	1.47106	1.58518	RASGRF1;CHAC1;BBC3		1120
negative regulation of intracellular signal transduction (GO:1902532)	5/198	0.31436	0.592963	1.36059	1.5745	DUSP1;SRC;RTKN2;ATP2B4;IFI35		1121
regulation of Wnt signaling pathway (GO:0030111)	3/111	0.345551	0.614066	1.45736	1.54862	LRP1;PTK7;LGR6		1122
cellular response to calcium ion (GO:0071277)	2/69	0.372113	0.623597	1.5652	1.5473	CPNE7;WNT5A		1123
synapse assembly (GO:0007416)	2/69	0.372113	0.623597	1.5652	1.5473	PLXND1;WNT5A		1124
positive regulation of protein polymerization (GO:0032273)	2/69	0.372113	0.623597	1.5652	1.5473	PSRC1;FES		1125
positive regulation of DNA-binding transcription factor activity (GO:0051091)	6/246	0.315314	0.592963	1.31335	1.51585	FZD2;RTKN2;WNT5A;TNFRSF11A;NLRC4;CFLAR		1126
positive regulation of cellular process (GO:0048522)	14/625	0.285737	0.585129	1.20685	1.5118	CDKN1B;LRP1;RTKN2;WNT5A;KIF14;FLT3LG;TET1;GAB2;TNFRSF11A;GLI1;IGF1R;MMP14;MEIS1;P2RX4		1127
artery morphogenesis (GO:0048844)	1/30	0.433487	0.64859	1.80675	1.51025	LRP1		1128
regulation of cation transmembrane transport (GO:1904062)	1/30	0.433487	0.64859	1.80675	1.51025	ATP2B4		1129
cardiac muscle cell action potential (GO:0086001)	1/30	0.433487	0.64859	1.80675	1.51025	HCN2		1130
regulation of macrophage activation (GO:0043030)	1/30	0.433487	0.64859	1.80675	1.51025	WNT5A		1131
estrogen metabolic process (GO:0008210)	1/30	0.433487	0.64859	1.80675	1.51025	HSD17B14		1132
regulation of striated muscle contraction (GO:0006942)	1/30	0.433487	0.64859	1.80675	1.51025	P2RX4		1133
regulation of type I interferon-mediated signaling pathway (GO:0060338)	1/30	0.433487	0.64859	1.80675	1.51025	WNT5A		1134
response to alcohol (GO:0097305)	1/30	0.433487	0.64859	1.80675	1.51025	GRIN2B		1135
heterotypic cell-cell adhesion (GO:0034113)	1/30	0.433487	0.64859	1.80675	1.51025	NINJ1		1136
zinc ion homeostasis (GO:0055069)	1/30	0.433487	0.64859	1.80675	1.51025	MT2A		1137
phosphatidylcholine acyl-chain remodeling (GO:0036151)	1/30	0.433487	0.64859	1.80675	1.51025	MBOAT2		1138
plasma membrane invagination (GO:0099024)	1/30	0.433487	0.64859	1.80675	1.51025	AURKB		1139
positive regulation of endopeptidase activity (GO:0010950)	1/30	0.433487	0.64859	1.80675	1.51025	GRIN2B		1140
positive regulation of phosphate metabolic process (GO:0045937)	1/30	0.433487	0.64859	1.80675	1.51025	SRC		1141
primary neural tube formation (GO:0014020)	1/30	0.433487	0.64859	1.80675	1.51025	CELSR1		1142
modification-dependent protein catabolic process (GO:0019941)	5/201	0.325405	0.601175	1.33956	1.50391	HACE1;DTX3L;UBE2C;UBE2L6;AURKB		1143
cellular response to light stimulus (GO:0071482)	2/70	0.378823	0.625744	1.54211	1.4969	CNGA1;AURKB		1144
generation of neurons (GO:0048699)	5/202	0.329096	0.602327	1.33269	1.48116	HES7;BTG4;FZD2;WNT5A;CELSR1		1145
sulfur compound biosynthetic process (GO:0044272)	3/113	0.355802	0.618136	1.43072	1.47848	B3GNT7;CTH;CHAC1		1146
skeletal system development (GO:0001501)	4/158	0.344228	0.614066	1.36318	1.45377	MMP14;WNT5A;TLL1;HOXA13		1147
protein tetramerization (GO:0051262)	2/71	0.385503	0.631197	1.51968	1.44857	CTH;GRIN2B		1148
regulation of G1/S transition of mitotic cell cycle (GO:2000045)	2/71	0.385503	0.631197	1.51968	1.44857	GFI1B;KIF14		1149
Fc-gamma receptor signaling pathway involved in phagocytosis (GO:0038096)	2/71	0.385503	0.631197	1.51968	1.44857	SRC;CD247		1150
myeloid leukocyte differentiation (GO:0002573)	2/71	0.385503	0.631197	1.51968	1.44857	GAB2;TNFRSF11A		1151
positive regulation of kinase activity (GO:0033674)	3/114	0.36092	0.619047	1.41776	1.44483	TYRO3;LCP2;IGF1R		1152
activation of protein kinase B activity (GO:0032148)	1/31	0.444125	0.650822	1.74643	1.41749	WNT5A		1153
aminoglycan catabolic process (GO:0006026)	1/31	0.444125	0.650822	1.74643	1.41749	CHI3L2		1154
regulation of cellular component size (GO:0032535)	1/31	0.444125	0.650822	1.74643	1.41749	PEX11A		1155
regulation of cellular pH (GO:0030641)	1/31	0.444125	0.650822	1.74643	1.41749	SLC9A9		1156
regulation of cellular senescence (GO:2000772)	1/31	0.444125	0.650822	1.74643	1.41749	CGAS		1157
cellular nitrogen compound biosynthetic process (GO:0044271)	1/31	0.444125	0.650822	1.74643	1.41749	DDAH2		1158
cellular response to cAMP (GO:0071320)	1/31	0.444125	0.650822	1.74643	1.41749	HCN2		1159
embryonic skeletal system morphogenesis (GO:0048704)	1/31	0.444125	0.650822	1.74643	1.41749	HOXA4		1160
renal water homeostasis (GO:0003091)	1/31	0.444125	0.650822	1.74643	1.41749	AQP3		1161
steroid hormone biosynthetic process (GO:0120178)	1/31	0.444125	0.650822	1.74643	1.41749	HSD17B14		1162
tube closure (GO:0060606)	1/31	0.444125	0.650822	1.74643	1.41749	CELSR1		1163
negative regulation of axon extension (GO:0030517)	1/31	0.444125	0.650822	1.74643	1.41749	SEMA6B		1164
negative regulation of peptidyl-tyrosine phosphorylation (GO:0050732)	1/31	0.444125	0.650822	1.74643	1.41749	SRCIN1		1165
peptide cross-linking (GO:0018149)	1/31	0.444125	0.650822	1.74643	1.41749	CD247		1166
positive regulation of ubiquitin-protein transferase activity (GO:0051443)	1/31	0.444125	0.650822	1.74643	1.41749	UBE2C		1167
positive regulation of protein metabolic process (GO:0051247)	3/115	0.366032	0.61923	1.40503	1.4121	HACE1;CDKN1B;WNT5A		1168
Fc-gamma receptor signaling pathway (GO:0038094)	2/72	0.392152	0.634286	1.49789	1.40219	SRC;CD247		1169
positive regulation of neurogenesis (GO:0050769)	2/72	0.392152	0.634286	1.49789	1.40219	PLXND1;NEURL1		1170
positive regulation of secretion by cell (GO:1903532)	2/72	0.392152	0.634286	1.49789	1.40219	P2RX4;BAIAP3		1171
regulation of hydrolase activity (GO:0051336)	2/73	0.398768	0.637604	1.47672	1.35766	ARHGAP9;PLXND1		1172
regulation of Rho protein signal transduction (GO:0035023)	2/73	0.398768	0.637604	1.47672	1.35766	GPR174;P2RY10		1173
negative regulation of cell adhesion (GO:0007162)	2/73	0.398768	0.637604	1.47672	1.35766	PLXND1;DUSP1		1174
neurotransmitter transport (GO:0006836)	2/73	0.398768	0.637604	1.47672	1.35766	SLC17A7;CPLX1		1175
activation of phospholipase C activity (GO:0007202)	1/32	0.454564	0.651627	1.69001	1.33243	S1PR4		1176
regulation of cell morphogenesis (GO:0022604)	1/32	0.454564	0.651627	1.69001	1.33243	NTNG2		1177
regulation of dendritic spine morphogenesis (GO:0061001)	1/32	0.454564	0.651627	1.69001	1.33243	SRCIN1		1178
cellular response to glucose stimulus (GO:0071333)	1/32	0.454564	0.651627	1.69001	1.33243	IGF1R		1179
chondrocyte differentiation (GO:0002062)	1/32	0.454564	0.651627	1.69001	1.33243	NFIB		1180
regulation of NMDA receptor activity (GO:2000310)	1/32	0.454564	0.651627	1.69001	1.33243	GRIN2B		1181
endodermal cell differentiation (GO:0035987)	1/32	0.454564	0.651627	1.69001	1.33243	MMP14		1182
ERBB2 signaling pathway (GO:0038128)	1/32	0.454564	0.651627	1.69001	1.33243	SRC		1183
regulation of transcription involved in G1/S transition of mitotic cell cycle (GO:0000083)	1/32	0.454564	0.651627	1.69001	1.33243	CDT1		1184
gene silencing by miRNA (GO:0035195)	1/32	0.454564	0.651627	1.69001	1.33243	NOTCH4		1185
response to amino acid (GO:0043200)	1/32	0.454564	0.651627	1.69001	1.33243	NEURL1		1186
skeletal muscle organ development (GO:0060538)	1/32	0.454564	0.651627	1.69001	1.33243	CFLAR		1187
liver development (GO:0001889)	1/32	0.454564	0.651627	1.69001	1.33243	E2F8		1188
long-chain fatty acid transport (GO:0015909)	1/32	0.454564	0.651627	1.69001	1.33243	CPT1A		1189
metal ion export (GO:0070839)	1/32	0.454564	0.651627	1.69001	1.33243	ATP2B4		1190
negative regulation of cell-matrix adhesion (GO:0001953)	1/32	0.454564	0.651627	1.69001	1.33243	SRC		1191
negative regulation of chemotaxis (GO:0050922)	1/32	0.454564	0.651627	1.69001	1.33243	SEMA6B		1192
negative regulation of developmental growth (GO:0048640)	1/32	0.454564	0.651627	1.69001	1.33243	CDKN1B		1193
negative regulation of DNA biosynthetic process (GO:2000279)	1/32	0.454564	0.651627	1.69001	1.33243	SRC		1194
negative regulation of double-strand break repair (GO:2000780)	1/32	0.454564	0.651627	1.69001	1.33243	CGAS		1195
positive regulation of glucose transmembrane transport (GO:0010828)	1/32	0.454564	0.651627	1.69001	1.33243	ERFE		1196
positive regulation of lamellipodium organization (GO:1902745)	1/32	0.454564	0.651627	1.69001	1.33243	SRC		1197
positive regulation of telomere maintenance (GO:0032206)	1/32	0.454564	0.651627	1.69001	1.33243	AURKB		1198
protein K63-linked deubiquitination (GO:0070536)	1/32	0.454564	0.651627	1.69001	1.33243	OTUD1		1199
supramolecular fiber organization (GO:0097435)	8/351	0.337986	0.60861	1.22541	1.32927	CLIP2;HIP1;ITGB4;MYO5C;KIF14;UBE2L6;TLL1;VIM		1200
phosphorylation (GO:0016310)	9/400	0.33664	0.60861	1.20963	1.31698	DAPK2;WNK2;PIM1;HUNK;PRKG2;FNIP2;XYLB;CILK1;AURKB		1201
Fc receptor mediated stimulatory signaling pathway (GO:0002431)	2/74	0.405351	0.638855	1.45614	1.3149	SRC;CD247		1202
negative regulation of protein binding (GO:0032091)	2/74	0.405351	0.638855	1.45614	1.3149	AURKB;IFIT2		1203
integrin-mediated signaling pathway (GO:0007229)	2/75	0.411898	0.638855	1.43612	1.2738	ITGB4;SRC		1204
positive regulation of immune response (GO:0050778)	2/75	0.411898	0.638855	1.43612	1.2738	MYB;IFI35		1205
negative regulation of inflammatory response (GO:0050728)	5/212	0.366178	0.61923	1.26766	1.27354	GPR176;GPR15;SRC;TYRO3;CD247		1206
transmembrane receptor protein tyrosine kinase signaling pathway (GO:0007169)	9/404	0.347156	0.614066	1.19714	1.26655	UBASH3B;FES;SRC;TYRO3;LCP2;CD3E;GRIN2B;NFATC4;IGF1R		1207
regulation of cholesterol efflux (GO:0010874)	1/33	0.464807	0.659403	1.63712	1.25425	LRP1		1208
keratan sulfate metabolic process (GO:0042339)	1/33	0.464807	0.659403	1.63712	1.25425	B3GNT7		1209
lytic vacuole organization (GO:0080171)	1/33	0.464807	0.659403	1.63712	1.25425	ACP3		1210
muscle cell development (GO:0055001)	1/33	0.464807	0.659403	1.63712	1.25425	NEBL		1211
negative regulation of smooth muscle cell proliferation (GO:0048662)	1/33	0.464807	0.659403	1.63712	1.25425	CDKN1B		1212
positive regulation of histone modification (GO:0031058)	1/33	0.464807	0.659403	1.63712	1.25425	TET1		1213
positive regulation of organelle organization (GO:0010638)	1/33	0.464807	0.659403	1.63712	1.25425	SORBS3		1214
positive regulation of telomere maintenance via telomerase (GO:0032212)	1/33	0.464807	0.659403	1.63712	1.25425	AURKB		1215
regulation of cell division (GO:0051302)	2/76	0.41841	0.645493	1.41664	1.2343	KIF20A;AURKB		1216
positive regulation of interleukin-6 production (GO:0032755)	2/76	0.41841	0.645493	1.41664	1.2343	WNT5A;SCIMP		1217
positive regulation of apoptotic process (GO:0043065)	7/310	0.363054	0.619047	1.213	1.22901	MLLT11;HRK;DAPK2;PLEKHG5;NEURL1;NLRC4;IFIT2		1218
cellular response to UV (GO:0034644)	2/77	0.424886	0.645493	1.39768	1.19632	CRIP1;AURKB		1219
negative regulation of developmental process (GO:0051093)	2/77	0.424886	0.645493	1.39768	1.19632	NFIB;NOTCH4		1220
positive regulation of endothelial cell proliferation (GO:0001938)	2/77	0.424886	0.645493	1.39768	1.19632	WNT5A;VASH2		1221
positive regulation of phosphatidylinositol 3-kinase signaling (GO:0014068)	2/77	0.424886	0.645493	1.39768	1.19632	SRC;IGF1R		1222
positive regulation of tumor necrosis factor production (GO:0032760)	2/77	0.424886	0.645493	1.39768	1.19632	WNT5A;HSPB1		1223
positive regulation of type I interferon production (GO:0032481)	2/77	0.424886	0.645493	1.39768	1.19632	DHX58;CGAS		1224
regulation of cell adhesion mediated by integrin (GO:0033628)	1/34	0.474859	0.663137	1.58743	1.18222	ADA		1225
cellular response to amino acid stimulus (GO:0071230)	1/34	0.474859	0.663137	1.58743	1.18222	NEURL1		1226
regulation of glucose metabolic process (GO:0010906)	1/34	0.474859	0.663137	1.58743	1.18222	GNB3		1227
cellular response to vascular endothelial growth factor stimulus (GO:0035924)	1/34	0.474859	0.663137	1.58743	1.18222	HSPB1		1228
regulation of keratinocyte differentiation (GO:0045616)	1/34	0.474859	0.663137	1.58743	1.18222	AQP3		1229
female gamete generation (GO:0007292)	1/34	0.474859	0.663137	1.58743	1.18222	DMC1		1230
striated muscle tissue development (GO:0014706)	1/34	0.474859	0.663137	1.58743	1.18222	CFLAR		1231
negative regulation of blood vessel endothelial cell migration (GO:0043537)	1/34	0.474859	0.663137	1.58743	1.18222	ATP2B4		1232
negative regulation of extrinsic apoptotic signaling pathway via death domain receptors (GO:1902042)	1/34	0.474859	0.663137	1.58743	1.18222	CFLAR		1233
neural tube closure (GO:0001843)	1/34	0.474859	0.663137	1.58743	1.18222	CELSR1		1234
phosphatidylserine metabolic process (GO:0006658)	1/34	0.474859	0.663137	1.58743	1.18222	MBOAT2		1235
positive regulation of calcium ion transport into cytosol (GO:0010524)	1/34	0.474859	0.663137	1.58743	1.18222	P2RX4		1236
positive regulation of epidermal growth factor receptor signaling pathway (GO:0045742)	1/34	0.474859	0.663137	1.58743	1.18222	HIP1		1237
positive regulation of interleukin-12 production (GO:0032735)	1/34	0.474859	0.663137	1.58743	1.18222	SCIMP		1238
positive regulation of mitochondrial outer membrane permeabilization involved in apoptotic signaling pathway (GO:1901030)	1/34	0.474859	0.663137	1.58743	1.18222	BBC3		1239
positive regulation of telomerase activity (GO:0051973)	1/34	0.474859	0.663137	1.58743	1.18222	AURKB		1240
positive regulation of epithelial cell proliferation (GO:0050679)	3/123	0.406618	0.638855	1.31082	1.17958	JAML;WNT5A;VASH2		1241
protein modification process (GO:0036211)	2/78	0.431323	0.64859	1.37922	1.15978	FBXO2;UBE2L6		1242
negative regulation of blood vessel morphogenesis (GO:2000181)	2/78	0.431323	0.64859	1.37922	1.15978	ATP2B4;FOXJ2		1243
negative regulation of protein serine/threonine kinase activity (GO:0071901)	2/78	0.431323	0.64859	1.37922	1.15978	CDKN1B;DUSP1		1244
non-canonical Wnt signaling pathway (GO:0035567)	3/124	0.411642	0.638855	1.29992	1.15381	FZD2;WNT5A;CELSR1		1245
cellular response to lipid (GO:0071396)	5/219	0.392195	0.634286	1.22575	1.1473	PTK7;FES;ABCB4;WNT5A;VIM		1246
regulation of phosphorylation (GO:0042325)	3/125	0.416653	0.645493	1.2892	1.1287	CDKN1B;HSPB1;FNIP2		1247
acylglycerol catabolic process (GO:0046464)	1/35	0.484722	0.665884	1.54066	1.11571	FABP6		1248
regulation of blood circulation (GO:1903522)	1/35	0.484722	0.665884	1.54066	1.11571	S100A1		1249
regulation of ion transmembrane transport (GO:0034765)	1/35	0.484722	0.665884	1.54066	1.11571	CALHM1		1250
regulation of JUN kinase activity (GO:0043506)	1/35	0.484722	0.665884	1.54066	1.11571	TNFRSF11A		1251
regulation of mitotic spindle organization (GO:0060236)	1/35	0.484722	0.665884	1.54066	1.11571	PSRC1		1252
regulation of postsynaptic membrane potential (GO:0060078)	1/35	0.484722	0.665884	1.54066	1.11571	GRIN2B		1253
regulation of regulated secretory pathway (GO:1903305)	1/35	0.484722	0.665884	1.54066	1.11571	RIMS2		1254
regulation of T cell receptor signaling pathway (GO:0050856)	1/35	0.484722	0.665884	1.54066	1.11571	KCNN4		1255
response to exogenous dsRNA (GO:0043330)	1/35	0.484722	0.665884	1.54066	1.11571	CGAS		1256
negative regulation of cell cycle G1/S phase transition (GO:1902807)	1/35	0.484722	0.665884	1.54066	1.11571	GFI1B		1257
oxoacid metabolic process (GO:0043436)	1/35	0.484722	0.665884	1.54066	1.11571	TPST1		1258
positive regulation of cell cycle G1/S phase transition (GO:1902808)	1/35	0.484722	0.665884	1.54066	1.11571	GLI1		1259
protein localization to cilium (GO:0061512)	1/35	0.484722	0.665884	1.54066	1.11571	TCTN2		1260
negative regulation of growth (GO:0045926)	3/126	0.42165	0.645493	1.27865	1.10422	MT2A;CDKN1B;PSRC1		1261
cellular protein modification process (GO:0006464)	21/1025	0.369308	0.623597	1.10023	1.09597	DUSP1;FBXO2;DAPK2;B3GALT4;HUNK;UBE2L6;PARP16;PARP9;FBXO32;AURKB;B3GNT7;WNK2;B3GNT5;CTH;PIM1;SPARCL1;PRKG2;CD247;KBTBD7;FNIP2;CILK1		1262
regulation of fat cell differentiation (GO:0045598)	2/80	0.444083	0.650822	1.34371	1.09075	WNT5A;GNB3		1263
regulation of NIK/NF-kappaB signaling (GO:1901222)	2/80	0.444083	0.650822	1.34371	1.09075	RTKN2;IFI35		1264
regulation of organelle organization (GO:0033043)	2/80	0.444083	0.650822	1.34371	1.09075	CDT1;ZEB2		1265
skin development (GO:0043588)	2/80	0.444083	0.650822	1.34371	1.09075	ITGB4;WNT5A		1266
negative regulation of cellular component organization (GO:0051129)	2/80	0.444083	0.650822	1.34371	1.09075	SRC;PACSIN3		1267
negative regulation of extrinsic apoptotic signaling pathway (GO:2001237)	2/80	0.444083	0.650822	1.34371	1.09075	SRC;CFLAR		1268
positive regulation of transcription, DNA-templated (GO:0045893)	24/1183	0.374522	0.623597	1.08942	1.06992	FZD2;ONECUT2;DTX3L;SATB2;NOTCH4;WNT5A;FOXJ2;TET1;MYRFL;GLI1;PARP9;GDF7;GLIS2;HELZ2;MLLT11;ZEB2;MEIS1;PSRC1;NFIB;MYB;E2F2;OTX1;HOXB7;E2F8		1269
regulation of I-kappaB kinase/NF-kappaB signaling (GO:0043122)	5/224	0.410735	0.638855	1.19746	1.06551	PLEKHG5;WNT5A;HSPB1;S100A4;CFLAR		1270
phospholipase C-activating G protein-coupled receptor signaling pathway (GO:0007200)	2/81	0.450402	0.651627	1.32664	1.05814	GPR174;P2RY10		1271
positive regulation of tumor necrosis factor superfamily cytokine production (GO:1903557)	2/81	0.450402	0.651627	1.32664	1.05814	WNT5A;HSPB1		1272
regulation of cardiac muscle contraction (GO:0055117)	1/36	0.4944	0.670707	1.49656	1.05419	P2RX4		1273
cyclic-nucleotide-mediated signaling (GO:0019935)	1/36	0.4944	0.670707	1.49656	1.05419	RIMS2		1274
regulation of ossification (GO:0030278)	1/36	0.4944	0.670707	1.49656	1.05419	WNT5A		1275
regulation of osteoclast differentiation (GO:0045670)	1/36	0.4944	0.670707	1.49656	1.05419	UBASH3B		1276
macrophage activation (GO:0042116)	1/36	0.4944	0.670707	1.49656	1.05419	IFI35		1277
membrane assembly (GO:0071709)	1/36	0.4944	0.670707	1.49656	1.05419	SPTBN1		1278
membrane fusion (GO:0061025)	1/36	0.4944	0.670707	1.49656	1.05419	HACE1		1279
negative regulation of cellular protein localization (GO:1903828)	1/36	0.4944	0.670707	1.49656	1.05419	CDT1		1280
negative regulation of fat cell differentiation (GO:0045599)	1/36	0.4944	0.670707	1.49656	1.05419	WNT5A		1281
negative regulation of toll-like receptor signaling pathway (GO:0034122)	1/36	0.4944	0.670707	1.49656	1.05419	TYRO3		1282
positive regulation of interferon-beta production (GO:0032728)	1/36	0.4944	0.670707	1.49656	1.05419	DHX58		1283
positive regulation of myeloid leukocyte differentiation (GO:0002763)	1/36	0.4944	0.670707	1.49656	1.05419	FES		1284
positive regulation of telomere maintenance via telomere lengthening (GO:1904358)	1/36	0.4944	0.670707	1.49656	1.05419	AURKB		1285
positive regulation of developmental process (GO:0051094)	4/177	0.424758	0.645493	1.21228	1.038	SRC;WNT5A;NEURL1;FOXO6		1286
positive regulation of macromolecule biosynthetic process (GO:0010557)	3/129	0.436552	0.650822	1.24802	1.03442	CDT1;VIM;GLI1		1287
regulation of G protein-coupled receptor signaling pathway (GO:0008277)	2/82	0.456681	0.653084	1.30999	1.02673	CNGA1;RGS12		1288
ephrin receptor signaling pathway (GO:0048013)	2/82	0.456681	0.653084	1.30999	1.02673	SRC;GRIN2B		1289
positive regulation of cytoskeleton organization (GO:0051495)	2/82	0.456681	0.653084	1.30999	1.02673	FES;SORBS3		1290
regulation of actin cytoskeleton reorganization (GO:2000249)	1/37	0.503897	0.672998	1.45492	0.997175	FES		1291
regulation of glucose import (GO:0046324)	1/37	0.503897	0.672998	1.45492	0.997175	ERFE		1292
regulation of intracellular pH (GO:0051453)	1/37	0.503897	0.672998	1.45492	0.997175	SLC9A9		1293
regulation of p38MAPK cascade (GO:1900744)	1/37	0.503897	0.672998	1.45492	0.997175	DUSP1		1294
regulation of transport (GO:0051049)	1/37	0.503897	0.672998	1.45492	0.997175	FES		1295
glutamate receptor signaling pathway (GO:0007215)	1/37	0.503897	0.672998	1.45492	0.997175	GRIN2B		1296
glutamine family amino acid metabolic process (GO:0009064)	1/37	0.503897	0.672998	1.45492	0.997175	DDAH2		1297
skeletal muscle tissue development (GO:0007519)	1/37	0.503897	0.672998	1.45492	0.997175	CFLAR		1298
negative regulation of G1/S transition of mitotic cell cycle (GO:2000134)	1/37	0.503897	0.672998	1.45492	0.997175	GFI1B		1299
negative regulation of stress-activated MAPK cascade (GO:0032873)	1/37	0.503897	0.672998	1.45492	0.997175	DUSP1		1300
neural crest cell migration (GO:0001755)	1/37	0.503897	0.672998	1.45492	0.997175	SEMA6B		1301
phospholipid biosynthetic process (GO:0008654)	1/37	0.503897	0.672998	1.45492	0.997175	CPNE7		1302
positive regulation of calcium ion transport (GO:0051928)	1/37	0.503897	0.672998	1.45492	0.997175	P2RX4		1303
positive regulation of myeloid cell differentiation (GO:0045639)	1/37	0.503897	0.672998	1.45492	0.997175	FES		1304
regulation of defense response (GO:0031347)	2/83	0.462919	0.659403	1.29375	0.996449	DHX58;WNT5A		1305
regulated exocytosis (GO:0045055)	4/180	0.4373	0.650822	1.19144	0.985479	RIMS2;RAB26;SYNGR3;CPLX1		1306
anaphase-promoting complex-dependent catabolic process (GO:0031145)	2/84	0.469114	0.663137	1.2779	0.967258	UBE2C;AURKB		1307
vascular transport (GO:0010232)	2/84	0.469114	0.663137	1.2779	0.967258	LRP1;ATP2B4		1308
regulation of apoptotic signaling pathway (GO:2001233)	1/38	0.513216	0.678042	1.41552	0.944235	DAPK2		1309
DNA replication initiation (GO:0006270)	1/38	0.513216	0.678042	1.41552	0.944235	CDT1		1310
response to cAMP (GO:0051591)	1/38	0.513216	0.678042	1.41552	0.944235	HCN2		1311
lysosome organization (GO:0007040)	1/38	0.513216	0.678042	1.41552	0.944235	ACP3		1312
negative regulation of endothelial cell migration (GO:0010596)	1/38	0.513216	0.678042	1.41552	0.944235	ATP2B4		1313
negative regulation of proteasomal protein catabolic process (GO:1901799)	1/38	0.513216	0.678042	1.41552	0.944235	LAMP3		1314
positive regulation of insulin secretion (GO:0032024)	1/38	0.513216	0.678042	1.41552	0.944235	BAIAP3		1315
positive regulation of signaling (GO:0023056)	1/38	0.513216	0.678042	1.41552	0.944235	RIMS2		1316
G1/S transition of mitotic cell cycle (GO:0000082)	2/85	0.475267	0.663137	1.26244	0.939106	CDT1;CDKN1B		1317
retrograde vesicle-mediated transport, Golgi to endoplasmic reticulum (GO:0006890)	2/85	0.475267	0.663137	1.26244	0.939106	KIF5A;KIF3C		1318
negative regulation of defense response (GO:0031348)	2/85	0.475267	0.663137	1.26244	0.939106	DHX58;TYRO3		1319
positive regulation of peptidyl-tyrosine phosphorylation (GO:0050731)	3/134	0.461057	0.658812	1.20007	0.929138	SRC;PARP9;SRCIN1		1320
positive regulation of cytokine production (GO:0001819)	7/335	0.439552	0.650822	1.11909	0.919894	BTN3A1;DHX58;WNT5A;CGAS;BTN3A2;SCIMP;SPTBN1		1321
regulation of interferon-gamma production (GO:0032649)	2/86	0.481376	0.665884	1.24735	0.911947	BTN3A1;BTN3A2		1322
response to interleukin-1 (GO:0070555)	2/86	0.481376	0.665884	1.24735	0.911947	SRC;TNFRSF11A		1323
transport across blood-brain barrier (GO:0150104)	2/86	0.481376	0.665884	1.24735	0.911947	LRP1;ATP2B4		1324
regulation of exit from mitosis (GO:0007096)	1/39	0.522361	0.683294	1.3782	0.894999	UBE2C		1325
cellular response to ketone (GO:1901655)	1/39	0.522361	0.683294	1.3782	0.894999	SRC		1326
regulation of ion transmembrane transporter activity (GO:0032412)	1/39	0.522361	0.683294	1.3782	0.894999	TCAF1		1327
DNA integrity checkpoint signaling (GO:0031570)	1/39	0.522361	0.683294	1.3782	0.894999	CDT1		1328
DNA recombination (GO:0006310)	1/39	0.522361	0.683294	1.3782	0.894999	DMC1		1329
regulation of protein tyrosine kinase activity (GO:0061097)	1/39	0.522361	0.683294	1.3782	0.894999	SRCIN1		1330
regulation of receptor-mediated endocytosis (GO:0048259)	1/39	0.522361	0.683294	1.3782	0.894999	HIP1		1331
vesicle cytoskeletal trafficking (GO:0099518)	1/39	0.522361	0.683294	1.3782	0.894999	MYO5C		1332
odontogenesis (GO:0042476)	1/39	0.522361	0.683294	1.3782	0.894999	AQP3		1333
proteolysis (GO:0006508)	6/287	0.451703	0.651627	1.11935	0.889579	MMP14;CASP7;FBXO2;VASH2;CTSF;AEBP1		1334
positive regulation of transcription by RNA polymerase II (GO:0045944)	18/908	0.4384	0.650822	1.06137	0.875234	PLXND1;ONECUT2;SATB2;NOTCH4;WNT5A;FOXJ2;TET1;GLI1;GLIS2;HELZ2;ZEB2;MEIS1;NFIB;MYB;E2F2;OTX1;HOXB7;E2F8		1335
metal ion transport (GO:0030001)	2/88	0.493462	0.670707	1.21822	0.860439	NIPAL2;KCNN4		1336
negative regulation of binding (GO:0051100)	2/88	0.493462	0.670707	1.21822	0.860439	AURKB;IFIT2		1337
detection of chemical stimulus involved in sensory perception of bitter taste (GO:0001580)	1/40	0.531334	0.688953	1.34279	0.849135	AZGP1		1338
digestive tract development (GO:0048565)	1/40	0.531334	0.688953	1.34279	0.849135	GLI1		1339
fatty acid derivative biosynthetic process (GO:1901570)	1/40	0.531334	0.688953	1.34279	0.849135	BDH2		1340
glycolipid biosynthetic process (GO:0009247)	1/40	0.531334	0.688953	1.34279	0.849135	B3GNT5		1341
intraciliary transport involved in cilium assembly (GO:0035735)	1/40	0.531334	0.688953	1.34279	0.849135	KIF3C		1342
positive regulation of intrinsic apoptotic signaling pathway (GO:2001244)	1/40	0.531334	0.688953	1.34279	0.849135	BBC3		1343
positive regulation of ossification (GO:0045778)	1/40	0.531334	0.688953	1.34279	0.849135	WNT5A		1344
regulation of cysteine-type endopeptidase activity involved in apoptotic process (GO:0043281)	2/89	0.499438	0.672998	1.20415	0.836011	SRC;LAMP3		1345
collagen fibril organization (GO:0030199)	2/89	0.499438	0.672998	1.20415	0.836011	ITGB4;TLL1		1346
SCF-dependent proteasomal ubiquitin-dependent protein catabolic process (GO:0031146)	2/89	0.499438	0.672998	1.20415	0.836011	FBXO2;KIF14		1347
second-messenger-mediated signaling (GO:0019932)	2/89	0.499438	0.672998	1.20415	0.836011	P2RX4;DDAH2		1348
membrane organization (GO:0061024)	5/242	0.476561	0.664421	1.10549	0.819342	HACE1;HIP1;WNT5A;KIF20A;SPTBN1		1349
negative regulation of cell differentiation (GO:0045596)	4/191	0.482545	0.665884	1.12072	0.816645	MEIS1;NOTCH4;MYB;WNT5A		1350
negative regulation of Wnt signaling pathway (GO:0030178)	4/191	0.482545	0.665884	1.12072	0.816645	LRP1;WNT5A;IGFBP6;GLI1		1351
sodium ion transport (GO:0006814)	2/90	0.505368	0.674457	1.19041	0.812416	SCN8A;HCN2		1352
protein methylation (GO:0006479)	1/41	0.540139	0.694799	1.30916	0.806348	EEF1AKMT3		1353
carboxylic acid transmembrane transport (GO:1905039)	1/41	0.540139	0.694799	1.30916	0.806348	SLC7A11		1354
regulation of filopodium assembly (GO:0051489)	1/41	0.540139	0.694799	1.30916	0.806348	NEURL1		1355
regulation of response to DNA damage stimulus (GO:2001020)	1/41	0.540139	0.694799	1.30916	0.806348	WDR76		1356
import into cell (GO:0098657)	1/41	0.540139	0.694799	1.30916	0.806348	TSPO2		1357
keratinocyte differentiation (GO:0030216)	1/41	0.540139	0.694799	1.30916	0.806348	WNT5A		1358
visual system development (GO:0150063)	1/41	0.540139	0.694799	1.30916	0.806348	MEIS1		1359
negative regulation of cell-cell adhesion (GO:0022408)	1/41	0.540139	0.694799	1.30916	0.806348	NOTCH4		1360
anterograde trans-synaptic signaling (GO:0098916)	5/244	0.483741	0.665884	1.09612	0.796011	GPR176;SLC12A5;KIF5A;GRIN2B;CPLX1		1361
sensory perception of sound (GO:0007605)	2/91	0.511253	0.678042	1.17697	0.78962	SPTBN4;CCDC50		1362
toll-like receptor signaling pathway (GO:0002224)	2/91	0.511253	0.678042	1.17697	0.78962	S100A1;SCIMP		1363
positive regulation of supramolecular fiber organization (GO:1902905)	2/91	0.511253	0.678042	1.17697	0.78962	PSRC1;FES		1364
positive regulation of transport (GO:0051050)	2/91	0.511253	0.678042	1.17697	0.78962	LRP1;SYNGR3		1365
regulation of programmed cell death (GO:0043067)	4/194	0.494641	0.670707	1.10285	0.776321	HIP1;DAPK2;NLRC4;CD3E		1366
negative regulation of macromolecule metabolic process (GO:0010605)	4/194	0.494641	0.670707	1.10285	0.776321	ATP2B4;TET1;CD3E;PARP9		1367
regulation of endothelial cell proliferation (GO:0001936)	2/92	0.517092	0.680908	1.16384	0.76759	WNT5A;VASH2		1368
regulation of lipid metabolic process (GO:0019216)	2/92	0.517092	0.680908	1.16384	0.76759	HELZ2;GNB3		1369
Wnt signaling pathway (GO:0016055)	2/92	0.517092	0.680908	1.16384	0.76759	FZD2;WNT5A		1370
positive regulation of transmembrane receptor protein serine/threonine kinase signaling pathway (GO:0090100)	2/92	0.517092	0.680908	1.16384	0.76759	ZEB2;GDF7		1371
regulation of chemokine production (GO:0032642)	1/42	0.548779	0.701051	1.27716	0.766373	WNT5A		1372
regulation of extrinsic apoptotic signaling pathway via death domain receptors (GO:1902041)	1/42	0.548779	0.701051	1.27716	0.766373	CFLAR		1373
heterophilic cell-cell adhesion via plasma membrane cell adhesion molecules (GO:0007157)	1/42	0.548779	0.701051	1.27716	0.766373	JAML		1374
skeletal system morphogenesis (GO:0048705)	1/42	0.548779	0.701051	1.27716	0.766373	HOXA4		1375
translesion synthesis (GO:0019985)	1/42	0.548779	0.701051	1.27716	0.766373	UBE2L6		1376
monocyte chemotaxis (GO:0002548)	1/42	0.548779	0.701051	1.27716	0.766373	TNFRSF11A		1377
positive regulation of peptidyl-serine phosphorylation (GO:0033138)	2/93	0.522885	0.683477	1.15099	0.746294	ATP2B4;FNIP2		1378
ubiquitin-dependent protein catabolic process (GO:0006511)	7/354	0.496812	0.672998	1.05678	0.739261	HACE1;DTX3L;UBE2C;KIF14;UBE2L6;KBTBD7;AURKB		1379
anion transport (GO:0006820)	1/43	0.557257	0.704092	1.24669	0.728974	SLC17A7		1380
cellular glucose homeostasis (GO:0001678)	1/43	0.557257	0.704092	1.24669	0.728974	IGF1R		1381
development of primary male sexual characteristics (GO:0046546)	1/43	0.557257	0.704092	1.24669	0.728974	WNT5A		1382
DNA synthesis involved in DNA repair (GO:0000731)	1/43	0.557257	0.704092	1.24669	0.728974	UBE2L6		1383
glutathione metabolic process (GO:0006749)	1/43	0.557257	0.704092	1.24669	0.728974	CHAC1		1384
signal release from synapse (GO:0099643)	1/43	0.557257	0.704092	1.24669	0.728974	CPLX1		1385
lipid modification (GO:0030258)	1/43	0.557257	0.704092	1.24669	0.728974	MBOAT2		1386
male gonad development (GO:0008584)	1/43	0.557257	0.704092	1.24669	0.728974	WNT5A		1387
myofibril assembly (GO:0030239)	1/43	0.557257	0.704092	1.24669	0.728974	CFLAR		1388
natural killer cell activation (GO:0030101)	1/43	0.557257	0.704092	1.24669	0.728974	ULBP1		1389
negative regulation of proteolysis (GO:0045861)	1/43	0.557257	0.704092	1.24669	0.728974	CHAC1		1390
positive regulation of axonogenesis (GO:0050772)	1/43	0.557257	0.704092	1.24669	0.728974	PLXND1		1391
positive regulation of phospholipase C activity (GO:0010863)	1/43	0.557257	0.704092	1.24669	0.728974	S1PR4		1392
negative regulation of MAPK cascade (GO:0043409)	2/94	0.52863	0.688953	1.13842	0.725704	DUSP1;WNK2		1393
positive regulation of epithelial cell migration (GO:0010634)	2/94	0.52863	0.688953	1.13842	0.725704	SRC;WNT5A		1394
protein modification by small protein conjugation (GO:0032446)	8/409	0.501822	0.672998	1.04502	0.72055	HACE1;TRIM7;DTX3L;UBE2C;FBXO2;TRIM47;FBXO32;TRIM55		1395
chemical synaptic transmission (GO:0007268)	6/306	0.513391	0.678042	1.04743	0.698337	GPR176;SLC12A5;KIF5A;SLC17A7;GRIN2B;CPLX1		1396
regulation of cytosolic calcium ion concentration (GO:0051480)	3/148	0.527007	0.687854	1.08343	0.693979	WNT5A;ATP2B4;S1PR4		1397
antibacterial humoral response (GO:0019731)	1/44	0.565577	0.70707	1.21763	0.693941	CAMP		1398
branching morphogenesis of an epithelial tube (GO:0048754)	1/44	0.565577	0.70707	1.21763	0.693941	NOTCH4		1399
cation transmembrane transport (GO:0098655)	1/44	0.565577	0.70707	1.21763	0.693941	SLC25A29		1400
detection of chemical stimulus involved in sensory perception of taste (GO:0050912)	1/44	0.565577	0.70707	1.21763	0.693941	AZGP1		1401
embryonic organ morphogenesis (GO:0048562)	1/44	0.565577	0.70707	1.21763	0.693941	HOXA4		1402
intracellular steroid hormone receptor signaling pathway (GO:0030518)	1/44	0.565577	0.70707	1.21763	0.693941	SRC		1403
mitotic spindle assembly (GO:0090307)	1/44	0.565577	0.70707	1.21763	0.693941	AURKB		1404
neurogenesis (GO:0022008)	1/44	0.565577	0.70707	1.21763	0.693941	CHAC1		1405
positive regulation of biosynthetic process (GO:0009891)	1/44	0.565577	0.70707	1.21763	0.693941	VIM		1406
positive regulation of cell-matrix adhesion (GO:0001954)	1/44	0.565577	0.70707	1.21763	0.693941	CD3E		1407
positive regulation of receptor-mediated endocytosis (GO:0048260)	1/44	0.565577	0.70707	1.21763	0.693941	HIP1		1408
positive regulation of stress fiber assembly (GO:0051496)	1/44	0.565577	0.70707	1.21763	0.693941	SORBS3		1409
cellular transition metal ion homeostasis (GO:0046916)	2/96	0.53998	0.694799	1.11408	0.686524	MT2A;ERFE		1410
negative regulation of transcription, DNA-templated (GO:0045892)	18/948	0.51262	0.678042	1.01355	0.677276	CDKN1B;NOTCH4;WNT5A;AEBP1;PARP9;IKZF4;AURKB;POU6F1;GLIS2;ZEB2;GFI1B;SCML4;MYB;ZNF219;HESX1;FNIP2;JDP2;E2F8		1411
protein maturation (GO:0051604)	2/97	0.545584	0.700284	1.1023	0.667882	MMP14;AEBP1		1412
regulation of cytokine production (GO:0001817)	3/150	0.536064	0.694074	1.06858	0.66626	BTN3A1;BTN3A3;BTN3A2		1413
response to cytokine (GO:0034097)	3/150	0.536064	0.694074	1.06858	0.66626	SRC;LAMP3;TNFRSF11A		1414
action potential (GO:0001508)	1/45	0.57374	0.714264	1.1899	0.661083	SCN8A		1415
regulation of insulin receptor signaling pathway (GO:0046626)	1/45	0.57374	0.714264	1.1899	0.661083	ERFE		1416
neural crest cell development (GO:0014032)	1/45	0.57374	0.714264	1.1899	0.661083	SEMA6B		1417
protein ubiquitination (GO:0016567)	10/525	0.524796	0.685472	1.01662	0.655463	HACE1;TRIM7;DTX3L;UBE2C;FBXO2;NEURL1;TRIM47;UBE2L6;FBXO32;TRIM55		1418
actin filament organization (GO:0007015)	3/152	0.545021	0.700067	1.05412	0.639781	HIP1;NEBL;MYO5C		1419
regulation of inflammatory response (GO:0050727)	4/206	0.541754	0.696373	1.0367	0.635435	NINJ1;WNT5A;TYRO3;IFI35		1420
alpha-amino acid metabolic process (GO:1901605)	1/46	0.58175	0.719204	1.1634	0.630229	DDAH2		1421
regulation of DNA metabolic process (GO:0051052)	1/46	0.58175	0.719204	1.1634	0.630229	CDT1		1422
regulation of double-strand break repair via homologous recombination (GO:0010569)	1/46	0.58175	0.719204	1.1634	0.630229	CGAS		1423
regulation of fibroblast proliferation (GO:0048145)	1/46	0.58175	0.719204	1.1634	0.630229	WNT5A		1424
erythrocyte differentiation (GO:0030218)	1/46	0.58175	0.719204	1.1634	0.630229	TSPO2		1425
positive regulation of smooth muscle cell proliferation (GO:0048661)	1/46	0.58175	0.719204	1.1634	0.630229	FOXJ2		1426
postreplication repair (GO:0006301)	1/46	0.58175	0.719204	1.1634	0.630229	UBE2L6		1427
posttranscriptional regulation of gene expression (GO:0010608)	1/46	0.58175	0.719204	1.1634	0.630229	PARP9		1428
cell-matrix adhesion (GO:0007160)	2/100	0.562108	0.70707	1.06839	0.615459	ITGB4;SRC		1429
organic acid transport (GO:0015849)	2/100	0.562108	0.70707	1.06839	0.615459	SLC25A29;SLC7A11		1430
mitotic cell cycle phase transition (GO:0044772)	4/209	0.553181	0.704092	1.02137	0.60472	CCNA2;CDKN1B;UBE2C;CDC25C		1431
regulation of cellular metabolic process (GO:0031323)	1/47	0.589611	0.72439	1.13805	0.601223	GNB3		1432
regulation of DNA binding (GO:0051101)	1/47	0.589611	0.72439	1.13805	0.601223	CDT1		1433
epidermal growth factor receptor signaling pathway (GO:0007173)	1/47	0.589611	0.72439	1.13805	0.601223	SRC		1434
glycosphingolipid metabolic process (GO:0006687)	1/47	0.589611	0.72439	1.13805	0.601223	GALC		1435
positive regulation of cell-cell adhesion (GO:0022409)	1/47	0.589611	0.72439	1.13805	0.601223	CD3E		1436
positive regulation of pathway-restricted SMAD protein phosphorylation (GO:0010862)	1/47	0.589611	0.72439	1.13805	0.601223	GDF7		1437
regulation of transcription by RNA polymerase II (GO:0006357)	41/2206	0.54894	0.701051	0.989974	0.593753	ZNF230;ZNF571;ZNF570;ONECUT2;SATB2;NOTCH4;FOXO6;AEBP1;IKZF2;GLI1;HOXA13;IKZF4;AURKB;GLIS2;HELZ2;ZNF649;MYB;HESX1;ZNF569;E2F2;OTX1;FNIP2;HOXA4;PURG;E2F8;HES7;WNT5A;FOXJ2;ATP2B4;TET1;PARP9;NFATC4;POU6F1;ZEB2;GFI1B;MEIS1;NFIB;ZNF219;HOXB7;ZNF157;JDP2		1438
cellular response to cytokine stimulus (GO:0071345)	9/482	0.552215	0.704092	0.995668	0.591246	MT2A;CDKN1B;DUSP1;WNT5A;PIM1;FLT3LG;IL5RA;GAB2;VIM		1439
mitotic sister chromatid segregation (GO:0000070)	2/102	0.572883	0.714264	1.04692	0.583209	PSRC1;KIF14		1440
positive regulation of cell growth (GO:0030307)	2/102	0.572883	0.714264	1.04692	0.583209	RIMS2;MMP14		1441
proteasome-mediated ubiquitin-dependent protein catabolic process (GO:0043161)	6/321	0.56018	0.70707	0.996774	0.577627	HACE1;UBE2C;FBXO2;KIF14;KBTBD7;AURKB		1442
regulation of interleukin-2 production (GO:0032663)	1/48	0.597324	0.729333	1.11378	0.573926	SPTBN1		1443
cognition (GO:0050890)	1/48	0.597324	0.729333	1.11378	0.573926	JAKMIP1		1444
myelination (GO:0042552)	1/48	0.597324	0.729333	1.11378	0.573926	SCN8A		1445
negative regulation of MAP kinase activity (GO:0043407)	1/48	0.597324	0.729333	1.11378	0.573926	DUSP1		1446
chromatin remodeling (GO:0006338)	2/103	0.578198	0.718809	1.0365	0.567833	SATB2;MYB		1447
positive regulation of cell migration (GO:0030335)	5/269	0.570087	0.712208	0.991042	0.556933	SEMA6B;MMP14;SRC;LGR6;IGF1R		1448
response to lipopolysaccharide (GO:0032496)	3/159	0.575564	0.716034	1.00646	0.555975	WNT5A;TNFRSF11A;VIM		1449
cellular metal ion homeostasis (GO:0006875)	2/104	0.583465	0.720322	1.02628	0.552932	ATP2B4;TESMIN		1450
aminoglycan biosynthetic process (GO:0006023)	1/49	0.604892	0.73304	1.09052	0.54821	B3GNT7		1451
receptor internalization (GO:0031623)	1/49	0.604892	0.73304	1.09052	0.54821	LRP1		1452
regulation of cellular localization (GO:0060341)	1/49	0.604892	0.73304	1.09052	0.54821	FES		1453
cellular defense response (GO:0006968)	1/49	0.604892	0.73304	1.09052	0.54821	FCMR		1454
regulation of interferon-beta production (GO:0032648)	1/49	0.604892	0.73304	1.09052	0.54821	DHX58		1455
response to glucose (GO:0009749)	1/49	0.604892	0.73304	1.09052	0.54821	IGF1R		1456
response to unfolded protein (GO:0006986)	1/49	0.604892	0.73304	1.09052	0.54821	HSPB1		1457
secondary alcohol metabolic process (GO:1902652)	1/49	0.604892	0.73304	1.09052	0.54821	APOL2		1458
negative regulation of cell projection organization (GO:0031345)	1/49	0.604892	0.73304	1.09052	0.54821	GRIN2B		1459
oligosaccharide metabolic process (GO:0009311)	1/49	0.604892	0.73304	1.09052	0.54821	B3GALT4		1460
activation of GTPase activity (GO:0090630)	2/105	0.588683	0.72439	1.01627	0.538487	RASGRF1;TBC1D9		1461
regulation of cell growth (GO:0001558)	4/217	0.582897	0.72012	0.9826	0.530354	MMP14;CDKN1B;PSRC1;KIF14		1462
regulation of phosphatidylinositol 3-kinase signaling (GO:0014066)	2/106	0.593852	0.728093	1.00644	0.524483	SRC;IGF1R		1463
small GTPase mediated signal transduction (GO:0007264)	2/106	0.593852	0.728093	1.00644	0.524483	CCNA2;RUNDC3A		1464
peptidyl-lysine modification (GO:0018205)	2/106	0.593852	0.728093	1.00644	0.524483	CTH;EEF1AKMT3		1465
regulation of cellular component movement (GO:0051270)	1/50	0.612318	0.739521	1.06821	0.52396	FES		1466
chloride transmembrane transport (GO:1902476)	1/50	0.612318	0.739521	1.06821	0.52396	SLC12A5		1467
negative regulation of ERK1 and ERK2 cascade (GO:0070373)	1/50	0.612318	0.739521	1.06821	0.52396	WNK2		1468
neuron migration (GO:0001764)	1/50	0.612318	0.739521	1.06821	0.52396	CELSR1		1469
positive regulation of ion transport (GO:0043270)	1/50	0.612318	0.739521	1.06821	0.52396	P2RX4		1470
heart development (GO:0007507)	3/164	0.596581	0.729333	0.974955	0.503603	CDKN1B;CRIP1;POU6F1		1471
regulation of epithelial cell migration (GO:0010632)	1/51	0.619606	0.741277	1.04679	0.50107	SRC		1472
regulation of interleukin-12 production (GO:0032655)	1/51	0.619606	0.741277	1.04679	0.50107	SCIMP		1473
cholesterol transport (GO:0030301)	1/51	0.619606	0.741277	1.04679	0.50107	TSPO2		1474
gonad development (GO:0008406)	1/51	0.619606	0.741277	1.04679	0.50107	WNT5A		1475
sensory perception (GO:0007600)	1/51	0.619606	0.741277	1.04679	0.50107	P2RX4		1476
negative regulation of protein ubiquitination (GO:0031397)	1/51	0.619606	0.741277	1.04679	0.50107	DTX3L		1477
negative regulation of transport (GO:0051051)	1/51	0.619606	0.741277	1.04679	0.50107	PACSIN3		1478
positive regulation of actin filament bundle assembly (GO:0032233)	1/51	0.619606	0.741277	1.04679	0.50107	SORBS3		1479
positive regulation of fat cell differentiation (GO:0045600)	1/51	0.619606	0.741277	1.04679	0.50107	PIM1		1480
positive regulation of cell motility (GO:2000147)	4/221	0.597321	0.729333	0.964289	0.496898	SEMA6B;MMP14;LGR6;IGF1R		1481
negative regulation of canonical Wnt signaling pathway (GO:0090090)	3/165	0.600703	0.732956	0.968887	0.493798	WNT5A;IGFBP6;GLI1		1482
ameboidal-type cell migration (GO:0001667)	1/52	0.626756	0.744325	1.02621	0.479445	SEMA6B		1483
amide biosynthetic process (GO:0043604)	1/52	0.626756	0.744325	1.02621	0.479445	TLCD3B		1484
cartilage development (GO:0051216)	1/52	0.626756	0.744325	1.02621	0.479445	NFIB		1485
fatty acid beta-oxidation (GO:0006635)	1/52	0.626756	0.744325	1.02621	0.479445	BDH2		1486
response to peptide hormone (GO:0043434)	1/52	0.626756	0.744325	1.02621	0.479445	SRC		1487
negative regulation of protein metabolic process (GO:0051248)	1/52	0.626756	0.744325	1.02621	0.479445	CD84		1488
positive regulation of developmental growth (GO:0048639)	1/52	0.626756	0.744325	1.02621	0.479445	RIMS2		1489
protein homotetramerization (GO:0051289)	1/52	0.626756	0.744325	1.02621	0.479445	CTH		1490
regulation of interleukin-6 production (GO:0032675)	2/110	0.614044	0.740599	0.96897	0.472556	WNT5A;SCIMP		1491
cellular protein-containing complex assembly (GO:0034622)	3/168	0.612901	0.739722	0.951124	0.465625	HIP1;SRC;CD3E		1492
cellular divalent inorganic cation homeostasis (GO:0072503)	2/111	0.61897	0.741277	0.960031	0.460525	MT2A;ATP2B4		1493
Fc-epsilon receptor signaling pathway (GO:0038095)	2/111	0.61897	0.741277	0.960031	0.460525	LCP2;GAB2		1494
cellular macromolecule catabolic process (GO:0044265)	1/53	0.633773	0.74866	1.00643	0.458996	FBXO2		1495
IRE1-mediated unfolded protein response (GO:0036498)	1/53	0.633773	0.74866	1.00643	0.458996	PARP16		1496
positive regulation of B cell activation (GO:0050871)	1/53	0.633773	0.74866	1.00643	0.458996	MMP14		1497
positive regulation of chemokine production (GO:0032722)	1/53	0.633773	0.74866	1.00643	0.458996	WNT5A		1498
cytokine-mediated signaling pathway (GO:0019221)	11/621	0.618945	0.741277	0.942015	0.451922	MT2A;CDKN1B;SRC;PIM1;FLT3LG;IL5RA;IFI35;GAB2;TNFRSF11A;VIM;IFIT2		1499
protein-containing complex subunit organization (GO:0043933)	2/112	0.623848	0.744325	0.951255	0.448848	CD247;CD3E		1500
Fc receptor signaling pathway (GO:0038093)	2/112	0.623848	0.744325	0.951255	0.448848	LCP2;GAB2		1501
regulation of focal adhesion assembly (GO:0051893)	1/54	0.640658	0.752794	0.987388	0.439644	SRC		1502
cytoplasmic microtubule organization (GO:0031122)	1/54	0.640658	0.752794	0.987388	0.439644	CLIP2		1503
regulation of proteasomal protein catabolic process (GO:0061136)	1/54	0.640658	0.752794	0.987388	0.439644	LAMP3		1504
striated muscle contraction (GO:0006941)	1/54	0.640658	0.752794	0.987388	0.439644	JSRP1		1505
positive regulation of I-kappaB kinase/NF-kappaB signaling (GO:0043123)	3/171	0.624847	0.744325	0.933996	0.439211	PLEKHG5;S100A4;CFLAR		1506
activation of protein kinase activity (GO:0032147)	2/114	0.633459	0.74866	0.934173	0.426505	WNT5A;KIF14		1507
cellular response to transforming growth factor beta stimulus (GO:0071560)	2/114	0.633459	0.74866	0.934173	0.426505	SRC;WNT5A		1508
response to lipid (GO:0033993)	2/114	0.633459	0.74866	0.934173	0.426505	TNFRSF11A;AQP3		1509
histone modification (GO:0016570)	2/114	0.633459	0.74866	0.934173	0.426505	CCNA2;AURKB		1510
regulation of cardiac conduction (GO:1903779)	1/55	0.647414	0.758728	0.969053	0.421315	ATP2B4		1511
ceramide metabolic process (GO:0006672)	1/55	0.647414	0.758728	0.969053	0.421315	TLCD3B		1512
glycoprotein metabolic process (GO:0009100)	1/55	0.647414	0.758728	0.969053	0.421315	FBXO2		1513
triglyceride metabolic process (GO:0006641)	1/55	0.647414	0.758728	0.969053	0.421315	FABP6		1514
cellular response to lectin (GO:1990858)	2/115	0.638193	0.751884	0.925858	0.415817	SRC;MUC19		1515
cellular response to molecule of bacterial origin (GO:0071219)	2/115	0.638193	0.751884	0.925858	0.415817	WNT5A;VIM		1516
stimulatory C-type lectin receptor signaling pathway (GO:0002223)	2/115	0.638193	0.751884	0.925858	0.415817	SRC;MUC19		1517
neuron differentiation (GO:0030182)	3/174	0.636538	0.751428	0.917468	0.414431	BTG4;FZD2;WNT5A		1518
protein-containing complex disassembly (GO:0032984)	1/56	0.654043	0.764482	0.951386	0.403942	FZD2		1519
sensory organ development (GO:0007423)	1/56	0.654043	0.764482	0.951386	0.403942	MEIS1		1520
positive regulation of establishment of protein localization to mitochondrion (GO:1903749)	1/56	0.654043	0.764482	0.951386	0.403942	BBC3		1521
negative regulation of DNA recombination (GO:0045910)	1/57	0.660548	0.771072	0.934349	0.387461	CGAS		1522
negative regulation of response to external stimulus (GO:0032102)	2/118	0.652105	0.763722	0.901775	0.385554	DHX58;TYRO3		1523
innate immune response activating cell surface receptor signaling pathway (GO:0002220)	2/119	0.656646	0.767022	0.894022	0.376034	SRC;MUC19		1524
receptor metabolic process (GO:0043112)	1/58	0.666931	0.772441	0.91791	0.371817	LRP1		1525
cellular iron ion homeostasis (GO:0006879)	1/58	0.666931	0.772441	0.91791	0.371817	ERFE		1526
chordate embryonic development (GO:0043009)	1/58	0.666931	0.772441	0.91791	0.371817	WNT5A		1527
regulation of neurotransmitter receptor activity (GO:0099601)	1/58	0.666931	0.772441	0.91791	0.371817	GRIN2B		1528
regulation of pathway-restricted SMAD protein phosphorylation (GO:0060393)	1/58	0.666931	0.772441	0.91791	0.371817	GDF7		1529
eye development (GO:0001654)	1/58	0.666931	0.772441	0.91791	0.371817	MEIS1		1530
regulation of tumor necrosis factor-mediated signaling pathway (GO:0010803)	1/58	0.666931	0.772441	0.91791	0.371817	CFLAR		1531
membrane lipid biosynthetic process (GO:0046467)	1/58	0.666931	0.772441	0.91791	0.371817	B3GNT5		1532
negative regulation of hydrolase activity (GO:0051346)	1/58	0.666931	0.772441	0.91791	0.371817	PPP1R26		1533
cellular response to lipopolysaccharide (GO:0071222)	2/120	0.661141	0.771259	0.8864	0.366782	WNT5A;VIM		1534
cellular response to interferon-gamma (GO:0071346)	2/121	0.665588	0.772441	0.878906	0.357789	MT2A;WNT5A		1535
protein polymerization (GO:0051258)	1/59	0.673194	0.776158	0.902038	0.356956	UBE2C		1536
fatty acid oxidation (GO:0019395)	1/59	0.673194	0.776158	0.902038	0.356956	BDH2		1537
selective autophagy (GO:0061912)	1/59	0.673194	0.776158	0.902038	0.356956	VIM		1538
positive regulation of apoptotic signaling pathway (GO:2001235)	1/59	0.673194	0.776158	0.902038	0.356956	BBC3		1539
positive regulation of tyrosine phosphorylation of STAT protein (GO:0042531)	1/59	0.673194	0.776158	0.902038	0.356956	PARP9		1540
negative regulation of cytokine production (GO:0001818)	3/182	0.666461	0.772441	0.876104	0.3555	CD84;DHX58;UBE2L6		1541
regulation of mRNA catabolic process (GO:0061013)	2/122	0.669988	0.774973	0.871537	0.349046	HSPB1;VIM		1542
epithelium development (GO:0060429)	2/122	0.669988	0.774973	0.871537	0.349046	CPT1A;BDH2		1543
adenylate cyclase-inhibiting G protein-coupled receptor signaling pathway (GO:0007193)	1/60	0.679339	0.78021	0.886704	0.34283	GABBR1		1544
cellular protein catabolic process (GO:0044257)	1/60	0.679339	0.78021	0.886704	0.34283	CTSF		1545
cellular response to chemokine (GO:1990869)	1/60	0.679339	0.78021	0.886704	0.34283	DUSP1		1546
homophilic cell adhesion via plasma membrane adhesion molecules (GO:0007156)	1/60	0.679339	0.78021	0.886704	0.34283	CD84		1547
defense response to symbiont (GO:0140546)	2/124	0.678648	0.78021	0.857162	0.332281	CGAS;IFIT2		1548
regulation of tumor necrosis factor production (GO:0032680)	2/124	0.678648	0.78021	0.857162	0.332281	WNT5A;HSPB1		1549
negative regulation of response to stimulus (GO:0048585)	1/61	0.68537	0.785614	0.871881	0.329393	UBASH3B		1550
pattern recognition receptor signaling pathway (GO:0002221)	1/61	0.68537	0.785614	0.871881	0.329393	S100A1		1551
positive regulation of DNA biosynthetic process (GO:2000573)	1/61	0.68537	0.785614	0.871881	0.329393	AURKB		1552
regulation of neurogenesis (GO:0050767)	1/62	0.691287	0.790868	0.857544	0.316605	HES7		1553
negative regulation of cell growth (GO:0030308)	2/126	0.687122	0.787115	0.84325	0.316424	CDKN1B;PSRC1		1554
regulation of GTPase activity (GO:0043087)	3/189	0.691142	0.790868	0.842829	0.31135	ARHGAP9;PLXND1;RASGRF1		1555
amyloid fibril formation (GO:1990000)	1/63	0.697094	0.795465	0.843669	0.304426	UBE2L6		1556
negative regulation of peptidase activity (GO:0010466)	1/63	0.697094	0.795465	0.843669	0.304426	LRP1		1557
organonitrogen compound catabolic process (GO:1901565)	1/63	0.697094	0.795465	0.843669	0.304426	CTH		1558
positive regulation of viral process (GO:0048524)	1/63	0.697094	0.795465	0.843669	0.304426	TYRO3		1559
protein secretion (GO:0009306)	1/64	0.702791	0.799209	0.830235	0.29282	RIMS2		1560
antimicrobial humoral immune response mediated by antimicrobial peptide (GO:0061844)	1/64	0.702791	0.799209	0.830235	0.29282	CAMP		1561
diterpenoid metabolic process (GO:0016101)	1/64	0.702791	0.799209	0.830235	0.29282	LRP1		1562
pre-replicative complex assembly (GO:0036388)	1/64	0.702791	0.799209	0.830235	0.29282	CDT1		1563
protein catabolic process (GO:0030163)	1/64	0.702791	0.799209	0.830235	0.29282	FBXO2		1564
G2/M transition of mitotic cell cycle (GO:0000086)	2/130	0.703519	0.799209	0.816731	0.287211	CCNA2;CDC25C		1565
Golgi organization (GO:0007030)	2/130	0.703519	0.799209	0.816731	0.287211	ATP8B3;HACE1		1566
BMP signaling pathway (GO:0030509)	1/65	0.708382	0.801661	0.817221	0.281755	GDF7		1567
regulation of cell-matrix adhesion (GO:0001952)	1/65	0.708382	0.801661	0.817221	0.281755	CD3E		1568
regulation of RNA metabolic process (GO:0051252)	1/65	0.708382	0.801661	0.817221	0.281755	PRX		1569
inorganic anion transmembrane transport (GO:0098661)	1/65	0.708382	0.801661	0.817221	0.281755	SLC12A5		1570
protein autoubiquitination (GO:0051865)	1/65	0.708382	0.801661	0.817221	0.281755	DTX3L		1571
cell cycle G2/M phase transition (GO:0044839)	2/131	0.707506	0.801661	0.810358	0.280392	CCNA2;CDC25C		1572
embryonic organ development (GO:0048568)	1/66	0.713867	0.805818	0.804607	0.2712	FLT3LG		1573
ERBB signaling pathway (GO:0038127)	1/66	0.713867	0.805818	0.804607	0.2712	SRC		1574
negative regulation of G2/M transition of mitotic cell cycle (GO:0010972)	1/66	0.713867	0.805818	0.804607	0.2712	AURKB		1575
positive regulation of T cell proliferation (GO:0042102)	1/66	0.713867	0.805818	0.804607	0.2712	CD3E		1576
defense response to virus (GO:0051607)	2/133	0.715344	0.806462	0.797904	0.267291	CGAS;IFIT2		1577
transmembrane receptor protein serine/threonine kinase signaling pathway (GO:0007178)	2/133	0.715344	0.806462	0.797904	0.267291	SRC;GDF7		1578
cellular component assembly (GO:0022607)	4/261	0.724175	0.813212	0.812527	0.26222	WNT5A;CD247;CD3E;SPTBN1		1579
anion transmembrane transport (GO:0098656)	1/67	0.71925	0.809839	0.792376	0.261125	SLC25A29		1580
regulation of epidermal growth factor receptor signaling pathway (GO:0042058)	1/67	0.71925	0.809839	0.792376	0.261125	HIP1		1581
endomembrane system organization (GO:0010256)	3/199	0.723983	0.813212	0.799416	0.258201	HACE1;ATP8B3;SPTBN1		1582
regulation of translational initiation (GO:0006446)	1/68	0.724532	0.813212	0.780509	0.251503	HSPB1		1583
regulation of tyrosine phosphorylation of STAT protein (GO:0042509)	1/68	0.724532	0.813212	0.780509	0.251503	PARP9		1584
interferon-gamma-mediated signaling pathway (GO:0060333)	1/68	0.724532	0.813212	0.780509	0.251503	MT2A		1585
protein localization to plasma membrane (GO:0072659)	2/136	0.726771	0.815212	0.779921	0.248907	SPTBN4;SPTBN1		1586
cell chemotaxis (GO:0060326)	1/69	0.729714	0.816968	0.768992	0.242311	PLEKHG5		1587
cellular response to decreased oxygen levels (GO:0036294)	1/69	0.729714	0.816968	0.768992	0.242311	AQP3		1588
positive regulation of MAP kinase activity (GO:0043406)	1/69	0.729714	0.816968	0.768992	0.242311	TNFRSF11A		1589
carbohydrate homeostasis (GO:0033500)	1/70	0.7348	0.819053	0.757808	0.233524	IGF1R		1590
defense response to Gram-positive bacterium (GO:0050830)	1/70	0.7348	0.819053	0.757808	0.233524	CAMP		1591
regulation of plasma membrane bounded cell projection assembly (GO:0120032)	1/70	0.7348	0.819053	0.757808	0.233524	P2RX4		1592
fatty acid catabolic process (GO:0009062)	1/70	0.7348	0.819053	0.757808	0.233524	BDH2		1593
sterol metabolic process (GO:0016125)	1/70	0.7348	0.819053	0.757808	0.233524	APOL2		1594
neutrophil chemotaxis (GO:0030593)	1/70	0.7348	0.819053	0.757808	0.233524	JAML		1595
positive regulation of cell-substrate adhesion (GO:0010811)	1/70	0.7348	0.819053	0.757808	0.233524	CD3E		1596
protein dephosphorylation (GO:0006470)	2/139	0.737808	0.821892	0.762725	0.231923	UBASH3B;DUSP1		1597
proteasomal protein catabolic process (GO:0010498)	3/205	0.742347	0.823852	0.775431	0.231031	HACE1;KIF14;KBTBD7		1598
transcription initiation from RNA polymerase II promoter (GO:0006367)	2/140	0.741402	0.823317	0.757159	0.226551	NOTCH4;E2F2		1599
neuron projection morphogenesis (GO:0048812)	2/140	0.741402	0.823317	0.757159	0.226551	SPTBN4;NTNG2		1600
protein localization to cell periphery (GO:1990778)	2/140	0.741402	0.823317	0.757159	0.226551	SPTBN4;SPTBN1		1601
cellular response to BMP stimulus (GO:0071773)	1/71	0.73979	0.823068	0.746944	0.225121	GDF7		1602
regulation of hematopoietic stem cell differentiation (GO:1902036)	1/71	0.73979	0.823068	0.746944	0.225121	MYB		1603
positive regulation of cellular catabolic process (GO:0031331)	2/141	0.744954	0.825201	0.751673	0.221318	DTX3L;PACSIN3		1604
extrinsic apoptotic signaling pathway (GO:0097191)	1/72	0.744686	0.825201	0.736386	0.217081	MLLT11		1605
negative regulation of epithelial cell proliferation (GO:0050680)	1/72	0.744686	0.825201	0.736386	0.217081	NFIB		1606
chromatin organization (GO:0006325)	2/142	0.748463	0.826623	0.746266	0.216218	SATB2;MYB		1607
protein-DNA complex assembly (GO:0065004)	2/143	0.751932	0.827717	0.740935	0.211248	CDT1;DMC1		1608
negative regulation of DNA-binding transcription factor activity (GO:0043433)	2/143	0.751932	0.827717	0.740935	0.211248	PIM1;GLIS2		1609
nitrogen compound transport (GO:0071705)	2/143	0.751932	0.827717	0.740935	0.211248	SLC25A29;SLC7A11		1610
defense response to Gram-negative bacterium (GO:0050829)	1/73	0.74949	0.826623	0.726122	0.209386	CAMP		1611
endoplasmic reticulum organization (GO:0007029)	1/73	0.74949	0.826623	0.726122	0.209386	REEP2		1612
granulocyte chemotaxis (GO:0071621)	1/73	0.74949	0.826623	0.726122	0.209386	JAML		1613
response to molecule of bacterial origin (GO:0002237)	1/73	0.74949	0.826623	0.726122	0.209386	TNFRSF11A		1614
insulin receptor signaling pathway (GO:0008286)	1/73	0.74949	0.826623	0.726122	0.209386	IGF1R		1615
ubiquitin-dependent ERAD pathway (GO:0030433)	1/73	0.74949	0.826623	0.726122	0.209386	FBXO2		1616
negative regulation of nucleic acid-templated transcription (GO:1903507)	7/464	0.770241	0.836034	0.797831	0.208275	CDKN1B;SCML4;MYB;ZNF219;WNT5A;IKZF4;GLIS2		1617
negative regulation of cell migration (GO:0030336)	2/144	0.755359	0.828473	0.735679	0.206404	TCAF1;LRP1		1618
proteolysis involved in cellular protein catabolic process (GO:0051603)	1/74	0.754205	0.827717	0.716138	0.202017	CTSF		1619
regulation of cytokine-mediated signaling pathway (GO:0001959)	1/74	0.754205	0.827717	0.716138	0.202017	CFLAR		1620
regulation of stress fiber assembly (GO:0051492)	1/74	0.754205	0.827717	0.716138	0.202017	SORBS3		1621
sphingolipid biosynthetic process (GO:0030148)	1/74	0.754205	0.827717	0.716138	0.202017	TLCD3B		1622
mitotic nuclear division (GO:0140014)	1/74	0.754205	0.827717	0.716138	0.202017	UBE2C		1623
regulation of mRNA stability (GO:0043488)	2/146	0.762091	0.831619	0.725387	0.19708	HSPB1;VIM		1624
regulation of hematopoietic progenitor cell differentiation (GO:1901532)	1/75	0.75883	0.830744	0.706424	0.194957	MYB		1625
positive regulation of lymphocyte proliferation (GO:0050671)	1/75	0.75883	0.830744	0.706424	0.194957	CD3E		1626
positive regulation of T cell activation (GO:0050870)	1/75	0.75883	0.830744	0.706424	0.194957	CD3E		1627
extracellular structure organization (GO:0043062)	3/216	0.773479	0.838524	0.734969	0.188782	MMP14;ADAMTS19;ITGB4		1628
positive regulation of intracellular protein transport (GO:0090316)	2/148	0.768662	0.834829	0.715377	0.188219	TCAF1;BBC3		1629
actomyosin structure organization (GO:0031032)	1/76	0.763369	0.831619	0.69697	0.188191	SRC		1630
cellular response to hormone stimulus (GO:0032870)	1/76	0.763369	0.831619	0.69697	0.188191	SRC		1631
chloride transport (GO:0006821)	1/76	0.763369	0.831619	0.69697	0.188191	SLC12A5		1632
establishment of protein localization to organelle (GO:0072594)	1/76	0.763369	0.831619	0.69697	0.188191	LAMP3		1633
regulation of RNA splicing (GO:0043484)	1/76	0.763369	0.831619	0.69697	0.188191	PRX		1634
regulation of T cell proliferation (GO:0042129)	1/76	0.763369	0.831619	0.69697	0.188191	CD3E		1635
positive regulation of growth (GO:0045927)	1/76	0.763369	0.831619	0.69697	0.188191	MMP14		1636
external encapsulating structure organization (GO:0045229)	3/217	0.77615	0.840908	0.731497	0.185368	MMP14;ADAMTS19;ITGB4		1637
regulation of G2/M transition of mitotic cell cycle (GO:0010389)	2/149	0.771888	0.83731	0.710474	0.183953	KIF14;CDC25C		1638
regulation of gene expression (GO:0010468)	17/1079	0.803177	0.861467	0.830022	0.181924	BTN3A1;WNT5A;ATP2B4;BTN3A3;BTN3A2;CD3E;PARP9;CRIP1;ZNF280D;RIMS2;LAMP3;MYB;PRX;ZNF219;GNB3;TESMIN;HOXB7		1639
purine ribonucleotide metabolic process (GO:0009150)	1/77	0.767823	0.834427	0.687764	0.181705	TPST1		1640
cholesterol metabolic process (GO:0008203)	1/77	0.767823	0.834427	0.687764	0.181705	APOL2		1641
neutrophil migration (GO:1990266)	1/77	0.767823	0.834427	0.687764	0.181705	JAML		1642
phosphatidylcholine metabolic process (GO:0046470)	1/77	0.767823	0.834427	0.687764	0.181705	MBOAT2		1643
cellular response to DNA damage stimulus (GO:0006974)	5/350	0.788331	0.849964	0.75519	0.179612	DTX3L;CGAS;CRIP1;FNIP2;WDR76		1644
negative regulation of protein phosphorylation (GO:0001933)	2/152	0.781332	0.844465	0.696157	0.17178	UBASH3B;HSPB1		1645
dephosphorylation (GO:0016311)	2/153	0.784403	0.846689	0.691511	0.167921	DUSP1;ACP3		1646
glycerophospholipid metabolic process (GO:0006650)	1/80	0.780689	0.844283	0.661545	0.163784	CPNE7		1647
response to interferon-gamma (GO:0034341)	1/80	0.780689	0.844283	0.661545	0.163784	WNT5A		1648
negative regulation of cellular response to growth factor stimulus (GO:0090288)	1/80	0.780689	0.844283	0.661545	0.163784	ATP2B4		1649
negative regulation of protein modification process (GO:0031400)	1/81	0.784817	0.846689	0.653242	0.158283	ATP2B4		1650
positive regulation of cellular amide metabolic process (GO:0034250)	1/81	0.784817	0.846689	0.653242	0.158283	VIM		1651
cilium organization (GO:0044782)	3/228	0.803863	0.861467	0.695341	0.151811	ABLIM1;TCTN2;CILK1		1652
regulation of cell cycle (GO:0051726)	4/296	0.80866	0.864547	0.713843	0.151603	BTG4;CDKN1B;DUSP1;NUDT6		1653
cellular response to growth factor stimulus (GO:0071363)	2/158	0.799197	0.858558	0.669176	0.149994	WNT5A;HSPB1		1654
regulation of osteoblast differentiation (GO:0045667)	1/83	0.792843	0.852247	0.637244	0.147923	HEMGN		1655
epidermis development (GO:0008544)	1/83	0.792843	0.852247	0.637244	0.147923	GLI1		1656
long-chain fatty acid metabolic process (GO:0001676)	1/83	0.792843	0.852247	0.637244	0.147923	CPT1A		1657
peptide metabolic process (GO:0006518)	1/83	0.792843	0.852247	0.637244	0.147923	AEBP1		1658
positive regulation of plasma membrane bounded cell projection assembly (GO:0120034)	1/83	0.792843	0.852247	0.637244	0.147923	NEURL1		1659
inflammatory response (GO:0006954)	3/230	0.808581	0.864547	0.689143	0.146425	TPST1;NLRC4;NFATC4		1660
regulation of autophagy (GO:0010506)	3/231	0.810904	0.866425	0.686085	0.143808	DAPK2;LAMP3;HSPB1		1661
extracellular matrix organization (GO:0030198)	4/300	0.816825	0.870138	0.70405	0.142451	MMP14;ADAMTS19;ITGB4;TLL1		1662
regulation of cell cycle G2/M phase transition (GO:1902749)	1/85	0.800571	0.859514	0.622008	0.138353	KIF14		1663
innate immune response (GO:0045087)	4/302	0.820799	0.873021	0.699253	0.138087	FES;SRC;DHX58;CAMP		1664
positive regulation of protein phosphorylation (GO:0001934)	5/371	0.828125	0.877448	0.711084	0.134104	SRC;ATP2B4;LCP2;FNIP2;GDF7		1665
glucose homeostasis (GO:0042593)	1/86	0.804326	0.861467	0.614659	0.133842	IGF1R		1666
negative regulation of phosphorylation (GO:0042326)	1/86	0.804326	0.861467	0.614659	0.133842	CDKN1B		1667
regulation of intracellular signal transduction (GO:1902531)	6/437	0.831416	0.879363	0.724124	0.133692	ARHGAP9;DAPK2;PLEKHG5;WNT5A;HSPB1;AURKB		1668
double-strand break repair (GO:0006302)	2/164	0.815759	0.869524	0.644193	0.131181	DTX3L;PARP9		1669
ERAD pathway (GO:0036503)	1/87	0.808011	0.864547	0.60748	0.129503	FBXO2		1670
adenylate cyclase-modulating G protein-coupled receptor signaling pathway (GO:0007188)	2/165	0.818398	0.871292	0.640208	0.128302	GABBR1;S1PR4		1671
regulation of MAPK cascade (GO:0043408)	2/166	0.821002	0.873021	0.636271	0.125491	DUSP1;IGF1R		1672
retrograde transport, endosome to Golgi (GO:0042147)	1/88	0.811626	0.866676	0.600467	0.125327	BAIAP3		1673
regulation of endothelial cell migration (GO:0010594)	1/89	0.815174	0.869421	0.593613	0.121307	WNT5A		1674
transforming growth factor beta receptor signaling pathway (GO:0007179)	1/89	0.815174	0.869421	0.593613	0.121307	SRC		1675
DNA-templated transcription, initiation (GO:0006352)	2/168	0.826112	0.875836	0.628541	0.120067	NOTCH4;E2F2		1676
cell-cell adhesion via plasma-membrane adhesion molecules (GO:0098742)	2/170	0.83109	0.879363	0.620995	0.114894	CD84;JAML		1677
cilium assembly (GO:0060271)	4/314	0.843176	0.886531	0.671768	0.11459	ABLIM1;TCTN2;KIF3C;CILK1		1678
regulation of stem cell differentiation (GO:2000736)	1/91	0.82207	0.873634	0.580362	0.11371	MYB		1679
neuron projection development (GO:0031175)	2/171	0.833531	0.880553	0.617288	0.112398	RASGRF1;VASH2		1680
positive regulation of macromolecule metabolic process (GO:0010604)	5/384	0.849575	0.889043	0.68623	0.111868	RIMS2;DTX3L;LAMP3;WNT5A;CD3E		1681
regulation of peptidyl-tyrosine phosphorylation (GO:0050730)	1/92	0.825422	0.875626	0.573955	0.11012	SRC		1682
retinoid metabolic process (GO:0001523)	1/92	0.825422	0.875626	0.573955	0.11012	LRP1		1683
negative regulation of mitotic cell cycle phase transition (GO:1901991)	1/92	0.825422	0.875626	0.573955	0.11012	GFI1B		1684
positive regulation of ERK1 and ERK2 cascade (GO:0070374)	2/172	0.83594	0.881528	0.613626	0.109961	TNFRSF11A;SCIMP		1685
visual perception (GO:0007601)	1/93	0.82871	0.877545	0.567688	0.10666	ABLIM1		1686
negative regulation of cell death (GO:0060548)	1/94	0.831937	0.879391	0.561555	0.103325	PARP16		1687
defense response to bacterium (GO:0042742)	2/176	0.845264	0.888201	0.599396	0.100762	NLRC4;CAMP		1688
ciliary basal body-plasma membrane docking (GO:0097711)	1/95	0.835103	0.881167	0.555552	0.100111	TCTN2		1689
sensory perception of light stimulus (GO:0050953)	1/95	0.835103	0.881167	0.555552	0.100111	ABLIM1		1690
glycerophospholipid biosynthetic process (GO:0046474)	2/177	0.847519	0.888471	0.59594	0.0985936	CPNE7;PLEKHA4		1691
regulation of translation (GO:0006417)	2/178	0.849744	0.889043	0.592524	0.096475	HSPB1;VIM		1692
calcium ion homeostasis (GO:0055074)	1/97	0.841258	0.885037	0.543923	0.0940211	ATP2B4		1693
regulation of MAP kinase activity (GO:0043405)	1/97	0.841258	0.885037	0.543923	0.0940211	DUSP1		1694
glycosaminoglycan biosynthetic process (GO:0006024)	1/97	0.841258	0.885037	0.543923	0.0940211	B3GNT7		1695
positive regulation of cold-induced thermogenesis (GO:0120162)	1/97	0.841258	0.885037	0.543923	0.0940211	IGF1R		1696
regulation of cellular macromolecule biosynthetic process (GO:2000112)	6/468	0.875287	0.909542	0.674445	0.0898382	ZNF280D;CCNA2;MYB;ZNF219;TESMIN;HOXB7		1697
response to UV (GO:0009411)	1/99	0.847183	0.888471	0.532768	0.0883533	AURKB		1698
organic anion transport (GO:0015711)	1/99	0.847183	0.888471	0.532768	0.0883533	CALHM1		1699
positive regulation of stress-activated MAPK cascade (GO:0032874)	1/99	0.847183	0.888471	0.532768	0.0883533	SCIMP		1700
regulation of transforming growth factor beta receptor signaling pathway (GO:0017015)	1/100	0.850063	0.889043	0.527359	0.085667	ZEB2		1701
positive regulation of translation (GO:0045727)	1/100	0.850063	0.889043	0.527359	0.085667	VIM		1702
endoplasmic reticulum to Golgi vesicle-mediated transport (GO:0006888)	2/185	0.864509	0.900973	0.569654	0.082938	SPTBN4;SPTBN1		1703
calcium-mediated signaling (GO:0019722)	1/102	0.85566	0.893322	0.516863	0.0805696	P2RX4		1704
cell junction assembly (GO:0034329)	1/102	0.85566	0.893322	0.516863	0.0805696	PLXND1		1705
[truncated: 75 more rows]

## Sheet: EntoAZD DMSO up
Supplementary table S5e: Overexpressed GO terms by Ento+AZD exposure vs. DMSO
[truncated: 1,419 more rows]

[truncated: 5 more sheets: EntoAZD vs DMSO down, EntoAZD vs Ento up, EntoAZD vs Ento down, EntoAZD vs AZD up, EntoAZD AZD down]
