# Supplementary material for: Evaluation of the Synergistic Potential of Simultaneous Pan- or Isoform-Specific BET and SYK Inhibition in B-Cell Lymphoma: An In Vitro Approach
Source: Cancers (Basel). 2022 Sep 27;14(19):4691. doi: 10.3390/cancers14194691 (PMC9564024; doi:10.3390/cancers14194691)
Supplement: Supplementary file 1 [file cancers-14-04691-s001.zip › cancers-1798753-supplementary/supplementary material/Supplementary tables/Supplementary table S7a GO + DEG.xlsx]

## Sheet: Table affiliation
Supplementary table S6a
Upregulated genes and related GO terms by Ento single agent in SU-DHL-4 cells

## Sheet: AICDA
Term	Overlap	P-value	Adjusted P-value	Odds Ratio	Combined Score	Genes
negative regulation of heterochromatin assembly (GO:0031452)	1/5	0.0413041	0.407781	29.6826	94.5924	AICDA
somatic hypermutation of immunoglobulin genes (GO:0016446)	1/8	0.065268	0.407781	16.9589	46.2852	AICDA
DNA cytosine deamination (GO:0070383)	1/9	0.0731229	0.407781	14.8383	38.8113	AICDA
regulation of nuclear cell cycle DNA replication (GO:0033262)	1/9	0.0731229	0.407781	14.8383	38.8113	AICDA
B cell activation (GO:0042113)	4/85	0.00573731	0.407781	5.94731	30.6926	CR2;CLCF1;GPR183;AICDA
cytidine to uridine editing (GO:0016554)	1/11	0.0886363	0.407781	11.8695	28.7622	AICDA
B cell differentiation (GO:0030183)	3/61	0.0146775	0.407781	6.19875	26.1676	CR2;CLCF1;AICDA
regulation of DNA-dependent DNA replication (GO:0090329)	1/12	0.096296	0.407781	10.7899	25.2519	AICDA
DNA deamination (GO:0045006)	1/13	0.103892	0.407781	9.89022	22.3955	AICDA
regulation of DNA methylation-dependent heterochromatin assembly (GO:0090308)	1/14	0.111424	0.407781	9.12897	20.0327	AICDA
negative regulation of single stranded viral RNA replication via double stranded DNA intermediate (GO:0045869)	1/15	0.118893	0.407781	8.47648	18.0509	AICDA
lymphocyte differentiation (GO:0030098)	3/84	0.0338215	0.407781	4.43345	15.0146	CR2;CLCF1;AICDA
regulation of single stranded viral RNA replication via double stranded DNA intermediate (GO:0045091)	1/18	0.140928	0.407781	6.97957	13.6765	AICDA
base conversion or substitution editing (GO:0016553)	1/18	0.140928	0.407781	6.97957	13.6765	AICDA
regulation of transposition (GO:0010528)	1/21	0.162416	0.423283	5.93174	10.7815	AICDA
negative regulation of transposition (GO:0010529)	1/26	0.197047	0.451666	4.74419	7.70604	AICDA
negative regulation of viral genome replication (GO:0045071)	1/54	0.366264	0.54227	2.23466	2.2445	AICDA
negative regulation of cellular process (GO:0048523)	5/566	0.517965	0.64093	1.05372	0.693184	KANK2;TBX1;AVPR2;AICDA;GSDME
regulation of cell cycle process (GO:0010564)	1/106	0.592015	0.697404	1.12501	0.589755	AICDA
defense response to symbiont (GO:0140546)	1/124	0.649796	0.742485	0.959496	0.413635	AICDA
defense response to virus (GO:0051607)	1/133	0.675559	0.76163	0.893667	0.35051	AICDA
negative regulation of macromolecule metabolic process (GO:0010605)	1/194	0.806883	0.861203	0.60932	0.130746	AICDA

## Sheet: GPR183
Term	Overlap	P-value	Adjusted P-value	Odds Ratio	Combined Score	Genes
positive regulation of B cell activation (GO:0050871)	5/53	8.16154e-05	0.0621094	12.6431	119.016	IGLL5;XBP1;FCRL3;CLCF1;GPR183
regulation of glial cell migration (GO:1903975)	1/5	0.0413041	0.407781	29.6826	94.5924	GPR183
positive regulation of B cell proliferation (GO:0030890)	3/30	0.00200077	0.253764	13.3367	82.8772	FCRL3;CLCF1;GPR183
regulation of B cell proliferation (GO:0030888)	3/46	0.00678246	0.407781	8.36744	41.7821	FCRL3;CLCF1;GPR183
B cell activation (GO:0042113)	4/85	0.00573731	0.407781	5.94731	30.6926	CR2;CLCF1;GPR183;AICDA
T cell chemotaxis (GO:0010818)	1/11	0.0886363	0.407781	11.8695	28.7622	GPR183
mature B cell differentiation involved in immune response (GO:0002313)	1/13	0.103892	0.407781	9.89022	22.3955	GPR183
T-helper cell differentiation (GO:0042093)	1/14	0.111424	0.407781	9.12897	20.0327	GPR183
positive regulation of lymphocyte proliferation (GO:0050671)	3/75	0.0253023	0.407781	4.9899	18.3472	FCRL3;CLCF1;GPR183
B cell activation involved in immune response (GO:0002312)	1/16	0.1263	0.407781	7.91098	16.3686	GPR183
dendritic cell chemotaxis (GO:0002407)	1/16	0.1263	0.407781	7.91098	16.3686	GPR183
T cell migration (GO:0072678)	1/18	0.140928	0.407781	6.97957	13.6765	GPR183
dendritic cell migration (GO:0036336)	1/18	0.140928	0.407781	6.97957	13.6765	GPR183
osteoclast differentiation (GO:0030316)	1/22	0.169459	0.429861	5.64899	10.0278	GPR183
lymphocyte activation involved in immune response (GO:0002285)	1/24	0.183369	0.442723	5.15725	8.74801	GPR183
positive regulation of MAPK cascade (GO:0043410)	5/274	0.0817228	0.407781	2.23083	5.58693	TBX1;GPR183;FCRL3;ALOX15;GSDME
regulation of chemotaxis (GO:0050920)	1/32	0.236731	0.45724	3.8248	5.51089	GPR183
lymphocyte chemotaxis (GO:0048247)	1/44	0.310343	0.503564	2.75574	3.22443	GPR183
regulation of ERK1 and ERK2 cascade (GO:0070372)	3/238	0.323085	0.514368	1.51621	1.71307	CEACAM1;GPR183;ALOX15
myeloid leukocyte differentiation (GO:0002573)	1/71	0.451173	0.598159	1.6905	1.34548	GPR183
positive regulation of ERK1 and ERK2 cascade (GO:0070374)	2/172	0.424815	0.581447	1.39348	1.19296	GPR183;ALOX15

## Sheet: SDR16C5
Term	Overlap	P-value	Adjusted P-value	Odds Ratio	Combined Score	Genes
keratinocyte proliferation (GO:0043616)	1/7	0.0573469	0.407781	19.7864	56.5622	SDR16C5
retinol metabolic process (GO:0042572)	2/21	0.0132644	0.407781	12.5637	54.3089	SDR16C5;CYP1A2
negative regulation of peptidyl-lysine acetylation (GO:2000757)	1/10	0.0809121	0.407781	13.189	33.1622	SDR16C5
primary alcohol metabolic process (GO:0034308)	2/33	0.0312361	0.407781	7.69569	26.6746	SDR16C5;CYP1A2
negative regulation of histone acetylation (GO:0035067)	1/12	0.096296	0.407781	10.7899	25.2519	SDR16C5
positive regulation of histone deacetylation (GO:0031065)	1/13	0.103892	0.407781	9.89022	22.3955	SDR16C5
retinal metabolic process (GO:0042574)	1/14	0.111424	0.407781	9.12897	20.0327	SDR16C5
regulation of histone deacetylation (GO:0031063)	1/14	0.111424	0.407781	9.12897	20.0327	SDR16C5
positive regulation of protein deacetylation (GO:0090312)	1/14	0.111424	0.407781	9.12897	20.0327	SDR16C5
negative regulation of histone modification (GO:0031057)	1/16	0.1263	0.407781	7.91098	16.3686	SDR16C5
positive regulation of histone modification (GO:0031058)	1/33	0.243153	0.464923	3.70509	5.23924	SDR16C5
regulation of histone acetylation (GO:0035065)	1/33	0.243153	0.464923	3.70509	5.23924	SDR16C5
retinoid metabolic process (GO:0001523)	2/92	0.180924	0.442723	2.64284	4.5184	SDR16C5;CYP1A2
negative regulation of transcription by RNA polymerase II (GO:0000122)	4/684	0.830568	0.879085	0.686944	0.127528	KANK2;SDR16C5;IRF2BP1;AEBP1
negative regulation of transcription, DNA-templated (GO:0045892)	4/948	0.960564	0.975953	0.488012	0.0196352	KANK2;SDR16C5;IRF2BP1;AEBP1
regulation of transcription by RNA polymerase II (GO:0006357)	9/2206	0.996586	0.999976	0.45435	0.00155403	KANK2;TBX1;SDR16C5;XBP1;ZNF70;SATB2;IRF2BP1;AEBP1;BACH2

## Sheet: CYP1A2
Term	Overlap	P-value	Adjusted P-value	Odds Ratio	Combined Score	Genes
alkaloid metabolic process (GO:0009820)	1/5	0.0413041	0.407781	29.6826	94.5924	CYP1A2
monoterpenoid metabolic process (GO:0016098)	1/6	0.0493592	0.407781	23.7449	71.4397	CYP1A2
terpenoid metabolic process (GO:0006721)	1/7	0.0573469	0.407781	19.7864	56.5622	CYP1A2
retinol metabolic process (GO:0042572)	2/21	0.0132644	0.407781	12.5637	54.3089	SDR16C5;CYP1A2
organic cyclic compound catabolic process (GO:1901361)	1/9	0.0731229	0.407781	14.8383	38.8113	CYP1A2
omega-hydroxylase P450 pathway (GO:0097267)	1/10	0.0809121	0.407781	13.189	33.1622	CYP1A2
long-chain fatty acid biosynthetic process (GO:0042759)	2/30	0.0261578	0.407781	8.52151	31.0491	ALOX15;CYP1A2
primary alcohol metabolic process (GO:0034308)	2/33	0.0312361	0.407781	7.69569	26.6746	SDR16C5;CYP1A2
fatty acid biosynthetic process (GO:0006633)	3/71	0.0219399	0.407781	5.28449	20.1838	XBP1;ALOX15;CYP1A2
steroid catabolic process (GO:0006706)	1/14	0.111424	0.407781	9.12897	20.0327	CYP1A2
aflatoxin metabolic process (GO:0046222)	1/15	0.118893	0.407781	8.47648	18.0509	CYP1A2
organic heteropentacyclic compound metabolic process (GO:1901376)	1/15	0.118893	0.407781	8.47648	18.0509	CYP1A2
mycotoxin metabolic process (GO:0043385)	1/15	0.118893	0.407781	8.47648	18.0509	CYP1A2
epoxygenase P450 pathway (GO:0019373)	1/19	0.148151	0.409975	6.59148	12.5866	CYP1A2
arachidonic acid metabolic process (GO:0019369)	2/57	0.0829631	0.407781	4.33231	10.7847	ALOX15;CYP1A2
exogenous drug catabolic process (GO:0042738)	1/22	0.169459	0.429861	5.64899	10.0278	CYP1A2
drug catabolic process (GO:0042737)	1/23	0.176443	0.437372	5.39194	9.35371	CYP1A2
lipid catabolic process (GO:0016042)	1/29	0.217139	0.456313	4.23524	6.46813	CYP1A2
estrogen metabolic process (GO:0008210)	1/30	0.223725	0.456313	4.08899	6.12261	CYP1A2
long-chain fatty acid metabolic process (GO:0001676)	2/83	0.154158	0.414714	2.93783	5.49307	ALOX15;CYP1A2
retinoid metabolic process (GO:0001523)	2/92	0.180924	0.442723	2.64284	4.5184	SDR16C5;CYP1A2
carboxylic acid metabolic process (GO:0019752)	1/40	0.286626	0.481506	3.039	3.79746	CYP1A2
steroid metabolic process (GO:0008202)	1/104	0.585036	0.69456	1.14697	0.614868	CYP1A2
monocarboxylic acid metabolic process (GO:0032787)	1/143	0.701979	0.777592	0.830311	0.293807	CYP1A2
