# Supplementary material for: Evaluation of the Synergistic Potential of Simultaneous Pan- or Isoform-Specific BET and SYK Inhibition in B-Cell Lymphoma: An In Vitro Approach
Source: Cancers (Basel). 2022 Sep 27;14(19):4691. doi: 10.3390/cancers14194691 (PMC9564024; doi:10.3390/cancers14194691)
Supplement: Supplementary file 1 [file cancers-14-04691-s001.zip › cancers-1798753-supplementary/supplementary material/Supplementary tables/Supplementary table S7b GO + DEG.xlsx]

## Sheet: Table affiliation
Supplementary table S6b
Downregulated genes and related GO terms by Ento single agent in SU-DHL-4 cells

## Sheet: SLC8A1
Term	Overlap	P-value	Adjusted P-value	Odds Ratio	Combined Score	Genes
positive regulation of the force of heart contraction (GO:0098735)	1/5	0.0205804	0.215164	60.7104	235.764	SLC8A1
negative regulation of cytosolic calcium ion concentration (GO:0051481)	1/6	0.024646	0.215164	48.5659	179.846	SLC8A1
negative regulation of protein kinase activity (GO:0006469)	5/90	3.63209e-05	0.0258605	14.9563	152.9	CDKN1A;CDKN1B;DUSP3;HSPB1;SLC8A1
response to caffeine (GO:0031000)	1/7	0.0286949	0.215164	40.4695	143.709	SLC8A1
cellular response to caffeine (GO:0071313)	1/7	0.0286949	0.215164	40.4695	143.709	SLC8A1
cardiac muscle cell differentiation (GO:0055007)	2/24	0.00442592	0.210084	22.3288	121.029	ACVR1;SLC8A1
vascular associated smooth muscle contraction (GO:0014829)	1/8	0.0327272	0.215164	34.6864	118.612	SLC8A1
cellular response to purine-containing compound (GO:0071415)	1/10	0.0407423	0.215164	26.9756	86.3351	SLC8A1
vasoconstriction (GO:0042310)	1/11	0.0447252	0.215164	24.2768	75.4334	SLC8A1
positive regulation of bone mineralization (GO:0030501)	2/36	0.00978281	0.215164	14.4394	66.8128	ACVR1;SLC8A1
relaxation of cardiac muscle (GO:0055119)	1/13	0.052642	0.218638	20.2287	59.558	SLC8A1
regulation of cell communication by electrical coupling (GO:0010649)	1/13	0.052642	0.218638	20.2287	59.558	SLC8A1
cardiac cell development (GO:0055006)	1/13	0.052642	0.218638	20.2287	59.558	SLC8A1
positive regulation of ossification (GO:0045778)	2/40	0.0119832	0.215164	12.9168	57.1473	ACVR1;SLC8A1
positive regulation of biomineral tissue development (GO:0070169)	2/41	0.0125641	0.215164	12.585	55.0834	ACVR1;SLC8A1
relaxation of muscle (GO:0090075)	1/14	0.0565761	0.218638	18.6717	53.6282	SLC8A1
calcium ion import across plasma membrane (GO:0098703)	1/14	0.0565761	0.218638	18.6717	53.6282	SLC8A1
smooth muscle contraction (GO:0006939)	1/14	0.0565761	0.218638	18.6717	53.6282	SLC8A1
metal ion homeostasis (GO:0055065)	2/44	0.014379	0.215164	11.6843	49.5647	SLC12A5;SLC8A1
calcium ion import into cytosol (GO:1902656)	1/15	0.0604941	0.218638	17.3371	48.6342	SLC8A1
response to muscle stretch (GO:0035994)	1/15	0.0604941	0.218638	17.3371	48.6342	SLC8A1
cellular sodium ion homeostasis (GO:0006883)	1/15	0.0604941	0.218638	17.3371	48.6342	SLC8A1
regulation of cardiac muscle contraction by regulation of the release of sequestered calcium ion (GO:0010881)	1/17	0.0682818	0.226124	15.1684	40.7138	SLC8A1
cell communication by electrical coupling involved in cardiac conduction (GO:0086064)	1/17	0.0682818	0.226124	15.1684	40.7138	SLC8A1
membrane depolarization during cardiac muscle cell action potential (GO:0086012)	1/17	0.0682818	0.226124	15.1684	40.7138	SLC8A1
cellular response to alkaloid (GO:0071312)	1/18	0.0721517	0.229339	14.2755	37.53	SLC8A1
sodium ion import across plasma membrane (GO:0098719)	1/18	0.0721517	0.229339	14.2755	37.53	SLC8A1
striated muscle contraction (GO:0006941)	2/54	0.0211788	0.215164	9.43257	36.3602	TNNT3;SLC8A1
regulation of bone mineralization (GO:0030500)	2/57	0.0234331	0.215164	8.91672	33.4699	ACVR1;SLC8A1
cellular monovalent inorganic cation homeostasis (GO:0030004)	1/20	0.0798439	0.233946	12.7715	32.2823	SLC8A1
regulation of protein serine/threonine kinase activity (GO:0071900)	3/111	0.0110829	0.215164	6.87812	30.9677	CDKN1A;CDKN1B;SLC8A1
regulation of cardiac muscle contraction by calcium ion signaling (GO:0010882)	1/21	0.0836664	0.235018	12.1323	30.0993	SLC8A1
calcium ion transport into cytosol (GO:0060402)	1/21	0.0836664	0.235018	12.1323	30.0993	SLC8A1
regulation of release of sequestered calcium ion into cytosol by sarcoplasmic reticulum (GO:0010880)	1/23	0.0912643	0.248016	11.0283	26.4016	SLC8A1
cardiac muscle cell development (GO:0055013)	1/24	0.0950399	0.250624	10.5483	24.8249	SLC8A1
muscle contraction (GO:0006936)	3/129	0.0165612	0.215164	5.89018	24.1538	TNNT3;SLC8A1;SNTB1
sodium ion homeostasis (GO:0055078)	1/25	0.0988	0.252135	10.1082	23.3971	SLC8A1
divalent inorganic cation homeostasis (GO:0072507)	1/25	0.0988	0.252135	10.1082	23.3971	SLC8A1
membrane depolarization during action potential (GO:0086010)	1/26	0.102545	0.254397	9.70341	22.0991	SLC8A1
inorganic cation import across plasma membrane (GO:0098659)	2/77	0.0407431	0.215164	6.53235	20.9066	SLC12A5;SLC8A1
negative regulation of protein serine/threonine kinase activity (GO:0071901)	2/78	0.041705	0.215164	6.44607	20.48	CDKN1B;SLC8A1
calcium ion import (GO:0070509)	1/28	0.109988	0.259309	8.98374	19.8306	SLC8A1
cytosolic calcium ion transport (GO:0060401)	1/28	0.109988	0.259309	8.98374	19.8306	SLC8A1
cardiac muscle cell action potential (GO:0086001)	1/30	0.11737	0.266989	8.36333	17.9178	SLC8A1
muscle cell development (GO:0055001)	1/33	0.12833	0.275214	7.57812	15.559	SLC8A1
cardiac muscle contraction (GO:0060048)	1/34	0.131954	0.279616	7.34812	14.8822	SLC8A1
regulation of cardiac muscle contraction (GO:0055117)	1/36	0.139156	0.282061	6.92753	13.6622	SLC8A1
calcium-mediated signaling (GO:0019722)	2/102	0.0671599	0.226124	4.89309	13.2147	ACKR2;SLC8A1
regulation of cell communication (GO:0010646)	1/38	0.146299	0.285383	6.55241	12.5944	SLC8A1
heart contraction (GO:0060047)	1/41	0.156904	0.293501	6.06006	11.224	SLC8A1
calcium ion transmembrane import into cytosol (GO:0097553)	1/42	0.16041	0.294361	5.91196	10.819	SLC8A1
calcium ion transport (GO:0006816)	2/115	0.0826101	0.235018	4.32732	10.7907	CRACR2B;SLC8A1
ion transport (GO:0006811)	2/116	0.0838405	0.235018	4.28915	10.6321	SLC12A5;SLC8A1
regulation of cardiac conduction (GO:1903779)	1/55	0.204699	0.3246	4.48577	7.1154	SLC8A1
positive regulation of cytosolic calcium ion concentration (GO:0007204)	2/147	0.124466	0.272333	3.36688	7.01564	ACKR2;SLC8A1
regulation of cytosolic calcium ion concentration (GO:0051480)	2/148	0.125846	0.274014	3.34365	6.93036	ACKR2;SLC8A1
regulation of macromolecule metabolic process (GO:0060255)	2/200	0.201579	0.321083	2.45903	3.93833	SORT1;SLC8A1
calcium ion transmembrane transport (GO:0070588)	1/87	0.304123	0.396026	2.81211	3.34732	SLC8A1
sodium ion transmembrane transport (GO:0035725)	1/87	0.304123	0.396026	2.81211	3.34732	SLC8A1
metal ion transport (GO:0030001)	1/88	0.307023	0.397456	2.77965	3.28229	SLC8A1
sodium ion transport (GO:0006814)	1/90	0.312789	0.401271	2.71691	3.15767	SLC8A1
regulation of heart contraction (GO:0008016)	1/93	0.321348	0.406363	2.62792	2.98329	SLC8A1
calcium ion homeostasis (GO:0055074)	1/97	0.332596	0.415454	2.51791	2.77178	SLC8A1
cellular metal ion homeostasis (GO:0006875)	1/104	0.35184	0.432659	2.34596	2.45055	SLC8A1
cellular divalent inorganic cation homeostasis (GO:0072503)	1/111	0.370535	0.447913	2.1959	2.18011	SLC8A1
cellular calcium ion homeostasis (GO:0006874)	1/136	0.433056	0.487102	1.78699	1.49551	SLC8A1
cation transport (GO:0006812)	1/174	0.516525	0.555537	1.39179	0.919464	SLC8A1
regulation of gene expression (GO:0010468)	5/1079	0.466368	0.51164	1.12466	0.857868	SORT1;PRX;RDX;BTN3A2;SLC8A1
inorganic cation transmembrane transport (GO:0098662)	1/274	0.682516	0.7053	0.877513	0.335183	SLC8A1

## Sheet: SPARCL1
Term	Overlap	P-value	Adjusted P-value	Odds Ratio	Combined Score	Genes
cellular protein metabolic process (GO:0044267)	2/417	0.518999	0.557357	1.16032	0.760996	SPARCL1;IGFBP6
post-translational protein modification (GO:0043687)	1/345	0.76478	0.782361	0.693881	0.186076	SPARCL1
cellular protein modification process (GO:0006464)	2/1025	0.930784	0.937367	0.45603	0.0327101	ACVR1;SPARCL1

## Sheet: SLAMF1
Term	Overlap	P-value	Adjusted P-value	Odds Ratio	Combined Score	Genes
myeloid dendritic cell activation (GO:0001773)	2/14	0.00149906	0.189405	40.9568	266.339	BATF;SLAMF1
negative regulation of interleukin-12 production (GO:0032695)	1/14	0.0565761	0.218638	18.6717	53.6282	SLAMF1
negative regulation of tumor necrosis factor production (GO:0032720)	2/46	0.015648	0.215164	11.1521	46.3638	ARG2;SLAMF1
negative regulation of tumor necrosis factor superfamily cytokine production (GO:1903556)	2/48	0.0169634	0.215164	10.6661	43.4826	ARG2;SLAMF1
myeloid cell activation involved in immune response (GO:0002275)	1/19	0.0760057	0.230281	13.4817	34.7416	SLAMF1
regulation of JNK cascade (GO:0046328)	3/105	0.00953371	0.215164	7.28493	33.8962	DUSP3;TRAF1;SLAMF1
regulation of tumor necrosis factor production (GO:0032680)	3/124	0.0149129	0.215164	6.13512	25.8014	ARG2;HSPB1;SLAMF1
positive regulation of JNK cascade (GO:0046330)	2/73	0.0369825	0.215164	6.90176	22.7572	TRAF1;SLAMF1
negative regulation of interleukin-6 production (GO:0032715)	1/31	0.121039	0.270155	8.08415	17.0709	SLAMF1
positive regulation of stress-activated MAPK cascade (GO:0032874)	2/99	0.0637477	0.220432	5.04518	13.8885	TRAF1;SLAMF1
regulation of interleukin-12 production (GO:0032655)	1/51	0.191323	0.313218	4.84561	8.01363	SLAMF1
regulation of cell population proliferation (GO:0042127)	7/764	0.0392813	0.215164	2.33122	7.54619	CDKN1A;CDKN1B;FES;RTKN2;TNFRSF11A;IGFBP6;SLAMF1
positive regulation of ERK1 and ERK2 cascade (GO:0070374)	2/172	0.159964	0.294361	2.86812	5.25671	TNFRSF11A;SLAMF1
negative regulation of cytokine production (GO:0001818)	2/182	0.174647	0.304032	2.70741	4.72439	HDAC9;SLAMF1
positive regulation of cell population proliferation (GO:0008284)	4/474	0.134379	0.280582	2.09502	4.20488	CDKN1A;RTKN2;TNFRSF11A;SLAMF1
regulation of ERK1 and ERK2 cascade (GO:0070372)	2/238	0.259665	0.364658	2.05911	2.77643	DUSP3;SLAMF1
regulation of interleukin-6 production (GO:0032675)	1/110	0.367897	0.446239	2.21616	2.21605	SLAMF1
negative regulation of signal transduction (GO:0009968)	2/267	0.30425	0.396026	1.83107	2.1788	ACVR1;SLAMF1
positive regulation of cellular process (GO:0048522)	4/625	0.261004	0.364669	1.57329	2.11328	CDKN1B;RTKN2;TNFRSF11A;SLAMF1
positive regulation of MAPK cascade (GO:0043410)	1/274	0.682516	0.7053	0.877513	0.335183	SLAMF1

## Sheet: LGR6
Term	Overlap	P-value	Adjusted P-value	Odds Ratio	Combined Score	Genes
positive regulation of cell motility (GO:2000147)	4/221	0.0135156	0.215164	4.59663	19.7835	ACVR1;RDX;RHOC;LGR6
negative chemotaxis (GO:0050919)	1/33	0.12833	0.275214	7.57812	15.559	LGR6
positive regulation of cell migration (GO:0030335)	4/269	0.0257085	0.215164	3.75486	13.7463	ACVR1;RDX;RHOC;LGR6
regulation of cell migration (GO:0030334)	5/408	0.0274015	0.215164	3.10396	11.1655	ACVR1;DUSP3;RDX;RHOC;LGR6
regulation of canonical Wnt signaling pathway (GO:0060828)	2/253	0.282749	0.380827	1.93458	2.44375	IGFBP6;LGR6
regulation of Wnt signaling pathway (GO:0030111)	1/111	0.370535	0.447913	2.1959	2.18011	LGR6
positive regulation of canonical Wnt signaling pathway (GO:0090263)	1/130	0.418635	0.479209	1.87067	1.6289	LGR6
positive regulation of Wnt signaling pathway (GO:0030177)	1/153	0.472024	0.514673	1.58577	1.19047	LGR6
axon guidance (GO:0007411)	1/203	0.571944	0.605088	1.19023	0.664998	LGR6
axonogenesis (GO:0007409)	1/240	0.633624	0.662467	1.00408	0.458163	LGR6
positive regulation of signal transduction (GO:0009967)	1/252	0.651675	0.678352	0.955495	0.409152	LGR6

## Sheet: TNFAIP2
Term	Overlap	P-value	Adjusted P-value	Odds Ratio	Combined Score	Genes
exocyst localization (GO:0051601)	1/5	0.0205804	0.215164	60.7104	235.764	TNFAIP2

## Sheet: ADSS1
Term	Overlap	P-value	Adjusted P-value	Odds Ratio	Combined Score	Genes
AMP biosynthetic process (GO:0006167)	1/5	0.0205804	0.215164	60.7104	235.764	ADSS1
IMP metabolic process (GO:0046040)	1/9	0.036743	0.215164	30.3491	100.268	ADSS1
purine nucleoside monophosphate biosynthetic process (GO:0009127)	1/12	0.0486917	0.218638	22.0687	66.6971	ADSS1
AMP metabolic process (GO:0046033)	1/13	0.052642	0.218638	20.2287	59.558	ADSS1
ribonucleoside monophosphate biosynthetic process (GO:0009156)	1/14	0.0565761	0.218638	18.6717	53.6282	ADSS1
purine ribonucleoside monophosphate biosynthetic process (GO:0009168)	1/16	0.0643959	0.220432	16.1805	44.3783	ADSS1
purine ribonucleoside monophosphate metabolic process (GO:0009167)	1/20	0.0798439	0.233946	12.7715	32.2823	ADSS1
purine ribonucleotide biosynthetic process (GO:0009152)	1/48	0.181146	0.307818	5.15568	8.80824	ADSS1
purine ribonucleotide metabolic process (GO:0009150)	1/77	0.27445	0.372917	3.18373	4.11652	ADSS1

## Sheet: CDKN1A
Term	Overlap	P-value	Adjusted P-value	Odds Ratio	Combined Score	Genes
negative regulation of vascular associated smooth muscle cell proliferation (GO:1904706)	2/17	0.00222232	0.189405	32.7605	200.14	CDKN1A;CDKN1B
negative regulation of protein kinase activity (GO:0006469)	5/90	3.63209e-05	0.0258605	14.9563	152.9	CDKN1A;CDKN1B;DUSP3;HSPB1;SLC8A1
negative regulation of cyclin-dependent protein kinase activity (GO:1904030)	2/22	0.00372426	0.189405	24.5642	137.385	CDKN1A;CDKN1B
negative regulation of phosphate metabolic process (GO:0045936)	2/22	0.00372426	0.189405	24.5642	137.385	CDKN1A;CDKN1B
cellular response to UV-B (GO:0071493)	1/8	0.0327272	0.215164	34.6864	118.612	CDKN1A
stress-induced premature senescence (GO:0090400)	1/8	0.0327272	0.215164	34.6864	118.612	CDKN1A
negative regulation of developmental growth (GO:0048640)	2/32	0.00778496	0.215164	16.3679	79.4754	CDKN1A;CDKN1B
negative regulation of smooth muscle cell proliferation (GO:0048662)	2/33	0.00826504	0.215164	15.8391	75.9599	CDKN1A;CDKN1B
cell cycle G1/S phase transition (GO:0044843)	3/63	0.00228734	0.189405	12.4106	75.4611	ACVR1;CDKN1A;CDKN1B
regulation of cell cycle G1/S phase transition (GO:1902806)	2/36	0.00978281	0.215164	14.4394	66.8128	CDKN1A;CDKN1B
regulation of vascular associated smooth muscle cell proliferation (GO:1904705)	2/37	0.0103142	0.215164	14.0261	64.1587	CDKN1A;CDKN1B
myeloid leukocyte differentiation (GO:0002573)	3/71	0.00321474	0.189405	10.9461	62.8309	CDKN1A;TNFRSF11A;BATF
response to UV-B (GO:0010224)	1/13	0.052642	0.218638	20.2287	59.558	CDKN1A
DNA damage response, signal transduction by p53 class mediator (GO:0030330)	3/74	0.00361375	0.189405	10.482	58.9406	CDKN1A;CDKN1B;BATF
circulatory system development (GO:0072359)	4/126	0.00187976	0.189405	8.2154	51.5648	ACVR1;CDKN1A;CDKN1B;HDAC9
G1/S transition of mitotic cell cycle (GO:0000082)	3/85	0.00532936	0.215164	9.07088	47.4818	ACVR1;CDKN1A;CDKN1B
regulation of cyclin-dependent protein kinase activity (GO:1904029)	2/54	0.0211788	0.215164	9.43257	36.3602	CDKN1A;CDKN1B
DNA damage response, signal transduction by p53 class mediator resulting in cell cycle arrest (GO:0006977)	2/56	0.0226711	0.215164	9.0823	34.3916	CDKN1A;CDKN1B
heart development (GO:0007507)	4/164	0.00484566	0.215164	6.25222	33.3223	ACVR1;CDKN1A;CDKN1B;HDAC9
granulocyte differentiation (GO:0030851)	1/20	0.0798439	0.233946	12.7715	32.2823	CDKN1A
regulation of protein serine/threonine kinase activity (GO:0071900)	3/111	0.0110829	0.215164	6.87812	30.9677	CDKN1A;CDKN1B;SLC8A1
mitotic G1 DNA damage checkpoint signaling (GO:0031571)	2/65	0.0298975	0.215164	7.78131	27.3122	CDKN1A;CDKN1B
regulation of phosphorylation (GO:0042325)	3/125	0.0152347	0.215164	6.08453	25.4587	CDKN1A;CDKN1B;HSPB1
regulation of G1/S transition of mitotic cell cycle (GO:2000045)	2/71	0.0351557	0.215164	7.10252	23.779	CDKN1A;RDX
cellular response to amino acid starvation (GO:0034198)	2/74	0.0379094	0.215164	6.80556	22.2716	CDKN1A;RRAGD
response to amino acid starvation (GO:1990928)	2/75	0.0388452	0.215164	6.71199	21.8017	CDKN1A;RRAGD
cellular senescence (GO:0090398)	1/27	0.106274	0.259309	9.32974	20.9148	CDKN1A
positive regulation of fibroblast proliferation (GO:0048146)	1/28	0.109988	0.259309	8.98374	19.8306	CDKN1A
regulation of cyclin-dependent protein serine/threonine kinase activity (GO:0000079)	2/82	0.045637	0.218078	6.12253	18.9005	CDKN1A;CDKN1B
regulation of DNA biosynthetic process (GO:2000278)	1/29	0.113687	0.265393	8.66246	18.8349	CDKN1A
negative regulation of phosphorylation (GO:0042326)	2/86	0.0497002	0.218638	5.82981	17.4996	CDKN1A;CDKN1B
negative regulation of DNA biosynthetic process (GO:2000279)	1/32	0.124692	0.272333	7.82297	16.2867	CDKN1A
mitotic G2 DNA damage checkpoint signaling (GO:0007095)	1/33	0.12833	0.275214	7.57812	15.559	CDKN1A
regulation of cell cycle phase transition (GO:1901987)	2/95	0.0592944	0.218638	5.26324	14.8699	CDKN1A;CDKN1B
negative regulation of cell cycle G1/S phase transition (GO:1902807)	1/35	0.135562	0.280582	7.13164	14.2513	CDKN1A
negative regulation of DNA metabolic process (GO:0051053)	1/36	0.139156	0.282061	6.92753	13.6622	CDKN1A
negative regulation of G1/S transition of mitotic cell cycle (GO:2000134)	1/37	0.142735	0.283084	6.73476	13.111	CDKN1A
regulation of protein kinase activity (GO:0045859)	2/110	0.0765453	0.230933	4.52881	11.6385	CDKN1A;HSPB1
mitotic cell cycle phase transition (GO:0044772)	3/209	0.0562729	0.218638	3.58817	10.3251	ACVR1;CDKN1A;CDKN1B
cellular response to radiation (GO:0071478)	1/45	0.170842	0.300345	5.50804	9.73279	CDKN1A
mitotic G2/M transition checkpoint (GO:0044818)	1/45	0.170842	0.300345	5.50804	9.73279	CDKN1A
regulation of fibroblast proliferation (GO:0048145)	1/46	0.174291	0.304032	5.38537	9.40839	CDKN1A
negative regulation of cell growth (GO:0030308)	2/126	0.0964438	0.252135	3.94126	9.21779	CDKN1A;CDKN1B
negative regulation of growth (GO:0045926)	2/126	0.0964438	0.252135	3.94126	9.21779	CDKN1A;CDKN1B
cellular response to ionizing radiation (GO:0071479)	1/48	0.181146	0.307818	5.15568	8.80824	CDKN1A
positive regulation of reactive oxygen species metabolic process (GO:2000379)	1/49	0.184552	0.309909	5.04802	8.53025	CDKN1A
regulation of cell population proliferation (GO:0042127)	7/764	0.0392813	0.215164	2.33122	7.54619	CDKN1A;CDKN1B;FES;RTKN2;TNFRSF11A;IGFBP6;SLAMF1
regulation of reactive oxygen species metabolic process (GO:2000377)	1/57	0.211304	0.328491	4.32513	6.72322	CDKN1A
mitotic DNA damage checkpoint signaling (GO:0044773)	1/59	0.217856	0.333577	4.17557	6.36324	CDKN1A
cellular response to starvation (GO:0009267)	2/158	0.139842	0.282061	3.12773	6.153	CDKN1A;RRAGD
regulation of DNA-templated transcription, initiation (GO:2000142)	1/61	0.224353	0.33915	4.03598	6.0319	CDKN1A
regulation of transcription initiation from RNA polymerase II promoter (GO:0060260)	1/64	0.234	0.348552	3.84321	5.582	CDKN1A
response to ionizing radiation (GO:0010212)	1/72	0.259148	0.364651	3.40879	4.60308	CDKN1A
negative regulation of protein binding (GO:0032091)	1/74	0.265307	0.366793	3.31507	4.39866	CDKN1A
cytokine-mediated signaling pathway (GO:0019221)	5/621	0.115782	0.266989	2.00851	4.33044	CDKN1A;CDKN1B;TRAF1;TNFRSF11A;BATF
positive regulation of cell population proliferation (GO:0008284)	4/474	0.134379	0.280582	2.09502	4.20488	CDKN1A;RTKN2;TNFRSF11A;SLAMF1
cellular response to UV (GO:0034644)	1/77	0.27445	0.372917	3.18373	4.11652	CDKN1A
regulation of cell growth (GO:0001558)	2/217	0.22743	0.341134	2.26265	3.35078	CDKN1A;CDKN1B
negative regulation of binding (GO:0051100)	1/88	0.307023	0.397456	2.77965	3.28229	CDKN1A
negative regulation of cell population proliferation (GO:0008285)	3/379	0.208345	0.326852	1.9489	3.05697	CDKN1A;CDKN1B;IGFBP6
negative regulation of mitotic cell cycle phase transition (GO:1901991)	1/92	0.318506	0.403517	2.65693	3.03982	CDKN1A
negative regulation of cellular process (GO:0048523)	4/566	0.208414	0.326852	1.74377	2.73464	CDKN1A;CDKN1B;IGFBP6;JAM2
intrinsic apoptotic signaling pathway (GO:0097193)	1/102	0.346398	0.428187	2.39266	2.53662	CDKN1A
positive regulation of cellular metabolic process (GO:0031325)	1/105	0.354544	0.434484	2.32329	2.40907	CDKN1A
small GTPase mediated signal transduction (GO:0007264)	1/106	0.357236	0.435535	2.30105	2.3686	CDKN1A
positive regulation of kinase activity (GO:0033674)	1/114	0.378383	0.449764	2.13728	2.07711	CDKN1A
regulation of protein binding (GO:0043393)	1/118	0.388697	0.454437	2.06379	1.95019	CDKN1A
regulation of cell cycle (GO:0051726)	2/296	0.348381	0.429892	1.64802	1.73777	CDKN1A;CDKN1B
cellular response to cytokine stimulus (GO:0071345)	3/482	0.323378	0.406363	1.52176	1.71797	CDKN1A;CDKN1B;BATF
G2/M transition of mitotic cell cycle (GO:0000086)	1/130	0.418635	0.479209	1.87067	1.6289	CDKN1A
cell cycle G2/M phase transition (GO:0044839)	1/131	0.421063	0.479675	1.85619	1.60555	CDKN1A
Ras protein signal transduction (GO:0007265)	1/142	0.447124	0.497425	1.71043	1.37676	CDKN1A
negative regulation of cellular macromolecule biosynthetic process (GO:2000113)	3/547	0.397127	0.462399	1.33545	1.23329	CDKN1A;CDKN1B;HDAC9
cellular response to DNA damage stimulus (GO:0006974)	2/350	0.427818	0.484034	1.38846	1.17888	CDKN1A;BATF
positive regulation of protein kinase activity (GO:0045860)	1/154	0.474232	0.51629	1.57532	1.17528	CDKN1A
positive regulation of protein phosphorylation (GO:0001934)	2/371	0.457385	0.504896	1.30804	1.02319	ACVR1;CDKN1A
protein stabilization (GO:0050821)	1/179	0.526562	0.561245	1.35236	0.867384	CDKN1A
regulation of transcription, DNA-templated (GO:0006355)	6/2244	0.915473	0.923253	0.615543	0.0543611	ACVR1;CDKN1A;CDKN1B;ZNF570;HDAC9;BATF
regulation of transcription by RNA polymerase II (GO:0006357)	5/2206	0.959078	0.961779	0.515966	0.0215587	ACVR1;CDKN1A;ZNF570;HDAC9;BATF

## Sheet: NECTIN1
Term	Overlap	P-value	Adjusted P-value	Odds Ratio	Combined Score	Genes
protein localization to cell junction (GO:1902414)	1/22	0.0874732	0.240467	11.554	28.1504	NECTIN1
heterophilic cell-cell adhesion via plasma membrane cell adhesion molecules (GO:0007157)	1/42	0.16041	0.294361	5.91196	10.819	NECTIN1
adherens junction organization (GO:0034332)	1/49	0.184552	0.309909	5.04802	8.53025	NECTIN1
homophilic cell adhesion via plasma membrane adhesion molecules (GO:0007156)	1/60	0.221111	0.336391	4.10459	6.19419	NECTIN1
cell-cell adhesion via plasma-membrane adhesion molecules (GO:0098742)	2/170	0.157056	0.293501	2.90256	5.37308	ACVR1;NECTIN1
cell-cell junction organization (GO:0045216)	1/82	0.28944	0.386643	2.98645	3.70263	NECTIN1
