# Supplementary material for: Evaluation of the Synergistic Potential of Simultaneous Pan- or Isoform-Specific BET and SYK Inhibition in B-Cell Lymphoma: An In Vitro Approach
Source: Cancers (Basel). 2022 Sep 27;14(19):4691. doi: 10.3390/cancers14194691 (PMC9564024; doi:10.3390/cancers14194691)
Supplement: Supplementary file 1 [file cancers-14-04691-s001.zip › cancers-1798753-supplementary/supplementary material/Supplementary tables/Supplementary table S7c GO + DEG.xlsx]

## Sheet: Table affiliation
Supplementary table S6c
Upregulated genes and related GO terms by AZD single agent in SU-DHL-4 cells

## Sheet: DHRS2
Term	Overlap	P-value	Adjusted P-value	Odds Ratio	Combined Score	Genes
myeloid dendritic cell activation (GO:0001773)	2/14	0.00242902	0.378605	31.8622	191.819	DHRS2;SLAMF1
myeloid dendritic cell differentiation (GO:0043011)	1/10	0.0517648	0.378605	21.0423	62.3073	DHRS2
electron transport chain (GO:0022900)	1/15	0.0766428	0.378605	13.5238	34.7373	DHRS2
C21-steroid hormone metabolic process (GO:0008207)	1/24	0.119805	0.380479	8.22816	17.4593	DHRS2
dendritic cell differentiation (GO:0097028)	1/24	0.119805	0.380479	8.22816	17.4593	DHRS2
cellular response to chemical stress (GO:0062197)	2/101	0.100328	0.378605	3.84518	8.84126	GPX3;DHRS2
cellular response to oxidative stress (GO:0034599)	2/125	0.142202	0.382426	3.09115	6.02931	GPX3;DHRS2
myeloid leukocyte differentiation (GO:0002573)	1/71	0.314745	0.486423	2.69714	3.11788	DHRS2
steroid metabolic process (GO:0008202)	1/104	0.425409	0.560485	1.82996	1.56407	DHRS2
negative regulation of apoptotic process (GO:0043066)	3/485	0.476279	0.591947	1.17303	0.870093	XBP1;TNF;DHRS2
regulation of apoptotic process (GO:0042981)	4/742	0.557239	0.649364	1.01791	0.595232	XBP1;ADAMTSL4;TNF;DHRS2
regulation of cell population proliferation (GO:0042127)	4/764	0.580558	0.665799	0.987307	0.536863	XBP1;CHRNA10;DHRS2;SLAMF1
negative regulation of programmed cell death (GO:0043069)	2/381	0.602539	0.685566	0.990207	0.501642	XBP1;DHRS2
negative regulation of cell population proliferation (GO:0008285)	1/379	0.869105	0.906756	0.491711	0.0689827	DHRS2
negative regulation of cellular process (GO:0048523)	1/566	0.952696	0.964132	0.325815	0.0157888	DHRS2

## Sheet: PSTPIP2
Term	Overlap	P-value	Adjusted P-value	Odds Ratio	Combined Score	Genes
actin filament polymerization (GO:0030041)	1/29	0.142914	0.382426	6.75714	13.1461	PSTPIP2
actin polymerization or depolymerization (GO:0008154)	1/50	0.233585	0.446654	3.85714	5.6091	PSTPIP2
protein polymerization (GO:0051258)	1/59	0.269472	0.460813	3.25714	4.27106	PSTPIP2

## Sheet: CPM
Term	Overlap	P-value	Adjusted P-value	Odds Ratio	Combined Score	Genes
protein maturation (GO:0051604)	2/97	0.0937423	0.378605	4.00789	9.48751	CPM;BOLA2
peptide metabolic process (GO:0006518)	1/83	0.357236	0.512364	2.30105	2.3686	CPM
protein processing (GO:0016485)	1/106	0.431515	0.560485	1.79492	1.50855	CPM
cellular amide metabolic process (GO:0043603)	1/115	0.458208	0.580793	1.65246	1.28964	CPM
proteolysis (GO:0006508)	1/287	0.784798	0.833848	0.652947	0.158228	CPM

## Sheet: GBGT1
Term	Overlap	P-value	Adjusted P-value	Odds Ratio	Combined Score	Genes
carbohydrate derivative biosynthetic process (GO:1901137)	1/28	0.13834	0.382426	7.00776	13.8616	GBGT1
glycolipid biosynthetic process (GO:0009247)	1/40	0.191659	0.419617	4.8486	8.01006	GBGT1
glycolipid metabolic process (GO:0006664)	1/52	0.241708	0.446654	3.70551	5.26192	GBGT1
membrane lipid biosynthetic process (GO:0046467)	1/58	0.265568	0.458204	3.31445	4.39458	GBGT1
