# Supplementary material for: Evaluation of the Synergistic Potential of Simultaneous Pan- or Isoform-Specific BET and SYK Inhibition in B-Cell Lymphoma: An In Vitro Approach
Source: Cancers (Basel). 2022 Sep 27;14(19):4691. doi: 10.3390/cancers14194691 (PMC9564024; doi:10.3390/cancers14194691)
Supplement: Supplementary file 1 [file cancers-14-04691-s001.zip › cancers-1798753-supplementary/supplementary material/Supplementary tables/Supplementary table S7d GO + DEG.xlsx]

## Sheet: Table affliliation
Supplementary table S6d
Downregulated genes and related GO terms by AZD single agent in SU-DHL-4 cells

## Sheet: GFI1B
Term	Overlap	P-value	Adjusted P-value	Odds Ratio	Combined Score	Genes
regulation of hemopoiesis (GO:1903706)	1/12	0.203238	0.573622	4.76762	7.59663	GFI1B
negative regulation of transcription by RNA polymerase II (GO:0000122)	16/684	0.216017	0.573622	1.26479	1.93816	NOTCH4;AEBP1;PARP9;AURKB;NFATC4;POU6F1;GLIS2;ZEB2;GFI1B;NFIB;MYB;ZNF219;HESX1;FNIP2;JDP2;E2F8
regulation of multicellular organismal development (GO:2000026)	1/28	0.411598	0.638855	1.94078	1.72285	GFI1B
regulation of transcription, DNA-templated (GO:0006355)	47/2244	0.229486	0.573622	1.13669	1.67311	ZNF230;ZNF571;CDKN1B;ZNF570;ONECUT2;SATB2;NOTCH4;FOXO6;MYRFL;IKZF2;GLI1;HOXA13;IKZF4;GLIS2;ZNF280D;SCML4;ZNF649;MYB;HESX1;ZNF569;E2F2;OTX1;HOXA4;PURG;E2F8;HES7;CDT1;FZD2;DTX3L;WNT5A;FOXJ2;ATP2B4;PARP9;NFATC4;POU6F1;GDF7;MLLT11;ZEB2;GFI1B;MEIS1;PSRC1;NFIB;ZNF219;TESMIN;HOXB7;ZNF157;JDP2
regulation of G1/S transition of mitotic cell cycle (GO:2000045)	2/71	0.385503	0.631197	1.51968	1.44857	GFI1B;KIF14
negative regulation of cell cycle G1/S phase transition (GO:1902807)	1/35	0.484722	0.665884	1.54066	1.11571	GFI1B
negative regulation of G1/S transition of mitotic cell cycle (GO:2000134)	1/37	0.503897	0.672998	1.45492	0.997175	GFI1B
negative regulation of transcription, DNA-templated (GO:0045892)	18/948	0.51262	0.678042	1.01355	0.677276	CDKN1B;NOTCH4;WNT5A;AEBP1;PARP9;IKZF4;AURKB;POU6F1;GLIS2;ZEB2;GFI1B;SCML4;MYB;ZNF219;HESX1;FNIP2;JDP2;E2F8
regulation of transcription by RNA polymerase II (GO:0006357)	41/2206	0.54894	0.701051	0.989974	0.593753	ZNF230;ZNF571;ZNF570;ONECUT2;SATB2;NOTCH4;FOXO6;AEBP1;IKZF2;GLI1;HOXA13;IKZF4;AURKB;GLIS2;HELZ2;ZNF649;MYB;HESX1;ZNF569;E2F2;OTX1;FNIP2;HOXA4;PURG;E2F8;HES7;WNT5A;FOXJ2;ATP2B4;TET1;PARP9;NFATC4;POU6F1;ZEB2;GFI1B;MEIS1;NFIB;ZNF219;HOXB7;ZNF157;JDP2
negative regulation of mitotic cell cycle phase transition (GO:1901991)	1/92	0.825422	0.875626	0.573955	0.11012	GFI1B

## Sheet: TNFRSF11A
Term	Overlap	P-value	Adjusted P-value	Odds Ratio	Combined Score	Genes
positive regulation of prostaglandin secretion (GO:0032308)	2/5	0.00337738	0.573622	35.0706	199.575	P2RX4;TNFRSF11A
osteoclast differentiation (GO:0030316)	3/22	0.00772916	0.573622	8.32173	40.4665	SRC;GAB2;TNFRSF11A
lymph node development (GO:0048535)	1/5	0.0903081	0.573622	13.1156	31.5369	TNFRSF11A
multinuclear osteoclast differentiation (GO:0072674)	1/6	0.107369	0.573622	10.492	23.4127	TNFRSF11A
positive regulation of fever generation (GO:0031622)	1/6	0.107369	0.573622	10.492	23.4127	TNFRSF11A
positive regulation of bone resorption (GO:0045780)	1/11	0.188004	0.573622	5.24465	8.76534	TNFRSF11A
positive regulation of NF-kappaB transcription factor activity (GO:0051092)	5/155	0.166835	0.573622	1.7545	3.14188	RTKN2;WNT5A;TNFRSF11A;NLRC4;CFLAR
regulation of cell population proliferation (GO:0042127)	19/764	0.129738	0.573622	1.35254	2.76221	BTG4;CDKN1B;RTKN2;KIF14;FLT3LG;TET1;IFI35;GAB2;TNFRSF11A;GLI1;NUDT6;IGF1R;AZGP1;MEIS1;FABP6;FES;WNK2;NEURL1;IGFBP6
positive regulation of JUN kinase activity (GO:0043507)	1/23	0.353114	0.614066	2.38247	2.48007	TNFRSF11A
positive regulation of cell population proliferation (GO:0008284)	12/474	0.18188	0.573622	1.37119	2.33706	MEIS1;RTKN2;WNT5A;KIF14;PIM1;FLT3LG;TET1;IL5RA;GAB2;TNFRSF11A;GLI1;IGF1R
positive regulation of DNA-binding transcription factor activity (GO:0051091)	6/246	0.315314	0.592963	1.31335	1.51585	FZD2;RTKN2;WNT5A;TNFRSF11A;NLRC4;CFLAR
positive regulation of cellular process (GO:0048522)	14/625	0.285737	0.585129	1.20685	1.5118	CDKN1B;LRP1;RTKN2;WNT5A;KIF14;FLT3LG;TET1;GAB2;TNFRSF11A;GLI1;IGF1R;MMP14;MEIS1;P2RX4
myeloid leukocyte differentiation (GO:0002573)	2/71	0.385503	0.631197	1.51968	1.44857	GAB2;TNFRSF11A
regulation of JUN kinase activity (GO:0043506)	1/35	0.484722	0.665884	1.54066	1.11571	TNFRSF11A
response to interleukin-1 (GO:0070555)	2/86	0.481376	0.665884	1.24735	0.911947	SRC;TNFRSF11A
monocyte chemotaxis (GO:0002548)	1/42	0.548779	0.701051	1.27716	0.766373	TNFRSF11A
response to cytokine (GO:0034097)	3/150	0.536064	0.694074	1.06858	0.66626	SRC;LAMP3;TNFRSF11A
response to lipopolysaccharide (GO:0032496)	3/159	0.575564	0.716034	1.00646	0.555975	WNT5A;TNFRSF11A;VIM
cytokine-mediated signaling pathway (GO:0019221)	11/621	0.618945	0.741277	0.942015	0.451922	MT2A;CDKN1B;SRC;PIM1;FLT3LG;IL5RA;IFI35;GAB2;TNFRSF11A;VIM;IFIT2
response to lipid (GO:0033993)	2/114	0.633459	0.74866	0.934173	0.426505	TNFRSF11A;AQP3
positive regulation of MAP kinase activity (GO:0043406)	1/69	0.729714	0.816968	0.768992	0.242311	TNFRSF11A
response to molecule of bacterial origin (GO:0002237)	1/73	0.74949	0.826623	0.726122	0.209386	TNFRSF11A
positive regulation of ERK1 and ERK2 cascade (GO:0070374)	2/172	0.83594	0.881528	0.613626	0.109961	TNFRSF11A;SCIMP
response to tumor necrosis factor (GO:0034612)	1/110	0.876043	0.909796	0.478732	0.0633556	TNFRSF11A
tumor necrosis factor-mediated signaling pathway (GO:0033209)	1/116	0.889422	0.917561	0.453615	0.0531562	TNFRSF11A
cellular response to tumor necrosis factor (GO:0071356)	1/194	0.975027	0.979431	0.269208	0.00680833	TNFRSF11A

## Sheet: NEBL
Term	Overlap	P-value	Adjusted P-value	Odds Ratio	Combined Score	Genes
muscle cell differentiation (GO:0042692)	2/35	0.139511	0.573622	3.18336	6.26998	NEBL;NINJ1
cardiac myofibril assembly (GO:0055003)	1/15	0.247248	0.573622	3.74542	5.2337	NEBL
muscle cell development (GO:0055001)	1/33	0.464807	0.659403	1.63712	1.25425	NEBL
actin filament organization (GO:0007015)	3/152	0.545021	0.700067	1.05412	0.639781	HIP1;NEBL;MYO5C

## Sheet: RTKN2
Term	Overlap	P-value	Adjusted P-value	Odds Ratio	Combined Score	Genes
regulation of intrinsic apoptotic signaling pathway (GO:2001242)	4/52	0.0162377	0.573622	4.39735	18.1189	SRC;DAPK2;RTKN2;BBC3
hemopoiesis (GO:0030097)	5/94	0.0319457	0.573622	2.96629	10.2151	MEIS1;NOTCH4;RTKN2;WNT5A;FLT3LG
negative regulation of intrinsic apoptotic signaling pathway (GO:2001243)	3/64	0.11857	0.573622	2.58646	5.51499	SRC;RTKN2;HSPB1
positive regulation of intracellular signal transduction (GO:1902533)	16/546	0.0532168	0.573622	1.60572	4.71018	HIP1;SRC;PLEKHG5;RTKN2;WNT5A;FLT3LG;CGAS;IFI35;GAB2;CFLAR;RUNDC3A;BBC3;IGF1R;P2RX4;DHX58;S100A4
negative regulation of apoptotic signaling pathway (GO:2001234)	3/78	0.180253	0.573622	2.10215	3.60181	SRC;RTKN2;CFLAR
positive regulation of NF-kappaB transcription factor activity (GO:0051092)	5/155	0.166835	0.573622	1.7545	3.14188	RTKN2;WNT5A;TNFRSF11A;NLRC4;CFLAR
regulation of cell population proliferation (GO:0042127)	19/764	0.129738	0.573622	1.35254	2.76221	BTG4;CDKN1B;RTKN2;KIF14;FLT3LG;TET1;IFI35;GAB2;TNFRSF11A;GLI1;NUDT6;IGF1R;AZGP1;MEIS1;FABP6;FES;WNK2;NEURL1;IGFBP6
positive regulation of NIK/NF-kappaB signaling (GO:1901224)	2/53	0.261896	0.578055	2.05793	2.75723	RTKN2;IFI35
positive regulation of cell population proliferation (GO:0008284)	12/474	0.18188	0.573622	1.37119	2.33706	MEIS1;RTKN2;WNT5A;KIF14;PIM1;FLT3LG;TET1;IL5RA;GAB2;TNFRSF11A;GLI1;IGF1R
negative regulation of intracellular signal transduction (GO:1902532)	5/198	0.31436	0.592963	1.36059	1.5745	DUSP1;SRC;RTKN2;ATP2B4;IFI35
positive regulation of DNA-binding transcription factor activity (GO:0051091)	6/246	0.315314	0.592963	1.31335	1.51585	FZD2;RTKN2;WNT5A;TNFRSF11A;NLRC4;CFLAR
positive regulation of cellular process (GO:0048522)	14/625	0.285737	0.585129	1.20685	1.5118	CDKN1B;LRP1;RTKN2;WNT5A;KIF14;FLT3LG;TET1;GAB2;TNFRSF11A;GLI1;IGF1R;MMP14;MEIS1;P2RX4
regulation of NIK/NF-kappaB signaling (GO:1901222)	2/80	0.444083	0.650822	1.34371	1.09075	RTKN2;IFI35

## Sheet: MEIS1
Term	Overlap	P-value	Adjusted P-value	Odds Ratio	Combined Score	Genes
hemopoiesis (GO:0030097)	5/94	0.0319457	0.573622	2.96629	10.2151	MEIS1;NOTCH4;RTKN2;WNT5A;FLT3LG
central nervous system development (GO:0007417)	10/268	0.0303992	0.573622	2.0566	7.1844	SEMA6B;MEIS1;ADGRA2;NFIB;B3GNT5;HESX1;CELSR1;GRIN2B;POU6F1;GLIS2
brain development (GO:0007420)	6/150	0.0636605	0.573622	2.19975	6.05854	MEIS1;NFIB;B3GNT5;HESX1;GRIN2B;POU6F1
regulation of cell population proliferation (GO:0042127)	19/764	0.129738	0.573622	1.35254	2.76221	BTG4;CDKN1B;RTKN2;KIF14;FLT3LG;TET1;IFI35;GAB2;TNFRSF11A;GLI1;NUDT6;IGF1R;AZGP1;MEIS1;FABP6;FES;WNK2;NEURL1;IGFBP6
negative regulation of myeloid cell differentiation (GO:0045638)	1/22	0.340739	0.60861	2.49605	2.68734	MEIS1
positive regulation of cell population proliferation (GO:0008284)	12/474	0.18188	0.573622	1.37119	2.33706	MEIS1;RTKN2;WNT5A;KIF14;PIM1;FLT3LG;TET1;IL5RA;GAB2;TNFRSF11A;GLI1;IGF1R
regulation of transcription, DNA-templated (GO:0006355)	47/2244	0.229486	0.573622	1.13669	1.67311	ZNF230;ZNF571;CDKN1B;ZNF570;ONECUT2;SATB2;NOTCH4;FOXO6;MYRFL;IKZF2;GLI1;HOXA13;IKZF4;GLIS2;ZNF280D;SCML4;ZNF649;MYB;HESX1;ZNF569;E2F2;OTX1;HOXA4;PURG;E2F8;HES7;CDT1;FZD2;DTX3L;WNT5A;FOXJ2;ATP2B4;PARP9;NFATC4;POU6F1;GDF7;MLLT11;ZEB2;GFI1B;MEIS1;PSRC1;NFIB;ZNF219;TESMIN;HOXB7;ZNF157;JDP2
regulation of myeloid cell differentiation (GO:0045637)	2/68	0.365374	0.619047	1.589	1.59986	MEIS1;FES
positive regulation of cellular process (GO:0048522)	14/625	0.285737	0.585129	1.20685	1.5118	CDKN1B;LRP1;RTKN2;WNT5A;KIF14;FLT3LG;TET1;GAB2;TNFRSF11A;GLI1;IGF1R;MMP14;MEIS1;P2RX4
positive regulation of transcription, DNA-templated (GO:0045893)	24/1183	0.374522	0.623597	1.08942	1.06992	FZD2;ONECUT2;DTX3L;SATB2;NOTCH4;WNT5A;FOXJ2;TET1;MYRFL;GLI1;PARP9;GDF7;GLIS2;HELZ2;MLLT11;ZEB2;MEIS1;PSRC1;NFIB;MYB;E2F2;OTX1;HOXB7;E2F8
positive regulation of transcription by RNA polymerase II (GO:0045944)	18/908	0.4384	0.650822	1.06137	0.875234	PLXND1;ONECUT2;SATB2;NOTCH4;WNT5A;FOXJ2;TET1;GLI1;GLIS2;HELZ2;ZEB2;MEIS1;NFIB;MYB;E2F2;OTX1;HOXB7;E2F8
negative regulation of cell differentiation (GO:0045596)	4/191	0.482545	0.665884	1.12072	0.816645	MEIS1;NOTCH4;MYB;WNT5A
visual system development (GO:0150063)	1/41	0.540139	0.694799	1.30916	0.806348	MEIS1
regulation of transcription by RNA polymerase II (GO:0006357)	41/2206	0.54894	0.701051	0.989974	0.593753	ZNF230;ZNF571;ZNF570;ONECUT2;SATB2;NOTCH4;FOXO6;AEBP1;IKZF2;GLI1;HOXA13;IKZF4;AURKB;GLIS2;HELZ2;ZNF649;MYB;HESX1;ZNF569;E2F2;OTX1;FNIP2;HOXA4;PURG;E2F8;HES7;WNT5A;FOXJ2;ATP2B4;TET1;PARP9;NFATC4;POU6F1;ZEB2;GFI1B;MEIS1;NFIB;ZNF219;HOXB7;ZNF157;JDP2
sensory organ development (GO:0007423)	1/56	0.654043	0.764482	0.951386	0.403942	MEIS1
eye development (GO:0001654)	1/58	0.666931	0.772441	0.91791	0.371817	MEIS1

## Sheet: APOL2
Term	Overlap	P-value	Adjusted P-value	Odds Ratio	Combined Score	Genes
acute-phase response (GO:0006953)	1/15	0.247248	0.573622	3.74542	5.2337	APOL2
acute inflammatory response (GO:0002526)	1/27	0.400339	0.637604	2.01553	1.8451	APOL2
secondary alcohol metabolic process (GO:1902652)	1/49	0.604892	0.73304	1.09052	0.54821	APOL2
sterol metabolic process (GO:0016125)	1/70	0.7348	0.819053	0.757808	0.233524	APOL2
cholesterol metabolic process (GO:0008203)	1/77	0.767823	0.834427	0.687764	0.181705	APOL2
lipid transport (GO:0006869)	1/109	0.873661	0.908383	0.48319	0.065261	APOL2
organic substance transport (GO:0071702)	1/136	0.924453	0.9387	0.386017	0.0303228	APOL2
