# Supplementary material for: Evaluation of the Synergistic Potential of Simultaneous Pan- or Isoform-Specific BET and SYK Inhibition in B-Cell Lymphoma: An In Vitro Approach
Source: Cancers (Basel). 2022 Sep 27;14(19):4691. doi: 10.3390/cancers14194691 (PMC9564024; doi:10.3390/cancers14194691)
Supplement: Supplementary file 1 [file cancers-14-04691-s001.zip › cancers-1798753-supplementary/supplementary material/Supplementary tables/Supplementary table S7e GO + DEG.xlsx]

## Sheet: Tabelle1
Supplementary table S6e
Upregulated genes and related GO terms by Ento+AZD combined exposure in SU-DHL-4 cells

## Sheet: DHRS2
Term	Overlap	P-value	Adjusted P-value	Odds Ratio	Combined Score	Genes
dendritic cell differentiation (GO:0097028)	2/24	0.128489	0.982494	3.40813	6.99318	GAS6;DHRS2
myeloid dendritic cell differentiation (GO:0043011)	1/10	0.232036	0.982494	4.16026	6.07756	DHRS2
steroid metabolic process (GO:0008202)	5/104	0.135382	0.982494	1.89688	3.79309	CYP1A2;CYP1A1;RDH5;DHRS2;LGMN
myeloid dendritic cell activation (GO:0001773)	1/14	0.309028	0.982494	2.87959	3.38157	DHRS2
electron transport chain (GO:0022900)	1/15	0.32704	0.982494	2.67376	2.98839	DHRS2
C21-steroid hormone metabolic process (GO:0008207)	1/24	0.469458	0.997334	1.62676	1.23012	DHRS2
myeloid leukocyte differentiation (GO:0002573)	2/71	0.555437	0.999995	1.08402	0.637406	GPR183;DHRS2
cellular response to chemical stress (GO:0062197)	2/101	0.743396	0.999995	0.754364	0.223689	DHRS2;LRRC8E
negative regulation of programmed cell death (GO:0043069)	5/381	0.971892	0.999995	0.492305	0.014036	XBP1;LAPTM5;SOX9;GAS6;DHRS2
regulation of cell population proliferation (GO:0042127)	12/764	0.980612	0.999995	0.587102	0.0114948	EFNB2;XBP1;GAREM1;TFAP2E;CLEC11A;FN1;SOX9;PROX1;SGK1;DHRS2;GSDME;LGMN
cellular response to oxidative stress (GO:0034599)	1/125	0.963475	0.999995	0.300171	0.0111688	DHRS2
negative regulation of apoptotic process (GO:0043066)	6/485	0.98802	0.999995	0.462128	0.00556969	XBP1;SOX9;GAS6;MAPK8IP2;DHRS2;LGMN
negative regulation of cell population proliferation (GO:0008285)	4/379	0.989895	0.999995	0.394151	0.00400306	SOX9;PROX1;DHRS2;GSDME
negative regulation of cellular process (GO:0048523)	6/566	0.997236	0.999995	0.393599	0.00108924	PROX1;PRDM11;DHRS2;CD34;AICDA;GSDME
regulation of apoptotic process (GO:0042981)	7/742	0.999694	0.999995	0.347304	0.000106315	XBP1;ADAMTSL4;CIDEB;SOX9;GAS6;SGK1;DHRS2

## Sheet: PSTPIP2
Term	Overlap	P-value	Adjusted P-value	Odds Ratio	Combined Score	Genes
actin polymerization or depolymerization (GO:0008154)	2/50	0.375592	0.982494	1.55997	1.52761	ENAH;PSTPIP2
actin filament polymerization (GO:0030041)	1/29	0.535134	0.999995	1.33592	0.835268	PSTPIP2
protein polymerization (GO:0051258)	1/59	0.789782	0.999995	0.643932	0.151967	PSTPIP2

## Sheet: GBGT1
Term	Overlap	P-value	Adjusted P-value	Odds Ratio	Combined Score	Genes
membrane lipid biosynthetic process (GO:0046467)	3/58	0.192048	0.982494	2.04535	3.37485	SPNS2;SGPP2;GBGT1
carbohydrate derivative biosynthetic process (GO:1901137)	1/28	0.522682	0.999995	1.38547	0.898867	GBGT1
glycolipid biosynthetic process (GO:0009247)	1/40	0.652453	0.999995	0.95858	0.40933	GBGT1
glycolipid metabolic process (GO:0006664)	1/52	0.746991	0.999995	0.732579	0.213695	GBGT1

## Sheet: CYP1A2
Term	Overlap	P-value	Adjusted P-value	Odds Ratio	Combined Score	Genes
omega-hydroxylase P450 pathway (GO:0097267)	2/10	0.0265363	0.982494	9.37909	34.039	CYP1A2;CYP1A1
epoxygenase P450 pathway (GO:0019373)	3/19	0.0124832	0.982494	7.045	30.8809	CYP2A7;CYP1A2;CYP1A1
retinol metabolic process (GO:0042572)	3/21	0.0164889	0.982494	6.26158	25.7042	SDR16C5;CYP1A2;CYP1A1
alkaloid metabolic process (GO:0009820)	1/5	0.12365	0.982494	9.36298	19.5715	CYP1A2
monoterpenoid metabolic process (GO:0016098)	1/6	0.146484	0.982494	7.49	14.3871	CYP1A2
terpenoid metabolic process (GO:0006721)	1/7	0.168725	0.982494	6.24135	11.1064	CYP1A2
primary alcohol metabolic process (GO:0034308)	3/33	0.0538574	0.982494	3.75463	10.9688	SDR16C5;CYP1A2;CYP1A1
exogenous drug catabolic process (GO:0042738)	2/22	0.11118	0.982494	3.74933	8.23578	CYP2A7;CYP1A2
drug catabolic process (GO:0042737)	2/23	0.119756	0.982494	3.5706	7.57789	CYP2A7;CYP1A2
organic cyclic compound catabolic process (GO:1901361)	1/9	0.211486	0.982494	4.68053	7.27165	CYP1A2
retinoid metabolic process (GO:0001523)	5/92	0.0923143	0.982494	2.15985	5.14597	SDR16C5;CYP1A2;CYP1A1;RDH5;RDH13
estrogen metabolic process (GO:0008210)	2/30	0.183442	0.982494	2.67699	4.53979	CYP1A2;CYP1A1
long-chain fatty acid biosynthetic process (GO:0042759)	2/30	0.183442	0.982494	2.67699	4.53979	CYP1A2;CYP1A1
steroid metabolic process (GO:0008202)	5/104	0.135382	0.982494	1.89688	3.79309	CYP1A2;CYP1A1;RDH5;DHRS2;LGMN
arachidonic acid metabolic process (GO:0019369)	3/57	0.185437	0.982494	2.08333	3.5105	CYP2A7;CYP1A2;CYP1A1
steroid catabolic process (GO:0006706)	1/14	0.309028	0.982494	2.87959	3.38157	CYP1A2
aflatoxin metabolic process (GO:0046222)	1/15	0.32704	0.982494	2.67376	2.98839	CYP1A2
organic heteropentacyclic compound metabolic process (GO:1901376)	1/15	0.32704	0.982494	2.67376	2.98839	CYP1A2
mycotoxin metabolic process (GO:0043385)	1/15	0.32704	0.982494	2.67376	2.98839	CYP1A2
fatty acid biosynthetic process (GO:0006633)	3/71	0.28204	0.982494	1.65322	2.09249	XBP1;CYP1A2;CYP1A1
lipid catabolic process (GO:0016042)	1/29	0.535134	0.999995	1.33592	0.835268	CYP1A2
long-chain fatty acid metabolic process (GO:0001676)	2/83	0.640516	0.999995	0.922857	0.411116	CYP1A2;CYP1A1
carboxylic acid metabolic process (GO:0019752)	1/40	0.652453	0.999995	0.95858	0.40933	CYP1A2
monocarboxylic acid metabolic process (GO:0032787)	3/143	0.72363	0.999995	0.800014	0.258785	CYP1A2;CYP1A1;ABAT
