# Supplementary material for: Evaluation of the Synergistic Potential of Simultaneous Pan- or Isoform-Specific BET and SYK Inhibition in B-Cell Lymphoma: An In Vitro Approach
Source: Cancers (Basel). 2022 Sep 27;14(19):4691. doi: 10.3390/cancers14194691 (PMC9564024; doi:10.3390/cancers14194691)
Supplement: Supplementary file 1 [file cancers-14-04691-s001.zip › cancers-1798753-supplementary/supplementary material/Supplementary tables/Supplementary table S7f GO + DEG.xlsx]

## Sheet: Table affiliation
Supplementary table S6f
Downregulated genes and related GO terms by Ento+AZD combined exposure in SU-DHL-4 cells

## Sheet: ADGRA2
Term	Overlap	P-value	Adjusted P-value	Odds Ratio	Combined Score	genes
regulation of cell development (GO:0060284)	6/41	0.00440328	0.0835986	4.33653	23.5274	HES7;HEY1;ADGRA2;DOCK7;HMGB2;HDAC9
sprouting angiogenesis (GO:0002040)	5/52	0.0479407	0.420584	2.68589	8.15917	RNF213;ADGRA2;PGF;E2F7;E2F8
epithelial cell migration (GO:0010631)	4/41	0.070529	0.533346	2.72728	7.23201	ANLN;PKN3;ADGRA2;PLEKHG5
regulation of chemotaxis (GO:0050920)	3/32	0.122213	0.676339	2.60739	5.48071	DUSP3;P2RX4;ADGRA2
endothelial cell migration (GO:0043542)	3/39	0.186403	0.684745	2.09963	3.52705	ADGRA2;PLEKHG5;ID1
central nervous system development (GO:0007417)	13/268	0.228169	0.684745	1.28671	1.90134	SEMA6B;MAST1;GRIN2B;POU6F1;GLIS2;MEIS1;ADGRA2;NFIB;B3GNT5;DDIT4;HAP1;MNX1;CDK5R1
regulation of anatomical structure morphogenesis (GO:0022603)	6/123	0.331169	0.705287	1.29171	1.42751	PAK1;ABI2;ADGRA2;NEDD4;KIF13B;CDK5R1
regulation of canonical Wnt signaling pathway (GO:0060828)	11/253	0.37555	0.717962	1.14498	1.12136	ADGRA2;PTK7;WNT5A;PRDM15;LRP4;KREMEN2;PLEKHA4;IGFBP6;GLI1;LGR6;ANKRD6
positive regulation of Wnt signaling pathway (GO:0030177)	6/153	0.533565	0.786816	1.02648	0.644812	DEPDC1B;ADGRA2;PTK7;PRDM15;PLEKHA4;LGR6
nervous system development (GO:0007399)	17/447	0.54487	0.790227	0.993922	0.603517	SEMA6B;STIL;FZD5;NAB2;GLIS2;ADGRA2;NINJ2;B3GNT5;SCN8A;DPF1;PRX;NEURL1;TYRO3;HAP1;CHAC1;ECT2;MNX1
regulation of response to external stimulus (GO:0032101)	5/130	0.558567	0.793477	1.00579	0.585752	FGR;P2RX4;ADGRA2;DHX58;WNT5A
positive regulation of canonical Wnt signaling pathway (GO:0090263)	5/130	0.558567	0.793477	1.00579	0.585752	ADGRA2;PTK7;PRDM15;PLEKHA4;LGR6
regulation of vasculature development (GO:1901342)	1/27	0.65136	0.828688	0.967026	0.414557	ADGRA2
regulation of angiogenesis (GO:0045765)	6/203	0.793015	0.891168	0.763949	0.17717	ADGRA2;WNT5A;ATP2B4;FOXJ2;HSPB1;PGF

## Sheet: TNFRSF11A
Term	Overlap	P-value	Adjusted P-value	Odds Ratio	Combined Score	genes
positive regulation of prostaglandin secretion (GO:0032308)	2/5	0.0135286	0.194431	16.8038	72.3061	P2RX4;TNFRSF11A
positive regulation of fever generation (GO:0031622)	2/6	0.0197818	0.24814	12.6022	49.4384	TNFRSF11A;TNF
osteoclast differentiation (GO:0030316)	3/22	0.0499885	0.431925	3.98177	11.9292	SRC;GAB2;TNFRSF11A
positive regulation of JUN kinase activity (GO:0043507)	3/23	0.0559075	0.460794	3.78248	10.9089	PAK1;TNFRSF11A;TNF
lymph node development (GO:0048535)	1/5	0.177184	0.684745	6.29287	10.8902	TNFRSF11A
multinuclear osteoclast differentiation (GO:0072674)	1/6	0.208665	0.684745	5.03403	7.88846	TNFRSF11A
myeloid leukocyte differentiation (GO:0002573)	6/71	0.0540585	0.452069	2.33141	6.80232	CDKN1A;CDK2;GAB2;TNFRSF11A;DEK;BATF
response to lipid (GO:0033993)	8/114	0.0710666	0.533346	1.90713	5.04272	PAQR8;RARG;HMGB2;TNFRSF11A;TRIB1;AQP3;PCK2;MICB
regulation of cell population proliferation (GO:0042127)	40/764	0.0281294	0.317984	1.41063	5.03728	BTG3;CDKN1A;RARG;CDKN1B;CCL3L1;UHRF1;RTKN2;CDCA7;KIF14;HMGB2;SIX1;TNFRSF11A;GLI1;FOXM1;NUDT6;PAK1;HMGN5;TSPO;ITGAV;IGFBP6;FBXO5;E2F7;SLAMF1;TET1;CDC7;CDC6;GAB2;PGF;AZGP1;MEIS1;FABP6;PRC1;FES;CDK2;NEURL1;BIRC5;PTPN6;MELTF;IL7R;CDKN3
positive regulation of cell population proliferation (GO:0008284)	26/474	0.0425257	0.400775	1.4754	4.65878	CDKN1A;RTKN2;CHRD;KIF14;TNFRSF11A;GLI1;FOXM1;TNF;PAK1;HMGN5;RBPMS2;PIM1;ITGAV;FBXO5;SLAMF1;WNT5A;TET1;CDC7;GAB2;PGF;MEIS1;PRC1;CDK2;BIRC5;PTPN6;IL7R
regulation of JUN kinase activity (GO:0043506)	3/35	0.148658	0.684745	2.36257	4.50331	PAK1;TNFRSF11A;TNF
response to molecule of bacterial origin (GO:0002237)	5/73	0.147058	0.684745	1.85439	3.55473	FZD5;HMGB2;IRF5;TNFRSF11A;TRIB1
positive regulation of cellular process (GO:0048522)	31/625	0.0849117	0.56815	1.3254	3.26864	CDKN1B;RTKN2;CHRD;KIF14;TNFRSF11A;GLI1;FOXM1;TNF;PAK1;HMGN5;CHEK1;ITGAV;FBXO5;TRIM21;SLAMF1;TGM2;SPAG5;WNT5A;TET1;CDC7;CDC6;GAB2;PGF;FRMD5;MEIS1;P2RX4;PRC1;CDK2;BIRC5;PTPN6;IL7R
positive regulation of bone resorption (GO:0045780)	1/11	0.348916	0.705287	2.51636	2.64954	TNFRSF11A
positive regulation of NF-kappaB transcription factor activity (GO:0051092)	7/155	0.381937	0.72604	1.19098	1.14632	RTKN2;WNT5A;TNFRSF11A;TRAF1;NLRC4;TNF;TRIM21
monocyte chemotaxis (GO:0002548)	2/42	0.481172	0.768912	1.25786	0.920165	CCL3L1;TNFRSF11A
positive regulation of MAP kinase activity (GO:0043406)	3/69	0.494741	0.777506	1.14346	0.804677	PAK1;TNFRSF11A;TNF
positive regulation of DNA-binding transcription factor activity (GO:0051091)	9/246	0.601474	0.810326	0.95429	0.485134	FZD1;RTKN2;WNT5A;TNFRSF11A;TRAF1;NLRC4;PLPP3;TRIM21;TNF
response to interleukin-1 (GO:0070555)	3/86	0.644086	0.827903	0.908453	0.39965	CCL3L1;SRC;TNFRSF11A
response to lipopolysaccharide (GO:0032496)	5/159	0.732093	0.866211	0.815149	0.254202	WNT5A;HMGB2;TNFRSF11A;VIM;TRIB1
cytokine-mediated signaling pathway (GO:0019221)	21/621	0.750264	0.871395	0.876647	0.251887	CDKN1A;CDKN1B;CCL3L1;SRC;FOS;TNFRSF11A;TRAF1;GAB2;TNF;BATF;LMNB1;MT2A;PIM1;BIRC5;PTPN6;IRF5;PLP2;VIM;IL7R;TRIM21;MAPK3
positive regulation of ERK1 and ERK2 cascade (GO:0070374)	5/172	0.791662	0.891168	0.751182	0.175492	CCL3L1;TNFRSF11A;TNF;SLAMF1;MAPK3
response to tumor necrosis factor (GO:0034612)	3/110	0.797188	0.891863	0.703805	0.159528	CCL3L1;TNFRSF11A;TNFRSF21
response to cytokine (GO:0034097)	4/150	0.830205	0.90903	0.687236	0.127883	SRC;PTPN6;TNFRSF11A;TRIM21
tumor necrosis factor-mediated signaling pathway (GO:0033209)	3/116	0.825523	0.906347	0.666225	0.127741	TNFRSF11A;TRAF1;TNF
cellular response to tumor necrosis factor (GO:0071356)	5/194	0.868277	0.926756	0.662977	0.0936422	CCL3L1;TNFRSF11A;TRAF1;TNF;TNFRSF21

## Sheet: S100A10
Term	Overlap	P-value	Adjusted P-value	Odds Ratio	Combined Score	genes
membrane raft assembly (GO:0001765)	1/6	0.208665	0.684745	5.03403	7.88846	S100A10
positive regulation of stress fiber assembly (GO:0051496)	4/44	0.086613	0.56815	2.52234	6.17041	PAK1;RHOC;SORBS3;S100A10
positive regulation of actin filament bundle assembly (GO:0032233)	4/51	0.130202	0.684745	2.14589	4.37476	PAK1;RHOC;SORBS3;S100A10
membrane assembly (GO:0071709)	3/36	0.157853	0.684745	2.29086	4.22914	LRP4;SPTBN1;S100A10
positive regulation of hydrolase activity (GO:0051345)	9/149	0.118337	0.674189	1.62372	3.46539	DOCK10;CCL3L1;RGS16;HMGB2;RGS8;ECT2;RHOC;TGM2;S100A10
regulation of stress fiber assembly (GO:0051492)	5/74	0.153101	0.684745	1.82742	3.42944	PAK1;STMN1;RHOC;SORBS3;S100A10
positive regulation of cell-substrate junction organization (GO:0150117)	2/24	0.23344	0.684745	2.28917	3.33035	DUSP3;S100A10
regulation of substrate adhesion-dependent cell spreading (GO:1900024)	3/51	0.309666	0.698792	1.57374	1.84483	RAC3;MELTF;S100A10
regulation of focal adhesion assembly (GO:0051893)	3/54	0.341371	0.705287	1.48093	1.59168	DUSP3;SRC;S100A10
regulation of GTPase activity (GO:0043087)	9/189	0.298669	0.698792	1.26025	1.52291	DOCK10;ARHGAP9;CCL3L1;RGS16;RDX;RGS8;ECT2;TGM2;S100A10
membrane raft organization (GO:0031579)	1/15	0.443016	0.744434	1.79703	1.46305	S100A10
positive regulation of substrate adhesion-dependent cell spreading (GO:1900026)	2/36	0.402851	0.729674	1.4803	1.34587	RAC3;S100A10
protein localization to plasma membrane (GO:0072659)	6/136	0.420208	0.735263	1.16175	1.00724	SPTBN4;RDX;FCHO2;TNF;SPTBN1;S100A10
positive regulation of GTPase activity (GO:0043547)	9/214	0.433929	0.744434	1.10511	0.922628	DOCK10;ARHGAP22;CCL3L1;RGS16;DOCK7;RGS8;ECT2;S100A10;TGM2
protein localization to cell periphery (GO:1990778)	6/140	0.447464	0.749706	1.12684	0.906154	SPTBN4;RDX;FCHO2;TNF;SPTBN1;S100A10
positive regulation of focal adhesion assembly (GO:0051894)	1/19	0.523531	0.777818	1.3974	0.904338	S100A10
positive regulation of cell morphogenesis involved in differentiation (GO:0010770)	2/50	0.575135	0.798405	1.04778	0.579581	RAC3;S100A10
protein localization to membrane (GO:0072657)	6/195	0.760657	0.876562	0.79662	0.217934	SPTBN4;RDX;FCHO2;TNF;SPTBN1;S100A10
positive regulation of cell-substrate adhesion (GO:0010811)	2/70	0.753757	0.871395	0.73884	0.208859	RAC3;S100A10
positive regulation of cell-matrix adhesion (GO:0001954)	1/44	0.820559	0.903102	0.584196	0.115536	S100A10
positive regulation of cell junction assembly (GO:1901890)	1/57	0.892063	0.941439	0.448275	0.0512012	S100A10

## Sheet: RTKN2
Term	Overlap	P-value	Adjusted P-value	Odds Ratio	Combined Score	genes
regulation of cell population proliferation (GO:0042127)	40/764	0.0281294	0.317984	1.41063	5.03728	BTG3;CDKN1A;RARG;CDKN1B;CCL3L1;UHRF1;RTKN2;CDCA7;KIF14;HMGB2;SIX1;TNFRSF11A;GLI1;FOXM1;NUDT6;PAK1;HMGN5;TSPO;ITGAV;IGFBP6;FBXO5;E2F7;SLAMF1;TET1;CDC7;CDC6;GAB2;PGF;AZGP1;MEIS1;FABP6;PRC1;FES;CDK2;NEURL1;BIRC5;PTPN6;MELTF;IL7R;CDKN3
positive regulation of cell population proliferation (GO:0008284)	26/474	0.0425257	0.400775	1.4754	4.65878	CDKN1A;RTKN2;CHRD;KIF14;TNFRSF11A;GLI1;FOXM1;TNF;PAK1;HMGN5;RBPMS2;PIM1;ITGAV;FBXO5;SLAMF1;WNT5A;TET1;CDC7;GAB2;PGF;MEIS1;PRC1;CDK2;BIRC5;PTPN6;IL7R
positive regulation of cellular process (GO:0048522)	31/625	0.0849117	0.56815	1.3254	3.26864	CDKN1B;RTKN2;CHRD;KIF14;TNFRSF11A;GLI1;FOXM1;TNF;PAK1;HMGN5;CHEK1;ITGAV;FBXO5;TRIM21;SLAMF1;TGM2;SPAG5;WNT5A;TET1;CDC7;CDC6;GAB2;PGF;FRMD5;MEIS1;P2RX4;PRC1;CDK2;BIRC5;PTPN6;IL7R
hemopoiesis (GO:0030097)	6/94	0.150984	0.684745	1.72	3.25179	WNT10B;MEIS1;MELK;NOTCH4;RTKN2;WNT5A
negative regulation of apoptotic signaling pathway (GO:2001234)	4/78	0.348944	0.705287	1.36101	1.43293	SRC;RTKN2;ITGAV;TNF
negative regulation of intracellular signal transduction (GO:1902532)	9/198	0.346645	0.705287	1.19967	1.271	DUSP3;SRC;WWC1;DDIT4;RTKN2;PRDM15;OTUD7A;ATP2B4;TRIB3
positive regulation of NF-kappaB transcription factor activity (GO:0051092)	7/155	0.381937	0.72604	1.19098	1.14632	RTKN2;WNT5A;TNFRSF11A;TRAF1;NLRC4;TNF;TRIM21
negative regulation of intrinsic apoptotic signaling pathway (GO:2001243)	3/64	0.445209	0.746802	1.23751	1.00141	SRC;RTKN2;HSPB1
positive regulation of intracellular signal transduction (GO:1902533)	22/546	0.431895	0.744434	1.0573	0.887683	SRC;PLEKHG5;WWC1;RTKN2;WNT5A;CGAS;GAB2;RHOC;TNF;FGR;P2RX4;LGALS1;NEDD4;DHX58;RRAGD;S100A4;ITGAV;PTPN6;TRIB3;ECT2;TRIM21;TGM2
regulation of intrinsic apoptotic signaling pathway (GO:2001242)	2/52	0.5966	0.809813	1.00577	0.519487	SRC;RTKN2
regulation of NIK/NF-kappaB signaling (GO:1901222)	3/80	0.595116	0.809813	0.979548	0.508384	RTKN2;TNF;LIME1
positive regulation of NIK/NF-kappaB signaling (GO:1901224)	2/53	0.607023	0.810326	0.985994	0.492197	RTKN2;TNF
positive regulation of DNA-binding transcription factor activity (GO:0051091)	9/246	0.601474	0.810326	0.95429	0.485134	FZD1;RTKN2;WNT5A;TNFRSF11A;TRAF1;NLRC4;PLPP3;TRIM21;TNF

## Sheet: CHAC1
Term	Overlap	P-value	Adjusted P-value	Odds Ratio	Combined Score	genes
nonribosomal peptide biosynthetic process (GO:0019184)	2/12	0.0748221	0.533346	5.03932	13.0651	BDH2;CHAC1
cellular modified amino acid catabolic process (GO:0042219)	2/17	0.136249	0.684745	3.35867	6.69475	SARDH;CHAC1
negative regulation of Notch signaling pathway (GO:0045746)	3/30	0.105652	0.637475	2.80082	6.29514	HEY1;NEURL1;CHAC1
glutathione catabolic process (GO:0006751)	1/7	0.238942	0.684745	4.19481	6.005	CHAC1
regulation of Notch signaling pathway (GO:0008593)	6/83	0.0980938	0.598588	1.96684	4.56667	ENHO;HEY1;SRC;NOTCH4;NEURL1;CHAC1
intrinsic apoptotic signaling pathway (GO:0097193)	7/102	0.0960593	0.598588	1.86057	4.35894	MLLT11;CDKN1A;BCL2A1;TRIB3;CHAC1;CRIP1;FNIP2
sulfur compound catabolic process (GO:0044273)	3/40	0.196203	0.684745	2.04278	3.32688	HEXB;CTH;CHAC1
sulfur compound biosynthetic process (GO:0044272)	7/113	0.142317	0.684745	1.66654	3.24925	GSTM4;B4GALT2;B3GNT7;CBS;CTH;CBSL;CHAC1
regulation of protein processing (GO:0070613)	2/25	0.247766	0.688205	2.18953	3.05498	NLRC4;CHAC1
negative regulation of proteolysis (GO:0045861)	3/43	0.226288	0.684745	1.88927	2.80736	DNAJC1;CHAC1;TRIM21
neurogenesis (GO:0022008)	3/44	0.236508	0.684745	1.8431	2.65732	SIX1;CHAC1;HAP1
glutathione biosynthetic process (GO:0006750)	1/11	0.348916	0.705287	2.51636	2.64954	CHAC1
negative regulation of protein maturation (GO:1903318)	1/11	0.348916	0.705287	2.51636	2.64954	CHAC1
intrinsic apoptotic signaling pathway in response to endoplasmic reticulum stress (GO:0070059)	2/29	0.30512	0.698792	1.86476	2.21357	TRIB3;CHAC1
negative regulation of protein processing (GO:0010955)	1/15	0.443016	0.744434	1.79703	1.46305	CHAC1
negative regulation of signal transduction (GO:0009968)	12/267	0.325189	0.702979	1.18616	1.33247	MTMR2;UBASH3B;HEY1;NEDD4;DDIT4;NEURL1;TYRO3;CHAC1;TRIB1;TNF;SLAMF1;GLIS2
glutathione metabolic process (GO:0006749)	2/43	0.493605	0.777506	1.22712	0.86637	GSTM4;CHAC1
cellular modified amino acid biosynthetic process (GO:0042398)	1/20	0.541773	0.786816	1.32378	0.811355	CHAC1
nervous system development (GO:0007399)	17/447	0.54487	0.790227	0.993922	0.603517	SEMA6B;STIL;FZD5;NAB2;GLIS2;ADGRA2;NINJ2;B3GNT5;SCN8A;DPF1;PRX;NEURL1;TYRO3;HAP1;CHAC1;ECT2;MNX1
peptide catabolic process (GO:0043171)	1/25	0.623039	0.812907	1.04772	0.495725	CHAC1
response to endoplasmic reticulum stress (GO:0034976)	2/110	0.926881	0.959073	0.464225	0.0352488	TRIB3;CHAC1

## Sheet: UBASH3B
Term	Overlap	P-value	Adjusted P-value	Odds Ratio	Combined Score	genes
regulation of protein kinase activity (GO:0045859)	11/110	0.00326906	0.0712032	2.81992	16.1391	FGR;CENPE;CDKN1A;UBASH3B;CAMK2N2;HSPB1;TRIB3;LCP2;TRIB1;ECT2;TNF
negative regulation of protein kinase activity (GO:0006469)	9/90	0.00746479	0.12861	2.81511	13.7872	CDKN1A;CDKN1B;DUSP3;UBASH3B;CAMK2N2;HSPB1;TRIB3;TRIB1;SLC8A1
regulation of sequestering of calcium ion (GO:0051282)	2/12	0.0748221	0.533346	5.03932	13.0651	UBASH3B;LIME1
negative regulation of kinase activity (GO:0033673)	6/62	0.0307966	0.329052	2.70737	9.42259	CDKN1B;UBASH3B;CAMK2N2;HSPB1;TRIB3;TRIB1
homotypic cell-cell adhesion (GO:0034109)	4/44	0.086613	0.56815	2.52234	6.17041	UBASH3B;TYRO3;HSPB1;PLPP3
collagen-activated tyrosine kinase receptor signaling pathway (GO:0038063)	1/7	0.238942	0.684745	4.19481	6.005	UBASH3B
regulation of myeloid leukocyte differentiation (GO:0002761)	1/8	0.268063	0.688205	3.59536	4.73341	UBASH3B
peptidyl-tyrosine dephosphorylation (GO:0035335)	3/35	0.148658	0.684745	2.36257	4.50331	DUSP3;UBASH3B;PTPN6
platelet aggregation (GO:0070527)	3/36	0.157853	0.684745	2.29086	4.22914	UBASH3B;TYRO3;HSPB1
collagen-activated signaling pathway (GO:0038065)	1/9	0.296071	0.698073	3.14578	3.82891	UBASH3B
negative regulation of bone resorption (GO:0045779)	1/9	0.296071	0.698073	3.14578	3.82891	UBASH3B
regulation of calcium ion transmembrane transport (GO:1903169)	2/23	0.219165	0.684745	2.3983	3.64045	UBASH3B;LIME1
negative regulation of bone remodeling (GO:0046851)	1/11	0.348916	0.705287	2.51636	2.64954	UBASH3B
negative regulation of protein phosphorylation (GO:0001933)	8/152	0.227082	0.684745	1.40107	2.07701	UBASH3B;CAMK2N2;DDIT4;HSPB1;TRIB3;PTPN6;PLPP3;TRIB1
transmembrane receptor protein tyrosine kinase signaling pathway (GO:0007169)	19/404	0.208025	0.684745	1.247	1.95791	GALNT3;SRC;SORT1;GRIN2B;PGF;NFATC4;FGR;PAK1;UBASH3B;FES;STMN1;DDIT4;TYRO3;ITGAV;LCP2;HAP1;BCAR1;CDK5R1;MAPK3
regulation of release of sequestered calcium ion into cytosol (GO:0051279)	3/52	0.320234	0.698792	1.54154	1.75535	JSRP1;UBASH3B;LIME1
regulation of osteoclast differentiation (GO:0045670)	2/36	0.402851	0.729674	1.4803	1.34587	UBASH3B;TNF
negative regulation of signal transduction (GO:0009968)	12/267	0.325189	0.702979	1.18616	1.33247	MTMR2;UBASH3B;HEY1;NEDD4;DDIT4;NEURL1;TYRO3;CHAC1;TRIB1;TNF;SLAMF1;GLIS2
negative regulation of cell communication (GO:0010648)	1/21	0.559318	0.793477	1.25753	0.730669	UBASH3B
negative regulation of signaling (GO:0023057)	1/25	0.623039	0.812907	1.04772	0.495725	UBASH3B
protein dephosphorylation (GO:0006470)	5/139	0.618171	0.812907	0.937795	0.451071	MTMR2;DUSP3;UBASH3B;PTPN6;CTTNBP2NL
regulation of signal transduction (GO:0009966)	7/198	0.637008	0.820883	0.920775	0.415244	UBASH3B;TMEM237;SRC;RGS16;IGFBP6;GLI1;RGS8
negative regulation of response to stimulus (GO:0048585)	2/61	0.683068	0.844971	0.851945	0.324728	UBASH3B;FBXO5

## Sheet: MYB
Term	Overlap	P-value	Adjusted P-value	Odds Ratio	Combined Score	genes
positive regulation of histone methylation (GO:0031062)	4/26	0.0162423	0.222263	4.59037	18.913	MYB;DNMT3B;TET1;PHF19
regulation of histone H3-K9 methylation (GO:0051570)	2/12	0.0748221	0.533346	5.03932	13.0651	MYB;DNMT3B
positive regulation of histone H3-K4 methylation (GO:0051571)	2/15	0.110495	0.643619	3.87579	8.53753	MYB;DNMT3B
regulation of T-helper cell differentiation (GO:0045622)	1/6	0.208665	0.684745	5.03403	7.88846	MYB
negative regulation of hematopoietic progenitor cell differentiation (GO:1901533)	1/6	0.208665	0.684745	5.03403	7.88846	MYB
positive regulation of histone H3-K9 methylation (GO:0051574)	1/7	0.238942	0.684745	4.19481	6.005	MYB
regulation of histone H3-K4 methylation (GO:0051569)	2/19	0.163149	0.684745	2.96323	5.3726	MYB;DNMT3B
positive regulation of CD4-positive, alpha-beta T cell differentiation (GO:0043372)	1/8	0.268063	0.688205	3.59536	4.73341	MYB
actin-myosin filament sliding (GO:0033275)	3/38	0.176737	0.684745	2.15973	3.74301	MYBPC1;TPM4;VIM
muscle filament sliding (GO:0030049)	3/38	0.176737	0.684745	2.15973	3.74301	MYBPC1;TPM4;VIM
muscle contraction (GO:0006936)	8/129	0.121782	0.676339	1.6694	3.51496	GJC1;ARHGEF11;MYBPC1;TPM4;VIM;SORBS3;SLC8A1;SNTB1
negative regulation of cell differentiation (GO:0045596)	11/191	0.11636	0.665581	1.54439	3.32209	WNT10B;MEIS1;COL5A1;HEY1;NOTCH4;MYB;WNT5A;CHRD;TRIB3;ITGAV;TNF
negative regulation of cellular macromolecule biosynthetic process (GO:2000113)	26/547	0.150538	0.684745	1.26374	2.39294	CDKN1A;CDKN1B;THRA;GMNN;HMGB2;FOXM1;TYMS;TNF;HDAC9;GLIS2;HEY1;MCIDAS;MYB;DPF1;BEND5;PCGF6;ZBTB38;WNT5A;CDC6;CENPF;ZNF219;ID1;DEPDC1;BIRC5;TRIB3;CDK5R1
negative regulation of nucleic acid-templated transcription (GO:1903507)	22/464	0.17728	0.684745	1.25895	2.17801	PCGF6;CDKN1B;THRA;ZBTB38;GMNN;WNT5A;HMGB2;FOXM1;TNF;HDAC9;GLIS2;CENPF;HEY1;MYB;ZNF219;DPF1;ID1;DEPDC1;BIRC5;TRIB3;BEND5;CDK5R1
regulation of transcription, DNA-templated (GO:0006355)	94/2244	0.184455	0.684745	1.11322	1.88174	CDKN1A;ZNF571;CDKN1B;ZNF570;ONECUT2;THRA;WWC1;NAB2;GMNN;HMGB2;SIX1;HMGB3;MYRFL;GLI1;FOXM1;IKZF2;TNF;HOXA13;ING2;HMGN5;HEY1;ZNF649;MYB;DPF1;ZNF569;FBXO5;ZNF367;ZNF563;HES7;KCNH2;ARHGEF11;ZNF283;DTX3L;ZBTB38;WNT5A;RFX2;FOS;PARP9;LIME1;PSRC1;ZNF438;DEPDC1;BIRC5;TESMIN;TRIB3;IRF5;HOXB7;JDP2;ZNF432;ZNF230;PCNA;NOTCH4;PRDM15;FOXO6;TYMS;HDAC9;GLIS2;BRIP1;CDC45;ORC1;NSD2;E2F2;OTX1;E2F7;BEND5;E2F8;PURG;FZ…
positive regulation of immune effector process (GO:0002699)	2/32	0.347632	0.705287	1.67803	1.77302	DHX58;MYB
positive regulation of nucleic acid-templated transcription (GO:1903508)	23/511	0.239365	0.685268	1.19079	1.70256	FZD1;KCNH2;ARHGEF11;DTX3L;NOTCH4;ATAD2;WNT5A;HMGB2;SIX1;MYRFL;FOS;GLI1;FOXM1;PARP9;TNF;GLIS2;MLLT11;ING2;HMGN5;PSRC1;HEY1;NFIB;MYB
positive regulation of T-helper cell differentiation (GO:0045624)	1/14	0.420848	0.735263	1.93536	1.67502	MYB
positive regulation of transcription by RNA polymerase II (GO:0045944)	38/908	0.305343	0.698792	1.10337	1.30895	RARG;ONECUT2;THRA;UHRF1;NOTCH4;WWC1;PRDM15;HMGB2;SIX1;GLI1;FOXM1;PRDM10;TNF;GLIS2;HEY1;MCIDAS;MYB;DPF1;E2F2;OTX1;DLGAP5;E2F7;E2F8;MAPK3;FZD5;ZBTB38;ATAD2;WNT5A;FOXJ2;TET1;FOS;MEIS1;TFR2;NFIB;ASXL3;MAFF;IRF5;HOXB7
negative regulation of transcription by RNA polymerase II (GO:0000122)	28/684	0.382828	0.72604	1.07599	1.03313	RARG;THRA;UHRF1;NOTCH4;WWC1;FOXM1;TNF;HDAC9;AURKB;GLIS2;HEY1;MYB;DNMT3B;FNIP2;E2F7;E2F8;CBX2;PLK1;PARP9;NFATC4;POU6F1;GFI1B;NFIB;NEDD4;ZNF219;ID1;TRIB3;JDP2
negative regulation of transcription, DNA-templated (GO:0045892)	38/948	0.405956	0.733902	1.05257	0.948905	RARG;CDKN1B;THRA;UHRF1;NOTCH4;WWC1;NAB2;GMNN;HMGB2;FOXM1;TNF;HDAC9;AURKB;GLIS2;HEY1;MYB;DPF1;DNMT3B;FNIP2;E2F7;BEND5;E2F8;PCGF6;ZBTB38;CBX2;PLK1;WNT5A;PARP9;POU6F1;CENPF;GFI1B;ZNF219;ID1;DEPDC1;BIRC5;TRIB3;JDP2;CDK5R1
positive regulation of transcription, DNA-templated (GO:0045893)	47/1183	0.414594	0.735263	1.04292	0.918241	RARG;ONECUT2;THRA;UHRF1;NOTCH4;PRDM15;HMGB2;SIX1;MYRFL;GLI1;FOXM1;PRDM10;TNF;GLIS2;ING2;HMGN5;HEY1;MCIDAS;MYB;CHEK1;DPF1;E2F2;OTX1;E2F7;E2F8;MAPK3;FZD1;KCNH2;ARHGEF11;FZD5;DTX3L;ZBTB38;ATAD2;WNT5A;FOXJ2;TET1;FOS;PARP9;MLLT11;MEIS1;PSRC1;TFR2;NFIB;ASXL3;MAFF;IRF5;HOXB7
regulation of cellular macromolecule biosynthetic process (GO:2000112)	17/468	0.621486	0.812907	0.946583	0.450234	ZBTB38;DSCC1;WWC1;GMNN;NAB2;SIX1;CCNA2;ING2;HMGN5;MYB;NSD2;ZNF219;TESMIN;FBXO5;HOXB7;SLC2A4RG;PHF19
regulation of transcription by RNA polymerase II (GO:0006357)	81/2206	0.671936	0.839187	0.953498	0.379103	RARG;CDKN1A;ZNF571;ZNF570;ONECUT2;THRA;WWC1;HMGB2;SIX1;HMGB3;GLI1;FOXM1;IKZF2;TNF;HOXA13;HEY1;MCIDAS;ZNF649;MYB;DPF1;DNMT3B;ZNF569;ZNF367;ZNF563;HES7;ZNF283;ZBTB38;WNT5A;RFX2;TET1;FOS;PARP9;LIME1;TFR2;ZNF438;TRIB3;IRF5;HOXB7;JDP2;ZNF432;ZNF230;UHRF1;NOTCH4;PRDM15;FOXO6;PRDM10;HDAC9;AURKB;GLIS2;BRIP1;E2F2;OTX1;FNIP2;E2F7;E2F8;PURG;MAPK3;PCGF6;FZD5;ZNF184;CBX2;PLK1;ATAD2;FOXJ2;ATP2B4;DEK;NFATC4;POU…
chromatin organization (GO:0006325)	4/142	0.796938	0.891863	0.72738	0.1651	PAK1;MYB;HMGB2;PHF19
regulation of nucleic acid-templated transcription (GO:1903506)	13/430	0.842731	0.91643	0.780123	0.133484	ZBTB38;WWC1;NAB2;SIX1;ING2;HMGN5;MYB;NSD2;ZNF219;TESMIN;HOXB7;SLC2A4RG;PHF19
regulation of gene expression (GO:0010468)	35/1079	0.866765	0.926363	0.835413	0.119454	WWC1;NAB2;SIX1;PRDM10;TNF;CRIP1;SLC8A1;TTBK1;AURKA;ING2;HMGN5;HEY1;MYB;NSD2;PRX;DNMT3B;TRIM21;MAPK3;TCF19;BTN2A2;BTN3A1;SORT1;ZBTB38;RDX;WNT5A;ATP2B4;BTN3A3;BTN3A2;PARP9;ZNF219;CDK2;TESMIN;HOXB7;SLC2A4RG;PHF19
chromatin remodeling (GO:0006338)	2/103	0.908802	0.950338	0.496581	0.0474871	PAK1;MYB
regulation of hematopoietic stem cell differentiation (GO:1902036)	1/71	0.937587	0.966036	0.358358	0.0230947	MYB
regulation of hematopoietic progenitor cell differentiation (GO:1901532)	1/75	0.946633	0.97033	0.338917	0.0185876	MYB
positive regulation of immune response (GO:0050778)	1/75	0.946633	0.97033	0.338917	0.0185876	MYB
regulation of stem cell differentiation (GO:2000736)	1/91	0.971481	0.983517	0.278432	0.00805618	MYB

## Sheet: COL5A1
Term	Overlap	P-value	Adjusted P-value	Odds Ratio	Combined Score	genes
macromolecule biosynthetic process (GO:0009059)	1/6	0.208665	0.684745	5.03403	7.88846	COL5A1
eye morphogenesis (GO:0048592)	2/20	0.176929	0.684745	2.79846	4.84695	RARG;COL5A1
wound healing, spreading of epidermal cells (GO:0035313)	1/8	0.268063	0.688205	3.59536	4.73341	COL5A1
supramolecular fiber organization (GO:0097435)	20/351	0.0503188	0.433469	1.5332	4.58332	TPM4;ITGB4;COL23A1;KIF14;UBE2L6;LTBP3;RHOC;CLIP2;KIF18B;COL5A1;KASH5;MYO15A;FIGNL1;STMN1;SERPINH1;RAC3;KIF2C;FSD1;VIM;BCAR1
sensory organ morphogenesis (GO:0090596)	1/9	0.296071	0.698073	3.14578	3.82891	COL5A1
wound healing, spreading of cells (GO:0044319)	2/24	0.23344	0.684745	2.28917	3.33035	COL5A1;RHOC
negative regulation of cell differentiation (GO:0045596)	11/191	0.11636	0.665581	1.54439	3.32209	WNT10B;MEIS1;COL5A1;HEY1;NOTCH4;MYB;WNT5A;CHRD;TRIB3;ITGAV;TNF
skin development (GO:0043588)	5/80	0.191385	0.684745	1.6807	2.77899	WNT10A;COL5A1;ITGB4;STMN1;WNT5A
eye development (GO:0001654)	3/58	0.383434	0.72604	1.37294	1.31609	MEIS1;COL5A1;CPAMD8
plasma membrane organization (GO:0007009)	3/64	0.445209	0.746802	1.23751	1.00141	COL5A1;PACSIN3;SPTBN1
collagen fibril organization (GO:0030199)	4/89	0.444466	0.746432	1.1842	0.960246	COL5A1;ITGB4;COL23A1;SERPINH1
extracellular structure organization (GO:0043062)	5/216	0.91965	0.955741	0.593165	0.0496848	COL5A1;ITGB4;COL23A1;ITGAV;JAM2
external encapsulating structure organization (GO:0045229)	5/217	0.921495	0.956268	0.590336	0.0482646	COL5A1;ITGB4;COL23A1;ITGAV;JAM2
extracellular matrix organization (GO:0030198)	6/300	0.974752	0.984688	0.50929	0.0130239	COL5A1;ITGB4;COL23A1;SERPINH1;ITGAV;JAM2
