# Supplementary material for: Evaluation of the Synergistic Potential of Simultaneous Pan- or Isoform-Specific BET and SYK Inhibition in B-Cell Lymphoma: An In Vitro Approach
Source: Cancers (Basel). 2022 Sep 27;14(19):4691. doi: 10.3390/cancers14194691 (PMC9564024; doi:10.3390/cancers14194691)
Supplement: Supplementary file 1 [file cancers-14-04691-s001.zip › cancers-1798753-supplementary/supplementary material/Supplementary tables/Supplementary table S9 GO significant Overlaps.xlsx]

## Sheet: Overlapping GO terms
	Supplementary table S9: Overlapping Gene Ontology terms (underexpressed condition) between Ento+AZD and AZD single agent exposure
	Overlapping GO terms (underexpressed condition)	Ento+AZD vs. DMSO		AZD vs. DMSO
GO.ID	GO Term	Adjusted	Combined	Adjusted	Combined
		p-value	Score	p-value	Score
GO:0045003	double-strand break repair via synthesis-dependent strand annealing	0.0156	285.84	0.5736	31.53
GO:0032466	negative regulation of cytokinesis	0.0263	173.78	0.5736	139.33
GO:0051447	negative regulation of meiotic cell cycle	0.0263	173.78	0.5736	139.33
GO:0035563	positive regulation of chromatin binding	0.0083	169.4	0.5736	200.16
GO:2000105	positive regulation of DNA-dependent DNA replication	0.0166	107.97	0.5736	47.45
